# Supplementary material for: Ion-cluster-mediated ultrafast self-healable ionoconductors for reconfigurable electronics
Source: Nat Commun. 2022 Jun 30;13:3769. doi: 10.1038/s41467-022-31553-4 (PMC9247092; doi:10.1038/s41467-022-31553-4)
Supplement: Supplementary file 10 — Source Data [file 41467_2022_31553_MOESM10_ESM.zip]

Archive with 26 entries (26 files):
- Source data_Fig. 1_ncomms-22-08900.xlsx
- Source data_Fig. 2_ncomms-22-08900.xlsx
- Source data_Fig. 3_ncomms-22-08900.xlsx
- Source data_Fig. 4_ncomms-22-08900.xlsx
- Supplementary Figures/Source data_Supplementary Fig. 10_ncomms-22-08900.xlsx
- Supplementary Figures/Source data_Supplementary Fig. 11_ncomms-22-08900.xlsx
- Supplementary Figures/Source data_Supplementary Fig. 12_ncomms-22-08900.xlsx
- Supplementary Figures/Source data_Supplementary Fig. 13_ncomms-22-08900.xlsx
- Supplementary Figures/Source data_Supplementary Fig. 14_ncomms-22-08900.xlsx
- Supplementary Figures/Source data_Supplementary Fig. 15_ncomms-22-08900.xlsx
- Supplementary Figures/Source data_Supplementary Fig. 16_ncomms-22-08900.xlsx
- Supplementary Figures/Source data_Supplementary Fig. 17_ncomms-22-08900.xlsx
- Supplementary Figures/Source data_Supplementary Fig. 18_ncomms-22-08900.xlsx
- Supplementary Figures/Source data_Supplementary Fig. 19_ncomms-22-08900.xlsx
- Supplementary Figures/Source data_Supplementary Fig. 20_ncomms-22-08900.xlsx
- Supplementary Figures/Source data_Supplementary Fig. 21_ncomms-22-08900.xlsx
- Supplementary Figures/Source data_Supplementary Fig. 22_ncomms-22-08900.xlsx
- Supplementary Figures/Source data_Supplementary Fig. 23_ncomms-22-08900.xlsx
- Supplementary Figures/Source data_Supplementary Fig. 25_ncomms-22-08900.xlsx
- Supplementary Figures/Source data_Supplementary Fig. 26_ncomms-22-08900.xlsx
- Supplementary Figures/Source data_Supplementary Fig. 3_ncomms-22-08900.xlsx
- Supplementary Figures/Source data_Supplementary Fig. 4_ncomms-22-08900.xlsx
- Supplementary Figures/Source data_Supplementary Fig. 5_ncomms-22-08900.xlsx
- Supplementary Figures/Source data_Supplementary Fig. 6_ncomms-22-08900.xlsx
- Supplementary Figures/Source data_Supplementary Fig. 7_ncomms-22-08900.xlsx
- Supplementary Figures/Source data_Supplementary Fig. 8_ncomms-22-08900.xlsx
