# Supplementary material for: Ion-cluster-mediated ultrafast self-healable ionoconductors for reconfigurable electronics
Source: Nat Commun. 2022 Jun 30;13:3769. doi: 10.1038/s41467-022-31553-4 (PMC9247092; doi:10.1038/s41467-022-31553-4)
Supplement: Supplementary file 10 — Source Data [file 41467_2022_31553_MOESM10_ESM.zip › Source data_Fig. 1_ncomms-22-08900.xlsx]

## Sheet: Fig. 1a
Self-healing Time (h)	Elastic Modulus (MPa)
0.016	0.84
3	0.5
10	0.007
64	0.02
6	0.1
24	0.21
24	0.016
2	1
1	0.03
48	0.02
24	0.0046
24	0.18
24	0.08
0.125	0.036
0.042	0.0017
10	0.8
24	3.5
72	0.1
12	0.5
6.67	1.33
48	0.54
24	5.04
0.5	0.048
0.5	0.016

## Sheet: Fig. 1b
92-AAHA-IL			90-DAHA-IL
aTω (rad s−1)	bTG' (Pa)	bTG'' (Pa)	aTω (rad s−1)	bTG' (Pa)	bTG'' (Pa)
0.00148	32504	17100	0.0016	8.5584	146.2
0.00187	34874	17851	0.0017	7.0944	152.82
0.00234	37772	18480	0.00179	7.0537	164.66
0.00235	37389	18354	0.00191	9.0544	171.19
0.00295	40258	19067	0.00201	10.513	183.21
0.00296	40094	18870	0.00215	7.5048	190.6
0.00371	43132	19629	0.00226	10.358	203.53
0.00373	43001	19734	0.00241	11.931	213.59
0.00393	44045	19756	0.00253	11.957	227.36
0.00467	45969	20298	0.0027	15.504	239.01
0.00469	45820	20438	0.00284	15.216	254.72
0.00495	46874	20473	0.00303	15.773	265.73
0.00588	48847	20881	0.00319	18.835	283.01
0.00591	48888	20797	0.0034	17.583	298.77
0.00623	49630	20949	0.00358	16.538	317.44
0.0074	52062	21532	0.00382	17.602	331.54
0.00744	52077	21460	0.00383	23.741	347.54
0.00784	52811	21505	0.00401	20.132	352.67
0.00808	53008	21760	0.00428	25.707	371.6
0.00932	55204	21994	0.0043	23.498	389.53
0.00937	55323	22050	0.0045	23.979	392
0.00987	55963	22070	0.0048	26.309	412.05
0.01017	56070	22245	0.00483	27.036	436.04
0.01173	58431	22629	0.00505	28.342	444.96
0.01179	58633	22568	0.00539	31.445	463.57
0.01243	59178	22542	0.00542	33.079	484.57
0.01281	59251	22713	0.00567	33.326	494.96
0.01476	61844	22928	0.00605	34.005	517.36
0.01484	61999	23112	0.00608	36.498	546.9
0.01565	62543	22970	0.00636	39.806	553.43
0.01612	62584	23192	0.00679	42.314	579.05
0.01859	65243	23505	0.00682	41.862	605.08
0.01869	65503	23645	0.00714	42.401	614.72
0.0197	65926	23378	0.00761	44.194	647.74
0.0203	65904	23675	0.00765	45.713	676.14
0.02102	66000	24345	0.00801	49.791	693.59
0.0234	68737	23983	0.00854	50.693	725.56
0.02353	69062	24094	0.00858	55.95	754.9
0.0248	69334	23911	0.00898	56.2	772.36
0.02555	69321	24197	0.00959	55.847	811.66
0.02647	69445	24837	0.00963	62.964	845.72
0.02946	72241	24473	0.01008	62.689	858.08
0.02962	72669	24626	0.01076	65.329	909.68
0.03122	72866	24446	0.01081	70.439	941.51
0.03217	72847	24603	0.01131	73.947	961.09
0.03332	72984	25302	0.01207	74.649	1018.6
0.03708	75916	25020	0.01212	76.994	1054.9
0.03729	76275	25127	0.01269	85.25	1076.6
0.0393	76446	24932	0.01354	82.016	1138
0.04049	76386	25117	0.0136	92.665	1176.7
0.04195	76556	25817	0.01424	95.966	1202.4
0.04669	79563	25514	0.01519	93.882	1276.5
0.04694	79935	25703	0.01526	104.58	1312.4
0.04948	80094	25475	0.01598	109.35	1345.7
0.05098	80015	25700	0.01655	121.25	1496
0.05281	80171	26331	0.01705	107.17	1427.6
0.057	81056	26851	0.01713	125.85	1469.6
0.05878	83249	26113	0.01793	126.29	1507.9
0.05909	83634	26266	0.01857	136.9	1675.2
0.06229	83768	26089	0.01913	120.66	1600.6
0.06418	83692	26292	0.01922	140.22	1642.6
0.06648	83949	26930	0.02011	144.09	1686.8
0.07176	84907	27484	0.02083	155.62	1876.4
0.07399	86957	26793	0.02146	138.28	1789.4
0.0744	87374	26930	0.02156	162.34	1833
0.07842	87506	26783	0.02257	164.12	1888.1
0.08079	87431	26968	0.02337	182.26	2095.8
0.0837	87741	27562	0.02408	160.03	2007.9
0.09035	88868	28242	0.02419	183.1	2050.3
0.09315	90721	27545	0.02532	191.53	2114.9
0.09366	91133	27694	0.02623	211.19	2343.4
0.09872	91211	27604	0.02702	181.43	2246.8
0.1	88378	28116	0.02714	216.85	2289.2
0.10171	91269	27749	0.02841	221.27	2372.5
0.10537	91585	28334	0.02943	240.15	2616.6
0.11374	92908	29090	0.03031	206.38	2519.2
0.11727	94526	28419	0.03045	249.44	2565.5
0.11791	94936	28580	0.03188	256.19	2656.7
0.12428	95018	28555	0.03302	280.06	2929.4
0.12589	92433	29589	0.03401	245.28	2815.2
0.12805	95115	28699	0.03417	285.98	2857.9
0.13265	95543	29207	0.03577	302.57	2974.6
0.14319	96875	30089	0.03704	325.17	3271.7
0.14764	98357	29471	0.03816	279.1	3154.5
0.14844	98827	29599	0.03834	330.42	3202.2
0.15646	98872	29668	0.04013	354.11	3331.1
0.15849	96588	31325	0.04156	375.63	3655.3
0.16121	99065	29813	0.04282	331.33	3530.9
0.167	99555	30260	0.04302	386.26	3579.2
0.18026	100890	31199	0.04503	415.42	3729.1
0.18586	102270	30717	0.04664	442.88	4084.6
0.18687	102710	30843	0.04804	395.42	3950
0.19698	102810	31019	0.04827	457.66	4006.5
0.19953	100850	33329	0.05052	495.37	4173.8
0.20295	103060	31176	0.05233	522.21	4554.6
0.21024	103680	31520	0.05391	461.75	4429.5
0.22694	104910	32565	0.05416	537.52	4483.6
0.23399	106270	32224	0.05669	590.51	4660.7
0.23526	106700	32310	0.05871	606.72	5084.7
0.24798	106820	32632	0.06048	548.46	4954
0.25119	105270	35701	0.06076	636.52	5014.9
0.25549	107170	32808	0.06361	698.41	5208
0.26468	107950	33065	0.06587	717.19	5685.2
0.2857	109170	34172	0.06786	646.61	5541.3
0.29457	110380	34029	0.06818	759.16	5608.6
0.29617	110760	34063	0.07137	832.62	5812.1
0.31219	110980	34600	0.07391	850.8	6344.7
0.31623	109860	38425	0.07615	777.87	6184.3
0.32165	111390	34755	0.0765	903.3	6265.8
0.33321	112330	34948	0.08008	991.48	6488.4
0.35967	113540	36103	0.08293	1004.2	7076.3
0.37084	114610	36194	0.08544	926.6	6911.4
0.37286	114910	36194	0.08583	1071.5	6999.1
0.39302	115330	36931	0.08985	1182.4	7239.5
0.39811	114600	41615	0.09305	1188.2	7895.7
0.40493	115770	37097	0.09586	1114.5	7712.1
0.41949	116910	37220	0.0963	1271.5	7807.9
0.4528	118120	38473	0.1	1343.2	9694.9
0.46687	118990	38771	0.10081	1413	8072
0.4694	119170	38755	0.1044	1404.3	8797.3
0.49478	119850	39750	0.10756	1328.7	8603.6
0.50119	119610	45255	0.10805	1520.2	8699.4
0.50978	120370	39910	0.1122	1589.5	10832
0.5281	121670	39961	0.11311	1685.5	8985.9
0.57004	122970	41279	0.11714	1672.4	9813.8
0.58775	123580	41886	0.12068	1580.2	9593.5
0.59094	123520	41779	0.12124	1805.7	9682.2
0.62289	124590	43092	0.12589	1863.8	12055
0.63096	124920	49503	0.12691	2006.5	9987.6
0.64177	125270	43305	0.13143	1992.9	10933
0.66484	126690	43255	0.13541	1904.7	10705
0.71764	128160	44713	0.13603	2141	10757
0.73993	128410	45589	0.14125	2215.6	13399
0.74395	127920	45303	0.14239	2373.3	11073
0.78418	129660	47040	0.14747	2364.8	12170
0.79433	130630	54353	0.15193	2260.5	11927
0.80794	130500	47370	0.15263	2540	11941
0.83699	132020	47128	0.15849	2601.9	14896
0.90345	133750	48784	0.15977	2801.2	12266
0.93152	133480	49972	0.16547	2806.4	13539
0.93658	132340	49415	0.17047	2694.7	13264
0.98722	135110	51785	0.17125	3001.7	13233
1	136760	59944	0.17783	3073.6	16537
1.0171	136180	52168	0.17926	3310.9	13579
1.0537	137750	51758	0.18566	3340	15056
1.1374	139750	53615	0.19127	3202.4	14744
1.1727	138770	55052	0.19215	3537.5	14645
1.1791	136640	54055	0.19953	3626.5	18336
1.2428	141030	57402	0.20114	3887.7	15006
1.2589	143370	66332	0.20831	3940.7	16701
1.2805	142280	57792	0.21461	3796.8	16358
1.3265	143960	57201	0.2156	4163.4	16164
1.4319	146320	59348	0.22387	4269.4	20294
1.4764	144270	60989	0.22568	4556	16554
1.4844	140380	58872	0.23373	4624.4	18460
1.5646	147470	64012	0.24079	4465.4	18120
1.5849	150590	73676	0.2419	4859.5	17830
1.6121	148980	64358	0.25119	4995.6	22381
1.67	150860	63723	0.25322	5322	18273
1.8026	153530	66098	0.26225	5432.3	20371
1.8586	149970	67662	0.27017	5251.2	20057
1.9698	154380	71680	0.27142	5684.6	19668
1.9953	158530	82121	0.28184	5856.9	24714
2.0295	156480	72232	0.28412	6242.4	20143
2.1024	158500	71349	0.29425	6340	22444
2.2694	161480	73985	0.30314	6200.4	22183
2.3399	155630	75182	0.30454	6626.2	21624
2.4798	161880	80536	0.31623	6842.6	27200
2.5119	167350	91799	0.31878	7283	22176
2.5549	164880	81510	0.33015	7372.3	24665
2.6468	167030	80327	0.34013	7211.4	24466
2.857	170290	83198	0.3417	7699.7	23767
3.1219	170010	90648	0.35481	7926.8	29900
3.1623	177120	103040	0.35768	8465.4	24380
3.2165	174310	92384	0.37043	8527.4	27065
3.3321	176470	90685	0.38163	8441.3	26984
3.5967	180190	93832	0.38339	8934.5	26091
3.9302	178460	101980	0.39811	9195.7	32820
3.9811	188040	115920	0.40132	9787.9	26763
4.0493	184790	105000	0.41563	9852.4	29627
4.1949	187030	102700	0.4282	9777	29721
4.528	191470	106570	0.43017	10250	28551
5.0119	200300	130870	0.44668	10642	35958
5.0978	196480	119630	0.45029	11317	29339
5.281	199280	117010	0.46635	11354	32390
5.7004	204280	121440	0.48044	11377	32706
6.3096	214120	147970	0.48266	11764	31164
6.4177	209680	136920	0.50119	12265	39321
6.6484	213170	133840	0.50524	13011	32144
7.1764	218580	138480	0.52325	13001	35322
7.9433	229390	167430	0.53907	13104	35760
8.0794	224230	156650	0.54155	13471	33971
8.3699	229270	153890	0.56234	14060	42929
9.0345	234830	158340	0.56688	14969	35184
10	246670	190150	0.5871	14850	38471
10.537	247620	177390	0.60763	15333	36983
11.374	253310	181470	0.63096	16088	46774
12.589	266140	216210	0.63605	17087	38443
13.265	268720	205250	0.65873	16887	41832
14.319	274800	209100	0.68177	17439	40235
15.849	288030	246190	0.70795	18358	50901
16.7	293960	239660	0.71367	19534	41942
18.026	299940	242310	0.73911	19143	45404
19.953	312660	280850	0.76496	19744	43702
21.024	322580	280230	0.79433	20883	55272
22.694	329340	282280	0.80075	22383	45972
25.119	340220	320630	0.8293	21668	49214
28.57	363410	329900	0.8583	22353	47470
31.623	371110	366520	0.89125	23653	59939
35.967	403420	387850	0.89845	25556	50279
39.811	405820	419660	0.93049	24392	53236
45.28	452980	462480	0.96303	25211	51529
50.119	444990	481440	1	26664	64859
57.004	510160	552630	1.0081	29114	54968
63.096	488740	552820	1.044	27351	57543
79.433	537260	634700	1.0805	28421	55905
100	591690	730130	1.122	29969	70034
--	--	--	1.1311	33103	60137
--	--	--	1.1714	30677	62183
--	--	--	1.2124	31845	60521
--	--	--	1.2589	33550	75484
--	--	--	1.3143	34312	67129
--	--	--	1.3603	35724	65609
--	--	--	1.4125	37501	81317
--	--	--	1.4747	38158	72295
--	--	--	1.5263	39972	71115
--	--	--	1.5849	41726	87377
--	--	--	1.6547	42463	77851
--	--	--	1.7125	44633	77035
--	--	--	1.7783	46363	93764
--	--	--	1.8566	47020	83716
--	--	--	1.9215	49829	83554
--	--	--	1.9953	51261	100610
--	--	--	2.0831	51957	89937
--	--	--	2.156	55507	90645
--	--	--	2.2387	56613	107650
--	--	--	2.3373	57283	96560
--	--	--	2.419	61726	98370
--	--	--	2.5119	62277	115190
--	--	--	2.6225	63032	103600
--	--	--	2.7142	69258	107760
--	--	--	2.8184	68426	123110
--	--	--	2.9425	69113	111160
--	--	--	3.0454	77879	118520
--	--	--	3.1623	74976	131450
--	--	--	3.3015	75758	119200
--	--	--	3.417	87873	131080
--	--	--	3.5481	82062	140230
--	--	--	3.7043	83004	128050
--	--	--	3.8339	99974	146410
--	--	--	3.9811	89539	149530
--	--	--	4.1563	90907	137690
--	--	--	4.4668	97553	159500
--	--	--	4.6635	99399	148190
--	--	--	5.0119	106020	170050
--	--	--	5.2325	108480	159400
--	--	--	5.6234	115250	181220
--	--	--	5.871	118330	171750
--	--	--	6.3096	124890	193160
--	--	--	6.5873	129040	185270
--	--	--	7.0795	134960	205610
--	--	--	7.3911	140670	200200
--	--	--	7.9433	145690	218720
--	--	--	8.293	153580	216930
--	--	--	8.9125	156990	232600
--	--	--	9.3049	167540	235500
--	--	--	10	168900	247170
--	--	--	10.44	183180	256740
--	--	--	11.22	181510	262830
--	--	--	11.714	202080	282920
--	--	--	12.589	194580	279580
--	--	--	13.143	223800	313950
--	--	--	14.125	208650	297570
--	--	--	14.747	250380	352960
--	--	--	15.849	223370	316540
--	--	--	16.547	283190	402880
--	--	--	17.783	238720	336640
--	--	--	19.953	255100	358180
--	--	--	22.387	271860	380910
--	--	--	25.119	289340	404920
--	--	--	28.184	307820	430290
--	--	--	31.623	327180	458000
--	--	--	35.481	347610	487180
--	--	--	39.811	368140	517360
--	--	--	44.668	389810	549500
--	--	--	50.119	412250	583020
--	--	--	56.234	435080	618470
--	--	--	63.096	459400	656060
--	--	--	70.795	482190	691970
--	--	--	79.433	504890	728770
--	--	--	89.125	527520	766220
--	--	--	100	548710	801290

## Sheet: Fig. 1c
	Segmental Relaxation Time λs (s)	wt% of [EMI][TFSI]
10	13.1261	0.2
20	17.4034	0.5
30	18.755	0.3
40	18.1326	0.1
50	17.1181	0.2
60	15.9081	0.15
70	13.6099	0.3
								S

## Sheet: Fig. 1d
As-prepared		10 s		30 s		60 s		180 s		300 s
Strain (%)	Stress (MPa)	Strain (%)	Stress (MPa)	Strain (%)	Stress (MPa)	Strain (%)	Stress (MPa)	Strain (%)	Stress (MPa)	Strain (%)	Stress (MPa)
0	0	0	0	0	0	0	0	0	0	0	0	--
0	0	0	0	0	0	0	0	0	0	0	0	--
0	0	0	0	0	0	0	0	0	0	0	0	--
0	0	0	0	0	0	0	0	0	0	0	0	--
0	0	0	0	0	0	0	0	0	0	0	0	--
0	0	0	0	0	0	0.55	26262.6	0	0	0	0	--
0	0	0	0	0	0	0.55	26262.6	0	0	0.55	33333.3	--
0.52632	37837.8	0.73334	35294.1	0	0	0.55	34343.4	0.48888	37864.1	0.55	40000	--
0.52632	44594.6	0.73334	37647.1	0.78572	39583.3	0.55	34343.4	0.48888	39805.8	0.55	43333.3	--
0.52632	45945.9	0.73334	41176.5	0.78572	39583.3	1.1	36363.6	0.48888	45631.1	1.1	48333.3	--
0.52632	47297.3	0.73334	44705.9	0.78572	43750	1.1	38383.8	0.97778	46601.9	1.1	50000	--
1.05263	52702.7	1.46666	47058.8	1.57143	47916.7	1.65	42424.2	0.97778	47572.8	1.1	51666.7	--
1.57895	55405.4	1.46666	49411.8	1.57143	47916.7	1.65	42424.2	0.97778	50485.4	1.65	55000	--
1.57895	54054.1	2.2	52941.2	1.57143	50000	1.65	46464.6	1.46666	53398.1	1.65	58333.3	--
1.57895	59459.5	2.2	54117.6	2.35715	54166.7	1.65	48484.8	1.46666	56310.7	1.65	58333.3	--
1.57895	60810.8	2.2	57647.1	2.35715	56250	2.75	48484.8	1.46666	56310.7	2.75	61666.7	--
1.57895	62162.2	2.2	58823.5	2.35715	56250	2.75	48484.8	2.44444	59223.3	2.75	63333.3	--
2.63157	64864.9	3.66666	60000	3.92857	60416.7	3.3	52525.3	2.44444	61165	3.3	66666.7	--
2.63157	66216.2	3.66666	61176.5	3.92857	60416.7	3.3	54545.5	2.93334	61165	3.3	66666.7	--
3.15789	68918.9	4.4	62352.9	3.92857	60416.7	3.3	54545.5	2.93334	63106.8	3.3	70000	--
3.15789	68918.9	4.4	63529.4	4.71428	62500	3.3	56565.7	2.93334	66019.4	3.3	71666.7	--
3.15789	75675.7	4.4	63529.4	4.71428	64583.3	3.85	58585.9	2.93334	66990.3	3.85	71666.7	--
3.15789	74324.3	4.4	65882.4	4.71428	64583.3	3.85	58585.9	3.42222	66990.3	3.85	76666.7	--
3.68421	75675.7	5.13334	70588.2	5.5	66666.7	4.4	58585.9	3.42222	69902.9	3.85	75000	--
3.68421	77027	5.13334	70588.2	5.5	70833.3	4.4	62626.3	3.91112	71844.7	4.4	76666.7	--
4.21053	78378.4	5.86666	70588.2	5.5	72916.7	4.4	60606.1	3.91112	71844.7	4.4	76666.7	--
4.21053	78378.4	5.86666	72941.2	6.28572	75000	4.4	62626.3	3.91112	74757.3	4.4	81666.7	--
4.21053	78378.4	5.86666	74117.6	6.28572	75000	5.5	64646.5	3.91112	77669.9	5.5	83333.3	--
4.21053	83783.8	5.86666	72941.2	6.28572	75000	5.5	66666.7	4.88888	76699	5.5	83333.3	--
5.26316	85135.1	7.33334	74117.6	7.85715	72916.7	6.05	66666.7	4.88888	77669.9	5.5	86666.7	--
5.26316	85135.1	7.33334	76470.6	7.85715	75000	6.05	68686.9	5.37778	79611.7	6.05	85000	--
5.78948	89189.2	8.06666	77647.1	7.85715	81250	6.05	70707.1	5.37778	80582.5	6.05	85000	--
5.78948	86486.5	8.06666	78823.5	8.64285	79166.7	6.05	68686.9	5.37778	81553.4	6.05	88333.3	--
5.78948	87837.8	8.06666	81176.5	8.64285	81250	6.6	72727.3	5.37778	83495.1	6.6	91666.7	--
5.78948	87837.8	8.06666	82352.9	8.64285	85416.7	6.6	72727.3	5.86666	85436.9	6.6	93333.3	--
6.31579	87837.8	8.8	81176.5	9.42857	83333.3	7.15	72727.3	5.86666	84466	6.6	93333.3	--
6.31579	90540.5	8.8	82352.9	9.42857	85416.7	7.15	72727.3	6.35556	85436.9	7.15	95000	--
6.84211	91891.9	9.53334	85882.4	9.42857	83333.3	7.15	76767.7	6.35556	87378.6	7.15	95000	--
6.84211	94594.6	9.53334	85882.4	10.2143	87500	7.15	76767.7	6.35556	87378.6	7.15	96666.7	--
6.84211	94594.6	9.53334	87058.8	10.2143	85416.7	8.25	76767.7	6.35556	89320.4	8.25	96666.7	--
6.84211	94594.6	9.53334	89411.8	10.2143	89583.3	8.25	76767.7	7.33334	92233	8.25	96666.7	--
7.89473	97297.3	11	89411.8	11.7857	91666.7	8.25	80808.1	7.33334	92233	8.25	98333.3	--
7.89473	97297.3	11	89411.8	11.7857	91666.7	8.8	78787.9	7.33334	92233	8.25	101667	--
7.89473	98648.6	11	91764.7	11.7857	91666.7	8.8	80808.1	7.82222	93203.9	8.8	101667	--
8.42105	100000	11.7333	91764.7	11.7857	93750	8.8	82828.3	7.82222	95145.6	8.8	105000	--
8.42105	102703	11.7333	90588.2	12.5714	95833.3	9.35	82828.3	7.82222	93203.9	9.35	103333	--
8.42105	101351	11.7333	92941.2	12.5714	93750	9.35	84848.5	8.31112	95145.6	9.35	105000	--
8.94737	101351	12.4667	96470.6	13.3572	95833.3	9.35	84848.5	8.31112	98058.3	9.35	105000	--
8.94737	105405	12.4667	95294.1	13.3572	97916.7	10.45	86868.7	8.31112	99029.1	9.35	105000	--
8.94737	104054	12.4667	96470.6	13.3572	97916.7	10.45	84848.5	9.28888	99029.1	10.45	108333	--
10	104054	13.9333	98823.5	13.3572	97916.7	10.45	86868.7	9.28888	99029.1	10.45	108333	--
10	106757	13.9333	98823.5	14.9286	102083	11	86868.7	9.28888	100971	10.45	111667	--
10	108108	13.9333	98823.5	14.9286	102083	11	88888.9	9.77778	100000	11	110000	--
10.5263	106757	14.6667	100000	15.7143	100000	11	88888.9	9.77778	100971	11	111667	--
10.5263	108108	14.6667	101176	15.7143	102083	11.55	92929.3	9.77778	102913	11	113333	--
10.5263	109459	14.6667	101176	15.7143	106250	11.55	90909.1	10.2667	101942	11.55	111667	--
11.0526	109459	15.4	102353	15.7143	104167	11.55	92929.3	10.2667	103883	11.55	115000	--
11.0526	108108	15.4	105882	16.5	104167	12.1	92929.3	10.2667	105825	11.55	116667	--
11.0526	114865	15.4	104706	16.5	108333	12.1	92929.3	10.7556	106796	12.1	116667	--
11.579	112162	16.1333	104706	17.2857	108333	12.1	92929.3	10.7556	105825	12.1	118333	--
11.579	112162	16.1333	108235	17.2857	108333	13.2	92929.3	10.7556	107767	12.1	118333	--
11.579	114865	16.1333	108235	17.2857	108333	13.2	96969.7	11.7333	108738	13.2	118333	--
12.6316	116216	16.1333	107059	17.2857	112500	13.2	94949.5	11.7333	107767	13.2	118333	--
12.6316	114865	17.6	107059	18.8572	110417	13.75	96969.7	12.2222	111650	13.2	120000	--
12.6316	114865	17.6	111765	18.8572	110417	13.75	96969.7	12.2222	111650	13.75	121667	--
13.1579	118919	18.3333	110588	19.6428	114583	13.75	98989.9	12.2222	111650	13.75	121667	--
13.1579	118919	18.3333	110588	19.6428	114583	14.3	96969.7	12.2222	111650	13.75	125000	--
13.1579	117568	18.3333	112941	19.6428	114583	14.3	101010	12.7111	112621	14.3	125000	--
13.6842	121622	18.3333	114118	19.6428	116667	14.85	101010	12.7111	113592	14.3	125000	--
13.6842	121622	19.0667	112941	20.4286	118750	14.85	101010	12.7111	112621	14.3	125000	--
14.2105	120270	19.0667	114118	20.4286	116667	14.85	101010	13.2	113592	14.85	125000	--
14.2105	122973	19.8	117647	20.4286	114583	14.85	105051	13.2	116505	14.85	123333	--
14.2105	122973	19.8	117647	21.2143	120833	15.95	105051	13.2	115534	14.85	123333	--
14.2105	121622	19.8	116471	21.2143	118750	15.95	105051	14.1778	116505	15.95	126667	--
15.2632	122973	19.8	120000	21.2143	118750	16.5	105051	14.1778	118447	15.95	128333	--
15.2632	127027	21.2667	118824	22.7857	125000	16.5	105051	14.6667	118447	15.95	128333	--
15.7895	125676	21.2667	118824	22.7857	122917	16.5	105051	14.6667	117476	16.5	130000	--
15.7895	125676	22	118824	22.7857	122917	16.5	103030	14.6667	118447	16.5	130000	--
15.7895	128378	22	120000	23.5714	120833	17.05	109091	14.6667	119417	16.5	130000	--
15.7895	127027	22	122353	23.5714	125000	17.05	107071	15.1556	119417	17.05	133333	--
16.3158	127027	22	122353	23.5714	125000	17.05	109091	15.1556	120388	17.05	135000	--
16.3158	128378	22.7333	124706	24.3572	125000	17.05	111111	15.1556	122330	17.05	133333	--
16.3158	129730	22.7333	124706	24.3572	129167	18.15	111111	16.1333	121359	17.05	133333	--
17.3684	129730	22.7333	123529	24.3572	129167	18.15	109091	16.1333	122330	18.15	136667	--
17.3684	131081	24.2	124706	25.9286	129167	18.7	109091	16.1333	124272	18.15	135000	--
17.3684	132432	24.2	125882	25.9286	129167	18.7	113131	16.6222	124272	18.7	135000	--
17.8947	129730	24.2	124706	25.9286	131250	18.7	109091	16.6222	123301	18.7	136667	--
17.8947	129730	24.9333	125882	26.7143	131250	18.7	113131	16.6222	123301	18.7	138333	--
17.8947	132432	24.9333	129412	26.7143	129167	19.25	113131	17.1111	125243	18.7	136667	--
18.4211	133784	24.9333	129412	26.7143	133333	19.25	115152	17.1111	125243	19.25	138333	--
18.4211	133784	25.6667	129412	26.7143	135417	19.8	113131	17.1111	125243	19.25	141667	--
18.9474	136486	25.6667	131765	27.5	133333	19.8	115152	17.6	127184	19.8	141667	--
18.9474	135135	26.4	131765	27.5	135417	19.8	117172	17.6	127184	19.8	140000	--
18.9474	133784	26.4	130588	28.2857	137500	19.8	117172	17.6	127184	19.8	140000	--
18.9474	136486	26.4	131765	28.2857	135417	20.9	115152	18.5778	128155	19.8	143333	--
20	136486	26.4	131765	28.2857	137500	20.9	119192	18.5778	129126	20.9	140000	--
20	135135	27.8667	132941	28.2857	135417	21.45	119192	18.5778	128155	20.9	145000	--
20.5263	136486	27.8667	132941	29.8572	139583	21.45	117172	19.0667	129126	21.45	145000	--
20.5263	137838	28.6	135294	29.8572	139583	21.45	121212	19.0667	132039	21.45	146667	--
20.5263	139189	28.6	135294	30.6428	139583	22	117172	19.0667	131068	21.45	143333	--
20.5263	136486	28.6	135294	30.6428	139583	22	121212	19.5556	131068	22	146667	--
21.0526	137838	28.6	136471	30.6428	141667	22	119192	19.5556	133010	22	146667	--
21.0526	140541	29.3333	136471	30.6428	141667	22.55	125253	19.5556	133010	22	145000	--
21.5789	139189	29.3333	136471	31.4286	143750	22.55	119192	20.0444	131068	22.55	150000	--
21.5789	140541	29.3333	136471	31.4286	141667	22.55	123232	20.0444	132039	22.55	148333	--
21.5789	140541	30.0667	138824	32.2143	141667	22.55	123232	20.0444	134951	22.55	148333	--
22.6316	140541	30.0667	140000	32.2143	143750	23.65	123232	20.0444	133981	23.65	150000	--
22.6316	140541	30.0667	140000	32.2143	145833	23.65	123232	21.0222	133981	23.65	151667	--
22.6316	141892	31.5333	140000	32.2143	145833	24.2	123232	21.0222	136893	23.65	150000	--
23.1579	141892	31.5333	140000	33.7857	145833	24.2	127273	21.5111	136893	24.2	148333	--
23.1579	143243	32.2667	141176	33.7857	145833	24.2	123232	21.5111	135922	24.2	153333	--
23.1579	143243	32.2667	141176	34.5714	145833	24.2	123232	21.5111	135922	24.2	151667	--
23.6842	144595	32.2667	142353	34.5714	145833	24.75	127273	21.5111	136893	24.75	151667	--
23.6842	144595	32.2667	143529	34.5714	147917	24.75	127273	22	136893	24.75	155000	--
23.6842	143243	33	144706	34.5714	150000	25.3	127273	22	136893	24.75	155000	--
24.2105	145946	33	144706	35.3571	150000	25.3	129293	22.4889	138835	25.3	153333	--
24.2105	144595	33	144706	35.3571	152083	25.3	129293	22.4889	139806	25.3	156667	--
24.2105	145946	33.7333	143529	36.1429	152083	25.3	131313	22.4889	140777	25.3	155000	--
25.2632	145946	33.7333	144706	36.1429	150000	26.4	127273	22.4889	140777	26.4	155000	--
25.2632	147297	33.7333	144706	36.1429	152083	26.4	131313	23.4667	141748	26.4	155000	--
25.2632	145946	35.2	145882	36.1429	152083	26.4	131313	23.4667	140777	26.4	156667	--
25.2632	147297	35.2	147059	37.7143	152083	26.95	129293	23.4667	140777	26.4	156667	--
25.7895	148649	35.2	149412	37.7143	152083	26.95	133333	23.9556	141748	26.95	158333	--
25.7895	147297	35.2	149412	37.7143	156250	26.95	133333	23.9556	141748	26.95	158333	--
26.3158	147297	35.9333	148235	38.5	154167	27.5	135354	23.9556	141748	27.5	158333	--
26.3158	148649	35.9333	149412	38.5	154167	27.5	131313	24.4444	143689	27.5	160000	--
26.3158	150000	36.6667	149412	39.2857	154167	27.5	133333	24.4444	144660	27.5	160000	--
26.3158	150000	36.6667	149412	39.2857	156250	28.6	133333	24.4444	144660	27.5	161667	--
27.3684	148649	36.6667	150588	39.2857	156250	28.6	133333	25.4222	143689	28.6	160000	--
27.3684	150000	36.6667	154118	39.2857	158333	28.6	135354	25.4222	145631	28.6	161667	--
27.8947	148649	38.1333	151765	40.8571	160417	29.15	137374	25.4222	144660	29.15	161667	--
27.8947	150000	38.1333	151765	40.8571	160417	29.15	135354	25.9111	145631	29.15	161667	--
27.8947	151351	38.8667	154118	40.8571	160417	29.15	137374	25.9111	147573	29.15	161667	--
28.4211	150000	38.8667	152941	41.6429	160417	29.7	137374	25.9111	147573	29.7	165000	--
28.4211	151351	38.8667	151765	41.6429	160417	29.7	135354	26.4	147573	29.7	163333	--
28.4211	151351	38.8667	154118	41.6429	158333	29.7	137374	26.4	147573	29.7	163333	--
28.9474	152703	39.6	155294	42.4286	162500	30.25	137374	26.8889	148544	30.25	165000	--
28.9474	151351	39.6	155294	42.4286	162500	30.25	139394	26.8889	148544	30.25	165000	--
28.9474	152703	40.3333	156471	42.4286	162500	30.25	139394	26.8889	147573	30.25	165000	--
30	152703	40.3333	157647	43.2143	162500	31.35	141414	26.8889	150485	31.35	165000	--
30	152703	40.3333	156471	43.2143	164583	31.35	141414	27.8667	150485	31.35	166667	--
30	152703	40.3333	155294	43.2143	162500	31.35	141414	27.8667	151456	31.9	165000	--
30.5263	154054	41.8	156471	44.7857	160417	31.9	139394	28.3556	152427	31.9	166667	--
30.5263	154054	41.8	156471	44.7857	164583	31.9	141414	28.3556	151456	31.9	166667	--
30.5263	154054	42.5333	156471	45.5714	164583	31.9	141414	28.3556	152427	31.9	166667	--
31.0526	155405	42.5333	160000	45.5714	162500	32.45	141414	28.3556	151456	32.45	166667	--
31.0526	155405	42.5333	161176	45.5714	166667	32.45	143434	28.8444	153398	32.45	166667	--
31.0526	154054	42.5333	158824	45.5714	166667	32.45	143434	28.8444	153398	33	168333	--
31.5789	154054	43.2667	158824	46.3571	164583	33	143434	29.3333	153398	33	168333	--
31.5789	155405	43.2667	160000	46.3571	166667	33	143434	29.3333	156311	33	170000	--
31.5789	154054	44	160000	47.1429	166667	33	145455	29.3333	155340	33	170000	--
32.6316	155405	44	160000	47.1429	168750	33	143434	29.3333	154369	34.1	170000	--
32.6316	156757	44	162353	47.1429	166667	34.1	143434	30.3111	154369	34.1	170000	--
32.6316	156757	45.4667	162353	47.1429	170833	34.1	145455	30.3111	156311	34.65	170000	--
33.1579	156757	45.4667	161176	48.7143	168750	34.65	147475	30.8	156311	34.65	170000	--
33.1579	156757	45.4667	163529	48.7143	168750	34.65	145455	30.8	156311	34.65	171667	--
33.1579	158108	46.2	163529	49.5	170833	34.65	147475	30.8	158252	35.2	171667	--
33.6842	155405	46.2	162353	49.5	170833	35.2	147475	30.8	158252	35.2	173333	--
33.6842	156757	46.2	162353	49.5	170833	35.2	147475	31.2889	157282	35.2	171667	--
33.6842	158108	46.9333	164706	49.5	170833	35.2	147475	31.2889	158252	35.2	173333	--
33.6842	158108	46.9333	163529	50.2857	172917	35.2	149495	31.2889	158252	36.3	173333	--
34.7368	158108	46.9333	164706	50.2857	170833	36.3	151515	31.2889	159223	36.3	173333	--
34.7368	159459	46.9333	167059	50.2857	170833	36.3	147475	32.2667	160194	36.85	173333	--
35.2632	159459	48.4	164706	51.8571	172917	36.3	151515	32.2667	160194	36.85	175000	--
35.2632	158108	48.4	164706	51.8571	172917	36.85	147475	32.7556	160194	36.85	175000	--
35.2632	158108	49.1333	164706	51.8571	170833	36.85	151515	32.7556	160194	36.85	173333	--
35.2632	159459	49.1333	165882	52.6429	175000	36.85	151515	32.7556	161165	37.4	173333	--
35.7895	158108	49.1333	165882	52.6429	175000	37.4	151515	32.7556	161165	37.4	175000	--
35.7895	159459	49.1333	167059	52.6429	172917	37.4	151515	33.2444	162136	37.95	175000	--
36.3158	160811	49.8667	169412	53.4286	175000	37.95	151515	33.2444	162136	37.95	175000	--
36.3158	160811	49.8667	168235	53.4286	177083	37.95	153535	33.7333	164078	37.95	176667	--
36.3158	159459	50.6	167059	53.4286	175000	37.95	153535	33.7333	164078	37.95	176667	--
36.3158	159459	50.6	168235	54.2143	175000	37.95	151515	33.7333	164078	39.05	176667	--
37.3684	160811	50.6	168235	54.2143	177083	39.05	153535	33.7333	166019	39.05	176667	--
37.3684	159459	50.6	167059	54.2143	177083	39.05	153535	34.7111	166019	39.6	176667	--
37.8947	159459	52.0667	169412	55.7857	177083	39.05	153535	34.7111	165049	39.6	176667	--
37.8947	162162	52.0667	170588	55.7857	179167	39.6	155556	35.2	166019	39.6	176667	--
37.8947	160811	52.8	169412	56.5714	179167	39.6	155556	35.2	165049	39.6	178333	--
37.8947	160811	52.8	169412	56.5714	177083	39.6	155556	35.2	165049	40.15	176667	--
38.4211	163514	52.8	170588	56.5714	177083	40.15	155556	35.2	166990	40.15	178333	--
38.4211	163514	52.8	169412	56.5714	179167	40.15	157576	35.6889	167961	40.7	180000	--
38.9474	160811	53.5333	169412	57.3571	177083	40.7	157576	35.6889	167961	40.7	180000	--
38.9474	162162	53.5333	171765	57.3571	177083	40.7	155556	36.1778	167961	40.7	176667	--
38.9474	162162	54.2667	172941	58.1429	181250	40.7	157576	36.1778	168932	40.7	180000	--
38.9474	162162	54.2667	171765	58.1429	181250	40.7	157576	36.1778	166019	41.8	180000	--
40	162162	54.2667	172941	58.1429	179167	41.8	155556	36.1778	166019	41.8	180000	--
40	163514	54.2667	172941	58.1429	183333	42.35	157576	37.1556	166019	42.35	178333	--
40.5263	163514	55.7333	171765	59.7143	181250	42.35	159596	37.1556	167961	42.35	181667	--
40.5263	163514	55.7333	171765	59.7143	181250	42.35	157576	37.6444	167961	42.35	180000	--
40.5263	163514	56.4667	174118	60.5	181250	42.35	157576	37.6444	168932	42.35	180000	--
40.5263	164865	56.4667	172941	60.5	183333	42.9	159596	37.6444	169903	42.9	181667	--
41.0526	163514	56.4667	171765	60.5	181250	42.9	159596	37.6444	169903	42.9	181667	--
41.0526	162162	57.2	175294	60.5	183333	42.9	159596	38.1333	168932	42.9	181667	--
41.0526	164865	57.2	174118	61.2857	185417	42.9	161616	38.1333	171845	44	181667	--
42.1053	163514	57.2	174118	61.2857	183333	44	161616	38.1333	171845	44	183333	--
42.1053	163514	57.2	172941	61.2857	183333	44	161616	39.1111	170874	44	181667	--
42.1053	164865	58.6667	175294	62.8571	183333	44.55	161616	39.1111	171845	44.55	181667	--
42.6316	164865	58.6667	174118	62.8571	185417	44.55	161616	39.6	172816	44.55	183333	--
42.6316	163514	59.4	175294	62.8571	183333	44.55	161616	39.6	173786	44.55	183333	--
42.6316	163514	59.4	176471	63.6429	183333	44.55	159596	39.6	171845	45.1	181667	--
43.1579	166216	59.4	176471	63.6429	185417	45.1	163636	39.6	173786	45.1	181667	--
43.1579	164865	59.4	175294	63.6429	185417	45.1	163636	40.0889	172816	45.65	183333	--
43.1579	164865	60.1333	176471	64.4286	185417	45.65	163636	40.0889	172816	45.65	181667	--
43.6842	166216	60.1333	176471	64.4286	187500	45.65	163636	40.5778	175728	45.65	183333	--
43.6842	166216	60.8667	175294	65.2143	187500	45.65	165657	40.5778	175728	45.65	185000	--
43.6842	166216	60.8667	176471	65.2143	185417	45.65	163636	40.5778	174757	46.75	183333	--
44.7368	164865	60.8667	177647	65.2143	187500	46.75	163636	40.5778	173786	46.75	183333	--
44.7368	166216	60.8667	177647	65.2143	189583	46.75	165657	41.5556	174757	47.3	185000	--
44.7368	164865	62.3333	177647	66.7857	187500	47.3	163636	41.5556	175728	47.3	185000	--
45.2632	164865	62.3333	178824	66.7857	187500	47.3	165657	42.0444	175728	47.3	185000	--
45.2632	167568	63.0667	177647	67.5714	189583	47.3	167677	42.0444	178641	47.3	183333	--
45.2632	166216	63.0667	176471	67.5714	187500	47.3	165657	42.0444	177670	47.85	186667	--
45.2632	166216	63.0667	178824	67.5714	189583	47.85	165657	42.0444	176699	47.85	185000	--
45.7895	166216	63.8	178824	67.5714	187500	47.85	167677	42.5333	178641	48.4	186667	--
45.7895	167568	63.8	178824	68.3572	189583	48.4	167677	42.5333	177670	48.4	188333	--
46.3158	166216	64.5333	177647	68.3572	189583	48.4	165657	43.0222	176699	48.4	186667	--
46.3158	166216	64.5333	178824	69.1428	189583	48.4	167677	43.0222	178641	48.4	186667	--
46.3158	167568	64.5333	178824	69.1428	189583	48.4	167677	43.0222	180583	49.5	185000	--
47.3684	167568	64.5333	178824	69.1428	189583	49.5	167677	43.0222	180583	49.5	188333	--
47.3684	167568	66	180000	70.7143	191667	49.5	167677	44	179612	50.05	185000	--
47.8947	168919	66	181176	70.7143	191667	50.05	169697	44	181553	50.05	186667	--
47.8947	167568	66	180000	70.7143	191667	50.05	169697	44.4889	180583	50.05	188333	--
47.8947	167568	66.7333	181176	71.5	189583	50.05	167677	44.4889	179612	50.05	186667	--
48.4211	167568	66.7333	181176	71.5	191667	50.05	169697	44.4889	181553	50.6	188333	--
48.4211	167568	66.7333	180000	71.5	191667	50.6	169697	44.4889	182524	50.6	188333	--
48.4211	167568	67.4667	180000	72.2857	191667	50.6	169697	44.9778	181553	50.6	188333	--
48.9474	168919	68.2	182353	72.2857	191667	51.15	167677	44.9778	182524	51.15	186667	--
48.9474	168919	68.2	182353	72.2857	193750	51.15	171717	45.4667	183495	51.15	188333	--
48.9474	168919	68.2	181176	73.0714	191667	51.15	171717	45.4667	182524	51.15	188333	--
50	168919	68.2	183529	73.0714	195833	51.15	171717	45.4667	182524	52.25	188333	--
50	168919	68.2	182353	73.0714	193750	52.25	173737	45.4667	183495	52.25	188333	--
50	167568	69.6667	181176	74.6428	195833	52.25	171717	46.4444	183495	52.25	190000	--
50	168919	69.6667	181176	74.6428	193750	52.25	171717	46.4444	183495	52.25	190000	--
50.5263	170270	69.6667	183529	74.6428	193750	52.8	171717	46.4444	185437	52.8	188333	--
50.5263	168919	70.4	182353	74.6428	195833	52.8	171717	46.9333	184466	52.8	188333	--
51.0526	168919	70.4	182353	75.4286	193750	53.35	171717	46.9333	184466	53.35	191667	--
51.0526	170270	70.4	183529	75.4286	193750	53.35	171717	46.9333	184466	53.35	190000	--
51.0526	170270	71.1333	183529	76.2143	195833	53.35	173737	47.4222	184466	53.35	190000	--
51.0526	170270	71.1333	182353	76.2143	195833	53.35	173737	47.4222	183495	54.45	191667	--
52.1053	168919	71.1333	183529	76.2143	195833	54.45	173737	47.4222	185437	54.45	190000	--
52.1053	170270	72.6	183529	76.2143	195833	54.45	175758	48.4	186408	54.45	191667	--
52.1053	168919	72.6	183529	77.7857	195833	55	173737	48.4	186408	55	188333	--
52.6316	168919	72.6	183529	77.7857	195833	55	173737	48.4	186408	55	191667	--
52.6316	170270	73.3333	185882	78.5714	195833	55	173737	48.8889	187379	55	190000	--
52.6316	170270	73.3333	183529	78.5714	195833	55	175758	48.8889	187379	55	190000	--
53.1579	170270	73.3333	183529	78.5714	195833	55.55	173737	48.8889	186408	55.55	191667	--
53.1579	170270	74.0667	184706	78.5714	195833	55.55	173737	49.3778	187379	55.55	191667	--
53.1579	170270	74.0667	184706	79.3572	197917	56.1	175758	49.3778	188350	56.1	190000	--
53.6842	170270	74.0667	184706	79.3572	197917	56.1	175758	49.8667	188350	56.1	191667	--
53.6842	170270	74.8	185882	80.1428	195833	56.1	175758	49.8667	188350	56.1	191667	--
53.6842	171622	74.8	185882	80.1428	195833	57.2	175758	49.8667	189320	56.1	193333	--
54.7368	171622	74.8	184706	80.1428	200000	57.2	177778	49.8667	188350	57.2	191667	--
54.7368	170270	76.2667	184706	80.1428	197917	57.2	175758	50.8444	188350	57.2	191667	--
54.7368	171622	76.2667	185882	81.7143	200000	57.75	177778	50.8444	190291	57.75	191667	--
55.2632	170270	76.2667	184706	81.7143	200000	57.75	177778	51.3333	191262	57.75	191667	--
55.2632	171622	77	185882	82.5	197917	57.75	177778	51.3333	190291	57.75	193333	--
55.2632	170270	77	185882	82.5	197917	58.3	177778	51.3333	190291	58.3	191667	--
55.2632	171622	77	185882	82.5	200000	58.3	177778	51.8222	191262	58.3	195000	--
55.7895	172973	77.7333	183529	83.2857	200000	58.3	177778	51.8222	190291	58.3	191667	--
55.7895	171622	77.7333	185882	83.2857	197917	58.85	177778	51.8222	190291	58.85	195000	--
56.3158	172973	78.4667	185882	83.2857	200000	58.85	177778	52.3111	191262	58.85	193333	--
56.3158	171622	78.4667	185882	84.0714	200000	58.85	177778	52.3111	191262	58.85	191667	--
56.3158	170270	78.4667	185882	84.0714	197917	59.95	177778	52.3111	192233	58.85	193333	--
56.3158	172973	78.4667	187059	84.0714	202083	59.95	177778	53.2889	193204	59.95	193333	--
57.3684	172973	79.9333	187059	85.6428	202083	59.95	179798	53.2889	193204	59.95	193333	--
57.3684	171622	79.9333	184706	85.6428	200000	60.5	177778	53.2889	192233	60.5	195000	--
57.8947	172973	80.6667	185882	86.4286	200000	60.5	179798	53.7778	192233	60.5	195000	--
57.8947	174324	80.6667	185882	86.4286	200000	60.5	179798	53.7778	193204	60.5	195000	--
57.8947	172973	80.6667	185882	86.4286	200000	61.05	179798	53.7778	193204	60.5	193333	--
57.8947	171622	80.6667	187059	86.4286	200000	61.05	179798	54.2667	194175	61.05	195000	--
58.4211	172973	81.4	188235	87.2143	200000	61.05	181818	54.2667	194175	61.05	195000	--
58.4211	172973	81.4	187059	87.2143	202083	62.15	179798	54.2667	194175	61.05	195000	--
58.4211	172973	81.4	185882	87.2143	200000	62.15	181818	54.2667	194175	62.15	195000	--
59.4737	174324	82.8667	187059	87.2143	200000	62.7	181818	55.2444	193204	62.15	195000	--
59.4737	174324	82.8667	187059	88.7857	202083	62.7	181818	55.2444	195146	62.15	195000	--
60	174324	82.8667	185882	88.7857	202083	62.7	181818	55.7333	194175	62.7	195000	--
60	172973	83.6	187059	89.5714	200000	63.25	181818	55.7333	195146	62.7	195000	--
60	174324	83.6	188235	89.5714	200000	63.25	181818	55.7333	196117	62.7	195000	--
60	172973	83.6	188235	89.5714	204167	63.25	181818	55.7333	196117	62.7	195000	--
60.5263	174324	84.3333	187059	89.5714	202083	63.8	181818	56.2222	196117	63.25	196667	--
60.5263	175676	84.3333	188235	90.3572	202083	63.8	183838	56.2222	196117	63.25	195000	--
61.0526	174324	84.3333	188235	90.3572	204167	63.8	181818	56.7111	197087	63.8	195000	--
61.0526	174324	85.0667	187059	91.1428	202083	64.9	183838	56.7111	195146	63.8	196667	--
61.0526	174324	85.0667	188235	91.1428	202083	64.9	183838	56.7111	196117	63.8	196667	--
62.1053	175676	85.0667	188235	91.1428	202083	64.9	181818	56.7111	197087	63.8	196667	--
62.1053	174324	85.0667	188235	91.1428	204167	65.45	181818	57.6889	197087	64.9	196667	--
62.1053	174324	86.5333	188235	92.7143	202083	65.45	181818	57.6889	197087	64.9	196667	--
62.6316	175676	86.5333	189412	92.7143	202083	65.45	183838	58.1778	198058	65.45	196667	--
62.6316	175676	87.2667	189412	93.5	206250	66	181818	58.1778	198058	65.45	196667	--
62.6316	174324	87.2667	189412	93.5	204167	66	183838	58.1778	198058	65.45	196667	--
63.1579	175676	87.2667	189412	93.5	204167	66	183838	58.1778	198058	65.45	198333	--
63.1579	175676	87.2667	188235	93.5	204167	66.55	185859	58.6667	199029	66	196667	--
63.1579	175676	88	188235	94.2857	204167	66.55	185859	58.6667	197087	66	198333	--
63.6842	174324	88	188235	94.2857	204167	66.55	185859	59.1556	197087	66.55	196667	--
63.6842	175676	88.7333	190588	95.0714	202083	67.65	183838	59.1556	199029	66.55	198333	--
63.6842	175676	88.7333	189412	95.0714	206250	67.65	183838	59.1556	199029	66.55	196667	--
64.7368	174324	88.7333	189412	95.0714	204167	68.2	185859	59.1556	200000	66.55	198333	--
64.7368	175676	88.7333	190588	95.0714	204167	68.2	185859	60.1333	200000	67.65	198333	--
64.7368	174324	90.2	190588	96.6428	206250	68.2	185859	60.1333	200000	67.65	198333	--
65.2631	174324	90.2	189412	96.6428	206250	68.2	183838	60.6222	199029	68.2	198333	--
65.2631	175676	90.9333	188235	96.6428	204167	68.75	187879	60.6222	199029	68.2	198333	--
65.2631	175676	90.9333	190588	97.4286	204167	68.75	185859	60.6222	200000	68.2	198333	--
65.7895	175676	90.9333	189412	97.4286	204167	69.3	185859	60.6222	200000	68.2	198333	--
65.7895	175676	90.9333	189412	97.4286	204167	69.3	185859	61.1111	201942	68.75	200000	--
65.7895	177027	91.6667	191765	98.2143	204167	69.3	185859	61.1111	201942	68.75	198333	--
66.3158	175676	91.6667	191765	98.2143	206250	70.4	185859	61.6	200971	69.3	198333	--
66.3158	175676	92.4	189412	98.2143	206250	70.4	185859	61.6	200000	69.3	200000	--
66.3158	177027	92.4	189412	99	206250	70.4	187879	61.6	200971	69.3	200000	--
67.3684	175676	92.4	190588	99	204167	70.4	185859	62.5778	200971	69.3	198333	--
67.3684	175676	92.4	191765	99	206250	70.95	187879	62.5778	200000	70.4	200000	--
67.3684	177027	93.8667	189412	100.571	206250	70.95	187879	62.5778	200971	70.4	200000	--
67.3684	177027	93.8667	191765	100.571	206250	70.95	187879	62.5778	202913	70.4	200000	--
67.8947	177027	93.8667	191765	100.571	208333	71.5	185859	63.0667	201942	70.95	200000	--
67.8947	177027	94.6	191765	100.571	208333	71.5	187879	63.0667	201942	70.95	201667	--
68.4211	178378	94.6	191765	101.357	206250	71.5	187879	63.5556	201942	71.5	200000	--
68.4211	175676	94.6	191765	101.357	208333	71.5	187879	63.5556	201942	71.5	198333	--
68.4211	177027	95.3333	191765	102.143	206250	72.6	185859	63.5556	200971	71.5	201667	--
68.4211	178378	95.3333	191765	102.143	208333	72.6	189899	63.5556	201942	71.5	200000	--
69.4737	177027	95.3333	192941	102.143	206250	73.15	187879	64.5333	202913	72.6	200000	--
69.4737	177027	96.8	191765	102.143	208333	73.15	187879	64.5333	201942	72.6	201667	--
70	178378	96.8	192941	103.714	208333	73.15	189899	65.0222	202913	73.15	201667	--
70	177027	96.8	192941	103.714	206250	73.15	187879	65.0222	203883	73.15	201667	--
70	177027	97.5333	192941	104.5	208333	73.7	187879	65.0222	203883	73.15	201667	--
70.5263	175676	97.5333	191765	104.5	208333	73.7	185859	65.0222	202913	73.15	201667	--
70.5263	177027	97.5333	191765	104.5	208333	74.25	191919	65.5111	203883	73.7	201667	--
70.5263	177027	98.2667	192941	105.286	206250	74.25	187879	65.5111	203883	73.7	200000	--
71.0526	177027	98.2667	192941	105.286	208333	74.25	189899	66	202913	74.25	201667	--
71.0526	179730	98.2667	192941	105.286	208333	74.25	191919	66	202913	74.25	201667	--
71.0526	178378	99	194118	106.071	208333	75.35	189899	66	203883	74.25	201667	--
72.1053	178378	99	194118	106.071	208333	75.35	187879	66	203883	75.35	201667	--
72.1053	178378	99	192941	106.071	208333	75.9	189899	66.9778	204854	75.35	201667	--
72.1053	178378	100.467	194118	106.071	208333	75.9	189899	66.9778	205825	75.35	200000	--
72.6316	177027	100.467	192941	107.643	208333	75.9	189899	67.4667	204854	75.9	200000	--
72.6316	178378	101.2	192941	107.643	208333	75.9	189899	67.4667	203883	75.9	201667	--
72.6316	178378	101.2	192941	108.429	208333	76.45	191919	67.4667	203883	75.9	201667	--
73.1579	178378	101.2	194118	108.429	208333	77	191919	67.4667	205825	76.45	201667	--
73.1579	178378	101.2	195294	108.429	210417	77	189899	67.9556	203883	76.45	203333	--
73.6842	179730	101.933	194118	108.429	208333	77	189899	67.9556	204854	76.45	201667	--
73.6842	178378	101.933	194118	109.214	208333	78.1	189899	68.4444	205825	77	201667	--
73.6842	178378	101.933	194118	109.214	210417	78.1	189899	68.4444	205825	77	201667	--
73.6842	178378	102.667	194118	110	210417	78.1	193939	68.4444	204854	77	203333	--
74.7368	179730	102.667	194118	110	210417	78.1	191919	68.4444	204854	77	201667	--
74.7368	178378	102.667	195294	110	210417	78.1	189899	69.4222	205825	78.1	201667	--
74.7368	178378	104.133	194118	110	210417	78.65	191919	69.4222	204854	78.1	203333	--
75.2632	179730	104.133	194118	111.571	210417	78.65	191919	69.4222	205825	78.1	203333	--
75.2632	178378	104.133	195294	111.571	210417	79.2	191919	69.9111	207767	78.65	201667	--
75.7895	179730	104.133	195294	111.571	210417	79.2	189899	69.9111	206796	78.65	203333	--
75.7895	179730	104.867	194118	112.357	208333	79.2	193939	69.9111	205825	79.2	203333	--
75.7895	179730	104.867	194118	112.357	208333	79.2	191919	70.4	206796	79.2	201667	--
75.7895	179730	105.6	194118	112.357	210417	80.3	191919	70.4	204854	79.2	203333	--
76.8421	179730	105.6	195294	113.143	212500	80.3	193939	70.4	205825	79.2	203333	--
76.8421	179730	105.6	194118	113.143	210417	80.85	193939	71.3778	206796	80.3	203333	--
77.3684	179730	107.067	195294	113.143	210417	80.85	191919	71.3778	208738	80.3	203333	--
77.3684	179730	107.067	195294	113.143	210417	80.85	191919	71.3778	206796	80.85	203333	--
77.3684	179730	107.067	195294	114.714	212500	80.85	193939	71.8667	205825	80.85	203333	--
77.3684	179730	107.8	195294	114.714	210417	81.4	191919	71.8667	207767	80.85	203333	--
77.8947	179730	107.8	194118	115.5	212500	81.4	191919	71.8667	207767	80.85	203333	--
77.8947	181081	107.8	195294	115.5	210417	81.95	193939	72.3556	206796	81.4	203333	--
78.4211	179730	107.8	195294	115.5	210417	81.95	193939	72.3556	205825	81.4	203333	--
78.4211	179730	108.533	194118	116.286	212500	81.95	193939	72.3556	206796	81.95	203333	--
78.4211	179730	108.533	194118	116.286	212500	83.05	193939	72.8444	206796	81.95	205000	--
78.4211	179730	108.533	196471	116.286	212500	83.05	191919	72.8444	206796	81.95	203333	--
79.4737	179730	109.267	196471	117.071	212500	83.05	193939	72.8444	207767	81.95	205000	--
79.4737	181081	109.267	196471	117.071	212500	83.6	193939	72.8444	208738	83.05	205000	--
80	181081	109.267	196471	117.071	212500	83.6	195960	73.8222	207767	83.05	205000	--
80	181081	110.733	196471	118.643	212500	83.6	193939	73.8222	206796	83.6	205000	--
80	179730	110.733	197647	118.643	212500	84.15	193939	74.3111	207767	83.6	205000	--
80	181081	111.467	196471	118.643	212500	84.15	195960	74.3111	207767	83.6	205000	--
80.5263	179730	111.467	197647	119.429	212500	84.15	193939	74.3111	208738	83.6	205000	--
80.5263	179730	111.467	196471	119.429	212500	84.7	193939	74.8	208738	84.15	203333	--
81.0526	179730	111.467	197647	119.429	212500	84.7	193939	74.8	209709	84.15	205000	--
81.0526	181081	112.2	196471	120.214	212500	84.7	195960	74.8	208738	84.7	205000	--
81.0526	181081	112.2	197647	120.214	210417	85.8	193939	75.2889	208738	84.7	205000	--
81.0526	181081	112.2	197647	120.214	212500	85.8	195960	75.2889	209709	84.7	206667	--
82.1053	182432	112.933	196471	121	210417	85.8	195960	75.2889	208738	85.8	205000	--
82.1053	181081	112.933	197647	121	210417	86.35	195960	76.2667	207767	85.8	206667	--
82.6316	179730	112.933	198824	121	212500	86.35	195960	76.2667	208738	85.8	206667	--
82.6316	179730	114.4	198824	121	212500	86.35	195960	76.2667	209709	86.35	205000	--
82.6316	182432	114.4	197647	122.571	212500	86.9	195960	76.7556	209709	86.35	205000	--
83.1579	181081	115.133	197647	122.571	212500	86.9	193939	76.7556	209709	86.35	205000	--
83.1579	181081	115.133	196471	123.357	214583	86.9	193939	76.7556	209709	86.9	206667	--
83.1579	182432	115.133	195294	123.357	212500	86.9	197980	77.2444	209709	86.9	205000	--
83.1579	181081	115.133	196471	123.357	212500	88	197980	77.2444	208738	86.9	205000	--
84.2105	181081	115.867	197647	124.143	212500	88	195960	77.2444	209709	88	205000	--
84.2105	181081	115.867	196471	124.143	214583	88.55	195960	78.2222	209709	88	205000	--
84.2105	182432	115.867	198824	124.143	212500	88.55	195960	78.2222	209709	88	205000	--
84.7368	181081	115.867	197647	125.714	214583	88.55	195960	78.2222	210680	88.55	206667	--
84.7368	181081	117.333	197647	125.714	214583	88.55	195960	78.7111	211650	88.55	206667	--
84.7368	182432	117.333	197647	126.5	212500	89.1	197980	78.7111	209709	88.55	205000	--
85.2632	181081	118.067	198824	126.5	214583	89.1	197980	78.7111	209709	89.1	206667	--
85.2632	181081	118.067	198824	126.5	214583	89.1	195960	78.7111	209709	89.1	206667	--
85.7895	182432	118.067	197647	126.5	214583	89.65	197980	79.2	209709	89.1	205000	--
85.7895	182432	118.8	200000	127.286	212500	89.65	195960	79.2	211650	89.65	206667	--
85.7895	181081	118.8	198824	127.286	216667	89.65	195960	79.2	210680	89.65	208333	--
85.7895	181081	118.8	198824	127.286	214583	90.75	197980	79.6889	211650	89.65	208333	--
86.8421	182432	119.533	198824	128.071	212500	90.75	197980	79.6889	210680	90.75	205000	--
86.8421	182432	119.533	200000	128.071	214583	90.75	197980	79.6889	210680	90.75	206667	--
87.3684	181081	119.533	198824	128.071	214583	91.3	197980	80.6667	210680	90.75	206667	--
87.3684	182432	121	198824	129.643	214583	91.3	197980	80.6667	210680	91.3	206667	--
87.3684	182432	121	200000	129.643	214583	91.3	197980	80.6667	210680	91.3	208333	--
87.3684	182432	121	198824	129.643	216667	91.85	195960	81.1556	211650	91.3	208333	--
87.8947	182432	121.733	198824	130.429	214583	91.85	197980	81.1556	211650	91.85	208333	--
87.8947	182432	121.733	200000	130.429	214583	91.85	197980	81.1556	212621	91.85	206667	--
88.4211	181081	121.733	200000	130.429	214583	92.4	197980	81.6444	212621	92.4	206667	--
88.4211	182432	122.467	198824	131.214	214583	92.4	200000	81.6444	212621	92.4	206667	--
88.4211	182432	122.467	201176	131.214	214583	92.4	197980	81.6444	210680	92.4	206667	--
88.4211	182432	123.2	200000	131.214	216667	93.5	200000	82.1333	210680	92.4	208333	--
89.4737	182432	123.2	200000	132	214583	93.5	197980	82.1333	210680	93.5	208333	--
89.4737	183784	123.2	200000	132	214583	94.05	200000	82.1333	211650	94.05	206667	--
90	182432	123.2	200000	132	214583	94.05	197980	83.1111	212621	94.05	208333	--
90	181081	124.667	200000	133.571	214583	94.05	197980	83.1111	213592	94.05	208333	--
90	182432	124.667	200000	133.571	216667	94.05	197980	83.1111	212621	94.05	208333	--
90	182432	125.4	201176	134.357	214583	94.6	197980	83.6	212621	94.6	208333	--
90.5263	182432	125.4	201176	134.357	218750	94.6	197980	83.6	212621	94.6	208333	--
90.5263	182432	125.4	201176	134.357	216667	94.6	197980	83.6	211650	95.15	208333	--
91.0526	183784	125.4	201176	134.357	216667	95.15	197980	84.0889	211650	95.15	208333	--
91.0526	183784	126.133	201176	135.143	216667	95.15	200000	84.0889	212621	95.15	208333	--
91.0526	182432	126.133	201176	135.143	216667	95.15	197980	84.0889	212621	95.15	208333	--
91.0526	183784	126.867	201176	135.929	216667	96.25	200000	84.5778	213592	96.25	208333	--
92.1053	183784	126.867	201176	135.929	214583	96.25	200000	84.5778	212621	96.25	210000	--
92.1053	182432	126.867	201176	135.929	216667	96.25	200000	84.5778	213592	96.25	208333	--
92.1053	182432	126.867	201176	135.929	216667	96.8	200000	85.5556	212621	96.8	208333	--
92.6316	183784	128.333	202353	137.5	216667	96.8	200000	85.5556	212621	96.8	208333	--
92.6316	183784	128.333	201176	137.5	218750	96.8	200000	85.5556	213592	96.8	208333	--
92.6316	182432	128.333	201176	137.5	216667	97.35	197980	85.5556	213592	97.35	208333	--
93.1579	183784	129.067	202353	138.286	216667	97.35	202020	86.0444	213592	97.35	208333	--
93.1579	183784	129.067	202353	138.286	216667	97.35	200000	86.0444	214563	97.35	210000	--
93.1579	182432	129.067	202353	139.071	216667	98.45	202020	86.5333	214563	98.45	208333	--
94.2105	182432	129.8	201176	139.071	216667	98.45	202020	86.5333	213592	98.45	208333	--
94.2105	183784	129.8	202353	139.071	216667	98.45	200000	86.5333	212621	98.45	208333	--
94.2105	183784	129.8	202353	140.643	216667	99	200000	87.5111	214563	99	210000	--
94.7368	182432	131.267	202353	140.643	216667	99	202020	87.5111	213592	99	208333	--
94.7368	183784	131.267	203529	140.643	216667	99	200000	87.5111	213592	99	210000	--
94.7368	183784	132	202353	141.429	216667	99.55	200000	88	215534	99.55	210000	--
94.7368	183784	132	202353	141.429	216667	99.55	200000	88	214563	100.1	208333	--
95.2632	183784	132	202353	141.429	216667	99.55	200000	88	214563	100.1	210000	--
95.2632	185135	132	203529	142.214	218750	100.1	200000	88.4889	213592	100.1	210000	--
95.7895	183784	132.733	202353	142.214	216667	100.1	200000	88.4889	213592	100.1	208333	--
95.7895	182432	132.733	202353	143	216667	100.1	202020	88.4889	213592	101.2	210000	--
95.7895	185135	133.467	202353	143	216667	101.2	202020	88.9778	214563	101.2	210000	--
95.7895	185135	133.467	202353	143	218750	101.2	202020	88.9778	215534	101.75	210000	--
96.8421	183784	133.467	202353	143	218750	101.75	202020	88.9778	214563	101.75	210000	--
96.8421	185135	133.467	203529	144.571	218750	101.75	202020	89.9556	214563	101.75	211667	--
97.3684	185135	134.933	202353	144.571	218750	101.75	200000	89.9556	215534	101.75	210000	--
97.3684	183784	134.933	203529	145.357	218750	101.75	202020	90.4444	215534	102.3	210000	--
97.3684	185135	135.667	203529	145.357	218750	102.3	202020	90.4444	214563	102.3	210000	--
97.8947	183784	135.667	203529	145.357	216667	102.3	202020	90.4444	214563	102.85	210000	--
97.8947	183784	135.667	203529	145.357	216667	102.85	202020	90.4444	215534	102.85	210000	--
98.421	185135	135.667	203529	146.143	218750	102.85	204040	90.9333	215534	102.85	208333	--
98.421	185135	136.4	203529	146.143	220833	102.85	204040	90.9333	214563	102.85	211667	--
98.421	185135	136.4	203529	146.929	218750	102.85	202020	91.4222	216505	103.95	210000	--
98.421	183784	137.133	204706	146.929	216667	103.95	202020	91.4222	215534	103.95	211667	--
99.4737	183784	137.133	204706	146.929	218750	103.95	202020	91.4222	214563	104.5	210000	--
99.4737	185135	137.133	204706	146.929	220833	104.5	202020	91.4222	215534	104.5	211667	--
100	185135	138.6	203529	148.5	218750	104.5	202020	92.4	216505	104.5	210000	--
100	185135	138.6	203529	148.5	218750	104.5	202020	92.4	214563	104.5	210000	--
100	185135	138.6	203529	149.286	218750	104.5	202020	92.8889	215534	105.05	210000	--
100.526	183784	139.333	203529	149.286	220833	105.05	204040	92.8889	216505	105.05	210000	--
100.526	185135	139.333	203529	149.286	220833	105.05	204040	92.8889	215534	105.05	210000	--
100.526	183784	139.333	204706	149.286	220833	105.05	202020	92.8889	215534	105.05	211667	--
100.526	186486	140.067	204706	150.071	218750	106.15	202020	93.3778	216505	106.15	211667	--
101.579	185135	140.067	204706	150.071	218750	106.15	202020	93.3778	215534	106.15	210000	--
101.579	186486	140.067	204706	150.071	218750	106.15	202020	93.3778	216505	106.7	210000	--
102.105	185135	140.067	205882	151.643	218750	106.7	202020	93.3778	216505	106.7	211667	--
102.105	185135	141.533	204706	151.643	220833	106.7	204040	94.3556	216505	106.7	210000	--
102.105	186486	141.533	204706	152.429	220833	106.7	202020	94.3556	215534	106.7	210000	--
102.105	185135	142.267	205882	152.429	220833	107.25	204040	94.8444	216505	107.25	211667	--
102.632	186486	142.267	205882	152.429	220833	107.25	202020	94.8444	216505	107.25	211667	--
102.632	186486	142.267	205882	152.429	220833	107.25	204040	94.8444	215534	107.8	210000	--
103.158	186486	142.267	205882	153.214	218750	107.8	202020	95.3333	214563	107.8	211667	--
103.158	186486	143	205882	153.214	220833	107.8	204040	95.3333	216505	107.8	211667	--
103.158	185135	143	204706	154	218750	107.8	204040	95.3333	216505	107.8	211667	--
103.158	186486	143.733	205882	154	220833	108.9	204040	95.8222	216505	108.9	210000	--
104.211	186486	143.733	205882	154	220833	108.9	204040	95.8222	217476	108.9	211667	--
104.211	186486	143.733	205882	154	218750	109.45	202020	95.8222	215534	108.9	210000	--
104.737	186486	143.733	205882	155.571	220833	109.45	206061	96.8	216505	109.45	211667	--
104.737	186486	145.2	205882	155.571	220833	109.45	202020	96.8	215534	109.45	211667	--
104.737	186486	145.2	205882	156.357	220833	109.45	204040	96.8	217476	109.45	211667	--
104.737	185135	145.933	205882	156.357	220833	110	204040	97.2889	216505	110	211667	--
105.263	186486	145.933	205882	156.357	220833	110	206061	97.2889	217476	110	211667	--
105.263	185135	145.933	207059	156.357	220833	110.55	204040	97.2889	218447	110	211667	--
105.789	186486	145.933	205882	157.143	220833	110.55	206061	97.7778	217476	110.55	211667	--
105.789	186486	146.667	205882	157.143	220833	110.55	206061	97.7778	216505	110.55	211667	--
105.789	186486	146.667	207059	157.929	222917	110.55	204040	97.7778	216505	110.55	211667	--
106.842	186486	147.4	205882	157.929	220833	111.65	204040	98.2667	216505	111.65	211667	--
106.842	186486	147.4	205882	157.929	222917	111.65	206061	98.2667	216505	111.65	211667	--
106.842	186486	147.4	207059	157.929	222917	112.2	204040	98.2667	217476	112.2	211667	--
107.368	186486	148.867	207059	159.5	222917	112.2	204040	99.2444	217476	112.2	211667	--
107.368	187838	148.867	207059	159.5	220833	112.2	204040	99.2444	217476	112.2	211667	--
107.368	186486	148.867	207059	160.286	220833	112.2	206061	99.7333	216505	112.2	211667	--
107.895	186486	149.6	208235	160.286	222917	112.75	204040	99.7333	217476	112.75	213333	--
107.895	186486	149.6	207059	160.286	220833	112.75	204040	99.7333	217476	112.75	211667	--
107.895	187838	149.6	207059	160.286	222917	112.75	206061	100.222	217476	112.75	213333	--
107.895	187838	150.333	208235	161.071	222917	113.85	206061	100.222	217476	113.85	211667	--
108.947	187838	150.333	207059	161.071	220833	113.85	206061	100.222	218447	113.85	213333	--
108.947	187838	150.333	208235	161.071	220833	114.4	206061	100.222	217476	113.85	213333	--
109.474	187838	150.333	208235	162.643	220833	114.4	206061	101.2	217476	114.4	211667	--
109.474	186486	151.8	208235	162.643	220833	114.4	204040	101.2	218447	114.4	213333	--
109.474	187838	151.8	207059	162.643	220833	114.4	206061	101.2	217476	114.4	211667	--
109.474	186486	152.533	208235	163.429	222917	114.95	206061	101.689	217476	114.95	211667	--
110	186486	152.533	208235	163.429	222917	114.95	204040	101.689	218447	114.95	211667	--
110	187838	152.533	208235	163.429	222917	115.5	206061	101.689	219417	114.95	213333	--
110.526	187838	152.533	207059	164.214	220833	115.5	206061	102.178	218447	115.5	211667	--
110.526	187838	153.267	208235	164.214	222917	115.5	206061	102.178	218447	115.5	213333	--
110.526	186486	153.267	208235	165	220833	115.5	208081	102.667	217476	115.5	213333	--
110.526	187838	154	208235	165	220833	116.6	206061	102.667	218447	115.5	213333	--
111.579	186486	154	208235	165	220833	116.6	206061	102.667	218447	116.6	211667	--
111.579	186486	154	208235	165	222917	117.15	206061	102.667	219417	116.6	213333	--
112.105	187838	155.467	208235	166.571	222917	117.15	206061	103.644	218447	117.15	213333	--
112.105	187838	155.467	208235	166.571	225000	117.15	206061	103.644	218447	117.15	213333	--
112.105	186486	155.467	208235	167.357	225000	117.15	206061	104.133	218447	117.15	213333	--
112.632	187838	156.2	208235	167.357	222917	117.7	208081	104.133	218447	117.15	213333	--
112.632	189189	156.2	209412	167.357	222917	117.7	208081	104.133	218447	117.7	213333	--
113.158	187838	156.2	209412	167.357	225000	118.25	206061	104.133	218447	117.7	213333	--
113.158	189189	156.933	208235	168.143	220833	118.25	206061	104.622	219417	118.25	215000	--
113.158	187838	156.933	208235	168.143	220833	118.25	206061	104.622	218447	118.25	213333	--
113.158	187838	156.933	209412	168.929	222917	118.25	206061	105.111	219417	118.25	213333	--
114.211	189189	157.667	209412	168.929	225000	119.35	206061	105.111	219417	118.25	215000	--
114.211	189189	157.667	209412	168.929	222917	119.35	206061	105.111	218447	119.35	213333	--
114.737	189189	157.667	208235	168.929	222917	119.9	206061	105.111	218447	119.35	213333	--
114.737	187838	157.667	209412	170.5	225000	119.9	206061	106.089	218447	119.9	213333	--
114.737	189189	159.133	208235	170.5	222917	119.9	208081	106.089	219417	119.9	215000	--
114.737	187838	159.133	208235	170.5	222917	119.9	206061	106.578	218447	119.9	213333	--
115.263	189189	159.867	209412	171.286	220833	120.45	208081	106.578	219417	119.9	213333	--
115.263	189189	159.867	209412	171.286	225000	120.45	206061	106.578	220388	120.45	215000	--
115.789	189189	159.867	209412	171.286	222917	121	208081	106.578	219417	120.45	215000	--
115.789	187838	160.6	209412	172.071	222917	121	208081	107.067	218447	121	213333	--
115.789	189189	160.6	209412	172.071	225000	121	206061	107.067	219417	121	215000	--
115.789	189189	160.6	209412	172.071	222917	122.1	208081	107.556	219417	121	213333	--
116.842	189189	161.333	208235	172.857	222917	122.1	208081	107.556	218447	121	215000	--
116.842	189189	161.333	209412	172.857	220833	122.1	208081	107.556	219417	122.1	215000	--
116.842	189189	161.333	210588	172.857	222917	122.1	206061	107.556	220388	122.1	215000	--
117.368	189189	161.333	209412	174.429	222917	122.65	208081	108.533	219417	122.1	215000	--
117.368	189189	162.8	209412	174.429	222917	122.65	208081	108.533	219417	122.65	213333	--
117.895	190541	162.8	210588	174.429	222917	123.2	206061	108.533	219417	122.65	215000	--
117.895	189189	162.8	209412	174.429	222917	123.2	206061	109.022	219417	122.65	215000	--
117.895	189189	163.533	209412	175.214	222917	123.2	208081	109.022	219417	123.2	213333	--
117.895	190541	163.533	209412	175.214	222917	123.2	208081	109.022	219417	123.2	215000	--
118.947	190541	163.533	209412	176	222917	124.3	210101	109.511	219417	123.2	215000	--
118.947	189189	164.267	209412	176	222917	124.3	210101	109.511	219417	124.3	215000	--
119.474	189189	164.267	209412	176	222917	124.85	208081	109.511	219417	124.3	215000	--
119.474	190541	164.267	210588	176	225000	124.85	208081	110.489	220388	124.3	215000	--
119.474	189189	164.267	210588	177.571	222917	124.85	206061	110.489	219417	124.85	215000	--
119.474	189189	165.733	209412	177.571	222917	124.85	208081	110.978	219417	124.85	213333	--
120	190541	165.733	210588	177.571	222917	125.4	208081	110.978	220388	124.85	215000	--
120	190541	166.467	209412	178.357	220833	125.4	210101	110.978	219417	125.4	215000	--
120.526	190541	166.467	210588	178.357	225000	125.95	210101	110.978	218447	125.4	215000	--
120.526	191892	166.467	210588	178.357	225000	125.95	208081	111.467	219417	125.4	215000	--
120.526	190541	167.2	210588	179.143	225000	125.95	208081	111.467	220388	125.95	215000	--
120.526	189189	167.2	210588	179.143	222917	125.95	208081	111.956	219417	125.95	215000	--
121.579	189189	167.2	210588	179.143	222917	127.05	208081	111.956	220388	125.95	215000	--
121.579	190541	167.933	211765	179.929	225000	127.05	208081	112.933	220388	127.05	215000	--
122.105	190541	167.933	210588	179.929	222917	127.6	208081	112.933	220388	127.05	215000	--
122.105	190541	167.933	210588	179.929	225000	127.6	208081	112.933	219417	127.05	215000	--
122.105	191892	167.933	210588	181.5	222917	127.6	210101	113.422	220388	127.6	216667	--
122.105	190541	169.4	211765	181.5	225000	128.15	210101	113.422	219417	127.6	215000	--
122.632	190541	169.4	210588	181.5	222917	128.15	210101	113.422	219417	127.6	215000	--
122.632	190541	170.133	210588	182.286	225000	128.15	208081	113.422	220388	128.15	215000	--
123.158	190541	170.133	211765	182.286	225000	128.7	210101	113.911	220388	128.15	215000	--
123.158	190541	170.133	210588	182.286	227083	128.7	208081	113.911	219417	128.7	216667	--
123.158	190541	170.133	210588	183.071	225000	128.7	210101	114.4	220388	128.7	216667	--
124.211	191892	170.867	211765	183.071	225000	128.7	208081	114.4	220388	128.7	215000	--
124.211	190541	170.867	211765	183.857	225000	129.8	208081	114.4	219417	129.8	215000	--
124.211	190541	171.6	211765	183.857	227083	129.8	210101	114.4	219417	129.8	218333	--
124.737	191892	171.6	211765	183.857	225000	130.35	208081	115.378	220388	130.35	216667	--
124.737	190541	173.067	211765	183.857	227083	130.35	208081	115.378	220388	130.35	216667	--
124.737	191892	173.067	211765	185.429	225000	130.35	210101	115.867	220388	130.35	216667	--
125.263	191892	173.067	212941	186.214	225000	130.35	210101	115.867	221359	130.9	215000	--
125.263	191892	173.8	211765	186.214	227083	130.9	210101	115.867	220388	130.9	216667	--
125.263	191892	173.8	211765	186.214	225000	130.9	208081	115.867	220388	130.9	218333	--
125.263	190541	173.8	212941	186.214	225000	130.9	210101	116.356	219417	132	216667	--
126.316	191892	174.533	212941	186.214	225000	130.9	210101	116.356	220388	132	216667	--
126.316	191892	174.533	212941	187	225000	132	208081	116.356	220388	132.55	216667	--
126.842	191892	174.533	212941	187	225000	132	210101	116.356	220388	132.55	216667	--
126.842	191892	176	214118	187	225000	132.55	210101	117.333	221359	132.55	216667	--
126.842	191892	176	212941	188.571	227083	132.55	210101	117.822	221359	133.1	216667	--
127.368	190541	176	212941	188.571	225000	132.55	208081	117.822	220388	133.1	216667	--
127.368	191892	176.733	212941	188.571	225000	132.55	210101	117.822	220388	133.1	216667	--
127.368	191892	176.733	212941	189.357	227083	133.1	210101	117.822	220388	133.1	216667	--
127.895	191892	176.733	214118	189.357	227083	133.1	208081	117.822	220388	133.65	218333	--
127.895	191892	176.733	214118	189.357	225000	133.65	210101	118.311	219417	133.65	216667	--
127.895	193243	177.467	214118	190.143	227083	133.65	210101	118.311	221359	133.65	216667	--
128.947	191892	177.467	214118	190.143	227083	133.65	210101	118.8	220388	134.75	218333	--
128.947	193243	178.2	212941	190.143	227083	133.65	210101	118.8	220388	134.75	216667	--
128.947	193243	178.2	212941	190.929	225000	134.75	210101	118.8	221359	135.3	216667	--
129.474	191892	178.2	212941	190.929	227083	134.75	210101	118.8	221359	135.3	218333	--
129.474	191892	178.2	212941	190.929	227083	135.3	210101	119.778	220388	135.3	218333	--
129.474	191892	179.667	214118	190.929	227083	135.3	212121	119.778	220388	135.3	216667	--
130	191892	179.667	214118	192.5	227083	135.3	210101	120.267	220388	135.85	218333	--
130	191892	180.4	214118	192.5	229167	135.3	210101	120.267	220388	135.85	218333	--
130.526	193243	180.4	214118	193.286	227083	135.85	210101	120.267	220388	136.4	218333	--
130.526	193243	180.4	214118	193.286	229167	135.85	210101	120.267	221359	136.4	218333	--
130.526	193243	180.4	212941	193.286	227083	136.4	210101	120.756	221359	136.4	218333	--
130.526	193243	181.133	212941	193.286	225000	136.4	210101	120.756	221359	137.5	218333	--
131.579	193243	181.133	215294	194.071	227083	136.4	210101	121.244	220388	137.5	216667	--
131.579	193243	181.867	214118	194.071	227083	136.4	212121	121.244	221359	137.5	216667	--
132.105	191892	181.867	214118	194.857	227083	137.5	210101	121.244	221359	138.05	218333	--
132.105	193243	181.867	215294	194.857	225000	137.5	212121	121.244	220388	138.05	218333	--
132.105	193243	181.867	214118	194.857	229167	138.05	210101	122.222	221359	138.05	218333	--
132.105	193243	183.333	214118	194.857	227083	138.05	210101	122.222	221359	138.6	218333	--
132.632	193243	183.333	214118	196.429	229167	138.05	212121	122.711	221359	138.6	218333	--
132.632	193243	183.333	214118	196.429	227083	138.05	210101	122.711	221359	138.6	218333	--
133.158	193243	184.067	214118	197.214	227083	138.6	212121	122.711	220388	139.15	216667	--
133.158	191892	184.067	214118	197.214	229167	138.6	210101	122.711	220388	139.15	218333	--
133.158	193243	184.067	215294	197.214	225000	139.15	212121	123.2	220388	139.15	218333	--
133.158	193243	184.8	215294	197.214	229167	139.15	210101	123.2	222330	140.25	218333	--
134.211	193243	184.8	215294	198	227083	139.15	212121	123.689	222330	140.25	218333	--
134.211	194595	184.8	214118	198	227083	140.25	212121	123.689	222330	140.25	218333	--
134.211	194595	185.533	214118	198.786	229167	140.25	212121	123.689	222330	140.25	220000	--
134.737	193243	185.533	214118	198.786	229167	140.25	210101	124.667	222330	140.8	220000	--
134.737	194595	185.533	215294	198.786	229167	140.25	212121	124.667	221359	140.8	218333	--
134.737	193243	187	215294	198.786	227083	140.8	212121	124.667	221359	141.35	218333	--
135.263	194595	187	215294	200.357	229167	140.8	212121	124.667	221359	141.35	218333	--
135.263	193243	187	214118	200.357	229167	140.8	212121	125.156	222330	141.35	218333	--
135.263	194595	187.733	215294	200.357	227083	141.35	210101	125.156	222330	142.45	218333	--
136.316	194595	187.733	214118	201.143	229167	141.35	212121	125.644	222330	142.45	218333	--
136.316	194595	187.733	215294	201.143	229167	141.35	212121	125.644	222330	142.45	218333	--
136.316	194595	188.467	215294	201.143	229167	142.45	212121	125.644	221359	143	218333	--
136.842	194595	188.467	216471	201.929	229167	142.45	212121	125.644	221359	143	218333	--
136.842	194595	188.467	216471	201.929	229167	142.45	212121	126.622	221359	143	220000	--
136.842	194595	188.467	215294	201.929	229167	143	212121	126.622	222330	143	220000	--
137.368	194595	189.933	216471	203.5	229167	143	212121	127.111	222330	143.55	218333	--
137.368	194595	189.933	215294	203.5	229167	143	212121	127.111	222330	143.55	218333	--
137.368	194595	190.667	215294	204.286	229167	143.55	212121	127.111	222330	144.1	220000	--
137.895	194595	190.667	216471	204.286	229167	143.55	212121	127.111	222330	144.1	218333	--
137.895	194595	190.667	216471	204.286	229167	143.55	212121	127.6	222330	144.1	220000	--
137.895	194595	190.667	216471	204.286	229167	144.1	212121	127.6	222330	144.1	220000	--
138.947	194595	191.4	216471	205.071	229167	144.1	212121	128.089	221359	145.2	220000	--
138.947	194595	191.4	217647	205.071	227083	144.1	212121	128.089	222330	145.2	218333	--
139.474	194595	192.133	217647	205.857	229167	145.2	212121	128.089	222330	145.75	220000	--
139.474	194595	192.133	216471	205.857	229167	145.2	212121	128.089	222330	145.75	220000	--
139.474	194595	192.133	216471	205.857	229167	145.2	212121	129.067	221359	145.75	220000	--
140	195946	193.6	217647	205.857	231250	145.75	212121	129.067	222330	146.3	221667	--
140	195946	193.6	216471	207.429	231250	145.75	212121	129.067	222330	146.3	220000	--
140	195946	193.6	217647	207.429	231250	145.75	214141	129.556	222330	146.3	220000	--
140.526	195946	194.333	217647	208.214	231250	146.3	214141	129.556	222330	146.85	220000	--
140.526	195946	194.333	217647	208.214	231250	146.3	212121	129.556	221359	146.85	221667	--
140.526	194595	194.333	217647	208.214	231250	146.3	212121	130.044	222330	146.85	220000	--
140.526	195946	195.067	218824	208.214	229167	146.85	212121	130.044	222330	147.95	220000	--
141.579	195946	195.067	216471	209	231250	146.85	212121	130.044	222330	147.95	220000	--
141.579	195946	195.067	216471	209	231250	146.85	212121	130.533	222330	147.95	221667	--
141.579	195946	195.8	217647	209.786	229167	146.85	214141	130.533	221359	148.5	221667	--
142.105	195946	195.8	217647	209.786	233333	147.95	214141	130.533	222330	148.5	221667	--
142.105	195946	195.8	217647	209.786	231250	147.95	214141	130.533	222330	149.05	220000	--
142.105	195946	197.267	217647	209.786	231250	147.95	212121	131.511	222330	149.05	221667	--
142.632	197297	197.267	217647	211.357	229167	148.5	214141	131.511	223301	149.05	220000	--
142.632	195946	197.267	217647	211.357	231250	149.05	214141	131.511	223301	149.05	220000	--
142.632	195946	197.267	217647	211.357	231250	149.05	214141	132	223301	150.15	220000	--
143.684	195946	198	217647	212.143	231250	149.05	212121	132	223301	150.15	220000	--
143.684	197297	198	218824	212.143	233333	149.05	212121	132.489	224272	150.7	220000	--
143.684	195946	198.733	217647	212.929	231250	150.15	214141	132.489	222330	150.7	220000	--
144.211	197297	198.733	220000	212.929	231250	150.15	214141	132.489	222330	150.7	221667	--
144.211	197297	198.733	218824	212.929	233333	150.7	212121	132.489	223301	150.7	221667	--
144.211	195946	198.733	218824	212.929	231250	150.7	214141	133.467	223301	151.25	220000	--
144.211	195946	200.2	218824	214.5	231250	150.7	214141	133.467	223301	151.25	220000	--
144.737	195946	200.2	220000	214.5	231250	150.7	214141	133.956	223301	151.8	221667	--
144.737	197297	200.933	218824	215.286	231250	151.25	212121	133.956	223301	151.8	221667	--
145.263	195946	200.933	218824	215.286	231250	151.25	214141	133.956	222330	151.8	220000	--
145.263	197297	200.933	220000	215.286	233333	151.8	214141	133.956	222330	151.8	221667	--
145.263	197297	201.667	218824	215.286	235417	151.8	214141	134.444	222330	152.9	221667	--
146.316	197297	201.667	220000	216.071	233333	151.8	214141	134.444	221359	152.9	220000	--
146.316	197297	201.667	218824	216.071	233333	152.9	214141	134.933	222330	153.45	221667	--
146.842	197297	202.4	220000	216.857	235417	152.9	214141	134.933	223301	153.45	221667	--
146.842	195946	202.4	220000	216.857	233333	152.9	212121	134.933	223301	153.45	220000	--
146.842	195946	202.4	220000	216.857	233333	153.45	214141	134.933	222330	154	221667	--
146.842	197297	203.867	220000	216.857	231250	153.45	214141	135.911	222330	154	221667	--
147.368	197297	203.867	220000	218.429	233333	153.45	214141	135.911	223301	154	221667	--
147.368	195946	203.867	220000	218.429	233333	154	214141	136.4	224272	154.55	221667	--
147.895	197297	204.6	220000	219.214	233333	154	214141	136.4	223301	154.55	223333	--
147.895	197297	204.6	220000	219.214	233333	154	214141	136.4	224272	154.55	223333	--
147.895	198649	204.6	220000	219.214	233333	154.55	214141	136.4	224272	155.65	221667	--
147.895	197297	205.333	221176	220	233333	154.55	214141	136.889	223301	155.65	221667	--
148.947	198649	205.333	220000	220	233333	154.55	214141	136.889	224272	156.2	221667	--
148.947	197297	205.333	221176	220	233333	155.65	214141	137.378	224272	156.2	221667	--
149.474	197297	206.067	220000	220.786	233333	155.65	214141	137.378	223301	156.2	221667	--
149.474	198649	206.067	221176	220.786	233333	155.65	214141	137.378	223301	156.2	221667	--
149.474	197297	206.067	220000	220.786	233333	156.2	214141	138.356	224272	156.75	223333	--
149.474	198649	207.533	220000	222.357	233333	156.2	214141	138.356	223301	156.75	221667	--
150	197297	207.533	221176	222.357	235417	156.2	214141	138.356	223301	156.75	221667	--
150	198649	208.267	221176	223.143	235417	156.75	214141	138.844	224272	156.75	223333	--
150	197297	208.267	221176	223.143	233333	156.75	214141	138.844	224272	157.85	221667	--
150	197297	208.267	221176	223.143	233333	156.75	214141	138.844	223301	157.85	221667	--
151.053	198649	208.267	221176	223.143	233333	156.75	214141	139.333	224272	158.4	221667	--
151.053	198649	209	220000	223.929	235417	157.85	214141	139.333	225243	158.4	221667	--
151.579	197297	209	221176	223.929	235417	157.85	216162	139.333	224272	158.4	221667	--
151.579	198649	209	221176	223.929	233333	158.4	214141	139.333	224272	158.4	223333	--
151.579	198649	210.467	221176	225.5	233333	158.4	214141	140.311	224272	158.95	223333	--
151.579	198649	210.467	222353	225.5	233333	158.4	216162	140.311	223301	158.95	223333	--
152.105	198649	211.2	222353	225.5	233333	158.4	214141	140.8	223301	159.5	221667	--
152.105	198649	211.2	221176	226.286	235417	158.95	214141	140.8	224272	159.5	221667	--
152.632	198649	211.2	221176	226.286	235417	158.95	214141	140.8	224272	159.5	223333	--
152.632	198649	211.2	221176	226.286	235417	159.5	214141	141.289	224272	159.5	221667	--
152.632	200000	211.933	222353	227.071	235417	159.5	214141	141.289	224272	160.6	223333	--
153.684	198649	211.933	222353	227.071	235417	159.5	216162	141.289	225243	160.6	225000	--
153.684	198649	212.667	222353	227.071	235417	159.5	216162	141.778	224272	161.15	223333	--
153.684	198649	212.667	222353	227.857	235417	160.6	216162	141.778	224272	161.15	223333	--
154.211	200000	212.667	221176	227.857	235417	161.15	214141	141.778	224272	161.15	223333	--
154.211	200000	212.667	222353	229.429	235417	161.15	218182	141.778	224272	161.15	223333	--
154.211	200000	214.133	222353	229.429	235417	161.15	214141	142.756	224272	161.7	221667	--
154.737	200000	214.133	222353	229.429	235417	161.15	216162	142.756	225243	161.7	221667	--
154.737	200000	214.867	221176	229.429	235417	161.7	214141	143.244	225243	161.7	225000	--
154.737	200000	214.867	222353	230.214	235417	161.7	216162	143.244	224272	162.25	223333	--
155.263	200000	214.867	222353	230.214	235417	161.7	216162	143.244	225243	162.25	223333	--
155.263	200000	214.867	222353	230.214	235417	162.25	218182	143.244	225243	162.25	225000	--
156.316	200000	215.6	223529	231	235417	162.25	216162	143.733	224272	163.35	223333	--
156.316	200000	215.6	222353	231	235417	162.25	216162	143.733	224272	163.35	223333	--
156.316	200000	216.333	222353	231.786	237500	163.35	216162	144.222	225243	163.9	225000	--
156.316	200000	216.333	222353	231.786	237500	163.35	214141	144.222	225243	163.9	223333	--
156.842	200000	216.333	223529	231.786	235417	163.35	216162	144.222	226214	163.9	223333	--
156.842	200000	216.333	223529	231.786	235417	163.9	214141	144.222	226214	163.9	223333	--
156.842	200000	217.8	223529	233.357	237500	163.9	216162	145.2	225243	164.45	225000	--
157.368	200000	217.8	222353	233.357	235417	163.9	216162	145.2	225243	164.45	223333	--
157.368	200000	218.533	223529	234.143	235417	164.45	216162	145.689	225243	164.45	223333	--
157.895	200000	218.533	223529	234.143	237500	164.45	218182	145.689	225243	165	223333	--
157.895	200000	218.533	223529	234.143	235417	165	218182	145.689	225243	165	223333	--
157.895	200000	219.267	223529	234.143	237500	165	216162	146.178	225243	165	225000	--
157.895	201351	220	224706	234.929	237500	165	216162	146.178	226214	166.1	223333	--
158.947	200000	220	223529	234.929	235417	165	216162	146.178	225243	166.1	225000	--
158.947	200000	220	224706	235.714	235417	166.1	216162	146.667	224272	166.1	225000	--
158.947	200000	220	223529	235.714	235417	166.1	216162	146.667	225243	166.1	225000	--
158.947	201351	221.467	223529	235.714	237500	166.1	218182	146.667	225243	166.65	225000	--
159.474	200000	221.467	223529	235.714	237500	166.65	218182	147.644	225243	166.65	223333	--
159.474	201351	221.467	223529	237.286	237500	166.65	216162	147.644	226214	167.2	225000	--
160	201351	221.467	223529	237.286	237500	167.2	218182	147.644	226214	167.2	225000	--
160	201351	222.2	224706	237.286	237500	167.2	216162	147.644	225243	167.2	225000	--
160	200000	222.2	224706	238.071	239583	167.2	218182	148.133	225243	167.2	225000	--
160	201351	222.2	223529	238.071	235417	167.2	216162	148.133	226214	168.3	225000	--
161.053	201351	222.933	224706	238.071	237500	168.3	216162	148.622	225243	168.3	225000	--
161.053	201351	222.933	223529	238.857	237500	168.3	218182	148.622	226214	168.85	225000	--
161.579	201351	222.933	224706	238.857	237500	168.85	216162	148.622	226214	168.85	225000	--
161.579	201351	224.4	224706	238.857	239583	168.85	218182	148.622	226214	168.85	225000	--
161.579	201351	224.4	225882	240.429	237500	168.85	218182	149.6	226214	168.85	225000	--
161.579	201351	224.4	224706	240.429	239583	168.85	218182	149.6	226214	169.4	225000	--
162.105	201351	225.133	224706	240.429	239583	169.4	216162	150.089	226214	169.4	225000	--
162.105	201351	225.133	224706	241.214	237500	169.95	218182	150.089	225243	169.95	225000	--
162.105	201351	225.133	224706	241.214	237500	169.95	216162	150.089	226214	169.95	225000	--
162.632	202703	225.867	224706	241.214	239583	169.95	218182	150.578	226214	169.95	223333	--
162.632	201351	225.867	224706	242	239583	169.95	216162	150.578	226214	169.95	226667	--
162.632	202703	226.6	224706	242	239583	169.95	218182	150.578	226214	171.05	225000	--
163.684	201351	226.6	224706	242.786	237500	171.05	216162	151.067	227184	171.6	225000	--
163.684	202703	226.6	225882	242.786	239583	171.05	218182	151.067	226214	171.6	225000	--
163.684	202703	226.6	225882	242.786	237500	171.6	218182	151.067	226214	171.6	226667	--
164.211	201351	228.067	225882	242.786	237500	171.6	218182	152.044	225243	171.6	225000	--
164.211	202703	228.8	225882	244.357	239583	171.6	218182	152.044	226214	171.6	225000	--
164.211	202703	228.8	225882	244.357	237500	171.6	218182	152.044	226214	172.15	226667	--
164.737	201351	228.8	225882	245.143	239583	172.15	218182	152.533	226214	172.7	225000	--
164.737	202703	228.8	225882	245.143	239583	172.15	218182	152.533	226214	172.7	225000	--
165.263	202703	228.8	224706	245.143	241667	172.7	218182	152.533	226214	172.7	225000	--
165.263	202703	229.533	227059	245.143	239583	172.7	220202	153.022	226214	172.7	225000	--
165.263	202703	229.533	224706	245.929	239583	172.7	218182	153.022	227184	172.7	226667	--
165.263	202703	230.267	225882	245.929	239583	172.7	218182	153.022	227184	173.8	226667	--
166.316	202703	230.267	227059	245.929	239583	173.8	220202	153.511	226214	173.8	225000	--
166.316	202703	230.267	225882	246.714	239583	173.8	218182	153.511	226214	174.35	226667	--
166.842	202703	230.267	225882	246.714	241667	174.35	218182	153.511	227184	174.35	225000	--
166.842	202703	231.733	225882	246.714	239583	174.35	218182	154.489	227184	174.35	226667	--
166.842	202703	231.733	227059	248.286	239583	174.35	218182	154.489	226214	174.35	225000	--
166.842	202703	232.467	225882	248.286	239583	174.35	218182	154.489	227184	174.9	226667	--
167.368	202703	232.467	225882	248.286	239583	174.9	218182	154.978	227184	174.9	226667	--
167.368	202703	232.467	227059	249.071	239583	174.9	220202	154.978	227184	174.9	226667	--
167.368	202703	232.467	227059	249.071	239583	174.9	218182	154.978	227184	174.9	226667	--
168.421	202703	233.2	227059	249.071	239583	176	218182	155.467	228155	176	225000	--
168.421	204054	233.2	227059	249.857	239583	176	218182	155.467	227184	176	226667	--
168.421	202703	233.2	227059	249.857	239583	176	218182	155.467	227184	176.55	226667	--
168.947	204054	234.667	225882	249.857	241667	176.55	216162	155.467	227184	176.55	226667	--
168.947	204054	234.667	228235	249.857	243750	176.55	218182	156.444	227184	176.55	226667	--
168.947	202703	234.667	228235	251.429	239583	176.55	218182	156.444	227184	176.55	226667	--
169.474	205405	235.4	227059	251.429	239583	177.1	218182	156.933	227184	177.1	226667	--
169.474	204054	235.4	227059	252.214	241667	177.1	220202	156.933	228155	177.1	226667	--
169.474	204054	235.4	227059	252.214	239583	177.1	218182	156.933	227184	177.65	228333	--
170	204054	236.133	227059	252.214	239583	177.65	218182	157.422	227184	177.65	226667	--
170	205405	236.133	228235	252.214	239583	177.65	218182	157.422	228155	177.65	226667	--
170	204054	236.133	227059	253	241667	177.65	218182	157.422	227184	177.65	228333	--
171.053	204054	236.867	228235	253	239583	178.75	218182	157.911	227184	178.75	226667	--
171.053	205405	236.867	227059	253.786	241667	178.75	220202	157.911	228155	178.75	226667	--
171.579	204054	236.867	227059	253.786	241667	179.3	218182	158.889	227184	179.3	228333	--
171.579	204054	238.333	228235	253.786	241667	179.3	218182	158.889	228155	179.3	226667	--
171.579	205405	238.333	228235	253.786	239583	179.3	220202	158.889	228155	179.3	228333	--
171.579	204054	238.333	227059	255.357	241667	179.3	218182	159.378	228155	179.3	226667	--
172.105	205405	239.067	227059	255.357	239583	179.85	218182	159.378	227184	179.85	228333	--
172.105	204054	239.067	228235	256.143	239583	179.85	218182	159.378	228155	179.85	226667	--
172.632	205405	239.067	227059	256.143	239583	180.4	218182	159.867	228155	180.4	226667	--
172.632	205405	239.067	227059	256.143	241667	180.4	218182	159.867	228155	180.4	226667	--
172.632	205405	239.8	228235	256.143	239583	180.4	220202	159.867	228155	180.4	226667	--
172.632	206757	239.8	228235	256.929	241667	180.4	218182	160.356	228155	180.4	228333	--
173.684	205405	240.533	227059	256.929	241667	181.5	220202	160.356	228155	181.5	228333	--
173.684	205405	240.533	228235	256.929	241667	181.5	220202	160.356	228155	181.5	228333	--
174.211	206757	240.533	228235	257.714	241667	182.05	220202	161.333	229126	182.05	226667	--
174.211	205405	240.533	228235	257.714	241667	182.05	218182	161.333	228155	182.05	226667	--
174.211	205405	242	228235	257.714	243750	182.05	220202	161.822	228155	182.05	228333	--
174.211	205405	242	228235	259.286	241667	182.05	218182	161.822	228155	182.6	228333	--
174.737	206757	242.733	228235	259.286	241667	182.6	220202	161.822	228155	182.6	228333	--
174.737	205405	242.733	228235	259.286	241667	182.6	220202	161.822	228155	182.6	228333	--
174.737	206757	242.733	228235	260.071	241667	182.6	220202	162.311	229126	183.7	228333	--
175.789	206757	242.733	228235	260.071	243750	182.6	220202	162.311	229126	183.7	228333	--
175.789	206757	243.467	228235	260.071	241667	183.7	218182	162.311	228155	183.7	226667	--
175.789	205405	243.467	228235	260.857	243750	183.7	220202	163.289	228155	184.25	228333	--
176.316	206757	243.467	228235	260.857	243750	184.25	218182	163.289	228155	184.25	228333	--
176.316	205405	244.933	228235	260.857	241667	184.25	220202	163.289	229126	184.25	226667	--
176.316	205405	244.933	228235	260.857	241667	184.25	218182	163.778	228155	184.25	228333	--
176.842	205405	244.933	228235	262.429	241667	184.25	222222	163.778	228155	184.8	228333	--
177.368	208108	245.667	229412	262.429	243750	184.8	220202	163.778	228155	184.8	230000	--
177.368	206757	245.667	229412	263.214	243750	184.8	220202	163.778	228155	185.35	228333	--
177.368	206757	245.667	229412	263.214	243750	185.35	222222	164.267	228155	185.35	230000	--
177.368	206757	246.4	229412	263.214	243750	185.35	218182	164.267	229126	185.35	228333	--
177.368	205405	246.4	229412	264	241667	185.35	220202	164.756	228155	186.45	228333	--
178.421	206757	247.133	229412	264	243750	185.35	218182	164.756	228155	186.45	230000	--
178.421	205405	247.133	230588	264	241667	186.45	220202	164.756	229126	186.45	228333	--
178.947	206757	247.133	229412	264.786	243750	187	220202	165.733	228155	187	228333	--
178.947	206757	247.133	229412	264.786	243750	187	220202	165.733	228155	187	228333	--
178.947	206757	248.6	228235	264.786	241667	187	220202	165.733	228155	187	230000	--
179.474	208108	248.6	230588	264.786	243750	187	218182	166.222	229126	187	228333	--
179.474	206757	249.333	229412	266.357	241667	187.55	220202	166.222	228155	187.55	228333	--
180	206757	249.333	230588	266.357	243750	187.55	220202	166.222	228155	187.55	230000	--
180	206757	249.333	230588	267.143	243750	188.1	220202	166.222	229126	188.1	228333	--
180	206757	249.333	229412	267.143	243750	188.1	220202	166.711	229126	188.1	230000	--
181.053	206757	250.067	230588	267.143	243750	188.1	222222	166.711	228155	188.1	230000	--
181.053	208108	250.067	230588	267.143	243750	188.1	222222	167.2	229126	189.2	230000	--
181.579	208108	250.8	231765	267.929	243750	189.2	220202	167.2	229126	189.2	230000	--
181.579	208108	250.8	230588	267.929	245833	189.2	222222	167.2	229126	189.2	231667	--
181.579	208108	250.8	230588	268.714	243750	189.75	220202	167.2	228155	189.75	230000	--
181.579	208108	252.267	230588	268.714	243750	189.75	220202	168.178	229126	189.75	231667	--
182.105	208108	252.267	230588	268.714	243750	189.75	220202	168.178	229126	189.75	230000	--
182.105	208108	252.267	230588	268.714	243750	189.75	222222	168.667	228155	190.3	230000	--
182.632	206757	253	230588	270.286	243750	190.3	222222	168.667	228155	190.3	230000	--
182.632	208108	253	230588	270.286	243750	190.85	222222	168.667	228155	190.85	230000	--
182.632	208108	253	230588	271.071	245833	190.85	220202	169.156	229126	190.85	230000	--
183.684	208108	253.733	230588	271.071	243750	190.85	222222	169.156	229126	190.85	230000	--
183.684	209459	253.733	230588	271.071	245833	190.85	222222	169.644	229126	190.85	230000	--
183.684	209459	253.733	231765	271.071	245833	191.95	222222	169.644	229126	191.95	231667	--
183.684	208108	254.467	230588	271.857	243750	191.95	220202	169.644	229126	191.95	231667	--
183.684	209459	254.467	230588	271.857	243750	191.95	220202	169.644	229126	191.95	230000	--
184.211	208108	254.467	231765	272.643	243750	192.5	222222	170.622	228155	192.5	230000	--
184.211	208108	255.933	231765	272.643	245833	192.5	222222	170.622	229126	192.5	230000	--
184.737	209459	255.933	230588	272.643	245833	192.5	222222	170.622	230097	192.5	230000	--
184.737	208108	255.933	231765	272.643	243750	193.05	222222	171.111	230097	193.05	230000	--
184.737	209459	255.933	230588	274.214	245833	193.05	222222	171.111	230097	193.05	231667	--
185.789	209459	256.667	231765	274.214	245833	193.05	222222	171.111	230097	193.05	230000	--
185.789	209459	256.667	231765	274.214	245833	194.15	222222	171.6	230097	194.15	230000	--
185.789	208108	257.4	231765	275	245833	194.15	222222	171.6	228155	194.15	231667	--
186.316	209459	257.4	232941	275	245833	194.15	222222	171.6	229126	194.15	231667	--
186.316	209459	257.4	232941	275	245833	194.7	220202	171.6	230097	194.7	230000	--
186.316	210811	258.867	231765	275.786	243750	194.7	222222	172.578	230097	194.7	230000	--
186.842	209459	258.867	231765	275.786	247917	194.7	220202	172.578	230097	194.7	231667	--
186.842	210811	259.6	232941	275.786	245833	195.25	222222	173.067	230097	195.25	231667	--
186.842	209459	259.6	232941	277.357	245833	195.25	222222	173.067	230097	195.25	231667	--
187.368	210811	259.6	232941	277.357	247917	195.25	222222	173.067	230097	195.8	231667	--
187.368	210811	260.333	232941	278.143	245833	195.8	220202	173.556	230097	195.8	231667	--
187.368	209459	260.333	232941	278.143	245833	195.8	222222	173.556	230097	195.8	230000	--
188.421	209459	260.333	232941	278.143	243750	195.8	222222	173.556	230097	195.8	231667	--
188.421	209459	261.067	232941	278.143	247917	196.9	222222	174.044	231068	196.9	231667	--
188.421	209459	261.067	231765	278.929	243750	196.9	222222	174.044	231068	197.45	231667	--
188.947	209459	261.067	231765	278.929	245833	196.9	222222	174.044	231068	197.45	233333	--
188.947	210811	262.533	231765	279.714	245833	197.45	222222	175.022	230097	197.45	231667	--
188.947	210811	262.533	231765	279.714	245833	197.45	222222	175.022	230097	197.45	233333	--
189.474	209459	262.533	232941	279.714	245833	197.45	222222	175.022	230097	198	233333	--
189.474	210811	263.267	232941	279.714	247917	198	222222	175.511	230097	198	233333	--
189.474	209459	263.267	232941	281.286	245833	198	220202	175.511	231068	198.55	231667	--
190	209459	263.267	231765	281.286	245833	198.55	222222	175.511	231068	198.55	231667	--
190	210811	263.267	232941	282.071	245833	198.55	222222	176	230097	198.55	233333	--
190	210811	264	232941	282.071	247917	198.55	224242	176	231068	198.55	231667	--
191.053	210811	264	232941	282.071	245833	199.65	224242	176	231068	199.65	233333	--
191.053	210811	264.733	234118	282.071	247917	199.65	222222	176.489	231068	199.65	233333	--
191.053	210811	264.733	232941	282.857	250000	199.65	222222	176.489	230097	200.2	231667	--
191.579	210811	264.733	232941	282.857	247917	200.2	222222	176.489	230097	200.2	233333	--
191.579	210811	266.2	234118	283.643	247917	200.2	224242	177.467	230097	200.2	233333	--
191.579	210811	266.2	234118	283.643	247917	200.2	222222	177.467	230097	200.75	233333	--
192.105	212162	266.2	234118	283.643	247917	200.75	224242	177.467	231068	200.75	231667	--
192.105	210811	266.933	232941	283.643	247917	200.75	224242	177.956	231068	200.75	233333	--
192.105	210811	266.933	234118	285.214	247917	200.75	224242	177.956	231068	200.75	233333	--
192.105	212162	266.933	232941	285.214	247917	201.85	222222	177.956	231068	201.85	231667	--
193.158	212162	267.667	234118	286	245833	201.85	224242	178.444	231068	201.85	233333	--
193.158	212162	267.667	232941	286	247917	201.85	224242	178.444	231068	202.4	235000	--
193.684	210811	267.667	234118	286	247917	202.4	224242	178.444	230097	202.4	233333	--
193.684	212162	267.667	234118	286	247917	202.4	222222	178.444	231068	202.4	235000	--
193.684	210811	269.133	232941	286.786	245833	202.4	224242	179.422	231068	202.4	233333	--
193.684	210811	269.133	235294	286.786	247917	202.4	224242	179.422	231068	202.95	233333	--
194.211	212162	269.867	234118	286.786	247917	202.95	222222	179.911	231068	202.95	231667	--
194.211	210811	269.867	234118	288.357	247917	202.95	224242	179.911	231068	203.5	233333	--
194.737	212162	269.867	235294	288.357	247917	203.5	224242	179.911	230097	203.5	235000	--
194.737	212162	269.867	235294	288.357	250000	203.5	224242	179.911	230097	203.5	233333	--
194.737	210811	270.6	234118	289.143	247917	203.5	222222	180.4	231068	203.5	235000	--
194.737	212162	270.6	234118	289.143	247917	203.5	224242	180.4	231068	204.6	235000	--
195.789	212162	271.333	234118	289.143	250000	204.6	222222	180.889	231068	205.15	235000	--
195.789	212162	271.333	235294	289.929	247917	204.6	222222	180.889	231068	205.15	235000	--
196.316	212162	271.333	234118	289.929	250000	205.15	224242	180.889	231068	205.15	233333	--
196.316	212162	271.333	235294	289.929	247917	205.15	224242	180.889	231068	205.15	233333	--
196.316	212162	272.8	235294	290.714	250000	205.15	224242	181.867	230097	205.7	235000	--
196.316	213514	272.8	235294	290.714	247917	205.15	224242	181.867	231068	205.7	235000	--
196.842	213514	273.533	235294	290.714	250000	205.7	224242	181.867	231068	205.7	235000	--
197.368	213514	273.533	235294	292.286	250000	205.7	224242	182.356	231068	206.25	233333	--
197.368	213514	273.533	235294	292.286	250000	206.25	224242	182.356	231068	206.25	233333	--
197.368	212162	273.533	234118	293.071	247917	206.25	224242	182.844	231068	206.25	233333	--
197.368	212162	274.267	235294	293.071	252083	206.25	224242	182.844	231068	206.25	233333	--
197.368	212162	274.267	235294	293.071	250000	206.25	224242	182.844	231068	207.35	233333	--
198.421	213514	275	236471	293.857	252083	207.35	226263	182.844	231068	207.9	233333	--
198.947	214865	275	235294	293.857	247917	207.35	224242	183.333	231068	207.9	233333	--
198.947	213514	275	236471	293.857	250000	207.9	224242	183.333	231068	207.9	235000	--
198.947	214865	275	235294	294.643	250000	207.9	224242	183.333	232039	207.9	235000	--
198.947	213514	276.467	235294	294.643	250000	207.9	224242	184.311	232039	208.45	235000	--
198.947	213514	276.467	235294	294.643	252083	207.9	224242	184.311	231068	208.45	233333	--
199.474	213514	277.2	236471	294.643	247917	208.45	224242	184.8	232039	209	233333	--
200	213514	277.2	236471	296.214	250000	208.45	226263	184.8	231068	209	233333	--
200	213514	277.2	236471	296.214	247917	209	224242	184.8	232039	209	233333	--
200	214865	277.933	234118	297	252083	209	224242	184.8	232039	210.1	233333	--
200	213514	277.933	235294	297	250000	209	226263	185.289	232039	210.1	235000	--
201.053	213514	277.933	237647	297	250000	210.1	226263	185.289	232039	210.1	235000	--
201.053	213514	278.667	235294	297	250000	210.1	224242	185.778	232039	210.1	235000	--
201.053	213514	278.667	237647	297.786	250000	210.1	226263	185.778	233010	210.65	235000	--
201.053	213514	278.667	236471	297.786	252083	210.1	224242	185.778	233010	210.65	235000	--
201.579	213514	280.133	237647	298.571	252083	210.65	226263	186.756	232039	211.2	235000	--
201.579	214865	280.133	236471	298.571	252083	210.65	224242	186.756	232039	211.2	233333	--
202.105	213514	280.133	236471	298.571	250000	211.2	226263	186.756	232039	211.2	235000	--
202.105	213514	280.133	236471	300.143	252083	211.2	226263	186.756	232039	211.2	235000	--
202.105	214865	280.867	236471	300.143	250000	211.2	224242	187.244	233010	212.3	236667	--
202.105	214865	280.867	237647	300.143	252083	212.3	224242	187.244	233010	212.3	236667	--
203.158	214865	281.6	237647	300.929	250000	212.3	224242	187.733	233010	212.85	235000	--
203.158	214865	281.6	237647	300.929	254167	212.3	224242	187.733	232039	212.85	235000	--
203.684	214865	281.6	236471	300.929	252083	212.85	224242	187.733	231068	212.85	233333	--
203.684	214865	283.067	237647	301.714	252083	212.85	226263	187.733	233010	212.85	235000	--
203.684	213514	283.067	237647	301.714	252083	212.85	226263	188.711	233010	213.4	235000	--
203.684	214865	283.067	236471	301.714	252083	212.85	226263	188.711	232039	213.95	236667	--
204.211	214865	283.8	237647	301.714	250000	213.4	228283	189.2	233010	213.95	236667	--
204.211	214865	283.8	237647	303.286	252083	213.4	226263	189.2	233010	213.95	236667	--
204.737	214865	283.8	237647	303.286	252083	213.95	226263	189.2	232039	213.95	236667	--
204.737	214865	284.533	237647	304.071	254167	213.95	226263	189.2	233010	215.05	235000	--
204.737	214865	284.533	238824	304.071	254167	213.95	224242	189.689	232039	215.05	235000	--
205.789	214865	284.533	237647	304.071	252083	215.05	226263	189.689	233010	215.6	235000	--
205.789	216216	285.267	237647	304.071	252083	215.05	224242	190.178	233010	215.6	236667	--
205.789	214865	285.267	238824	304.857	250000	215.05	228283	190.178	233010	215.6	236667	--
206.316	216216	285.267	238824	304.857	252083	215.6	226263	190.178	233010	215.6	236667	--
206.316	216216	286.733	237647	305.643	252083	215.6	228283	190.178	233010	216.15	238333	--
206.316	214865	286.733	237647	305.643	252083	215.6	228283	191.156	233010	216.15	236667	--
206.842	216216	287.467	237647	305.643	252083	215.6	226263	191.156	233010	216.7	235000	--
206.842	214865	287.467	237647	307.214	254167	216.15	226263	191.644	232039	216.7	236667	--
206.842	216216	287.467	237647	307.214	252083	216.15	226263	191.644	233010	216.7	236667	--
207.368	216216	287.467	237647	307.214	252083	216.7	226263	191.644	233010	217.8	236667	--
207.368	216216	288.2	238824	308	254167	216.7	226263	191.644	233010	217.8	236667	--
207.368	216216	288.2	238824	308	252083	216.7	226263	192.133	233981	217.8	236667	--
207.368	216216	288.933	237647	308	252083	216.7	228283	192.133	233010	217.8	236667	--
208.421	216216	288.933	238824	308.786	252083	217.8	226263	192.622	233010	218.35	236667	--
208.421	216216	288.933	237647	308.786	252083	217.8	228283	192.622	233010	218.35	236667	--
208.421	216216	290.4	237647	308.786	252083	217.8	226263	192.622	233010	218.9	236667	--
208.947	216216	290.4	238824	309.571	254167	218.35	228283	192.622	233010	218.9	235000	--
208.947	216216	290.4	238824	309.571	254167	218.35	226263	193.6	233010	218.9	236667	--
209.474	217568	290.4	238824	309.571	254167	218.9	228283	193.6	233981	218.9	236667	--
209.474	216216	291.133	237647	311.143	252083	218.9	228283	193.6	233010	220	236667	--
209.474	216216	291.133	240000	311.143	252083	218.9	226263	194.089	233981	220	238333	--
209.474	217568	291.133	237647	311.143	252083	218.9	228283	194.089	233981	220.55	236667	--
210.526	217568	291.867	238824	311.143	254167	220	228283	194.089	233010	220.55	236667	--
210.526	216216	291.867	238824	311.929	252083	220	228283	194.578	233010	220.55	236667	--
210.526	216216	293.333	240000	311.929	254167	220.55	226263	194.578	233981	221.1	238333	--
211.053	217568	293.333	240000	312.714	252083	220.55	228283	194.578	233981	221.65	238333	--
211.053	216216	293.333	240000	312.714	252083	220.55	228283	195.556	233981	221.65	236667	--
211.053	217568	294.067	240000	312.714	254167	221.1	226263	195.556	233010	221.65	238333	--
211.579	217568	294.067	238824	312.714	252083	221.1	226263	195.556	233981	221.65	236667	--
211.579	217568	294.067	240000	314.286	254167	221.1	228283	196.044	233010	222.75	236667	--
211.579	217568	294.8	238824	314.286	252083	221.65	226263	196.044	234951	222.75	238333	--
212.105	217568	294.8	238824	315.071	254167	221.65	228283	196.044	234951	223.3	236667	--
212.105	217568	294.8	240000	315.071	252083	221.65	228283	196.533	233981	223.3	238333	--
212.105	217568	295.533	240000	315.071	254167	222.75	226263	196.533	233981	223.3	236667	--
213.158	217568	295.533	240000	315.071	254167	222.75	228283	197.022	234951	223.3	238333	--
213.158	217568	295.533	240000	315.857	254167	222.75	228283	197.022	234951	223.85	238333	--
213.158	217568	297	240000	315.857	254167	223.3	228283	197.022	233981	223.85	238333	--
213.684	217568	297	240000	316.643	252083	223.3	228283	197.022	233981	224.4	238333	--
213.684	218919	297	240000	316.643	254167	223.3	226263	198	234951	224.4	238333	--
213.684	218919	297.733	241176	316.643	252083	223.85	228283	198	234951	224.4	238333	--
214.211	218919	297.733	240000	316.643	254167	223.85	228283	198.489	234951	224.4	238333	--
214.211	218919	297.733	240000	318.214	254167	223.85	228283	198.489	234951	225.5	236667	--
214.211	218919	298.467	240000	318.214	254167	224.4	230303	198.489	234951	225.5	240000	--
214.737	217568	298.467	240000	319	254167	224.4	228283	198.978	233981	226.05	238333	--
214.737	217568	298.467	240000	319	256250	224.4	228283	198.978	234951	226.05	240000	--
214.737	220270	299.2	240000	319	252083	225.5	228283	198.978	234951	226.05	238333	--
215.789	218919	299.2	240000	319	256250	225.5	228283	199.467	234951	226.05	240000	--
215.789	218919	299.2	240000	319.786	254167	225.5	228283	199.467	234951	226.6	238333	--
216.316	220270	300.667	241176	319.786	254167	226.05	228283	199.467	234951	226.6	236667	--
216.316	218919	300.667	240000	320.571	254167	226.05	228283	200.444	234951	226.6	240000	--
216.316	218919	300.667	240000	320.571	254167	226.05	228283	200.444	234951	227.7	240000	--
216.316	218919	301.4	240000	320.571	256250	226.6	228283	200.933	234951	227.7	240000	--
216.842	218919	301.4	240000	322.143	254167	226.6	228283	200.933	234951	227.7	240000	--
216.842	218919	301.4	240000	322.143	254167	226.6	228283	200.933	234951	228.25	240000	--
216.842	218919	302.133	240000	322.143	254167	227.7	228283	200.933	234951	228.25	240000	--
216.842	220270	302.133	240000	322.929	256250	227.7	230303	201.422	234951	228.25	240000	--
217.895	218919	302.133	241176	322.929	254167	227.7	228283	201.422	234951	228.25	240000	--
217.895	218919	303.6	241176	322.929	254167	228.25	228283	201.422	234951	228.8	240000	--
218.421	218919	303.6	242353	323.714	252083	228.25	230303	201.422	235922	228.8	240000	--
218.421	220270	303.6	242353	323.714	256250	228.25	230303	202.4	235922	229.35	240000	--
218.947	220270	304.333	241176	323.714	256250	228.25	228283	202.4	234951	229.35	238333	--
218.947	220270	304.333	241176	323.714	256250	228.8	228283	202.889	235922	229.35	240000	--
218.947	220270	304.333	241176	325.286	254167	228.8	228283	202.889	235922	229.35	240000	--
219.474	220270	304.333	242353	325.286	254167	229.35	228283	202.889	234951	230.45	240000	--
219.474	220270	305.067	241176	326.071	254167	229.35	230303	202.889	235922	230.45	240000	--
219.474	220270	305.067	241176	326.071	254167	229.35	228283	203.378	235922	231	240000	--
220.526	220270	305.8	242353	326.071	256250	230.45	230303	203.378	234951	231	240000	--
220.526	221622	305.8	242353	326.857	256250	230.45	228283	203.867	234951	231	240000	--
220.526	220270	305.8	241176	326.857	256250	230.45	230303	203.867	235922	231	240000	--
221.053	220270	307.267	242353	326.857	254167	231	230303	203.867	235922	231.55	240000	--
221.053	220270	307.267	242353	326.857	256250	231	230303	203.867	235922	231.55	240000	--
221.053	221622	307.267	241176	327.643	258333	231	230303	204.844	235922	232.1	240000	--
221.579	220270	308	241176	327.643	254167	231.55	228283	204.844	235922	232.1	240000	--
221.579	220270	308	242353	327.643	254167	231.55	228283	205.333	235922	232.1	241667	--
221.579	221622	308	241176	329.214	256250	231.55	228283	205.333	235922	233.2	240000	--
222.105	220270	308	242353	329.214	256250	232.1	230303	205.333	235922	233.2	240000	--
222.105	220270	308.733	243529	330	256250	232.1	230303	205.333	235922	233.2	241667	--
222.105	221622	308.733	242353	330	256250	232.1	230303	205.822	234951	233.75	240000	--
223.158	221622	309.467	242353	330	254167	233.2	228283	205.822	235922	233.75	241667	--
223.158	221622	309.467	241176	330	256250	233.2	228283	206.311	236893	234.3	240000	--
223.158	220270	309.467	243529	330.786	254167	233.2	228283	206.311	236893	234.3	240000	--
223.684	222973	310.933	242353	330.786	256250	233.75	228283	206.311	235922	234.3	241667	--
223.684	221622	310.933	242353	330.786	256250	233.75	230303	206.311	236893	234.85	241667	--
223.684	221622	310.933	243529	331.571	256250	233.75	230303	207.289	235922	234.85	240000	--
224.211	221622	311.667	242353	331.571	256250	234.3	230303	207.289	236893	234.85	240000	--
224.211	221622	311.667	242353	331.571	258333	234.3	228283	207.778	236893	234.85	241667	--
224.211	221622	311.667	242353	333.143	256250	234.85	230303	207.778	236893	235.95	240000	--
224.737	222973	311.667	242353	333.143	256250	234.85	230303	207.778	236893	235.95	241667	--
224.737	221622	312.4	242353	333.143	258333	234.85	228283	208.267	235922	235.95	241667	--
224.737	221622	312.4	242353	333.929	256250	234.85	230303	208.267	236893	236.5	241667	--
225.789	221622	313.133	243529	333.929	256250	235.95	232323	208.267	236893	236.5	240000	--
225.789	221622	313.133	243529	333.929	254167	235.95	230303	208.756	236893	237.05	241667	--
225.789	222973	313.133	243529	334.714	258333	235.95	230303	208.756	236893	237.05	241667	--
226.316	222973	313.133	243529	334.714	256250	236.5	230303	208.756	236893	237.05	241667	--
226.316	224324	314.6	242353	334.714	258333	236.5	230303	209.733	236893	237.05	241667	--
226.316	222973	314.6	243529	335.5	258333	236.5	230303	209.733	236893	238.15	243333	--
226.842	224324	314.6	242353	335.5	256250	237.05	230303	209.733	236893	238.15	241667	--
226.842	222973	315.333	243529	335.5	256250	237.05	230303	209.733	236893	238.7	241667	--
226.842	222973	315.333	242353	337.071	258333	237.05	230303	210.222	236893	238.7	243333	--
227.895	222973	315.333	242353	337.071	256250	238.15	230303	210.222	236893	238.7	241667	--
227.895	222973	316.067	244706	337.071	256250	238.15	232323	210.711	236893	238.7	241667	--
227.895	224324	316.067	243529	337.071	256250	238.15	230303	210.711	236893	239.25	241667	--
228.421	222973	316.067	243529	337.857	258333	238.7	230303	210.711	237864	239.25	243333	--
228.421	222973	317.533	243529	338.643	258333	238.7	232323	210.711	237864	239.8	241667	--
228.421	224324	317.533	243529	338.643	258333	238.7	230303	211.689	236893	239.8	241667	--
228.947	222973	317.533	243529	338.643	258333	238.7	230303	211.689	236893	239.8	243333	--
228.947	224324	318.267	242353	338.643	258333	239.25	232323	212.178	237864	240.9	241667	--
228.947	222973	318.267	244706	340.214	256250	239.25	230303	212.178	236893	240.9	241667	--
229.474	222973	318.267	244706	341	258333	239.8	230303	212.178	236893	240.9	243333	--
229.474	222973	319	244706	341	258333	239.8	232323	212.178	237864	241.45	243333	--
229.474	222973	319	244706	341	258333	239.8	232323	212.667	237864	241.45	243333	--
230.526	224324	319	244706	341	260417	239.8	230303	212.667	236893	241.45	241667	--
230.526	222973	319.733	244706	341	258333	240.9	230303	213.156	237864	241.45	243333	--
230.526	224324	319.733	243529	341.786	260417	240.9	230303	213.156	237864	242	243333	--
231.053	224324	321.2	244706	341.786	258333	241.45	232323	213.156	236893	242.55	241667	--
231.053	224324	321.2	244706	342.571	260417	241.45	230303	213.156	237864	242.55	243333	--
231.053	224324	321.2	243529	342.571	258333	241.45	230303	214.133	238835	242.55	243333	--
231.579	224324	321.2	244706	342.571	258333	241.45	232323	214.133	237864	242.55	243333	--
231.579	224324	321.933	244706	342.571	258333	242	230303	214.622	237864	243.65	243333	--
232.105	224324	321.933	244706	344.143	260417	242	232323	214.622	238835	243.65	243333	--
232.105	225676	321.933	244706	344.143	258333	242.55	234343	214.622	238835	243.65	243333	--
232.105	225676	322.667	244706	344.929	260417	242.55	230303	214.622	237864	244.2	243333	--
232.105	224324	322.667	244706	344.929	260417	242.55	232323	215.111	237864	244.2	243333	--
233.158	224324	322.667	244706	344.929	260417	242.55	230303	215.111	238835	244.2	243333	--
233.158	225676	323.4	244706	344.929	260417	243.65	232323	215.6	237864	244.75	243333	--
233.684	225676	323.4	244706	345.714	260417	243.65	230303	215.6	237864	244.75	245000	--
233.684	225676	323.4	244706	346.5	258333	244.2	232323	215.6	238835	244.75	243333	--
233.684	224324	324.867	245882	346.5	260417	244.2	232323	215.6	238835	244.75	243333	--
234.211	227027	324.867	244706	346.5	258333	244.2	232323	216.578	237864	245.85	243333	--
234.211	224324	324.867	244706	346.5	260417	244.75	232323	216.578	237864	245.85	243333	--
234.211	225676	325.6	244706	348.071	260417	244.75	234343	217.067	238835	246.4	243333	--
234.211	225676	325.6	244706	348.857	258333	244.75	232323	217.067	238835	246.4	243333	--
235.263	225676	325.6	245882	348.857	258333	244.75	232323	217.067	237864	246.4	243333	--
235.263	227027	325.6	244706	348.857	260417	244.75	230303	217.067	238835	246.4	245000	--
235.789	225676	326.333	245882	348.857	260417	245.85	232323	217.556	238835	246.95	245000	--
235.789	225676	326.333	245882	349.643	260417	245.85	232323	217.556	237864	246.95	245000	--
235.789	225676	326.333	245882	349.643	258333	246.4	232323	217.556	238835	247.5	243333	--
235.789	227027	327.8	245882	349.643	260417	246.4	232323	217.556	238835	247.5	243333	--
236.316	225676	327.8	245882	349.643	260417	246.4	232323	218.533	238835	247.5	243333	--
236.316	225676	327.8	244706	351.214	260417	246.4	230303	218.533	238835	248.6	245000	--
236.842	225676	328.533	245882	352	260417	246.95	232323	219.022	238835	248.6	243333	--
236.842	225676	328.533	245882	352	260417	246.95	234343	219.022	238835	248.6	245000	--
236.842	225676	328.533	245882	352	260417	247.5	232323	219.022	238835	249.15	246667	--
236.842	227027	329.267	245882	352	262500	247.5	232323	219.022	238835	249.15	243333	--
237.895	227027	329.267	245882	352	260417	247.5	232323	219.511	238835	249.15	245000	--
237.895	227027	330	245882	352.786	260417	248.6	232323	219.511	238835	249.15	245000	--
238.421	225676	330	245882	353.571	260417	248.6	232323	220	239806	249.7	245000	--
238.421	228378	330	245882	353.571	260417	248.6	234343	220	239806	249.7	243333	--
238.421	227027	331.467	247059	353.571	262500	249.15	232323	220	238835	250.25	245000	--
238.421	227027	331.467	245882	355.143	262500	249.15	232323	220	238835	250.25	245000	--
238.947	225676	332.2	247059	355.143	260417	249.15	232323	220.978	238835	250.25	245000	--
239.474	227027	332.2	247059	355.929	262500	249.7	232323	220.978	238835	251.35	245000	--
239.474	227027	332.2	245882	355.929	262500	249.7	232323	221.467	239806	251.35	245000	--
239.474	228378	332.2	247059	355.929	262500	250.25	232323	221.467	238835	251.35	245000	--
240.526	227027	332.933	247059	355.929	262500	250.25	234343	221.467	239806	251.9	245000	--
240.526	228378	332.933	247059	356.714	262500	250.25	232323	221.956	239806	251.9	245000	--
241.053	228378	332.933	247059	357.5	262500	250.25	234343	221.956	239806	251.9	245000	--
241.053	227027	333.667	248235	357.5	262500	251.35	232323	221.956	239806	252.45	245000	--
241.053	227027	333.667	247059	357.5	262500	251.35	234343	222.444	238835	252.45	245000	--
241.053	228378	333.667	247059	359.071	262500	251.9	232323	222.444	238835	252.45	246667	--
241.579	228378	335.133	247059	359.071	262500	251.9	232323	222.444	239806	253.55	245000	--
241.579	228378	335.133	247059	359.071	262500	251.9	234343	223.422	239806	253.55	245000	--
241.579	228378	335.867	247059	359.857	262500	251.9	232323	223.422	239806	254.1	246667	--
242.632	228378	335.867	248235	359.857	262500	251.9	234343	223.422	240777	254.1	245000	--
242.632	228378	335.867	248235	359.857	262500	252.45	234343	223.911	239806	254.1	245000	--
242.632	228378	335.867	248235	360.643	262500	252.45	234343	223.911	240777	254.1	245000	--
243.158	228378	336.6	247059	360.643	262500	252.45	234343	223.911	239806	254.65	246667	--
243.158	228378	336.6	247059	360.643	264583	253.55	232323	224.4	240777	254.65	245000	--
243.158	228378	336.6	247059	362.214	262500	253.55	234343	224.4	240777	254.65	246667	--
243.684	228378	338.067	247059	362.214	262500	253.55	234343	224.4	240777	255.2	248333	--
243.684	228378	338.067	248235	362.214	264583	254.1	234343	224.4	240777	255.2	246667	--
244.211	228378	338.067	247059	363	264583	254.1	234343	225.378	240777	255.2	246667	--
244.211	229730	338.8	248235	363	262500	254.1	234343	225.378	240777	256.3	246667	--
244.211	229730	338.8	248235	363	262500	254.65	234343	225.867	240777	256.3	246667	--
244.211	228378	338.8	248235	363.786	262500	254.65	234343	225.867	240777	256.3	246667	--
245.263	228378	339.533	248235	363.786	262500	254.65	234343	225.867	240777	256.85	245000	--
245.789	228378	339.533	247059	363.786	262500	255.2	234343	225.867	240777	256.85	246667	--
245.789	229730	340.267	248235	364.571	264583	255.2	234343	226.356	240777	256.85	246667	--
245.789	231081	340.267	248235	364.571	262500	255.2	234343	226.356	240777	257.4	246667	--
246.316	229730	340.267	248235	364.571	262500	256.3	234343	226.844	240777	257.4	246667	--
246.316	229730	340.267	249412	366.143	262500	256.3	234343	226.844	240777	257.4	246667	--
246.842	229730	341.733	249412	366.143	262500	256.3	234343	226.844	241748	257.95	246667	--
246.842	229730	341.733	248235	366.143	264583	256.85	234343	226.844	241748	257.95	245000	--
246.842	229730	342.467	248235	366.929	264583	256.85	234343	227.822	240777	257.95	246667	--
246.842	231081	342.467	248235	366.929	262500	257.4	234343	227.822	240777	259.05	246667	--
247.895	231081	342.467	248235	367.714	264583	257.4	236364	228.311	241748	259.05	246667	--
247.895	229730	342.467	248235	367.714	264583	257.4	232323	228.311	240777	259.6	248333	--
248.421	229730	343.2	249412	367.714	264583	257.95	236364	228.311	241748	259.6	246667	--
248.421	231081	343.2	249412	368.5	264583	257.95	236364	228.311	240777	259.6	246667	--
248.421	229730	343.933	248235	368.5	264583	257.95	234343	228.8	241748	259.6	246667	--
248.421	229730	343.933	249412	368.5	264583	259.05	236364	228.8	241748	260.15	246667	--
248.947	232432	343.933	249412	370.071	264583	259.05	234343	229.289	241748	260.15	246667	--
249.474	231081	343.933	248235	370.071	264583	259.05	236364	229.289	241748	260.7	246667	--
249.474	231081	345.4	249412	370.071	264583	259.6	234343	229.289	241748	260.7	248333	--
249.474	231081	345.4	249412	370.857	264583	259.6	236364	229.289	242718	260.7	248333	--
250.526	229730	346.133	249412	370.857	264583	259.6	234343	230.267	242718	260.7	248333	--
250.526	232432	346.133	249412	370.857	264583	260.15	236364	230.267	241748	261.8	248333	--
250.526	229730	346.133	249412	371.643	262500	260.15	236364	230.756	241748	261.8	246667	--
250.526	231081	346.133	249412	371.643	264583	260.7	236364	230.756	242718	261.8	246667	--
251.053	231081	346.867	249412	372.429	264583	260.7	234343	230.756	241748	262.35	248333	--
251.053	232432	346.867	250588	372.429	264583	260.7	234343	230.756	242718	262.35	248333	--
251.579	231081	347.6	249412	372.429	264583	260.7	234343	231.244	242718	262.35	248333	--
251.579	231081	347.6	250588	372.429	266667	261.8	234343	231.244	242718	262.9	246667	--
251.579	231081	347.6	249412	374	266667	261.8	236364	231.733	242718	262.9	246667	--
251.579	231081	347.6	250588	374	264583	261.8	234343	231.733	242718	262.9	246667	--
252.632	231081	349.067	249412	374	264583	262.35	236364	231.733	242718	264	248333	--
252.632	231081	349.067	249412	374	264583	262.35	234343	231.733	241748	264	248333	--
253.158	232432	349.067	250588	374.786	264583	262.35	236364	232.711	241748	264	250000	--
253.158	231081	349.8	249412	374.786	264583	262.9	234343	232.711	242718	264.55	246667	--
253.158	231081	349.8	250588	375.571	264583	262.9	236364	232.711	242718	264.55	248333	--
253.158	233784	349.8	249412	375.571	266667	262.9	234343	232.711	241748	264.55	248333	--
253.684	232432	350.533	250588	375.571	266667	264	236364	233.2	242718	265.1	248333	--
253.684	231081	350.533	249412	377.143	266667	264	236364	233.2	242718	265.1	250000	--
254.211	232432	350.533	250588	377.143	266667	264.55	236364	233.689	242718	265.1	250000	--
254.211	232432	352	250588	377.143	266667	264.55	236364	233.689	242718	265.65	248333	--
254.211	232432	352	250588	377.929	264583	264.55	236364	233.689	243689	265.65	248333	--
254.211	231081	352.733	250588	377.929	266667	264.55	236364	234.667	243689	265.65	248333	--
255.263	233784	352.733	250588	377.929	264583	265.1	238384	234.667	242718	266.75	248333	--
255.263	232432	352.733	250588	378.714	266667	265.1	236364	234.667	243689	266.75	248333	--
255.789	232432	352.733	250588	378.714	264583	265.1	234343	235.156	242718	266.75	250000	--
255.789	233784	353.467	250588	378.714	268750	265.65	236364	235.156	242718	267.3	248333	--
255.789	232432	353.467	250588	379.5	266667	265.65	234343	235.156	243689	267.3	248333	--
255.789	232432	354.2	250588	379.5	268750	265.65	236364	235.644	242718	267.3	250000	--
256.316	233784	354.2	249412	381.071	266667	266.75	236364	235.644	242718	267.85	250000	--
256.316	232432	354.2	250588	381.071	266667	266.75	238384	236.133	243689	267.85	248333	--
256.842	232432	354.2	250588	381.857	264583	266.75	236364	236.133	243689	267.85	248333	--
256.842	232432	355.667	251765	381.857	266667	267.3	236364	236.133	243689	268.4	251667	--
256.842	233784	355.667	250588	381.857	266667	267.3	236364	236.133	242718	268.4	250000	--
256.842	232432	356.4	250588	381.857	268750	267.3	236364	237.111	243689	269.5	251667	--
257.895	232432	356.4	250588	382.643	268750	267.85	236364	237.111	242718	269.5	251667	--
258.421	232432	356.4	251765	382.643	266667	267.85	236364	237.111	242718	269.5	250000	--
258.421	233784	357.133	251765	383.429	266667	268.4	236364	237.6	244660	270.05	250000	--
258.421	233784	357.133	250588	383.429	268750	268.4	236364	237.6	244660	270.05	250000	--
258.421	233784	357.133	251765	383.429	266667	268.4	238384	237.6	243689	270.05	250000	--
258.421	233784	357.867	251765	383.429	268750	268.4	238384	238.089	243689	270.6	250000	--
258.947	233784	357.867	251765	385	268750	269.5	236364	238.089	244660	270.6	251667	--
258.947	233784	357.867	251765	385	268750	269.5	236364	238.089	243689	270.6	251667	--
258.947	233784	359.333	251765	385.786	268750	270.05	236364	238.578	243689	270.6	250000	--
260	233784	359.333	251765	385.786	268750	270.05	236364	238.578	244660	271.7	250000	--
260	233784	360.067	251765	385.786	268750	270.05	236364	238.578	244660	271.7	250000	--
260.526	235135	360.067	251765	385.786	266667	270.05	236364	239.556	244660	272.25	250000	--
260.526	233784	360.067	252941	386.571	268750	270.6	240404	239.556	245631	272.25	250000	--
260.526	233784	360.067	251765	386.571	266667	270.6	238384	240.044	244660	272.25	250000	--
260.526	233784	360.8	251765	386.571	268750	270.6	236364	240.044	244660	272.25	251667	--
261.053	235135	360.8	251765	388.143	266667	271.7	238384	240.044	244660	272.8	250000	--
261.053	233784	360.8	251765	388.143	268750	271.7	236364	240.044	244660	272.8	251667	--
261.053	235135	360.8	251765	388.929	270833	271.7	236364	240.533	244660	273.35	253333	--
261.579	233784	362.267	251765	388.929	268750	272.25	236364	240.533	244660	273.35	251667	--
261.579	235135	362.267	252941	388.929	270833	272.25	240404	240.533	245631	273.35	250000	--
261.579	233784	363	251765	388.929	268750	272.25	236364	241.511	244660	273.35	251667	--
262.632	233784	363	252941	389.714	268750	272.8	238384	241.511	244660	274.45	250000	--
262.632	235135	363	252941	389.714	268750	272.8	238384	241.511	245631	274.45	250000	--
263.158	235135	363.733	252941	390.5	268750	272.8	238384	242	244660	275	250000	--
263.158	233784	363.733	252941	390.5	268750	273.35	238384	242	244660	275	253333	--
263.158	235135	364.467	252941	390.5	268750	273.35	238384	242	244660	275	251667	--
263.158	235135	364.467	252941	390.5	268750	273.35	238384	242.489	245631	275.55	251667	--
263.158	235135	364.467	252941	392.071	270833	274.45	236364	242.489	245631	275.55	251667	--
263.684	235135	364.467	252941	392.857	268750	274.45	238384	242.489	244660	275.55	250000	--
263.684	235135	365.933	252941	392.857	268750	275	240404	242.978	245631	275.55	251667	--
264.211	235135	365.933	254118	392.857	268750	275	238384	242.978	244660	276.1	253333	--
264.211	235135	366.667	254118	392.857	268750	275	240404	242.978	244660	276.1	251667	--
264.211	235135	366.667	252941	392.857	268750	275	240404	243.956	246602	276.1	251667	--
264.211	235135	366.667	252941	393.643	270833	275.55	238384	243.956	245631	277.2	251667	--
265.263	236486	367.4	252941	393.643	270833	276.1	238384	243.956	246602	277.2	251667	--
265.263	236486	367.4	252941	394.429	268750	276.1	240404	244.444	245631	277.2	251667	--
265.789	236486	367.4	252941	394.429	270833	276.1	238384	244.444	245631	277.75	251667	--
265.789	236486	368.133	252941	394.429	270833	276.1	238384	244.444	245631	277.75	251667	--
265.789	235135	368.133	255294	394.429	270833	276.1	238384	244.933	245631	277.75	251667	--
265.789	236486	368.133	252941	396	268750	277.2	240404	244.933	246602	278.3	251667	--
266.316	235135	369.6	254118	396	268750	277.2	238384	244.933	245631	278.3	251667	--
266.316	236486	369.6	254118	396.786	270833	277.75	240404	245.422	246602	278.85	251667	--
266.842	236486	369.6	254118	396.786	268750	277.75	238384	245.422	245631	278.85	251667	--
266.842	236486	370.333	254118	396.786	270833	277.75	238384	245.422	246602	278.85	253333	--
266.842	236486	370.333	252941	396.786	268750	277.75	238384	246.4	246602	278.85	253333	--
266.842	236486	370.333	254118	397.571	270833	278.3	238384	246.4	245631	279.95	253333	--
267.895	236486	371.067	252941	397.571	268750	278.3	238384	246.889	246602	279.95	253333	--
267.895	236486	371.067	255294	398.357	272917	278.85	240404	246.889	246602	279.95	251667	--
267.895	236486	371.067	255294	398.357	268750	278.85	240404	246.889	246602	280.5	253333	--
268.421	237838	371.8	254118	398.357	270833	278.85	240404	246.889	246602	280.5	253333	--
268.421	236486	371.8	254118	399.929	268750	279.95	240404	247.378	247573	280.5	251667	--
268.947	236486	371.8	254118	399.929	272917	279.95	238384	247.378	246602	281.05	253333	--
268.947	237838	373.267	254118	399.929	270833	279.95	238384	247.867	246602	281.05	251667	--
268.947	236486	373.267	254118	399.929	272917	279.95	238384	247.867	246602	281.05	253333	--
268.947	236486	373.267	254118	400.714	270833	280.5	240404	247.867	247573	281.05	253333	--
270	237838	373.267	255294	400.714	270833	280.5	240404	247.867	247573	282.15	253333	--
270	237838	374	254118	401.5	270833	281.05	242424	248.844	247573	282.15	253333	--
270.526	237838	374	255294	401.5	268750	281.05	238384	248.844	246602	282.7	251667	--
270.526	236486	374.733	255294	401.5	272917	281.05	240404	248.844	247573	282.7	253333	--
270.526	237838	374.733	254118	401.5	270833	281.05	240404	249.333	247573	282.7	253333	--
270.526	237838	374.733	255294	403.071	272917	282.15	240404	249.333	248544	282.7	253333	--
271.053	237838	374.733	254118	403.071	272917	282.15	240404	249.333	247573	283.25	253333	--
271.053	239189	376.2	255294	403.071	270833	282.7	240404	249.822	247573	283.25	253333	--
271.579	237838	376.2	254118	403.857	270833	282.7	240404	249.822	247573	283.8	253333	--
271.579	237838	376.933	254118	403.857	270833	282.7	238384	249.822	247573	283.8	253333	--
271.579	237838	376.933	255294	403.857	270833	282.7	238384	250.8	247573	283.8	253333	--
272.632	237838	376.933	255294	404.643	270833	283.25	240404	250.8	247573	283.8	255000	--
272.632	239189	377.667	255294	404.643	270833	283.25	240404	250.8	247573	284.9	255000	--
272.632	237838	377.667	255294	404.643	270833	283.8	240404	251.289	247573	284.9	255000	--
273.158	239189	377.667	255294	405.429	270833	283.8	240404	251.289	247573	285.45	253333	--
273.158	239189	378.4	254118	405.429	270833	283.8	240404	251.289	248544	285.45	255000	--
273.158	239189	378.4	255294	405.429	272917	283.8	240404	251.778	247573	285.45	253333	--
273.684	239189	378.4	255294	407	270833	284.9	240404	251.778	247573	285.45	253333	--
273.684	239189	378.4	255294	407	270833	284.9	242424	252.267	248544	286	255000	--
274.211	239189	379.867	255294	407	270833	285.45	240404	252.267	247573	286	253333	--
274.211	237838	379.867	256471	407.786	272917	285.45	240404	252.267	248544	286.55	255000	--
274.211	240541	380.6	255294	407.786	270833	285.45	242424	252.267	248544	286.55	253333	--
274.211	239189	380.6	255294	407.786	272917	285.45	240404	253.244	248544	286.55	255000	--
275.263	239189	380.6	255294	408.571	272917	286	240404	253.244	248544	286.55	255000	--
275.263	240541	380.6	256471	408.571	272917	286	238384	253.733	248544	287.65	255000	--
275.263	239189	381.333	255294	408.571	272917	286.55	240404	253.733	248544	287.65	255000	--
275.263	239189	381.333	255294	409.357	272917	286.55	240404	253.733	248544	287.65	255000	--
275.789	239189	382.067	256471	409.357	272917	286.55	242424	253.733	248544	287.65	255000	--
275.789	239189	382.067	255294	409.357	272917	287.65	240404	254.222	248544	288.2	255000	--
276.316	239189	382.067	256471	410.929	275000	287.65	240404	254.222	248544	288.2	253333	--
276.316	239189	382.067	255294	410.929	272917	287.65	240404	254.711	248544	288.75	255000	--
276.316	240541	383.533	256471	410.929	272917	287.65	240404	254.711	248544	288.75	253333	--
276.316	239189	383.533	256471	410.929	272917	288.2	240404	254.711	249515	288.75	255000	--
277.368	239189	383.533	255294	411.714	272917	288.2	240404	254.711	248544	289.85	256667	--
277.368	240541	383.533	256471	411.714	272917	288.75	242424	255.689	249515	289.85	255000	--
277.895	239189	384.267	256471	411.714	272917	288.75	240404	255.689	249515	289.85	255000	--
277.895	240541	384.267	256471	412.5	272917	288.75	240404	255.689	248544	290.4	255000	--
277.895	239189	385	256471	412.5	272917	288.75	240404	256.178	249515	290.4	256667	--
277.895	240541	385	256471	412.5	272917	289.85	240404	256.178	249515	290.4	255000	--
278.421	239189	385	256471	414.071	272917	289.85	240404	256.178	249515	290.95	255000	--
278.421	240541	385	256471	414.071	272917	290.4	240404	256.667	248544	290.95	256667	--
278.947	241892	386.467	256471	414.071	272917	290.4	240404	256.667	249515	290.95	256667	--
278.947	240541	386.467	256471	414.857	272917	290.4	242424	256.667	250485	291.5	256667	--
278.947	240541	387.2	256471	414.857	272917	290.4	240404	257.644	249515	291.5	255000	--
278.947	241892	387.2	257647	414.857	272917	290.95	242424	257.644	249515	291.5	256667	--
280	240541	387.2	256471	415.643	272917	290.95	244444	257.644	249515	292.6	255000	--
280.526	243243	387.2	256471	415.643	272917	291.5	240404	258.133	249515	292.6	255000	--
280.526	240541	387.933	256471	416.429	272917	291.5	242424	258.133	249515	293.15	256667	--
280.526	241892	387.933	256471	416.429	272917	291.5	242424	258.133	250485	293.15	256667	--
281.053	240541	388.667	256471	416.429	272917	291.5	242424	258.622	250485	293.15	255000	--
281.053	240541	388.667	255294	416.429	275000	292.6	240404	258.622	249515	293.15	256667	--
281.053	241892	388.667	257647	418	272917	292.6	242424	259.111	250485	293.7	255000	--
281.579	241892	388.667	256471	418	272917	293.15	242424	259.111	250485	293.7	256667	--
281.579	241892	390.133	257647	418.786	272917	293.15	242424	259.111	250485	294.25	256667	--
281.579	240541	390.133	257647	418.786	275000	293.15	240404	259.111	250485	294.25	256667	--
282.632	241892	390.867	257647	418.786	272917	293.15	242424	260.089	250485	294.25	256667	--
282.632	241892	390.867	256471	418.786	272917	293.7	240404	260.089	250485	294.25	256667	--
282.632	243243	390.867	257647	419.571	272917	293.7	242424	260.578	250485	295.35	258333	--
283.158	241892	391.6	257647	419.571	272917	294.25	242424	260.578	250485	295.35	256667	--
283.158	243243	391.6	257647	420.357	275000	294.25	242424	260.578	250485	295.9	256667	--
283.158	241892	391.6	256471	420.357	275000	294.25	242424	260.578	250485	295.9	256667	--
283.684	241892	392.333	257647	420.357	275000	294.25	242424	261.067	249515	295.9	256667	--
283.684	241892	392.333	257647	420.357	272917	295.35	244444	261.067	250485	295.9	256667	--
283.684	241892	392.333	257647	421.929	272917	295.35	242424	261.067	250485	296.45	256667	--
283.684	241892	393.8	257647	421.929	275000	295.35	242424	261.556	250485	296.45	256667	--
284.737	241892	393.8	257647	422.714	272917	295.9	242424	261.556	250485	296.45	256667	--
284.737	243243	393.8	257647	422.714	272917	295.9	242424	261.556	251456	297.55	256667	--
285.263	244595	394.533	257647	422.714	275000	295.9	242424	262.533	250485	297.55	260000	--
285.263	241892	394.533	258824	422.714	275000	296.45	240404	262.533	250485	297.55	258333	--
285.263	241892	394.533	257647	423.5	275000	296.45	242424	263.022	251456	298.1	258333	--
285.789	243243	395.267	257647	423.5	275000	296.45	242424	263.022	250485	298.1	256667	--
285.789	241892	395.267	257647	423.5	275000	296.45	242424	263.022	251456	298.1	256667	--
285.789	243243	395.267	257647	425.071	275000	297.55	244444	263.022	251456	298.65	256667	--
286.316	243243	395.267	257647	425.071	275000	297.55	242424	263.511	251456	298.65	256667	--
286.316	244595	396.733	257647	425.071	275000	298.1	242424	263.511	250485	298.65	258333	--
286.316	243243	396.733	258824	425.857	275000	298.1	244444	263.511	251456	299.2	256667	--
287.368	244595	396.733	257647	425.857	272917	298.1	242424	263.511	251456	299.2	258333	--
287.368	244595	397.467	257647	425.857	275000	298.1	242424	264.489	251456	299.2	260000	--
287.368	243243	397.467	258824	425.857	275000	298.65	242424	264.489	251456	300.3	258333	--
287.895	243243	397.467	258824	426.643	275000	298.65	244444	264.978	252427	300.3	258333	--
287.895	243243	398.2	257647	426.643	275000	299.2	242424	264.978	252427	300.85	258333	--
287.895	244595	398.2	258824	427.429	275000	299.2	244444	264.978	251456	300.85	258333	--
288.421	243243	398.2	258824	427.429	272917	299.2	244444	264.978	252427	300.85	256667	--
288.421	244595	398.933	257647	427.429	275000	299.2	244444	265.467	251456	300.85	258333	--
288.421	244595	398.933	258824	427.429	275000	300.3	242424	265.467	252427	301.4	258333	--
288.947	244595	398.933	258824	429	275000	300.3	242424	265.956	251456	301.4	258333	--
288.947	244595	400.4	258824	429	275000	300.85	244444	265.956	252427	301.95	258333	--
288.947	244595	400.4	258824	429.786	277083	300.85	244444	265.956	252427	301.95	260000	--
290	244595	400.4	258824	429.786	275000	300.85	244444	265.956	252427	301.95	256667	--
290	244595	401.133	257647	429.786	275000	300.85	244444	266.933	252427	301.95	258333	--
290.526	244595	401.133	258824	429.786	272917	301.4	244444	266.933	252427	303.05	258333	--
290.526	244595	401.133	257647	430.571	275000	301.4	244444	267.422	252427	303.05	260000	--
290.526	244595	401.133	258824	430.571	277083	301.95	244444	267.422	252427	303.6	258333	--
290.526	245946	401.867	258824	431.357	275000	301.95	244444	267.422	252427	303.6	260000	--
291.053	245946	402.6	258824	431.357	277083	301.95	244444	267.422	252427	303.6	258333	--
291.053	244595	402.6	260000	431.357	275000	301.95	242424	267.911	251456	303.6	258333	--
291.579	245946	402.6	260000	431.357	275000	303.05	244444	267.911	252427	304.15	260000	--
291.579	244595	404.067	260000	432.929	277083	303.05	242424	268.4	252427	304.15	260000	--
291.579	245946	404.067	260000	432.929	275000	303.6	244444	268.4	252427	304.7	260000	--
291.579	244595	404.067	260000	433.714	277083	303.6	244444	268.4	253398	304.7	258333	--
292.632	244595	404.8	260000	433.714	277083	303.6	244444	268.4	253398	304.7	258333	--
292.632	247297	404.8	260000	433.714	277083	303.6	244444	269.378	253398	305.8	260000	--
292.632	244595	404.8	258824	433.714	277083	304.15	244444	269.378	252427	305.8	260000	--
293.158	247297	405.533	258824	434.5	277083	304.15	244444	269.867	252427	305.8	260000	--
293.158	247297	405.533	260000	434.5	277083	304.7	244444	269.867	252427	305.8	261667	--
293.158	245946	405.533	260000	435.286	275000	304.7	244444	269.867	252427	306.35	260000	--
293.684	245946	406.267	260000	435.286	275000	304.7	244444	269.867	253398	306.35	260000	--
293.684	245946	406.267	260000	435.286	275000	304.7	244444	270.356	253398	306.9	260000	--
293.684	245946	406.267	260000	435.286	277083	305.8	244444	270.356	253398	306.9	260000	--
294.737	245946	407.733	260000	436.857	275000	305.8	244444	270.844	253398	306.9	260000	--
294.737	245946	407.733	258824	436.857	275000	305.8	244444	270.844	254369	306.9	260000	--
294.737	247297	407.733	260000	436.857	277083	306.35	244444	270.844	253398	308	261667	--
295.263	245946	407.733	258824	437.643	277083	306.35	244444	270.844	252427	308	260000	--
295.263	247297	408.467	260000	437.643	277083	306.9	244444	271.822	253398	308.55	260000	--
295.263	247297	408.467	260000	438.429	277083	306.9	244444	271.822	253398	308.55	261667	--
295.789	247297	409.2	260000	438.429	277083	306.9	244444	271.822	253398	308.55	260000	--
295.789	247297	409.2	260000	438.429	277083	306.9	246465	272.311	254369	309.1	260000	--
295.789	247297	409.2	260000	438.429	275000	308	244444	272.311	254369	309.1	260000	--
296.316	247297	409.2	260000	440	277083	308	246465	272.311	254369	309.1	260000	--
296.316	245946	410.667	260000	440	277083	308	244444	272.8	253398	309.65	260000	--
296.316	247297	410.667	260000	440.786	277083	308.55	246465	272.8	253398	309.65	260000	--
297.368	247297	411.4	261176	440.786	279167	308.55	244444	272.8	254369	309.65	261667	--
297.368	247297	411.4	260000	440.786	277083	308.55	244444	273.778	253398	309.65	261667	--
297.895	247297	411.4	260000	440.786	277083	308.55	244444	273.778	254369	310.75	261667	--
297.895	247297	412.133	262353	441.571	277083	309.1	244444	273.778	254369	310.75	261667	--
297.895	247297	412.133	260000	441.571	277083	309.1	246465	274.267	254369	311.3	260000	--
297.895	247297	412.133	261176	442.357	277083	309.65	246465	274.267	254369	311.3	260000	--
298.421	247297	412.867	260000	442.357	277083	309.65	244444	274.267	254369	311.3	260000	--
298.421	247297	412.867	261176	442.357	279167	309.65	246465	274.756	254369	311.85	261667	--
298.947	247297	412.867	260000	442.357	277083	310.75	244444	274.756	254369	311.85	261667	--
298.947	248649	414.333	260000	443.929	277083	310.75	246465	274.756	255340	312.4	263333	--
298.947	248649	414.333	262353	443.929	279167	311.3	246465	275.244	255340	312.4	263333	--
298.947	247297	414.333	261176	444.714	277083	311.3	244444	275.244	254369	312.4	261667	--
300	248649	415.067	261176	444.714	277083	311.3	246465	275.244	255340	312.4	263333	--
300	247297	415.067	261176	444.714	277083	311.3	244444	276.222	255340	313.5	261667	--
300.526	248649	415.067	261176	444.714	279167	311.3	246465	276.222	254369	313.5	261667	--
300.526	247297	415.8	261176	445.5	277083	311.85	246465	276.222	254369	313.5	261667	--
300.526	248649	415.8	260000	445.5	279167	311.85	246465	276.711	254369	314.05	261667	--
300.526	250000	415.8	262353	446.286	279167	312.4	244444	276.711	255340	314.05	261667	--
301.053	248649	416.533	261176	446.286	279167	312.4	244444	276.711	255340	314.05	261667	--
301.053	248649	416.533	261176	446.286	277083	312.4	246465	277.2	255340	314.6	263333	--
301.053	248649	416.533	262353	447.857	277083	313.5	246465	277.2	255340	314.6	263333	--
302.105	248649	418	262353	447.857	277083	313.5	246465	277.2	255340	314.6	261667	--
302.105	248649	418	261176	447.857	277083	313.5	246465	277.689	255340	314.6	263333	--
302.105	248649	418	262353	448.643	277083	314.05	246465	277.689	255340	315.7	265000	--
302.632	248649	418.733	261176	448.643	279167	314.05	244444	277.689	256311	315.7	261667	--
302.632	248649	418.733	261176	448.643	279167	314.05	246465	278.667	255340	316.25	263333	--
302.632	248649	418.733	262353	449.429	279167	314.05	246465	278.667	256311	316.25	263333	--
302.632	250000	419.467	262353	449.429	279167	314.6	246465	279.156	256311	316.25	263333	--
303.158	248649	419.467	262353	449.429	277083	314.6	246465	279.156	255340	316.25	263333	--
303.158	250000	419.467	262353	449.429	279167	314.6	246465	279.156	256311	316.8	265000	--
303.684	248649	419.467	262353	451	277083	315.7	246465	279.156	255340	316.8	261667	--
303.684	250000	420.933	262353	451	279167	315.7	248485	279.156	256311	317.35	263333	--
303.684	250000	420.933	262353	451.786	277083	316.25	246465	279.644	255340	317.35	263333	--
303.684	248649	421.667	262353	451.786	279167	316.25	248485	279.644	256311	317.35	263333	--
304.737	250000	421.667	262353	451.786	279167	316.25	246465	279.644	256311	317.35	265000	--
304.737	250000	421.667	261176	451.786	279167	316.25	248485	280.622	256311	318.45	263333	--
305.263	250000	422.4	262353	452.571	281250	316.8	248485	280.622	256311	318.45	263333	--
305.263	250000	422.4	262353	452.571	279167	316.8	246465	281.111	256311	319	265000	--
305.263	250000	422.4	262353	453.357	279167	317.35	248485	281.111	256311	319	263333	--
305.263	250000	423.133	262353	453.357	279167	317.35	246465	281.111	257282	319	263333	--
305.789	250000	423.133	262353	453.357	279167	317.35	248485	281.111	256311	319.55	263333	--
305.789	251351	423.133	262353	453.357	277083	317.35	246465	281.6	257282	319.55	263333	--
306.316	250000	424.6	262353	454.929	279167	318.45	246465	281.6	256311	319.55	263333	--
306.316	251351	424.6	262353	454.929	281250	318.45	248485	282.089	257282	320.1	263333	--
306.316	251351	424.6	262353	455.714	281250	319	246465	282.089	257282	320.1	265000	--
306.316	250000	425.333	263529	455.714	279167	319	246465	282.089	256311	320.1	265000	--
307.368	250000	425.333	263529	455.714	279167	319	248485	282.089	257282	321.2	265000	--
307.368	250000	425.333	262353	456.5	281250	319	246465	283.067	257282	321.2	263333	--
307.368	250000	426.067	263529	456.5	279167	319.55	246465	283.067	257282	321.2	263333	--
307.895	250000	426.067	263529	457.286	277083	319.55	248485	283.556	257282	321.75	263333	--
307.895	250000	426.067	262353	457.286	281250	320.1	246465	283.556	257282	321.75	263333	--
307.895	252703	426.8	262353	458.857	279167	320.1	248485	283.556	257282	321.75	265000	--
308.421	251351	426.8	263529	458.857	281250	320.1	248485	284.044	257282	322.3	265000	--
308.421	251351	426.8	263529	458.857	281250	321.2	248485	284.044	257282	322.3	265000	--
308.421	251351	428.267	263529	459.643	281250	321.2	246465	284.044	257282	322.3	266667	--
308.421	252703	428.267	262353	459.643	281250	321.75	246465	284.533	257282	322.3	265000	--
309.474	251351	429	262353	459.643	281250	321.75	246465	284.533	258252	323.4	265000	--
309.474	251351	429	263529	459.643	279167	321.75	248485	284.533	258252	323.4	265000	--
310	252703	429	262353	460.429	281250	321.75	248485	285.511	257282	323.95	265000	--
310	251351	429	263529	460.429	281250	322.3	248485	285.511	258252	323.95	265000	--
310	252703	429.733	262353	460.429	281250	322.3	248485	285.511	258252	323.95	265000	--
310.526	252703	429.733	263529	460.429	281250	322.3	248485	286	258252	323.95	265000	--
310.526	252703	429.733	263529	462	279167	322.3	248485	286	257282	324.5	265000	--
310.526	252703	431.2	262353	462	281250	323.4	248485	286	258252	324.5	265000	--
311.053	252703	431.2	264706	462.786	281250	323.4	248485	286.489	258252	325.05	266667	--
311.053	252703	431.2	262353	462.786	281250	323.95	250505	286.489	258252	325.05	265000	--
311.053	252703	431.933	263529	462.786	281250	323.95	248485	286.489	259223	325.05	265000	--
312.105	251351	431.933	263529	463.571	281250	323.95	248485	286.489	259223	325.05	268333	--
312.105	254054	431.933	263529	463.571	279167	323.95	248485	287.467	258252	326.15	265000	--
312.105	252703	432.667	263529	463.571	281250	324.5	248485	287.467	259223	326.15	265000	--
312.632	252703	432.667	263529	464.357	281250	324.5	248485	287.956	258252	326.7	266667	--
312.632	252703	433.4	263529	464.357	281250	325.05	248485	287.956	258252	326.7	266667	--
312.632	254054	433.4	264706	464.357	281250	325.05	250505	287.956	259223	326.7	265000	--
313.158	254054	433.4	263529	465.929	281250	325.05	250505	287.956	259223	326.7	265000	--
313.158	252703	433.4	264706	465.929	281250	326.15	248485	288.444	259223	327.25	265000	--
313.158	254054	434.867	264706	466.714	281250	326.15	250505	288.933	259223	327.25	265000	--
313.684	252703	434.867	264706	466.714	281250	326.15	248485	288.933	259223	327.25	265000	--
313.684	254054	435.6	264706	466.714	281250	326.7	248485	288.933	259223	327.8	265000	--
313.684	254054	435.6	264706	466.714	281250	326.7	248485	288.933	259223	327.8	266667	--
314.737	254054	435.6	264706	467.5	283333	326.7	250505	288.933	259223	327.8	266667	--
314.737	254054	435.6	264706	467.5	283333	327.25	248485	289.911	259223	328.9	266667	--
314.737	254054	436.333	263529	467.5	281250	327.25	250505	289.911	259223	328.9	266667	--
315.263	254054	436.333	264706	468.286	281250	327.25	248485	290.4	259223	328.9	266667	--
315.263	254054	437.067	264706	468.286	281250	327.8	252525	290.4	259223	329.45	266667	--
315.263	254054	437.067	265882	468.286	281250	327.8	248485	290.4	259223	329.45	266667	--
315.789	254054	437.067	264706	469.857	281250	327.8	250505	290.4	259223	329.45	266667	--
315.789	254054	437.067	263529	469.857	283333	328.9	250505	290.889	259223	330	266667	--
315.789	254054	438.533	264706	470.643	283333	328.9	250505	290.889	259223	330	266667	--
316.316	254054	438.533	264706	470.643	281250	329.45	248485	291.378	259223	330	266667	--
316.316	254054	439.267	263529	470.643	283333	329.45	248485	291.378	259223	330.55	266667	--
316.316	254054	439.267	264706	470.643	283333	329.45	248485	291.378	260194	330.55	266667	--
316.316	254054	439.267	264706	471.429	283333	329.45	248485	291.378	260194	330.55	266667	--
317.368	255405	440	264706	471.429	283333	330	250505	292.356	259223	331.65	268333	--
317.368	254054	440	264706	472.214	283333	330	250505	292.356	260194	331.65	266667	--
317.368	254054	440	264706	472.214	283333	330.55	250505	292.844	260194	331.65	266667	--
317.895	255405	440.733	264706	472.214	281250	330.55	250505	292.844	260194	331.65	268333	--
317.895	255405	440.733	264706	472.214	283333	330.55	250505	292.844	260194	332.2	268333	--
317.895	255405	440.733	264706	473.786	283333	330.55	248485	292.844	259223	332.2	268333	--
318.421	254054	440.733	264706	473.786	283333	331.65	250505	293.333	260194	332.75	268333	--
318.421	255405	442.2	264706	473.786	281250	331.65	248485	293.822	260194	332.75	266667	--
318.421	255405	442.2	265882	474.571	281250	331.65	250505	293.822	261165	332.75	268333	--
319.474	255405	442.2	265882	474.571	281250	332.2	248485	293.822	260194	332.75	268333	--
319.474	255405	442.933	264706	474.571	281250	332.2	250505	293.822	260194	333.85	268333	--
319.474	255405	442.933	265882	475.357	281250	332.2	252525	294.8	261165	333.85	268333	--
320	255405	443.667	264706	475.357	281250	332.75	250505	294.8	260194	334.4	268333	--
320	256757	443.667	265882	475.357	283333	332.75	248485	294.8	260194	334.4	268333	--
320	256757	443.667	264706	476.929	283333	332.75	250505	294.8	260194	334.4	266667	--
320.526	256757	443.667	264706	476.929	281250	333.85	250505	295.289	261165	334.4	268333	--
320.526	256757	445.133	264706	477.714	283333	333.85	250505	295.289	260194	334.95	268333	--
320.526	256757	445.133	264706	477.714	283333	333.85	252525	295.778	261165	334.95	268333	--
321.053	256757	445.867	265882	477.714	281250	334.4	252525	295.778	261165	335.5	268333	--
321.053	256757	445.867	265882	477.714	283333	334.4	250505	295.778	261165	335.5	268333	--
321.053	256757	445.867	264706	478.5	281250	334.4	250505	295.778	260194	335.5	268333	--
322.105	256757	446.6	264706	478.5	285417	334.95	250505	296.756	261165	335.5	268333	--
322.105	256757	446.6	264706	479.286	283333	334.95	250505	296.756	261165	336.6	268333	--
322.105	256757	446.6	265882	479.286	283333	334.95	250505	297.244	261165	336.6	270000	--
322.632	256757	447.333	265882	479.286	283333	335.5	250505	297.244	261165	337.15	268333	--
322.632	256757	447.333	264706	480.857	285417	335.5	250505	297.244	262136	337.15	268333	--
322.632	255405	447.333	265882	480.857	283333	335.5	252525	297.733	262136	337.15	268333	--
323.158	256757	447.333	265882	480.857	283333	336.6	252525	297.733	262136	337.15	268333	--
323.158	256757	448.8	265882	481.643	283333	336.6	252525	297.733	262136	337.7	268333	--
323.158	256757	448.8	265882	481.643	285417	337.15	250505	298.222	262136	337.7	268333	--
323.684	258108	449.533	265882	481.643	283333	337.15	250505	298.222	261165	338.25	270000	--
323.684	256757	449.533	265882	481.643	283333	337.15	250505	298.222	261165	338.25	268333	--
323.684	256757	449.533	264706	482.429	287500	337.15	250505	299.2	262136	338.25	268333	--
324.737	258108	449.533	265882	482.429	283333	337.7	250505	299.2	262136	338.25	270000	--
324.737	258108	450.267	265882	483.214	283333	337.7	250505	299.689	262136	339.35	270000	--
325.263	258108	450.267	267059	483.214	283333	338.25	252525	299.689	262136	339.35	270000	--
325.263	256757	451	267059	483.214	285417	338.25	250505	299.689	262136	339.9	268333	--
325.263	258108	451	265882	483.214	283333	338.25	252525	299.689	262136	339.9	270000	--
325.263	258108	451	267059	484.786	283333	338.25	252525	300.178	263107	339.9	268333	--
325.789	258108	451	264706	484.786	283333	339.35	252525	300.178	263107	339.9	270000	--
325.789	259459	452.467	264706	484.786	283333	339.35	250505	300.178	262136	340.45	270000	--
325.789	258108	452.467	265882	485.571	285417	339.9	252525	300.667	262136	340.45	270000	--
326.842	258108	453.2	265882	485.571	283333	339.9	252525	300.667	263107	340.45	270000	--
326.842	258108	453.2	267059	485.571	283333	339.9	252525	300.667	262136	340.45	270000	--
326.842	258108	453.2	265882	486.357	283333	339.9	252525	301.644	263107	341.55	270000	--
327.368	256757	453.2	264706	486.357	285417	340.45	254545	301.644	263107	341.55	270000	--
327.368	258108	453.933	265882	486.357	287500	340.45	252525	301.644	263107	342.1	270000	--
327.368	259459	453.933	265882	486.357	285417	340.45	254545	302.133	263107	342.1	271667	--
327.895	259459	453.933	265882	487.929	285417	341.55	252525	302.133	263107	342.1	271667	--
327.895	259459	455.4	265882	487.929	287500	341.55	252525	302.133	263107	342.1	270000	--
327.895	259459	455.4	267059	488.714	285417	341.55	252525	302.622	263107	342.65	271667	--
328.421	259459	456.133	265882	488.714	285417	342.1	252525	302.622	263107	342.65	270000	--
328.421	258108	456.133	267059	488.714	283333	342.1	254545	302.622	263107	343.2	270000	--
328.421	259459	456.133	267059	488.714	285417	342.1	252525	302.622	263107	343.2	270000	--
329.474	259459	456.133	265882	489.5	285417	342.65	254545	303.6	264078	343.2	271667	--
329.474	259459	456.867	265882	489.5	285417	342.65	252525	303.6	264078	343.2	270000	--
330	259459	456.867	267059	490.286	287500	342.65	252525	304.089	264078	344.3	270000	--
330	260811	457.6	265882	490.286	283333	343.2	250505	304.089	263107	344.3	271667	--
330	259459	457.6	265882	490.286	285417	343.2	252525	304.089	264078	344.85	270000	--
330	259459	457.6	264706	490.286	285417	343.2	252525	304.089	263107	344.85	271667	--
330.526	259459	457.6	267059	491.857	285417	344.3	252525	304.578	264078	344.85	271667	--
330.526	259459	459.067	265882	491.857	285417	344.3	254545	304.578	263107	344.85	271667	--
331.053	259459	459.067	265882	492.643	283333	344.85	254545	305.067	264078	345.4	270000	--
331.053	259459	459.067	265882	492.643	287500	344.85	254545	305.067	264078	345.4	270000	--
331.053	260811	459.8	267059	492.643	283333	344.85	254545	305.067	264078	345.95	271667	--
331.053	259459	459.8	265882	492.643	285417	344.85	254545	306.044	264078	345.95	271667	--
332.105	260811	459.8	264706	493.429	285417	345.4	252525	306.044	264078	345.95	270000	--
332.105	260811	459.8	267059	493.429	283333	345.4	252525	306.044	264078	345.95	271667	--
332.632	260811	460.533	265882	493.429	285417	345.95	250505	306.533	264078	347.05	271667	--
332.632	260811	460.533	265882	494.214	285417	345.95	254545	306.533	264078	347.05	271667	--
332.632	260811	461.267	267059	494.214	285417	345.95	252525	306.533	264078	347.6	271667	--
332.632	259459	461.267	265882	495.786	287500	345.95	254545	307.022	265049	347.6	273333	--
333.158	260811	461.267	265882	495.786	285417	347.05	254545	307.022	265049	347.6	271667	--
333.158	260811	461.267	264706	495.786	287500	347.05	252525	307.022	265049	348.15	271667	--
333.684	262162	462.733	265882	495.786	285417	347.6	252525	307.511	265049	348.15	273333	--
333.684	260811	462.733	265882	496.571	285417	347.6	252525	307.511	265049	348.7	271667	--
333.684	262162	463.467	265882	496.571	287500	347.6	252525	307.511	264078	348.7	273333	--
334.737	262162	463.467	267059	496.571	285417	347.6	252525	308.489	264078	348.7	273333	--
334.737	260811	463.467	265882	497.357	287500	348.15	254545	308.489	265049	348.7	271667	--
334.737	262162	463.467	267059	497.357	283333	348.15	252525	308.489	265049	349.8	271667	--
334.737	260811	464.2	265882	498.143	287500	348.7	256566	308.978	266019	349.8	271667	--
335.263	262162	464.2	265882	498.143	285417	348.7	254545	308.978	265049	349.8	273333	--
335.263	262162	464.933	265882	498.143	287500	348.7	254545	308.978	266019	349.8	271667	--
335.789	262162	464.933	264706	498.143	287500	348.7	252525	309.467	265049	350.35	271667	--
335.789	263514	464.933	265882	499.714	287500	349.8	254545	309.467	265049	350.35	275000	--
335.789	262162	466.4	265882	499.714	287500	349.8	254545	309.956	265049	350.9	273333	--
335.789	262162	466.4	265882	499.714	287500	349.8	254545	309.956	266019	350.9	271667	--
336.842	262162	466.4	267059	500.5	287500	350.35	252525	309.956	265049	350.9	273333	--
336.842	262162	466.4	265882	500.5	287500	350.35	252525	309.956	265049	350.9	273333	--
337.368	262162	467.133	267059	500.5	287500	350.35	256566	310.933	266019	352	273333	--
337.368	262162	467.133	264706	501.286	287500	350.9	252525	310.933	265049	352	273333	--
337.368	262162	467.867	267059	501.286	287500	350.9	254545	310.933	266019	352.55	275000	--
337.368	262162	467.867	265882	501.286	287500	350.9	252525	310.933	266019	352.55	273333	--
337.895	263514	467.867	265882	502.857	289583	350.9	256566	311.422	266019	352.55	273333	--
337.895	263514	467.867	267059	502.857	287500	352	254545	311.422	266019	353.1	275000	--
338.421	262162	469.333	265882	502.857	287500	352	254545	311.911	266019	353.1	273333	--
338.421	263514	469.333	267059	503.643	287500	352.55	256566	311.911	266019	353.1	275000	--
338.421	262162	470.067	267059	503.643	289583	352.55	254545	311.911	266019	353.65	273333	--
339.474	262162	470.067	267059	503.643	287500	352.55	254545	312.889	266019	353.65	273333	--
339.474	263514	470.067	267059	504.429	287500	352.55	254545	312.889	266019	353.65	273333	--
339.474	263514	470.067	265882	504.429	289583	353.1	256566	313.378	266019	354.75	273333	--
340	264865	470.8	267059	504.429	287500	353.1	254545	313.378	266019	354.75	275000	--
340	263514	470.8	267059	505.214	287500	353.65	254545	313.378	266990	354.75	275000	--
340	263514	471.533	267059	505.214	287500	353.65	254545	313.378	266019	355.3	275000	--
340.526	263514	471.533	265882	505.214	287500	353.65	256566	313.867	266019	355.3	275000	--
340.526	263514	471.533	265882	505.214	285417	353.65	254545	314.356	266990	355.3	275000	--
340.526	263514	473	267059	506.786	287500	354.75	256566	314.356	266990	355.85	275000	--
341.053	263514	473	267059	506.786	287500	354.75	256566	314.356	266019	355.85	275000	--
341.053	263514	473.733	267059	507.571	287500	355.3	256566	314.356	266990	355.85	273333	--
341.053	263514	473.733	267059	507.571	287500	355.3	254545	315.333	266990	356.4	275000	--
342.105	264865	473.733	267059	507.571	289583	355.3	256566	315.333	266019	356.4	275000	--
342.105	264865	473.733	267059	507.571	287500	355.3	254545	315.822	266990	356.4	276667	--
342.105	263514	474.467	267059	508.357	289583	355.85	254545	315.822	266990	357.5	275000	--
342.105	264865	474.467	267059	508.357	287500	355.85	256566	315.822	266990	357.5	276667	--
342.632	264865	474.467	267059	509.143	287500	356.4	254545	315.822	266990	357.5	275000	--
342.632	264865	475.2	267059	509.143	287500	356.4	254545	316.311	266990	357.5	275000	--
343.158	264865	475.2	267059	509.143	287500	356.4	256566	316.311	266990	358.05	273333	--
343.158	264865	475.2	267059	509.143	289583	356.4	256566	316.8	266990	358.6	275000	--
343.158	264865	476.667	267059	510.714	287500	357.5	254545	316.8	266990	358.6	276667	--
343.158	264865	476.667	267059	510.714	289583	357.5	256566	316.8	266990	358.6	275000	--
344.211	266216	476.667	267059	510.714	287500	357.5	256566	316.8	266990	358.6	275000	--
344.211	264865	476.667	267059	511.5	289583	358.05	254545	317.778	267961	359.7	276667	--
344.737	264865	477.4	267059	511.5	287500	358.05	256566	317.778	267961	359.7	276667	--
344.737	264865	477.4	267059	511.5	287500	358.05	256566	317.778	267961	359.7	275000	--
344.737	266216	478.133	267059	512.286	289583	358.6	256566	317.778	267961	360.25	276667	--
345.263	264865	478.133	267059	512.286	289583	358.6	256566	318.267	267961	360.25	275000	--
345.263	264865	478.133	267059	512.286	289583	358.6	256566	318.267	267961	360.25	275000	--
345.263	266216	478.133	267059	513.857	289583	359.7	256566	318.756	266990	360.8	276667	--
345.789	266216	479.6	267059	513.857	289583	359.7	256566	318.756	267961	360.8	275000	--
345.789	266216	479.6	267059	513.857	287500	359.7	254545	318.756	267961	360.8	276667	--
345.789	266216	480.333	268235	514.643	287500	360.25	256566	319.733	268932	361.35	276667	--
346.842	266216	480.333	267059	514.643	289583	360.25	254545	319.733	268932	361.35	278333	--
346.842	266216	480.333	268235	515.429	287500	360.25	258586	319.733	268932	361.35	276667	--
346.842	266216	480.333	267059	515.429	291667	360.8	256566	320.222	267961	362.45	276667	--
347.368	266216	481.067	268235	516.214	287500	360.8	256566	320.222	267961	362.45	275000	--
347.368	267568	481.067	267059	516.214	291667	360.8	256566	320.222	268932	363	275000	--
347.368	266216	481.8	267059	516.214	291667	361.35	256566	320.711	267961	363	275000	--
347.895	267568	481.8	267059	516.214	291667	361.35	256566	320.711	268932	363	278333	--
347.895	266216	481.8	267059	517.786	289583	361.35	256566	320.711	268932	363	278333	--
347.895	267568	481.8	267059	517.786	289583	362.45	256566	321.2	268932	363.55	276667	--
348.421	266216	483.267	268235	518.571	289583	362.45	256566	321.2	268932	363.55	278333	--
348.421	266216	483.267	267059	518.571	289583	362.45	256566	321.2	268932	364.1	278333	--
348.421	267568	484	268235	518.571	289583	363	254545	322.178	268932	364.1	276667	--
349.474	266216	484	267059	518.571	289583	363	258586	322.178	268932	364.1	276667	--
349.474	267568	484	268235	519.357	289583	363	256566	322.178	267961	364.1	276667	--
349.474	267568	484	268235	519.357	289583	363.55	258586	322.667	269903	365.2	278333	--
350	267568	484.733	267059	520.143	291667	363.55	256566	322.667	268932	365.2	278333	--
350	267568	484.733	268235	520.143	289583	363.55	258586	322.667	269903	365.75	278333	--
350	268919	485.467	267059	520.143	291667	364.1	256566	323.156	269903	365.75	278333	--
350.526	267568	485.467	267059	520.143	289583	364.1	256566	323.156	269903	365.75	276667	--
350.526	267568	485.467	267059	521.714	291667	364.1	258586	323.156	268932	365.75	278333	--
350.526	267568	486.933	267059	521.714	289583	365.2	256566	323.644	269903	366.3	276667	--
350.526	267568	486.933	265882	522.5	289583	365.2	258586	323.644	269903	366.3	276667	--
351.579	267568	487.667	267059	522.5	291667	365.2	256566	323.644	269903	366.3	278333	--
351.579	268919	487.667	265882	522.5	289583	365.75	258586	324.622	268932	367.4	278333	--
352.105	268919	487.667	265882	523.286	291667	365.75	256566	324.622	269903	367.4	278333	--
352.105	267568	487.667	265882	523.286	289583	365.75	256566	324.622	269903	367.4	278333	--
352.105	268919	488.4	265882	523.286	291667	366.3	258586	325.111	269903	367.95	278333	--
352.632	267568	488.4	265882	523.286	289583	366.3	256566	325.111	269903	367.95	278333	--
352.632	267568	488.4	264706	524.857	291667	366.3	256566	325.111	269903	367.95	278333	--
352.632	267568	488.4	265882	524.857	293750	366.3	258586	325.111	269903	368.5	278333	--
353.158	268919	489.867	265882	525.643	291667	367.4	258586	325.6	269903	368.5	278333	--
353.158	270270	489.867	265882	525.643	291667	367.4	256566	325.6	270874	369.05	278333	--
353.158	268919	490.6	264706	525.643	291667	367.95	258586	325.6	269903	369.05	278333	--
353.158	268919	490.6	267059	525.643	291667	367.95	258586	326.578	269903	369.05	278333	--
354.211	267568	490.6	265882	526.429	291667	367.95	258586	326.578	270874	369.05	280000	--
354.211	267568	490.6	264706	526.429	291667	367.95	256566	326.578	269903	370.15	278333	--
354.737	268919	491.333	265882	527.214	291667	368.5	260606	327.067	270874	370.15	280000	--
354.737	268919	491.333	265882	527.214	291667	368.5	256566	327.067	270874	370.7	278333	--
354.737	268919	492.067	265882	527.214	291667	368.5	260606	327.067	270874	370.7	278333	--
354.737	268919	492.067	264706	527.214	291667	369.05	258586	327.556	270874	370.7	278333	--
355.263	270270	492.067	265882	528.786	291667	369.05	258586	327.556	270874	370.7	278333	--
355.263	270270	492.067	264706	528.786	293750	369.05	258586	327.556	270874	371.25	280000	--
355.789	268919	493.533	265882	529.571	291667	370.15	258586	328.044	270874	371.25	278333	--
355.789	270270	493.533	265882	529.571	291667	370.15	260606	328.044	270874	371.8	280000	--
355.789	270270	494.267	265882	529.571	291667	370.7	258586	328.044	270874	371.8	280000	--
355.789	270270	494.267	264706	529.571	291667	370.7	258586	329.022	271845	371.8	280000	--
356.842	270270	494.267	264706	530.357	291667	370.7	258586	329.022	270874	371.8	278333	--
356.842	268919	495	264706	530.357	289583	370.7	258586	329.511	270874	372.9	278333	--
357.368	270270	495	265882	531.143	291667	371.25	256566	329.511	271845	372.9	280000	--
357.368	270270	495	265882	531.143	293750	371.25	258586	329.511	271845	373.45	280000	--
357.368	270270	495.733	265882	531.143	291667	371.8	258586	329.511	271845	373.45	280000	--
357.368	270270	495.733	265882	532.714	291667	371.8	258586	330	271845	373.45	281667	--
357.895	270270	495.733	265882	532.714	291667	371.8	258586	330	270874	373.45	280000	--
357.895	270270	497.2	265882	532.714	291667	372.9	260606	330	271845	374	280000	--
358.421	268919	497.2	264706	533.5	293750	372.9	258586	330.489	270874	374	281667	--
358.421	271622	497.2	265882	533.5	291667	372.9	258586	330.489	271845	374.55	280000	--
358.421	270270	497.933	264706	533.5	291667	373.45	260606	330.489	271845	374.55	280000	--
358.421	270270	497.933	264706	534.286	291667	373.45	258586	331.467	270874	374.55	280000	--
359.474	271622	497.933	264706	534.286	293750	373.45	258586	331.467	272816	375.65	280000	--
359.474	270270	498.667	267059	534.286	293750	374	260606	331.956	271845	375.65	280000	--
359.474	271622	498.667	264706	535.071	291667	374	260606	331.956	271845	375.65	281667	--
360	271622	499.4	264706	535.071	293750	374	258586	331.956	272816	376.2	280000	--
360	271622	499.4	265882	536.643	291667	374.55	260606	331.956	272816	376.2	280000	--
360	270270	499.4	265882	536.643	293750	374.55	260606	332.444	272816	376.2	281667	--
360.526	270270	499.4	264706	536.643	291667	374.55	260606	332.444	272816	376.75	280000	--
360.526	271622	500.867	264706	536.643	293750	375.65	258586	332.933	272816	376.75	281667	--
360.526	270270	500.867	264706	537.429	291667	375.65	260606	332.933	272816	376.75	280000	--
360.526	271622	500.867	264706	537.429	293750	375.65	260606	332.933	272816	376.75	281667	--
361.579	271622	501.6	264706	537.429	295833	375.65	258586	332.933	272816	377.85	281667	--
361.579	271622	501.6	264706	538.214	293750	376.2	260606	333.911	272816	377.85	281667	--
362.105	271622	501.6	265882	538.214	293750	376.2	260606	333.911	272816	378.4	281667	--
362.105	270270	502.333	264706	538.214	291667	376.75	260606	333.911	273786	378.4	281667	--
362.105	272973	502.333	264706	539.786	291667	376.75	258586	334.4	273786	378.4	280000	--
362.105	270270	502.333	264706	539.786	293750	376.75	262626	334.4	272816	378.4	281667	--
362.632	271622	503.8	264706	539.786	293750	376.75	260606	334.4	272816	378.95	281667	--
362.632	272973	503.8	264706	540.571	293750	377.85	260606	334.889	273786	378.95	281667	--
363.158	271622	504.533	263529	540.571	295833	377.85	260606	334.889	273786	379.5	281667	--
363.158	272973	504.533	265882	540.571	293750	378.4	260606	334.889	273786	379.5	281667	--
363.158	272973	504.533	263529	541.357	293750	378.4	260606	335.867	274757	379.5	283333	--
364.211	272973	504.533	265882	541.357	293750	378.4	260606	335.867	273786	379.5	280000	--
364.211	272973	505.267	264706	542.143	293750	378.4	260606	335.867	273786	380.6	281667	--
364.211	271622	505.267	264706	542.143	293750	378.95	260606	336.356	272816	380.6	281667	--
364.737	272973	506	264706	542.143	293750	378.95	260606	336.356	273786	381.15	281667	--
364.737	272973	506	264706	542.143	295833	379.5	260606	336.356	273786	381.15	281667	--
364.737	272973	506	264706	543.714	293750	379.5	260606	336.844	273786	381.15	281667	--
365.263	272973	506	264706	543.714	295833	379.5	260606	336.844	274757	381.15	283333	--
365.263	272973	507.467	264706	544.5	295833	380.6	260606	337.333	273786	381.7	281667	--
365.263	272973	507.467	264706	544.5	295833	380.6	260606	337.333	273786	381.7	281667	--
365.789	272973	508.2	264706	544.5	293750	380.6	260606	337.333	274757	381.7	283333	--
365.789	272973	508.2	264706	545.286	293750	381.15	260606	337.333	274757	382.25	281667	--
365.789	271622	508.2	265882	545.286	295833	381.15	262626	338.311	273786	382.25	281667	--
366.842	272973	508.2	264706	545.286	293750	381.15	260606	338.311	274757	382.25	283333	--
366.842	272973	508.933	264706	546.071	295833	381.7	260606	338.8	273786	383.35	281667	--
366.842	272973	508.933	263529	546.071	293750	381.7	262626	338.8	274757	383.35	283333	--
367.368	274324	509.667	264706	546.071	295833	382.25	260606	338.8	274757	383.9	283333	--
367.368	272973	509.667	263529	546.071	295833	382.25	260606	338.8	274757	383.9	285000	--
367.368	274324	509.667	264706	547.643	293750	382.25	260606	339.289	274757	383.9	281667	--
367.895	272973	509.667	264706	547.643	293750	382.25	262626	339.289	274757	383.9	283333	--
367.895	272973	511.133	264706	548.429	293750	383.35	260606	339.778	275728	384.45	283333	--
367.895	274324	511.867	264706	548.429	293750	383.35	262626	339.778	274757	384.45	283333	--
367.895	274324	511.867	264706	548.429	295833	383.9	262626	339.778	274757	384.45	283333	--
368.947	274324	511.867	264706	548.429	295833	383.9	260606	340.756	274757	384.45	281667	--
368.947	274324	511.867	263529	549.214	295833	383.9	260606	340.756	274757	385.55	283333	--
369.474	274324	512.6	264706	549.214	297917	383.9	262626	340.756	274757	385.55	281667	--
369.474	274324	512.6	264706	549.214	295833	384.45	260606	341.244	274757	385.55	283333	--
369.474	274324	512.6	264706	550.786	295833	384.45	260606	341.244	275728	386.1	283333	--
369.474	274324	512.6	264706	550.786	295833	384.45	260606	341.244	275728	386.1	283333	--
370	274324	514.067	265882	550.786	295833	385.55	262626	341.244	275728	386.1	283333	--
370	274324	514.067	264706	551.571	295833	385.55	262626	341.733	275728	386.65	283333	--
370.526	275676	514.8	264706	551.571	297917	385.55	262626	341.733	275728	386.65	285000	--
370.526	274324	514.8	263529	551.571	297917	386.1	262626	341.733	275728	387.2	283333	--
370.526	275676	514.8	263529	551.571	295833	386.1	260606	342.711	274757	387.2	283333	--
370.526	274324	514.8	264706	552.357	295833	386.1	262626	342.711	275728	387.2	285000	--
371.579	274324	515.533	264706	552.357	297917	386.65	260606	342.711	275728	387.2	283333	--
371.579	274324	515.533	265882	553.143	295833	386.65	262626	343.2	275728	388.3	285000	--
372.105	275676	516.267	264706	553.143	295833	387.2	262626	343.2	276699	388.3	285000	--
372.105	275676	516.267	264706	553.143	295833	387.2	264646	343.2	275728	388.85	285000	--
372.105	275676	516.267	264706	554.714	295833	387.2	264646	343.689	275728	388.85	285000	--
372.105	275676	516.267	264706	554.714	295833	387.2	262626	343.689	275728	388.85	285000	--
372.632	275676	517.733	264706	554.714	297917	388.3	262626	344.178	275728	388.85	285000	--
372.632	275676	517.733	264706	555.5	295833	388.3	264646	344.178	275728	389.4	283333	--
372.632	275676	518.467	264706	555.5	295833	388.85	262626	344.178	276699	389.4	285000	--
373.158	275676	518.467	264706	555.5	295833	388.85	262626	344.178	276699	389.95	285000	--
373.158	275676	518.467	265882	556.286	295833	388.85	262626	345.156	276699	389.95	285000	--
373.158	275676	519.2	264706	556.286	295833	389.4	262626	345.156	276699	389.95	285000	--
374.211	275676	519.2	264706	557.071	295833	389.4	262626	345.644	277670	389.95	285000	--
374.211	277027	519.2	264706	557.071	295833	389.4	264646	345.644	276699	391.05	285000	--
374.211	275676	519.933	264706	557.071	297917	389.95	264646	345.644	276699	391.05	285000	--
374.737	275676	519.933	264706	557.071	295833	389.95	262626	345.644	276699	391.6	285000	--
374.737	277027	519.933	264706	558.643	295833	389.95	262626	346.133	276699	391.6	285000	--
374.737	275676	519.933	264706	558.643	295833	389.95	262626	346.133	276699	391.6	285000	--
375.263	277027	521.4	265882	559.429	295833	391.05	262626	346.622	277670	391.6	285000	--
375.263	277027	521.4	264706	559.429	297917	391.05	260606	346.622	278641	392.15	285000	--
375.263	277027	522.133	264706	559.429	297917	391.6	264646	346.622	277670	392.15	285000	--
376.316	275676	522.133	264706	559.429	297917	391.6	262626	346.622	276699	392.15	285000	--
376.316	275676	522.133	264706	560.214	295833	391.6	262626	347.6	277670	393.25	285000	--
376.316	277027	522.867	264706	560.214	297917	392.15	262626	348.089	277670	393.25	286667	--
376.842	277027	522.867	263529	560.214	295833	392.15	264646	348.089	277670	393.25	285000	--
376.842	277027	522.867	264706	560.214	297917	392.15	264646	348.089	277670	393.8	286667	--
376.842	278378	522.867	264706	561.786	297917	392.15	262626	348.089	277670	393.8	286667	--
377.368	277027	524.333	265882	561.786	297917	393.25	262626	348.578	277670	393.8	286667	--
377.368	277027	524.333	265882	562.571	297917	393.25	264646	348.578	277670	394.35	286667	--
377.895	277027	524.333	264706	562.571	295833	393.25	262626	348.578	277670	394.35	285000	--
377.895	278378	525.067	264706	562.571	297917	393.8	264646	348.578	277670	394.35	286667	--
377.895	277027	525.067	264706	562.571	300000	393.8	264646	349.556	277670	394.9	285000	--
377.895	277027	525.067	264706	563.357	297917	393.8	264646	349.556	277670	394.9	286667	--
378.947	278378	525.8	264706	563.357	297917	394.35	262626	350.044	278641	394.9	286667	--
378.947	277027	525.8	264706	564.143	297917	394.35	264646	350.044	277670	394.9	286667	--
378.947	278378	526.533	265882	564.143	297917	394.35	262626	350.044	278641	396	286667	--
379.474	278378	526.533	264706	564.143	297917	394.9	264646	350.044	278641	396	286667	--
379.474	278378	526.533	264706	564.143	300000	394.9	264646	350.533	278641	396.55	286667	--
379.474	277027	526.533	264706	565.714	295833	394.9	264646	350.533	278641	396.55	286667	--
380	277027	528	263529	565.714	295833	396	264646	351.022	278641	396.55	286667	--
380	278378	528	264706	566.5	297917	396	266667	351.022	278641	396.55	286667	--
380.526	278378	528	263529	566.5	300000	396	264646	351.022	278641	397.1	286667	--
380.526	278378	528.733	264706	566.5	297917	396.55	264646	351.022	278641	397.1	285000	--
380.526	279730	528.733	264706	566.5	297917	396.55	264646	352	279612	397.65	288333	--
380.526	278378	528.733	263529	567.286	297917	396.55	264646	352	278641	397.65	286667	--
381.579	278378	529.467	265882	567.286	295833	397.1	264646	352.489	279612	397.65	288333	--
381.579	278378	529.467	264706	568.071	297917	397.1	264646	352.489	279612	397.65	286667	--
382.105	278378	529.467	264706	568.071	297917	397.65	264646	352.489	279612	398.75	288333	--
382.105	278378	530.2	264706	568.071	300000	397.65	266667	352.489	279612	398.75	288333	--
382.105	278378	530.2	264706	568.071	297917	397.65	264646	352.978	279612	399.3	286667	--
382.105	279730	530.2	264706	569.643	297917	397.65	266667	352.978	279612	399.3	288333	--
382.632	278378	531.667	264706	569.643	300000	398.75	264646	353.467	279612	399.3	286667	--
382.632	279730	531.667	265882	570.429	297917	398.75	264646	353.467	279612	399.3	288333	--
383.158	279730	531.667	264706	570.429	297917	399.3	264646	353.467	279612	399.85	288333	--
383.158	279730	532.4	264706	570.429	297917	399.3	264646	353.467	279612	399.85	288333	--
383.158	278378	532.4	264706	570.429	300000	399.3	264646	354.444	279612	400.4	286667	--
383.158	279730	532.4	264706	571.214	297917	399.3	264646	354.444	279612	400.4	288333	--
384.211	278378	533.133	264706	571.214	300000	399.85	266667	354.933	279612	400.4	288333	--
384.211	279730	533.133	263529	572	300000	399.85	266667	354.933	279612	401.5	288333	--
384.211	279730	533.133	264706	572	300000	400.4	264646	354.933	279612	401.5	286667	--
384.737	279730	533.867	264706	572	297917	400.4	264646	355.422	279612	401.5	290000	--
384.737	279730	533.867	263529	572	297917	400.4	264646	355.422	279612	402.05	288333	--
384.737	281081	533.867	265882	573.571	300000	401.5	264646	355.422	280583	402.05	291667	--
385.263	281081	535.333	264706	573.571	300000	401.5	266667	355.911	280583	402.05	288333	--
385.263	279730	535.333	264706	573.571	297917	401.5	266667	355.911	280583	402.6	288333	--
385.263	279730	535.333	263529	573.571	300000	401.5	266667	355.911	280583	402.6	288333	--
386.316	279730	535.333	264706	574.357	297917	402.05	264646	356.889	281553	402.6	288333	--
386.316	279730	536.067	264706	574.357	300000	402.05	264646	356.889	280583	403.7	290000	--
386.842	279730	536.067	263529	575.143	300000	402.05	266667	356.889	280583	403.7	288333	--
386.842	281081	536.8	264706	575.143	300000	402.6	264646	356.889	279612	403.7	290000	--
386.842	281081	536.8	264706	575.143	300000	402.6	264646	357.378	280583	404.25	288333	--
386.842	281081	536.8	264706	576.714	297917	402.6	264646	357.378	280583	404.25	288333	--
387.368	281081	536.8	264706	576.714	300000	403.7	264646	357.867	280583	404.25	290000	--
387.368	281081	538.267	264706	576.714	300000	403.7	266667	357.867	281553	404.8	288333	--
387.895	281081	538.267	264706	577.5	300000	403.7	266667	357.867	281553	404.8	288333	--
387.895	281081	539	264706	577.5	300000	404.25	266667	357.867	280583	404.8	290000	--
387.895	281081	539	264706	577.5	300000	404.25	266667	358.844	280583	405.35	288333	--
387.895	281081	539	264706	578.286	302083	404.25	266667	358.844	281553	405.35	290000	--
388.947	281081	539	264706	578.286	300000	404.8	266667	359.333	280583	405.35	290000	--
388.947	282432	539.733	264706	578.286	300000	404.8	266667	359.333	281553	406.45	290000	--
389.474	282432	539.733	264706	579.071	300000	404.8	266667	359.333	281553	406.45	291667	--
389.474	282432	540.467	264706	579.071	297917	405.35	266667	359.822	281553	406.45	290000	--
389.474	282432	540.467	264706	579.071	300000	405.35	268687	359.822	281553	407	290000	--
390	281081	540.467	264706	579.071	300000	405.35	266667	359.822	281553	407	290000	--
390	281081	540.467	264706	580.643	300000	405.35	264646	360.311	281553	407	290000	--
390	282432	541.933	263529	580.643	300000	406.45	268687	360.311	281553	407.55	290000	--
390.526	282432	541.933	264706	581.429	300000	406.45	266667	360.311	281553	407.55	290000	--
390.526	283784	542.667	264706	581.429	300000	407	266667	360.311	282524	407.55	290000	--
390.526	282432	542.667	264706	581.429	300000	407	266667	361.289	281553	408.1	290000	--
391.579	282432	542.667	264706	581.429	300000	407	268687	361.289	281553	408.1	291667	--
391.579	282432	542.667	264706	582.214	300000	407	266667	361.778	282524	408.1	291667	--
391.579	282432	543.4	264706	582.214	297917	407.55	266667	361.778	281553	409.2	290000	--
392.105	282432	543.4	264706	583	302083	407.55	268687	361.778	281553	409.2	290000	--
392.105	282432	544.133	264706	583	300000	408.1	266667	361.778	282524	409.75	291667	--
392.105	282432	544.133	264706	583	300000	408.1	266667	362.267	282524	409.75	291667	--
392.632	282432	544.133	264706	583	300000	408.1	264646	362.267	282524	409.75	290000	--
392.632	283784	544.133	264706	584.571	300000	408.1	266667	362.756	281553	409.75	290000	--
392.632	283784	545.6	264706	584.571	300000	409.2	266667	362.756	283495	410.3	291667	--
392.632	283784	545.6	264706	585.357	300000	409.2	266667	362.756	282524	410.3	291667	--
393.684	283784	545.6	264706	585.357	302083	409.75	268687	362.756	282524	410.3	291667	--
393.684	282432	546.333	264706	585.357	300000	409.75	268687	363.733	282524	410.3	291667	--
394.211	283784	546.333	264706	585.357	302083	409.75	268687	363.733	282524	411.4	290000	--
394.211	283784	546.333	263529	586.143	302083	409.75	268687	364.222	282524	411.4	290000	--
394.211	283784	547.067	264706	586.143	302083	410.3	268687	364.222	281553	411.95	290000	--
394.737	283784	547.067	264706	586.143	302083	410.3	268687	364.222	283495	411.95	291667	--
394.737	283784	547.067	264706	587.714	300000	410.3	266667	364.222	282524	411.95	291667	--
394.737	283784	547.067	264706	587.714	300000	411.4	268687	364.711	282524	412.5	293333	--
395.263	283784	548.533	264706	588.5	302083	411.4	268687	364.711	283495	412.5	293333	--
395.263	283784	548.533	264706	588.5	302083	411.4	268687	364.711	283495	412.5	291667	--
395.263	283784	549.267	264706	588.5	302083	411.95	268687	364.711	283495	413.05	291667	--
396.316	283784	549.267	265882	588.5	302083	411.95	266667	365.689	282524	413.05	291667	--
396.316	283784	549.267	264706	589.286	302083	411.95	268687	365.689	283495	413.05	291667	--
396.316	283784	549.267	264706	589.286	304167	412.5	266667	366.178	283495	414.15	291667	--
396.842	285135	550	264706	590.071	302083	412.5	268687	366.178	282524	414.15	291667	--
396.842	285135	550	264706	590.071	302083	412.5	268687	366.178	283495	414.15	293333	--
396.842	283784	550.733	264706	590.071	300000	413.05	268687	366.178	283495	414.7	291667	--
397.368	283784	550.733	265882	590.071	302083	413.05	268687	366.667	283495	414.7	291667	--
397.368	283784	550.733	264706	591.643	300000	413.05	268687	366.667	283495	414.7	291667	--
397.368	285135	550.733	265882	591.643	300000	414.15	268687	367.156	283495	415.25	291667	--
397.895	285135	552.2	264706	592.429	304167	414.15	268687	367.156	283495	415.25	291667	--
397.895	285135	552.2	265882	592.429	302083	414.15	268687	367.156	283495	415.8	291667	--
397.895	286486	552.933	264706	592.429	302083	414.7	268687	367.156	283495	415.8	293333	--
398.947	285135	552.933	263529	592.429	302083	414.7	266667	368.133	283495	415.8	291667	--
398.947	285135	552.933	265882	593.214	302083	414.7	268687	368.133	284466	415.8	291667	--
398.947	287838	552.933	264706	593.214	302083	415.25	268687	368.622	284466	416.9	295000	--
399.474	285135	553.667	265882	594	302083	415.25	268687	368.622	284466	416.9	291667	--
399.474	285135	553.667	265882	594	302083	415.25	268687	368.622	284466	417.45	293333	--
399.474	285135	554.4	265882	594	302083	415.8	268687	369.111	284466	417.45	293333	--
400	285135	554.4	264706	594	302083	415.8	268687	369.111	284466	417.45	293333	--
400	285135	554.4	264706	595.571	304167	415.8	268687	369.111	284466	417.45	293333	--
400	286486	554.4	264706	595.571	302083	416.9	270707	369.6	284466	418	293333	--
400.526	286486	555.867	264706	596.357	302083	416.9	268687	369.6	284466	418	293333	--
400.526	285135	555.867	264706	596.357	304167	416.9	268687	369.6	285437	418.55	293333	--
400.526	286486	556.6	265882	596.357	302083	417.45	268687	370.578	284466	418.55	295000	--
401.579	285135	556.6	264706	596.357	302083	417.45	268687	370.578	285437	418.55	295000	--
401.579	286486	556.6	264706	597.143	302083	417.45	268687	370.578	284466	418.55	293333	--
401.579	285135	556.6	264706	597.143	304167	418	270707	371.067	284466	419.65	295000	--
401.579	286486	557.333	264706	597.929	302083	418	270707	371.067	284466	419.65	291667	--
402.105	286486	557.333	264706	597.929	302083	418	268687	371.067	285437	419.65	293333	--
402.105	286486	558.067	264706	597.929	304167	418.55	268687	371.556	285437	420.2	293333	--
402.632	286486	558.067	265882	599.5	302083	418.55	268687	371.556	285437	420.2	293333	--
402.632	287838	558.067	264706	599.5	302083	418.55	268687	371.556	285437	420.75	295000	--
402.632	286486	559.533	264706	599.5	302083	419.65	270707	372.044	285437	420.75	293333	--
402.632	286486	559.533	264706	600.286	302083	419.65	268687	372.044	285437	420.75	295000	--
403.684	286486	559.533	264706	600.286	302083	419.65	268687	372.044	285437	420.75	295000	--
403.684	286486	559.533	264706	600.286	306250	419.65	270707	373.022	285437	421.85	295000	--
404.211	286486	560.267	264706	601.071	304167	420.2	268687	373.022	285437	421.85	295000	--
404.211	286486	560.267	264706	601.071	302083	420.2	270707	373.022	285437	422.4	295000	--
404.211	289189	561	264706	601.071	304167	420.75	268687	373.022	286408	422.4	295000	--
404.737	287838	561	264706	602.643	304167	420.75	268687	373.511	285437	422.4	293333	--
404.737	287838	561	265882	602.643	304167	420.75	270707	373.511	286408	422.4	295000	--
404.737	287838	561	264706	602.643	302083	420.75	270707	374	286408	422.95	295000	--
405.263	287838	562.467	264706	603.429	306250	421.85	270707	374	285437	422.95	295000	--
405.263	287838	562.467	264706	603.429	304167	421.85	270707	374	286408	423.5	295000	--
405.263	287838	563.2	264706	603.429	304167	422.4	270707	374	286408	423.5	295000	--
406.316	287838	563.2	264706	604.214	304167	422.4	270707	374.978	286408	423.5	295000	--
406.316	287838	563.2	264706	604.214	304167	422.4	270707	374.978	286408	423.5	295000	--
406.316	289189	563.2	264706	604.214	304167	422.4	270707	375.467	285437	424.6	295000	--
406.842	289189	563.933	264706	605	304167	422.95	270707	375.467	287379	424.6	296667	--
406.842	287838	563.933	264706	605	304167	422.95	268687	375.467	286408	425.15	295000	--
406.842	289189	564.667	265882	605	304167	423.5	272727	375.467	286408	425.15	296667	--
407.368	289189	564.667	264706	606.571	304167	423.5	268687	375.956	286408	425.15	296667	--
407.368	287838	564.667	264706	606.571	306250	423.5	270707	375.956	286408	425.15	295000	--
407.368	287838	564.667	264706	606.571	304167	423.5	270707	376.444	286408	425.7	295000	--
407.895	287838	566.133	265882	607.357	304167	424.6	270707	376.444	286408	425.7	295000	--
407.895	289189	566.133	264706	607.357	306250	424.6	270707	376.444	287379	426.25	295000	--
407.895	289189	566.867	264706	607.357	304167	425.15	268687	376.444	286408	426.25	296667	--
407.895	290541	566.867	265882	608.143	304167	425.15	270707	377.422	286408	426.25	295000	--
408.947	289189	566.867	264706	608.143	304167	425.15	270707	377.422	287379	426.25	296667	--
408.947	289189	566.867	264706	608.929	304167	425.15	270707	377.911	287379	427.35	296667	--
408.947	289189	567.6	265882	608.929	304167	425.7	270707	377.911	286408	427.35	296667	--
409.474	289189	567.6	264706	608.929	306250	425.7	270707	377.911	287379	427.35	296667	--
409.474	290541	568.333	263529	608.929	306250	426.25	270707	377.911	287379	427.9	295000	--
409.474	289189	568.333	264706	610.5	306250	426.25	272727	378.4	287379	427.9	296667	--
410	289189	568.333	264706	610.5	306250	426.25	270707	378.4	286408	428.45	296667	--
410	290541	568.333	264706	610.5	306250	426.25	270707	378.889	287379	428.45	298333	--
410	289189	569.8	264706	610.5	304167	427.35	270707	378.889	287379	428.45	296667	--
411.053	289189	569.8	265882	611.286	304167	427.35	272727	378.889	288350	429.55	296667	--
411.053	289189	569.8	265882	611.286	304167	427.35	272727	378.889	287379	429.55	296667	--
411.053	289189	570.533	264706	612.071	306250	427.9	270707	379.867	287379	430.1	296667	--
411.579	290541	570.533	264706	612.071	304167	427.9	274747	379.867	287379	430.1	298333	--
411.579	289189	570.533	264706	612.071	306250	427.9	270707	379.867	287379	430.1	296667	--
411.579	290541	571.267	265882	613.643	308333	428.45	272727	380.356	288350	430.1	296667	--
412.105	290541	571.267	264706	613.643	304167	428.45	270707	380.356	287379	430.65	298333	--
412.105	290541	571.267	264706	613.643	306250	428.45	272727	380.356	287379	430.65	298333	--
412.105	291892	572.733	264706	614.429	306250	429.55	270707	380.844	288350	431.2	298333	--
412.632	290541	572.733	264706	614.429	306250	429.55	270707	380.844	288350	431.2	298333	--
412.632	290541	573.467	264706	614.429	306250	429.55	274747	380.844	288350	431.2	298333	--
412.632	290541	573.467	265882	615.214	306250	430.1	272727	381.822	289320	431.2	296667	--
413.684	291892	573.467	264706	615.214	306250	430.1	272727	381.822	288350	432.3	296667	--
413.684	290541	573.467	264706	616	304167	430.1	274747	382.311	288350	432.3	296667	--
413.684	290541	574.2	265882	616	306250	430.65	270707	382.311	287379	432.85	296667	--
414.211	291892	574.2	263529	616	306250	430.65	270707	382.311	289320	432.85	298333	--
414.211	290541	574.933	264706	616	306250	431.2	270707	382.311	288350	432.85	298333	--
414.211	290541	574.933	264706	617.571	304167	431.2	272727	382.8	288350	432.85	300000	--
414.737	290541	574.933	264706	617.571	308333	431.2	272727	382.8	289320	433.4	298333	--
414.737	291892	574.933	264706	618.357	306250	431.2	270707	383.289	289320	433.4	298333	--
414.737	290541	576.4	264706	618.357	304167	432.3	276768	383.289	288350	433.95	298333	--
415.263	290541	576.4	264706	618.357	306250	432.3	272727	383.289	289320	433.95	296667	--
415.263	291892	577.133	264706	618.357	308333	432.85	272727	383.289	289320	433.95	298333	--
415.263	291892	577.133	264706	619.143	306250	432.85	272727	384.267	288350	433.95	298333	--
416.316	291892	577.133	264706	619.143	306250	432.85	272727	384.267	289320	435.05	300000	--
416.316	291892	577.867	264706	619.929	306250	432.85	272727	384.756	289320	435.05	298333	--
416.316	293243	577.867	265882	619.929	306250	433.4	272727	384.756	289320	435.6	298333	--
416.842	291892	577.867	264706	619.929	306250	433.4	274747	384.756	289320	435.6	298333	--
416.842	291892	578.6	264706	621.5	304167	433.95	272727	384.756	289320	435.6	298333	--
416.842	293243	578.6	264706	621.5	308333	433.95	274747	385.244	289320	435.6	298333	--
417.368	291892	578.6	264706	621.5	306250	433.95	274747	385.244	289320	436.15	298333	--
417.368	291892	580.067	264706	622.286	308333	433.95	272727	385.733	289320	436.15	298333	--
417.368	293243	580.067	264706	622.286	308333	435.05	270707	385.733	289320	436.15	298333	--
417.368	293243	580.067	263529	622.286	306250	435.05	272727	385.733	289320	436.15	298333	--
418.421	293243	580.8	264706	622.286	306250	435.6	272727	386.711	289320	437.25	301667	--
418.421	291892	580.8	264706	623.071	306250	435.6	272727	386.711	291262	437.8	298333	--
418.947	293243	580.8	264706	623.071	306250	435.6	274747	386.711	290291	437.8	298333	--
418.947	291892	581.533	265882	623.071	306250	435.6	274747	387.2	289320	437.8	300000	--
418.947	291892	581.533	263529	624.643	306250	436.15	272727	387.2	290291	437.8	298333	--
418.947	293243	581.533	264706	624.643	306250	436.15	274747	387.2	289320	437.8	300000	--
419.474	293243	581.533	264706	625.429	306250	436.15	274747	387.2	290291	438.35	298333	--
419.474	293243	583	263529	625.429	306250	437.25	272727	387.689	289320	438.35	301667	--
420	293243	583	264706	625.429	308333	437.25	272727	387.689	290291	438.9	300000	--
420	293243	583.733	263529	625.429	306250	437.25	272727	387.689	290291	438.9	300000	--
420	293243	583.733	264706	626.214	308333	437.8	272727	388.667	290291	438.9	301667	--
420	293243	583.733	264706	626.214	306250	437.8	272727	388.667	290291	438.9	300000	--
421.053	293243	583.733	264706	627	308333	437.8	274747	388.667	291262	440	300000	--
421.053	293243	584.467	264706	627	306250	438.35	276768	389.156	290291	440	300000	--
421.053	293243	584.467	264706	627	308333	438.35	274747	389.156	290291	440.55	300000	--
421.579	294595	585.2	264706	627	308333	438.35	274747	389.156	291262	440.55	300000	--
421.579	293243	585.2	264706	628.571	306250	438.9	274747	389.644	290291	440.55	300000	--
421.579	294595	585.2	264706	628.571	308333	438.9	272727	389.644	290291	440.55	301667	--
422.105	293243	586.667	264706	629.357	308333	440	274747	389.644	290291	441.1	300000	--
422.105	294595	586.667	264706	629.357	308333	440	272727	390.133	291262	441.1	300000	--
422.105	293243	586.667	264706	629.357	308333	440.55	274747	390.133	291262	441.65	300000	--
422.632	293243	587.4	264706	629.357	308333	440.55	274747	390.133	292233	441.65	300000	--
422.632	294595	587.4	263529	630.143	308333	440.55	276768	391.111	291262	441.65	300000	--
422.632	294595	587.4	264706	630.143	308333	440.55	272727	391.111	291262	441.65	300000	--
423.684	294595	587.4	263529	630.929	308333	441.1	274747	391.6	291262	442.75	301667	--
423.684	294595	588.133	264706	630.929	310417	441.1	274747	391.6	291262	442.75	300000	--
423.684	294595	588.133	263529	630.929	308333	441.65	274747	391.6	291262	443.3	301667	--
424.211	294595	588.867	263529	630.929	308333	441.65	274747	391.6	291262	443.3	301667	--
424.211	295946	588.867	263529	632.5	308333	441.65	272727	392.089	291262	443.3	300000	--
424.211	295946	588.867	264706	632.5	308333	442.75	276768	392.089	291262	443.3	301667	--
424.737	295946	590.333	264706	633.286	308333	442.75	274747	392.578	291262	443.85	300000	--
424.737	294595	590.333	263529	633.286	308333	442.75	276768	392.578	292233	443.85	301667	--
425.263	295946	590.333	264706	633.286	310417	443.3	276768	392.578	292233	444.4	301667	--
425.263	294595	591.067	263529	633.286	308333	443.3	274747	392.578	291262	444.4	301667	--
425.263	295946	591.067	263529	634.071	308333	443.3	274747	393.556	292233	444.4	301667	--
425.263	295946	591.067	263529	634.071	308333	443.85	274747	393.556	292233	444.4	301667	--
426.316	295946	591.067	263529	634.857	308333	443.85	274747	394.044	292233	445.5	301667	--
426.316	295946	591.8	264706	634.857	308333	443.85	274747	394.044	292233	445.5	301667	--
426.316	297297	591.8	263529	634.857	308333	444.4	276768	394.044	293204	445.5	301667	--
426.842	297297	592.533	263529	634.857	308333	444.4	276768	394.533	292233	446.05	301667	--
426.842	295946	592.533	263529	636.429	308333	444.4	274747	394.533	293204	446.05	301667	--
426.842	295946	592.533	263529	636.429	310417	445.5	274747	394.533	292233	446.05	301667	--
427.368	295946	594	263529	636.429	310417	445.5	276768	395.022	293204	446.6	301667	--
427.368	295946	594	262353	637.214	308333	445.5	274747	395.022	292233	446.6	301667	--
427.368	295946	594	263529	637.214	308333	446.05	276768	395.022	293204	446.6	301667	--
427.368	298649	594	263529	637.214	308333	446.05	276768	396	293204	447.7	301667	--
428.421	297297	594.733	263529	638	306250	446.05	276768	396	292233	447.7	303333	--
428.421	295946	594.733	264706	638	308333	446.6	276768	396	293204	447.7	301667	--
428.947	295946	595.467	262353	638	308333	446.6	276768	396	293204	448.25	301667	--
428.947	297297	595.467	263529	639.571	310417	446.6	278788	396.489	293204	448.25	301667	--
428.947	295946	595.467	262353	639.571	308333	446.6	276768	396.489	293204	448.25	303333	--
429.474	295946	595.467	262353	639.571	310417	447.7	276768	396.978	293204	448.8	303333	--
429.474	298649	596.933	262353	640.357	310417	447.7	274747	396.978	293204	448.8	301667	--
429.474	295946	596.933	263529	640.357	308333	448.25	276768	396.978	293204	448.8	303333	--
430	297297	597.667	264706	640.357	308333	448.25	274747	396.978	294175	449.35	303333	--
430	297297	597.667	263529	641.143	308333	448.25	276768	397.956	294175	449.35	303333	--
430	297297	597.667	263529	641.143	308333	448.25	278788	397.956	293204	449.35	301667	--
431.053	297297	597.667	264706	641.143	310417	448.8	276768	398.444	294175	449.35	303333	--
431.053	297297	598.4	262353	641.929	310417	448.8	276768	398.444	293204	450.45	303333	--
431.053	298649	598.4	262353	641.929	310417	449.35	276768	398.444	294175	450.45	303333	--
431.579	297297	599.133	262353	641.929	308333	449.35	278788	398.444	294175	451	303333	--
431.579	298649	599.133	263529	643.5	308333	449.35	276768	398.933	294175	451	303333	--
431.579	298649	599.133	262353	643.5	310417	449.35	276768	398.933	293204	451	303333	--
432.105	298649	599.133	263529	644.286	308333	450.45	276768	399.422	293204	451	303333	--
432.105	297297	600.6	264706	644.286	310417	450.45	276768	399.422	295146	451.55	303333	--
432.105	298649	600.6	262353	644.286	308333	451	278788	399.422	295146	451.55	303333	--
432.632	298649	601.333	262353	644.286	312500	451	278788	399.422	294175	452.1	303333	--
432.632	298649	601.333	262353	644.286	308333	451	276768	400.4	294175	452.1	301667	--
432.632	298649	601.333	262353	645.071	308333	451	276768	400.4	294175	452.1	305000	--
433.684	300000	601.333	262353	645.071	310417	451.55	276768	400.889	294175	453.2	303333	--
433.684	298649	602.067	262353	645.857	308333	451.55	278788	400.889	294175	453.2	305000	--
433.684	298649	602.067	263529	645.857	308333	452.1	276768	400.889	295146	453.2	305000	--
434.211	300000	602.8	262353	645.857	306250	452.1	276768	400.889	295146	453.75	303333	--
434.211	298649	602.8	262353	645.857	310417	452.1	278788	401.378	294175	453.75	305000	--
434.211	298649	602.8	263529	647.429	308333	452.1	276768	401.867	294175	453.75	303333	--
434.737	298649	602.8	262353	647.429	310417	453.2	278788	401.867	295146	454.3	305000	--
434.737	298649	604.267	262353	648.214	312500	453.2	278788	401.867	295146	454.3	305000	--
434.737	298649	604.267	261176	648.214	308333	453.75	276768	401.867	295146	454.3	305000	--
434.737	298649	605	262353	648.214	310417	453.75	276768	402.844	295146	454.3	305000	--
435.789	300000	605	262353	649	310417	453.75	276768	402.844	295146	455.4	303333	--
435.789	300000	605	262353	649	310417	454.3	276768	402.844	295146	455.4	305000	--
436.316	298649	605	262353	649	308333	454.3	278788	403.333	295146	455.4	303333	--
436.316	300000	605.733	262353	649	308333	454.3	278788	403.333	296117	455.95	305000	--
436.316	298649	605.733	262353	650.571	310417	454.3	280808	403.333	295146	455.95	303333	--
436.316	298649	605.733	261176	650.571	310417	455.4	278788	403.822	295146	455.95	305000	--
436.842	300000	605.733	262353	650.571	308333	455.4	278788	403.822	295146	456.5	305000	--
436.842	301351	607.2	262353	651.357	312500	455.95	278788	403.822	295146	456.5	305000	--
437.368	300000	607.2	261176	651.357	310417	455.95	276768	403.822	295146	457.05	303333	--
437.368	300000	607.933	262353	651.357	310417	455.95	278788	404.8	295146	457.05	306667	--
437.368	301351	607.933	262353	652.143	308333	456.5	276768	404.8	296117	457.05	305000	--
437.368	300000	607.933	262353	652.143	310417	456.5	278788	405.289	296117	457.05	305000	--
438.421	301351	607.933	262353	652.143	310417	456.5	278788	405.289	296117	458.15	305000	--
438.421	300000	608.667	262353	652.929	308333	456.5	280808	405.289	296117	458.15	305000	--
438.947	300000	608.667	261176	652.929	312500	457.05	278788	405.289	296117	458.7	305000	--
438.947	300000	609.4	262353	652.929	308333	457.05	278788	405.778	296117	458.7	305000	--
438.947	300000	609.4	262353	654.5	310417	457.05	278788	405.778	296117	458.7	306667	--
439.474	302703	609.4	261176	654.5	310417	458.15	280808	406.267	296117	458.7	305000	--
439.474	301351	609.4	261176	655.286	312500	458.15	278788	406.267	296117	459.25	305000	--
439.474	301351	610.867	261176	655.286	310417	458.15	278788	406.267	296117	459.25	306667	--
440	301351	610.867	261176	655.286	310417	458.7	278788	406.267	297087	459.8	305000	--
440	301351	611.6	261176	655.286	312500	458.7	280808	407.244	296117	459.8	305000	--
440	300000	611.6	261176	656.071	310417	458.7	278788	407.244	297087	459.8	305000	--
441.053	301351	611.6	262353	656.071	310417	459.25	278788	407.733	296117	459.8	306667	--
441.053	301351	611.6	261176	656.857	312500	459.25	282828	407.733	296117	460.9	305000	--
441.053	301351	612.333	261176	656.857	310417	459.25	278788	407.733	296117	460.9	305000	--
441.579	301351	612.333	262353	656.857	310417	459.8	278788	407.733	296117	461.45	308333	--
441.579	302703	613.067	262353	656.857	310417	459.8	278788	408.222	297087	461.45	305000	--
441.579	301351	613.067	261176	658.429	310417	459.8	282828	408.222	297087	461.45	306667	--
442.105	302703	613.067	262353	658.429	310417	460.9	278788	408.711	297087	461.45	308333	--
442.105	302703	613.067	261176	658.429	308333	460.9	278788	408.711	297087	462	306667	--
442.105	301351	614.533	261176	659.214	312500	461.45	278788	408.711	297087	462	306667	--
443.158	301351	614.533	261176	659.214	310417	461.45	278788	408.711	297087	462	306667	--
443.158	301351	615.267	261176	659.214	310417	461.45	280808	409.689	297087	463.1	308333	--
443.158	302703	615.267	261176	660	310417	462	278788	409.689	297087	463.1	306667	--
443.684	301351	615.267	261176	660	310417	462	278788	410.178	297087	463.1	306667	--
443.684	304054	615.267	262353	660	310417	462	280808	410.178	297087	463.65	308333	--
443.684	302703	616	261176	660	310417	462	282828	410.178	298058	463.65	306667	--
444.211	302703	616	261176	661.571	310417	463.1	280808	410.178	297087	463.65	306667	--
444.211	302703	616	261176	661.571	310417	463.1	278788	410.667	298058	464.2	306667	--
444.211	304054	617.467	261176	662.357	310417	463.65	280808	410.667	298058	464.2	306667	--
[truncated: 6,642 more rows]

## Sheet: Fig. 1e
92-AAHA-IL			90-DAHA-IL
Self-gealing Time (s)	Self-healing Efficiency (%)	Y errorbar (%)	Self-gealing Time (s)	Self-healing Efficiency (%)	Y errorbar (%)
10	44.88	15	0	0	0
30	63.07	17	300	1.94	5
60	92.2	2.5	600	3.76	7
180	98.6559	2	1800	15	5
300	99.735	0.8	3600	37.2	4

## Sheet: Fig. 1f
Self-healing Time (s)	Temperature (oC)
0.016	25
3	25
10	150
64	36
6	50
24	50
22	25
2	24
1	37
50	25
21	24
24	26
25	24
0.125	25
0.042	25
10	90
24	25
72	25
12	80
6.67	60
48	25
26	50
0.5	90
0.5	80
