# Supplementary material for: Ion-cluster-mediated ultrafast self-healable ionoconductors for reconfigurable electronics
Source: Nat Commun. 2022 Jun 30;13:3769. doi: 10.1038/s41467-022-31553-4 (PMC9247092; doi:10.1038/s41467-022-31553-4)
Supplement: Supplementary file 10 — Source Data [file 41467_2022_31553_MOESM10_ESM.zip › Source data_Fig. 2_ncomms-22-08900.xlsx]

## Sheet: Fig. 2a
[EMI][TFSI]		92-AAHA-IL		92-AAHA
1H Chemical Shift (ppm)	Peak Intensity (a.u.)	1H Chemical Shift (ppm)	Peak Intensity (a.u.)	1H Chemical Shift (ppm)	Peak Intensity (a.u.)
16.1714	0.00281	16.1714	0.00433	16.1714	0.00233
16.1711	0.00278	16.1711	0.00437	16.1711	0.00234
16.1708	0.00276	16.1708	0.00434	16.1708	0.00229
16.1705	0.00276	16.1705	0.00426	16.1705	0.00226
16.1702	0.00275	16.1702	0.00418	16.1702	0.00224
16.1699	0.00275	16.1699	0.00417	16.1699	0.00219
16.1696	0.00273	16.1696	0.00422	16.1696	0.00217
16.1693	0.00273	16.1693	0.00422	16.1693	0.00217
16.169	0.00271	16.169	0.00419	16.169	0.00221
16.1687	0.00269	16.1687	0.00416	16.1687	0.00223
16.1684	0.00268	16.1684	0.0042	16.1684	0.00225
16.1681	0.00267	16.1681	0.00423	16.1681	0.00226
16.1677	0.00266	16.1677	0.00417	16.1677	0.00226
16.1674	0.00266	16.1674	0.00411	16.1674	0.00228
16.1671	0.00262	16.1671	0.00407	16.1671	0.00226
16.1668	0.00261	16.1668	0.00403	16.1668	0.00224
16.1665	0.00263	16.1665	0.00401	16.1665	0.00221
16.1662	0.00265	16.1662	0.00403	16.1662	0.00221
16.1659	0.00263	16.1659	0.00404	16.1659	0.00224
16.1656	0.00262	16.1656	0.00406	16.1656	0.00225
16.1653	0.00262	16.1653	0.00409	16.1653	0.00227
16.165	0.00261	16.165	0.00406	16.165	0.00231
16.1647	0.00259	16.1647	0.00401	16.1647	0.0023
16.1644	0.00255	16.1644	0.004	16.1644	0.00227
16.1641	0.00256	16.1641	0.00398	16.1641	0.00223
16.1638	0.00257	16.1638	0.00393	16.1638	0.0022
16.1635	0.00256	16.1635	0.00388	16.1635	0.00217
16.1632	0.00251	16.1632	0.00389	16.1632	0.00212
16.1629	0.00248	16.1629	0.00391	16.1629	0.00212
16.1626	0.00245	16.1626	0.00393	16.1626	0.00213
16.1623	0.00244	16.1623	0.00391	16.1623	0.00212
16.162	0.00243	16.162	0.00387	16.162	0.00214
16.1616	0.00243	16.1616	0.00389	16.1616	0.00218
16.1613	0.00243	16.1613	0.00384	16.1613	0.00217
16.161	0.00241	16.161	0.0038	16.161	0.00215
16.1607	0.00238	16.1607	0.00376	16.1607	0.00212
16.1604	0.00238	16.1604	0.00375	16.1604	0.0021
16.1601	0.00237	16.1601	0.00381	16.1601	0.0021
16.1598	0.00237	16.1598	0.00384	16.1598	0.00214
16.1595	0.00235	16.1595	0.00382	16.1595	0.00217
16.1592	0.00234	16.1592	0.00376	16.1592	0.00216
16.1589	0.00233	16.1589	0.00372	16.1589	0.00213
16.1586	0.00233	16.1586	0.00367	16.1586	0.00211
16.1583	0.00232	16.1583	0.00367	16.1583	0.00212
16.158	0.00229	16.158	0.00367	16.158	0.00211
16.1577	0.00226	16.1577	0.00366	16.1577	0.00208
16.1574	0.00226	16.1574	0.00365	16.1574	0.00206
16.1571	0.00225	16.1571	0.00366	16.1571	0.00205
16.1568	0.00223	16.1568	0.00365	16.1568	0.00204
16.1565	0.00221	16.1565	0.00364	16.1565	0.00206
16.1562	0.00221	16.1562	0.00363	16.1562	0.00204
16.1559	0.00221	16.1559	0.00362	16.1559	0.00204
16.1555	0.00221	16.1555	0.00357	16.1555	0.00204
16.1552	0.00221	16.1552	0.0035	16.1552	0.00204
16.1549	0.00219	16.1549	0.00348	16.1549	0.00205
16.1546	0.00216	16.1546	0.00349	16.1546	0.0021
16.1543	0.00214	16.1543	0.00356	16.1543	0.0021
16.154	0.00213	16.154	0.00361	16.154	0.0021
16.1537	0.00213	16.1537	0.00357	16.1537	0.00212
16.1534	0.00212	16.1534	0.00353	16.1534	0.00208
16.1531	0.00213	16.1531	0.00351	16.1531	0.00201
16.1528	0.00214	16.1528	0.00349	16.1528	0.00198
16.1525	0.00212	16.1525	0.00353	16.1525	0.00198
16.1522	0.00206	16.1522	0.00355	16.1522	0.00199
16.1519	0.00202	16.1519	0.00349	16.1519	0.00202
16.1516	0.00203	16.1516	0.00348	16.1516	0.00199
16.1513	0.00204	16.1513	0.0035	16.1513	0.00198
16.151	0.00201	16.151	0.00342	16.151	0.00199
16.1507	0.00198	16.1507	0.00337	16.1507	0.00199
16.1503	0.00198	16.1503	0.0034	16.1503	0.002
16.1501	0.00198	16.1501	0.00336	16.1501	0.00204
16.1497	0.00198	16.1497	0.00332	16.1497	0.00205
16.1494	0.00199	16.1494	0.00333	16.1494	0.00205
16.1491	0.00199	16.1491	0.00335	16.1491	0.00207
16.1488	0.00198	16.1488	0.00334	16.1488	0.00204
16.1485	0.00196	16.1485	0.00334	16.1485	0.00199
16.1482	0.00195	16.1482	0.0033	16.1482	0.00197
16.1479	0.00194	16.1479	0.00328	16.1479	0.00195
16.1476	0.00193	16.1476	0.00326	16.1476	0.00195
16.1473	0.00191	16.1473	0.00321	16.1473	0.00194
16.147	0.00189	16.147	0.00319	16.147	0.00194
16.1467	0.00188	16.1467	0.00317	16.1467	0.00196
16.1464	0.0019	16.1464	0.00315	16.1464	0.00196
16.1461	0.00187	16.1461	0.00309	16.1461	0.00192
16.1458	0.00185	16.1458	0.00303	16.1458	0.0019
16.1455	0.00184	16.1455	0.00301	16.1455	0.00189
16.1452	0.00183	16.1452	0.00303	16.1452	0.00193
16.1449	0.00182	16.1449	0.00308	16.1449	0.00199
16.1446	0.00181	16.1446	0.00313	16.1446	0.00197
16.1442	0.0018	16.1442	0.00312	16.1442	0.00194
16.144	0.0018	16.144	0.00308	16.144	0.00191
16.1436	0.0018	16.1436	0.00303	16.1436	0.00189
16.1433	0.0018	16.1433	0.00298	16.1433	0.00192
16.143	0.00177	16.143	0.00299	16.143	0.00192
16.1427	0.00174	16.1427	0.00296	16.1427	0.00191
16.1424	0.00172	16.1424	0.00293	16.1424	0.00193
16.1421	0.00171	16.1421	0.00292	16.1421	0.0019
16.1418	0.00173	16.1418	0.00292	16.1418	0.00187
16.1415	0.00174	16.1415	0.00289	16.1415	0.00183
16.1412	0.00172	16.1412	0.00287	16.1412	0.00179
16.1409	0.00171	16.1409	0.00286	16.1409	0.00177
16.1406	0.00169	16.1406	0.00289	16.1406	0.00182
16.1403	0.00167	16.1403	0.00292	16.1403	0.00183
16.14	0.00169	16.14	0.00288	16.14	0.00179
16.1397	0.00166	16.1397	0.00285	16.1397	0.00182
16.1394	0.00162	16.1394	0.00282	16.1394	0.00188
16.1391	0.00158	16.1391	0.00276	16.1391	0.00189
16.1388	0.00157	16.1388	0.00276	16.1388	0.0019
16.1385	0.00156	16.1385	0.00279	16.1385	0.00191
16.1381	0.00155	16.1381	0.0028	16.1381	0.00184
16.1379	0.00154	16.1379	0.00276	16.1379	0.0018
16.1375	0.00153	16.1375	0.00276	16.1375	0.0018
16.1372	0.00152	16.1372	0.00276	16.1372	0.00178
16.1369	0.0015	16.1369	0.00268	16.1369	0.00174
16.1366	0.00148	16.1366	0.00266	16.1366	0.00175
16.1363	0.00147	16.1363	0.00262	16.1363	0.0018
16.136	0.00147	16.136	0.00257	16.136	0.00181
16.1357	0.00145	16.1357	0.00261	16.1357	0.0018
16.1354	0.00144	16.1354	0.00263	16.1354	0.00179
16.1351	0.00144	16.1351	0.00262	16.1351	0.00181
16.1348	0.00143	16.1348	0.0026	16.1348	0.0018
16.1345	0.00143	16.1345	0.00259	16.1345	0.00177
16.1342	0.00143	16.1342	0.00256	16.1342	0.00176
16.1339	0.00142	16.1339	0.00253	16.1339	0.00176
16.1336	0.00142	16.1336	0.00251	16.1336	0.00177
16.1333	0.00142	16.1333	0.00254	16.1333	0.00176
16.133	0.00141	16.133	0.00254	16.133	0.00172
16.1327	0.00138	16.1327	0.00255	16.1327	0.00168
16.1324	0.00133	16.1324	0.00251	16.1324	0.00168
16.132	0.00131	16.132	0.00245	16.132	0.00172
16.1318	0.00132	16.1318	0.00242	16.1318	0.00172
16.1314	0.00132	16.1314	0.00243	16.1314	0.00179
16.1311	0.00131	16.1311	0.00243	16.1311	0.00182
16.1308	0.00129	16.1308	0.00242	16.1308	0.00179
16.1305	0.00126	16.1305	0.00239	16.1305	0.00174
16.1302	0.00126	16.1302	0.00238	16.1302	0.0017
16.1299	0.00125	16.1299	0.00239	16.1299	0.00167
16.1296	0.00122	16.1296	0.00238	16.1296	0.00167
16.1293	0.0012	16.1293	0.0024	16.1293	0.00169
16.129	0.00119	16.129	0.0024	16.129	0.0017
16.1287	0.0012	16.1287	0.00233	16.1287	0.0017
16.1284	0.0012	16.1284	0.00233	16.1284	0.00172
16.1281	0.00119	16.1281	0.00238	16.1281	0.00174
16.1278	0.00119	16.1278	0.00233	16.1278	0.00175
16.1275	0.00115	16.1275	0.00233	16.1275	0.00174
16.1272	0.00113	16.1272	0.00231	16.1272	0.00173
16.1269	0.00112	16.1269	0.00227	16.1269	0.00172
16.1266	0.00112	16.1266	0.00225	16.1266	0.00173
16.1263	0.00111	16.1263	0.0022	16.1263	0.00178
16.1259	0.00109	16.1259	0.00217	16.1259	0.00177
16.1257	0.00107	16.1257	0.0022	16.1257	0.00172
16.1253	0.00109	16.1253	0.00222	16.1253	0.00164
16.125	0.00109	16.125	0.00226	16.125	0.00158
16.1247	0.0011	16.1247	0.0022	16.1247	0.00158
16.1244	0.00109	16.1244	0.00213	16.1244	0.00164
16.1241	0.00108	16.1241	0.00209	16.1241	0.00166
16.1238	0.00105	16.1238	0.00206	16.1238	0.00164
16.1235	0.00103	16.1235	0.00204	16.1235	0.00166
16.1232	0.00103	16.1232	0.00202	16.1232	0.00164
16.1229	0.000998168	16.1229	0.00198	16.1229	0.00162
16.1226	0.000976565	16.1226	0.00197	16.1226	0.00162
16.1223	0.000969506	16.1223	0.00196	16.1223	0.00161
16.122	0.000962412	16.122	0.00201	16.122	0.00166
16.1217	0.000956209	16.1217	0.00201	16.1217	0.0017
16.1214	0.000934535	16.1214	0.00201	16.1214	0.00167
16.1211	0.000911399	16.1211	0.002	16.1211	0.00162
16.1208	0.000887728	16.1208	0.00201	16.1208	0.00162
16.1205	0.000885125	16.1205	0.002	16.1205	0.00165
16.1202	0.000905873	16.1202	0.00196	16.1202	0.00163
16.1198	0.000907441	16.1198	0.00192	16.1198	0.0016
16.1196	0.000900454	16.1196	0.0019	16.1196	0.00157
16.1192	0.000895285	16.1192	0.00193	16.1192	0.00156
16.1189	0.000877104	16.1189	0.00192	16.1189	0.00158
16.1186	0.000875144	16.1186	0.0019	16.1186	0.00156
16.1183	0.000850439	16.1183	0.00187	16.1183	0.00152
16.118	0.000798249	16.118	0.00187	16.118	0.00152
16.1177	0.000791084	16.1177	0.00184	16.1177	0.00153
16.1174	0.000807518	16.1174	0.00182	16.1174	0.00154
16.1171	0.000809086	16.1171	0.0018	16.1171	0.00154
16.1168	0.000795825	16.1168	0.00176	16.1168	0.00157
16.1165	0.00077907	16.1165	0.00175	16.1165	0.00157
16.1162	0.000766023	16.1162	0.00177	16.1162	0.0015
16.1159	0.000770586	16.1159	0.00179	16.1159	0.00146
16.1156	0.000781031	16.1156	0.00182	16.1156	0.00147
16.1153	0.00077301	16.1153	0.00181	16.1153	0.0015
16.115	0.000734972	16.115	0.00177	16.115	0.00152
16.1147	0.000702461	16.1147	0.00181	16.1147	0.00151
16.1144	0.000685171	16.1144	0.00177	16.1144	0.00151
16.1141	0.000670804	16.1141	0.00172	16.1141	0.00153
16.1137	0.000661536	16.1137	0.00167	16.1137	0.00156
16.1135	0.00065626	16.1135	0.00155	16.1135	0.00156
16.1131	0.000651091	16.1131	0.00147	16.1131	0.00157
16.1128	0.000641644	16.1128	0.00155	16.1128	0.00153
16.1125	0.000641002	16.1125	0.00163	16.1125	0.0015
16.1122	0.00064585	16.1122	0.00161	16.1122	0.00144
16.1119	0.000622215	16.1119	0.00155	16.1119	0.00142
16.1116	0.000598687	16.1116	0.00152	16.1116	0.00142
16.1113	0.000578224	16.1113	0.00147	16.1113	0.00146
16.111	0.000569276	16.111	0.00146	16.111	0.00153
16.1107	0.000555445	16.1107	0.00151	16.1107	0.00153
16.1104	0.000537513	16.1104	0.00152	16.1104	0.00151
16.1101	0.000517122	16.1101	0.00148	16.1101	0.00148
16.1098	0.000500011	16.1098	0.00145	16.1098	0.00148
16.1095	0.000501686	16.1095	0.00143	16.1095	0.00149
16.1092	0.000504289	16.1092	0.0014	16.1092	0.00148
16.1089	0.000510099	16.1089	0.00139	16.1089	0.00145
16.1086	0.000486393	16.1086	0.00141	16.1086	0.00146
16.1083	0.000483505	16.1083	0.00145	16.1083	0.00144
16.108	0.000479477	16.108	0.00146	16.108	0.00142
16.1076	0.000463079	16.1076	0.00147	16.1076	0.00143
16.1074	0.000452099	16.1074	0.00141	16.1074	0.00143
16.107	0.000454131	16.107	0.00134	16.107	0.00144
16.1067	0.000431815	16.1067	0.00132	16.1067	0.00143
16.1064	0.000417056	16.1064	0.00134	16.1064	0.00144
16.1061	0.000410104	16.1061	0.00138	16.1061	0.00153
16.1058	0.000388252	16.1058	0.00136	16.1058	0.00153
16.1055	0.000365401	16.1055	0.00134	16.1055	0.00149
16.1052	0.000355811	16.1052	0.00131	16.1052	0.00151
16.1049	0.000333103	16.1049	0.00132	16.1049	0.00152
16.1046	0.000327756	16.1046	0.00135	16.1046	0.0015
16.1043	0.000332604	16.1043	0.00134	16.1043	0.00151
16.104	0.000329502	16.104	0.00134	16.104	0.00145
16.1037	0.000319307	16.1037	0.00133	16.1037	0.0014
16.1034	0.000295279	16.1034	0.00125	16.1034	0.00135
16.1031	0.000280271	16.1031	0.0012	16.1031	0.00131
16.1028	0.000264015	16.1028	0.00115	16.1028	0.00132
16.1025	0.000260272	16.1025	0.00112	16.1025	0.00138
16.1022	0.000249685	16.1022	0.00115	16.1022	0.0014
16.1019	0.000240451	16.1019	0.00117	16.1019	0.00136
16.1015	0.000243981	16.1015	0.00114	16.1015	0.00131
16.1013	0.000230684	16.1013	0.00113	16.1013	0.00132
16.1009	0.000216531	16.1009	0.00111	16.1009	0.00134
16.1006	0.000214107	16.1006	0.00107	16.1006	0.00132
16.1003	0.00020851	16.1003	0.00104	16.1003	0.00132
16.1	0.000201202	16.1	0.00106	16.1	0.00133
16.0997	0.000194286	16.0997	0.00109	16.0997	0.00131
16.0994	0.000164769	16.0994	0.00107	16.0994	0.00129
16.0991	0.000145055	16.0991	0.00101	16.0991	0.00126
16.0988	0.000129441	16.0988	0.000953858	16.0988	0.00126
16.0985	0.000127409	16.0985	0.000946222	16.0985	0.00131
16.0982	0.000133648	16.0982	0.000902786	16.0982	0.00135
16.0979	0.000128657	16.0979	0.000902665	16.0979	0.00133
16.0976	9.67866e-05	16.0976	0.000884485	16.0976	0.00132
16.0973	0.000100958	16.0973	0.00086873	16.0973	0.0013
16.097	9.02985e-05	16.097	0.000885382	16.097	0.0013
16.0967	8.04595e-05	16.0967	0.000897332	16.0967	0.00129
16.0964	8.85874e-05	16.0964	0.000891587	16.0964	0.00129
16.0961	6.95509e-05	16.0961	0.000911415	16.0961	0.00132
16.0958	4.93024e-05	16.0958	0.000921014	16.0958	0.00135
16.0954	4.90172e-05	16.0954	0.000894593	16.0954	0.00134
16.0952	4.08536e-05	16.0952	0.000869142	16.0952	0.00131
16.0948	2.33856e-05	16.0948	0.00088114	16.0948	0.00132
16.0945	3.0052e-05	16.0945	0.000866912	16.0945	0.00135
16.0942	2.87686e-05	16.0942	0.000865167	16.0942	0.00136
16.0939	4.63435e-06	16.0939	0.000821658	16.0939	0.00131
16.0936	-7.98534e-06	16.0936	0.000750928	16.0936	0.00125
16.0933	-1.29049e-05	16.0933	0.000739875	16.0933	0.00125
16.093	-9.91038e-06	16.093	0.00074402	16.093	0.00128
16.0927	-2.96955e-05	16.0927	0.000716557	16.0927	0.00128
16.0924	-6.18151e-05	16.0924	0.000696608	16.0924	0.0013
16.0921	-6.32054e-05	16.0921	0.000687712	16.0921	0.00135
16.0918	-7.81779e-05	16.0918	0.000722156	16.0918	0.00132
16.0915	-0.00010299	16.0915	0.000634847	16.0915	0.00129
16.0912	-0.00011675	16.0912	0.000564868	16.0912	0.00125
16.0909	-0.000104166	16.0909	0.000623212	16.0909	0.00122
16.0906	-0.000110939	16.0906	0.000561014	16.0906	0.00125
16.0903	-0.000133754	16.0903	0.000499835	16.0903	0.00125
16.09	-0.000123416	16.09	0.000534012	16.09	0.00128
16.0897	-0.000142702	16.0897	0.000580527	16.0897	0.00128
16.0893	-0.00014067	16.0893	0.000659474	16.0893	0.00125
16.0891	-0.000130047	16.0891	0.000706594	16.0891	0.00121
16.0887	-0.00014862	16.0887	0.000629029	16.0887	0.00117
16.0884	-0.000146481	16.0884	0.000526716	16.0884	0.00119
16.0881	-0.000155215	16.0881	0.000516099	16.0881	0.00121
16.0878	-0.00016124	16.0878	0.000473075	16.0878	0.00123
16.0875	-0.000194607	16.0875	0.000447187	16.0875	0.00125
16.0872	-0.000235603	16.0872	0.000467912	16.0872	0.00122
16.0869	-0.000238919	16.0869	0.000498235	16.0869	0.00121
16.0866	-0.000244123	16.0866	0.000480444	16.0866	0.00121
16.0863	-0.000249185	16.0863	0.000474675	16.0863	0.00121
16.086	-0.000252536	16.086	0.000484273	16.086	0.0012
16.0857	-0.000255959	16.0857	0.000459622	16.0857	0.0012
16.0854	-0.000255709	16.0854	0.000447066	16.0854	0.0012
16.0851	-0.000286617	16.0851	0.000439382	16.0851	0.00118
16.0848	-0.000329075	16.0848	0.000370325	16.0848	0.00119
16.0845	-0.000361016	16.0845	0.000281392	16.0845	0.00118
16.0842	-0.00037524	16.0842	0.000257516	16.0842	0.00111
16.0839	-0.000365401	16.0839	0.000257759	16.0839	0.00112
16.0836	-0.00035574	16.0836	0.000275453	16.0836	0.00118
16.0832	-0.00035271	16.0832	0.000258171	16.0832	0.00122
16.083	-0.000355205	16.083	0.000258389	16.083	0.0012
16.0826	-0.000383902	16.0826	0.000279283	16.0826	0.00112
16.0823	-0.000401513	16.0823	0.00031889	16.0823	0.00111
16.082	-0.0004085	16.082	0.000347565	16.082	0.00109
16.0817	-0.000436984	16.0817	0.000324125	16.0817	0.00111
16.0814	-0.000446823	16.0814	0.000320902	16.0814	0.00113
16.0811	-0.000455878	16.0811	0.000316757	16.0811	0.00115
16.0808	-0.00046946	16.0808	0.000287185	16.0808	0.00116
16.0805	-0.000453168	16.0805	0.000205766	16.0805	0.00115
16.0802	-0.00045766	16.0802	0.000154839	16.0802	0.00117
16.0799	-0.000467713	16.0799	0.000147495	16.0799	0.00117
16.0796	-0.000474486	16.0796	0.000125462	16.0796	0.00111
16.0793	-0.000486464	16.0793	0.000121656	16.0793	0.00104
16.079	-0.000490635	16.079	0.000119572	16.079	0.00102
16.0787	-0.000490136	16.0787	0.000113754	16.0787	0.00103
16.0784	-0.000498371	16.0784	0.000101053	16.0784	0.00106
16.0781	-0.000511169	16.0781	0.000116711	16.0781	0.00106
16.0778	-0.000535695	16.0778	0.000152343	16.0778	0.00111
16.0775	-0.000533699	16.0775	0.000200797	16.0775	0.00115
16.0771	-0.000517978	16.0771	0.000212068	16.0771	0.00115
16.0769	-0.000515732	16.0769	0.000175152	16.0769	0.00113
16.0765	-0.000538012	16.0765	0.000120153	16.0765	0.00112
16.0762	-0.000563252	16.0762	7.57957e-05	16.0762	0.00113
16.0759	-0.000574232	16.0759	5.87314e-05	16.0759	0.00113
16.0756	-0.000601503	16.0756	6.53244e-05	16.0756	0.00112
16.0753	-0.000627919	16.0753	7.42202e-05	16.0753	0.00108
16.075	-0.00063954	16.075	0.000105561	16.075	0.00107
16.0747	-0.000633623	16.0747	8.24857e-05	16.0747	0.00111
16.0744	-0.000622572	16.0744	1.29679e-05	16.0744	0.00115
16.0741	-0.000634763	16.0741	-2.25181e-05	16.0741	0.00115
16.0738	-0.000642535	16.0738	-1.50283e-06	16.0738	0.00113
16.0735	-0.000655226	16.0735	1.89308e-05	16.0735	0.00107
16.0732	-0.00067608	16.0732	-2.84325e-05	16.0732	0.00108
16.0729	-0.000670626	16.0729	-2.5136e-05	16.0729	0.00111
16.0726	-0.000656794	16.0726	-2.01912e-05	16.0726	0.0011
16.0723	-0.000653372	16.0723	-4.61513e-05	16.0723	0.00108
16.072	-0.00067027	16.072	-0.000111209	16.072	0.00108
16.0717	-0.000694974	16.0717	-0.000131715	16.0717	0.00106
16.0714	-0.000710767	16.0714	-7.95043e-05	16.0714	0.00108
16.071	-0.000725561	16.071	-5.24292e-05	16.071	0.00108
16.0708	-0.000737468	16.0708	-9.71261e-05	16.0708	0.00101
16.0704	-0.000755684	16.0704	-0.000145895	16.0704	0.00102
16.0701	-0.000771976	16.0701	-0.000171225	16.0701	0.00103
16.0698	-0.000783776	16.0698	-0.000174279	16.0698	0.000995
16.0695	-0.000800245	16.0695	-0.000173188	16.0695	0.000978333
16.0692	-0.000808765	16.0692	-0.00011533	16.0692	0.000978333
16.0689	-0.000840457	16.0689	-0.000119984	16.0689	0.00101
16.0686	-0.000865697	16.0686	-0.000193307	16.0686	0.001
16.0683	-0.000877924	16.0683	-0.000209232	16.0683	0.00095
16.068	-0.000889154	16.068	-0.000195779	16.068	0.000885
16.0677	-0.000889154	16.0677	-0.000217231	16.0677	0.000913333
16.0674	-0.000876926	16.0674	-0.000232817	16.0674	0.000946667
16.0671	-0.000874858	16.0671	-0.000240064	16.0671	0.00095
16.0668	-0.000879671	16.0668	-0.000268763	16.0668	0.000925
16.0665	-0.000888441	16.0665	-0.000286385	16.0665	0.000888333
16.0662	-0.000900133	16.0662	-0.000308758	16.0662	0.000871667
16.0659	-0.000906835	16.0659	-0.00029133	16.0659	0.00086
16.0656	-0.000914072	16.0656	-0.000355564	16.0656	0.000838333
16.0653	-0.000951111	16.0653	-0.00045698	16.0653	0.00084
16.0649	-0.000960237	16.0649	-0.000496756	16.0649	0.000906667
16.0647	-0.000955389	16.0647	-0.000468978	16.0647	0.000951667
16.0643	-0.000968045	16.0643	-0.00044137	16.0643	0.000951667
16.064	-0.00098398	16.064	-0.000485219	16.064	0.000963333
16.0637	-0.000990967	16.0637	-0.000544968	16.0637	0.000995
16.0634	-0.000994246	16.0634	-0.000501968	16.0634	0.000961667
16.0631	-0.000990325	16.0631	-0.000490503	16.0631	0.000945
16.0628	-0.001	16.0628	-0.000484976	16.0628	0.000938333
16.0625	-0.00101	16.0625	-0.000453005	16.0625	0.000976667
16.0622	-0.00101	16.0622	-0.000430826	16.0622	0.000966667
16.0619	-0.00103	16.0619	-0.000476517	16.0619	0.000888333
16.0616	-0.00105	16.0616	-0.000539393	16.0616	0.000905
16.0613	-0.00105	16.0613	-0.000558154	16.0613	0.00093
16.061	-0.00108	16.061	-0.000548555	16.061	0.000916667
16.0607	-0.0011	16.0607	-0.000580672	16.0607	0.000888333
16.0604	-0.00109	16.0604	-0.000588938	16.0604	0.000848333
16.0601	-0.00107	16.0601	-0.000511712	16.0601	0.000803333
16.0598	-0.00108	16.0598	-0.000496853	16.0598	0.000773333
16.0595	-0.0011	16.0595	-0.000586999	16.0595	0.000873333
16.0592	-0.00111	16.0592	-0.000671666	16.0592	0.000971667
16.0588	-0.00112	16.0588	-0.000642967	16.0588	0.000948333
16.0586	-0.00114	16.0586	-0.000611214	16.0586	0.000911667
16.0582	-0.00115	16.0582	-0.000579436	16.0582	0.000888333
16.0579	-0.00118	16.0579	-0.00056751	16.0579	0.000838333
16.0576	-0.0012	16.0576	-0.000649875	16.0576	0.000836667
16.0573	-0.00122	16.0573	-0.000675278	16.0573	0.000868333
16.057	-0.00122	16.057	-0.000677532	16.057	0.000853333
16.0567	-0.0012	16.0567	-0.000665485	16.0567	0.000895
16.0564	-0.00121	16.0564	-0.000666479	16.0564	0.000901667
16.0561	-0.00122	16.0561	-0.000684343	16.0561	0.000865
16.0558	-0.00124	16.0558	-0.000664031	16.0558	0.000871667
16.0555	-0.00125	16.0555	-0.000662891	16.0555	0.000918333
16.0552	-0.00124	16.0552	-0.000724919	16.0552	0.000923333
16.0549	-0.00122	16.0549	-0.000729476	16.0549	0.000901667
16.0546	-0.00125	16.0546	-0.000731827	16.0546	0.00085
16.0543	-0.00128	16.0543	-0.00076935	16.0543	0.000855
16.054	-0.00128	16.054	-0.000804108	16.054	0.00086
16.0537	-0.00129	16.0537	-0.000867373	16.0537	0.000825
16.0534	-0.00129	16.0534	-0.000905064	16.0534	0.000808333
16.0531	-0.00128	16.0531	-0.000867082	16.0531	0.000798333
16.0527	-0.00129	16.0527	-0.000793104	16.0527	0.000776667
16.0525	-0.00131	16.0525	-0.000852538	16.0525	0.000791667
16.0521	-0.0013	16.0521	-0.000914566	16.0521	0.000843333
16.0518	-0.00132	16.0518	-0.000929885	16.0518	0.000896667
16.0515	-0.00134	16.0515	-0.000889018	16.0515	0.00088
16.0512	-0.00133	16.0512	-0.000886546	16.0512	0.00082
16.0509	-0.00134	16.0509	-0.000907028	16.0509	0.000793333
16.0506	-0.00136	16.0506	-0.00090647	16.0506	0.000808333
16.0503	-0.00139	16.0503	-0.000913015	16.0503	0.000806667
16.05	-0.00141	16.05	-0.000897259	16.05	0.000826667
16.0497	-0.00141	16.0497	-0.000901065	16.0497	0.000836667
16.0494	-0.00142	16.0494	-0.000920941	16.0494	0.000818333
16.0491	-0.00143	16.0491	-0.000958366	16.0491	0.000793333
16.0488	-0.00143	16.0488	-0.000992713	16.0488	0.000835
16.0485	-0.00143	16.0485	-0.00104	16.0485	0.000856667
16.0482	-0.00146	16.0482	-0.00099887	16.0482	0.00086
16.0479	-0.00149	16.0479	-0.000989853	16.0479	0.000813333
16.0476	-0.00149	16.0476	-0.000990241	16.0476	0.000805
16.0473	-0.00148	16.0473	-0.000994798	16.0473	0.000816667
16.047	-0.00147	16.047	-0.00105	16.047	0.00075
16.0466	-0.00146	16.0466	-0.000967189	16.0466	0.000708333
16.0464	-0.00149	16.0464	-0.00093849	16.0464	0.000725
16.046	-0.00149	16.046	-0.000965565	16.046	0.000741667
16.0457	-0.00149	16.0457	-0.000998579	16.0457	0.000758333
16.0454	-0.00149	16.0454	-0.00103	16.0454	0.000773333
16.0451	-0.00149	16.0451	-0.00105	16.0451	0.00073
16.0448	-0.00151	16.0448	-0.00109	16.0448	0.000745
16.0445	-0.00151	16.0445	-0.00107	16.0445	0.000725
16.0442	-0.0015	16.0442	-0.00108	16.0442	0.000666667
16.0439	-0.00152	16.0439	-0.00107	16.0439	0.000653333
16.0436	-0.00153	16.0436	-0.00102	16.0436	0.000705
16.0433	-0.00152	16.0433	-0.00103	16.0433	0.000748333
16.043	-0.00154	16.043	-0.00105	16.043	0.000791667
16.0427	-0.00155	16.0427	-0.00103	16.0427	0.000738333
16.0424	-0.00157	16.0424	-0.00107	16.0424	0.000655
16.0421	-0.00158	16.0421	-0.00115	16.0421	0.000638333
16.0418	-0.0016	16.0418	-0.00119	16.0418	0.000636667
16.0415	-0.00161	16.0415	-0.0012	16.0415	0.000685
16.0412	-0.00161	16.0412	-0.00124	16.0412	0.000713333
16.0409	-0.00164	16.0409	-0.00124	16.0409	0.00068
16.0405	-0.00167	16.0405	-0.00124	16.0405	0.00065
16.0403	-0.00167	16.0403	-0.00122	16.0403	0.000618333
16.0399	-0.00165	16.0399	-0.00125	16.0399	0.000615
16.0396	-0.00164	16.0396	-0.00128	16.0396	0.000656667
16.0393	-0.00165	16.0393	-0.00126	16.0393	0.00066
16.039	-0.00163	16.039	-0.00122	16.039	0.000613333
16.0387	-0.00164	16.0387	-0.00122	16.0387	0.000613333
16.0384	-0.00167	16.0384	-0.00125	16.0384	0.000706667
16.0381	-0.00169	16.0381	-0.00128	16.0381	0.000713333
16.0378	-0.00172	16.0378	-0.00133	16.0378	0.000683333
16.0375	-0.00175	16.0375	-0.00129	16.0375	0.000698333
16.0372	-0.00178	16.0372	-0.00121	16.0372	0.000693333
16.0369	-0.00178	16.0369	-0.00128	16.0369	0.000673333
16.0366	-0.00177	16.0366	-0.00135	16.0366	0.000716667
16.0363	-0.00177	16.0363	-0.00137	16.0363	0.000695
16.036	-0.00181	16.036	-0.00141	16.036	0.000686667
16.0357	-0.00182	16.0357	-0.00141	16.0357	0.000658333
16.0354	-0.00179	16.0354	-0.00138	16.0354	0.000605
16.0351	-0.00177	16.0351	-0.00145	16.0351	0.000611667
16.0348	-0.00177	16.0348	-0.00149	16.0348	0.000653333
16.0344	-0.00178	16.0344	-0.00149	16.0344	0.000703333
16.0342	-0.00178	16.0342	-0.00149	16.0342	0.000678333
16.0338	-0.00179	16.0338	-0.0015	16.0338	0.000658333
16.0335	-0.00181	16.0335	-0.0015	16.0335	0.000666667
16.0332	-0.00183	16.0332	-0.00147	16.0332	0.000626667
16.0329	-0.00184	16.0329	-0.00137	16.0329	0.000611667
16.0326	-0.00184	16.0326	-0.00138	16.0326	0.000616667
16.0323	-0.00185	16.0323	-0.00146	16.0323	0.000575
16.032	-0.00188	16.032	-0.00148	16.032	0.000516667
16.0317	-0.00189	16.0317	-0.00146	16.0317	0.0005
16.0314	-0.00188	16.0314	-0.00143	16.0314	0.000506667
16.0311	-0.00189	16.0311	-0.00145	16.0311	0.000536667
16.0308	-0.0019	16.0308	-0.00145	16.0308	0.00057
16.0305	-0.00189	16.0305	-0.00157	16.0305	0.000566667
16.0302	-0.0019	16.0302	-0.00164	16.0302	0.000571667
16.0299	-0.00193	16.0299	-0.00158	16.0299	0.000606667
16.0296	-0.00194	16.0296	-0.00154	16.0296	0.000626667
16.0293	-0.00192	16.0293	-0.00151	16.0293	0.000615
16.029	-0.00192	16.029	-0.00161	16.029	0.000593333
16.0287	-0.00195	16.0287	-0.00165	16.0287	0.0006
16.0283	-0.00199	16.0283	-0.00162	16.0283	0.000638333
16.0281	-0.00201	16.0281	-0.00167	16.0281	0.000636667
16.0277	-0.00203	16.0277	-0.00175	16.0277	0.000583333
16.0274	-0.00201	16.0274	-0.00182	16.0274	0.000573333
16.0271	-0.00199	16.0271	-0.00185	16.0271	0.000618333
16.0268	-0.002	16.0268	-0.00178	16.0268	0.00063
16.0265	-0.002	16.0265	-0.00173	16.0265	0.000606667
16.0262	-0.00201	16.0262	-0.00172	16.0262	0.00059
16.0259	-0.00202	16.0259	-0.00175	16.0259	0.000596667
16.0256	-0.00201	16.0256	-0.00177	16.0256	0.000568333
16.0253	-0.00202	16.0253	-0.00171	16.0253	0.000545
16.025	-0.00201	16.025	-0.00174	16.025	0.000538333
16.0247	-0.00201	16.0247	-0.00173	16.0247	0.000553333
16.0244	-0.00203	16.0244	-0.00173	16.0244	0.000548333
16.0241	-0.00205	16.0241	-0.00173	16.0241	0.000556667
16.0238	-0.00205	16.0238	-0.00168	16.0238	0.000588333
16.0235	-0.00208	16.0235	-0.00167	16.0235	0.000568333
16.0232	-0.00211	16.0232	-0.00169	16.0232	0.000595
16.0229	-0.00213	16.0229	-0.00171	16.0229	0.000565
16.0226	-0.00214	16.0226	-0.00179	16.0226	0.000558333
16.0222	-0.00215	16.0222	-0.00181	16.0222	0.000595
16.022	-0.00215	16.022	-0.00176	16.022	0.000631667
16.0216	-0.00214	16.0216	-0.00178	16.0216	0.000646667
16.0213	-0.00216	16.0213	-0.00183	16.0213	0.000621667
16.021	-0.00215	16.021	-0.00183	16.021	0.000628333
16.0207	-0.00216	16.0207	-0.00184	16.0207	0.00059
16.0204	-0.00215	16.0204	-0.00176	16.0204	0.00054
16.0201	-0.00212	16.0201	-0.00178	16.0201	0.00052
16.0198	-0.00214	16.0198	-0.00181	16.0198	0.000521667
16.0195	-0.00215	16.0195	-0.00183	16.0195	0.000551667
16.0192	-0.00215	16.0192	-0.00184	16.0192	0.000531667
16.0189	-0.00217	16.0189	-0.0019	16.0189	0.000475
16.0186	-0.00217	16.0186	-0.00198	16.0186	0.000438333
16.0183	-0.00215	16.0183	-0.00201	16.0183	0.00052
16.018	-0.00217	16.018	-0.00199	16.018	0.00054
16.0177	-0.00221	16.0177	-0.00191	16.0177	0.00056
16.0174	-0.00222	16.0174	-0.00186	16.0174	0.00061
16.0171	-0.00225	16.0171	-0.00187	16.0171	0.000596667
16.0168	-0.00226	16.0168	-0.00189	16.0168	0.000588333
16.0165	-0.00226	16.0165	-0.00199	16.0165	0.000561667
16.0161	-0.00226	16.0161	-0.00204	16.0161	0.000488333
16.0159	-0.00226	16.0159	-0.00203	16.0159	0.000445
16.0155	-0.00227	16.0155	-0.00202	16.0155	0.000398333
16.0152	-0.0023	16.0152	-0.00201	16.0152	0.000388333
16.0149	-0.00233	16.0149	-0.00203	16.0149	0.000398333
16.0146	-0.00232	16.0146	-0.00202	16.0146	0.000425
16.0143	-0.00231	16.0143	-0.002	16.0143	0.0005
16.014	-0.00231	16.014	-0.00197	16.014	0.000535
16.0137	-0.00231	16.0137	-0.00196	16.0137	0.000548333
16.0134	-0.00233	16.0134	-0.00207	16.0134	0.000501667
16.0131	-0.00234	16.0131	-0.00213	16.0131	0.000481667
16.0128	-0.00236	16.0128	-0.00216	16.0128	0.00044
16.0125	-0.00236	16.0125	-0.00214	16.0125	0.000451667
16.0122	-0.00234	16.0122	-0.00209	16.0122	0.00047
16.0119	-0.00234	16.0119	-0.0021	16.0119	0.00044
16.0116	-0.00234	16.0116	-0.00206	16.0116	0.000425
16.0113	-0.00235	16.0113	-0.00205	16.0113	0.000405
16.011	-0.00236	16.011	-0.00208	16.011	0.00044
16.0107	-0.00235	16.0107	-0.00211	16.0107	0.000491667
16.0104	-0.00233	16.0104	-0.0021	16.0104	0.000508333
16.01	-0.00233	16.01	-0.0021	16.01	0.00048
16.0098	-0.00235	16.0098	-0.00217	16.0098	0.000408333
16.0094	-0.00236	16.0094	-0.00225	16.0094	0.000395
16.0091	-0.00237	16.0091	-0.00226	16.0091	0.000415
16.0088	-0.00239	16.0088	-0.00226	16.0088	0.000373333
16.0085	-0.00239	16.0085	-0.00227	16.0085	0.00039
16.0082	-0.00242	16.0082	-0.00232	16.0082	0.000376667
16.0079	-0.00244	16.0079	-0.00234	16.0079	0.000396667
16.0076	-0.00246	16.0076	-0.00233	16.0076	0.000436667
16.0073	-0.00248	16.0073	-0.00225	16.0073	0.000446667
16.007	-0.0025	16.007	-0.00225	16.007	0.00039
16.0067	-0.0025	16.0067	-0.00227	16.0067	0.000353333
16.0064	-0.00249	16.0064	-0.0023	16.0064	0.000366667
16.0061	-0.00252	16.0061	-0.00234	16.0061	0.00038
16.0058	-0.00251	16.0058	-0.00232	16.0058	0.000405
16.0055	-0.00253	16.0055	-0.00227	16.0055	0.000405
16.0052	-0.00254	16.0052	-0.00225	16.0052	0.000383333
16.0049	-0.00255	16.0049	-0.00224	16.0049	0.000403333
16.0046	-0.00255	16.0046	-0.00221	16.0046	0.000445
16.0043	-0.00256	16.0043	-0.00222	16.0043	0.00045
16.0039	-0.00255	16.0039	-0.00226	16.0039	0.00044
16.0037	-0.00252	16.0037	-0.00222	16.0037	0.000453333
16.0033	-0.00253	16.0033	-0.00222	16.0033	0.000405
16.003	-0.00255	16.003	-0.0023	16.003	0.000358333
16.0027	-0.00256	16.0027	-0.00239	16.0027	0.000383333
16.0024	-0.00255	16.0024	-0.00239	16.0024	0.000485
16.0021	-0.00257	16.0021	-0.00239	16.0021	0.000545
16.0018	-0.0026	16.0018	-0.00242	16.0018	0.000516667
16.0015	-0.00261	16.0015	-0.0025	16.0015	0.000523333
16.0012	-0.00261	16.0012	-0.00251	16.0012	0.000456667
16.0009	-0.00259	16.0009	-0.00249	16.0009	0.000385
16.0006	-0.00258	16.0006	-0.00249	16.0006	0.000335
16.0003	-0.00259	16.0003	-0.00245	16.0003	0.000338333
16	-0.00258	16	-0.00241	16	0.000303333
15.9997	-0.0026	15.9997	-0.00239	15.9997	0.000291667
15.9994	-0.00261	15.9994	-0.00236	15.9994	0.000298333
15.9991	-0.00261	15.9991	-0.00242	15.9991	0.000323333
15.9988	-0.00264	15.9988	-0.0025	15.9988	0.000293333
15.9985	-0.00265	15.9985	-0.00248	15.9985	0.00025
15.9982	-0.00266	15.9982	-0.00247	15.9982	0.000266667
15.9978	-0.00268	15.9978	-0.00247	15.9978	0.000298333
15.9976	-0.00269	15.9976	-0.00252	15.9976	0.000301667
15.9972	-0.00266	15.9972	-0.0026	15.9972	0.000316667
15.9969	-0.00265	15.9969	-0.00262	15.9969	0.000363333
15.9966	-0.00266	15.9966	-0.00264	15.9966	0.000346667
15.9963	-0.00269	15.9963	-0.00265	15.9963	0.000333333
15.996	-0.00272	15.996	-0.00258	15.996	0.000313333
15.9957	-0.0027	15.9957	-0.00258	15.9957	0.000315
15.9954	-0.0027	15.9954	-0.00263	15.9954	0.000348333
15.9951	-0.00271	15.9951	-0.00267	15.9951	0.000373333
15.9948	-0.00272	15.9948	-0.0027	15.9948	0.00035
15.9945	-0.00276	15.9945	-0.00271	15.9945	0.000348333
15.9942	-0.00277	15.9942	-0.00268	15.9942	0.00035
15.9939	-0.00274	15.9939	-0.00272	15.9939	0.000328333
15.9936	-0.00274	15.9936	-0.00275	15.9936	0.000311667
15.9933	-0.00273	15.9933	-0.00267	15.9933	0.00031
15.993	-0.00273	15.993	-0.00264	15.993	0.000341667
15.9927	-0.00274	15.9927	-0.00259	15.9927	0.000318333
15.9924	-0.00277	15.9924	-0.0026	15.9924	0.000311667
15.9921	-0.00276	15.9921	-0.00255	15.9921	0.000295
15.9917	-0.00276	15.9917	-0.00251	15.9917	0.000278333
15.9915	-0.00279	15.9915	-0.00249	15.9915	0.00027
15.9911	-0.00282	15.9911	-0.00256	15.9911	0.00025
15.9908	-0.00281	15.9908	-0.00264	15.9908	0.000296667
15.9905	-0.00281	15.9905	-0.00274	15.9905	0.00035
15.9902	-0.00281	15.9902	-0.00274	15.9902	0.000378333
15.9899	-0.0028	15.9899	-0.00272	15.9899	0.000353333
15.9896	-0.00279	15.9896	-0.00272	15.9896	0.00032
15.9893	-0.00282	15.9893	-0.00275	15.9893	0.00034
15.989	-0.00284	15.989	-0.00278	15.989	0.00035
15.9887	-0.00285	15.9887	-0.00277	15.9887	0.000308333
15.9884	-0.00286	15.9884	-0.00276	15.9884	0.000275
15.9881	-0.00285	15.9881	-0.0028	15.9881	0.000268333
15.9878	-0.00284	15.9878	-0.0028	15.9878	0.000226667
15.9875	-0.00285	15.9875	-0.00282	15.9875	0.00024
15.9872	-0.00288	15.9872	-0.00279	15.9872	0.000236667
15.9869	-0.00289	15.9869	-0.00281	15.9869	0.000251667
15.9866	-0.0029	15.9866	-0.0028	15.9866	0.000246667
15.9863	-0.00289	15.9863	-0.00281	15.9863	0.000258333
15.986	-0.00289	15.986	-0.0028	15.986	0.00028
15.9856	-0.0029	15.9856	-0.00279	15.9856	0.00032
15.9854	-0.00293	15.9854	-0.00274	15.9854	0.000293333
15.985	-0.00294	15.985	-0.00279	15.985	0.00028
15.9847	-0.00294	15.9847	-0.0029	15.9847	0.000298333
15.9844	-0.00294	15.9844	-0.00291	15.9844	0.000266667
15.9841	-0.00293	15.9841	-0.00291	15.9841	0.000203333
15.9838	-0.00291	15.9838	-0.00292	15.9838	0.000196667
15.9835	-0.00291	15.9835	-0.00294	15.9835	0.000196667
15.9832	-0.00292	15.9832	-0.00288	15.9832	0.000161971
15.9829	-0.00293	15.9829	-0.00288	15.9829	0.000150453
15.9826	-0.00295	15.9826	-0.00292	15.9826	0.000241667
15.9823	-0.00295	15.9823	-0.00295	15.9823	0.000266667
15.982	-0.00294	15.982	-0.00295	15.982	0.000263333
15.9817	-0.00297	15.9817	-0.00291	15.9817	0.000298333
15.9814	-0.00296	15.9814	-0.00282	15.9814	0.000323333
15.9811	-0.00298	15.9811	-0.0029	15.9811	0.000255
15.9808	-0.003	15.9808	-0.00294	15.9808	0.000193333
15.9805	-0.003	15.9805	-0.00291	15.9805	0.000143417
15.9802	-0.003	15.9802	-0.00296	15.9802	0.000144785
15.9799	-0.00303	15.9799	-0.00297	15.9799	0.000141652
15.9795	-0.00302	15.9795	-0.003	15.9795	0.000158324
15.9793	-0.00302	15.9793	-0.00308	15.9793	0.000175
15.9789	-0.00305	15.9789	-0.0031	15.9789	0.000195
15.9786	-0.00307	15.9786	-0.00301	15.9786	0.000225
15.9783	-0.00309	15.9783	-0.00296	15.9783	0.000218333
15.978	-0.00307	15.978	-0.00293	15.978	0.000196667
15.9777	-0.00308	15.9777	-0.00291	15.9777	0.000195
15.9774	-0.0031	15.9774	-0.00295	15.9774	0.000198333
15.9771	-0.0031	15.9771	-0.00298	15.9771	0.00022
15.9768	-0.0031	15.9768	-0.003	15.9768	0.00018
15.9765	-0.00311	15.9765	-0.00298	15.9765	0.000168333
15.9762	-0.0031	15.9762	-0.003	15.9762	0.000193333
15.9759	-0.00308	15.9759	-0.00302	15.9759	0.000248333
15.9756	-0.00308	15.9756	-0.00308	15.9756	0.000255
15.9753	-0.0031	15.9753	-0.00313	15.9753	0.000246667
15.975	-0.00309	15.975	-0.00318	15.975	0.000273333
15.9747	-0.00309	15.9747	-0.00322	15.9747	0.000258333
15.9744	-0.00311	15.9744	-0.0032	15.9744	0.000195
15.9741	-0.00311	15.9741	-0.00319	15.9741	0.000164888
15.9738	-0.00311	15.9738	-0.00316	15.9738	0.000156675
15.9734	-0.00313	15.9734	-0.00316	15.9734	0.000114775
15.9732	-0.00316	15.9732	-0.00321	15.9732	0.000146374
15.9728	-0.00315	15.9728	-0.00319	15.9728	0.000196667
15.9725	-0.00313	15.9725	-0.00319	15.9725	0.000235
15.9722	-0.00313	15.9722	-0.00316	15.9722	0.000251667
15.9719	-0.00315	15.9719	-0.00323	15.9719	0.000278333
15.9716	-0.00315	15.9716	-0.00331	15.9716	0.000253333
15.9713	-0.00315	15.9713	-0.00324	15.9713	0.000268333
15.971	-0.00313	15.971	-0.00322	15.971	0.000295
15.9707	-0.00314	15.9707	-0.00321	15.9707	0.00025
15.9704	-0.00316	15.9704	-0.00324	15.9704	0.000243333
15.9701	-0.00316	15.9701	-0.00323	15.9701	0.000193333
15.9698	-0.00318	15.9698	-0.00316	15.9698	0.00014308
15.9695	-0.0032	15.9695	-0.00314	15.9695	0.000152898
15.9692	-0.0032	15.9692	-0.00315	15.9692	0.000185
15.9689	-0.00319	15.9689	-0.00322	15.9689	0.000206667
15.9686	-0.0032	15.9686	-0.00326	15.9686	0.000243333
15.9683	-0.0032	15.9683	-0.00325	15.9683	0.000238333
15.968	-0.00317	15.968	-0.00325	15.968	0.000216667
15.9677	-0.00317	15.9677	-0.00323	15.9677	0.000154376
15.9673	-0.00318	15.9673	-0.00327	15.9673	0.000135385
15.9671	-0.00321	15.9671	-0.00335	15.9671	0.000143417
15.9667	-0.00321	15.9667	-0.00335	15.9667	0.000128229
15.9664	-0.00324	15.9664	-0.00327	15.9664	0.000144036
15.9661	-0.00327	15.9661	-0.00324	15.9661	0.000122213
15.9658	-0.00329	15.9658	-0.00324	15.9658	0.00011484
15.9655	-0.00334	15.9655	-0.00327	15.9655	0.00016106
15.9652	-0.00334	15.9652	-0.00329	15.9652	0.000166667
15.9649	-0.00332	15.9649	-0.00329	15.9649	0.000151972
15.9646	-0.00328	15.9646	-0.00331	15.9646	0.000168333
15.9643	-0.00328	15.9643	-0.00333	15.9643	0.000196667
15.964	-0.00331	15.964	-0.00335	15.964	0.000164239
15.9637	-0.00329	15.9637	-0.00333	15.9637	0.000138167
15.9634	-0.0033	15.9634	-0.00322	15.9634	0.000163122
15.9631	-0.00331	15.9631	-0.00321	15.9631	0.000168333
15.9628	-0.00329	15.9628	-0.00325	15.9628	0.000162549
15.9625	-0.00331	15.9625	-0.00326	15.9625	0.000141094
15.9622	-0.00334	15.9622	-0.00325	15.9622	0.000160945
15.9619	-0.00334	15.9619	-0.00333	15.9619	0.000148658
15.9616	-0.00334	15.9616	-0.00332	15.9616	0.000154748
15.9612	-0.00334	15.9612	-0.00332	15.9612	0.000146812
15.961	-0.00334	15.961	-0.0033	15.961	0.000147642
15.9606	-0.00333	15.9606	-0.0033	15.9606	0.000160537
15.9603	-0.00331	15.9603	-0.00343	15.9603	9.93248e-05
15.96	-0.00336	15.96	-0.00352	15.96	0.000100899
15.9597	-0.00338	15.9597	-0.00343	15.9597	0.000133328
15.9594	-0.00338	15.9594	-0.0034	15.9594	0.000100587
15.9591	-0.00335	15.9591	-0.0034	15.9591	8.29743e-05
15.9588	-0.00335	15.9588	-0.0034	15.9588	8.40808e-05
15.9585	-0.00337	15.9585	-0.00339	15.9585	0.00015499
15.9582	-0.00337	15.9582	-0.00335	15.9582	0.000185
15.9579	-0.00337	15.9579	-0.00333	15.9579	0.000150559
15.9576	-0.00337	15.9576	-0.00339	15.9576	0.000151736
15.9573	-0.00337	15.9573	-0.00338	15.9573	0.000126524
15.957	-0.00337	15.957	-0.00337	15.957	7.50582e-05
15.9567	-0.00337	15.9567	-0.00341	15.9567	9.93952e-05
15.9564	-0.00338	15.9564	-0.00338	15.9564	0.000131533
15.9561	-0.00338	15.9561	-0.00334	15.9561	0.000162051
15.9558	-0.00339	15.9558	-0.0033	15.9558	0.000165556
15.9555	-0.0034	15.9555	-0.00334	15.9555	0.000171667
15.9551	-0.0034	15.9551	-0.00338	15.9551	0.000158088
15.9549	-0.00339	15.9549	-0.00346	15.9549	0.000116143
15.9545	-0.00339	15.9545	-0.0035	15.9545	7.77237e-05
15.9542	-0.00343	15.9542	-0.0035	15.9542	6.95158e-05
15.9539	-0.00348	15.9539	-0.00352	15.9539	3.45315e-05
15.9536	-0.00351	15.9536	-0.00351	15.9536	4.7975e-05
15.9533	-0.00353	15.9533	-0.00349	15.9533	7.36852e-05
15.953	-0.00353	15.953	-0.00348	15.953	3.87965e-05
15.9527	-0.00351	15.9527	-0.00343	15.9527	5.70933e-05
15.9524	-0.0035	15.9524	-0.00344	15.9524	2.12993e-05
15.9521	-0.00347	15.9521	-0.00349	15.9521	1.285e-05
15.9518	-0.00346	15.9518	-0.0035	15.9518	7.5556e-05
15.9515	-0.00347	15.9515	-0.00353	15.9515	0.000118336
15.9512	-0.00347	15.9512	-0.00353	15.9512	0.000106306
15.9509	-0.00347	15.9509	-0.00353	15.9509	5.95425e-05
15.9506	-0.00348	15.9506	-0.0035	15.9506	7.55912e-06
15.9503	-0.00348	15.9503	-0.00348	15.9503	-1.33781e-05
15.95	-0.00349	15.95	-0.00353	15.95	6.44763e-06
15.9497	-0.00352	15.9497	-0.00361	15.9497	1.13714e-05
15.9494	-0.00354	15.9494	-0.00355	15.9494	3.94805e-05
15.949	-0.00355	15.949	-0.00352	15.949	8.19383e-05
15.9488	-0.00355	15.9488	-0.00352	15.9488	7.89508e-05
15.9484	-0.00355	15.9484	-0.00356	15.9484	9.42753e-05
15.9481	-0.00353	15.9481	-0.00364	15.9481	0.000123742
15.9478	-0.0035	15.9478	-0.00365	15.9478	0.000135426
15.9475	-0.0035	15.9475	-0.00367	15.9475	0.000103947
15.9472	-0.0035	15.9472	-0.00367	15.9472	8.01428e-05
15.9469	-0.00351	15.9469	-0.00366	15.9469	4.89457e-05
15.9466	-0.00353	15.9466	-0.00368	15.9466	8.81647e-05
15.9463	-0.00355	15.9463	-0.00368	15.9463	0.000141204
15.946	-0.00354	15.946	-0.00365	15.946	0.000142472
15.9457	-0.00353	15.9457	-0.00361	15.9457	8.824e-05
15.9454	-0.00351	15.9454	-0.00363	15.9454	4.08383e-05
15.9451	-0.00354	15.9451	-0.00359	15.9451	4.56565e-05
15.9448	-0.00358	15.9448	-0.00357	15.9448	4.1472e-05
15.9445	-0.00358	15.9445	-0.00361	15.9445	6.30178e-05
15.9442	-0.00356	15.9442	-0.00364	15.9442	2.77922e-05
15.9439	-0.00354	15.9439	-0.00366	15.9439	3.77705e-05
15.9436	-0.00355	15.9436	-0.00373	15.9436	4.94135e-05
15.9433	-0.00355	15.9433	-0.00379	15.9433	5.13798e-05
15.9429	-0.00356	15.9429	-0.00373	15.9429	1.83522e-05
15.9427	-0.00357	15.9427	-0.00368	15.9427	1.06321e-05
15.9423	-0.00358	15.9423	-0.00375	15.9423	9.22887e-06
15.942	-0.0036	15.942	-0.00377	15.942	-4.74268e-06
15.9417	-0.00363	15.9417	-0.00377	15.9417	-4.33682e-05
15.9414	-0.00363	15.9414	-0.00372	15.9414	-6.17505e-05
15.9411	-0.00363	15.9411	-0.00374	15.9411	-4.62248e-05
15.9408	-0.00364	15.9408	-0.00372	15.9408	-1.32725e-05
15.9405	-0.00365	15.9405	-0.00366	15.9405	-6.9541e-05
15.9402	-0.00364	15.9402	-0.00364	15.9402	-7.03908e-05
15.9399	-0.00366	15.9399	-0.00367	15.9399	-5.87782e-05
15.9396	-0.00364	15.9396	-0.00367	15.9396	-3.30478e-05
15.9393	-0.00362	15.9393	-0.00372	15.9393	3.7524e-05
15.939	-0.00363	15.939	-0.00375	15.939	4.77487e-05
15.9387	-0.00365	15.9387	-0.00371	15.9387	1.4565e-05
15.9384	-0.00365	15.9384	-0.00372	15.9384	1.62599e-05
15.9381	-0.00366	15.9381	-0.0038	15.9381	3.79213e-05
15.9378	-0.00367	15.9378	-0.00378	15.9378	-1.95592e-05
15.9375	-0.00364	15.9375	-0.00376	15.9375	-2.81845e-05
15.9372	-0.00366	15.9372	-0.00377	15.9372	4.49222e-05
15.9368	-0.00367	15.9368	-0.00378	15.9368	3.67595e-05
15.9366	-0.00367	15.9366	-0.00375	15.9366	-1.7467e-05
15.9362	-0.00367	15.9362	-0.00373	15.9362	2.29288e-05
15.9359	-0.00368	15.9359	-0.00383	15.9359	2.655e-05
15.9356	-0.00369	15.9356	-0.00387	15.9356	-2.54637e-05
15.9353	-0.00368	15.9353	-0.00383	15.9353	-8.38997e-05
15.935	-0.00367	15.935	-0.00376	15.935	-5.93565e-05
15.9347	-0.00366	15.9347	-0.00372	15.9347	-2.1596e-05
15.9344	-0.00367	15.9344	-0.00368	15.9344	1.1472e-05
15.9341	-0.00367	15.9341	-0.00371	15.9341	2.62935e-05
15.9338	-0.00367	15.9338	-0.00371	15.9338	-4.54152e-06
15.9335	-0.00367	15.9335	-0.00367	15.9335	-1.36396e-05
15.9332	-0.00368	15.9332	-0.00365	15.9332	-4.49725e-05
15.9329	-0.00373	15.9329	-0.00369	15.9329	-6.2354e-05
15.9326	-0.00372	15.9326	-0.00367	15.9326	-2.87327e-05
15.9323	-0.00371	15.9323	-0.00366	15.9323	-9.72175e-06
15.932	-0.00373	15.932	-0.00365	15.932	-2.29842e-06
15.9317	-0.00373	15.9317	-0.00371	15.9317	2.4488e-05
15.9314	-0.00372	15.9314	-0.00374	15.9314	1.55558e-05
15.9311	-0.00372	15.9311	-0.00381	15.9311	-3.65182e-05
15.9307	-0.00372	15.9307	-0.00382	15.9307	-9.87463e-05
15.9305	-0.00373	15.9305	-0.00381	15.9305	-6.14487e-05
15.9301	-0.00374	15.9301	-0.00376	15.9301	1.46405e-05
15.9298	-0.00372	15.9298	-0.00382	15.9298	1.58475e-05
15.9295	-0.00373	15.9295	-0.00386	15.9295	-7.80053e-06
15.9292	-0.00373	15.9292	-0.00382	15.9292	-2.36128e-05
15.9289	-0.00374	15.9289	-0.00377	15.9289	-4.1975e-05
15.9286	-0.00375	15.9286	-0.00382	15.9286	-2.06253e-05
15.9283	-0.00375	15.9283	-0.00384	15.9283	9.12828e-06
15.928	-0.00376	15.928	-0.00376	15.928	-3.98778e-05
15.9277	-0.00377	15.9277	-0.00378	15.9277	-3.99935e-05
15.9274	-0.00378	15.9274	-0.00382	15.9274	-3.94805e-06
15.9271	-0.00378	15.9271	-0.00389	15.9271	-7.67228e-05
15.9268	-0.00377	15.9268	-0.00396	15.9268	-0.000153964
15.9265	-0.00377	15.9265	-0.00394	15.9265	-0.000160779
15.9262	-0.00378	15.9262	-0.00391	15.9262	-6.66692e-05
15.9259	-0.0038	15.9259	-0.00388	15.9259	3.57185e-05
15.9256	-0.0038	15.9256	-0.00388	15.9256	5.49608e-05
15.9253	-0.00381	15.9253	-0.00386	15.9253	-2.01425e-05
15.925	-0.00381	15.925	-0.00386	15.925	-3.16045e-05
15.9246	-0.00382	15.9246	-0.00383	15.9246	4.46103e-06
15.9244	-0.00382	15.9244	-0.00388	15.9244	-1.3197e-05
15.924	-0.00382	15.924	-0.00392	15.924	2.18273e-06
15.9237	-0.00377	15.9237	-0.00389	15.9237	-1.09137e-05
15.9234	-0.00376	15.9234	-0.00386	15.9234	-4.85987e-05
15.9231	-0.00379	15.9231	-0.00388	15.9231	-2.49758e-05
15.9228	-0.00383	15.9228	-0.00395	15.9228	-2.81543e-05
15.9225	-0.00382	15.9225	-0.00402	15.9225	-8.57707e-05
15.9222	-0.00381	15.9222	-0.00397	15.9222	-0.000100768
15.9219	-0.0038	15.9219	-0.00397	15.9219	-0.000105727
15.9216	-0.00383	15.9216	-0.004	15.9216	-8.50565e-05
15.9213	-0.00384	15.9213	-0.00404	15.9213	-1.65114e-05
15.921	-0.00383	15.921	-0.00409	15.921	3.0483e-05
15.9207	-0.00382	15.9207	-0.0041	15.9207	1.08936e-05
15.9204	-0.00382	15.9204	-0.00406	15.9204	-3.08148e-05
15.9201	-0.00384	15.9201	-0.00399	15.9201	-5.21795e-05
15.9198	-0.00387	15.9198	-0.00396	15.9198	-0.000116706
15.9195	-0.00386	15.9195	-0.004	15.9195	-0.000141551
15.9192	-0.00383	15.9192	-0.00405	15.9192	-0.000111607
15.9189	-0.00383	15.9189	-0.00404	15.9189	-7.2302e-05
15.9185	-0.00385	15.9185	-0.00403	15.9185	-4.30312e-05
15.9183	-0.00388	15.9183	-0.00404	15.9183	-7.0416e-05
15.9179	-0.00388	15.9179	-0.00406	15.9179	-9.20473e-05
15.9176	-0.00387	15.9176	-0.00405	15.9176	-9.69458e-05
15.9173	-0.00388	15.9173	-0.00401	15.9173	-6.98678e-05
15.917	-0.0039	15.917	-0.00401	15.917	-9.35662e-05
15.9167	-0.00392	15.9167	-0.004	15.9167	-0.000138116
15.9164	-0.00392	15.9164	-0.004	15.9164	-0.000151711
15.9161	-0.00388	15.9161	-0.00394	15.9161	-0.00017
15.9158	-0.00388	15.9158	-0.0039	15.9158	-0.000155
15.9155	-0.0039	15.9155	-0.00393	15.9155	-9.32192e-05
15.9152	-0.00391	15.9152	-0.00392	15.9152	-8.8738e-05
15.9149	-0.00391	15.9149	-0.00399	15.9149	-4.07578e-05
15.9146	-0.00389	15.9146	-0.00406	15.9146	-1.25935e-05
15.9143	-0.00392	15.9143	-0.00414	15.9143	9.45518e-07
15.914	-0.00396	15.914	-0.00415	15.914	1.59632e-05
15.9137	-0.00394	15.9137	-0.00409	15.9137	-4.81913e-05
15.9134	-0.00394	15.9134	-0.00412	15.9134	-5.39902e-05
15.9131	-0.00393	15.9131	-0.00415	15.9131	-5.0017e-05
15.9128	-0.00392	15.9128	-0.00417	15.9128	-9.89978e-05
15.9124	-0.00394	15.9124	-0.00416	15.9124	-0.00014818
15.9122	-0.00396	15.9122	-0.00415	15.9122	-0.000185
15.9118	-0.00397	15.9118	-0.00409	15.9118	-0.000195
15.9115	-0.00399	15.9115	-0.00411	15.9115	-0.000211667
15.9112	-0.00397	15.9112	-0.00418	15.9112	-0.0001499
15.9109	-0.00398	15.9109	-0.00414	15.9109	-8.91102e-05
15.9106	-0.00398	15.9106	-0.00413	15.9106	-0.000157625
15.9103	-0.00397	15.9103	-0.00412	15.9103	-0.000137679
15.91	-0.00398	15.91	-0.0041	15.91	-8.97137e-05
15.9097	-0.00398	15.9097	-0.00415	15.9097	-7.01445e-05
15.9094	-0.00397	15.9094	-0.00416	15.9094	-9.30683e-05
15.9091	-0.00398	15.9091	-0.00412	15.9091	-8.82652e-05
15.9088	-0.00398	15.9088	-0.0041	15.9088	-0.000120765
15.9085	-0.00401	15.9085	-0.00409	15.9085	-0.000136165
15.9082	-0.00401	15.9082	-0.00403	15.9082	-0.00011827
15.9079	-0.00399	15.9079	-0.00406	15.9079	-0.000108051
15.9076	-0.004	15.9076	-0.00418	15.9076	-0.00010969
15.9073	-0.00399	15.9073	-0.0042	15.9073	-0.000185
15.907	-0.00399	15.907	-0.00419	15.907	-0.000235
15.9067	-0.00401	15.9067	-0.00418	15.9067	-0.000205
15.9063	-0.00401	15.9063	-0.00418	15.9063	-0.000138881
15.9061	-0.00399	15.9061	-0.00415	15.9061	-0.000110032
15.9057	-0.00399	15.9057	-0.00415	15.9057	-0.000159818
15.9054	-0.00399	15.9054	-0.00418	15.9054	-0.000129048
15.9051	-0.00399	15.9051	-0.00422	15.9051	-8.48453e-05
15.9048	-0.00396	15.9048	-0.00423	15.9048	-0.000115016
15.9045	-0.00394	15.9045	-0.00419	15.9045	-0.000110983
15.9042	-0.00396	15.9042	-0.00418	15.9042	-0.000111596
15.9039	-0.00398	15.9039	-0.00421	15.9039	-0.000160512
15.9036	-0.00397	15.9036	-0.00422	15.9036	-0.00019
15.9033	-0.00399	15.9033	-0.00425	15.9033	-0.000185
15.903	-0.00401	15.903	-0.0043	15.903	-0.000216667
15.9027	-0.00404	15.9027	-0.00438	15.9027	-0.000205
15.9024	-0.00406	15.9024	-0.00428	15.9024	-0.000144423
15.9021	-0.00406	15.9021	-0.00425	15.9021	-8.64195e-05
15.9018	-0.00404	15.9018	-0.00431	15.9018	-9.28973e-05
15.9015	-0.00404	15.9015	-0.00426	15.9015	-9.77355e-05
15.9012	-0.00406	15.9012	-0.00425	15.9012	-0.000118738
15.9009	-0.00406	15.9009	-0.00422	15.9009	-0.000107482
15.9006	-0.00407	15.9006	-0.00425	15.9006	-7.19047e-05
15.9002	-0.00408	15.9002	-0.00426	15.9002	-5.17973e-05
15.9	-0.00407	15.9	-0.0042	15.9	-1.24477e-05
15.8996	-0.00404	15.8996	-0.00418	15.8996	-3.91938e-05
15.8993	-0.00406	15.8993	-0.00414	15.8993	-0.000107311
15.899	-0.00408	15.899	-0.00408	15.899	-0.000159999
15.8987	-0.00409	15.8987	-0.00411	15.8987	-9.9008e-05
15.8984	-0.00408	15.8984	-0.00416	15.8984	-7.09442e-05
15.8981	-0.00406	15.8981	-0.0042	15.8981	-6.79315e-05
15.8978	-0.00405	15.8978	-0.00417	15.8978	-5.1405e-05
15.8975	-0.00407	15.8975	-0.00416	15.8975	-8.1194e-05
15.8972	-0.00408	15.8972	-0.00423	15.8972	-0.000115293
15.8969	-0.00409	15.8969	-0.00424	15.8969	-0.000146762
15.8966	-0.00409	15.8966	-0.00423	15.8966	-0.000164204
15.8963	-0.00411	15.8963	-0.00424	15.8963	-0.000181667
15.896	-0.00411	15.896	-0.00425	15.896	-0.000185
15.8957	-0.00409	15.8957	-0.00426	15.8957	-0.000135174
15.8954	-0.00411	15.8954	-0.00431	15.8954	-0.000138649
15.8951	-0.00411	15.8951	-0.00425	15.8951	-0.000205
15.8948	-0.00409	15.8948	-0.00415	15.8948	-0.000216667
15.8945	-0.00409	15.8945	-0.00412	15.8945	-0.000183333
15.8941	-0.00408	15.8941	-0.00416	15.8941	-0.000186667
15.8939	-0.00406	15.8939	-0.00427	15.8939	-0.000155171
15.8935	-0.00405	15.8935	-0.00427	15.8935	-0.000134898
15.8932	-0.00406	15.8932	-0.00426	15.8932	-0.000193333
15.8929	-0.00409	15.8929	-0.00426	15.8929	-0.000268333
15.8926	-0.0041	15.8926	-0.00425	15.8926	-0.000295
15.8923	-0.00412	15.8923	-0.00426	15.8923	-0.000273333
15.892	-0.00413	15.892	-0.00426	15.892	-0.000166095
15.8917	-0.00415	15.8917	-0.0042	15.8917	-8.43573e-05
15.8914	-0.00416	15.8914	-0.00416	15.8914	-3.89523e-05
15.8911	-0.00419	15.8911	-0.00418	15.8911	-9.44663e-05
15.8908	-0.00418	15.8908	-0.00416	15.8908	-0.000201667
15.8905	-0.00412	15.8905	-0.00415	15.8905	-0.000255
15.8902	-0.00412	15.8902	-0.00419	15.8902	-0.000235
15.8899	-0.00414	15.8899	-0.00423	15.8899	-0.000195
15.8896	-0.00415	15.8896	-0.00427	15.8896	-0.000235
15.8893	-0.00414	15.8893	-0.00425	15.8893	-0.000225
15.889	-0.00414	15.889	-0.00421	15.889	-0.000198333
15.8887	-0.00414	15.8887	-0.00422	15.8887	-0.000205
15.8884	-0.00414	15.8884	-0.00421	15.8884	-0.000196667
15.888	-0.00412	15.888	-0.0042	15.888	-0.000203333
15.8878	-0.00413	15.8878	-0.00426	15.8878	-0.000191667
15.8874	-0.00415	15.8874	-0.00423	15.8874	-0.000191667
15.8871	-0.00415	15.8871	-0.00421	15.8871	-0.000188333
15.8868	-0.00414	15.8868	-0.00424	15.8868	-0.000218333
15.8865	-0.00416	15.8865	-0.00425	15.8865	-0.000231667
15.8862	-0.00413	15.8862	-0.00428	15.8862	-0.00025
15.8859	-0.00414	15.8859	-0.00435	15.8859	-0.000231667
15.8856	-0.00417	15.8856	-0.00436	15.8856	-0.000193333
15.8853	-0.00415	15.8853	-0.00436	15.8853	-0.000160688
15.885	-0.00414	15.885	-0.00433	15.885	-0.000154985
15.8847	-0.00413	15.8847	-0.00432	15.8847	-0.000166235
15.8844	-0.00416	15.8844	-0.00434	15.8844	-0.000155478
15.8841	-0.00418	15.8841	-0.00432	15.8841	-0.000161141
15.8838	-0.0042	15.8838	-0.00436	15.8838	-0.000159652
15.8835	-0.0042	15.8835	-0.00437	15.8835	-0.000168333
15.8832	-0.00419	15.8832	-0.00433	15.8832	-0.000144453
15.8829	-0.00417	15.8829	-0.00436	15.8829	-0.000152505
15.8826	-0.00418	15.8826	-0.00436	15.8826	-0.00017
15.8823	-0.00416	15.8823	-0.0044	15.8823	-0.000195
15.8819	-0.00415	15.8819	-0.00443	15.8819	-0.00022
15.8817	-0.00415	15.8817	-0.00445	15.8817	-0.000235
15.8813	-0.00416	15.8813	-0.00443	15.8813	-0.000241667
15.881	-0.00419	15.881	-0.00447	15.881	-0.00022
15.8807	-0.0042	15.8807	-0.00444	15.8807	-0.000191667
15.8804	-0.00419	15.8804	-0.00439	15.8804	-0.000221667
15.8801	-0.00419	15.8801	-0.00436	15.8801	-0.000235
15.8798	-0.0042	15.8798	-0.00437	15.8798	-0.00022
15.8795	-0.00422	15.8795	-0.00443	15.8795	-0.000155593
15.8792	-0.00423	15.8792	-0.00444	15.8792	-0.000141637
15.8789	-0.00424	15.8789	-0.00447	15.8789	-0.000168333
15.8786	-0.00424	15.8786	-0.00445	15.8786	-0.000168333
15.8783	-0.00424	15.8783	-0.00437	15.8783	-0.0002
15.878	-0.00423	15.878	-0.00433	15.878	-0.00019
15.8777	-0.0042	15.8777	-0.00432	15.8777	-0.000178333
15.8774	-0.0042	15.8774	-0.0043	15.8774	-0.000166667
15.8771	-0.0042	15.8771	-0.00433	15.8771	-0.00015938
15.8768	-0.00419	15.8768	-0.00429	15.8768	-0.000198333
15.8765	-0.00418	15.8765	-0.00425	15.8765	-0.00022
15.8762	-0.00418	15.8762	-0.00433	15.8762	-0.00022
15.8758	-0.00421	15.8758	-0.00441	15.8758	-0.000228333
15.8756	-0.00424	15.8756	-0.00442	15.8756	-0.000185
15.8752	-0.00425	15.8752	-0.00439	15.8752	-0.0002
15.8749	-0.00424	15.8749	-0.00444	15.8749	-0.00018
15.8746	-0.00425	15.8746	-0.00453	15.8746	-0.000109082
15.8743	-0.00423	15.8743	-0.00451	15.8743	-0.000123451
15.874	-0.00423	15.874	-0.00447	15.874	-0.000165114
15.8737	-0.00424	15.8737	-0.00449	15.8737	-0.000173333
15.8734	-0.00426	15.8734	-0.00449	15.8734	-0.00022
15.8731	-0.0043	15.8731	-0.00453	15.8731	-0.000198333
15.8728	-0.00432	15.8728	-0.00448	15.8728	-0.000193333
15.8725	-0.00433	15.8725	-0.00445	15.8725	-0.000283333
15.8722	-0.00432	15.8722	-0.00444	15.8722	-0.000351667
15.8719	-0.00431	15.8719	-0.00442	15.8719	-0.000303333
15.8716	-0.0043	15.8716	-0.00451	15.8716	-0.000213333
15.8713	-0.00429	15.8713	-0.00458	15.8713	-0.000213333
15.871	-0.00432	15.871	-0.00458	15.871	-0.000253333
15.8707	-0.0043	15.8707	-0.00453	15.8707	-0.000243333
15.8704	-0.00425	15.8704	-0.0045	15.8704	-0.000238333
15.8701	-0.00426	15.8701	-0.00445	15.8701	-0.000223333
15.8697	-0.00427	15.8697	-0.0044	15.8697	-0.000198333
15.8695	-0.00428	15.8695	-0.00437	15.8695	-0.000211667
15.8691	-0.0043	15.8691	-0.00441	15.8691	-0.000258333
15.8688	-0.0043	15.8688	-0.00445	15.8688	-0.000263333
15.8685	-0.00429	15.8685	-0.00446	15.8685	-0.000291667
15.8682	-0.0043	15.8682	-0.00451	15.8682	-0.00025
15.8679	-0.0043	15.8679	-0.00456	15.8679	-0.00019
15.8676	-0.00431	15.8676	-0.00448	15.8676	-0.000196667
15.8673	-0.0043	15.8673	-0.00443	15.8673	-0.000226667
15.867	-0.00429	15.867	-0.00448	15.867	-0.00023
15.8667	-0.00429	15.8667	-0.00457	15.8667	-0.000208333
15.8664	-0.0043	15.8664	-0.00459	15.8664	-0.000196667
15.8661	-0.00431	15.8661	-0.00449	15.8661	-0.000223333
15.8658	-0.0043	15.8658	-0.00446	15.8658	-0.000275
15.8655	-0.00428	15.8655	-0.0045	15.8655	-0.000313333
15.8652	-0.00431	15.8652	-0.0045	15.8652	-0.000271667
15.8649	-0.00433	15.8649	-0.00446	15.8649	-0.000213333
15.8646	-0.00431	15.8646	-0.00441	15.8646	-0.000233333
15.8643	-0.0043	15.8643	-0.00449	15.8643	-0.000228333
15.864	-0.00429	15.864	-0.00449	15.864	-0.000181667
15.8636	-0.00428	15.8636	-0.00447	15.8636	-0.000107377
15.8634	-0.00429	15.8634	-0.0045	15.8634	-0.000123773
15.863	-0.0043	15.863	-0.00445	15.863	-0.000142834
15.8627	-0.00429	15.8627	-0.00446	15.8627	-0.000185
15.8624	-0.00429	15.8624	-0.00451	15.8624	-0.00022
15.8621	-0.00432	15.8621	-0.00453	15.8621	-0.000211667
15.8618	-0.00432	15.8618	-0.00452	15.8618	-0.000195
15.8615	-0.00432	15.8615	-0.00451	15.8615	-9.25452e-05
15.8612	-0.00433	15.8612	-0.0045	15.8612	-8.01077e-05
15.8609	-0.00433	15.8609	-0.00449	15.8609	-0.000160753
15.8606	-0.00432	15.8606	-0.00451	15.8606	-0.000261667
15.8603	-0.00433	15.8603	-0.0046	15.8603	-0.000276667
15.86	-0.00438	15.86	-0.00463	15.86	-0.000275
15.8597	-0.00437	15.8597	-0.00461	15.8597	-0.000276667
15.8594	-0.00437	15.8594	-0.00465	15.8594	-0.000265
15.8591	-0.00436	15.8591	-0.00473	15.8591	-0.000228333
15.8588	-0.00432	15.8588	-0.00466	15.8588	-0.000216667
15.8585	-0.0043	15.8585	-0.00457	15.8585	-0.000275
15.8582	-0.00433	15.8582	-0.00459	15.8582	-0.00029
15.8579	-0.00436	15.8579	-0.00459	15.8579	-0.0003
15.8575	-0.00435	15.8575	-0.00459	15.8575	-0.000295
15.8573	-0.00434	15.8573	-0.00456	15.8573	-0.000316667
15.8569	-0.00434	15.8569	-0.00457	15.8569	-0.000313333
15.8566	-0.00431	15.8566	-0.0046	15.8566	-0.000323333
15.8563	-0.00428	15.8563	-0.00465	15.8563	-0.000326667
15.856	-0.00431	15.856	-0.00463	15.856	-0.000348333
15.8557	-0.00432	15.8557	-0.00461	15.8557	-0.000321667
15.8554	-0.00431	15.8554	-0.00454	15.8554	-0.000268333
15.8551	-0.0043	15.8551	-0.00461	15.8551	-0.000245
15.8548	-0.00433	15.8548	-0.00462	15.8548	-0.000246667
15.8545	-0.00435	15.8545	-0.00458	15.8545	-0.000238333
15.8542	-0.00433	15.8542	-0.00459	15.8542	-0.000213333
15.8539	-0.00432	15.8539	-0.00465	15.8539	-0.000165607
15.8536	-0.00434	15.8536	-0.00466	15.8536	-0.000148457
15.8533	-0.00436	15.8533	-0.00461	15.8533	-0.000185
15.853	-0.00437	15.853	-0.00465	15.853	-0.000251667
15.8527	-0.00436	15.8527	-0.00466	15.8527	-0.000265
15.8524	-0.00433	15.8524	-0.0046	15.8524	-0.00022
15.8521	-0.0043	15.8521	-0.00456	15.8521	-0.000258333
15.8518	-0.00431	15.8518	-0.0046	15.8518	-0.000258333
15.8514	-0.00437	15.8514	-0.00464	15.8514	-0.000191667
15.8512	-0.00439	15.8512	-0.00469	15.8512	-0.000173333
15.8508	-0.00438	15.8508	-0.00468	15.8508	-0.000157268
15.8505	-0.00438	15.8505	-0.00466	15.8505	-0.000116384
15.8502	-0.00437	15.8502	-0.00465	15.8502	-9.96115e-05
15.8499	-0.00438	15.8499	-0.00465	15.8499	-0.000156292
15.8496	-0.00439	15.8496	-0.00463	15.8496	-0.00018
15.8493	-0.00436	15.8493	-0.00456	15.8493	-0.000191667
15.849	-0.00433	15.849	-0.00454	15.849	-0.000256667
15.8487	-0.00437	15.8487	-0.00458	15.8487	-0.000286667
15.8484	-0.0044	15.8484	-0.00457	15.8484	-0.000245
15.8481	-0.0044	15.8481	-0.00461	15.8481	-0.000215
15.8478	-0.00439	15.8478	-0.00469	15.8478	-0.000216667
15.8475	-0.0044	15.8475	-0.00467	15.8475	-0.000271667
15.8472	-0.00442	15.8472	-0.00468	15.8472	-0.000331667
15.8469	-0.00441	15.8469	-0.00469	15.8469	-0.0004
15.8466	-0.00438	15.8466	-0.00459	15.8466	-0.000383333
15.8463	-0.00436	15.8463	-0.00449	15.8463	-0.000346667
15.846	-0.00434	15.846	-0.0045	15.846	-0.000258333
15.8457	-0.00436	15.8457	-0.00456	15.8457	-0.000231667
15.8453	-0.00436	15.8453	-0.00466	15.8453	-0.000216667
15.8451	-0.00435	15.8451	-0.00471	15.8451	-0.000293333
15.8447	-0.00435	15.8447	-0.0047	15.8447	-0.000311667
15.8444	-0.00436	15.8444	-0.00475	15.8444	-0.000316667
15.8441	-0.00436	15.8441	-0.00471	15.8441	-0.000355
15.8438	-0.00437	15.8438	-0.00467	15.8438	-0.000335
15.8435	-0.00437	15.8435	-0.00465	15.8435	-0.000298333
15.8432	-0.00439	15.8432	-0.00465	15.8432	-0.000271667
15.8429	-0.00442	15.8429	-0.00461	15.8429	-0.000275
15.8426	-0.00443	15.8426	-0.00463	15.8426	-0.000253333
15.8423	-0.00442	15.8423	-0.00466	15.8423	-0.000293333
15.842	-0.00441	15.842	-0.00467	15.842	-0.000338333
15.8417	-0.00439	15.8417	-0.00465	15.8417	-0.000341667
15.8414	-0.00436	15.8414	-0.00464	15.8414	-0.000326667
15.8411	-0.00437	15.8411	-0.00465	15.8411	-0.000316667
15.8408	-0.00439	15.8408	-0.00464	15.8408	-0.000338333
15.8405	-0.00443	15.8405	-0.00468	15.8405	-0.000361667
15.8402	-0.00445	15.8402	-0.00468	15.8402	-0.000331667
15.8399	-0.00443	15.8399	-0.00465	15.8399	-0.000316667
15.8396	-0.00443	15.8396	-0.00468	15.8396	-0.000351667
15.8392	-0.00443	15.8392	-0.00466	15.8392	-0.000303333
15.839	-0.00441	15.839	-0.00462	15.839	-0.000261667
15.8386	-0.00441	15.8386	-0.00469	15.8386	-0.000283333
15.8383	-0.0044	15.8383	-0.00472	15.8383	-0.000306667
15.838	-0.0044	15.838	-0.00477	15.838	-0.00023
15.8377	-0.00437	15.8377	-0.00481	15.8377	-0.000175
15.8374	-0.00437	15.8374	-0.00478	15.8374	-0.000243333
15.8371	-0.00437	15.8371	-0.00472	15.8371	-0.000261667
15.8368	-0.00439	15.8368	-0.00468	15.8368	-0.000211667
15.8365	-0.0044	15.8365	-0.00461	15.8365	-0.000225
15.8362	-0.0044	15.8362	-0.00457	15.8362	-0.000238333
15.8359	-0.00441	15.8359	-0.00467	15.8359	-0.000266667
15.8356	-0.00441	15.8356	-0.00468	15.8356	-0.000225
15.8353	-0.00443	15.8353	-0.00463	15.8353	-0.000186667
15.835	-0.00443	15.835	-0.00472	15.835	-0.000176667
15.8347	-0.00444	15.8347	-0.00472	15.8347	-0.000165863
15.8344	-0.00446	15.8344	-0.00473	15.8344	-0.0002
15.8341	-0.00448	15.8341	-0.0047	15.8341	-0.000236667
15.8338	-0.00447	15.8338	-0.00469	15.8338	-0.00023
15.8335	-0.00445	15.8335	-0.00463	15.8335	-0.000191667
15.8331	-0.00443	15.8331	-0.00461	15.8331	-0.000215
15.8329	-0.00445	15.8329	-0.00465	15.8329	-0.000243333
15.8325	-0.00442	15.8325	-0.00468	15.8325	-0.00023
15.8322	-0.0044	15.8322	-0.00463	15.8322	-0.000176667
15.8319	-0.0044	15.8319	-0.00468	15.8319	-0.0002
15.8316	-0.00442	15.8316	-0.00469	15.8316	-0.000205
15.8313	-0.00443	15.8313	-0.00473	15.8313	-0.000155055
15.831	-0.00443	15.831	-0.0048	15.831	-0.00019
15.8307	-0.00444	15.8307	-0.0048	15.8307	-0.00025
15.8304	-0.00447	15.8304	-0.00481	15.8304	-0.000276667
15.8301	-0.00447	15.8301	-0.00479	15.8301	-0.000333333
15.8298	-0.00446	15.8298	-0.00484	15.8298	-0.000366667
15.8295	-0.00446	15.8295	-0.00483	15.8295	-0.000316667
15.8292	-0.00442	15.8292	-0.00479	15.8292	-0.000271667
15.8289	-0.00439	15.8289	-0.00478	15.8289	-0.000241667
15.8286	-0.00439	15.8286	-0.00483	15.8286	-0.000303333
15.8283	-0.00441	15.8283	-0.00481	15.8283	-0.000301667
15.828	-0.00444	15.828	-0.00472	15.828	-0.00023
15.8277	-0.00446	15.8277	-0.00462	15.8277	-0.00022
15.8274	-0.00442	15.8274	-0.00461	15.8274	-0.000281667
15.827	-0.00442	15.827	-0.00469	15.827	-0.000281667
15.8268	-0.00442	15.8268	-0.00469	15.8268	-0.000261667
15.8264	-0.00444	15.8264	-0.00473	15.8264	-0.00031
15.8261	-0.00445	15.8261	-0.00471	15.8261	-0.000343333
15.8258	-0.00447	15.8258	-0.0047	15.8258	-0.00033
15.8255	-0.00448	15.8255	-0.00471	15.8255	-0.000371667
15.8252	-0.00449	15.8252	-0.00473	15.8252	-0.00038
15.8249	-0.00449	15.8249	-0.00472	15.8249	-0.000363333
15.8246	-0.00448	15.8246	-0.00468	15.8246	-0.000348333
15.8243	-0.00448	15.8243	-0.00465	15.8243	-0.000346667
15.824	-0.00448	15.824	-0.00471	15.824	-0.000331667
15.8237	-0.00447	15.8237	-0.00474	15.8237	-0.000306667
15.8234	-0.00446	15.8234	-0.0047	15.8234	-0.000345
15.8231	-0.00444	15.8231	-0.00464	15.8231	-0.000345
15.8228	-0.00443	15.8228	-0.00464	15.8228	-0.000295
15.8225	-0.00442	15.8225	-0.00474	15.8225	-0.000225
15.8222	-0.00446	15.8222	-0.00477	15.8222	-0.000201667
15.8219	-0.00449	15.8219	-0.00471	15.8219	-0.000251667
15.8216	-0.00449	15.8216	-0.00465	15.8216	-0.00027
15.8213	-0.00447	15.8213	-0.00474	15.8213	-0.000296667
15.8209	-0.00447	15.8209	-0.00478	15.8209	-0.000256667
15.8207	-0.00448	15.8207	-0.00474	15.8207	-0.00025
15.8203	-0.0045	15.8203	-0.00474	15.8203	-0.000218333
15.82	-0.00448	15.82	-0.00475	15.82	-0.000196667
15.8197	-0.00449	15.8197	-0.00471	15.8197	-0.000211667
15.8194	-0.00448	15.8194	-0.00466	15.8194	-0.000251667
15.8191	-0.00447	15.8191	-0.00472	15.8191	-0.000266667
15.8188	-0.00445	15.8188	-0.00474	15.8188	-0.000265
15.8185	-0.00443	15.8185	-0.00473	15.8185	-0.000233333
15.8182	-0.00443	15.8182	-0.00468	15.8182	-0.000208333
15.8179	-0.00447	15.8179	-0.00466	15.8179	-0.000176667
15.8176	-0.00449	15.8176	-0.0047	15.8176	-0.00023
15.8173	-0.00448	15.8173	-0.00471	15.8173	-0.00028
15.817	-0.00445	15.817	-0.00466	15.817	-0.000221667
15.8167	-0.00443	15.8167	-0.00463	15.8167	-0.000215
15.8164	-0.00442	15.8164	-0.00467	15.8164	-0.000293333
15.8161	-0.00443	15.8161	-0.00466	15.8161	-0.000323333
15.8158	-0.00449	15.8158	-0.00472	15.8158	-0.000278333
15.8155	-0.00452	15.8155	-0.00478	15.8155	-0.000246667
15.8152	-0.0045	15.8152	-0.00481	15.8152	-0.000203333
15.8148	-0.00448	15.8148	-0.00483	15.8148	-0.000140073
15.8146	-0.00447	15.8146	-0.00477	15.8146	-0.000123471
15.8142	-0.00447	15.8142	-0.00484	15.8142	-0.00018
15.8139	-0.00447	15.8139	-0.00493	15.8139	-0.000186667
15.8136	-0.00447	15.8136	-0.0049	15.8136	-0.000205
15.8133	-0.00448	15.8133	-0.00494	15.8133	-0.000188333
15.813	-0.00448	15.813	-0.00494	15.813	-0.000205
15.8127	-0.00448	15.8127	-0.0049	15.8127	-0.000236667
15.8124	-0.00449	15.8124	-0.00489	15.8124	-0.00026
15.8121	-0.00449	15.8121	-0.00485	15.8121	-0.000233333
15.8118	-0.00449	15.8118	-0.0048	15.8118	-0.000211667
15.8115	-0.0045	15.8115	-0.00479	15.8115	-0.000231667
15.8112	-0.0045	15.8112	-0.00482	15.8112	-0.000231667
15.8109	-0.00447	15.8109	-0.00481	15.8109	-0.00024
15.8106	-0.00448	15.8106	-0.00472	15.8106	-0.000271667
15.8103	-0.00451	15.8103	-0.00468	15.8103	-0.000203333
15.81	-0.0045	15.81	-0.0047	15.81	-0.000171667
15.8097	-0.0045	15.8097	-0.00471	15.8097	-0.00021
15.8094	-0.00451	15.8094	-0.00471	15.8094	-0.000283333
15.8091	-0.00451	15.8091	-0.00471	15.8091	-0.00036
15.8087	-0.0045	15.8087	-0.00475	15.8087	-0.000333333
15.8085	-0.0045	15.8085	-0.00478	15.8085	-0.000371667
15.8081	-0.00452	15.8081	-0.00482	15.8081	-0.00039
15.8078	-0.00453	15.8078	-0.00484	15.8078	-0.000355
15.8075	-0.00452	15.8075	-0.00484	15.8075	-0.000266667
15.8072	-0.00452	15.8072	-0.00492	15.8072	-0.000221667
15.8069	-0.00451	15.8069	-0.00491	15.8069	-0.000276667
15.8066	-0.00451	15.8066	-0.00478	15.8066	-0.000293333
15.8063	-0.00453	15.8063	-0.00469	15.8063	-0.000325
15.806	-0.00456	15.806	-0.00474	15.806	-0.00035
15.8057	-0.00457	15.8057	-0.00479	15.8057	-0.000305
15.8054	-0.00456	15.8054	-0.00478	15.8054	-0.000226667
15.8051	-0.00455	15.8051	-0.00477	15.8051	-0.00019
15.8048	-0.00453	15.8048	-0.00482	15.8048	-0.000176667
15.8045	-0.00452	15.8045	-0.00478	15.8045	-0.000211667
15.8042	-0.00452	15.8042	-0.00477	15.8042	-0.000266667
15.8039	-0.00453	15.8039	-0.00484	15.8039	-0.000341667
15.8036	-0.00455	15.8036	-0.00479	15.8036	-0.000331667
15.8033	-0.00452	15.8033	-0.00474	15.8033	-0.000318333
15.803	-0.0045	15.803	-0.00478	15.803	-0.000311667
15.8026	-0.00449	15.8026	-0.00475	15.8026	-0.000376667
15.8024	-0.00449	15.8024	-0.00467	15.8024	-0.00039
15.802	-0.00448	15.802	-0.00463	15.802	-0.000313333
15.8017	-0.00449	15.8017	-0.00464	15.8017	-0.000283333
15.8014	-0.00448	15.8014	-0.00469	15.8014	-0.000315
15.8011	-0.00449	15.8011	-0.00475	15.8011	-0.00035
15.8008	-0.00452	15.8008	-0.00479	15.8008	-0.000293333
15.8005	-0.00453	15.8005	-0.00482	15.8005	-0.000218333
15.8002	-0.00455	15.8002	-0.00487	15.8002	-0.000198333
15.7999	-0.00454	15.7999	-0.00484	15.7999	-0.000273333
15.7996	-0.00454	15.7996	-0.00482	15.7996	-0.000323333
15.7993	-0.00455	15.7993	-0.00478	15.7993	-0.000331667
15.799	-0.00455	15.799	-0.00474	15.799	-0.000333333
15.7987	-0.00451	15.7987	-0.00472	15.7987	-0.000311667
15.7984	-0.00452	15.7984	-0.00472	15.7984	-0.000323333
15.7981	-0.00453	15.7981	-0.00479	15.7981	-0.000333333
15.7978	-0.00451	15.7978	-0.00487	15.7978	-0.00039
15.7975	-0.0045	15.7975	-0.00487	15.7975	-0.000406667
15.7972	-0.00451	15.7972	-0.00485	15.7972	-0.000356667
15.7969	-0.00453	15.7969	-0.00485	15.7969	-0.000331667
15.7965	-0.00453	15.7965	-0.00481	15.7965	-0.00029
15.7963	-0.00453	15.7963	-0.0048	15.7963	-0.000248333
15.7959	-0.00452	15.7959	-0.00487	15.7959	-0.00024
15.7956	-0.00453	15.7956	-0.00492	15.7956	-0.000273333
15.7953	-0.00451	15.7953	-0.00496	15.7953	-0.000305
15.795	-0.00449	15.795	-0.00494	15.795	-0.00028
15.7947	-0.00451	15.7947	-0.0049	15.7947	-0.000276667
15.7944	-0.00453	15.7944	-0.00492	15.7944	-0.000281667
15.7941	-0.00453	15.7941	-0.00491	15.7941	-0.00026
15.7938	-0.00448	15.7938	-0.00487	15.7938	-0.000288333
15.7935	-0.00447	15.7935	-0.00486	15.7935	-0.00034
15.7932	-0.00451	15.7932	-0.00485	15.7932	-0.000393333
15.7929	-0.00451	15.7929	-0.0048	15.7929	-0.000381667
15.7926	-0.00449	15.7926	-0.00477	15.7926	-0.000338333
15.7923	-0.00447	15.7923	-0.00474	15.7923	-0.000311667
15.792	-0.00447	15.792	-0.00477	15.792	-0.000315
15.7917	-0.00448	15.7917	-0.00481	15.7917	-0.000358333
15.7914	-0.00449	15.7914	-0.00481	15.7914	-0.000351667
15.7911	-0.00452	15.7911	-0.00477	15.7911	-0.000293333
15.7908	-0.00456	15.7908	-0.00473	15.7908	-0.000311667
15.7904	-0.00458	15.7904	-0.00469	15.7904	-0.000301667
15.7902	-0.00456	15.7902	-0.00466	15.7902	-0.000281667
15.7898	-0.00454	15.7898	-0.00468	15.7898	-0.000265
15.7895	-0.00456	15.7895	-0.00473	15.7895	-0.000295
15.7892	-0.00456	15.7892	-0.00479	15.7892	-0.000326667
15.7889	-0.00455	15.7889	-0.00484	15.7889	-0.000331667
15.7886	-0.00455	15.7886	-0.00482	15.7886	-0.000333333
15.7883	-0.00455	15.7883	-0.00481	15.7883	-0.000385
15.788	-0.00456	15.788	-0.00478	15.788	-0.000371667
15.7877	-0.00455	15.7877	-0.00478	15.7877	-0.000315
15.7874	-0.00453	15.7874	-0.00475	15.7874	-0.000296667
15.7871	-0.0045	15.7871	-0.00478	15.7871	-0.000288333
15.7868	-0.00447	15.7868	-0.00474	15.7868	-0.000306667
15.7865	-0.00448	15.7865	-0.00472	15.7865	-0.000255
15.7862	-0.00451	15.7862	-0.00476	15.7862	-0.000186667
15.7859	-0.00454	15.7859	-0.00477	15.7859	-0.000162212
15.7856	-0.00455	15.7856	-0.00471	15.7856	-0.000162529
15.7853	-0.00454	15.7853	-0.00464	15.7853	-0.000163691
15.785	-0.00452	15.785	-0.00466	15.785	-0.000231667
15.7847	-0.00451	15.7847	-0.00471	15.7847	-0.000231667
15.7843	-0.0045	15.7843	-0.00471	15.7843	-0.000203333
15.7841	-0.00453	15.7841	-0.00481	15.7841	-0.000208333
15.7837	-0.00456	15.7837	-0.00475	15.7837	-0.000213333
15.7834	-0.00455	15.7834	-0.00472	15.7834	-0.000228333
15.7831	-0.00453	15.7831	-0.00471	15.7831	-0.000211667
15.7828	-0.00455	15.7828	-0.00471	15.7828	-0.000218333
15.7825	-0.00455	15.7825	-0.00477	15.7825	-0.000243333
15.7822	-0.00455	15.7822	-0.00483	15.7822	-0.000256667
15.7819	-0.00455	15.7819	-0.00489	15.7819	-0.000305
15.7816	-0.00454	15.7816	-0.00495	15.7816	-0.00028
15.7813	-0.00454	15.7813	-0.005	15.7813	-0.000223333
15.781	-0.00453	15.781	-0.005	15.781	-0.000251667
15.7807	-0.00451	15.7807	-0.00489	15.7807	-0.0003
15.7804	-0.00453	15.7804	-0.00476	15.7804	-0.000275
15.7801	-0.00455	15.7801	-0.00467	15.7801	-0.000323333
15.7798	-0.00454	15.7798	-0.00466	15.7798	-0.000341667
15.7795	-0.00452	15.7795	-0.00472	15.7795	-0.000338333
15.7792	-0.00451	15.7792	-0.00472	15.7792	-0.000305
15.7789	-0.00449	15.7789	-0.00472	15.7789	-0.000288333
15.7786	-0.00451	15.7786	-0.00476	15.7786	-0.000323333
15.7782	-0.00456	15.7782	-0.00483	15.7782	-0.000326667
15.778	-0.00458	15.778	-0.00486	15.778	-0.00025
15.7776	-0.00458	15.7776	-0.00488	15.7776	-0.000236667
15.7773	-0.00454	15.7773	-0.00486	15.7773	-0.00021
15.777	-0.00452	15.777	-0.00483	15.777	-0.000186667
15.7767	-0.00455	15.7767	-0.00478	15.7767	-0.000243333
15.7764	-0.00457	15.7764	-0.00485	15.7764	-0.000278333
15.7761	-0.00459	15.7761	-0.00492	15.7761	-0.000243333
15.7758	-0.00461	15.7758	-0.00496	15.7758	-0.000221667
15.7755	-0.00462	15.7755	-0.00496	15.7755	-0.000276667
15.7752	-0.0046	15.7752	-0.00487	15.7752	-0.000271667
15.7749	-0.00459	15.7749	-0.00489	15.7749	-0.000266667
15.7746	-0.00456	15.7746	-0.0049	15.7746	-0.000326667
15.7743	-0.00454	15.7743	-0.0049	15.7743	-0.000348333
15.774	-0.00454	15.774	-0.00489	15.774	-0.000368333
15.7737	-0.00452	15.7737	-0.00489	15.7737	-0.000368333
15.7734	-0.00453	15.7734	-0.00488	15.7734	-0.000323333
15.7731	-0.00454	15.7731	-0.00486	15.7731	-0.000313333
15.7728	-0.00453	15.7728	-0.00487	15.7728	-0.000265
15.7725	-0.00454	15.7725	-0.00488	15.7725	-0.000211667
15.7721	-0.00454	15.7721	-0.00489	15.7721	-0.000235
15.7719	-0.00456	15.7719	-0.00487	15.7719	-0.000275
15.7715	-0.00456	15.7715	-0.00489	15.7715	-0.000323333
15.7712	-0.00457	15.7712	-0.00486	15.7712	-0.000385
15.7709	-0.00457	15.7709	-0.00484	15.7709	-0.000375
15.7706	-0.00454	15.7706	-0.00477	15.7706	-0.00036
15.7703	-0.00453	15.7703	-0.00472	15.7703	-0.000376667
15.77	-0.00453	15.77	-0.00475	15.77	-0.000325
15.7697	-0.00456	15.7697	-0.00478	15.7697	-0.000306667
15.7694	-0.00458	15.7694	-0.00485	15.7694	-0.0003
15.7691	-0.00457	15.7691	-0.00488	15.7691	-0.000275
15.7688	-0.00456	15.7688	-0.00486	15.7688	-0.000253333
15.7685	-0.00453	15.7685	-0.00485	15.7685	-0.000281667
15.7682	-0.00452	15.7682	-0.00489	15.7682	-0.000346667
15.7679	-0.00453	15.7679	-0.00491	15.7679	-0.000386667
15.7676	-0.00457	15.7676	-0.0049	15.7676	-0.000366667
15.7673	-0.00456	15.7673	-0.00487	15.7673	-0.000378333
15.767	-0.00455	15.767	-0.00483	15.767	-0.000375
15.7667	-0.00455	15.7667	-0.00488	15.7667	-0.000356667
15.7664	-0.00456	15.7664	-0.00488	15.7664	-0.000318333
15.766	-0.00456	15.766	-0.00484	15.766	-0.000288333
15.7658	-0.00455	15.7658	-0.00483	15.7658	-0.000201667
15.7654	-0.00454	15.7654	-0.00489	15.7654	-0.00017
15.7651	-0.00452	15.7651	-0.00492	15.7651	-0.000231667
15.7648	-0.00455	15.7648	-0.00488	15.7648	-0.000246667
15.7645	-0.00456	15.7645	-0.00493	15.7645	-0.000171667
15.7642	-0.00456	15.7642	-0.00494	15.7642	-0.000203333
15.7639	-0.00459	15.7639	-0.0049	15.7639	-0.00031
15.7636	-0.00458	15.7636	-0.00488	15.7636	-0.000318333
15.7633	-0.00455	15.7633	-0.00491	15.7633	-0.000325
15.763	-0.00455	15.763	-0.00487	15.763	-0.000318333
15.7627	-0.00455	15.7627	-0.00487	15.7627	-0.000303333
15.7624	-0.00453	15.7624	-0.00487	15.7624	-0.000351667
15.7621	-0.00456	15.7621	-0.0049	15.7621	-0.000356667
15.7618	-0.00457	15.7618	-0.00495	15.7618	-0.000433333
15.7615	-0.00456	15.7615	-0.00496	15.7615	-0.000488333
15.7612	-0.00452	15.7612	-0.00497	15.7612	-0.000443333
15.7609	-0.0045	15.7609	-0.00496	15.7609	-0.00037
15.7606	-0.0045	15.7606	-0.0049	15.7606	-0.000296667
15.7603	-0.00452	15.7603	-0.00486	15.7603	-0.000318333
15.7599	-0.00452	15.7599	-0.00493	15.7599	-0.000358333
15.7597	-0.00453	15.7597	-0.00501	15.7597	-0.00035
15.7593	-0.00454	15.7593	-0.00501	15.7593	-0.000326667
15.759	-0.00454	15.759	-0.00503	15.759	-0.00032
15.7587	-0.00452	15.7587	-0.00505	15.7587	-0.000263333
15.7584	-0.00449	15.7584	-0.00499	15.7584	-0.000255
15.7581	-0.0045	15.7581	-0.00494	15.7581	-0.000293333
15.7578	-0.00452	15.7578	-0.00488	15.7578	-0.000303333
15.7575	-0.00455	15.7575	-0.00496	15.7575	-0.000336667
15.7572	-0.00454	15.7572	-0.00497	15.7572	-0.000318333
15.7569	-0.00454	15.7569	-0.00491	15.7569	-0.00031
15.7566	-0.00454	15.7566	-0.00489	15.7566	-0.000268333
15.7563	-0.00455	15.7563	-0.0049	15.7563	-0.000245
15.756	-0.00454	15.756	-0.00491	15.756	-0.000196667
15.7557	-0.00454	15.7557	-0.00492	15.7557	-0.000111586
15.7554	-0.00455	15.7554	-0.00492	15.7554	-7.68435e-05
15.7551	-0.00458	15.7551	-0.0049	15.7551	-0.000157776
15.7548	-0.00456	15.7548	-0.00486	15.7548	-0.000225
15.7545	-0.00454	15.7545	-0.00485	15.7545	-0.000268333
15.7542	-0.00455	15.7542	-0.00491	15.7542	-0.000308333
15.7538	-0.00455	15.7538	-0.00491	15.7538	-0.000343333
15.7536	-0.00452	15.7536	-0.00478	15.7536	-0.000341667
15.7532	-0.00452	15.7532	-0.00478	15.7532	-0.000298333
15.7529	-0.00454	15.7529	-0.00483	15.7529	-0.000228333
15.7526	-0.00456	15.7526	-0.00496	15.7526	-0.000263333
15.7523	-0.00451	15.7523	-0.00503	15.7523	-0.000311667
15.752	-0.00452	15.752	-0.00498	15.752	-0.000315
15.7517	-0.00456	15.7517	-0.00495	15.7517	-0.000268333
15.7514	-0.00456	15.7514	-0.00494	15.7514	-0.000253333
15.7511	-0.00457	15.7511	-0.0049	15.7511	-0.000278333
15.7508	-0.00457	15.7508	-0.00489	15.7508	-0.000325
15.7505	-0.00456	15.7505	-0.00484	15.7505	-0.000295
15.7502	-0.00455	15.7502	-0.00483	15.7502	-0.000276667
15.7499	-0.00454	15.7499	-0.0048	15.7499	-0.000296667
15.7496	-0.00455	15.7496	-0.00475	15.7496	-0.000258333
15.7493	-0.00459	15.7493	-0.00474	15.7493	-0.000273333
15.749	-0.0046	15.749	-0.00473	15.749	-0.00032
15.7487	-0.00459	15.7487	-0.00482	15.7487	-0.000316667
15.7484	-0.0046	15.7484	-0.00482	15.7484	-0.000301667
15.7481	-0.00461	15.7481	-0.00475	15.7481	-0.00029
15.7477	-0.0046	15.7477	-0.00476	15.7477	-0.000268333
15.7475	-0.00457	15.7475	-0.00472	15.7475	-0.000266667
15.7471	-0.0046	15.7471	-0.00476	15.7471	-0.000271667
15.7468	-0.00461	15.7468	-0.00487	15.7468	-0.00031
15.7465	-0.00459	15.7465	-0.00493	15.7465	-0.00033
15.7462	-0.00461	15.7462	-0.00493	15.7462	-0.000376667
15.7459	-0.00461	15.7459	-0.00496	15.7459	-0.000346667
15.7456	-0.00459	15.7456	-0.00492	15.7456	-0.000271667
15.7453	-0.00458	15.7453	-0.00484	15.7453	-0.000231667
15.745	-0.00456	15.745	-0.00482	15.745	-0.000261667
15.7447	-0.00455	15.7447	-0.00478	15.7447	-0.000335
15.7444	-0.00459	15.7444	-0.00483	15.7444	-0.000315
15.7441	-0.00458	15.7441	-0.00487	15.7441	-0.000313333
15.7438	-0.0046	15.7438	-0.00488	15.7438	-0.000316667
15.7435	-0.0046	15.7435	-0.00487	15.7435	-0.000348333
15.7432	-0.00458	15.7432	-0.00486	15.7432	-0.000358333
15.7429	-0.0046	15.7429	-0.00484	15.7429	-0.000351667
15.7426	-0.0046	15.7426	-0.00478	15.7426	-0.000326667
15.7423	-0.00458	15.7423	-0.0048	15.7423	-0.000311667
15.742	-0.00455	15.742	-0.00487	15.742	-0.000305
15.7416	-0.00455	15.7416	-0.00489	15.7416	-0.00028
15.7414	-0.00456	15.7414	-0.00491	15.7414	-0.000273333
15.741	-0.00455	15.741	-0.00485	15.741	-0.00025
15.7407	-0.00457	15.7407	-0.00478	15.7407	-0.000275
15.7404	-0.00459	15.7404	-0.00473	15.7404	-0.000295
15.7401	-0.00458	15.7401	-0.00473	15.7401	-0.0003
15.7398	-0.00455	15.7398	-0.00471	15.7398	-0.000331667
15.7395	-0.00453	15.7395	-0.00473	15.7395	-0.00029
15.7392	-0.00452	15.7392	-0.0048	15.7392	-0.000238333
15.7389	-0.00455	15.7389	-0.0048	15.7389	-0.000216667
15.7386	-0.00457	15.7386	-0.00476	15.7386	-0.000246667
15.7383	-0.00456	15.7383	-0.0048	15.7383	-0.000295
15.738	-0.00456	15.738	-0.00481	15.738	-0.000273333
15.7377	-0.00454	15.7377	-0.00486	15.7377	-0.000243333
15.7374	-0.00454	15.7374	-0.00495	15.7374	-0.000275
15.7371	-0.00454	15.7371	-0.00496	15.7371	-0.000315
15.7368	-0.00456	15.7368	-0.00487	15.7368	-0.000343333
15.7365	-0.00456	15.7365	-0.00484	15.7365	-0.000316667
15.7362	-0.00454	15.7362	-0.00486	15.7362	-0.000288333
15.7359	-0.00453	15.7359	-0.00487	15.7359	-0.000236667
15.7355	-0.00454	15.7355	-0.00483	15.7355	-0.000225
15.7353	-0.00453	15.7353	-0.00479	15.7353	-0.000235
15.7349	-0.00453	15.7349	-0.00481	15.7349	-0.000236667
15.7346	-0.00453	15.7346	-0.00478	15.7346	-0.000246667
15.7343	-0.00453	15.7343	-0.00476	15.7343	-0.000235
15.734	-0.00454	15.734	-0.00476	15.734	-0.000248333
15.7337	-0.00457	15.7337	-0.00475	15.7337	-0.000253333
15.7334	-0.00458	15.7334	-0.00482	15.7334	-0.000253333
15.7331	-0.00457	15.7331	-0.00494	15.7331	-0.000281667
15.7328	-0.00456	15.7328	-0.00498	15.7328	-0.000311667
15.7325	-0.00459	15.7325	-0.00497	15.7325	-0.000341667
15.7322	-0.00459	15.7322	-0.00501	15.7322	-0.000305
15.7319	-0.00457	15.7319	-0.00495	15.7319	-0.000285
15.7316	-0.00455	15.7316	-0.00491	15.7316	-0.000323333
15.7313	-0.00454	15.7313	-0.00487	15.7313	-0.000286667
15.731	-0.00459	15.731	-0.00489	15.731	-0.000295
15.7307	-0.00462	15.7307	-0.00497	15.7307	-0.000283333
15.7304	-0.00464	15.7304	-0.00496	15.7304	-0.000251667
15.7301	-0.00461	15.7301	-0.0049	15.7301	-0.000285
15.7298	-0.00459	15.7298	-0.00485	15.7298	-0.000348333
15.7294	-0.00457	15.7294	-0.00486	15.7294	-0.000336667
15.7292	-0.00454	15.7292	-0.0048	15.7292	-0.000321667
15.7288	-0.00454	15.7288	-0.00481	15.7288	-0.000326667
15.7285	-0.00454	15.7285	-0.0048	15.7285	-0.000311667
15.7282	-0.00456	15.7282	-0.00481	15.7282	-0.00031
15.7279	-0.0046	15.7279	-0.00484	15.7279	-0.000345
15.7276	-0.0046	15.7276	-0.00484	15.7276	-0.000336667
15.7273	-0.00459	15.7273	-0.00486	15.7273	-0.00035
15.727	-0.00458	15.727	-0.0049	15.727	-0.000326667
15.7267	-0.0046	15.7267	-0.00487	15.7267	-0.000326667
15.7264	-0.00461	15.7264	-0.0049	15.7264	-0.000368333
15.7261	-0.00459	15.7261	-0.00495	15.7261	-0.000366667
15.7258	-0.00458	15.7258	-0.00491	15.7258	-0.000373333
15.7255	-0.00459	15.7255	-0.00489	15.7255	-0.00038
15.7252	-0.00456	15.7252	-0.00494	15.7252	-0.00038
15.7249	-0.00453	15.7249	-0.00492	15.7249	-0.000355
15.7246	-0.00452	15.7246	-0.00483	15.7246	-0.000298333
15.7243	-0.00452	15.7243	-0.00481	15.7243	-0.000275
15.724	-0.00452	15.724	-0.00482	15.724	-0.000286667
15.7237	-0.00453	15.7237	-0.00478	15.7237	-0.000328333
15.7233	-0.00455	15.7233	-0.00477	15.7233	-0.000285
15.7231	-0.00456	15.7231	-0.00475	15.7231	-0.000263333
15.7227	-0.00457	15.7227	-0.00472	15.7227	-0.000291667
15.7224	-0.00458	15.7224	-0.00472	15.7224	-0.00026
15.7221	-0.00458	15.7221	-0.00473	15.7221	-0.000241667
15.7218	-0.00458	15.7218	-0.00476	15.7218	-0.00024
15.7215	-0.00459	15.7215	-0.00484	15.7215	-0.000263333
15.7212	-0.00462	15.7212	-0.0049	15.7212	-0.000315
15.7209	-0.00464	15.7209	-0.00491	15.7209	-0.000355
15.7206	-0.00464	15.7206	-0.00485	15.7206	-0.000388333
15.7203	-0.00466	15.7203	-0.00481	15.7203	-0.000421667
15.72	-0.00464	15.72	-0.00484	15.72	-0.000315
15.7197	-0.00462	15.7197	-0.00489	15.7197	-0.00029
15.7194	-0.00462	15.7194	-0.0049	15.7194	-0.000371667
15.7191	-0.00462	15.7191	-0.0048	15.7191	-0.000313333
15.7188	-0.0046	15.7188	-0.00474	15.7188	-0.000291667
15.7185	-0.00457	15.7185	-0.00478	15.7185	-0.000265
15.7182	-0.00457	15.7182	-0.00478	15.7182	-0.00026
15.7179	-0.00456	15.7179	-0.00483	15.7179	-0.000276667
15.7176	-0.00455	15.7176	-0.00486	15.7176	-0.000266667
15.7172	-0.00454	15.7172	-0.00478	15.7172	-0.000251667
15.717	-0.00453	15.717	-0.00473	15.717	-0.000278333
15.7166	-0.00452	15.7166	-0.00472	15.7166	-0.000345
15.7163	-0.00453	15.7163	-0.00481	15.7163	-0.000336667
15.716	-0.00452	15.716	-0.00489	15.716	-0.000316667
15.7157	-0.00456	15.7157	-0.00494	15.7157	-0.000301667
15.7154	-0.00458	15.7154	-0.00498	15.7154	-0.000301667
15.7151	-0.00457	15.7151	-0.00496	15.7151	-0.000311667
15.7148	-0.00459	15.7148	-0.00483	15.7148	-0.000305
15.7145	-0.00463	15.7145	-0.0048	15.7145	-0.000313333
15.7142	-0.00463	15.7142	-0.00481	15.7142	-0.00032
15.7139	-0.00463	15.7139	-0.00482	15.7139	-0.00031
15.7136	-0.00461	15.7136	-0.0048	15.7136	-0.000305
15.7133	-0.00459	15.7133	-0.0048	15.7133	-0.000315
15.713	-0.00461	15.713	-0.00487	15.713	-0.00032
15.7127	-0.00461	15.7127	-0.00489	15.7127	-0.000288333
15.7124	-0.0046	15.7124	-0.00489	15.7124	-0.000265
15.7121	-0.00462	15.7121	-0.00482	15.7121	-0.00026
15.7118	-0.00461	15.7118	-0.00477	15.7118	-0.000263333
15.7115	-0.00458	15.7115	-0.00477	15.7115	-0.000243333
15.7111	-0.00456	15.7111	-0.00477	15.7111	-0.000255
15.7109	-0.00457	15.7109	-0.0048	15.7109	-0.000276667
15.7105	-0.00459	15.7105	-0.0048	15.7105	-0.00028
15.7102	-0.00458	15.7102	-0.00474	15.7102	-0.000338333
15.7099	-0.00457	15.7099	-0.00483	15.7099	-0.000363333
15.7096	-0.00456	15.7096	-0.00489	15.7096	-0.000351667
15.7093	-0.00458	15.7093	-0.00485	15.7093	-0.000313333
15.709	-0.00458	15.709	-0.00482	15.709	-0.000241667
15.7087	-0.00456	15.7087	-0.00483	15.7087	-0.000275
15.7084	-0.00457	15.7084	-0.00488	15.7084	-0.00031
15.7081	-0.00456	15.7081	-0.00489	15.7081	-0.000281667
15.7078	-0.00457	15.7078	-0.00491	15.7078	-0.000281667
15.7075	-0.00457	15.7075	-0.00492	15.7075	-0.000355
15.7072	-0.00454	15.7072	-0.00487	15.7072	-0.000335
15.7069	-0.00453	15.7069	-0.00485	15.7069	-0.000266667
15.7066	-0.00454	15.7066	-0.00483	15.7066	-0.000285
15.7063	-0.00458	15.7063	-0.0048	15.7063	-0.000348333
15.706	-0.0046	15.706	-0.00485	15.706	-0.000353333
15.7057	-0.00459	15.7057	-0.00493	15.7057	-0.000341667
15.7054	-0.00455	15.7054	-0.00491	15.7054	-0.000311667
15.705	-0.00456	15.705	-0.00486	15.705	-0.000288333
15.7048	-0.00457	15.7048	-0.00489	15.7048	-0.000361667
15.7044	-0.00457	15.7044	-0.00488	15.7044	-0.000385
15.7041	-0.00456	15.7041	-0.00485	15.7041	-0.000331667
15.7038	-0.00458	15.7038	-0.00486	15.7038	-0.000316667
15.7035	-0.0046	15.7035	-0.00486	15.7035	-0.000346667
15.7032	-0.00459	15.7032	-0.00492	15.7032	-0.000308333
15.7029	-0.00458	15.7029	-0.00493	15.7029	-0.000328333
15.7026	-0.00455	15.7026	-0.00494	15.7026	-0.000333333
15.7023	-0.00453	15.7023	-0.00494	15.7023	-0.000333333
15.702	-0.00454	15.702	-0.00493	15.702	-0.000333333
15.7017	-0.00456	15.7017	-0.00491	15.7017	-0.00029
15.7014	-0.00457	15.7014	-0.00491	15.7014	-0.00025
15.7011	-0.00457	15.7011	-0.00489	15.7011	-0.000335
15.7008	-0.00455	15.7008	-0.00483	15.7008	-0.00037
15.7005	-0.00458	15.7005	-0.00478	15.7005	-0.000316667
15.7002	-0.00461	15.7002	-0.00479	15.7002	-0.00028
15.6999	-0.0046	15.6999	-0.00477	15.6999	-0.000316667
15.6996	-0.0046	15.6996	-0.00479	15.6996	-0.00033
15.6993	-0.00462	15.6993	-0.00484	15.6993	-0.000325
15.6989	-0.00459	15.6989	-0.00489	15.6989	-0.000273333
15.6987	-0.00458	15.6987	-0.00489	15.6987	-0.000296667
15.6983	-0.0046	15.6983	-0.00484	15.6983	-0.000311667
15.698	-0.00459	15.698	-0.00488	15.698	-0.000301667
15.6977	-0.00457	15.6977	-0.00492	15.6977	-0.000286667
15.6974	-0.00454	15.6974	-0.00489	15.6974	-0.000275
15.6971	-0.00454	15.6971	-0.00484	15.6971	-0.000283333
15.6968	-0.00456	15.6968	-0.00486	15.6968	-0.000296667
15.6965	-0.00457	15.6965	-0.00485	15.6965	-0.000318333
15.6962	-0.00456	15.6962	-0.00484	15.6962	-0.000305
15.6959	-0.00457	15.6959	-0.00485	15.6959	-0.000311667
15.6956	-0.00459	15.6956	-0.00492	15.6956	-0.00031
15.6953	-0.0046	15.6953	-0.00498	15.6953	-0.000316667
15.695	-0.0046	15.695	-0.00491	15.695	-0.000311667
15.6947	-0.00457	15.6947	-0.00497	15.6947	-0.000326667
15.6944	-0.00455	15.6944	-0.00495	15.6944	-0.000321667
15.6941	-0.00457	15.6941	-0.00486	15.6941	-0.000348333
15.6938	-0.00457	15.6938	-0.00486	15.6938	-0.00036
15.6935	-0.00456	15.6935	-0.00488	15.6935	-0.000336667
15.6932	-0.00457	15.6932	-0.0048	15.6932	-0.000353333
15.6928	-0.00458	15.6928	-0.00483	15.6928	-0.000335
15.6926	-0.00456	15.6926	-0.00493	15.6926	-0.000288333
15.6922	-0.00454	15.6922	-0.00493	15.6922	-0.000246667
15.6919	-0.00454	15.6919	-0.00489	15.6919	-0.000256667
15.6916	-0.00455	15.6916	-0.00488	15.6916	-0.000276667
15.6913	-0.00454	15.6913	-0.00489	15.6913	-0.000243333
15.691	-0.00455	15.691	-0.0049	15.691	-0.000228333
15.6907	-0.00455	15.6907	-0.0049	15.6907	-0.000246667
15.6904	-0.00452	15.6904	-0.00493	15.6904	-0.00026
15.6901	-0.00456	15.6901	-0.00495	15.6901	-0.000313333
15.6898	-0.00457	15.6898	-0.00493	15.6898	-0.000318333
15.6895	-0.00456	15.6895	-0.00489	15.6895	-0.000298333
15.6892	-0.00455	15.6892	-0.00485	15.6892	-0.000336667
15.6889	-0.00455	15.6889	-0.00486	15.6889	-0.000361667
15.6886	-0.00453	15.6886	-0.00488	15.6886	-0.000355
15.6883	-0.00452	15.6883	-0.00488	15.6883	-0.000316667
15.688	-0.00453	15.688	-0.00482	15.688	-0.00029
15.6877	-0.00453	15.6877	-0.00482	15.6877	-0.000271667
15.6874	-0.00453	15.6874	-0.00478	15.6874	-0.000285
15.6871	-0.00454	15.6871	-0.00474	15.6871	-0.000266667
15.6867	-0.00455	15.6867	-0.00475	15.6867	-0.000266667
15.6865	-0.00456	15.6865	-0.00477	15.6865	-0.000318333
15.6861	-0.00456	15.6861	-0.00484	15.6861	-0.000308333
15.6858	-0.00458	15.6858	-0.00485	15.6858	-0.00029
15.6855	-0.00459	15.6855	-0.0048	15.6855	-0.000276667
15.6852	-0.00457	15.6852	-0.00479	15.6852	-0.000295
15.6849	-0.00456	15.6849	-0.00482	15.6849	-0.000283333
15.6846	-0.00459	15.6846	-0.00484	15.6846	-0.000223333
15.6843	-0.00459	15.6843	-0.00486	15.6843	-0.000191667
15.684	-0.00459	15.684	-0.00492	15.684	-0.00022
15.6837	-0.0046	15.6837	-0.00491	15.6837	-0.000221667
15.6834	-0.0046	15.6834	-0.00494	15.6834	-0.00023
15.6831	-0.0046	15.6831	-0.00496	15.6831	-0.000205
15.6828	-0.00459	15.6828	-0.00496	15.6828	-0.000265
15.6825	-0.0046	15.6825	-0.00492	15.6825	-0.00031
15.6822	-0.00458	15.6822	-0.00485	15.6822	-0.000291667
15.6819	-0.00456	15.6819	-0.00487	15.6819	-0.000266667
15.6816	-0.00456	15.6816	-0.00483	15.6816	-0.000226667
15.6813	-0.00456	15.6813	-0.00481	15.6813	-0.0002
15.681	-0.00457	15.681	-0.00476	15.681	-0.000213333
15.6806	-0.00457	15.6806	-0.00477	15.6806	-0.000241667
15.6804	-0.00459	15.6804	-0.00479	15.6804	-0.000321667
15.68	-0.00459	15.68	-0.00484	15.68	-0.000326667
15.6797	-0.00458	15.6797	-0.0049	15.6797	-0.000336667
15.6794	-0.00458	15.6794	-0.00496	15.6794	-0.000343333
15.6791	-0.0046	15.6791	-0.00488	15.6791	-0.000283333
15.6788	-0.00462	15.6788	-0.00482	15.6788	-0.00024
15.6785	-0.00461	15.6785	-0.00487	15.6785	-0.000265
15.6782	-0.00459	15.6782	-0.00494	15.6782	-0.000273333
15.6779	-0.00461	15.6779	-0.0049	15.6779	-0.000271667
15.6776	-0.0046	15.6776	-0.00484	15.6776	-0.00024
15.6773	-0.00459	15.6773	-0.00486	15.6773	-0.000271667
15.677	-0.00459	15.677	-0.00489	15.677	-0.00028
15.6767	-0.00457	15.6767	-0.00494	15.6767	-0.000288333
15.6764	-0.00457	15.6764	-0.00494	15.6764	-0.000336667
15.6761	-0.00457	15.6761	-0.00486	15.6761	-0.000331667
15.6758	-0.00459	15.6758	-0.00485	15.6758	-0.000321667
15.6755	-0.00459	15.6755	-0.00487	15.6755	-0.000301667
15.6752	-0.00461	15.6752	-0.00482	15.6752	-0.000228333
15.6749	-0.00461	15.6749	-0.00487	15.6749	-0.000218333
15.6745	-0.00458	15.6745	-0.00494	15.6745	-0.000225
15.6743	-0.00459	15.6743	-0.00493	15.6743	-0.000225
15.6739	-0.00456	15.6739	-0.00487	15.6739	-0.000248333
15.6736	-0.00457	15.6736	-0.00484	15.6736	-0.000325
15.6733	-0.00457	15.6733	-0.0049	15.6733	-0.000318333
15.673	-0.00457	15.673	-0.00499	15.673	-0.0003
15.6727	-0.00457	15.6727	-0.00501	15.6727	-0.00025
15.6724	-0.00455	15.6724	-0.00496	15.6724	-0.000233333
15.6721	-0.00454	15.6721	-0.00491	15.6721	-0.000238333
15.6718	-0.00456	15.6718	-0.00491	15.6718	-0.000238333
15.6715	-0.00458	15.6715	-0.00492	15.6715	-0.00023
15.6712	-0.00459	15.6712	-0.00491	15.6712	-0.000213333
15.6709	-0.00459	15.6709	-0.00486	15.6709	-0.000253333
15.6706	-0.00458	15.6706	-0.00493	15.6706	-0.000301667
15.6703	-0.00457	15.6703	-0.00495	15.6703	-0.00032
15.67	-0.00457	15.67	-0.005	15.67	-0.000266667
15.6697	-0.00455	15.6697	-0.00497	15.6697	-0.00023
15.6694	-0.00455	15.6694	-0.00493	15.6694	-0.000245
15.6691	-0.00458	15.6691	-0.00495	15.6691	-0.000288333
15.6688	-0.00459	15.6688	-0.00491	15.6688	-0.000271667
15.6684	-0.00459	15.6684	-0.00486	15.6684	-0.000285
15.6682	-0.00458	15.6682	-0.0049	15.6682	-0.00029
15.6678	-0.00459	15.6678	-0.0049	15.6678	-0.000285
15.6675	-0.0046	15.6675	-0.00492	15.6675	-0.000268333
15.6672	-0.00461	15.6672	-0.00489	15.6672	-0.00028
15.6669	-0.00458	15.6669	-0.00484	15.6669	-0.000318333
15.6666	-0.00457	15.6666	-0.00488	15.6666	-0.000288333
15.6663	-0.0046	15.6663	-0.00492	15.6663	-0.000273333
15.666	-0.0046	15.666	-0.00495	15.666	-0.000315
15.6657	-0.00458	15.6657	-0.00498	15.6657	-0.000358333
15.6654	-0.00459	15.6654	-0.00505	15.6654	-0.000363333
15.6651	-0.0046	15.6651	-0.00506	15.6651	-0.000365
15.6648	-0.0046	15.6648	-0.00493	15.6648	-0.000341667
15.6645	-0.00461	15.6645	-0.00499	15.6645	-0.000258333
15.6642	-0.00463	15.6642	-0.00506	15.6642	-0.000211667
15.6639	-0.00464	15.6639	-0.00506	15.6639	-0.000258333
15.6636	-0.00466	15.6636	-0.00506	15.6636	-0.00032
15.6633	-0.00465	15.6633	-0.00505	15.6633	-0.00039
15.663	-0.00461	15.663	-0.00498	15.663	-0.000348333
15.6627	-0.00458	15.6627	-0.00485	15.6627	-0.00024
15.6623	-0.00461	15.6623	-0.00482	15.6623	-0.00015594
15.6621	-0.00465	15.6621	-0.00486	15.6621	-0.000157836
15.6617	-0.00464	15.6617	-0.00491	15.6617	-0.000196667
15.6614	-0.00461	15.6614	-0.00496	15.6614	-0.000271667
15.6611	-0.00457	15.6611	-0.005	15.6611	-0.000328333
15.6608	-0.00455	15.6608	-0.00498	15.6608	-0.00037
15.6605	-0.00457	15.6605	-0.00496	15.6605	-0.00038
15.6602	-0.0046	15.6602	-0.0049	15.6602	-0.000345
15.6599	-0.00458	15.6599	-0.0049	15.6599	-0.000366667
15.6596	-0.00457	15.6596	-0.0049	15.6596	-0.000405
15.6593	-0.00456	15.6593	-0.00486	15.6593	-0.0004
15.659	-0.00455	15.659	-0.00491	15.659	-0.000363333
15.6587	-0.00456	15.6587	-0.00487	15.6587	-0.000395
15.6584	-0.00456	15.6584	-0.00485	15.6584	-0.000391667
15.6581	-0.00456	15.6581	-0.00478	15.6581	-0.000318333
15.6578	-0.00456	15.6578	-0.00484	15.6578	-0.000251667
15.6575	-0.00455	15.6575	-0.00488	15.6575	-0.00025
15.6572	-0.00454	15.6572	-0.00483	15.6572	-0.000251667
15.6569	-0.00453	15.6569	-0.00478	15.6569	-0.000256667
15.6566	-0.00453	15.6566	-0.0047	15.6566	-0.000251667
15.6562	-0.00456	15.6562	-0.00475	15.6562	-0.000246667
15.656	-0.00459	15.656	-0.00486	15.656	-0.000233333
15.6556	-0.00459	15.6556	-0.0049	15.6556	-0.000296667
15.6553	-0.00458	15.6553	-0.00488	15.6553	-0.000285
15.655	-0.00457	15.655	-0.0049	15.655	-0.000295
15.6547	-0.00458	15.6547	-0.00493	15.6547	-0.000343333
15.6544	-0.0046	15.6544	-0.00491	15.6544	-0.000328333
15.6541	-0.00463	15.6541	-0.00491	15.6541	-0.00031
15.6538	-0.00462	15.6538	-0.00493	15.6538	-0.000295
15.6535	-0.00461	15.6535	-0.00498	15.6535	-0.000271667
15.6532	-0.00462	15.6532	-0.00493	15.6532	-0.000273333
15.6529	-0.00462	15.6529	-0.00485	15.6529	-0.00026
15.6526	-0.00461	15.6526	-0.00485	15.6526	-0.000258333
15.6523	-0.00455	15.6523	-0.00486	15.6523	-0.000293333
15.652	-0.00452	15.652	-0.00489	15.652	-0.000326667
15.6517	-0.00454	15.6517	-0.00489	15.6517	-0.000303333
15.6514	-0.00458	15.6514	-0.00486	15.6514	-0.000261667
15.6511	-0.00462	15.6511	-0.00486	15.6511	-0.000281667
15.6508	-0.00459	15.6508	-0.00486	15.6508	-0.000271667
15.6505	-0.00458	15.6505	-0.00486	15.6505	-0.000283333
15.6502	-0.00458	15.6502	-0.00487	15.6502	-0.000333333
15.6499	-0.00459	15.6499	-0.00488	15.6499	-0.000346667
15.6495	-0.00458	15.6495	-0.00491	15.6495	-0.00039
15.6492	-0.00458	15.6492	-0.00494	15.6492	-0.000355
15.6489	-0.00458	15.6489	-0.00492	15.6489	-0.000383333
15.6486	-0.00458	15.6486	-0.00489	15.6486	-0.00038
15.6483	-0.00459	15.6483	-0.00487	15.6483	-0.000323333
15.648	-0.00459	15.648	-0.00487	15.648	-0.00027
15.6477	-0.00457	15.6477	-0.00491	15.6477	-0.000248333
15.6474	-0.00456	15.6474	-0.00496	15.6474	-0.000293333
15.6471	-0.00455	15.6471	-0.00492	15.6471	-0.000328333
15.6468	-0.00455	15.6468	-0.0049	15.6468	-0.000355
15.6465	-0.00457	15.6465	-0.00494	15.6465	-0.000346667
15.6462	-0.00455	15.6462	-0.00489	15.6462	-0.000345
15.6459	-0.00452	15.6459	-0.00483	15.6459	-0.0003
15.6456	-0.00454	15.6456	-0.00482	15.6456	-0.000154115
15.6453	-0.00455	15.6453	-0.00487	15.6453	-9.90883e-05
15.645	-0.00455	15.645	-0.00491	15.645	-0.000186667
15.6447	-0.00458	15.6447	-0.00491	15.6447	-0.000268333
15.6444	-0.00457	15.6444	-0.0049	15.6444	-0.000225
15.6441	-0.00455	15.6441	-0.00479	15.6441	-0.000191667
15.6438	-0.00459	15.6438	-0.00477	15.6438	-0.000238333
15.6434	-0.00461	15.6434	-0.00487	15.6434	-0.000308333
15.6431	-0.00457	15.6431	-0.0049	15.6431	-0.000338333
15.6428	-0.00458	15.6428	-0.00485	15.6428	-0.000336667
15.6425	-0.0046	15.6425	-0.00482	15.6425	-0.000255
15.6422	-0.00459	15.6422	-0.00479	15.6422	-0.000195
15.6419	-0.00458	15.6419	-0.00482	15.6419	-0.000221667
15.6416	-0.00459	15.6416	-0.00487	15.6416	-0.000278333
15.6413	-0.00459	15.6413	-0.00487	15.6413	-0.00029
15.641	-0.00455	15.641	-0.00481	15.641	-0.000301667
15.6407	-0.00453	15.6407	-0.00484	15.6407	-0.000365
15.6404	-0.00454	15.6404	-0.0049	15.6404	-0.0004
15.6401	-0.00458	15.6401	-0.0049	15.6401	-0.000441667
15.6398	-0.00457	15.6398	-0.00489	15.6398	-0.00043
15.6395	-0.00456	15.6395	-0.00494	15.6395	-0.000333333
15.6392	-0.00457	15.6392	-0.00493	15.6392	-0.00026
15.6389	-0.00458	15.6389	-0.00486	15.6389	-0.000248333
15.6386	-0.0046	15.6386	-0.00494	15.6386	-0.000268333
15.6383	-0.00459	15.6383	-0.00493	15.6383	-0.00032
15.638	-0.00457	15.638	-0.00488	15.638	-0.000356667
15.6377	-0.00455	15.6377	-0.0048	15.6377	-0.000336667
15.6373	-0.00454	15.6373	-0.00485	15.6373	-0.000316667
15.637	-0.00455	15.637	-0.00484	15.637	-0.00033
15.6367	-0.00454	15.6367	-0.00481	15.6367	-0.000286667
15.6364	-0.00456	15.6364	-0.00484	15.6364	-0.000296667
15.6361	-0.00456	15.6361	-0.00484	15.6361	-0.00034
15.6358	-0.00458	15.6358	-0.00487	15.6358	-0.00036
15.6355	-0.0046	15.6355	-0.00486	15.6355	-0.000321667
15.6352	-0.00457	15.6352	-0.00484	15.6352	-0.00033
15.6349	-0.00456	15.6349	-0.00487	15.6349	-0.000328333
15.6346	-0.00457	15.6346	-0.00485	15.6346	-0.000263333
15.6343	-0.00455	15.6343	-0.00488	15.6343	-0.00019
15.634	-0.00458	15.634	-0.00495	15.634	-0.000176667
15.6337	-0.00461	15.6337	-0.00493	15.6337	-0.000288333
15.6334	-0.00463	15.6334	-0.00497	15.6334	-0.00031
15.6331	-0.00462	15.6331	-0.00489	15.6331	-0.00029
15.6328	-0.00457	15.6328	-0.00484	15.6328	-0.000273333
15.6325	-0.00455	15.6325	-0.00481	15.6325	-0.000325
15.6322	-0.00456	15.6322	-0.00476	15.6322	-0.00032
15.6319	-0.00459	15.6319	-0.00473	15.6319	-0.000213333
15.6316	-0.00458	15.6316	-0.00475	15.6316	-0.000235
15.6312	-0.00461	15.6312	-0.00477	15.6312	-0.000291667
15.6309	-0.0046	15.6309	-0.00475	15.6309	-0.000316667
15.6306	-0.00457	15.6306	-0.00475	15.6306	-0.000261667
15.6303	-0.00455	15.6303	-0.00484	15.6303	-0.000241667
15.63	-0.00457	15.63	-0.00487	15.63	-0.00022
15.6297	-0.00459	15.6297	-0.00483	15.6297	-0.000201667
15.6294	-0.00459	15.6294	-0.00485	15.6294	-0.000215
15.6291	-0.00459	15.6291	-0.00493	15.6291	-0.000245
15.6288	-0.00459	15.6288	-0.00498	15.6288	-0.000278333
15.6285	-0.0046	15.6285	-0.00497	15.6285	-0.00024
15.6282	-0.00458	15.6282	-0.00492	15.6282	-0.000215
15.6279	-0.00459	15.6279	-0.00484	15.6279	-0.000225
15.6276	-0.0046	15.6276	-0.00486	15.6276	-0.000243333
15.6273	-0.00458	15.6273	-0.00488	15.6273	-0.000296667
15.627	-0.00459	15.627	-0.00494	15.627	-0.000318333
15.6267	-0.00459	15.6267	-0.00494	15.6267	-0.000335
15.6264	-0.00459	15.6264	-0.00495	15.6264	-0.000306667
15.6261	-0.00458	15.6261	-0.00503	15.6261	-0.000308333
15.6258	-0.00459	15.6258	-0.00494	15.6258	-0.000361667
15.6255	-0.00457	15.6255	-0.00487	15.6255	-0.000386667
15.6251	-0.00459	15.6251	-0.00484	15.6251	-0.000371667
15.6248	-0.00458	15.6248	-0.00484	15.6248	-0.000321667
15.6245	-0.00455	15.6245	-0.00487	15.6245	-0.00027
15.6242	-0.00455	15.6242	-0.00492	15.6242	-0.000195
15.6239	-0.00458	15.6239	-0.00491	15.6239	-0.0002
15.6236	-0.00456	15.6236	-0.00494	15.6236	-0.000265
15.6233	-0.00454	15.6233	-0.00495	15.6233	-0.000283333
15.623	-0.00457	15.623	-0.00496	15.623	-0.000268333
15.6227	-0.00458	15.6227	-0.00496	15.6227	-0.000226667
15.6224	-0.00457	15.6224	-0.00489	15.6224	-0.00025
15.6221	-0.00458	15.6221	-0.00483	15.6221	-0.000298333
15.6218	-0.0046	15.6218	-0.00483	15.6218	-0.000241667
15.6215	-0.00464	15.6215	-0.00485	15.6215	-0.000248333
15.6212	-0.00462	15.6212	-0.00483	15.6212	-0.000278333
15.6209	-0.0046	15.6209	-0.00477	15.6209	-0.000293333
15.6206	-0.00461	15.6206	-0.00475	15.6206	-0.000288333
15.6203	-0.00462	15.6203	-0.00479	15.6203	-0.000348333
15.62	-0.00461	15.62	-0.0048	15.62	-0.0004
15.6197	-0.00461	15.6197	-0.00481	15.6197	-0.000446667
15.6194	-0.00462	15.6194	-0.00484	15.6194	-0.000435
15.619	-0.00461	15.619	-0.00485	15.619	-0.00034
15.6187	-0.0046	15.6187	-0.00484	15.6187	-0.000298333
15.6184	-0.00459	15.6184	-0.00481	15.6184	-0.00028
15.6181	-0.00461	15.6181	-0.00478	15.6181	-0.00027
15.6178	-0.0046	15.6178	-0.0048	15.6178	-0.000225
15.6175	-0.00456	15.6175	-0.00486	15.6175	-0.000171667
15.6172	-0.00454	15.6172	-0.00487	15.6172	-0.00019
15.6169	-0.00457	15.6169	-0.00491	15.6169	-0.000186667
15.6166	-0.00458	15.6166	-0.00492	15.6166	-0.000203333
15.6163	-0.00459	15.6163	-0.00489	15.6163	-0.000205
15.616	-0.00462	15.616	-0.00478	15.616	-0.00021
15.6157	-0.00462	15.6157	-0.0048	15.6157	-0.000251667
15.6154	-0.00461	15.6154	-0.00488	15.6154	-0.000253333
15.6151	-0.00461	15.6151	-0.00486	15.6151	-0.000245
15.6148	-0.00461	15.6148	-0.00484	15.6148	-0.000221667
15.6145	-0.00457	15.6145	-0.00471	15.6145	-0.000213333
15.6142	-0.00456	15.6142	-0.00472	15.6142	-0.000241667
15.6139	-0.00459	15.6139	-0.00474	15.6139	-0.000231667
15.6136	-0.00459	15.6136	-0.00483	15.6136	-0.00025
15.6133	-0.00461	15.6133	-0.00487	15.6133	-0.00032
15.6129	-0.00463	15.6129	-0.00485	15.6129	-0.000275
15.6126	-0.00466	15.6126	-0.0049	15.6126	-0.000218333
15.6123	-0.00467	15.6123	-0.00497	15.6123	-0.000225
15.612	-0.00465	15.612	-0.00491	15.612	-0.000213333
15.6117	-0.00462	15.6117	-0.00487	15.6117	-0.000218333
15.6114	-0.00461	15.6114	-0.00491	15.6114	-0.000241667
15.6111	-0.00459	15.6111	-0.00492	15.6111	-0.000266667
15.6108	-0.00458	15.6108	-0.00489	15.6108	-0.000298333
15.6105	-0.0046	15.6105	-0.0049	15.6105	-0.000281667
15.6102	-0.0046	15.6102	-0.0049	15.6102	-0.000238333
15.6099	-0.00459	15.6099	-0.00485	15.6099	-0.000233333
15.6096	-0.00458	15.6096	-0.00481	15.6096	-0.000241667
15.6093	-0.00457	15.6093	-0.00483	15.6093	-0.000263333
15.609	-0.00455	15.609	-0.0049	15.609	-0.000261667
15.6087	-0.00454	15.6087	-0.00484	15.6087	-0.000261667
15.6084	-0.00457	15.6084	-0.00483	15.6084	-0.00028
15.6081	-0.0046	15.6081	-0.00482	15.6081	-0.000281667
15.6078	-0.00462	15.6078	-0.00481	15.6078	-0.000305
15.6075	-0.00466	15.6075	-0.00484	15.6075	-0.00035
15.6072	-0.00466	15.6072	-0.00488	15.6072	-0.000323333
15.6068	-0.00464	15.6068	-0.00479	15.6068	-0.000303333
15.6065	-0.00465	15.6065	-0.00478	15.6065	-0.000281667
15.6062	-0.00463	15.6062	-0.00482	15.6062	-0.000276667
15.6059	-0.00459	15.6059	-0.00491	15.6059	-0.000301667
15.6056	-0.00459	15.6056	-0.0049	15.6056	-0.000293333
15.6053	-0.00458	15.6053	-0.00486	15.6053	-0.000345
15.605	-0.00454	15.605	-0.00489	15.605	-0.000371667
15.6047	-0.00455	15.6047	-0.00493	15.6047	-0.000326667
15.6044	-0.00456	15.6044	-0.00499	15.6044	-0.000278333
15.6041	-0.00455	15.6041	-0.00498	15.6041	-0.000268333
15.6038	-0.00458	15.6038	-0.00495	15.6038	-0.00029
15.6035	-0.00461	15.6035	-0.00487	15.6035	-0.000296667
15.6032	-0.00462	15.6032	-0.00479	15.6032	-0.000298333
15.6029	-0.00461	15.6029	-0.00476	15.6029	-0.000348333
15.6026	-0.00459	15.6026	-0.00479	15.6026	-0.000333333
15.6023	-0.00458	15.6023	-0.00483	15.6023	-0.000296667
15.602	-0.00458	15.602	-0.00482	15.602	-0.000346667
15.6017	-0.00458	15.6017	-0.00484	15.6017	-0.00034
15.6014	-0.0046	15.6014	-0.00489	15.6014	-0.0003
15.6011	-0.0046	15.6011	-0.00492	15.6011	-0.00023
15.6007	-0.00461	15.6007	-0.00484	15.6007	-0.000198333
15.6004	-0.0046	15.6004	-0.00483	15.6004	-0.00024
15.6001	-0.00456	15.6001	-0.00489	15.6001	-0.000261667
15.5998	-0.00457	15.5998	-0.00492	15.5998	-0.00027
15.5995	-0.00461	15.5995	-0.00486	15.5995	-0.000335
15.5992	-0.00461	15.5992	-0.00481	15.5992	-0.000393333
15.5989	-0.00459	15.5989	-0.00479	15.5989	-0.000378333
15.5986	-0.00459	15.5986	-0.00483	15.5986	-0.000413333
15.5983	-0.00463	15.5983	-0.00483	15.5983	-0.000336667
15.598	-0.00462	15.598	-0.00477	15.598	-0.00029
15.5977	-0.00462	15.5977	-0.00476	15.5977	-0.00034
15.5974	-0.00462	15.5974	-0.00474	15.5974	-0.000353333
15.5971	-0.00461	15.5971	-0.00476	15.5971	-0.000378333
15.5968	-0.00461	15.5968	-0.00479	15.5968	-0.0004
15.5965	-0.00461	15.5965	-0.00481	15.5965	-0.000398333
15.5962	-0.00462	15.5962	-0.00485	15.5962	-0.000375
15.5959	-0.00462	15.5959	-0.00484	15.5959	-0.000318333
15.5956	-0.00463	15.5956	-0.00486	15.5956	-0.000291667
15.5953	-0.00464	15.5953	-0.00488	15.5953	-0.000325
15.595	-0.00461	15.595	-0.00491	15.595	-0.00033
15.5946	-0.00461	15.5946	-0.00493	15.5946	-0.000328333
15.5943	-0.00462	15.5943	-0.00486	15.5943	-0.000351667
15.594	-0.00463	15.594	-0.00479	15.594	-0.000308333
15.5937	-0.00461	15.5937	-0.00474	15.5937	-0.000301667
15.5934	-0.00459	15.5934	-0.00471	15.5934	-0.000326667
15.5931	-0.0046	15.5931	-0.00473	15.5931	-0.000346667
15.5928	-0.00463	15.5928	-0.0048	15.5928	-0.000343333
15.5925	-0.00465	15.5925	-0.00478	15.5925	-0.000333333
15.5922	-0.00462	15.5922	-0.00477	15.5922	-0.00029
15.5919	-0.00456	15.5919	-0.00485	15.5919	-0.00028
15.5916	-0.00457	15.5916	-0.00488	15.5916	-0.000318333
15.5913	-0.00458	15.5913	-0.00483	15.5913	-0.000325
15.591	-0.00461	15.591	-0.00487	15.591	-0.000291667
15.5907	-0.00461	15.5907	-0.00487	15.5907	-0.000343333
15.5904	-0.00457	15.5904	-0.00489	15.5904	-0.000431667
15.5901	-0.00455	15.5901	-0.00488	15.5901	-0.000415
15.5898	-0.00451	15.5898	-0.0048	15.5898	-0.000365
15.5895	-0.00452	15.5895	-0.00481	15.5895	-0.00035
15.5892	-0.00458	15.5892	-0.00481	15.5892	-0.000421667
15.5889	-0.00461	15.5889	-0.00486	15.5889	-0.000448333
15.5885	-0.00458	15.5885	-0.00491	15.5885	-0.00043
15.5882	-0.00457	15.5882	-0.00489	15.5882	-0.000346667
15.5879	-0.00458	15.5879	-0.00486	15.5879	-0.000321667
15.5876	-0.00458	15.5876	-0.00479	15.5876	-0.000283333
15.5873	-0.00458	15.5873	-0.00474	15.5873	-0.000278333
15.587	-0.00456	15.587	-0.00475	15.587	-0.000273333
15.5867	-0.00455	15.5867	-0.00477	15.5867	-0.000261667
15.5864	-0.00457	15.5864	-0.00482	15.5864	-0.00025
15.5861	-0.00458	15.5861	-0.00483	15.5861	-0.000268333
15.5858	-0.00459	15.5858	-0.00482	15.5858	-0.00034
15.5855	-0.00461	15.5855	-0.00479	15.5855	-0.000398333
15.5852	-0.00459	15.5852	-0.00473	15.5852	-0.000373333
15.5849	-0.00458	15.5849	-0.00473	15.5849	-0.000331667
15.5846	-0.0046	15.5846	-0.00482	15.5846	-0.00024
15.5843	-0.00461	15.5843	-0.0049	15.5843	-0.00023
15.584	-0.00459	15.584	-0.00495	15.584	-0.0003
15.5837	-0.00459	15.5837	-0.005	15.5837	-0.000365
15.5834	-0.00462	15.5834	-0.00503	15.5834	-0.000373333
15.5831	-0.00463	15.5831	-0.005	15.5831	-0.000356667
15.5828	-0.00462	15.5828	-0.005	15.5828	-0.00033
15.5824	-0.00463	15.5824	-0.00496	15.5824	-0.000353333
15.5821	-0.00463	15.5821	-0.00496	15.5821	-0.000336667
15.5818	-0.00463	15.5818	-0.00493	15.5818	-0.000385
15.5815	-0.00464	15.5815	-0.00489	15.5815	-0.000426667
15.5812	-0.00463	15.5812	-0.00486	15.5812	-0.000408333
15.5809	-0.00463	15.5809	-0.00486	15.5809	-0.000371667
15.5806	-0.00462	15.5806	-0.0049	15.5806	-0.000366667
15.5803	-0.0046	15.5803	-0.00494	15.5803	-0.000326667
15.58	-0.00459	15.58	-0.00495	15.58	-0.000306667
15.5797	-0.00459	15.5797	-0.00493	15.5797	-0.00034
15.5794	-0.00457	15.5794	-0.00495	15.5794	-0.000355
15.5791	-0.00456	15.5791	-0.00492	15.5791	-0.000333333
15.5788	-0.00455	15.5788	-0.00494	15.5788	-0.00027
15.5785	-0.00455	15.5785	-0.00489	15.5785	-0.000196667
15.5782	-0.00455	15.5782	-0.0048	15.5782	-0.000235
15.5779	-0.00455	15.5779	-0.00482	15.5779	-0.000308333
15.5776	-0.00457	15.5776	-0.0049	15.5776	-0.000321667
15.5773	-0.0046	15.5773	-0.00497	15.5773	-0.000316667
15.577	-0.00457	15.577	-0.00497	15.577	-0.000341667
15.5767	-0.00454	15.5767	-0.00498	15.5767	-0.000418333
15.5763	-0.00454	15.5763	-0.00492	15.5763	-0.00041
15.576	-0.00457	15.576	-0.00485	15.576	-0.000351667
15.5757	-0.00462	15.5757	-0.00484	15.5757	-0.000313333
15.5754	-0.00464	15.5754	-0.00491	15.5754	-0.00027
15.5751	-0.00464	15.5751	-0.00497	15.5751	-0.000258333
15.5748	-0.00463	15.5748	-0.005	15.5748	-0.000276667
15.5745	-0.00461	15.5745	-0.00505	15.5745	-0.00027
15.5742	-0.00458	15.5742	-0.005	15.5742	-0.00024
15.5739	-0.00457	15.5739	-0.00496	15.5739	-0.000221667
15.5736	-0.00461	15.5736	-0.0049	15.5736	-0.0002
15.5733	-0.00462	15.5733	-0.00484	15.5733	-0.000228333
15.573	-0.00459	15.573	-0.00482	15.573	-0.000263333
15.5727	-0.00457	15.5727	-0.00488	15.5727	-0.000246667
15.5724	-0.00457	15.5724	-0.00495	15.5724	-0.000266667
15.5721	-0.00458	15.5721	-0.00493	15.5721	-0.00024
15.5718	-0.00459	15.5718	-0.00482	15.5718	-0.000258333
15.5715	-0.0046	15.5715	-0.00476	15.5715	-0.000278333
15.5712	-0.00462	15.5712	-0.00484	15.5712	-0.000341667
15.5709	-0.00462	15.5709	-0.00493	15.5709	-0.000316667
15.5706	-0.00461	15.5706	-0.00496	15.5706	-0.000301667
15.5702	-0.0046	15.5702	-0.00493	15.5702	-0.00031
15.5699	-0.00456	15.5699	-0.00495	15.5699	-0.000305
15.5696	-0.00453	15.5696	-0.00495	15.5696	-0.000278333
15.5693	-0.00455	15.5693	-0.005	15.5693	-0.000243333
15.569	-0.00456	15.569	-0.00497	15.569	-0.000275
15.5687	-0.00457	15.5687	-0.00492	15.5687	-0.00028
15.5684	-0.00458	15.5684	-0.00494	15.5684	-0.000266667
15.5681	-0.00459	15.5681	-0.0049	15.5681	-0.000263333
15.5678	-0.00459	15.5678	-0.00476	15.5678	-0.000243333
15.5675	-0.00458	15.5675	-0.00475	15.5675	-0.000286667
15.5672	-0.00456	15.5672	-0.00473	15.5672	-0.000303333
15.5669	-0.00457	15.5669	-0.00471	15.5669	-0.000311667
15.5666	-0.0046	15.5666	-0.00478	15.5666	-0.00029
15.5663	-0.00461	15.5663	-0.00485	15.5663	-0.000293333
15.566	-0.00459	15.566	-0.00492	15.566	-0.000261667
15.5657	-0.0046	15.5657	-0.00492	15.5657	-0.000258333
15.5654	-0.00462	15.5654	-0.00494	15.5654	-0.0003
15.5651	-0.00462	15.5651	-0.00495	15.5651	-0.000338333
15.5648	-0.0046	15.5648	-0.00496	15.5648	-0.000301667
15.5645	-0.00459	15.5645	-0.0049	15.5645	-0.000255
15.5641	-0.00462	15.5641	-0.00484	15.5641	-0.000326667
15.5638	-0.00466	15.5638	-0.0048	15.5638	-0.000306667
15.5635	-0.00466	15.5635	-0.00479	15.5635	-0.000266667
15.5632	-0.00466	15.5632	-0.00482	15.5632	-0.000293333
15.5629	-0.00463	15.5629	-0.00488	15.5629	-0.00033
15.5626	-0.00458	15.5626	-0.00498	15.5626	-0.000351667
15.5623	-0.00457	15.5623	-0.00494	15.5623	-0.000313333
[truncated: 63,554 more rows]

## Sheet: Fig. 2b
[EMI][TFSI] 100 wt%		[EMI][TFSI] 80 wt%		[EMI][TFSI] 60 wt%		[EMI][TFSI] 40 wt%		[EMI][TFSI] 20 wt%		[EMI][TFSI] 0 wt%
19F Chemical Shift	Peak Intensity (a.u.)	19F Chemical Shift	Peak Intensity (a.u.)	19F Chemical Shift	Peak Intensity (a.u.)	19F Chemical Shift	Peak Intensity (a.u.)	19F Chemical Shift	Peak Intensity (a.u.)	19F Chemical Shift	Peak Intensity (a.u.)
20.7255	-5.62836e-05	20.7255	5.32276e-05	20.7255	3.19336e-05	20.7255	3.23468e-05	20.7255	4.55108e-05	20.7255	6.0083e-05
20.7218	-4.85862e-05	20.7218	5.74253e-05	20.7218	6.0686e-05	20.7218	4.67167e-05	20.7218	5.04671e-05	20.7218	0.00016445
20.7181	-4.66124e-05	20.7181	5.65041e-05	20.7181	5.49841e-05	20.7181	1.48749e-05	20.7181	8.71369e-05	20.7181	4.93775e-05
20.7144	-6.06258e-05	20.7144	4.76088e-05	20.7144	4.7395e-05	20.7144	6.27458e-05	20.7144	2.63052e-05	20.7144	0.000160426
20.7108	-5.67442e-05	20.7108	3.98319e-05	20.7108	3.5034e-05	20.7108	3.00095e-05	20.7108	4.82233e-05	20.7108	0.000129645
20.7071	-5.02967e-05	20.7071	3.18839e-05	20.7071	4.79207e-05	20.7071	4.32252e-05	20.7071	3.9014e-06	20.7071	0.000195891
20.7034	-5.26323e-05	20.7034	5.32802e-05	20.7034	5.39327e-05	20.7034	-5.64121e-06	20.7034	5.15052e-05	20.7034	0.000108234
20.6997	-5.30599e-05	20.6997	4.19504e-05	20.6997	9.53022e-05	20.6997	2.63593e-05	20.6997	2.78456e-05	20.6997	0.000194664
20.696	-5.67442e-05	20.696	5.078e-05	20.696	6.504e-05	20.696	3.34577e-05	20.696	3.21991e-05	20.696	0.000154719
20.6923	-4.94743e-05	20.6923	4.00819e-05	20.6923	5.13311e-05	20.6923	6.76368e-05	20.6923	6.94215e-05	20.6923	0.000132774
20.6887	-4.75664e-05	20.6887	3.78186e-05	20.6887	1.69711e-05	20.6887	1.96072e-05	20.6887	2.9721e-05	20.6887	4.95661e-05
20.685	-5.00006e-05	20.685	5.32802e-05	20.685	-4.21918e-06	20.685	5.49549e-05	20.685	1.28763e-05	20.685	7.81928e-05
20.6813	-5.00335e-05	20.6813	4.87141e-05	20.6813	2.62856e-05	20.6813	2.66623e-05	20.6813	5.25098e-05	20.6813	0.000149028
20.6776	-4.10532e-05	20.6776	5.58725e-05	20.6776	5.48223e-05	20.6776	4.71495e-05	20.6776	4.86754e-05	20.6776	0.000114632
20.6739	-4.24677e-05	20.6739	5.82937e-05	20.6739	4.42811e-05	20.6739	1.815e-05	20.6739	6.60224e-05	20.6739	0.000121345
20.6702	-4.39479e-05	20.6702	3.57e-05	20.6702	6.95558e-06	20.6702	1.56973e-05	20.6702	6.24224e-05	20.6702	8.63673e-05
20.6666	-4.75664e-05	20.6666	5.4425e-05	20.6666	5.89472e-05	20.6666	3.27796e-05	20.6666	5.95257e-05	20.6666	0.000112793
20.6629	-5.06585e-05	20.6629	4.46217e-05	20.6629	5.17624e-05	20.6629	4.31242e-05	20.6629	6.18699e-05	20.6629	5.7945e-05
20.6592	-5.57244e-05	20.6592	4.79509e-05	20.6592	6.26271e-05	20.6592	3.61557e-05	20.6592	7.2335e-06	20.6592	0.000125935
20.6555	-5.43428e-05	20.6555	5.01089e-05	20.6555	1.87234e-05	20.6555	5.31514e-05	20.6555	8.20466e-05	20.6555	7.63849e-05
20.6518	-3.69742e-05	20.6518	5.31223e-05	20.6518	6.80325e-05	20.6518	1.69669e-05	20.6518	6.99908e-05	20.6518	7.33352e-05
20.6481	-5.00335e-05	20.6481	5.57015e-05	20.6481	4.56696e-05	20.6481	1.44998e-05	20.6481	6.35275e-05	20.6481	0.000117918
20.6444	-5.18757e-05	20.6444	4.73719e-05	20.6444	5.5038e-05	20.6444	4.00511e-05	20.6444	6.17359e-05	20.6444	3.36729e-05
20.6408	-4.22374e-05	20.6408	3.42525e-05	20.6408	3.56271e-05	20.6408	-1.50047e-06	20.6408	4.29322e-05	20.6408	0.000122351
20.6371	-4.37177e-05	20.6371	3.82265e-05	20.6371	7.87085e-05	20.6371	3.04279e-05	20.6371	2.84317e-05	20.6371	0.000109681
20.6334	-3.5132e-05	20.6334	4.71614e-05	20.6334	6.15892e-05	20.6334	-3.31836e-07	20.6334	5.89564e-05	20.6334	6.32428e-05
20.6297	-2.58227e-05	20.6297	4.71877e-05	20.6297	1.72002e-05	20.6297	7.02915e-05	20.6297	4.55108e-05	20.6297	0.000107605
20.626	-5.03954e-05	20.626	4.88062e-05	20.626	5.30026e-05	20.626	1.13978e-06	20.626	6.48503e-05	20.626	0.000141876
20.6224	-4.40795e-05	20.6224	5.26091e-05	20.6224	7.41389e-05	20.6224	4.49565e-05	20.6224	4.57787e-05	20.6224	4.76797e-05
20.6187	-4.57901e-05	20.6187	3.2805e-05	20.6187	4.69367e-05	20.6187	2.17857e-05	20.6187	3.3388e-05	20.6187	3.63611e-05
20.615	-3.99676e-05	20.615	5.35434e-05	20.615	3.18528e-05	20.615	3.22891e-05	20.615	5.6428e-05	20.615	0.000115293
20.6113	-4.25005e-05	20.6113	4.84378e-05	20.6113	2.3711e-05	20.6113	-1.97082e-05	20.6113	4.47405e-05	20.6113	0.000166509
20.6076	-3.97045e-05	20.6076	5.32934e-05	20.6076	-3.63146e-05	20.6076	4.54182e-05	20.6076	3.41917e-05	20.6076	0.000110608
20.6039	-4.82901e-05	20.6039	4.57534e-05	20.6039	3.79322e-05	20.6039	2.04584e-05	20.6039	6.74457e-05	20.6039	0.000145051
20.6002	-3.39149e-05	20.6002	5.02537e-05	20.6002	3.05991e-05	20.6002	6.37702e-05	20.6002	7.49973e-05	20.6002	0.00016434
20.5966	-5.03296e-05	20.5966	3.48052e-05	20.5966	4.22457e-05	20.5966	3.35154e-05	20.5966	2.93359e-05	20.5966	7.30051e-05
20.5929	-2.78622e-05	20.5929	5.16617e-05	20.5929	7.73066e-05	20.5929	5.19106e-05	20.5929	4.35182e-05	20.5929	0.000120559
20.5892	-4.1119e-05	20.5892	4.83983e-05	20.5892	-3.65303e-06	20.5892	3.32701e-05	20.5892	-3.09935e-05	20.5892	0.000168113
20.5855	-3.40136e-05	20.5855	3.44499e-05	20.5855	-7.00949e-06	20.5855	4.36148e-05	20.5855	1.19051e-05	20.5855	0.000108234
20.5818	-4.71059e-05	20.5818	3.08444e-05	20.5818	6.14814e-05	20.5818	4.08302e-05	20.5818	7.36745e-05	20.5818	0.000142536
20.5781	-4.46058e-05	20.5781	4.77535e-05	20.5781	2.52611e-05	20.5781	1.92176e-05	20.5781	3.37228e-05	20.5781	0.000136264
20.5745	-3.06912e-05	20.5745	4.51875e-05	20.5745	7.03376e-05	20.5745	3.97626e-05	20.5745	8.24485e-05	20.5745	0.000102669
20.5708	-4.19742e-05	20.5708	4.81088e-05	20.5708	6.90974e-05	20.5708	-1.76161e-05	20.5708	5.51052e-05	20.5708	0.000136043
20.5671	-2.50003e-05	20.5671	4.25426e-05	20.5671	4.90125e-05	20.5671	1.48172e-05	20.5671	7.82624e-05	20.5671	9.61139e-05
20.5634	-3.77965e-05	20.5634	3.19102e-05	20.5634	2.28078e-05	20.5634	1.77604e-05	20.5634	8.70866e-05	20.5634	0.000140115
20.5597	-3.57241e-05	20.5597	4.5477e-05	20.5597	2.5032e-05	20.5597	-1.54231e-05	20.5597	5.12708e-05	20.5597	0.000115183
20.556	-3.84873e-05	20.556	3.42394e-05	20.556	2.77145e-05	20.556	4.82605e-05	20.556	3.13452e-05	20.556	0.000194224
20.5524	-3.80597e-05	20.5524	4.9372e-05	20.5524	3.46161e-05	20.5524	1.62455e-05	20.5524	3.69042e-05	20.5524	8.72634e-05
20.5487	-3.7336e-05	20.5487	4.04372e-05	20.5487	6.11983e-06	20.5487	4.42496e-05	20.5487	5.59592e-05	20.5487	8.12111e-05
20.545	-3.77308e-05	20.545	4.81746e-05	20.545	3.7029e-05	20.545	1.525e-05	20.545	5.0015e-05	20.545	0.000134723
20.5413	-3.61847e-05	20.5413	4.10162e-05	20.5413	2.45198e-05	20.5413	8.59887e-06	20.5413	5.02661e-05	20.5413	0.000106772
20.5376	-3.14807e-05	20.5376	4.64771e-05	20.5376	4.2003e-05	20.5376	3.44099e-05	20.5376	4.72187e-05	20.5376	0.000138779
20.5339	-3.55268e-05	20.5339	4.86483e-05	20.5339	5.12502e-05	20.5339	3.33134e-05	20.5339	6.13173e-05	20.5339	8.47481e-05
20.5302	-4.11518e-05	20.5302	4.08451e-05	20.5302	4.49282e-05	20.5302	1.19172e-05	20.5302	8.08076e-05	20.5302	0.000150129
20.5266	-3.49347e-05	20.5266	5.53067e-05	20.5266	9.45473e-05	20.5266	7.32636e-05	20.5266	9.68485e-05	20.5266	0.000189823
20.5229	-3.73031e-05	20.5229	3.90292e-05	20.5229	4.21109e-05	20.5229	8.02032e-05	20.5229	6.48001e-05	20.5229	2.78249e-05
20.5192	-2.81254e-05	20.5192	1.97778e-05	20.5192	3.2028e-05	20.5192	-6.91084e-06	20.5192	3.99852e-05	20.5192	6.72357e-05
20.5155	-2.27306e-05	20.5155	3.48841e-05	20.5155	7.64035e-05	20.5155	2.98075e-05	20.5155	2.64391e-05	20.5155	0.00012779
20.5118	-2.52306e-05	20.5118	4.51612e-05	20.5118	0.000114578	20.5118	2.25937e-05	20.5118	7.54997e-05	20.5118	0.000151764
20.5081	-2.99675e-05	20.5081	2.88047e-05	20.5081	4.14099e-05	20.5081	4.1364e-05	20.5081	3.74568e-05	20.5081	0.000118185
20.5045	-2.7928e-05	20.5045	4.86483e-05	20.5045	4.86755e-05	20.5045	6.19234e-05	20.5045	5.95424e-05	20.5045	2.95542e-05
20.5008	-2.15463e-05	20.5008	3.4621e-05	20.5008	9.13661e-05	20.5008	5.14345e-05	20.5008	2.99889e-05	20.5008	0.000128781
20.4971	-2.62503e-05	20.4971	5.01484e-05	20.4971	3.98867e-05	20.4971	-1.15421e-07	20.4971	5.30457e-05	20.4971	4.88115e-05
20.4934	-3.58886e-05	20.4934	5.13722e-05	20.4934	7.69022e-05	20.4934	2.22474e-05	20.4934	3.42587e-05	20.4934	6.72357e-05
20.4897	-2.81912e-05	20.4897	4.07925e-05	20.4897	7.7765e-05	20.4897	1.43699e-05	20.4897	1.02977e-05	20.4897	0.000163428
20.486	-2.19411e-05	20.486	4.65955e-05	20.486	3.08418e-05	20.486	-8.07948e-06	20.486	5.69303e-05	20.486	0.000116142
20.4824	-2.94412e-05	20.4824	2.99232e-05	20.4824	8.13641e-05	20.4824	3.73099e-05	20.4824	3.41917e-05	20.4824	0.000162909
20.4787	-2.43424e-05	20.4787	3.07917e-05	20.4787	7.26157e-05	20.4787	4.79142e-05	20.4787	5.86717e-05	20.4787	7.56775e-05
20.475	-2.17108e-05	20.475	4.07135e-05	20.475	6.2735e-05	20.475	2.16847e-05	20.475	5.45024e-05	20.475	0.000117824
20.4713	-3.47044e-05	20.4713	3.71211e-05	20.4713	6.24519e-05	20.4713	2.51041e-05	20.4713	4.58289e-05	20.4713	0.000105986
20.4676	-2.12503e-05	20.4676	3.78844e-05	20.4676	5.81923e-05	20.4676	1.84097e-05	20.4676	2.81303e-06	20.4676	9.57524e-05
20.4639	-3.47044e-05	20.4639	2.55677e-05	20.4639	1.15117e-05	20.4639	2.17136e-05	20.4639	8.37211e-05	20.4639	0.000109618
20.4602	-2.26319e-05	20.4602	2.74757e-05	20.4602	6.11983e-05	20.4602	7.81401e-05	20.4602	9.58271e-05	20.4602	4.79626e-05
20.4566	-2.31582e-05	20.4566	4.77667e-05	20.4566	-8.62707e-07	20.4566	4.55481e-05	20.4566	-1.84354e-05	20.4566	0.00011523
20.4529	-2.18424e-05	20.4529	5.1438e-05	20.4529	9.69197e-05	20.4529	1.83375e-05	20.4529	8.09415e-05	20.4529	0.000144045
20.4492	-2.39477e-05	20.4492	3.84107e-05	20.4492	7.21304e-05	20.4492	7.66829e-05	20.4492	5.10866e-05	20.4492	6.84462e-05
20.4455	-3.22702e-05	20.4455	3.7029e-05	20.4455	9.01394e-05	20.4455	1.37063e-05	20.4455	4.40205e-05	20.4455	0.00011306
20.4418	-2.34871e-05	20.4418	3.90292e-05	20.4418	7.00006e-05	20.4418	-5.4825e-07	20.4418	2.03442e-05	20.4418	0.000115497
20.4382	-1.0658e-05	20.4382	5.02274e-05	20.4382	5.09402e-05	20.4382	4.89386e-05	20.4382	5.55071e-05	20.4382	0.000160394
20.4345	-2.31253e-05	20.4345	3.10549e-05	20.4345	4.34723e-05	20.4345	3.5391e-05	20.4345	1.73972e-05	20.4345	3.35628e-05
20.4308	-1.1283e-05	20.4308	2.71336e-05	20.4308	3.17045e-05	20.4308	6.47945e-05	20.4308	4.36187e-05	20.4308	0.000152691
20.4271	-7.76326e-06	20.4271	3.71606e-05	20.4271	7.46781e-05	20.4271	5.26176e-05	20.4271	2.46475e-05	20.4271	0.000159262
20.4234	-1.63818e-05	20.4234	3.66474e-05	20.4234	6.69946e-05	20.4234	1.67361e-06	20.4234	7.44615e-05	20.4234	0.000177466
20.4197	-1.30594e-05	20.4197	2.37912e-05	20.4197	3.36456e-05	20.4197	-2.30987e-05	20.4197	7.85471e-05	20.4197	0.00015365
20.416	-2.21384e-05	20.416	2.35807e-05	20.416	7.85737e-05	20.416	5.23146e-05	20.416	1.99089e-05	20.416	9.70257e-05
20.4124	-1.70068e-05	20.4124	3.27656e-05	20.4124	7.08903e-05	20.4124	6.98442e-05	20.4124	9.15741e-05	20.4124	0.00015615
20.4087	-2.04279e-05	20.4087	3.30024e-05	20.4087	5.77609e-05	20.4087	2.05738e-05	20.4087	2.41786e-05	20.4087	6.3793e-05
20.405	-2.21384e-05	20.405	5.17406e-05	20.405	7.69696e-06	20.405	5.17808e-05	20.405	6.51517e-05	20.405	4.6422e-05
20.4013	-1.60199e-05	20.4013	3.58711e-05	20.4013	4.97674e-05	20.4013	5.64265e-05	20.4013	2.9587e-05	20.4013	0.000105515
20.3976	-1.02304e-05	20.3976	3.3634e-05	20.3976	-1.90874e-05	20.3976	4.4163e-05	20.3976	7.25694e-05	20.3976	0.000140398
20.3939	-2.30266e-05	20.3939	4.299e-05	20.3939	3.61933e-05	20.3939	3.67039e-05	20.3939	5.26103e-05	20.3939	5.03207e-05
20.3903	-1.0033e-05	20.3903	3.4213e-05	20.3903	5.6359e-05	20.3903	-9.50781e-06	20.3903	8.59313e-05	20.3903	0.000164089
20.3866	-1.30594e-05	20.3866	3.86081e-05	20.3866	4.54134e-05	20.3866	-1.43988e-05	20.3866	2.5334e-05	20.3866	6.97038e-05
20.3829	-7.30273e-06	20.3829	3.18708e-05	20.3829	1.30889e-05	20.3829	2.13529e-06	20.3829	3.19145e-05	20.3829	0.000109398
20.3792	-1.32568e-05	20.3792	2.51466e-05	20.3792	-7.50825e-06	20.3792	4.73948e-05	20.3792	7.26364e-05	20.3792	8.47953e-05
20.3755	-1.52305e-05	20.3755	2.56861e-05	20.3755	4.36745e-06	20.3755	6.75502e-05	20.3755	2.2521e-05	20.3755	7.97176e-05
20.3718	-1.52305e-05	20.3718	3.53184e-05	20.3718	6.28833e-05	20.3718	3.52323e-05	20.3718	5.91573e-05	20.3718	0.000149673
20.3681	-1.55594e-05	20.3681	1.73829e-05	20.3681	-4.77454e-05	20.3681	5.14057e-05	20.3681	0.000101771	20.3681	0.00015549
20.3645	-1.1908e-05	20.3645	3.57131e-05	20.3645	4.18548e-05	20.3645	3.42801e-05	20.3645	4.87759e-05	20.3645	0.000234751
20.3608	-1.62831e-05	20.3608	3.07786e-05	20.3608	-2.8348e-05	20.3608	2.92737e-05	20.3608	6.59387e-05	20.3608	7.69666e-05
20.3571	-2.21055e-05	20.3571	3.08838e-05	20.3571	9.05573e-05	20.3571	5.99613e-05	20.3571	6.77471e-05	20.3571	0.000104744
20.3534	-1.76647e-05	20.3534	3.04496e-05	20.3534	2.12037e-05	20.3534	2.88986e-05	20.3534	5.44689e-05	20.3534	0.00010138
20.3497	-1.6645e-05	20.3497	3.38841e-05	20.3497	5.91628e-05	20.3497	3.87815e-05	20.3497	5.14047e-05	20.3497	0.000158524
20.3461	-1.05922e-05	20.3461	3.80423e-05	20.3461	2.30639e-05	20.3461	2.08768e-05	20.3461	7.31387e-05	20.3461	6.13249e-05
20.3424	-4.01321e-06	20.3424	4.8872e-05	20.3424	6.6361e-05	20.3424	3.91278e-05	20.3424	6.3042e-05	20.3424	0.000113673
20.3387	-1.26975e-05	20.3387	4.44112e-05	20.3387	5.99851e-05	20.3387	1.24655e-05	20.3387	4.74364e-05	20.3387	0.000145224
20.335	-9.90144e-06	20.335	3.75159e-05	20.335	1.27249e-05	20.335	4.2778e-05	20.335	8.04894e-05	20.335	0.000113218
20.3313	-9.83565e-06	20.3313	1.93567e-05	20.3313	8.78344e-05	20.3313	3.819e-05	20.3313	8.08243e-05	20.3313	2.92398e-05
20.3276	-1.82568e-05	20.3276	2.25148e-05	20.3276	3.43061e-05	20.3276	4.28789e-05	20.3276	0.000116657	20.3276	0.000162689
20.3239	-1.22699e-05	20.3239	4.11741e-05	20.3239	2.07184e-05	20.3239	4.4769e-05	20.3239	4.45731e-05	20.3239	9.73558e-05
20.3203	-1.02304e-05	20.3203	2.55282e-05	20.3203	6.51613e-05	20.3203	3.68482e-05	20.3203	4.68503e-05	20.3203	0.000118751
20.3166	-7.66457e-06	20.3166	3.99898e-05	20.3166	0.000104145	20.3166	5.26465e-05	20.3166	2.94531e-05	20.3166	2.01377e-05
20.3129	-3.22373e-06	20.3129	3.72264e-05	20.3129	2.11633e-05	20.3129	3.4684e-05	20.3129	4.82066e-05	20.3129	8.38835e-05
20.3092	2.66451e-06	20.3092	3.52394e-05	20.3092	6.52287e-05	20.3092	2.12519e-05	20.3092	8.6735e-06	20.3092	5.44708e-05
20.3055	-4.47374e-06	20.3055	2.92258e-05	20.3055	2.98308e-05	20.3055	6.24717e-05	20.3055	5.8655e-05	20.3055	0.000113705
20.3018	-1.61186e-05	20.3018	2.46597e-05	20.3018	1.15657e-05	20.3018	3.34144e-05	20.3018	8.87443e-06	20.3018	0.000188282
20.2982	-1.4441e-05	20.2982	3.13707e-05	20.2982	-1.95187e-05	20.2982	6.6093e-05	20.2982	3.81433e-05	20.2982	6.69842e-05
20.2945	-9.76986e-06	20.2945	4.05293e-05	20.2945	4.82577e-05	20.2945	5.72344e-05	20.2945	4.03033e-05	20.2945	0.000106914
20.2908	-1.31581e-06	20.2908	2.07384e-05	20.2908	6.65767e-05	20.2908	3.06876e-05	20.2908	5.96094e-05	20.2908	0.000138842
20.2871	-9.27644e-06	20.2871	2.24753e-05	20.2871	4.74219e-05	20.2871	1.45719e-05	20.2871	5.89564e-05	20.2871	0.000137207
20.2834	-3.19083e-06	20.2834	2.70809e-05	20.2834	2.83615e-05	20.2834	1.43988e-05	20.2834	6.85173e-05	20.2834	8.21857e-05
20.2797	-3.84873e-06	20.2797	2.89232e-05	20.2797	7.92612e-05	20.2797	-8.6133e-06	20.2797	5.97266e-05	20.2797	0.000101978
20.2761	1.18423e-06	20.2761	3.13839e-05	20.2761	5.54424e-05	20.2761	5.80135e-05	20.2761	3.73228e-05	20.2761	5.72219e-05
20.2724	-7.56589e-07	20.2724	1.99094e-05	20.2724	6.0376e-05	20.2724	8.59887e-06	20.2724	8.92299e-05	20.2724	0.0001351
20.2687	-2.92767e-06	20.2687	2.67256e-05	20.2687	6.27485e-05	20.2687	3.00383e-05	20.2687	6.03294e-05	20.2687	0.00010814
20.265	6.90798e-07	20.265	2.88179e-05	20.265	3.39691e-05	20.265	6.17503e-06	20.265	4.15926e-05	20.265	-4.44885e-06
20.2613	-6.57903e-06	20.2613	2.90548e-05	20.2613	6.87335e-05	20.2613	5.89225e-05	20.2613	5.32968e-05	20.2613	5.33704e-05
20.2576	5.92113e-07	20.2576	2.58703e-05	20.2576	6.49187e-05	20.2576	-5.97304e-06	20.2576	4.94624e-05	20.2576	0.00013345
20.2539	-8.8488e-06	20.2539	2.7581e-05	20.2539	4.2003e-05	20.2539	3.39194e-05	20.2539	6.1535e-05	20.2539	0.000100406
20.2503	-2.40135e-06	20.2503	3.15286e-05	20.2503	-1.53535e-05	20.2503	5.62678e-07	20.2503	3.58326e-05	20.2503	6.36829e-05
20.2466	3.75005e-06	20.2466	3.23313e-05	20.2466	4.57504e-05	20.2466	-3.34721e-06	20.2466	3.36391e-05	20.2466	0.000191379
20.2429	-8.22379e-06	20.2429	3.83318e-05	20.2429	3.71234e-05	20.2429	4.13352e-05	20.2429	7.25527e-05	20.2429	7.12601e-05
20.2392	-7.56589e-06	20.2392	4.28058e-05	20.2392	7.65113e-05	20.2392	6.64826e-05	20.2392	5.36652e-05	20.2392	0.000129394
20.2355	4.1119e-06	20.2355	2.4765e-05	20.2355	-4.21918e-06	20.2355	5.45365e-05	20.2355	7.11294e-05	20.2355	0.000145271
20.2318	-7.00667e-06	20.2318	3.56079e-05	20.2318	-4.96057e-05	20.2318	2.92015e-05	20.2318	5.65285e-05	20.2318	0.000104194
20.2282	2.53293e-06	20.2282	3.20155e-05	20.2282	7.46916e-05	20.2282	3.63144e-05	20.2282	6.09489e-05	20.2282	0.000178818
20.2245	-3.28952e-07	20.2245	4.26742e-05	20.2245	-1.06086e-05	20.2245	1.38938e-05	20.2245	3.55982e-05	20.2245	0.000149406
20.2208	1.21054e-05	20.2208	1.30536e-05	20.2208	7.27235e-05	20.2208	5.62245e-05	20.2208	7.80113e-05	20.2208	8.87883e-05
20.2171	-1.44739e-06	20.2171	2.88705e-05	20.2171	1.50435e-05	20.2171	3.67616e-05	20.2171	3.84112e-05	20.2171	5.91083e-05
20.2134	6.67772e-06	20.2134	3.57263e-05	20.2134	4.40655e-05	20.2134	1.76306e-05	20.2134	4.31331e-05	20.2134	0.00012625
20.2097	-7.20404e-06	20.2097	3.18708e-05	20.2097	4.01294e-05	20.2097	5.86484e-05	20.2097	4.56112e-05	20.2097	0.000105892
20.2061	4.7698e-06	20.2061	3.89239e-05	20.2061	4.35397e-05	20.2061	2.45126e-05	20.2061	2.78121e-05	20.2061	6.82261e-05
20.2024	8.12511e-06	20.2024	3.99371e-05	20.2024	1.91952e-05	20.2024	6.04374e-05	20.2024	9.95276e-05	20.2024	0.000113956
20.1987	1.57239e-05	20.1987	2.77652e-05	20.1987	5.55502e-05	20.1987	3.66029e-05	20.1987	7.9535e-05	20.1987	6.84619e-05
20.195	4.47374e-06	20.195	3.03312e-05	20.195	6.70485e-05	20.195	3.51746e-05	20.195	4.34847e-05	20.195	7.91832e-05
20.1913	1.78292e-05	20.1913	2.47518e-05	20.1913	3.72177e-05	20.1913	2.9014e-05	20.1913	1.11516e-05	20.1913	0.000135368
20.1876	1.57897e-06	20.1876	2.68967e-05	20.1876	6.18453e-05	20.1876	2.69075e-05	20.1876	8.65676e-06	20.1876	0.000160646
20.1839	6.08561e-06	20.1839	1.53169e-05	20.1839	6.13061e-05	20.1839	5.44211e-05	20.1839	2.50828e-05	20.1839	0.00010509
20.1803	6.87509e-06	20.1803	3.36209e-05	20.1803	5.84754e-05	20.1803	8.1747e-05	20.1803	4.66996e-05	20.1803	0.000120575
20.1766	7.59878e-06	20.1766	3.13707e-05	20.1766	6.6725e-06	20.1766	4.80729e-05	20.1766	8.14941e-05	20.1766	4.17688e-05
20.1729	4.7369e-06	20.1729	2.57914e-05	20.1729	4.33645e-05	20.1729	3.01249e-05	20.1729	7.28876e-05	20.1729	5.45023e-05
20.1692	2.46056e-05	20.1692	3.33445e-05	20.1692	1.33315e-05	20.1692	7.60337e-06	20.1692	5.38829e-05	20.1692	2.89411e-05
20.1655	7.63168e-06	20.1655	2.30806e-05	20.1655	5.66556e-05	20.1655	4.86211e-06	20.1655	-6.41303e-06	20.1655	8.13683e-05
20.1619	1.27304e-05	20.1619	1.62907e-05	20.1619	7.57025e-05	20.1619	5.71767e-05	20.1619	4.39536e-05	20.1619	7.98434e-05
20.1582	1.3816e-06	20.1582	2.2699e-05	20.1582	8.51923e-06	20.1582	1.20038e-05	20.1582	4.70345e-05	20.1582	6.43589e-05
20.1545	1.6645e-05	20.1545	2.71599e-05	20.1545	8.59202e-05	20.1545	5.06554e-05	20.1545	4.11908e-06	20.1545	0.000102512
20.1508	1.18752e-05	20.1508	3.18444e-05	20.1508	3.17988e-05	20.1508	3.01682e-05	20.1508	1.11516e-05	20.1508	6.6041e-05
20.1471	8.42116e-06	20.1471	2.34491e-05	20.1471	-1.01098e-05	20.1471	5.80712e-05	20.1471	6.6441e-05	20.1471	0.000155788
20.1434	1.30923e-05	20.1434	1.99751e-05	20.1434	2.09746e-05	20.1434	4.42207e-05	20.1434	7.43443e-06	20.1434	0.000130416
20.1397	1.56581e-05	20.1397	2.99232e-05	20.1397	-3.76086e-06	20.1397	5.27763e-05	20.1397	3.66698e-05	20.1397	0.000106647
20.1361	1.71384e-05	20.1361	1.6067e-05	20.1361	7.59991e-05	20.1361	5.77683e-05	20.1361	9.26625e-05	20.1361	5.94385e-05
20.1324	9.73697e-06	20.1324	3.7108e-05	20.1324	6.56466e-06	20.1324	-6.579e-06	20.1324	4.5695e-05	20.1324	0.000147928
20.1287	1.20396e-05	20.1287	3.34498e-05	20.1287	1.08917e-05	20.1287	4.66301e-05	20.1287	9.76355e-05	20.1287	3.29969e-05
20.125	1.15133e-05	20.125	1.88435e-05	20.125	2.45332e-06	20.125	4.30232e-05	20.125	3.64856e-05	20.125	9.12406e-05
20.1213	1.64476e-05	20.1213	2.49755e-05	20.1213	5.03066e-05	20.1213	1.88136e-05	20.1213	0.000101721	20.1213	6.99553e-06
20.1176	1.78621e-05	20.1176	3.03838e-05	20.1176	4.39576e-05	20.1176	5.60081e-05	20.1176	3.88131e-05	20.1176	7.57404e-05
20.114	2.42766e-05	20.114	4.49507e-05	20.114	2.44254e-05	20.114	3.09906e-05	20.114	4.06884e-05	20.114	0.000140272
20.1103	6.90798e-07	20.1103	2.77257e-05	20.1103	5.78823e-05	20.1103	2.92015e-05	20.1103	5.56912e-05	20.1103	0.000102921
20.1066	1.97371e-05	20.1066	2.61598e-05	20.1066	8.02992e-05	20.1066	1.58704e-05	20.1066	8.82587e-05	20.1066	-1.65692e-05
20.1029	8.71722e-06	20.1029	2.98969e-05	20.1029	3.58023e-05	20.1029	3.0803e-05	20.1029	2.19349e-06	20.1029	0.000129834
20.0992	1.7566e-05	20.0992	2.90284e-05	20.0992	7.85063e-05	20.0992	1.67361e-06	20.0992	2.50159e-05	20.0992	0.000100971
20.0955	1.61186e-05	20.0955	2.63967e-05	20.0955	6.41773e-05	20.0955	4.76689e-05	20.0955	4.42382e-05	20.0955	0.000116299
20.0919	1.30923e-05	20.0919	1.21325e-05	20.0919	-8.91015e-06	20.0919	1.38938e-05	20.0919	7.65713e-05	20.0919	6.9075e-05
20.0882	1.3816e-05	20.0882	1.68565e-05	20.0882	2.52072e-05	20.0882	1.76161e-05	20.0882	3.74233e-05	20.0882	8.50154e-05
20.0845	1.36186e-05	20.0845	2.36859e-05	20.0845	-4.97674e-05	20.0845	3.83775e-05	20.0845	3.84949e-05	20.0845	5.19084e-05
20.0808	2.05595e-05	20.0808	4.08451e-05	20.0808	5.14254e-05	20.0808	5.84752e-05	20.0808	5.09359e-05	20.0808	0.00013826
20.0771	1.65134e-05	20.0771	2.29885e-05	20.0771	6.22767e-05	20.0771	3.84064e-05	20.0771	4.64987e-05	20.0771	0.000133623
20.0734	2.07897e-05	20.0734	3.0647e-05	20.0734	5.06706e-05	20.0734	4.50142e-06	20.0734	3.22661e-05	20.0734	0.000203421
20.0697	2.17766e-05	20.0697	2.5015e-05	20.0697	2.88063e-05	20.0697	5.54743e-05	20.0697	4.2028e-05	20.0697	0.000135368
20.0661	4.63822e-06	20.0661	3.16207e-05	20.0661	-2.53016e-05	20.0661	3.48139e-05	20.0661	4.32336e-05	20.0661	0.00014263
20.0624	1.08883e-05	20.0624	3.63974e-05	20.0624	4.85812e-05	20.0624	3.65164e-05	20.0624	-1.40651e-06	20.0624	0.000126831
20.0587	2.23029e-05	20.0587	2.63309e-05	20.0587	9.44125e-05	20.0587	4.36003e-05	20.0587	4.27647e-05	20.0587	0.000149091
20.055	1.29607e-05	20.055	3.41867e-05	20.055	1.97075e-05	20.055	3.85218e-05	20.055	2.69414e-05	20.055	0.000247689
20.0513	1.37502e-05	20.0513	2.00936e-05	20.0513	8.75243e-05	20.0513	3.59537e-05	20.0513	0.000111115	20.0513	0.000166745
20.0476	2.5724e-05	20.0476	2.22911e-05	20.0476	6.80056e-05	20.0476	1.77604e-05	20.0476	3.7641e-05	20.0476	0.000134912
20.044	3.5461e-05	20.044	2.23174e-05	20.044	7.69022e-05	20.044	1.52644e-05	20.044	6.16857e-05	20.044	0.000148352
20.0403	3.31583e-05	20.0403	3.05022e-05	20.0403	6.19801e-05	20.0403	4.43938e-05	20.0403	5.76168e-05	20.0403	4.18474e-05
20.0366	2.14148e-05	20.0366	2.36596e-05	20.0366	3.65707e-05	20.0366	2.14972e-05	20.0366	6.94382e-05	20.0366	5.05565e-05
20.0329	2.49016e-05	20.0329	1.31852e-05	20.0329	1.53804e-05	20.0329	5.63399e-05	20.0329	2.0361e-05	20.0329	0.000164607
20.0292	3.94742e-07	20.0292	2.41202e-05	20.0292	7.976e-05	20.0292	3.12503e-05	20.0292	5.75833e-05	20.0292	0.000151764
20.0255	2.17766e-05	20.0255	3.37262e-05	20.0255	5.56042e-05	20.0255	2.42529e-05	20.0255	3.53303e-06	20.0255	0.000166211
20.0219	2.32569e-05	20.0219	3.76738e-05	20.0219	3.82691e-05	20.0219	5.95862e-06	20.0219	3.53973e-05	20.0219	0.000128875
20.0182	2.46385e-05	20.0182	1.87382e-05	20.0182	2.77684e-06	20.0182	4.44371e-05	20.0182	5.61936e-05	20.0182	0.000188046
20.0145	2.45069e-05	20.0145	1.66196e-05	20.0145	1.6998e-05	20.0145	4.17824e-05	20.0145	5.3481e-05	20.0145	0.000100783
20.0108	2.47043e-05	20.0108	2.44492e-05	20.0108	8.54215e-05	20.0108	2.22618e-05	20.0108	6.2975e-05	20.0108	9.07376e-05
20.0071	1.71055e-05	20.0071	2.36991e-05	20.0071	9.32802e-06	20.0071	4.40476e-05	20.0071	7.6722e-05	20.0071	0.000108517
20.0034	2.17766e-05	20.0034	2.34491e-05	20.0034	6.17105e-05	20.0034	2.53061e-05	20.0034	-1.22233e-05	20.0034	4.33566e-05
19.9997	2.102e-05	19.9997	1.82777e-05	19.9997	2.28887e-05	19.9997	5.4825e-07	19.9997	3.73898e-05	19.9997	0.000189901
19.9961	3.49347e-05	19.9961	1.89751e-05	19.9961	4.172e-05	19.9961	2.32285e-06	19.9961	8.65006e-05	19.9961	0.000136499
19.9924	2.11845e-05	19.9924	6.71102e-06	19.9924	8.36152e-05	19.9924	4.18402e-05	19.9924	6.86513e-05	19.9924	0.000135776
19.9887	1.62831e-05	19.9887	1.84092e-05	19.9887	7.28718e-05	19.9887	2.59409e-05	19.9887	5.50885e-05	19.9887	9.85191e-05
19.985	2.12832e-05	19.985	2.59493e-05	19.985	-1.6041e-06	19.985	1.046e-05	19.985	5.9442e-06	19.985	7.12916e-05
19.9813	2.09871e-05	19.9813	7.34264e-06	19.9813	1.18487e-05	19.9813	1.28406e-06	19.9813	0.000110796	19.9813	0.000173033
19.9777	2.50332e-05	19.9777	9.67176e-06	19.9777	-6.95558e-06	19.9777	4.77266e-05	19.9777	4.56447e-05	19.9777	0.000108454
19.974	2.83885e-05	19.974	2.48834e-05	19.974	4.23805e-05	19.974	1.9232e-05	19.974	7.04931e-05	19.974	6.78645e-05
19.9703	2.52635e-05	19.9703	2.82126e-05	19.9703	4.49416e-05	19.9703	4.07581e-05	19.9703	3.21321e-05	19.9703	0.00012996
19.9666	3.3257e-05	19.9666	1.60933e-05	19.9666	-1.03794e-06	19.9666	6.77811e-05	19.9666	3.52131e-05	19.9666	0.000124693
19.9629	3.49676e-05	19.9629	7.98743e-06	19.9629	4.28523e-05	19.9629	1.32013e-05	19.9629	4.35852e-05	19.9629	0.00010935
19.9592	3.19741e-05	19.9592	2.74362e-05	19.9592	7.15508e-05	19.9592	2.64747e-05	19.9592	8.8242e-05	19.9592	0.000105169
19.9555	3.25991e-05	19.9555	2.0541e-05	19.9555	9.45473e-05	19.9555	5.14345e-05	19.9555	8.70699e-07	19.9555	0.000123546
19.9519	1.72042e-05	19.9519	8.19797e-06	19.9519	6.79382e-05	19.9519	5.87493e-05	19.9519	6.48001e-05	19.9519	8.91184e-05
19.9482	1.00001e-05	19.9482	2.16332e-05	19.9482	2.96151e-05	19.9482	2.43827e-05	19.9482	9.29304e-06	19.9482	0.000119349
19.9445	2.24345e-05	19.9445	1.93567e-05	19.9445	8.75782e-05	19.9445	3.88104e-05	19.9445	2.99554e-05	19.9445	0.00011927
19.9408	3.62505e-05	19.9408	2.87126e-05	19.9408	7.06476e-05	19.9408	5.38872e-05	19.9408	4.86754e-05	19.9408	9.57681e-05
19.9371	3.05267e-05	19.9371	2.32912e-05	19.9371	2.71888e-05	19.9371	4.16815e-05	19.9371	-1.05656e-05	19.9371	0.000137788
19.9334	3.78294e-05	19.9334	3.07786e-05	19.9334	7.80211e-05	19.9334	1.29127e-05	19.9334	6.1468e-05	19.9334	7.61177e-05
19.9298	4.13492e-05	19.9298	1.68565e-05	19.9298	5.54559e-05	19.9298	4.22586e-05	19.9298	6.28243e-05	19.9298	0.000205684
19.9261	4.19084e-05	19.9261	2.27122e-05	19.9261	6.42312e-05	19.9261	4.40476e-05	19.9261	4.38531e-05	19.9261	9.80161e-05
19.9224	3.08886e-05	19.9224	2.28569e-05	19.9224	4.04664e-05	19.9224	2.78453e-06	19.9224	0.000101001	19.9224	9.39445e-05
19.9187	3.65465e-05	19.9187	2.03699e-05	19.9187	4.28658e-06	19.9187	5.2531e-05	19.9187	2.12986e-05	19.9187	9.07219e-05
19.915	2.72701e-05	19.915	1.35799e-05	19.915	2.57464e-06	19.915	1.76739e-05	19.915	4.87257e-06	19.915	9.52179e-05
19.9113	3.17438e-05	19.9113	2.82652e-05	19.9113	5.60894e-05	19.9113	1.56396e-05	19.9113	5.90401e-05	19.9113	9.55952e-05
19.9077	2.26648e-05	19.9077	2.17779e-05	19.9077	-3.03969e-05	19.9077	4.21143e-05	19.9077	6.01285e-05	19.9077	8.38364e-05
19.904	2.69082e-05	19.904	2.29227e-05	19.904	7.42198e-05	19.904	1.85107e-05	19.904	3.17135e-05	19.904	0.000100154
19.9003	2.57898e-05	19.9003	2.26859e-05	19.9003	6.12657e-05	19.9003	6.29478e-05	19.9003	4.92615e-05	19.9003	0.000139659
19.8966	2.21384e-05	19.8966	2.96601e-05	19.8966	4.26096e-05	19.8966	8.08669e-05	19.8966	5.04001e-05	19.8966	0.000101946
19.8929	3.54281e-05	19.8929	2.83705e-05	19.8929	4.65053e-05	19.8929	1.72266e-05	19.8929	9.76188e-05	19.8929	2.32503e-05
19.8892	3.37504e-05	19.8892	1.14087e-05	19.8892	-7.96656e-06	19.8892	6.95845e-05	19.8892	1.79833e-05	19.8892	0.000175376
19.8855	3.39807e-05	19.8855	1.86066e-05	19.8855	5.09132e-05	19.8855	3.20871e-05	19.8855	6.29247e-05	19.8855	0.000140005
19.8819	2.92438e-05	19.8819	1.90014e-05	19.8819	6.95827e-05	19.8819	3.23179e-05	19.8819	-3.09768e-06	19.8819	0.000128403
19.8782	3.10859e-05	19.8782	8.81644e-06	19.8782	3.41982e-05	19.8782	3.32557e-05	19.8782	3.30196e-05	19.8782	9.95567e-05
19.8745	3.38491e-05	19.8745	1.67907e-05	19.8745	-2.12846e-05	19.8745	4.53172e-05	19.8745	3.23666e-05	19.8745	0.000176759
19.8708	3.05267e-05	19.8708	1.90409e-05	19.8708	2.70809e-05	19.8708	6.20677e-05	19.8708	4.96298e-05	19.8708	8.10853e-05
19.8671	2.95728e-05	19.8671	2.43439e-05	19.8671	3.6355e-05	19.8671	4.98619e-05	19.8671	4.86754e-05	19.8671	9.48249e-05
19.8634	3.33228e-05	19.8634	2.71599e-05	19.8634	3.60585e-05	19.8634	7.50093e-05	19.8634	4.47908e-05	19.8634	0.000139722
19.8598	3.57241e-05	19.8598	1.86856e-05	19.8598	4.59931e-05	19.8598	6.13608e-05	19.8598	8.23815e-05	19.8598	0.000127177
19.8561	4.96059e-05	19.8561	3.20681e-05	19.8561	6.71564e-05	19.8561	4.98331e-05	19.8561	4.97973e-05	19.8561	0.000123672
19.8524	4.13821e-05	19.8524	8.29008e-06	19.8524	9.50326e-06	19.8524	4.17392e-05	19.8524	4.22959e-05	19.8524	9.98396e-05
19.8487	3.94084e-05	19.8487	9.89546e-06	19.8487	2.45872e-05	19.8487	1.74574e-05	19.8487	4.77712e-05	19.8487	0.000199381
19.845	3.59873e-05	19.845	1.62907e-05	19.845	2.50185e-05	19.845	5.84319e-05	19.845	7.35573e-05	19.845	0.000161872
19.8413	3.65465e-05	19.8413	2.94101e-05	19.8413	3.58832e-05	19.8413	4.93137e-05	19.8413	6.65248e-05	19.8413	0.000104116
19.8377	3.95071e-05	19.8377	1.70012e-05	19.8377	1.15791e-05	19.8377	8.30743e-05	19.8377	3.82773e-05	19.8377	9.52807e-05
19.834	4.09874e-05	19.834	2.45807e-05	19.834	7.11733e-05	19.834	7.53556e-05	19.834	2.28224e-05	19.834	0.000172436
19.8303	3.83229e-05	19.8303	2.10673e-05	19.8303	3.37534e-05	19.8303	7.93809e-05	19.8303	2.22698e-06	19.8303	0.000122854
19.8266	4.38493e-05	19.8266	1.12113e-05	19.8266	5.1021e-05	19.8266	1.73853e-05	19.8266	5.66122e-05	19.8266	0.000128985
19.8229	3.35531e-05	19.8229	1.60275e-05	19.8229	-1.99501e-06	19.8229	4.06715e-05	19.8229	4.29322e-05	19.8229	5.83695e-05
19.8192	3.07899e-05	19.8192	2.27254e-05	19.8192	9.59492e-05	19.8192	1.57838e-05	19.8192	7.13303e-05	19.8192	0.000128372
19.8156	3.50662e-05	19.8156	2.72915e-05	19.8156	1.12691e-05	19.8156	5.9716e-05	19.8156	5.19071e-05	19.8156	0.000145837
19.8119	4.38164e-05	19.8119	2.62388e-05	19.8119	9.86452e-05	19.8119	8.15306e-05	19.8119	8.07238e-05	19.8119	0.000106065
19.8082	4.6744e-05	19.8082	2.70941e-05	19.8082	9.60705e-05	19.8082	7.02193e-05	19.8082	2.32912e-05	19.8082	0.000184478
19.8045	4.53295e-05	19.8045	1.12903e-05	19.8045	3.2365e-05	19.8045	3.30537e-05	19.8045	2.62717e-05	19.8045	2.99e-05
19.8008	5.13822e-05	19.8008	1.85277e-05	19.8008	-3.47779e-06	19.8008	1.94917e-05	19.8008	3.52298e-05	19.8008	5.54141e-05
19.7971	4.97046e-05	19.7971	2.39491e-05	19.7971	5.77205e-05	19.7971	6.17214e-05	19.7971	7.59685e-05	19.7971	0.000114114
19.7934	3.88163e-05	19.7934	2.6752e-05	19.7934	6.68598e-06	19.7934	4.64137e-05	19.7934	2.42624e-05	19.7934	0.000171524
19.7898	4.47703e-05	19.7898	2.19885e-05	19.7898	1.3345e-06	19.7898	3.23179e-06	19.7898	5.3414e-06	19.7898	0.000181334
19.7861	4.11847e-05	19.7861	2.03304e-05	19.7861	4.0399e-05	19.7861	7.46486e-05	19.7861	5.64615e-05	19.7861	0.000207885
19.7824	4.87506e-05	19.7824	2.18042e-05	19.7824	3.9024e-05	19.7824	4.85346e-05	19.7824	1.70791e-05	19.7824	0.000132459
19.7787	3.44083e-05	19.7787	1.00665e-05	19.7787	9.66501e-06	19.7787	5.36564e-05	19.7787	6.92373e-05	19.7787	0.000146718
19.775	2.97043e-05	19.775	3.26208e-05	19.775	1.95592e-05	19.775	3.89835e-05	19.775	2.42959e-05	19.775	0.000161998
19.7713	4.03624e-05	19.7713	9.55333e-06	19.7713	6.42043e-05	19.7713	8.22953e-05	19.7713	5.18066e-05	19.7713	0.000170487
19.7677	4.64809e-05	19.7677	2.01067e-05	19.7677	3.24863e-05	19.7677	3.02548e-05	19.7677	7.25862e-05	19.7677	0.000132208
19.764	4.0461e-05	19.764	8.0269e-06	19.764	5.62108e-05	19.764	1.25376e-05	19.764	6.72615e-05	19.764	5.43765e-05
19.7603	3.80597e-05	19.7603	1.39747e-05	19.7603	7.41793e-05	19.7603	7.92366e-05	19.7603	-2.10977e-06	19.7603	0.000113972
19.7566	4.48032e-05	19.7566	2.26069e-05	19.7566	5.09941e-05	19.7566	3.56363e-06	19.7566	5.26605e-05	19.7566	7.12287e-05
19.7529	5.21059e-05	19.7529	4.43454e-06	19.7529	5.77609e-05	19.7529	5.09007e-05	19.7529	1.92391e-05	19.7529	1.73552e-05
19.7492	3.82571e-05	19.7492	1.98436e-05	19.7492	2.57599e-05	19.7492	3.89546e-05	19.7492	2.63554e-05	19.7492	0.000166745
19.7456	3.66452e-05	19.7456	4.28584e-05	19.7456	2.98443e-05	19.7456	3.69925e-05	19.7456	5.04838e-05	19.7456	2.67874e-05
19.7419	4.06913e-05	19.7419	1.52643e-06	19.7419	0.000118123	19.7419	3.23756e-05	19.7419	-3.43256e-06	19.7419	0.000110545
19.7382	4.50664e-05	19.7382	1.99751e-05	19.7382	0.000106773	19.7382	2.08768e-05	19.7382	1.52205e-05	19.7382	0.000141483
19.7345	4.25334e-05	19.7345	3.78449e-05	19.7345	2.75527e-05	19.7345	4.03397e-05	19.7345	3.12447e-05	19.7345	3.37829e-05
19.7308	4.15795e-05	19.7308	1.22114e-05	19.7308	5.81114e-05	19.7308	4.66878e-05	19.7308	2.19517e-05	19.7308	0.000137128
19.7271	3.13162e-05	19.7271	7.00051e-06	19.7271	-8.60011e-06	19.7271	5.39161e-05	19.7271	6.2908e-05	19.7271	0.000142567
19.7234	4.95401e-05	19.7234	2.02778e-05	19.7234	5.49167e-05	19.7234	5.21271e-05	19.7234	4.08559e-05	19.7234	9.41017e-05
19.7198	3.49676e-05	19.7198	1.51985e-05	19.7198	9.46686e-05	19.7198	2.61285e-05	19.7198	2.84484e-05	19.7198	0.000117698
19.7161	4.52966e-05	19.7161	1.0685e-05	19.7161	1.88987e-05	19.7161	4.78853e-05	19.7161	4.1308e-05	19.7161	0.000126879
19.7124	4.10203e-05	19.7124	9.07961e-06	19.7124	4.11673e-05	19.7124	3.23901e-05	19.7124	6.36113e-05	19.7124	0.000138496
19.7087	4.61519e-05	19.7087	1.98172e-05	19.7087	6.51883e-05	19.7087	4.1768e-05	19.7087	5.7935e-05	19.7087	0.00016074
19.705	4.54282e-05	19.705	1.56854e-05	19.705	6.72777e-05	19.705	3.49293e-05	19.705	5.86382e-05	19.705	6.4296e-05
19.7014	5.02638e-05	19.7014	1.68565e-05	19.7014	6.86257e-05	19.7014	6.38423e-05	19.7014	5.8454e-05	19.7014	0.000169716
19.6977	5.6152e-05	19.6977	-3.30287e-06	19.6977	2.65552e-05	19.6977	5.3642e-05	19.6977	4.60466e-05	19.6977	9.03917e-05
19.694	3.25662e-05	19.694	1.75539e-05	19.694	3.46431e-05	19.694	5.35698e-05	19.694	4.90773e-05	19.694	0.0001315
19.6903	4.53624e-05	19.6903	9.04014e-06	19.6903	0.000130902	19.6903	3.17841e-05	19.6903	5.86047e-05	19.6903	0.000129598
19.6866	4.329e-05	19.6866	7.59266e-06	19.6866	3.65842e-05	19.6866	4.98763e-05	19.6866	6.26066e-05	19.6866	8.07866e-05
19.6829	4.75664e-05	19.6829	1.48037e-05	19.6829	1.24014e-05	19.6829	2.20887e-05	19.6829	1.52037e-05	19.6829	8.61944e-05
19.6792	4.54611e-05	19.6792	2.69099e-05	19.6792	7.76841e-05	19.6792	3.88392e-05	19.6792	6.18866e-05	19.6792	6.07275e-05
19.6756	3.93097e-05	19.6756	9.26384e-06	19.6756	-4.50225e-06	19.6756	6.28757e-05	19.6756	4.53768e-05	19.6756	0.0001614
19.6719	5.21059e-05	19.6719	2.97127e-05	19.6719	8.72817e-05	19.6719	3.06587e-05	19.6719	2.03945e-05	19.6719	0.000139329
19.6682	5.43099e-05	19.6682	1.19351e-05	19.6682	3.7393e-05	19.6682	3.13224e-05	19.6682	5.32299e-05	19.6682	0.000196818
19.6645	3.91781e-05	19.6645	1.05139e-05	19.6645	9.02472e-05	19.6645	3.60258e-05	19.6645	4.24801e-05	19.6645	0.000112494
19.6608	5.01322e-05	19.6608	-4.34242e-07	19.6608	0.000124985	19.6608	6.46791e-05	19.6608	4.50922e-05	19.6608	0.000144202
19.6571	4.15137e-05	19.6571	1.27904e-05	19.6571	3.11114e-05	19.6571	4.28645e-05	19.6571	8.80411e-05	19.6571	8.91498e-05
19.6535	3.89479e-05	19.6535	1.6067e-05	19.6535	4.04124e-05	19.6535	3.65741e-05	19.6535	2.90177e-05	19.6535	0.000136625
19.6498	4.91125e-05	19.6498	3.05943e-05	19.6498	3.36456e-05	19.6498	7.61491e-05	19.6498	9.76188e-06	19.6498	0.000111268
19.6461	4.31585e-05	19.6461	2.22648e-05	19.6461	3.9698e-05	19.6461	6.04374e-05	19.6461	3.72559e-05	19.6461	9.19009e-05
19.6424	4.23032e-05	19.6424	2.16726e-05	19.6424	5.99042e-05	19.6424	4.05128e-05	19.6424	-6.61731e-05	19.6424	0.000107354
19.6387	4.5823e-05	19.6387	1.84356e-05	19.6387	6.18184e-05	19.6387	6.03508e-05	19.6387	2.57861e-05	19.6387	0.00013554
19.635	5.03296e-05	19.635	3.81607e-06	19.635	2.19856e-05	19.635	7.60337e-05	19.635	4.09229e-05	19.635	0.000172955
19.6314	5.56257e-05	19.6314	1.16851e-05	19.6314	4.42272e-05	19.6314	6.29622e-05	19.6314	7.66048e-05	19.6314	4.85443e-05
19.6277	4.01321e-05	19.6277	2.48702e-06	19.6277	6.70755e-05	19.6277	6.71895e-05	19.6277	8.89955e-05	19.6277	8.62416e-05
19.624	4.31256e-05	19.624	1.22904e-05	19.624	5.75318e-05	19.624	7.15755e-05	19.624	1.49023e-06	19.624	0.000228102
19.6203	5.12507e-05	19.6203	1.04745e-05	19.6203	-2.68248e-06	19.6203	5.38295e-05	19.6203	0.000109323	19.6203	0.000128058
19.6166	4.43427e-05	19.6166	1.07903e-05	19.6166	2.69192e-05	19.6166	3.8291e-05	19.6166	1.944e-05	19.6166	0.00013183
19.6129	3.45728e-05	19.6129	7.56634e-06	19.6129	5.79766e-05	19.6129	8.35505e-05	19.6129	2.96875e-05	19.6129	0.000214205
19.6092	5.03954e-05	19.6092	2.79626e-05	19.6092	7.08903e-05	19.6092	3.28373e-05	19.6092	3.60168e-05	19.6092	0.000122147
19.6056	4.14808e-05	19.6056	1.0935e-05	19.6056	4.94439e-05	19.6056	7.85729e-05	19.6056	8.04894e-05	19.6056	7.86644e-05
19.6019	3.88821e-05	19.6019	6.36889e-06	19.6019	5.06032e-05	19.6019	8.4647e-05	19.6019	2.36093e-06	19.6019	4.6705e-05
19.5982	5.49678e-05	19.5982	1.64881e-05	19.5982	3.82691e-05	19.5982	4.01521e-05	19.5982	5.68968e-05	19.5982	8.96214e-05
19.5945	3.90795e-05	19.5945	3.40551e-05	19.5945	4.98887e-05	19.5945	8.75613e-05	19.5945	3.20484e-05	19.5945	0.000100987
19.5908	4.46387e-05	19.5908	2.37517e-05	19.5908	7.23596e-05	19.5908	1.5654e-05	19.5908	6.81824e-05	19.5908	0.000147582
19.5871	4.2994e-05	19.5871	3.46604e-05	19.5871	5.97694e-05	19.5871	1.86261e-05	19.5871	4.05712e-05	19.5871	8.6273e-05
19.5835	3.16451e-05	19.5835	2.12384e-05	19.5835	5.62108e-06	19.5835	7.08974e-05	19.5835	-7.61862e-06	19.5835	0.000222489
19.5798	5.09217e-05	19.5798	1.91461e-05	19.5798	4.31354e-06	19.5798	5.45653e-05	19.5798	-1.30605e-05	19.5798	0.000169512
19.5761	5.10533e-05	19.5761	7.56634e-06	19.5761	0.000117584	19.5761	6.05095e-05	19.5761	6.45992e-05	19.5761	0.000157643
19.5724	4.22045e-05	19.5724	1.95277e-05	19.5724	6.17644e-05	19.5724	6.20388e-05	19.5724	2.69582e-05	19.5724	0.000181742
19.5687	5.04283e-05	19.5687	2.64756e-05	19.5687	2.98712e-05	19.5687	3.93875e-05	19.5687	4.08894e-05	19.5687	5.93441e-05
19.565	5.90139e-05	19.565	4.85562e-06	19.565	5.74374e-05	19.565	6.2515e-05	19.565	4.4188e-05	19.565	6.66541e-05
19.5614	4.92112e-05	19.5614	2.13042e-05	19.5614	9.96292e-05	19.5614	6.77522e-05	19.5614	2.86828e-05	19.5614	4.07313e-05
19.5577	4.54611e-05	19.5577	2.26069e-05	19.5577	5.67499e-05	19.5577	3.80168e-05	19.5577	2.81303e-05	19.5577	6.16079e-05
19.554	5.07243e-05	19.554	1.25009e-05	19.554	5.58468e-05	19.554	4.676e-05	19.554	2.46977e-05	19.554	7.59133e-05
19.5503	5.4606e-05	19.5503	1.14482e-05	19.5503	3.37804e-05	19.5503	1.26098e-05	19.5503	5.98271e-05	19.5503	7.53317e-05
19.5466	6.08232e-05	19.5466	2.4357e-05	19.5466	-2.62856e-05	19.5466	8.03331e-05	19.5466	7.43778e-05	19.5466	0.00011688
19.5429	6.2764e-05	19.5429	1.8054e-05	19.5429	8.52462e-05	19.5429	4.17247e-05	19.5429	2.48484e-05	19.5429	6.08218e-05
19.5392	5.36849e-05	19.5392	1.15403e-05	19.5392	6.76012e-05	19.5392	2.93747e-05	19.5392	2.26549e-05	19.5392	0.000113391
19.5356	4.97704e-05	19.5356	1.97909e-05	19.5356	0.000111478	19.5356	5.01793e-05	19.5356	2.96205e-05	19.5356	0.000114664
19.5319	3.80926e-05	19.5319	2.47781e-05	19.5319	4.1383e-05	19.5319	5.69459e-05	19.5319	4.17936e-05	19.5319	8.13997e-05
19.5282	4.87835e-05	19.5282	1.483e-05	19.5282	9.92113e-06	19.5282	7.38839e-05	19.5282	5.08522e-05	19.5282	7.66679e-05
19.5245	5.0527e-05	19.5245	2.44623e-05	19.5245	1.44773e-05	19.5245	9.05911e-05	19.5245	3.67535e-05	19.5245	0.000175501
19.5208	4.38493e-05	19.5208	7.34264e-06	19.5208	5.17759e-05	19.5208	5.03092e-05	19.5208	3.21489e-05	19.5208	0.000183204
19.5172	5.03625e-05	19.5172	2.64493e-05	19.5172	3.4724e-05	19.5172	8.11555e-05	19.5172	1.53712e-05	19.5172	0.000136578
19.5135	4.38821e-05	19.5135	1.50143e-05	19.5135	0.000121116	19.5135	5.17808e-05	19.5135	6.97062e-05	19.5135	7.14959e-05
19.5098	4.93098e-05	19.5098	2.10673e-05	19.5098	9.83756e-05	19.5098	5.44643e-05	19.5098	5.39499e-05	19.5098	4.53531e-05
19.5061	3.2632e-05	19.5061	1.58564e-05	19.5061	6.31259e-05	19.5061	1.9636e-05	19.5061	6.28075e-05	19.5061	7.11186e-05
19.5024	5.21059e-05	19.5024	1.43958e-05	19.5024	5.5375e-05	19.5024	5.56907e-05	19.5024	2.69414e-05	19.5024	0.000171021
19.4987	5.07572e-05	19.4987	1.36721e-05	19.4987	2.72292e-05	19.4987	7.63655e-05	19.4987	5.21917e-05	19.4987	0.000140744
19.495	4.96388e-05	19.495	2.36728e-05	19.495	3.8013e-05	19.495	4.22297e-05	19.495	8.90792e-06	19.495	2.07194e-05
19.4914	4.52966e-05	19.4914	1.26193e-05	19.4914	0.000105399	19.4914	4.6861e-05	19.4914	1.89042e-05	19.4914	6.42803e-05
19.4877	5.32244e-05	19.4877	2.34228e-05	19.4877	4.3068e-05	19.4877	9.47752e-05	19.4877	3.28019e-05	19.4877	0.000234028
19.484	4.28624e-05	19.484	1.5409e-05	19.484	-1.84538e-05	19.484	7.37829e-05	19.484	8.57639e-05	19.484	0.00011677
19.4803	4.25663e-05	19.4803	2.23437e-05	19.4803	6.29372e-05	19.4803	9.40105e-05	19.4803	3.89638e-05	19.4803	0.000130777
19.4766	6.04284e-05	19.4766	4.6056e-06	19.4766	6.55657e-05	19.4766	2.45126e-05	19.4766	-2.37768e-06	19.4766	-6.79117e-06
19.4729	4.68098e-05	19.4729	2.06199e-05	19.4729	5.3717e-05	19.4729	6.49244e-05	19.4729	-1.88372e-05	19.4729	4.72081e-05
19.4693	5.45731e-05	19.4693	3.55289e-07	19.4693	6.56331e-05	19.4693	3.8089e-05	19.4693	1.56391e-05	19.4693	9.40388e-05
19.4656	4.46716e-05	19.4656	8.13218e-06	19.4656	5.51324e-05	19.4656	0.000111555	19.4656	2.81303e-06	19.4656	8.21386e-05
19.4619	5.2073e-05	19.4619	2.59756e-05	19.4619	6.04973e-05	19.4619	5.04967e-05	19.4619	-1.28428e-05	19.4619	0.000190514
19.4582	4.76651e-05	19.4582	1.39221e-05	19.4582	4.3351e-05	19.4582	4.84047e-05	19.4582	3.93489e-05	19.4582	0.000148211
19.4545	4.75993e-05	19.4545	6.2373e-06	19.4545	1.08782e-05	19.4545	8.14152e-05	19.4545	4.98475e-05	19.4545	6.58209e-05
19.4508	4.12505e-05	19.4508	6.65838e-06	19.4508	2.81593e-05	19.4508	6.27602e-05	19.4508	4.13749e-05	19.4508	0.000135383
19.4472	4.14808e-05	19.4472	2.48571e-05	19.4472	7.59991e-05	19.4472	4.73371e-05	19.4472	1.81172e-05	19.4472	0.000134692
19.4435	4.90138e-05	19.4435	1.99488e-05	19.4435	2.48567e-05	19.4435	7.73754e-05	19.4435	5.22922e-05	19.4435	0.00013029
19.4398	5.20401e-05	19.4398	2.53176e-05	19.4398	4.85542e-05	19.4398	-8.68544e-06	19.4398	1.69786e-05	19.4398	8.46224e-05
19.4361	4.37835e-05	19.4361	2.87389e-05	19.4361	2.73909e-05	19.4361	3.41069e-05	19.4361	4.52094e-05	19.4361	0.000128215
19.4324	5.30599e-05	19.4324	1.91593e-05	19.4324	0.00011075	19.4324	6.20244e-05	19.4324	5.55908e-05	19.4324	8.79708e-05
19.4287	5.47047e-05	19.4287	2.10542e-05	19.4287	2.65552e-05	19.4287	7.8068e-05	19.4287	8.88615e-05	19.4287	6.32113e-05
19.425	5.80929e-05	19.425	2.03041e-05	19.425	9.21479e-05	19.425	3.12503e-05	19.425	4.45731e-05	19.425	0.000223668
19.4214	5.05928e-05	19.4214	3.82923e-06	19.4214	1.90604e-05	19.4214	4.36725e-05	19.4214	8.2482e-05	19.4214	0.000159938
19.4177	5.12507e-05	19.4177	1.15666e-05	19.4177	6.83156e-05	19.4177	5.60658e-05	19.4177	7.20001e-07	19.4177	0.000205323
19.414	5.53955e-05	19.414	3.00812e-05	19.414	5.41079e-05	19.414	4.79575e-05	19.414	-4.01861e-07	19.414	0.000128089
19.4103	5.43428e-05	19.4103	2.66862e-05	19.4103	3.06126e-05	19.4103	0.000118941	19.4103	1.296e-05	19.4103	6.72829e-06
19.4066	3.94084e-05	19.4066	1.7396e-05	19.4066	4.14773e-05	19.4066	5.61957e-05	19.4066	2.40112e-05	19.4066	4.76168e-05
19.4029	4.7994e-05	19.4029	1.13561e-05	19.4029	9.95753e-05	19.4029	8.95812e-05	19.4029	-1.6493e-05	19.4029	0.000170408
19.3993	4.50664e-05	19.3993	3.01864e-05	19.3993	6.1023e-05	19.3993	0.000108914	19.3993	4.20447e-05	19.3993	0.000191929
19.3956	4.12834e-05	19.3956	2.72652e-05	19.3956	9.49517e-05	19.3956	7.09118e-05	19.3956	3.56819e-05	19.3956	9.81733e-05
19.3919	5.78626e-05	19.3919	2.48571e-05	19.3919	6.85852e-05	19.3919	3.83775e-05	19.3919	6.14345e-05	19.3919	0.000185484
19.3882	4.22374e-05	19.3882	1.48037e-05	19.3882	5.18972e-05	19.3882	4.01665e-05	19.3882	2.47312e-05	19.3882	0.000181208
19.3845	6.44745e-05	19.3845	2.15674e-05	19.3845	3.58023e-05	19.3845	6.96999e-05	19.3845	7.97527e-05	19.3845	0.000105499
19.3808	5.51981e-05	19.3808	2.37649e-05	19.3808	9.09886e-05	19.3808	7.19651e-05	19.3808	1.20056e-05	19.3808	0.000142772
19.3772	4.86519e-05	19.3772	1.15535e-05	19.3772	3.72042e-05	19.3772	3.59248e-05	19.3772	1.33451e-05	19.3772	0.000122398
19.3735	4.39479e-05	19.3735	2.01067e-05	19.3735	8.18763e-05	19.3735	9.12404e-05	19.3735	3.15294e-05	19.3735	6.37458e-05
19.3698	3.57241e-05	19.3698	2.28964e-05	19.3698	2.26461e-06	19.3698	5.64986e-05	19.3698	0.000108436	19.3698	0.000145491
19.3661	4.77638e-05	19.3661	3.3634e-05	19.3661	4.36476e-05	19.3661	4.52595e-05	19.3661	6.09489e-06	19.3661	4.11557e-05
19.3624	4.5494e-05	19.3624	1.90672e-05	19.3624	8.88319e-05	19.3624	7.25422e-05	19.3624	5.52894e-05	19.3624	0.000140398
19.3587	4.76322e-05	19.3587	3.07654e-05	19.3587	6.63745e-05	19.3587	0.000103547	19.3587	-1.30605e-05	19.3587	9.36616e-05
19.355	5.72047e-05	19.355	1.3751e-05	19.355	2.83076e-05	19.355	5.80424e-05	19.355	6.63071e-06	19.355	0.000154562
19.3514	3.77965e-05	19.3514	2.54361e-05	19.3514	4.75972e-05	19.3514	5.22569e-05	19.3514	5.26605e-05	19.3514	0.000136751
19.3477	4.76322e-05	19.3477	1.58564e-05	19.3477	0.000106315	19.3477	8.41853e-05	19.3477	5.86215e-05	19.3477	5.4518e-05
19.344	4.91454e-05	19.344	2.11068e-05	19.344	5.96211e-05	19.344	2.88409e-05	19.344	5.62103e-05	19.344	2.17569e-05
19.3403	4.22374e-05	19.3403	2.62256e-05	19.3403	4.75432e-05	19.3403	8.86723e-05	19.3403	-2.52168e-05	19.3403	9.4086e-05
19.3366	4.78625e-05	19.3366	1.53301e-05	19.3366	1.49356e-05	19.3366	6.29622e-05	19.3366	3.15461e-05	19.3366	0.000124819
19.333	4.30269e-05	19.333	1.81592e-05	19.333	3.94284e-05	19.333	3.96904e-05	19.333	-9.07536e-06	19.333	1.68207e-05
19.3293	3.85202e-05	19.3293	2.26069e-05	19.3293	6.7736e-05	19.3293	7.97848e-05	19.3293	5.00819e-05	19.3293	0.000118185
19.3256	4.54282e-05	19.3256	2.13305e-05	19.3256	4.10595e-05	19.3256	3.07309e-05	19.3256	-3.51628e-06	19.3256	5.227e-05
19.3219	4.01979e-05	19.3219	1.16587e-05	19.3219	4.44294e-05	19.3219	8.52673e-05	19.3219	-2.50661e-05	19.3219	0.000220949
19.3182	4.4244e-05	19.3182	2.8331e-05	19.3182	3.35647e-05	19.3182	5.81578e-05	19.3182	4.21452e-05	19.3182	0.000161432
19.3145	5.15796e-05	19.3145	3.16734e-05	19.3145	6.47839e-05	19.3145	6.57323e-05	19.3145	5.89396e-06	19.3145	0.000225523
19.3108	4.14808e-05	19.3108	2.48045e-05	19.3108	5.48763e-05	19.3108	9.96517e-05	19.3108	5.59257e-05	19.3108	6.15764e-05
19.3072	5.6481e-05	19.3072	2.62519e-05	19.3072	-1.14578e-06	19.3072	3.69203e-05	19.3072	4.22456e-05	19.3072	-3.93322e-05
19.3035	3.97374e-05	19.3035	2.67783e-05	19.3035	8.42757e-05	19.3035	8.02898e-05	19.3035	7.27201e-05	19.3035	2.62372e-05
19.2998	5.00664e-05	19.2998	2.35412e-05	19.2998	3.85253e-05	19.2998	7.30904e-05	19.2998	2.10642e-05	19.2998	1.2592e-05
19.2961	4.22703e-05	19.2961	1.95672e-05	19.2961	4.57504e-05	19.2961	6.11155e-05	19.2961	1.17879e-05	19.2961	6.27397e-05
19.2924	3.7336e-05	19.2924	7.98743e-06	19.2924	5.02392e-05	19.2924	7.45765e-05	19.2924	6.82662e-05	19.2924	9.49035e-05
19.2887	5.52968e-05	19.2887	2.3607e-05	19.2887	6.67654e-05	19.2887	0.000106938	19.2887	3.16466e-05	19.2887	2.35019e-05
19.2851	4.75335e-05	19.2851	2.83837e-05	19.2851	-4.58313e-06	19.2851	4.54615e-05	19.2851	-4.23629e-06	19.2851	0.000179369
19.2814	5.92113e-05	19.2814	1.66065e-05	19.2814	6.21688e-05	19.2814	5.62389e-05	19.2814	6.65248e-05	19.2814	0.000153006
19.2777	3.98689e-05	19.2777	3.01075e-05	19.2777	5.91898e-05	19.2777	4.14506e-05	19.2777	4.0521e-06	19.2777	0.000107621
19.274	3.34215e-05	19.274	7.6453e-06	19.274	5.00235e-05	19.274	7.47063e-05	19.274	4.51591e-05	19.274	0.000200953
19.2703	4.24019e-05	19.2703	1.98436e-05	19.2703	3.00195e-05	19.2703	7.51536e-05	19.2703	3.2534e-05	19.2703	0.00010737
19.2666	3.23688e-05	19.2666	2.35149e-05	19.2666	8.79287e-05	19.2666	2.63449e-05	19.2666	3.5414e-05	19.2666	0.000203358
19.263	5.53297e-05	19.263	2.16068e-05	19.263	8.75513e-05	19.263	4.75535e-05	19.263	-1.03647e-05	19.263	0.00010869
19.2593	3.96716e-05	19.2593	2.91337e-05	19.2593	7.90186e-05	19.2593	4.84913e-05	19.2593	2.72093e-05	19.2593	0.000103298
19.2556	3.1382e-05	19.2556	9.96126e-06	19.2556	5.49437e-05	19.2556	0.000102552	19.2556	7.77099e-05	19.2556	9.24668e-05
19.2519	5.41454e-05	19.2519	2.61072e-05	19.2519	2.18642e-05	19.2519	7.97848e-05	19.2519	2.61879e-05	19.2519	0.000123027
19.2482	2.56253e-05	19.2482	3.21208e-05	19.2482	6.52827e-05	19.2482	6.11155e-05	19.2482	2.07293e-05	19.2482	0.000118563
19.2445	5.28296e-05	19.2445	2.09752e-05	19.2445	2.68922e-05	19.2445	7.5673e-05	19.2445	5.05508e-05	19.2445	7.23605e-05
19.2408	5.11191e-05	19.2408	3.50026e-05	19.2408	4.95383e-05	19.2408	7.63366e-05	19.2408	7.94178e-05	19.2408	5.09652e-05
19.2372	3.53294e-05	19.2372	2.01725e-05	19.2372	0.0001147	19.2372	6.78388e-05	19.2372	4.54103e-05	19.2372	4.0747e-05
19.2335	4.68427e-05	19.2335	3.25419e-05	19.2335	4.31354e-05	19.2335	5.36852e-05	19.2335	7.51815e-05	19.2335	0.000173301
19.2298	4.36519e-05	19.2298	2.37517e-05	19.2298	-2.14194e-05	19.2298	5.86051e-05	19.2298	5.01657e-05	19.2298	0.000230837
19.2261	4.81914e-05	19.2261	2.29622e-05	19.2261	8.76726e-05	19.2261	1.66639e-05	19.2261	-1.95238e-05	19.2261	0.000131972
19.2224	4.71717e-05	19.2224	2.23964e-05	19.2224	0.000126414	19.2224	9.66652e-05	19.2224	7.1615e-05	19.2224	5.91555e-05
19.2187	4.37835e-05	19.2187	1.78697e-05	19.2187	5.05088e-05	19.2187	4.81018e-05	19.2187	-1.33954e-06	19.2187	0.000112243
19.2151	3.48689e-05	19.2151	1.31457e-05	19.2151	-7.95308e-06	19.2151	8.35072e-05	19.2151	3.89638e-05	19.2151	0.000124426
19.2114	3.14149e-05	19.2114	2.53045e-05	19.2114	8.61359e-05	19.2114	6.76801e-05	19.2114	2.41954e-05	19.2114	0.000107087
19.2077	5.38494e-05	19.2077	2.10015e-05	19.2077	1.88582e-05	19.2077	3.34144e-05	19.2077	5.11536e-05	19.2077	0.000185232
19.204	4.62177e-05	19.204	2.38044e-05	19.204	6.21149e-05	19.204	6.45925e-05	19.204	5.99275e-05	19.204	0.000185468
19.2003	3.00662e-05	19.2003	2.73836e-05	19.2003	7.84524e-05	19.2003	6.75502e-05	19.2003	5.01489e-05	19.2003	5.24429e-05
19.1966	4.25334e-05	19.1966	3.06075e-05	19.1966	4.24209e-05	19.1966	7.43456e-05	19.1966	3.57991e-05	19.1966	9.09734e-05
19.193	4.15466e-05	19.193	2.18832e-05	19.193	9.90496e-05	19.193	6.20821e-05	19.193	5.86215e-05	19.193	7.08357e-05
19.1893	3.72702e-05	19.1893	2.61598e-05	19.1893	6.86391e-05	19.1893	7.51103e-05	19.1893	1.8201e-05	19.1893	9.60982e-05
19.1856	3.47702e-05	19.1856	1.23825e-05	19.1856	6.03895e-05	19.1856	6.03364e-05	19.1856	3.91312e-05	19.1856	0.000168805
19.1819	3.95729e-05	19.1819	8.82959e-06	19.1819	8.61494e-05	19.1819	0.000103735	19.1819	1.67442e-05	19.1819	0.000108769
19.1782	4.29611e-05	19.1782	1.81855e-05	19.1782	1.95457e-05	19.1782	2.40509e-05	19.1782	4.78382e-05	19.1782	-4.90316e-05
19.1745	3.82571e-05	19.1745	2.78705e-05	19.1745	3.75682e-05	19.1745	7.0479e-05	19.1745	2.24038e-05	19.1745	0.000145774
19.1709	3.81584e-05	19.1709	2.17779e-05	19.1709	4.234e-05	19.1709	2.73404e-05	19.1709	3.23163e-05	19.1709	9.51235e-05
19.1672	4.47703e-05	19.1672	2.56861e-05	19.1672	7.53116e-05	19.1672	7.96694e-05	19.1672	5.3481e-05	19.1672	0.000118342
19.1635	4.21058e-05	19.1635	2.88705e-05	19.1635	0.000126872	19.1635	5.44066e-05	19.1635	2.93191e-05	19.1635	9.95881e-05
19.1598	5.25007e-05	19.1598	2.75415e-05	19.1598	4.36745e-06	19.1598	0.000106288	19.1598	2.40782e-05	19.1598	8.32547e-05
19.1561	3.829e-05	19.1561	2.32912e-05	19.1561	7.56891e-05	19.1561	5.54454e-05	19.1561	-2.89675e-06	19.1561	0.000117714
19.1524	4.52966e-05	19.1524	3.35288e-05	19.1524	8.53136e-05	19.1524	0.00010134	19.1524	1.8854e-05	19.1524	0.00010344
19.1487	3.76979e-05	19.1487	2.03173e-05	19.1487	0.000114538	19.1487	0.000127281	19.1487	-1.16875e-05	19.1487	9.25297e-05
19.1451	4.15795e-05	19.1451	2.85284e-05	19.1451	8.69986e-05	19.1451	8.24251e-05	19.1451	-2.03275e-05	19.1451	0.000116865
19.1414	3.2303e-05	19.1414	2.59756e-05	19.1414	3.82557e-05	19.1414	2.27957e-05	19.1414	2.96373e-05	19.1414	4.89845e-05
19.1377	3.9836e-05	19.1377	2.75415e-05	19.1377	4.31488e-05	19.1377	4.40909e-05	19.1377	5.09359e-05	19.1377	9.50449e-05
19.134	3.95729e-05	19.134	1.20535e-05	19.134	0.000121992	19.134	5.90956e-05	19.134	3.57991e-05	19.134	0.000144328
19.1303	2.71714e-05	19.1303	2.85547e-05	19.1303	7.96656e-05	19.1303	9.85264e-05	19.1303	-5.48875e-05	19.1303	0.000159152
19.1266	3.60202e-05	19.1266	2.30412e-05	19.1266	0.000101786	19.1266	7.22536e-05	19.1266	8.55629e-06	19.1266	0.000149579
19.123	2.85859e-05	19.123	1.28825e-05	19.123	9.05034e-05	19.123	0.000108943	19.123	6.32094e-05	19.123	5.18613e-05
19.1193	3.84544e-05	19.1193	1.99357e-05	19.1193	3.78782e-05	19.1193	5.01649e-05	19.1193	4.36522e-05	19.1193	7.18103e-05
19.1156	2.87833e-05	19.1156	2.81468e-05	19.1156	8.85488e-05	19.1156	6.76079e-05	19.1156	6.09824e-05	19.1156	7.9026e-05
19.1119	3.5132e-05	19.1119	3.98187e-05	19.1119	0.000108593	19.1119	4.86933e-05	19.1119	1.33284e-05	19.1119	0.000102135
19.1082	3.74347e-05	19.1082	2.69099e-05	19.1082	5.88124e-05	19.1082	6.92815e-05	19.1082	3.2534e-05	19.1082	4.25863e-05
19.1045	3.75334e-05	19.1045	2.22911e-05	19.1045	4.0709e-06	19.1045	9.95507e-05	19.1045	-2.28726e-05	19.1045	0.000134786
19.1009	5.4902e-05	19.1009	5.84253e-05	19.1009	3.42387e-05	19.1009	9.23657e-05	19.1009	1.90047e-05	19.1009	6.0083e-05
19.0972	3.96058e-05	19.0972	3.21997e-05	19.0972	2.48837e-05	19.0972	5.95429e-05	19.0972	9.52578e-05	19.0972	1.46199e-05
19.0935	4.94414e-05	19.0935	2.33438e-05	19.0935	6.82617e-05	19.0935	0.000104615	19.0935	3.63852e-05	19.0935	7.77841e-05
19.0898	3.81255e-05	19.0898	1.7396e-05	19.0898	4.78802e-05	19.0898	8.16027e-05	19.0898	5.92578e-05	19.0898	0.000167264
19.0861	3.58228e-05	19.0861	1.87777e-05	19.0861	5.95942e-05	19.0861	2.86821e-05	19.0861	5.07685e-05	19.0861	7.6495e-05
19.0824	3.25991e-05	19.0824	3.63711e-05	19.0824	2.04084e-05	19.0824	0.000107847	19.0824	5.45192e-05	19.0824	0.000137301
19.0787	4.25005e-05	19.0787	2.81731e-05	19.0787	2.0031e-05	19.0787	6.87766e-05	19.0787	-2.39442e-06	19.0787	8.98101e-05
19.0751	4.34874e-05	19.0751	3.23182e-05	19.0751	8.69177e-05	19.0751	5.98458e-05	19.0751	-8.32187e-06	19.0751	0.000116252
19.0714	4.39479e-05	19.0714	2.61598e-05	19.0714	4.44699e-05	19.0714	5.31803e-05	19.0714	3.81433e-05	19.0714	8.74049e-05
19.0677	3.25004e-05	19.0677	3.77133e-05	19.0677	3.3996e-05	19.0677	3.1005e-05	19.0677	1.98251e-05	19.0677	1.66792e-05
19.064	3.55268e-05	19.064	3.48578e-05	19.064	4.76376e-05	19.064	8.69698e-05	19.064	4.30326e-06	19.064	2.60643e-05
19.0603	3.74018e-05	19.0603	3.01864e-05	19.0603	1.73755e-05	19.0603	5.5835e-05	19.0603	6.26401e-05	19.0603	2.08137e-05
19.0567	3.01978e-05	19.0567	3.00943e-05	19.0567	2.69057e-05	19.0567	4.25471e-05	19.0567	5.51889e-05	19.0567	7.41369e-05
19.053	2.35529e-05	19.053	3.03838e-05	19.053	3.9725e-05	19.053	6.51841e-05	19.053	3.87796e-05	19.053	4.5416e-05
19.0493	4.0165e-05	19.0493	3.31735e-05	19.0493	3.80669e-05	19.0493	7.75341e-05	19.0493	1.45675e-06	19.0493	0.000122854
19.0456	3.11188e-05	19.0456	2.41728e-05	19.0456	7.41524e-05	19.0456	8.19778e-05	19.0456	6.0882e-05	19.0456	0.000125935
19.0419	4.01979e-05	19.0419	2.04752e-05	19.0419	5.95403e-05	19.0419	0.000120961	19.0419	9.22774e-05	19.0419	0.000140524
19.0382	3.18754e-05	19.0382	2.93969e-05	19.0382	9.35902e-05	19.0382	6.28612e-05	19.0382	4.25136e-05	19.0382	2.49638e-05
19.0345	3.5132e-05	19.0345	4.68061e-05	19.0345	9.75937e-05	19.0345	0.0001017	19.0345	6.81824e-05	19.0345	5.86996e-05
19.0309	2.32569e-05	19.0309	5.12801e-05	19.0309	6.5404e-05	19.0309	7.37108e-05	19.0309	6.12001e-05	19.0309	8.60529e-05
19.0272	3.38491e-05	19.0272	2.74625e-05	19.0272	8.11349e-05	19.0272	4.07581e-05	19.0272	-8.84094e-06	19.0272	9.78903e-05
19.0235	2.13161e-05	19.0235	3.66737e-05	19.0235	0.000108	19.0235	7.73177e-05	19.0235	3.6854e-05	19.0235	6.69685e-05
19.0198	3.12833e-05	19.0198	2.43702e-05	19.0198	6.6698e-05	19.0198	6.47512e-05	19.0198	8.75722e-06	19.0198	0.000140964
19.0161	3.18754e-05	19.0161	3.52789e-05	19.0161	5.82192e-05	19.0161	8.03475e-05	19.0161	2.95535e-05	19.0161	2.01063e-05
19.0124	2.69411e-05	19.0124	3.41209e-05	19.0124	-2.3994e-05	19.0124	5.2834e-05	19.0124	8.02048e-06	19.0124	0.000175722
19.0088	4.16453e-05	19.0088	4.68324e-05	19.0088	4.74489e-06	19.0088	0.000111425	19.0088	-7.83629e-06	19.0088	0.000100814
19.0051	2.8224e-05	19.0051	3.2055e-05	19.0051	0.00011443	19.0051	4.20566e-05	19.0051	2.1734e-05	19.0051	0.000128419
19.0014	3.77965e-05	19.0014	2.67388e-05	19.0014	5.72217e-05	19.0014	4.5851e-05	19.0014	4.51591e-05	19.0014	0.00016706
18.9977	2.64806e-05	18.9977	1.51722e-05	18.9977	7.81559e-05	18.9977	0.0001409	18.9977	-9.46048e-06	18.9977	0.000154075
18.994	3.00662e-05	18.994	3.75685e-05	18.994	0.00010397	18.994	8.64648e-05	18.994	1.39982e-05	18.994	3.27454e-05
18.9903	2.88162e-05	18.9903	2.16595e-05	18.9903	8.96272e-05	18.9903	4.95157e-05	18.9903	3.5347e-05	18.9903	0.000123373
18.9867	3.75992e-05	18.9867	4.58586e-05	18.9867	0.000108364	18.9867	6.77378e-05	18.9867	3.96001e-05	18.9867	0.000139046
18.983	3.38162e-05	18.983	2.58703e-05	18.983	3.11923e-05	18.983	5.05112e-05	18.983	1.09507e-05	18.983	9.48406e-05
18.9793	2.62503e-05	18.9793	3.3792e-05	18.9793	8.88049e-05	18.9793	7.3379e-05	18.9793	1.09507e-05	18.9793	1.38339e-05
18.9756	2.83556e-05	18.9756	3.32919e-05	18.9756	3.804e-05	18.9756	7.51824e-05	18.9756	-3.44931e-05	18.9756	-2.60957e-06
18.9719	1.85858e-05	18.9719	2.90811e-05	18.9719	-3.87679e-05	18.9719	0.000119259	18.9719	1.12521e-05	18.9719	5.34019e-05
18.9682	2.72372e-05	18.9682	3.82396e-05	18.9682	5.26386e-05	18.9682	6.14473e-05	18.9682	5.70643e-05	18.9682	0.000110074
18.9645	4.00334e-05	18.9645	2.3278e-05	18.9645	3.39152e-05	18.9645	4.91983e-05	18.9645	4.4774e-05	18.9645	0.000118075
18.9609	2.71056e-05	18.9609	3.37525e-05	18.9609	9.46956e-05	18.9609	7.73177e-05	18.9609	6.69768e-06	18.9609	0.000118594
18.9572	3.3882e-05	18.9572	4.08846e-05	18.9572	7.44489e-05	18.9572	7.50959e-05	18.9572	2.57861e-06	18.9572	1.65535e-05
18.9535	2.82569e-05	18.9535	2.31333e-05	18.9535	8.51384e-05	18.9535	3.24189e-05	18.9535	2.63052e-05	18.9535	7.79727e-05
18.9498	3.06583e-05	18.9498	2.68441e-05	18.9498	1.19161e-05	18.9498	3.14667e-05	18.9498	5.06512e-05	18.9498	7.28479e-05
18.9461	2.84214e-05	18.9461	3.75159e-05	18.9461	4.68019e-05	18.9461	5.9514e-05	18.9461	7.3708e-05	18.9461	2.89568e-05
18.9424	3.24017e-05	18.9424	5.05169e-05	18.9424	7.79537e-05	18.9424	9.64921e-05	18.9424	6.26401e-05	18.9424	8.86939e-05
18.9388	2.65464e-05	18.9388	3.71606e-05	18.9388	6.56466e-05	18.9388	4.59953e-05	18.9388	7.83294e-05	18.9388	0.000153902
18.9351	4.25992e-05	18.9351	4.03451e-05	18.9351	7.5743e-05	18.9351	9.76463e-05	18.9351	4.42382e-05	18.9351	0.000112164
18.9314	2.12832e-05	18.9314	3.97661e-05	18.9314	3.58428e-05	18.9314	8.18624e-05	18.9314	4.0521e-05	18.9314	4.95504e-05
18.9277	1.97042e-05	18.9277	2.56729e-05	18.9277	0.000116627	18.9277	7.37974e-05	18.9277	1.78326e-05	18.9277	0.000184383
18.924	2.34214e-05	18.924	3.85555e-05	18.924	4.5346e-05	18.924	8.80663e-05	18.924	3.29359e-05	18.924	0.000133057
18.9203	3.38491e-05	18.9203	3.20155e-05	18.9203	6.86661e-05	18.9203	8.80375e-05	18.9203	3.87461e-05	18.9203	0.000102229
18.9167	2.44082e-05	18.9167	3.60553e-05	18.9167	0.000105089	18.9167	6.34528e-05	18.9167	-9.46048e-06	18.9167	0.000144045
18.913	1.78292e-05	18.913	3.16865e-05	18.913	6.81539e-05	18.913	8.46037e-05	18.913	4.30494e-05	18.913	0.000175643
18.9093	1.60199e-05	18.9093	3.03443e-05	18.9093	0.000123313	18.9093	7.20372e-05	18.9093	-2.40614e-05	18.9093	7.48601e-05
18.9056	3.0132e-05	18.9056	2.8989e-05	18.9056	7.25752e-05	18.9056	8.2151e-05	18.9056	4.38363e-05	18.9056	0.00010726
18.9019	2.22042e-05	18.9019	3.59632e-05	18.9019	3.31738e-05	18.9019	7.72744e-05	18.9019	4.54438e-05	18.9019	0.000165079
18.8982	2.45069e-05	18.8982	4.41743e-05	18.8982	9.67715e-05	18.8982	4.51008e-05	18.8982	1.31777e-05	18.8982	5.25687e-05
18.8945	2.83556e-05	18.8945	3.92134e-05	18.8945	4.12617e-05	18.8945	-7.18496e-06	18.8945	9.36001e-06	18.8945	7.60234e-05
18.8909	3.32241e-05	18.8909	3.14497e-05	18.8909	6.08613e-05	18.8909	8.27858e-05	18.8909	2.99219e-05	18.8909	8.26416e-05
18.8872	2.6974e-05	18.8872	2.57782e-05	18.8872	7.31144e-05	18.8872	2.47723e-05	18.8872	2.37935e-05	18.8872	5.93599e-05
18.8835	2.14476e-05	18.8835	2.31991e-05	18.8835	6.47569e-05	18.8835	8.27425e-05	18.8835	1.45507e-05	18.8835	3.87977e-05
18.8798	1.33883e-05	18.8798	6.64259e-05	18.8798	7.84389e-05	18.8798	6.77522e-05	18.8798	5.87052e-05	18.8798	0.000197856
18.8761	1.78621e-05	18.8761	4.47138e-05	18.8761	8.08249e-05	18.8761	6.92815e-05	18.8761	1.35293e-05	18.8761	0.000112699
18.8725	1.32239e-05	18.8725	2.01199e-05	18.8725	9.52752e-05	18.8725	6.88631e-05	18.8725	3.60335e-05	18.8725	0.000115733
18.8688	9.5396e-06	18.8688	3.55158e-05	18.8688	-3.72042e-06	18.8688	7.247e-05	18.8688	2.92521e-05	18.8688	0.0001185
18.8651	2.4803e-05	18.8651	3.15418e-05	18.8651	6.35168e-05	18.8651	3.83054e-05	18.8651	1.83517e-05	18.8651	6.19851e-05
18.8614	9.5396e-06	18.8614	3.57658e-05	18.8614	1.16465e-05	18.8614	7.33068e-05	18.8614	3.8294e-05	18.8614	0.000169748
18.8577	1.4441e-05	18.8577	2.58177e-05	18.8577	2.8685e-05	18.8577	0.000119504	18.8577	4.5427e-05	18.8577	4.54474e-05
18.854	1.96055e-05	18.854	2.70546e-05	18.854	4.61279e-05	18.854	9.25389e-05	18.854	1.47517e-05	18.854	0.000191819
18.8503	2.17437e-05	18.8503	4.2161e-05	18.8503	7.21708e-05	18.8503	0.000103937	18.8503	3.52801e-05	18.8503	0.000143731
18.8467	1.3191e-05	18.8467	4.68192e-05	18.8467	5.99581e-05	18.8467	5.74076e-05	18.8467	5.41173e-05	18.8467	0.000128922
18.843	1.86845e-05	18.843	4.02135e-05	18.843	6.61858e-05	18.843	6.74781e-05	18.843	1.45842e-05	18.843	8.8804e-05
18.8393	2.93425e-05	18.8393	5.06485e-05	18.8393	0.000117894	18.8393	6.61652e-05	18.8393	5.32131e-05	18.8393	0.000109869
18.8356	1.62173e-05	18.8356	3.52526e-05	18.8356	7.87759e-05	18.8356	9.2712e-05	18.8356	7.69731e-05	18.8356	0.000108674
18.8319	2.8553e-05	18.8319	5.81622e-05	18.8319	0.000101597	18.8319	6.32219e-05	18.8319	5.56912e-05	18.8319	0.000211611
18.8282	2.87504e-05	18.8282	5.1609e-05	18.8282	9.34689e-05	18.8282	1.77316e-05	18.8282	-8.72373e-06	18.8282	5.45337e-05
18.8246	1.2566e-05	18.8246	4.60692e-05	18.8246	3.88353e-05	18.8246	7.21959e-05	18.8246	7.11127e-05	18.8246	7.46872e-05
18.8209	1.78621e-05	18.8209	3.69106e-05	18.8209	9.75129e-05	18.8209	6.35538e-05	18.8209	2.84652e-06	18.8209	7.70924e-05
18.8172	1.77634e-06	18.8172	4.55297e-05	18.8172	6.16566e-05	18.8172	5.34111e-05	18.8172	2.1667e-05	18.8172	0.000121911
18.8135	1.36186e-05	18.8135	3.62132e-05	18.8135	5.78823e-05	18.8135	4.57789e-05	18.8135	-4.66829e-05	18.8135	3.32484e-05
18.8098	3.91452e-06	18.8098	4.43059e-05	18.8098	0.000113042	18.8098	9.25245e-05	18.8098	2.54512e-06	18.8098	0.000143794
18.8061	1.7566e-05	18.8061	6.06097e-05	18.8061	6.49726e-05	18.8061	9.25966e-05	18.8061	1.5974e-05	18.8061	6.41231e-05
18.8025	9.47381e-06	18.8025	3.73843e-05	18.8025	3.75547e-05	18.8025	6.09712e-05	18.8025	2.19684e-05	18.8025	0.000184305
18.7988	1.86187e-05	18.7988	3.51473e-05	18.7988	0.000127371	18.7988	7.41004e-05	18.7988	2.03275e-05	18.7988	4.16588e-05
18.7951	3.68426e-06	18.7951	3.44499e-05	18.7951	8.01913e-05	18.7951	6.0322e-05	18.7951	2.81303e-05	18.7951	3.58737e-05
18.7914	1.54936e-05	18.7914	4.63455e-05	18.7914	2.74314e-05	18.7914	5.25166e-05	18.7914	1.32279e-05	18.7914	9.12563e-05
18.7877	1.11186e-05	18.7877	4.52928e-05	18.7877	7.58508e-05	18.7877	9.70836e-05	18.7877	2.13154e-05	18.7877	5.20499e-05
18.784	2.36845e-05	18.784	4.64376e-05	18.784	6.63745e-05	18.784	9.61025e-05	18.784	-2.55014e-05	18.784	9.66956e-05
18.7803	2.25003e-05	18.7803	3.9345e-05	18.7803	1.36281e-05	18.7803	7.66685e-05	18.7803	-1.45507e-05	18.7803	5.86367e-05
18.7767	3.02635e-06	18.7767	4.65166e-05	18.7767	3.49801e-05	18.7767	5.56618e-05	18.7767	2.76949e-05	18.7767	0.000107024
18.773	1.91121e-05	18.773	6.13071e-05	18.773	6.67924e-05	18.773	8.67823e-05	18.773	-4.52094e-06	18.773	0.000118484
18.7693	7.59878e-06	18.7693	3.76212e-05	18.7693	0.000102527	18.7693	6.86756e-05	18.7693	2.14996e-05	18.7693	0.000152943
18.7656	-6.48035e-06	18.7656	5.73989e-05	18.7656	0.000124944	18.7656	6.98009e-05	18.7656	4.10903e-05	18.7656	8.11954e-05
18.7619	3.48689e-06	18.7619	5.04511e-05	18.7619	0.000118663	18.7619	0.00011809	18.7619	-4.32001e-06	18.7619	0.00011817
18.7582	5.59218e-06	18.7582	6.50048e-05	18.7582	9.48843e-05	18.7582	0.000116777	18.7582	6.38289e-05	18.7582	0.000120873
18.7546	1.02633e-05	18.7546	4.59507e-05	18.7546	8.05418e-05	18.7546	9.78627e-05	18.7546	5.59424e-05	18.7546	0.000105357
18.7509	5.23033e-06	18.7509	3.56605e-05	18.7509	5.0064e-05	18.7509	7.02337e-05	18.7509	9.59443e-06	18.7509	4.7381e-05
18.7472	2.02305e-05	18.7472	3.0897e-05	18.7472	7.58913e-05	18.7472	2.24494e-05	18.7472	8.51611e-05	18.7472	2.82965e-07
18.7435	1.65134e-05	18.7435	3.39499e-05	18.7435	0.000123825	18.7435	7.46198e-05	18.7435	6.05806e-05	18.7435	5.57285e-05
18.7398	2.14476e-05	18.7398	4.50296e-05	18.7398	4.5346e-05	18.7398	7.19506e-05	18.7398	2.25879e-05	18.7398	0.000106599
18.7361	6.8093e-06	18.7361	4.33716e-05	18.7361	3.92397e-05	18.7361	0.000101498	18.7361	2.37433e-05	18.7361	0.000122225
18.7325	1.8191e-05	18.7325	5.81753e-05	18.7325	0.000123893	18.7325	4.88376e-05	18.7325	3.31033e-05	18.7325	0.000121392
18.7288	1.82897e-05	18.7288	3.90555e-05	18.7288	4.83386e-05	18.7288	6.47945e-05	18.7288	1.37805e-05	18.7288	0.000158822
18.7251	1.61844e-05	18.7251	4.88325e-05	18.7251	4.50495e-05	18.7251	0.000109794	18.7251	1.23405e-05	18.7251	0.000100531
18.7214	1.83226e-05	18.7214	4.19504e-05	18.7214	0.000136429	18.7214	9.23802e-05	18.7214	4.44057e-05	18.7214	0.000140084
18.7177	6.48035e-06	18.7177	3.25287e-05	18.7177	6.28024e-05	18.7177	7.12293e-05	18.7177	3.23498e-05	18.7177	0.000127539
18.714	4.7698e-06	18.714	4.01872e-05	18.714	7.14429e-05	18.714	0.000113185	18.714	4.72689e-05	18.714	0.000153273
18.7103	4.93427e-06	18.7103	4.72929e-05	18.7103	0.000115953	18.7103	9.72567e-05	18.7103	6.09824e-05	18.7103	-1.2985e-05
18.7067	-3.35531e-06	18.7067	4.7714e-05	18.7067	3.42387e-05	18.7067	0.000152442	18.7067	-8.20466e-06	18.7067	0.000116377
18.703	1.0987e-05	18.703	5.40698e-05	18.703	8.47744e-05	18.703	8.15594e-05	18.703	4.1241e-05	18.703	6.54122e-05
18.6993	9.86855e-08	18.6993	5.28328e-05	18.6993	1.16735e-05	18.6993	4.56923e-05	18.6993	3.44094e-05	18.6993	0.000203421
18.6956	1.01975e-06	18.6956	3.8845e-05	18.6956	-2.06241e-06	18.6956	0.000106793	18.6956	3.2668e-05	18.6956	0.000159451
18.6919	-3.25662e-06	18.6919	6.52679e-05	18.6919	1.10534e-06	18.6919	0.000121553	18.6919	-3.18475e-05	18.6919	0.000186223
18.6883	1.02304e-05	18.6883	4.75693e-05	18.6883	7.92612e-06	18.6883	9.97527e-05	18.6883	8.41899e-05	18.6883	8.68232e-05
18.6846	6.94088e-06	18.6846	3.80817e-05	18.6846	8.99507e-05	18.6846	9.06921e-05	18.6846	2.7494e-05	18.6846	0.000149311
18.6809	1.75002e-05	18.6809	4.55823e-05	18.6809	7.94364e-05	18.6809	8.73882e-05	18.6809	5.1254e-05	18.6809	0.000167751
18.6772	1.32896e-05	18.6772	2.7502e-05	18.6772	8.72278e-05	18.6772	0.000126545	18.6772	3.74903e-05	18.6772	4.83242e-05
18.6735	-2.96056e-07	18.6735	3.58053e-05	18.6735	7.28044e-05	18.6735	8.64504e-05	18.6735	-2.62047e-05	18.6735	0.0001196
18.6698	3.58557e-06	18.6698	4.92799e-05	18.6698	8.10271e-05	18.6698	0.000111901	18.6698	-2.37265e-05	18.6698	-5.20342e-06
18.6661	1.25002e-06	18.6661	4.95299e-05	18.6661	3.15832e-05	18.6661	8.21654e-05	18.6661	2.92521e-05	18.6661	9.60825e-05
18.6625	6.44745e-06	18.6625	5.47672e-05	18.6625	0.000113567	18.6625	8.87011e-05	18.6625	7.67555e-05	18.6625	-9.02503e-05
18.6588	4.47374e-06	18.6588	4.91615e-05	18.6588	9.90091e-05	18.6588	0.000102422	18.6588	1.86531e-05	18.6588	8.81909e-06
18.6551	-5.19744e-06	18.6551	6.07808e-05	18.6551	0.000107811	18.6551	0.000107774	18.6551	4.89936e-05	18.6551	0.000154814
18.6514	3.09215e-06	18.6514	5.66884e-05	18.6514	7.5743e-05	18.6514	3.65885e-05	18.6514	3.38233e-06	18.6514	8.92284e-05
18.6477	1.52305e-05	18.6477	5.3925e-05	18.6477	6.72507e-05	18.6477	9.13414e-05	18.6477	4.7721e-05	18.6477	6.19694e-05
18.644	-9.21065e-07	18.644	5.93465e-05	18.644	7.93825e-05	18.644	5.46519e-05	18.644	4.33173e-05	18.644	7.7957e-05
18.6404	1.82568e-05	18.6404	5.57936e-05	18.6404	1.59196e-05	18.6404	2.88409e-05	18.6404	2.11647e-05	18.6404	7.18418e-05
18.6367	-7.20404e-06	18.6367	4.44769e-05	18.6367	0.000100586	18.6367	6.48811e-05	18.6367	1.86196e-05	18.6367	0.000126265
18.633	-3.88163e-06	18.633	5.55304e-05	18.633	6.28293e-05	18.633	6.72761e-05	18.633	5.38494e-05	18.633	0.000129221
18.6293	8.94748e-06	18.6293	5.44908e-05	18.6293	0.000134515	18.6293	5.15067e-05	18.6293	5.4134e-05	18.6293	0.000162438
18.6256	6.01981e-06	18.6256	7.2729e-05	18.6256	4.54269e-05	18.6256	6.05961e-05	18.6256	1.47851e-05	18.6256	0.000169748
18.6219	-9.01327e-06	18.6219	4.67929e-05	18.6219	0.00011838	18.6219	0.000110213	18.6219	-1.6627e-05	18.6219	8.63516e-05
18.6182	6.25008e-07	18.6182	5.8478e-05	18.6182	9.00585e-05	18.6182	6.2313e-05	18.6182	3.84447e-05	18.6182	0.000155772
18.6146	2.0395e-06	18.6146	6.70839e-05	18.6146	9.66636e-05	18.6146	6.09135e-05	18.6146	6.54699e-06	18.6146	0.000136436
18.6109	4.21058e-06	18.6109	5.5083e-05	18.6109	8.64864e-05	18.6109	9.08653e-05	18.6109	7.95685e-05	18.6109	-1.10357e-05
18.6072	-1.21712e-06	18.6072	6.42021e-05	18.6072	4.05068e-05	18.6072	0.000107702	18.6072	3.86959e-05	18.6072	8.92756e-05
18.6035	-4.93427e-06	18.6035	7.1071e-05	18.6035	8.31973e-05	18.6035	8.64504e-05	18.6035	-8.70699e-06	18.6035	6.54593e-05
18.5998	-1.65134e-05	18.5998	5.53856e-05	18.5998	4.49282e-05	18.5998	0.000104774	18.5998	2.65731e-05	18.5998	-1.71037e-05
18.5962	8.22379e-07	18.5962	7.17421e-05	18.5962	8.0043e-05	18.5962	2.70951e-05	18.5962	-2.02605e-06	18.5962	9.57366e-06
18.5925	6.57903e-07	18.5925	5.23986e-05	18.5925	9.66906e-05	18.5925	9.10095e-05	18.5925	5.89061e-05	18.5925	0.000131815
18.5888	1.81252e-05	18.5888	7.49265e-05	18.5888	7.07689e-05	18.5888	8.97832e-05	18.5888	7.13471e-05	18.5888	3.22266e-05
18.5851	-4.80269e-06	18.5851	6.34915e-05	18.5851	0.00010064	18.5851	9.12981e-05	18.5851	4.39033e-05	18.5851	5.0022e-05
18.5814	-1.65134e-05	18.5814	4.58323e-05	18.5814	9.42777e-05	18.5814	6.0322e-05	18.5814	4.78884e-05	18.5814	0.000117211
18.5777	-4.86848e-06	18.5777	5.89254e-05	18.5777	-2.75392e-05	18.5777	9.26832e-05	18.5777	4.16261e-05	18.5777	4.8167e-05
18.574	-1.31581e-06	18.574	6.49127e-05	18.574	0.000101503	18.574	0.000104716	18.574	1.45172e-05	18.574	2.45708e-05
18.5704	1.67765e-06	18.5704	4.06214e-05	18.5704	6.77899e-05	18.5704	6.4708e-05	18.5704	3.68373e-05	18.5704	9.54222e-05
18.5667	1.97371e-07	18.5667	5.52541e-05	18.5667	9.44934e-06	18.5667	0.000125795	18.5667	3.51294e-05	18.5667	0.000145633
18.563	-1.69739e-05	18.563	8.06901e-05	18.563	9.4763e-06	18.563	7.60769e-05	18.563	2.0294e-05	18.563	4.63906e-05
18.5593	1.08554e-06	18.5593	5.3925e-05	18.5593	4.30814e-05	18.5593	0.000110328	18.5593	-1.03647e-05	18.5593	6.41074e-05
18.5556	-1.70068e-05	18.5556	6.54522e-05	18.5556	4.09516e-05	18.5556	8.38246e-06	18.5556	1.58568e-05	18.5556	9.87235e-06
18.5519	-7.53299e-06	18.5519	6.30704e-05	18.5519	6.85448e-05	18.5519	0.0001147	18.5519	5.70643e-05	18.5519	5.07451e-05
18.5483	-1.99016e-05	18.5483	5.71621e-05	18.5483	7.47455e-05	18.5483	5.85185e-05	18.5483	1.53879e-05	18.5483	2.49324e-05
18.5446	-9.86855e-08	18.5446	6.65707e-05	18.5446	5.55502e-05	18.5446	6.06827e-05	18.5446	2.952e-05	18.5446	4.60605e-05
18.5409	-5.78955e-06	18.5409	6.94788e-05	18.5409	3.65303e-05	18.5409	0.000117859	18.5409	-3.76745e-06	18.5409	7.5536e-05
18.5372	-1.65792e-05	18.5372	6.96893e-05	18.5372	9.15143e-05	18.5372	1.9131e-05	18.5372	-3.56987e-05	18.5372	0.000131359
18.5335	-1.70068e-05	18.5335	5.54514e-05	18.5335	7.51634e-05	18.5335	2.10355e-05	18.5335	4.43889e-05	18.5335	0.00014285
18.5298	-1.44081e-05	18.5298	5.98465e-05	18.5298	2.78493e-05	18.5298	0.0001249	18.5298	6.10661e-05	18.5298	0.000213042
18.5262	-6.41456e-06	18.5262	5.73726e-05	18.5262	6.07669e-05	18.5262	0.000117614	18.5262	2.02103e-05	18.5262	-4.16431e-05
18.5225	-1.41449e-05	18.5225	5.80174e-05	18.5225	9.50056e-05	18.5225	8.39833e-05	18.5225	8.30513e-06	18.5225	9.44004e-05
18.5188	-1.977e-05	18.5188	7.04131e-05	18.5188	1.70385e-05	18.5188	6.61074e-05	18.5188	3.55982e-05	18.5188	5.84481e-05
18.5151	-6.28298e-06	18.5151	7.7282e-05	18.5151	6.62262e-05	18.5151	7.2975e-05	18.5151	7.63369e-05	18.5151	0.00019446
18.5114	-2.15792e-05	18.5114	5.75174e-05	18.5114	3.75817e-05	18.5114	0.000121423	18.5114	2.58866e-05	18.5114	2.21499e-05
18.5077	-1.05593e-05	18.5077	7.62951e-05	18.5077	3.9361e-05	18.5077	5.43633e-05	18.5077	-2.61712e-05	18.5077	5.23014e-05
18.504	-1.09212e-05	18.504	5.81622e-05	18.504	9.64614e-05	18.504	4.25615e-05	18.504	-1.44837e-05	18.504	0.000159545
18.5004	-1.2566e-05	18.5004	6.50179e-05	18.5004	2.88468e-05	18.5004	8.32908e-05	18.5004	4.94624e-05	18.5004	9.76388e-05
18.4967	-6.18429e-06	18.4967	3.97792e-05	18.4967	6.25058e-05	18.4967	0.00010297	18.4967	9.42699e-06	18.4967	1.31422e-05
18.493	-1.07567e-05	18.493	5.95044e-05	18.493	6.86796e-05	18.493	4.73082e-05	18.493	4.08894e-05	18.493	-2.53883e-05
18.4893	-6.48035e-06	18.4893	5.91359e-05	18.4893	8.99237e-05	18.4893	9.27553e-05	18.4893	3.99852e-05	18.4893	-2.35019e-05
18.4856	-1.25331e-05	18.4856	7.26501e-05	18.4856	4.18278e-05	18.4856	8.90041e-05	18.4856	1.83349e-05	18.4856	0.00013793
18.4819	-1.59213e-05	18.4819	6.11361e-05	18.4819	2.96825e-05	18.4819	0.000120067	18.4819	4.46233e-05	18.4819	0.000102025
18.4783	-4.60532e-06	18.4783	5.65699e-05	18.4783	4.02237e-05	18.4783	8.8225e-05	18.4783	2.47814e-05	18.4783	0.000128875
18.4746	-1.01317e-05	18.4746	5.48461e-05	18.4746	0.000110292	18.4746	0.000106721	18.4746	3.18977e-05	18.4746	0.00020155
18.4709	-1.25988e-05	18.4709	6.01886e-05	18.4709	9.48843e-05	18.4709	8.16604e-05	18.4709	4.39368e-05	18.4709	3.55908e-05
18.4672	-6.38166e-06	18.4672	6.42416e-05	18.4672	0.000105331	18.4672	9.80358e-05	18.4672	3.48949e-05	18.4672	5.92813e-05
18.4635	-6.57903e-07	18.4635	5.60699e-05	18.4635	8.64325e-05	18.4635	8.52818e-05	18.4635	5.91908e-05	18.4635	0.000161746
18.4598	-1.51318e-05	18.4598	6.23598e-05	18.4598	9.24984e-05	18.4598	9.6694e-05	18.4598	8.1695e-05	18.4598	3.6251e-05
18.4562	-1.76318e-05	18.4562	6.89919e-05	18.4562	1.57579e-05	18.4562	5.44499e-05	18.4562	1.33954e-05	18.4562	8.47167e-05
18.4525	-1.49673e-05	18.4525	7.75057e-05	18.4525	3.69481e-05	18.4525	9.98537e-05	18.4525	-1.99926e-05	18.4525	6.75973e-05
18.4488	-1.26646e-05	18.4488	7.28738e-05	18.4488	6.85043e-05	18.4488	8.30455e-05	18.4488	0.000108285	18.4488	0.000101459
18.4451	-1.25988e-05	18.4451	7.21895e-05	18.4451	9.32937e-05	18.4451	3.6098e-05	18.4451	2.45638e-05	18.4451	8.70905e-06
18.4414	-1.02304e-05	18.4414	5.52014e-05	18.4414	0.000118676	18.4414	5.9817e-05	18.4414	2.0361e-05	18.4414	1.27492e-05
18.4377	-4.14479e-06	18.4377	5.85701e-05	18.4377	9.56526e-05	18.4377	7.92077e-05	18.4377	-6.35275e-05	18.4377	8.98258e-05
18.434	-1.12501e-05	18.434	5.85569e-05	18.434	5.26656e-05	18.434	0.000103201	18.434	6.85508e-05	18.434	8.34905e-05
18.4304	-1.83226e-05	18.4304	8.29666e-05	18.4304	8.13236e-05	18.4304	0.000127396	18.4304	4.29656e-05	18.4304	7.44356e-05
18.4267	-2.96056e-07	18.4267	7.39133e-05	18.4267	0.000124378	18.4267	0.000138159	18.4267	6.33601e-05	18.4267	0.000193328
18.423	-1.9441e-05	18.423	7.03604e-05	18.423	0.000107164	18.423	8.53972e-05	18.423	5.56578e-05	18.423	4.71609e-05
18.4193	-3.27965e-05	18.4193	5.08327e-05	18.4193	5.99851e-06	18.4193	6.44627e-05	18.4193	-4.12577e-05	18.4193	0.00015802
18.4156	-2.2599e-05	18.4156	7.14526e-05	18.4156	8.25098e-05	18.4156	5.52723e-05	18.4156	4.62977e-05	18.4156	0.000148698
18.412	-1.26646e-05	18.412	6.07676e-05	18.412	0.000107704	18.412	9.05767e-05	18.412	9.34494e-05	18.412	4.87958e-05
18.4083	-2.56911e-05	18.4083	5.09906e-05	18.4083	5.28004e-05	18.4083	6.10866e-05	18.4083	2.8147e-05	18.4083	6.0869e-05
18.4046	-1.48686e-05	18.4046	6.3123e-05	18.4046	5.93111e-06	18.4046	8.93504e-05	18.4046	7.0175e-05	18.4046	0.000188156
18.4009	-1.51318e-05	18.4009	6.44521e-05	18.4009	4.67479e-05	18.4009	0.000118335	18.4009	6.86513e-06	18.4009	-1.56731e-05
18.3972	-2.46714e-06	18.3972	5.77674e-05	18.3972	6.29911e-05	18.3972	0.000101037	18.3972	7.45452e-05	18.3972	0.000135352
18.3935	-1.28291e-06	18.3935	7.37554e-05	18.3935	3.50475e-06	18.3935	6.50975e-05	18.3935	7.41936e-05	18.3935	0.000101836
18.3898	-3.24017e-05	18.3898	5.83069e-05	18.3898	0.000100101	18.3898	8.58012e-05	18.3898	2.51163e-07	18.3898	3.49148e-05
18.3862	-3.75005e-05	18.3862	7.48476e-05	18.3862	7.45433e-05	18.3862	4.60097e-05	18.3862	7.28708e-05	18.3862	1.44784e-05
18.3825	-1.45068e-05	18.3825	7.03736e-05	18.3825	9.26197e-05	18.3825	8.1545e-05	18.3825	3.46103e-05	18.3825	5.37477e-05
18.3788	-2.61845e-05	18.3788	7.16631e-05	18.3788	8.82522e-05	18.3788	7.42591e-05	18.3788	6.8601e-05	18.3788	0.000136924
18.3751	-2.2599e-05	18.3751	6.75971e-05	18.3751	2.64474e-05	18.3751	7.63799e-05	18.3751	9.87909e-06	18.3751	0.000160033
18.3714	-3.18096e-05	18.3714	5.56225e-05	18.3714	7.10925e-05	18.3714	7.92366e-05	18.3714	-1.38977e-06	18.3714	3.36257e-05
18.3677	-7.00667e-06	18.3677	7.19132e-05	18.3677	4.85138e-05	18.3677	4.81595e-05	18.3677	6.09657e-05	18.3677	7.46714e-06
18.3641	-2.02634e-05	18.3641	7.47292e-05	18.3641	0.00011199	18.3641	9.43135e-05	18.3641	2.84484e-05	18.3641	6.64497e-05
18.3604	-3.24017e-05	18.3604	6.28862e-05	18.3604	2.74449e-05	18.3604	0.000147147	18.3604	5.21247e-05	18.3604	6.78488e-05
18.3567	-1.93424e-05	18.3567	8.17692e-05	18.3567	5.41349e-05	18.3567	9.06777e-05	18.3567	6.74792e-06	18.3567	7.0254e-05
18.353	-3.54281e-05	18.353	6.75839e-05	18.353	2.68518e-05	18.353	0.000130686	18.353	0.000107196	18.353	6.32271e-05
18.3493	-1.26646e-05	18.3493	9.03487e-05	18.3493	5.78688e-05	18.3493	6.02787e-05	18.3493	3.52801e-05	18.3493	0.000127366
18.3456	-2.10529e-05	18.3456	6.97156e-05	18.3456	0.000130215	18.3456	5.73354e-05	18.3456	1.28596e-05	18.3456	4.76325e-05
18.342	-2.05595e-05	18.342	5.80569e-05	18.342	8.24694e-05	18.342	-2.57678e-05	18.342	4.15591e-05	18.342	0.000180956
18.3383	-9.86855e-06	18.3383	7.71372e-05	18.3383	6.09556e-05	18.3383	8.95379e-05	18.3383	8.82922e-05	18.3383	2.40049e-05
18.3346	-1.89476e-05	18.3346	4.84641e-05	18.3346	2.95342e-05	18.3346	8.26848e-05	18.3346	4.09061e-05	18.3346	0.000113642
18.3309	-3.52636e-05	18.3309	6.95314e-05	18.3309	8.05688e-05	18.3309	3.75263e-05	18.3309	1.80837e-05	18.3309	4.8057e-05
18.3272	-2.11845e-05	18.3272	5.23723e-05	18.3272	4.83251e-05	18.3272	0.000120976	18.3272	7.78941e-05	18.3272	0.000123672
18.3235	-2.6974e-05	18.3235	8.46904e-05	18.3235	4.33375e-05	18.3235	8.81529e-05	18.3235	2.13824e-05	18.3235	4.04483e-05
18.3198	-2.17108e-05	18.3198	6.78208e-05	18.3198	3.63146e-05	18.3198	0.000102739	18.3198	7.08113e-05	18.3198	1.2419e-06
18.3162	-2.88491e-05	18.3162	9.0704e-05	18.3162	8.08788e-05	18.3162	8.6941e-05	18.3162	3.69545e-05	18.3162	0.000157282
18.3125	-1.61186e-05	18.3125	6.85445e-05	18.3125	-6.64554e-06	18.3125	2.87831e-05	18.3125	5.47201e-05	18.3125	0.000188141
18.3088	-2.50003e-05	18.3088	6.69128e-05	18.3088	7.36536e-05	18.3088	8.73882e-05	18.3088	7.81117e-05	18.3088	7.11972e-05
18.3051	-1.51976e-05	18.3051	7.40054e-05	18.3051	-7.00949e-06	18.3051	7.59038e-05	18.3051	5.60094e-05	18.3051	0.00010726
18.3014	-2.12503e-05	18.3014	7.14658e-05	18.3014	9.25658e-05	18.3014	0.000105538	18.3014	6.64745e-06	18.3014	0.000212444
18.2977	-2.30595e-05	18.2977	6.00965e-05	18.2977	5.51324e-05	18.2977	5.7119e-05	18.2977	2.87163e-05	18.2977	-6.21266e-05
18.2941	-2.42108e-05	18.2941	6.21361e-05	18.2941	6.30181e-05	18.2941	5.75374e-05	18.2941	8.00206e-05	18.2941	6.94366e-05
18.2904	-2.59872e-05	18.2904	6.67154e-05	18.2904	3.68268e-05	18.2904	9.94209e-05	18.2904	1.3027e-05	18.2904	6.00987e-05
18.2867	-3.55597e-05	18.2867	6.89656e-05	18.2867	7.83985e-05	18.2867	9.48473e-05	18.2867	2.00428e-05	18.2867	3.97252e-05
18.283	-2.75661e-05	18.283	7.67688e-05	18.283	5.57794e-05	18.283	6.07692e-05	18.283	-1.7414e-06	18.283	6.47205e-05
18.2793	-3.1678e-05	18.2793	8.0269e-05	18.2793	0.000106962	18.2793	7.37829e-05	18.2793	0.00010862	18.2793	0.000156574
18.2756	-2.45727e-05	18.2756	7.35843e-05	18.2756	7.91669e-05	18.2756	3.4987e-05	18.2756	9.11555e-05	18.2756	6.25354e-05
18.272	-2.36845e-05	18.272	7.5545e-05	18.272	4.39441e-05	18.272	0.000112766	18.272	2.9068e-05	18.272	4.15016e-05
18.2683	-2.97043e-05	18.2683	7.58871e-05	18.2683	6.0686e-05	18.2683	0.000119403	18.2683	5.63778e-05	18.2683	0.000104147
18.2646	-2.86846e-05	18.2646	6.17282e-05	18.2646	5.19646e-05	18.2646	9.88149e-05	18.2646	7.46624e-05	18.2646	0.000145429
18.2609	-2.69082e-05	18.2609	6.46626e-05	18.2609	3.61528e-05	18.2609	5.06699e-05	18.2609	5.65117e-05	18.2609	6.09319e-05
18.2572	-3.39807e-05	18.2572	6.71102e-05	18.2572	3.35243e-05	18.2572	6.55592e-05	18.2572	3.80931e-05	18.2572	8.25316e-05
18.2535	-2.29279e-05	18.2535	7.32422e-05	18.2535	3.65033e-05	18.2535	6.6497e-05	18.2535	2.27721e-06	18.2535	5.79136e-05
18.2498	-2.79938e-05	18.2498	8.5072e-05	18.2498	0.000140176	18.2498	0.000116965	18.2498	-5.15722e-06	18.2498	5.31032e-05
18.2462	-3.27965e-05	18.2462	8.73354e-05	18.2462	9.11504e-05	18.2462	0.000104095	18.2462	4.4908e-05	18.2462	0.000101993
18.2425	-2.76319e-05	18.2425	7.46371e-05	18.2425	4.8716e-05	18.2425	9.66075e-05	18.2425	3.20652e-05	18.2425	2.03263e-05
18.2388	-2.36516e-05	18.2388	8.84802e-05	18.2388	3.59371e-05	18.2388	0.000117917	18.2388	8.76057e-05	18.2388	7.10872e-05
18.2351	-2.88162e-05	18.2351	7.46502e-05	18.2351	-4.16526e-06	18.2351	8.88743e-05	18.2351	2.76112e-05	18.2351	6.83204e-05
18.2314	-2.40135e-05	18.2314	8.0019e-05	18.2314	4.08707e-05	18.2314	6.61074e-05	18.2314	-2.06121e-05	18.2314	0.000102103
18.2278	-2.88162e-05	18.2278	7.02815e-05	18.2278	9.46282e-05	18.2278	9.45587e-05	18.2278	3.36391e-05	18.2278	-1.12557e-05
18.2241	-3.30267e-05	18.2241	7.88084e-05	18.2241	3.99002e-05	18.2241	4.67888e-05	18.2241	5.07182e-05	18.2241	6.3903e-05
18.2204	-3.49018e-05	18.2204	8.89539e-05	18.2204	8.46127e-05	18.2204	7.07243e-05	18.2204	4.68838e-07	18.2204	0.000121282
18.2167	-1.8191e-05	18.2167	7.95058e-05	18.2167	9.11774e-05	18.2167	9.06056e-05	18.2167	2.1014e-05	18.2167	0.000222427
18.213	-2.53951e-05	18.213	8.573e-05	18.213	5.9365e-05	18.213	4.39754e-05	18.213	9.65136e-05	18.213	4.61548e-05
18.2093	-3.7961e-05	18.2093	5.59383e-05	18.2093	0.000119633	18.2093	8.84991e-05	18.2093	4.64819e-05	18.2093	6.91222e-05
18.2056	-3.81913e-05	18.2056	8.573e-05	18.2056	7.28313e-05	18.2056	4.41341e-05	18.2056	-1.06828e-05	18.2056	-2.25901e-05
18.202	-2.58885e-05	18.202	6.47284e-05	18.202	5.16681e-05	18.202	0.000109463	18.202	2.34921e-05	18.202	5.06665e-05
18.1983	-2.58885e-05	18.1983	8.13218e-05	18.1983	3.38882e-05	18.1983	6.19811e-05	18.1983	3.56987e-05	18.1983	0.000117776
18.1946	-4.16453e-05	18.1946	7.53608e-05	18.1946	8.58124e-05	18.1946	8.21221e-05	18.1946	2.79293e-05	18.1946	0.000160253
18.1909	-3.43097e-05	18.1909	8.58616e-05	18.1909	4.98753e-05	18.1909	3.50592e-05	18.1909	3.90308e-05	18.1909	0.000144957
18.1872	-2.9507e-05	18.1872	8.05717e-05	18.1872	7.06341e-05	18.1872	4.99485e-05	18.1872	4.27145e-05	18.1872	-1.22461e-05
18.1835	-3.65136e-05	18.1835	7.79136e-05	18.1835	5.65073e-05	18.1835	0.000103908	18.1835	5.43685e-05	18.1835	9.53593e-05
18.1799	-2.5724e-05	18.1799	8.94013e-05	18.1799	8.55024e-05	18.1799	0.000109621	18.1799	6.18531e-05	18.1799	-7.80827e-05
18.1762	-4.38493e-05	18.1762	7.31633e-05	18.1762	6.61184e-05	18.1762	6.20244e-05	18.1762	3.47275e-05	18.1762	9.79846e-05
18.1725	-3.40136e-05	18.1725	6.2294e-05	18.1725	4.61683e-05	18.1725	4.4264e-05	18.1725	6.98903e-05	18.1725	4.30736e-05
18.1688	-2.91122e-05	18.1688	7.06236e-05	18.1688	1.19296e-05	18.1688	8.65514e-05	18.1688	3.02903e-05	18.1688	-5.95799e-06
18.1651	-3.7336e-05	18.1651	7.55319e-05	18.1651	9.62862e-05	18.1651	6.57179e-05	18.1651	7.28373e-06	18.1651	6.21424e-05
18.1614	-2.36845e-05	18.1614	8.02296e-05	18.1614	7.1362e-05	18.1614	3.36885e-05	18.1614	9.20932e-05	18.1614	5.38263e-05
18.1578	-2.91451e-05	18.1578	7.894e-05	18.1578	0.000110305	18.1578	0.00010737	18.1578	5.84038e-05	18.1578	0.000164922
18.1541	-3.73031e-05	18.1541	6.3281e-05	18.1541	0.000154371	18.1541	6.64681e-05	18.1541	6.69768e-06	18.1541	0.000141467
18.1504	-3.6382e-05	18.1504	8.07033e-05	18.1504	0.000103013	18.1504	6.17503e-05	18.1504	3.41582e-06	18.1504	6.54436e-05
18.1467	-2.94083e-05	18.1467	6.90314e-05	18.1467	4.03181e-05	18.1467	5.00351e-05	18.1467	2.93526e-05	18.1467	2.68031e-05
18.143	-4.36848e-05	18.143	7.71899e-05	18.143	-3.59911e-06	18.143	5.41036e-05	18.143	7.43443e-06	18.143	0.00011119
18.1393	-2.33227e-05	18.1393	8.58747e-05	18.1393	7.10251e-05	18.1393	9.35777e-05	18.1393	-1.40819e-05	18.1393	5.77878e-05
18.1356	-5.29283e-05	18.1356	7.48081e-05	18.1356	1.7672e-05	18.1356	5.39738e-05	18.1356	-4.78047e-05	18.1356	5.84952e-05
18.132	-3.02635e-05	18.132	7.15579e-05	18.132	0.000142549	18.132	1.72699e-05	18.132	-2.04782e-05	18.132	0.000120229
18.1283	-4.82901e-05	18.1283	8.42299e-05	18.1283	0.000109847	18.1283	5.12903e-05	18.1283	4.25136e-05	18.1283	8.96057e-05
18.1246	-3.54939e-05	18.1246	8.09796e-05	18.1246	0.000128921	18.1246	6.55303e-05	18.1246	5.9961e-05	18.1246	9.0376e-05
18.1209	-3.27307e-05	18.1209	8.83881e-05	18.1209	1.8319e-05	18.1209	9.13125e-05	18.1209	2.93359e-05	18.1209	7.95919e-05
18.1172	-3.38162e-05	18.1172	7.18737e-05	18.1172	5.51998e-05	18.1172	1.57117e-05	18.1172	3.4828e-05	18.1172	0.000103361
18.1135	-4.61519e-05	18.1135	7.56766e-05	18.1135	4.98887e-05	18.1135	5.88936e-05	18.1135	5.23592e-05	18.1135	-2.85952e-05
18.1099	-3.61847e-05	18.1099	7.26369e-05	18.1099	0.000124917	18.1099	4.97032e-05	18.1099	3.85117e-07	18.1099	2.28888e-05
18.1062	-3.16123e-05	18.1062	8.21113e-05	18.1062	8.24964e-05	18.1062	8.80807e-05	18.1062	-8.15443e-06	18.1062	-3.20694e-06
18.1025	-3.81255e-05	18.1025	7.19e-05	18.1025	9.2431e-05	18.1025	3.95606e-05	18.1025	5.39164e-05	18.1025	-5.76935e-06
18.0988	-3.20728e-05	18.0988	7.39396e-05	18.0988	8.2429e-05	18.0988	0.000102783	18.0988	1.09842e-05	18.0988	-3.86719e-06
18.0951	-2.97372e-05	18.0951	7.45318e-05	18.0951	1.12826e-05	18.0951	0.000132662	18.0951	-3.60001e-06	18.0951	4.41583e-05
18.0914	-4.60532e-05	18.0914	7.82426e-05	18.0914	8.83466e-05	18.0914	9.05911e-05	18.0914	4.4774e-05	18.0914	6.33528e-05
18.0878	-3.47373e-05	18.0878	8.73354e-05	18.0878	6.59567e-05	18.0878	7.82122e-05	18.0878	1.52372e-05	18.0878	0.000120653
18.0841	-4.84875e-05	18.0841	6.84129e-05	18.0841	6.44604e-05	18.0841	5.92255e-05	18.0841	2.33079e-05	18.0841	4.65321e-05
18.0804	-2.50332e-05	18.0804	5.45698e-05	18.0804	-5.36496e-06	18.0804	7.48794e-05	18.0804	7.41099e-05	18.0804	8.05351e-05
18.0767	-5.15467e-05	18.0767	6.68207e-05	18.0767	7.0068e-05	18.0767	7.3379e-05	18.0767	5.59257e-06	18.0767	0.000110451
18.073	-3.77636e-05	18.073	5.81358e-05	18.073	5.97694e-05	18.073	6.57756e-05	18.073	4.53768e-06	18.073	0.000176413
18.0693	-3.60531e-05	18.0693	6.8834e-05	18.0693	9.66906e-05	18.0693	9.40826e-05	18.0693	2.40112e-05	18.0693	5.0698e-05
18.0657	-2.79938e-05	18.0657	7.45581e-05	18.0657	3.50475e-05	18.0657	9.85841e-05	18.0657	6.91536e-05	18.0657	5.75363e-06
18.062	-4.61848e-05	18.062	9.12435e-05	18.062	2.29157e-07	18.062	0.000122462	18.062	1.68782e-05	18.062	-2.76206e-05
18.0583	-4.66453e-05	18.0583	7.31896e-05	18.0583	7.99622e-05	18.0583	5.97449e-05	18.0583	8.80746e-06	18.0583	0.00010531
18.0546	-4.00992e-05	18.0546	8.22429e-05	18.0546	5.89876e-05	18.0546	3.35587e-05	18.0546	2.60038e-05	18.0546	0.000110922
18.0509	-4.1415e-05	18.0509	7.88479e-05	18.0509	0.000105291	18.0509	9.60881e-06	18.0509	2.84484e-05	18.0509	4.50701e-05
18.0472	-4.56914e-05	18.0472	7.57424e-05	18.0472	0.000102056	18.0472	3.94452e-05	18.0472	5.92913e-05	18.0472	5.27888e-05
18.0435	-5.92113e-05	18.0435	7.9769e-05	18.0435	8.15663e-05	18.0435	6.66701e-05	18.0435	4.82568e-05	18.0435	0.000150836
18.0399	-5.17441e-05	18.0399	7.1571e-05	18.0399	0.000140176	18.0399	6.15195e-05	18.0399	1.52372e-06	18.0399	7.21876e-05
18.0362	-3.89808e-05	18.0362	7.66372e-05	18.0362	3.40634e-05	18.0362	7.29173e-05	18.0362	7.20169e-05	18.0362	7.33195e-05
18.0325	-5.16125e-05	18.0325	8.30719e-05	18.0325	-4.69097e-06	18.0325	1.18162e-05	18.0325	2.21191e-05	18.0325	9.40388e-05
18.0288	-3.47373e-05	18.0288	8.14797e-05	18.0288	0.000115697	18.0288	6.37702e-05	18.0288	7.38252e-05	18.0288	4.18317e-05
18.0251	-3.09872e-05	18.0251	8.62563e-05	18.0251	9.84564e-05	18.0251	2.46424e-05	18.0251	5.16726e-05	18.0251	6.58995e-05
18.0214	-2.9178e-05	18.0214	7.89532e-05	18.0214	2.99656e-05	18.0214	7.55864e-05	18.0214	4.57619e-05	18.0214	-7.4357e-06
18.0178	-3.47702e-05	18.0178	0.000104073	18.0178	9.43855e-05	18.0178	0.000101383	18.0178	3.12782e-05	18.0178	-7.02697e-06
18.0141	-3.50333e-05	18.0141	7.96506e-05	18.0141	-3.35917e-05	18.0141	8.24395e-05	18.0141	6.59052e-05	18.0141	-7.70924e-05
18.0104	-3.21057e-05	18.0104	9.26384e-05	18.0104	2.30235e-05	18.0104	8.64793e-05	18.0104	2.64056e-05	18.0104	0.00014612
18.0067	-2.95728e-05	18.0067	9.8073e-05	18.0067	4.73815e-05	18.0067	7.02337e-05	18.0067	5.40503e-05	18.0067	7.11501e-05
18.003	-3.39478e-05	18.003	7.31501e-05	18.003	3.0707e-05	18.003	7.6755e-05	18.003	1.00465e-07	18.003	7.57876e-05
17.9993	-3.52636e-05	17.9993	8.30982e-05	17.9993	7.65787e-05	17.9993	7.05079e-05	17.9993	-7.14978e-06	17.9993	0.000173285
17.9957	-3.88821e-05	17.9957	8.35061e-05	17.9957	3.17988e-05	17.9957	5.86195e-05	17.9957	4.22791e-05	17.9957	4.44885e-05
17.992	-3.24017e-05	17.992	8.53615e-05	17.992	3.82826e-05	17.992	3.63865e-05	17.992	1.82512e-05	17.992	0.000123121
17.9883	-2.62832e-05	17.9883	9.38621e-05	17.9883	7.71718e-05	17.9883	0.00011004	17.9883	1.90047e-05	17.9883	0.000122037
17.9846	-5.21059e-05	17.9846	7.89137e-05	17.9846	6.15622e-05	17.9846	7.54854e-05	17.9846	8.92969e-05	17.9846	8.67603e-05
17.9809	-4.85533e-05	17.9809	8.71643e-05	17.9809	6.86661e-05	17.9809	8.42863e-05	17.9809	4.46233e-05	17.9809	5.44551e-05
17.9772	-2.33885e-05	17.9772	7.84268e-05	17.9772	7.62552e-05	17.9772	7.07531e-05	17.9772	6.39461e-05	17.9772	0.000172688
17.9735	-4.34874e-05	17.9735	8.07954e-05	17.9735	7.12273e-05	17.9735	5.14634e-05	17.9735	1.83851e-05	17.9735	-3.23838e-05
17.9699	-4.46058e-05	17.9699	0.000105166	17.9699	5.4364e-05	17.9699	4.94435e-05	17.9699	9.07034e-05	17.9699	0.000101852
17.9662	-4.079e-05	17.9662	8.77828e-05	17.9662	8.85758e-05	17.9662	6.01633e-06	17.9662	6.83331e-05	17.9662	0.000160536
17.9625	-3.98031e-05	17.9625	8.71643e-05	17.9625	8.11349e-05	17.9625	9.49483e-05	17.9625	3.39573e-05	17.9625	9.64126e-05
17.9588	-3.37833e-05	17.9588	0.000100007	17.9588	3.89971e-05	17.9588	0.000116777	17.9588	2.51666e-05	17.9588	8.36006e-05
17.9551	-4.48032e-05	17.9551	8.17955e-05	17.9551	2.48567e-05	17.9551	8.98409e-05	17.9551	0.000108871	17.9551	6.42803e-05
17.9515	-5.16454e-05	17.9515	8.69274e-05	17.9515	6.52557e-05	17.9515	5.31226e-05	17.9515	3.65526e-05	17.9515	8.32547e-05
17.9478	-4.37177e-05	17.9478	7.76767e-05	17.9478	3.49936e-05	17.9478	5.15932e-05	17.9478	-3.35721e-05	17.9478	8.87568e-05
17.9441	-3.37504e-05	17.9441	8.12954e-05	17.9441	7.79402e-05	17.9441	5.43922e-05	17.9441	1.80335e-05	17.9441	1.7591e-05
17.9404	-4.97375e-05	17.9404	8.85723e-05	17.9404	-3.98193e-05	17.9404	4.46968e-05	17.9404	-2.77954e-06	17.9404	0.000153462
17.9367	-4.83559e-05	17.9367	8.1256e-05	17.9367	5.19377e-05	17.9367	5.51713e-05	17.9367	6.00447e-05	17.9367	0.000104587
17.933	-3.97045e-05	17.933	9.52701e-05	17.933	2.67439e-05	17.933	3.42368e-05	17.933	6.46829e-05	17.933	0.000113878
17.9293	-3.81255e-05	17.9293	8.69669e-05	17.9293	4.50495e-05	17.9293	4.05705e-05	17.9293	2.69247e-05	17.9293	5.587e-05
17.9257	-4.06584e-05	17.9257	0.000102165	17.9257	9.31184e-05	17.9257	4.74237e-05	17.9257	5.32801e-05	17.9257	0.000128105
17.922	-4.00992e-05	17.922	9.67439e-05	17.922	2.58812e-05	17.922	3.1712e-05	17.922	5.10364e-05	17.922	5.94227e-05
17.9183	-2.77635e-05	17.9183	9.7823e-05	17.9183	3.79726e-05	17.9183	9.66652e-05	17.9183	9.13732e-05	17.9183	2.38005e-05
17.9146	-4.20071e-05	17.9146	9.00856e-05	17.9146	7.04859e-05	17.9146	2.71961e-05	17.9146	0.000102642	17.9146	7.03798e-05
17.9109	-4.06584e-05	17.9109	6.97683e-05	17.9109	2.25113e-06	17.9109	2.79608e-05	17.9109	7.12466e-05	17.9109	8.63045e-06
17.9072	-3.71386e-05	17.9072	8.06506e-05	17.9072	8.54889e-05	17.9072	5.78404e-05	17.9072	-9.42699e-06	17.9072	5.02421e-05
17.9036	-4.3619e-05	17.9036	6.68075e-05	17.9036	6.26676e-05	17.9036	3.01249e-05	17.9036	4.7788e-05	17.9036	5.3449e-07
17.8999	-3.66781e-05	17.8999	6.40705e-05	17.8999	6.5741e-05	17.8999	5.53444e-05	17.8999	2.08298e-05	17.8999	0.000211422
17.8962	-2.40464e-05	17.8962	7.92163e-05	17.8962	3.86601e-05	17.8962	9.67518e-05	17.8962	2.85991e-05	17.8962	9.14136e-05
17.8925	-4.85862e-05	17.8925	8.14928e-05	17.8925	-2.62991e-05	17.8925	2.79319e-05	17.8925	3.56317e-05	17.8925	0.000104603
17.8888	-5.09875e-05	17.8888	8.44799e-05	17.8888	5.00235e-05	17.8888	5.30504e-05	17.8888	2.79628e-06	17.8888	9.34729e-05
17.8851	-4.1415e-05	17.8851	7.74136e-05	17.8851	4.23805e-05	17.8851	3.46696e-05	17.8851	6.01452e-05	17.8851	7.86172e-05
17.8815	-3.23359e-05	17.8815	8.08612e-05	17.8815	0.00012667	17.8815	5.67728e-05	17.8815	-8.6735e-06	17.8815	5.95799e-05
17.8778	-4.50664e-05	17.8778	0.000105073	17.8778	1.01368e-05	17.8778	6.1808e-05	17.8778	5.07015e-05	17.8778	8.43709e-05
17.8741	-4.37835e-05	17.8741	7.75846e-05	17.8741	7.38828e-05	17.8741	7.21238e-05	17.8741	3.84615e-05	17.8741	-3.4396e-05
17.8704	-5.65468e-05	17.8704	8.57563e-05	17.8704	6.62667e-05	17.8704	0.000128291	17.8704	1.29098e-05	17.8704	7.29736e-05
17.8667	-2.99346e-05	17.8667	8.28613e-05	17.8667	1.28462e-05	17.8667	6.83582e-05	17.8667	3.93991e-05	17.8667	8.7845e-05
17.863	-4.9573e-05	17.863	8.42825e-05	17.863	4.56696e-05	17.863	9.96229e-05	17.863	-1.8854e-05	17.863	2.02949e-05
17.8593	-2.70069e-05	17.8593	8.40456e-05	17.8593	9.25119e-05	17.8593	9.69682e-05	17.8593	6.31759e-05	17.8593	0.000207178
17.8557	-4.08229e-05	17.8557	8.12033e-05	17.8557	5.30565e-05	17.8557	2.30842e-07	17.8557	4.4707e-06	17.8557	3.67698e-05
17.852	-3.74347e-05	17.852	9.17041e-05	17.852	4.04798e-05	17.852	3.70358e-05	17.852	3.78922e-05	17.852	5.82437e-05
17.8483	-2.89806e-05	17.8483	9.8823e-05	17.8483	0.000123461	17.8483	4.2172e-05	17.8483	2.15665e-05	17.8483	-5.70961e-05
17.8446	-4.00992e-05	17.8446	9.30858e-05	17.8446	2.34009e-05	17.8446	0.000103475	17.8446	3.04745e-05	17.8446	2.29359e-05
17.8409	-4.13163e-05	17.8409	9.16383e-05	17.8409	3.57484e-05	17.8409	4.68898e-05	17.8409	4.96131e-05	17.8409	4.54317e-05
17.8372	-3.43754e-05	17.8372	9.07435e-05	17.8372	3.18528e-05	17.8372	8.13719e-05	17.8372	3.76577e-05	17.8372	5.83538e-05
17.8336	-3.09215e-05	17.8336	9.55202e-05	17.8336	0.00011997	17.8336	6.37413e-05	17.8336	4.63982e-05	17.8336	0.000148321
17.8299	-3.75663e-05	17.8299	7.3387e-05	17.8299	3.35647e-05	17.8299	8.60464e-05	17.8299	7.8748e-05	17.8299	6.72357e-05
17.8262	-2.26319e-05	17.8262	8.19665e-05	17.8262	4.52921e-06	17.8262	9.90602e-05	17.8262	8.59815e-05	17.8262	0.000106757
17.8225	-3.63492e-05	17.8225	8.38219e-05	17.8225	6.22362e-05	17.8225	2.55658e-05	17.8225	1.92056e-05	17.8225	3.43174e-05
17.8188	-3.2632e-05	17.8188	9.29015e-05	17.8188	6.65632e-05	17.8188	0.000110516	17.8188	5.37322e-05	17.8188	4.36081e-05
17.8151	-4.52637e-05	17.8151	8.42299e-05	17.8151	5.78014e-05	17.8151	2.54792e-05	17.8151	2.94028e-05	17.8151	0.000140681
17.8115	-3.18754e-05	17.8115	0.000102244	17.8115	-2.76336e-06	17.8115	9.33324e-05	17.8115	3.06084e-05	17.8115	0.000222882
17.8078	-5.07901e-05	17.8078	8.67037e-05	17.8078	3.39017e-05	17.8078	4.76545e-05	17.8078	7.47797e-05	17.8078	7.6495e-05
17.8041	-4.42111e-05	17.8041	8.67564e-05	17.8041	7.24809e-05	17.8041	7.75486e-05	17.8041	2.61879e-05	17.8041	-5.67503e-06
17.8004	-4.38493e-05	17.8004	6.67023e-05	17.8004	9.3725e-05	17.8004	6.30921e-05	17.8004	4.02698e-05	17.8004	0.00013543
17.7967	-4.50335e-05	17.7967	6.97551e-05	17.7967	3.53575e-05	17.7967	9.67229e-05	17.7967	6.95889e-05	17.7967	0.000101475
17.793	-4.84217e-05	17.793	8.89013e-05	17.793	8.11753e-05	17.793	5.49405e-05	17.793	5.05843e-05	17.793	0.00012691
17.7893	-2.93754e-05	17.7893	8.72564e-05	17.7893	7.95578e-05	17.7893	7.6957e-05	17.7893	6.77303e-05	17.7893	0.000123499
17.7857	-4.30598e-05	17.7857	8.42562e-05	17.7857	3.7056e-05	17.7857	6.54871e-05	17.7857	5.88727e-05	17.7857	7.9529e-05
17.782	-4.2369e-05	17.782	6.67286e-05	17.782	9.64614e-05	17.782	6.72039e-05	17.782	-1.35126e-05	17.782	6.48462e-05
17.7783	-3.59544e-05	17.7783	9.85072e-05	17.7783	2.13385e-05	17.7783	9.55398e-05	17.7783	3.76912e-05	17.7783	1.72452e-05
17.7746	-3.59873e-05	17.7746	8.6809e-05	17.7746	-5.59412e-06	17.7746	5.34833e-05	17.7746	1.69451e-05	17.7746	9.21681e-05
17.7709	-3.88163e-05	17.7709	9.13093e-05	17.7709	3.25942e-05	17.7709	6.74348e-05	17.7709	3.64856e-05	17.7709	1.2985e-05
17.7673	-3.05267e-05	17.7673	6.92551e-05	17.7673	5.69117e-05	17.7673	3.03558e-05	17.7673	9.89583e-06	17.7673	8.57857e-05
17.7636	-3.43754e-05	17.7636	8.72432e-05	17.7636	2.27e-05	17.7636	6.97865e-05	17.7636	4.3535e-05	17.7636	0.000160929
17.7599	-3.13491e-05	17.7599	9.00461e-05	17.7599	5.83271e-05	17.7599	8.14296e-05	17.7599	3.41917e-05	17.7599	0.000162061
17.7562	-2.88162e-05	17.7562	7.73741e-05	17.7562	8.48958e-05	17.7562	6.96999e-05	17.7562	4.53768e-06	17.7562	4.47557e-05
17.7525	-3.56913e-05	17.7525	8.62168e-05	17.7525	9.36711e-05	17.7525	6.86756e-05	17.7525	8.12094e-06	17.7525	0.000137443
17.7488	-2.78293e-05	17.7488	7.69135e-05	17.7488	8.77939e-05	17.7488	6.95989e-05	17.7488	5.12038e-05	17.7488	8.599e-05
17.7451	-2.5428e-05	17.7451	9.4178e-05	17.7451	9.34554e-05	17.7451	4.38456e-05	17.7451	-2.79628e-06	17.7451	7.54889e-05
17.7415	-3.704e-05	17.7415	0.000104192	17.7415	0.000122275	17.7415	9.82811e-05	17.7415	5.9241e-05	17.7415	8.51883e-05
17.7378	-3.90466e-05	17.7378	7.90979e-05	17.7378	3.32007e-05	17.7378	4.4062e-05	17.7378	1.5321e-05	17.7378	-3.92693e-05
17.7341	-3.14478e-05	17.7341	8.95197e-05	17.7341	4.57235e-05	17.7341	5.82588e-05	17.7341	4.48745e-05	17.7341	0.000111425
17.7304	-4.21058e-05	17.7304	6.87682e-05	17.7304	-2.71888e-05	17.7304	5.42912e-05	17.7304	5.35647e-05	17.7304	-7.21719e-05
17.7267	-2.95728e-05	17.7267	0.000105324	17.7267	3.31064e-05	17.7267	6.85746e-05	17.7267	8.79071e-06	17.7267	0.000105405
17.723	-3.06254e-05	17.723	8.89407e-05	17.723	5.86506e-05	17.723	5.57484e-05	17.723	5.25601e-05	17.723	0.000152
17.7194	-5.38823e-05	17.7194	7.45186e-05	17.7194	2.84963e-05	17.7194	4.04118e-05	17.7194	8.52783e-05	17.7194	0.000133827
17.7157	-3.57899e-05	17.7157	9.44543e-05	17.7157	2.06915e-05	17.7157	2.76145e-05	17.7157	2.37433e-05	17.7157	0.000133214
17.712	-3.49676e-05	17.712	7.38607e-05	17.712	0.000130511	17.712	3.26642e-05	17.712	3.2534e-05	17.712	0.000137961
17.7083	-5.44086e-05	17.7083	8.78617e-05	17.7083	2.10824e-05	17.7083	0.000124539	17.7083	3.87126e-05	17.7083	9.93051e-05
17.7046	-2.65793e-05	17.7046	0.000102086	17.7046	5.52672e-07	17.7046	7.26864e-05	17.7046	5.78178e-05	17.7046	9.54537e-05
17.7009	-2.53951e-05	17.7009	9.94941e-05	17.7009	5.51998e-05	17.7009	4.38889e-05	17.7009	7.0828e-05	17.7009	-1.87386e-05
17.6973	-3.69084e-05	17.6973	9.03487e-05	17.6973	2.71483e-05	17.6973	9.21638e-05	17.6973	9.03685e-05	17.6973	0.000213262
17.6936	-5.00006e-05	17.6936	6.69391e-05	17.6936	5.10076e-05	17.6936	8.08236e-05	17.6936	2.92187e-05	17.6936	2.02792e-05
17.6899	-2.84214e-05	17.6899	7.46634e-05	17.6899	2.19451e-05	17.6899	9.99547e-05	17.6899	9.59946e-05	17.6899	3.85619e-05
17.6862	-3.03951e-05	17.6862	8.0348e-05	17.6862	3.54114e-05	17.6862	4.87943e-05	17.6862	6.13675e-05	17.6862	0.000127727
17.6825	-4.48032e-05	17.6825	9.11646e-05	17.6825	-1.02716e-05	17.6825	5.62822e-05	17.6825	3.99182e-05	17.6825	0.000116849
17.6788	-3.64478e-05	17.6788	9.62176e-05	17.6788	3.01947e-06	17.6788	2.66911e-06	17.6788	3.28354e-05	17.6788	8.98572e-05
17.6751	-4.83888e-05	17.6751	0.000107297	17.6751	4.22322e-05	17.6751	6.27458e-05	17.6751	3.79591e-05	17.6751	7.14645e-05
17.6715	-3.96716e-05	17.6715	7.89532e-05	17.6715	3.0033e-05	17.6715	5.57917e-05	17.6715	3.01061e-05	17.6715	0.000119443
17.6678	-4.04282e-05	17.6678	8.49273e-05	17.6678	5.21533e-05	17.6678	8.08092e-05	17.6678	8.98662e-05	17.6678	6.27083e-05
17.6641	-5.0198e-05	17.6641	7.57819e-05	17.6641	1.12961e-05	17.6641	4.34128e-05	17.6641	6.62736e-05	17.6641	1.9839e-05
17.6604	-3.89479e-05	17.6604	9.28884e-05	17.6604	6.72103e-05	17.6604	7.21959e-05	17.6604	-2.79796e-05	17.6604	0.000133827
17.6567	-2.4803e-05	17.6567	9.02961e-05	17.6567	8.61494e-05	17.6567	0.000112045	17.6567	-9.61118e-06	17.6567	9.66013e-05
17.653	-4.17769e-05	17.653	8.40062e-05	17.653	8.85623e-05	17.653	7.9049e-05	17.653	2.51833e-05	17.653	6.15764e-05
17.6494	-2.79938e-05	17.6494	9.80993e-05	17.6494	5.68713e-05	17.6494	2.13385e-05	17.6494	5.71647e-05	17.6494	-6.91693e-06
17.6457	-4.69743e-05	17.6457	8.96382e-05	17.6457	-5.12232e-06	17.6457	7.26864e-05	17.6457	9.2562e-05	17.6457	4.30265e-05
17.642	-3.49676e-05	17.642	0.000100165	17.642	3.86466e-05	17.642	2.35892e-05	17.642	-5.48038e-05	17.642	0.000136154
17.6383	-5.53955e-05	17.6383	8.03085e-05	17.6383	4.58178e-05	17.6383	7.02193e-05	17.6383	4.82736e-05	17.6383	-4.16588e-06
17.6346	-2.7303e-05	17.6346	7.29527e-05	17.6346	-6.57814e-06	17.6346	0.000122534	17.6346	5.85043e-05	17.6346	0.000128592
17.6309	-2.68425e-05	17.6309	6.98341e-05	17.6309	0.000109227	17.6309	4.45381e-05	17.6309	8.18792e-06	17.6309	0.000108659
17.6273	-4.23361e-05	17.6273	8.81775e-05	17.6273	-9.44934e-06	17.6273	6.00767e-05	17.6273	9.63797e-05	17.6273	0.000102276
17.6236	-3.06583e-05	17.6236	9.20199e-05	17.6236	5.5402e-06	17.6236	3.85651e-05	17.6236	3.73563e-05	17.6236	0.000152
17.6199	-3.31254e-05	17.6199	7.87031e-05	17.6199	0.000105089	17.6199	7.98426e-05	17.6199	-8.43908e-06	17.6199	0.000110388
17.6162	-3.06583e-05	17.6162	7.82163e-05	17.6162	4.59661e-05	17.6162	6.22553e-05	17.6162	7.30048e-05	17.6162	9.42118e-05
17.6125	-2.69411e-05	17.6125	8.70195e-05	17.6125	7.38289e-05	17.6125	4.43361e-05	17.6125	1.13526e-05	17.6125	2.09709e-05
17.6088	-2.85859e-05	17.6088	8.75327e-05	17.6088	0.000102339	17.6088	7.44899e-05	17.6088	8.44578e-05	17.6088	4.31208e-05
17.6051	-3.33557e-05	17.6051	7.77952e-05	17.6051	3.03026e-05	17.6051	2.19012e-05	17.6051	-6.69768e-08	17.6051	0.000241181
17.6015	-1.80594e-05	17.6015	8.80196e-05	17.6015	4.76106e-05	17.6015	3.97626e-05	17.6015	1.99926e-05	17.6015	0.000161385
17.5978	-3.39478e-05	17.5978	9.51649e-05	17.5978	3.40904e-05	17.5978	5.58205e-05	17.5978	0.000117996	17.5978	6.77545e-05
17.5941	-4.23032e-05	17.5941	7.48739e-05	17.5941	7.7374e-06	17.5941	4.44371e-05	17.5941	3.24335e-05	17.5941	0.000127727
17.5904	-3.15136e-05	17.5904	7.75057e-05	17.5904	7.28853e-05	17.5904	6.11732e-05	17.5904	3.02903e-05	17.5904	2.95227e-05
17.5867	-2.43095e-05	17.5867	7.70056e-05	17.5867	0.000104455	17.5867	4.07148e-05	17.5867	8.01378e-05	17.5867	5.76935e-05
17.5831	-2.47372e-05	17.5831	8.70459e-05	17.5831	-3.36995e-06	17.5831	9.17454e-05	17.5831	-3.01396e-07	17.5831	8.64145e-05
17.5794	-4.25663e-05	17.5794	8.63484e-05	17.5794	2.56655e-05	17.5794	6.012e-05	17.5794	8.1042e-05	17.5794	7.18103e-05
17.5757	-3.77965e-05	17.5757	8.56642e-05	17.5757	0.000115738	17.5757	0.000105495	17.5757	5.02996e-05	17.5757	9.77646e-05
17.572	-2.75333e-05	17.572	7.8032e-05	17.572	4.56561e-05	17.572	1.50769e-05	17.572	5.0601e-05	17.572	8.27988e-05
17.5683	-2.5428e-05	17.5683	0.000107429	17.5683	-2.62317e-05	17.5683	3.64731e-05	17.5683	7.81955e-06	17.5683	4.39697e-05
17.5646	-2.67438e-05	17.5646	8.10454e-05	17.5646	3.9361e-05	17.5646	5.42912e-05	17.5646	4.62308e-05	17.5646	4.60919e-05
17.5609	-3.06912e-05	17.5609	9.88625e-05	17.5609	-1.21453e-05	17.5609	8.12709e-05	17.5609	6.71108e-05	17.5609	7.41212e-05
17.5573	-3.25991e-05	17.5573	8.87828e-05	17.5573	5.97155e-06	17.5573	4.56491e-05	17.5573	5.18903e-05	17.5573	9.7686e-05
17.5536	-2.96056e-05	17.5536	8.21376e-05	17.5536	0.000116196	17.5536	3.21592e-05	17.5536	2.47982e-05	17.5536	0.000105122
17.5499	-2.34543e-05	17.5499	6.62943e-05	17.5499	0.000148992	17.5499	5.18241e-05	17.5499	3.41749e-05	17.5499	8.03622e-05
17.5462	-3.12175e-05	17.5462	8.75591e-05	17.5462	4.40115e-05	17.5462	7.57451e-05	17.5462	5.92913e-05	17.5462	5.10438e-05
17.5425	-3.45399e-05	17.5425	9.24541e-05	17.5425	7.59991e-05	17.5425	4.06715e-05	17.5425	2.85321e-05	17.5425	3.06703e-05
17.5388	-2.46714e-05	17.5388	9.85335e-05	17.5388	4.53191e-05	17.5388	2.9115e-05	17.5388	6.56038e-05	17.5388	7.99692e-05
17.5352	-3.94742e-05	17.5352	9.55333e-05	17.5352	2.19182e-05	17.5352	-7.76207e-06	17.5352	3.3388e-05	17.5352	4.78369e-05
17.5315	-1.95726e-05	17.5315	8.51641e-05	17.5315	5.29621e-05	17.5315	4.93425e-05	17.5315	2.52838e-05	17.5315	8.66189e-05
17.5278	-2.34871e-05	17.5278	8.27166e-05	17.5278	2.59351e-05	17.5278	4.27924e-05	17.5278	4.30494e-05	17.5278	1.97133e-05
17.5241	-2.23029e-05	17.5241	7.84926e-05	17.5241	1.21857e-05	17.5241	5.69892e-05	17.5241	4.70512e-05	17.5241	0.000136358
17.5204	-2.97372e-05	17.5204	8.67564e-05	17.5204	4.32702e-05	17.5204	4.90973e-05	17.5204	8.3855e-05	17.5204	0.000103267
17.5167	-2.68096e-05	17.5167	9.11119e-05	17.5167	9.5747e-05	17.5167	0.000111324	17.5167	6.96894e-05	17.5167	9.81104e-05
17.513	-3.21386e-05	17.513	9.31647e-05	17.513	4.90665e-05	17.513	0.000103821	17.513	0.000111366	17.513	6.0083e-05
17.5094	-2.79609e-05	17.5094	9.17173e-05	17.5094	3.5708e-05	17.5094	9.26687e-05	17.5094	3.7507e-05	17.5094	1.81255e-05
17.5057	-2.57569e-05	17.5057	9.23226e-05	17.5057	8.17011e-05	17.5057	7.21671e-05	17.5057	-3.36559e-06	17.5057	7.96705e-05
17.502	-3.50333e-05	17.502	8.07428e-05	17.502	7.06341e-05	17.502	4.98042e-05	17.502	5.31629e-05	17.502	0.000157219
17.4983	-3.50333e-05	17.4983	9.23226e-05	17.4983	4.6384e-05	17.4983	3.53044e-05	17.4983	6.9321e-06	17.4983	1.06426e-05
17.4946	-2.1974e-05	17.4946	8.62563e-05	17.4946	6.88818e-05	17.4946	7.1085e-05	17.4946	6.89527e-05	17.4946	4.19732e-05
17.491	-2.68425e-05	17.491	9.14278e-05	17.491	3.22572e-05	17.491	5.7321e-05	17.491	0.000127909	17.491	7.28479e-05
17.4873	-3.05596e-05	17.4873	8.81249e-05	17.4873	4.5009e-05	17.4873	7.40426e-05	17.4873	0.000112823	17.4873	2.43193e-05
17.4836	-2.90464e-05	17.4836	7.15579e-05	17.4836	4.26096e-05	17.4836	7.71734e-05	17.4836	1.00298e-05	17.4836	0.000229092
17.4799	-2.32569e-05	17.4799	9.13883e-05	17.4799	4.14773e-05	17.4799	-1.73132e-06	17.4799	3.51461e-05	17.4799	-8.80337e-07
17.4762	-1.90134e-05	17.4762	8.38219e-05	17.4762	-2.65687e-05	17.4762	4.85634e-05	17.4762	8.95983e-05	17.4762	7.86172e-05
17.4725	-1.73029e-05	17.4725	7.99401e-05	17.4725	-5.4054e-06	17.4725	5.85762e-05	17.4725	0.000101118	17.4725	0.000160803
17.4688	-4.17769e-05	17.4688	7.69662e-05	17.4688	-1.0366e-05	17.4688	5.22858e-05	17.4688	9.16243e-05	17.4688	4.81041e-05
17.4652	-2.56582e-05	17.4652	9.08093e-05	17.4652	3.69077e-05	17.4652	4.47545e-05	17.4652	6.34941e-05	17.4652	4.48186e-05
17.4615	-3.18096e-05	17.4615	9.19936e-05	17.4615	0.000112475	17.4615	8.53683e-05	17.4615	8.14438e-05	17.4615	0.00017525
17.4578	-3.04938e-05	17.4578	8.75327e-05	17.4578	9.40216e-05	17.4578	0.000101022	17.4578	-2.17842e-05	17.4578	-2.23071e-05
17.4541	-1.70068e-05	17.4541	7.55319e-05	17.4541	-2.04893e-06	17.4541	5.96006e-05	17.4541	3.97842e-05	17.4541	0.000129771
17.4504	-3.47373e-05	17.4504	9.22304e-05	17.4504	1.9357e-05	17.4504	5.86195e-05	17.4504	-1.67275e-05	17.4504	0.000191772
17.4467	-3.41452e-05	17.4467	8.97039e-05	17.4467	2.79301e-05	17.4467	7.15034e-05	17.4467	5.06178e-05	17.4467	0.000171666
17.4431	-2.27306e-05	17.4431	9.00066e-05	17.4431	8.64459e-05	17.4431	6.78676e-05	17.4431	7.92336e-05	17.4431	6.0869e-05
17.4394	-2.51977e-05	17.4394	8.02296e-05	17.4394	0.000161825	17.4394	5.14778e-05	17.4394	1.54717e-05	17.4394	2.29359e-05
17.4357	-1.26975e-05	17.4357	7.869e-05	17.4357	7.89916e-05	17.4357	3.44676e-05	17.4357	3.43591e-05	17.4357	4.01182e-05
17.432	-2.73688e-05	17.432	7.06631e-05	17.432	1.43021e-05	17.432	4.2172e-05	17.432	9.52746e-06	17.432	5.03993e-05
17.4283	-3.14149e-05	17.4283	7.9769e-05	17.4283	-8.72143e-06	17.4283	3.54776e-05	17.4283	-3.49117e-05	17.4283	-1.28592e-05
17.4246	-3.25333e-05	17.4246	8.53615e-05	17.4246	2.4385e-05	17.4246	0.000153178	17.4246	3.43089e-05	17.4246	0.000117525
17.421	-1.21712e-05	17.421	9.35463e-05	17.421	-5.47684e-05	17.421	8.65226e-05	17.421	2.56354e-05	17.421	-2.72747e-05
17.4173	-2.10858e-05	17.4173	7.87031e-05	17.4173	5.11963e-05	17.4173	6.74781e-05	17.4173	-2.72931e-06	17.4173	2.17097e-05
17.4136	-2.88162e-05	17.4136	7.31369e-05	17.4136	2.97769e-05	17.4136	7.08686e-05	17.4136	5.4201e-05	17.4136	5.90297e-05
17.4099	-4.15137e-05	17.4099	9.03356e-05	17.4099	4.98753e-07	17.4099	3.15532e-05	17.4099	4.1107e-05	17.4099	0.000119128
17.4062	-1.83884e-05	17.4062	9.40727e-05	17.4062	2.75931e-05	17.4062	8.72872e-05	17.4062	5.40336e-05	17.4062	4.50387e-05
17.4025	-2.09213e-05	17.4025	7.91374e-05	17.4025	5.66152e-07	17.4025	5.10594e-05	17.4025	5.66959e-05	17.4025	0.000124741
17.3988	-1.2862e-05	17.3988	8.21639e-05	17.3988	-4.31354e-06	17.3988	3.97626e-05	17.3988	5.19071e-07	17.3988	3.41131e-06
17.3952	-3.12833e-05	17.3952	7.5874e-05	17.3952	1.26036e-05	17.3952	3.20726e-05	17.3952	7.79276e-05	17.3952	8.95428e-05
17.3915	-2.09213e-05	17.3915	8.19139e-05	17.3915	3.77165e-05	17.3915	0.0001104	17.3915	5.68968e-05	17.3915	8.49053e-05
17.3878	-2.00332e-05	17.3878	8.75459e-05	17.3878	4.42272e-05	17.3878	3.70069e-05	17.3878	6.75629e-05	17.3878	7.48915e-05
17.3841	-1.23357e-05	17.3841	7.45055e-05	17.3841	6.76551e-05	17.3841	0.000116114	17.3841	0.000103998	17.3841	0.000154326
17.3804	-1.85529e-05	17.3804	8.94145e-05	17.3804	5.11828e-05	17.3804	1.25809e-05	17.3804	1.19051e-05	17.3804	0.000145601
17.3767	-1.48686e-05	17.3767	7.15052e-05	17.3767	2.11633e-06	17.3767	6.04085e-05	17.3767	6.47331e-05	17.3767	0.000134377
17.3731	-2.44411e-05	17.3731	8.05059e-05	17.3731	4.42003e-05	17.3731	4.48267e-05	17.3731	2.46977e-05	17.3731	1.43684e-05
17.3694	-1.55265e-05	17.3694	8.02427e-05	17.3694	3.57754e-05	17.3694	8.82539e-05	17.3694	4.4707e-05	17.3694	5.15626e-06
17.3657	-7.99352e-06	17.3657	9.41385e-05	17.3657	-1.64454e-06	17.3657	6.60353e-05	17.3657	8.8962e-05	17.3657	-1.15387e-05
17.362	-1.97042e-05	17.362	9.72834e-05	17.362	5.6359e-05	17.362	3.07164e-05	17.362	4.99312e-05	17.362	4.70037e-05
17.3583	-3.31912e-05	17.3583	7.03999e-05	17.3583	1.6378e-05	17.3583	6.05384e-05	17.3583	4.7135e-05	17.3583	-1.65063e-06
17.3546	-3.0132e-05	17.3546	7.39396e-05	17.3546	4.49416e-05	17.3546	7.74909e-05	17.3546	8.08913e-05	17.3546	8.14469e-05
17.351	-2.102e-05	17.351	8.86644e-05	17.351	2.45198e-05	17.351	4.11043e-05	17.351	-3.73396e-05	17.351	7.86644e-05
17.3473	-3.3882e-06	17.3473	7.66635e-05	17.3473	7.8749e-05	17.3473	1.65918e-05	17.3473	5.77843e-05	17.3473	0.00014087
17.3436	-1.62502e-05	17.3436	7.71636e-05	17.3436	4.48338e-05	17.3436	7.18641e-05	17.3436	6.82494e-05	17.3436	9.33157e-05
17.3399	-2.87175e-05	17.3399	9.25989e-05	17.3399	5.06706e-05	17.3399	6.57756e-05	17.3399	2.92521e-05	17.3399	6.35886e-05
17.3362	-1.35199e-05	17.3362	7.65977e-05	17.3362	4.12212e-05	17.3362	4.50864e-05	17.3362	3.63349e-06	17.3362	6.4689e-05
17.3325	-1.52963e-05	17.3325	6.12019e-05	17.3325	5.69926e-05	17.3325	6.52562e-05	17.3325	6.31257e-05	17.3325	0.000162171
17.3288	-5.29612e-06	17.3288	8.9954e-05	17.3288	-6.3355e-06	17.3288	7.247e-05	17.3288	4.99815e-05	17.3288	5.4911e-05
17.3252	6.57903e-07	17.3252	7.47423e-05	17.3252	9.54504e-05	17.3252	1.22923e-05	17.3252	1.40986e-05	17.3252	0.000121817
17.3215	-1.08225e-05	17.3215	8.32956e-05	17.3215	2.26461e-05	17.3215	3.17697e-05	17.3215	2.03107e-05	17.3215	6.08061e-05
17.3178	-2.27635e-05	17.3178	8.23876e-05	17.3178	0.000125659	17.3178	7.01183e-05	17.3178	3.85787e-05	17.3178	-1.79997e-05
17.3141	-2.34871e-05	17.3141	7.71899e-05	17.3141	3.53305e-05	17.3141	8.88598e-05	17.3141	2.40949e-05	17.3141	4.98648e-05
17.3104	-9.83565e-06	17.3104	6.60048e-05	17.3104	3.89701e-05	17.3104	6.99885e-05	17.3104	5.79182e-05	17.3104	0.000126014
17.3068	-8.94748e-06	17.3068	0.000106297	17.3068	2.0705e-05	17.3068	2.34016e-05	17.3068	6.10159e-05	17.3068	9.28598e-05
17.3031	-4.50664e-06	17.3031	5.57672e-05	17.3031	1.62836e-05	17.3031	7.07243e-05	17.3031	3.14791e-05	17.3031	6.55851e-05
17.2994	-1.94081e-05	17.2994	7.26237e-05	17.2994	1.25497e-05	17.2994	2.36613e-06	17.2994	6.43313e-05	17.2994	5.23172e-05
17.2957	-7.56589e-06	17.2957	8.54536e-05	17.2957	6.61858e-05	17.2957	5.22281e-06	17.2957	7.03257e-05	17.2957	0.000125574
17.292	-1.20725e-05	17.292	8.06638e-05	17.292	4.79072e-05	17.292	3.5189e-05	17.292	7.3641e-05	17.292	-4.49443e-05
17.2883	-1.02633e-05	17.2883	7.04657e-05	17.2883	7.21304e-05	17.2883	5.01938e-05	17.2883	8.79071e-05	17.2883	2.5797e-05
17.2846	-1.79608e-05	17.2846	9.02171e-05	17.2846	4.98348e-05	17.2846	4.20277e-05	17.2846	8.71871e-05	17.2846	0.000188549
17.281	-1.84871e-05	17.281	8.74143e-05	17.281	5.07514e-05	17.281	8.52385e-05	17.281	8.21973e-05	17.281	5.64044e-05
17.2773	-1.90792e-06	17.2773	7.27685e-05	17.2773	-2.07589e-06	17.2773	7.07964e-05	17.2773	6.07145e-05	17.2773	8.71376e-05
17.2736	-1.97371e-07	17.2736	8.47036e-05	17.2736	3.27963e-05	17.2736	3.25632e-05	17.2736	7.46624e-05	17.2736	5.54612e-05
17.2699	-1.15791e-05	17.2699	5.98728e-05	17.2699	-2.39536e-05	17.2699	5.79991e-06	17.2699	0.000105154	17.2699	-7.53002e-06
17.2662	-9.63828e-06	17.2662	7.01894e-05	17.2662	-5.86371e-06	17.2662	4.65147e-05	17.2662	3.11442e-05	17.2662	0.000105798
17.2625	-9.21065e-07	17.2625	8.23218e-05	17.2625	1.51513e-05	17.2625	7.20949e-05	17.2625	1.47684e-05	17.2625	0.000145146
17.2589	-6.48035e-06	17.2589	8.08744e-05	17.2589	-2.43176e-05	17.2589	5.15788e-05	17.2589	4.44391e-05	17.2589	2.65987e-05
17.2552	-1.78621e-05	17.2552	7.39528e-05	17.2552	-2.07858e-05	17.2552	1.45863e-05	17.2552	4.09061e-05	17.2552	5.06508e-05
17.2515	-1.07896e-05	17.2515	8.17823e-05	17.2515	3.88353e-05	17.2515	3.86516e-05	17.2515	1.56223e-05	17.2515	0.000155112
17.2478	-8.8159e-06	17.2478	6.91235e-05	17.2478	4.98753e-07	17.2478	-2.07758e-05	17.2478	7.0895e-05	17.2478	4.99906e-05
17.2441	2.33556e-06	17.2441	9.20331e-05	17.2441	1.69037e-05	17.2441	9.59005e-05	17.2441	7.40094e-05	17.2441	8.61158e-05
17.2404	-5.92113e-06	17.2404	6.50442e-05	17.2404	-6.16162e-05	17.2404	5.91677e-05	17.2404	6.01452e-05	17.2404	4.68151e-05
17.2368	-1.76976e-05	17.2368	6.84787e-05	17.2368	2.50185e-05	17.2368	3.58383e-05	17.2368	0.000101051	17.2368	8.92599e-05
17.2331	-2.56582e-06	17.2331	7.75188e-05	17.2331	0.000113365	17.2331	6.8084e-05	17.2331	4.19443e-05	17.2331	6.53336e-05
17.2294	1.97371e-07	17.2294	8.92434e-05	17.2294	-1.0703e-05	17.2294	4.15083e-05	17.2294	7.42606e-05	17.2294	-2.55298e-05
17.2257	-2.0066e-06	17.2257	7.01894e-05	17.2257	3.94419e-05	17.2257	2.74991e-05	17.2257	7.66215e-05	17.2257	0.000190279
17.222	-2.27635e-05	17.222	8.26245e-05	17.222	4.11808e-05	17.222	8.62629e-05	17.222	5.08019e-05	17.222	2.45237e-05
17.2183	-1.11844e-06	17.2183	6.39915e-05	17.2183	7.82502e-05	17.2183	0.000106967	17.2183	6.18196e-05	17.2183	0.000135996
17.2146	-5.95402e-06	17.2146	7.83478e-05	17.2146	5.69117e-05	17.2146	7.45332e-05	17.2146	4.57954e-05	17.2146	9.65698e-05
17.211	-1.02633e-05	17.211	6.46363e-05	17.211	-4.23266e-06	17.211	0.000107875	17.211	6.69099e-05	17.211	2.55769e-05
17.2073	-1.30265e-05	17.2073	8.5901e-05	17.2073	-3.10035e-07	17.2073	-3.92432e-06	17.2073	1.23907e-05	17.2073	0.000134314
17.2036	-5.36191e-06	17.2036	9.09804e-05	17.2036	5.11289e-05	17.2036	4.32829e-05	17.2036	4.74866e-05	17.2036	-8.06451e-06
17.1999	-1.13488e-05	17.1999	7.34791e-05	17.1999	5.36766e-05	17.1999	0.000103619	17.1999	7.98029e-05	17.1999	8.89455e-05
17.1962	-1.09541e-05	17.1962	9.03619e-05	17.1962	5.62108e-06	17.1962	1.08063e-05	17.1962	1.8787e-05	17.1962	2.51525e-05
17.1925	-1.23357e-05	17.1925	7.57687e-05	17.1925	-4.27175e-05	17.1925	6.27891e-05	17.1925	4.67833e-05	17.1925	0.000100248
17.1889	9.40802e-06	17.1889	6.72549e-05	17.1889	4.2394e-05	17.1889	5.84319e-05	17.1889	6.21545e-05	17.1889	2.97114e-05
17.1852	-3.09215e-06	17.1852	6.59259e-05	17.1852	3.89701e-05	17.1852	1.46008e-05	17.1852	9.00504e-05	17.1852	4.62177e-05
17.1815	-1.34212e-05	17.1815	6.58075e-05	17.1815	5.63725e-05	17.1815	0.000102581	17.1815	0.000112387	17.1815	2.70546e-05
17.1778	-2.40135e-06	17.1778	8.26903e-05	17.1778	3.46296e-05	17.1778	6.37413e-05	17.1778	5.19908e-05	17.1778	0.000121502
17.1741	9.01327e-06	17.1741	6.24256e-05	17.1741	4.30814e-05	17.1741	3.60258e-05	17.1741	9.31648e-05	17.1741	-5.23172e-05
17.1704	5.59218e-07	17.1704	6.82155e-05	17.1704	2.62182e-05	17.1704	1.38073e-05	17.1704	0.000101537	17.1704	8.17298e-05
17.1668	1.05265e-05	17.1668	7.06499e-05	17.1668	5.75048e-05	17.1668	4.25183e-05	17.1668	7.04764e-05	17.1668	-6.60253e-06
17.1631	1.1612e-05	17.1631	7.97427e-05	17.1631	6.1697e-05	17.1631	2.72971e-05	17.1631	4.15926e-05	17.1631	0.000127948
17.1594	-1.01975e-06	17.1594	7.33475e-05	17.1594	9.23771e-05	17.1594	5.98314e-05	17.1594	0.000132815	17.1594	5.95328e-05
17.1557	-6.90798e-07	17.1557	5.98728e-05	17.1557	3.27963e-05	17.1557	5.80424e-05	17.1557	2.58028e-05	17.1557	7.97334e-05
17.152	6.1514e-06	17.152	6.77418e-05	17.152	-3.6382e-05	17.152	2.86677e-05	17.152	2.60205e-05	17.152	9.60353e-05
17.1483	-1.71055e-06	17.1483	7.49923e-05	17.1483	5.52672e-06	17.1483	4.59087e-05	17.1483	5.05005e-05	17.1483	2.72747e-05
17.1446	-4.34216e-06	17.1446	9.48754e-05	17.1446	1.84943e-05	17.1446	3.46119e-05	17.1446	2.36931e-05	17.1446	-1.31107e-05
17.141	5.65797e-06	17.141	6.29257e-05	17.141	4.50225e-06	17.141	8.14585e-05	17.141	1.27089e-05	17.141	3.48676e-05
17.1373	-8.71722e-06	17.1373	7.68477e-05	17.1373	7.96521e-05	17.1373	4.29078e-05	17.1373	5.41173e-05	17.1373	-7.76268e-05
17.1336	-1.94081e-06	17.1336	7.29396e-05	17.1336	-3.7339e-06	17.1336	-1.93619e-05	17.1336	2.72596e-05	17.1336	8.30189e-05
17.1299	1.87502e-06	17.1299	6.7097e-05	17.1299	9.04629e-05	17.1299	2.82637e-05	17.1299	7.33899e-05	17.1299	3.53078e-05
17.1262	4.0461e-06	17.1262	6.44521e-05	17.1262	3.31333e-05	17.1262	3.60691e-05	17.1262	3.168e-05	17.1262	7.06313e-05
17.1226	1.00988e-05	17.1226	7.52424e-05	17.1226	4.95787e-05	17.1226	-7.86306e-06	17.1226	0.000101805	17.1226	6.17179e-05
17.1189	1.94081e-06	17.1189	8.17955e-05	17.1189	4.25422e-05	17.1189	8.01744e-05	17.1189	4.85582e-06	17.1189	6.6151e-05
17.1152	9.04617e-06	17.1152	7.75452e-05	17.1152	5.19511e-05	17.1152	4.58799e-05	17.1152	8.03052e-05	17.1152	-3.07961e-05
17.1115	-3.78294e-06	17.1115	6.22809e-05	17.1115	3.78513e-05	17.1115	1.29272e-05	17.1115	8.00373e-05	17.1115	4.62648e-05
17.1078	3.3882e-06	17.1078	8.10059e-05	17.1078	6.44604e-05	17.1078	1.30282e-05	17.1078	4.3401e-05	17.1078	4.72081e-05
17.1041	1.46383e-05	17.1041	6.93209e-05	17.1041	9.37116e-05	17.1041	2.99806e-05	17.1041	4.50754e-05	17.1041	2.60957e-05
17.1004	-8.8159e-06	17.1004	7.0242e-05	17.1004	2.90894e-05	17.1004	8.36515e-05	17.1004	8.44746e-05	17.1004	0.000186679
17.0968	-6.38166e-06	17.0968	6.91366e-05	17.0968	-5.18972e-06	17.0968	0.000112478	17.0968	0.000103831	17.0968	0.000145381
17.0931	1.48028e-06	17.0931	6.56232e-05	17.0931	3.29985e-05	17.0931	3.86228e-05	17.0931	1.88372e-05	17.0931	1.53273e-05
17.0894	6.87509e-06	17.0894	5.61883e-05	17.0894	2.6326e-05	17.0894	5.42479e-06	17.0894	5.10196e-05	17.0894	5.02735e-05
17.0857	4.34216e-06	17.0857	5.06221e-05	17.0857	6.21014e-05	17.0857	5.47385e-05	17.0857	8.48764e-05	17.0857	5.56341e-05
17.082	4.14479e-06	17.082	6.58338e-05	17.082	0.000105345	17.082	4.62262e-05	17.082	5.27275e-05	17.082	0.000166352
17.0783	8.09221e-06	17.0783	8.7967e-05	17.0783	4.10999e-05	17.0783	6.46647e-05	17.0783	0.000103965	17.0783	6.0759e-05
17.0747	3.45399e-06	17.0747	5.89517e-05	17.0747	-7.00141e-05	17.0747	3.41791e-05	17.0747	2.63721e-05	17.0747	0.000112212
17.071	2.20398e-06	17.071	6.46758e-05	17.071	0.000105897	17.071	7.62789e-05	17.071	4.90271e-05	17.071	0.000119883
17.0673	5.82244e-06	17.0673	7.29264e-05	17.0673	-1.8319e-05	17.0673	8.97976e-05	17.0673	4.01191e-05	17.0673	0.000201817
17.0636	2.23687e-05	17.0636	6.8505e-05	17.0636	6.06456e-05	17.0636	7.3581e-07	17.0636	3.36726e-05	17.0636	8.63831e-05
17.0599	8.45406e-06	17.0599	7.5874e-05	17.0599	3.42656e-05	17.0599	5.06843e-05	17.0599	1.5187e-05	17.0599	7.28479e-05
17.0562	-9.04617e-06	17.0562	7.75583e-05	17.0562	-9.0719e-06	17.0562	5.62101e-05	17.0562	7.37415e-05	17.0562	0.000106285
17.0526	5.88823e-06	17.0526	6.6268e-05	17.0526	2.00849e-05	17.0526	5.26609e-05	17.0526	8.38885e-05	17.0526	4.59819e-05
17.0489	-2.30266e-07	17.0489	7.90453e-05	17.0489	-8.007e-06	17.0489	4.20854e-05	17.0489	4.9161e-05	17.0489	5.18927e-05
17.0452	1.01317e-05	17.0452	5.95438e-05	17.0452	2.44119e-05	17.0452	2.98941e-05	17.0452	8.34197e-05	17.0452	-7.10558e-05
17.0415	2.6974e-06	17.0415	6.50837e-05	17.0415	7.48938e-05	17.0415	8.3435e-05	17.0415	3.24335e-05	17.0415	0.000105389
17.0378	1.59542e-05	17.0378	6.13598e-05	17.0378	4.38093e-05	17.0378	6.74636e-05	17.0378	0.000122116	17.0378	4.44413e-05
17.0341	2.17437e-05	17.0341	5.8978e-05	17.0341	-6.34898e-06	17.0341	8.43151e-05	17.0341	0.000128545	17.0341	4.39854e-05
17.0304	1.35199e-05	17.0304	6.82024e-05	17.0304	9.82408e-05	17.0304	4.31675e-05	17.0304	6.82159e-05	17.0304	9.99811e-06
17.0268	4.02637e-05	17.0268	6.74918e-05	17.0268	4.08303e-05	17.0268	6.1606e-05	17.0268	6.45154e-05	17.0268	0.000113249
17.0231	1.88818e-05	17.0231	6.75444e-05	17.0231	3.51823e-05	17.0231	7.43312e-05	17.0231	8.81415e-05	17.0231	2.67402e-05
17.0194	9.07906e-06	17.0194	5.40961e-05	17.0194	3.23515e-05	17.0194	7.33213e-05	17.0194	7.68559e-06	17.0194	6.36043e-05
17.0157	1.65792e-05	17.0157	8.27297e-05	17.0157	2.26865e-05	17.0157	3.36597e-05	17.0157	5.67796e-05	17.0157	0.000130809
17.012	6.61193e-06	17.012	6.08992e-05	17.012	1.64454e-05	17.012	5.30071e-05	17.012	3.60838e-05	17.012	-9.90379e-06
17.0083	7.69747e-06	17.0083	7.57819e-05	17.0083	5.73296e-05	17.0083	1.61445e-05	17.0083	2.67405e-05	17.0083	5.97843e-05
17.0047	4.53953e-06	17.0047	6.13071e-05	17.0047	7.29661e-05	17.0047	2.51907e-05	17.0047	4.88764e-05	17.0047	0.000138684
17.001	1.97371e-05	17.001	5.02274e-05	17.001	4.98079e-05	17.001	9.96806e-05	17.001	6.92373e-05	17.001	0.000129724
16.9973	1.73029e-05	16.9973	7.52687e-05	16.9973	6.69542e-05	16.9973	6.71174e-05	16.9973	0.000125866	16.9973	8.6666e-05
16.9936	2.03621e-05	16.9936	5.39382e-05	16.9936	7.19417e-05	16.9936	3.47995e-05	16.9936	4.94289e-05	16.9936	6.60253e-05
16.9899	5.39481e-06	16.9899	7.74267e-05	16.9899	8.7713e-05	16.9899	7.91067e-05	16.9899	1.23405e-05	16.9899	6.71414e-05
16.9862	1.79608e-05	16.9862	7.25843e-05	16.9862	-3.26885e-05	16.9862	6.33518e-05	16.9862	4.88429e-05	16.9862	0.000137112
16.9826	1.90792e-05	16.9826	7.93084e-05	16.9826	2.80515e-05	16.9826	5.60947e-05	16.9826	6.04466e-05	16.9826	7.40269e-05
16.9789	1.00659e-05	16.9789	5.84385e-05	16.9789	-2.19047e-05	16.9789	8.00157e-05	16.9789	8.53955e-06	16.9789	-5.93756e-05
16.9752	2.69082e-05	16.9752	7.4966e-05	16.9752	2.28078e-05	16.9752	8.19634e-05	16.9752	-4.11573e-05	16.9752	8.11325e-05
16.9715	7.36852e-06	16.9715	5.78332e-05	16.9715	1.62027e-05	16.9715	2.93458e-05	16.9715	0.000119152	16.9715	2.0625e-05
16.9678	1.24673e-05	16.9678	6.16756e-05	16.9678	9.31184e-05	16.9678	5.87782e-05	16.9678	3.62345e-05	16.9678	6.51921e-05
16.9641	1.92437e-05	16.9641	3.78317e-05	16.9641	-4.78533e-06	16.9641	0.00011949	16.9641	0.000107866	16.9641	-2.32032e-05
16.9605	1.99345e-05	16.9605	6.11755e-05	16.9605	-1.76855e-05	16.9605	9.3015e-05	16.9605	3.096e-05	16.9605	6.58366e-05
16.9568	1.23028e-05	16.9568	5.31223e-05	16.9568	1.12556e-05	16.9568	3.13657e-05	16.9568	9.97955e-06	16.9568	3.1472e-05
16.9531	1.84871e-05	16.9531	5.47014e-05	16.9531	-1.565e-05	16.9531	4.90251e-05	16.9531	7.9535e-05	16.9531	-1.02339e-05
16.9494	2.86188e-06	16.9494	5.64515e-05	16.9494	3.41174e-05	16.9494	-1.58704e-06	16.9494	3.06754e-05	16.9494	1.14758e-05
16.9457	5.88823e-06	16.9457	5.51883e-05	16.9457	2.5342e-05	16.9457	6.85313e-05	16.9457	-1.74977e-05	16.9457	8.35848e-05
16.942	3.00991e-05	16.942	5.02274e-05	16.942	7.84389e-05	16.942	9.32314e-05	16.942	1.40819e-05	16.942	5.609e-05
16.9383	2.20069e-05	16.9383	5.36881e-05	16.9383	5.46336e-05	16.9383	2.0343e-06	16.9383	3.49117e-05	16.9383	5.71276e-05
16.9347	1.93424e-05	16.9347	5.29907e-05	16.9347	9.04899e-05	16.9347	5.62534e-05	16.9347	3.16131e-05	16.9347	0.000146262
16.931	2.05595e-05	16.931	5.16748e-05	16.931	-9.98853e-06	16.931	0.000125145	16.931	3.31033e-05	16.931	1.63648e-05
16.9273	2.45727e-05	16.9273	6.38468e-05	16.9273	-2.30505e-06	16.9273	5.18674e-05	16.9273	3.88131e-05	16.9273	5.71433e-05
16.9236	2.52635e-05	16.9236	5.09248e-05	16.9236	4.96865e-05	16.9236	8.98265e-05	16.9236	9.82383e-05	16.9236	7.24863e-05
16.9199	1.0658e-05	16.9199	6.00965e-05	16.9199	2.83076e-07	16.9199	6.90363e-05	16.9199	4.20949e-05	16.9199	0.000114853
16.9162	2.82898e-05	16.9162	6.22546e-05	16.9162	-6.65902e-06	16.9162	7.56153e-05	16.9162	0.000132949	16.9162	0.000142646
16.9126	2.05924e-05	16.9126	8.09138e-05	16.9126	4.39307e-05	16.9126	2.65036e-05	16.9126	3.33545e-05	16.9126	6.88392e-05
16.9089	2.82569e-05	16.9089	7.03341e-05	16.9089	-3.28772e-05	16.9089	5.48972e-05	16.9089	5.18736e-05	16.9089	0.00014851
16.9052	3.60202e-05	16.9052	5.78595e-05	16.9052	-1.0703e-05	16.9052	-2.60419e-05	16.9052	2.6121e-06	16.9052	6.14192e-05
16.9015	3.16123e-05	16.9015	5.82016e-05	16.9015	4.81633e-05	16.9015	6.92527e-05	16.9015	3.97675e-05	16.9015	5.96743e-05
16.8978	1.71713e-05	16.8978	7.12157e-05	16.8978	3.87275e-05	16.8978	2.00688e-05	16.8978	6.31257e-05	16.8978	4.17846e-05
16.8941	2.65793e-05	16.8941	6.83866e-05	16.8941	-1.45717e-05	16.8941	8.93071e-06	16.8941	5.07685e-05	16.8941	6.72986e-05
16.8905	3.55926e-05	16.8905	6.44916e-05	16.8905	0.000105331	16.8905	4.22441e-05	16.8905	3.28521e-05	16.8905	0.00017841
16.8868	1.61844e-05	16.8868	6.03334e-05	16.8868	1.7699e-05	16.8868	0.000101672	16.8868	5.54401e-05	16.8868	4.91259e-05
16.8831	2.5724e-05	16.8831	6.50837e-05	16.8831	3.77434e-06	16.8831	7.8847e-05	16.8831	4.55945e-05	16.8831	7.46872e-05
16.8794	2.25661e-05	16.8794	4.83588e-05	16.8794	1.60949e-05	16.8794	5.52146e-05	16.8794	9.26122e-05	16.8794	9.33943e-05
16.8757	2.34214e-05	16.8757	5.05169e-05	16.8757	2.11633e-06	16.8757	7.726e-05	16.8757	8.12094e-06	16.8757	-6.4186e-05
16.872	2.00332e-05	16.872	7.22158e-05	16.872	-2.301e-05	16.872	3.83054e-05	16.872	2.04112e-05	16.872	7.94347e-05
16.8683	3.10201e-05	16.8683	6.20045e-05	16.8683	-6.86122e-06	16.8683	7.18785e-05	16.8683	7.19331e-05	16.8683	5.34333e-05
16.8647	3.83887e-05	16.8647	5.57278e-05	16.8647	2.20799e-05	16.8647	4.3759e-05	16.8647	6.12671e-05	16.8647	0.000140901
16.861	3.1053e-05	16.861	7.19526e-05	16.861	2.17564e-05	16.861	3.55497e-05	16.861	9.94104e-05	16.861	0.000146859
16.8573	2.69411e-05	16.8573	6.13466e-05	16.8573	8.8724e-05	16.8573	0.00010437	16.8573	1.17712e-05	16.8573	9.4479e-05
16.8536	3.24017e-05	16.8536	7.49397e-05	16.8536	4.52112e-05	16.8536	7.41292e-05	16.8536	7.02252e-05	16.8536	0.000108564
16.8499	2.69411e-05	16.8499	7.51239e-05	16.8499	5.84888e-05	16.8499	4.69908e-05	16.8499	9.60448e-05	16.8499	6.76287e-05
16.8463	2.3224e-05	16.8463	6.48469e-05	16.8463	7.09307e-05	16.8463	5.29927e-05	16.8463	8.21304e-05	16.8463	0.000166619
16.8426	3.47702e-05	16.8426	5.55962e-05	16.8426	3.05857e-05	16.8426	2.1627e-05	16.8426	3.45433e-05	16.8426	6.54436e-05
16.8389	2.46714e-05	16.8389	7.42554e-05	16.8389	5.25308e-05	16.8389	6.65836e-05	16.8389	9.61118e-05	16.8389	-4.1313e-05
16.8352	2.30924e-05	16.8352	5.58067e-05	16.8352	-5.76396e-05	16.8352	8.79076e-05	16.8352	3.95666e-05	16.8352	3.38615e-05
16.8315	1.47699e-05	16.8315	7.26501e-05	16.8315	5.25712e-06	16.8315	1.66784e-05	16.8315	-2.54512e-05	16.8315	-6.00516e-06
16.8278	3.26649e-05	16.8278	5.96228e-05	16.8278	3.43465e-05	16.8278	4.39899e-05	16.8278	4.8508e-05	16.8278	0.000209221
16.8241	2.97372e-05	16.8241	7.40581e-05	16.8241	3.94823e-05	16.8241	3.84064e-05	16.8241	1.80837e-05	16.8241	2.47909e-05
16.8205	2.31582e-05	16.8205	6.57417e-05	16.8205	5.65747e-05	16.8205	4.65147e-05	16.8205	0.000142108	16.8205	0.000186836
16.8168	3.15794e-05	16.8168	3.69896e-05	16.8168	3.42252e-05	16.8168	5.19395e-07	16.8168	7.15983e-05	16.8168	6.40917e-05
16.8131	4.19084e-05	16.8131	5.91491e-05	16.8131	3.11653e-05	16.8131	5.34255e-05	16.8131	4.09396e-05	16.8131	1.29535e-05
16.8094	3.35531e-05	16.8094	5.12932e-05	16.8094	-2.07858e-05	16.8094	5.45798e-05	16.8094	9.23611e-05	16.8094	4.114e-05
16.8057	3.80597e-05	16.8057	6.83471e-05	16.8057	5.37709e-05	16.8057	8.67967e-05	16.8057	8.25322e-05	16.8057	8.46853e-05
16.802	4.06255e-05	16.802	5.80306e-05	16.802	2.48972e-05	16.802	1.55963e-05	16.802	7.23015e-05	16.802	0.000108156
16.7984	3.55268e-05	16.7984	7.30054e-05	16.7984	-1.28058e-05	16.7984	0.000167707	16.7984	3.09433e-05	16.7984	0.000114868
16.7947	1.91121e-05	16.7947	5.48066e-05	16.7947	-4.73141e-05	16.7947	6.77522e-05	16.7947	8.90625e-05	16.7947	0.0002154
16.791	3.52307e-05	16.791	4.11478e-05	16.791	6.15488e-05	16.791	2.11942e-05	16.791	2.14326e-05	16.791	9.04232e-05
16.7873	3.50005e-05	16.7873	5.81358e-05	16.7873	6.04569e-05	16.7873	-1.03302e-05	16.7873	6.8668e-05	16.7873	3.2148e-05
16.7836	3.43097e-05	16.7836	5.18196e-05	16.7836	3.45892e-05	16.7836	8.65658e-07	16.7836	3.56484e-05	16.7836	8.64617e-06
16.7799	2.5428e-05	16.7799	5.25828e-05	16.7799	3.17988e-05	16.7799	0.000108857	16.7799	2.27386e-05	16.7799	3.88606e-05
16.7763	4.18755e-05	16.7763	5.31092e-05	16.7763	-5.92707e-05	16.7763	5.77827e-05	16.7763	2.22531e-05	16.7763	0.000151025
16.7726	4.67769e-05	16.7726	6.85708e-05	16.7726	-2.24304e-05	16.7726	2.65036e-05	16.7726	4.34177e-05	16.7726	6.82104e-05
16.7689	3.62176e-05	16.7689	6.52811e-05	16.7689	2.74449e-05	16.7689	4.45814e-05	16.7689	7.35908e-05	16.7689	9.701e-05
16.7652	2.82569e-05	16.7652	6.22677e-05	16.7652	3.42387e-06	16.7652	3.86084e-05	16.7652	7.5148e-05	16.7652	-5.4235e-06
16.7615	2.02634e-05	16.7615	4.73193e-05	16.7615	4.95383e-05	16.7615	8.30888e-05	16.7615	7.00745e-05	16.7615	0.000116723
16.7578	2.45069e-05	16.7578	6.2952e-05	16.7578	0	16.7578	2.6215e-05	16.7578	5.36819e-05	16.7578	1.72609e-05
16.7541	4.08229e-05	16.7541	6.23204e-05	16.7541	1.57848e-05	16.7541	8.53828e-05	16.7541	0.000114346	16.7541	0.000105515
16.7505	4.62835e-05	16.7505	6.13992e-05	16.7505	1.18622e-05	16.7505	8.56136e-05	16.7505	6.17861e-05	16.7505	8.54084e-05
16.7468	2.62174e-05	16.7468	6.20967e-05	16.7468	0.000109739	16.7468	4.60242e-06	16.7468	7.83964e-05	16.7468	0.000220053
16.7431	1.85858e-05	16.7431	3.36077e-05	16.7431	5.39192e-05	16.7431	7.49227e-05	16.7431	6.81489e-06	16.7431	0.000238917
16.7394	4.75335e-05	16.7394	6.03071e-05	16.7394	3.66785e-05	16.7394	5.44211e-05	16.7394	2.54345e-05	16.7394	0.000126328
16.7357	4.02308e-05	16.7357	6.04386e-05	16.7357	5.46875e-05	16.7357	1.71977e-05	16.7357	-1.56726e-05	16.7357	9.72772e-05
16.732	5.29941e-05	16.732	5.41224e-05	16.732	-3.02082e-05	16.732	8.79509e-05	16.732	3.24335e-05	16.732	4.71137e-05
16.7284	4.30598e-05	16.7284	5.33987e-05	16.7284	5.59412e-05	16.7284	1.97947e-05	16.7284	4.69843e-05	16.7284	8.87411e-05
16.7247	4.94085e-05	16.7247	6.20967e-05	16.7247	6.55253e-05	16.7247	3.95317e-05	16.7247	-1.57898e-05	16.7247	0.000128844
16.721	3.33557e-05	16.721	5.30039e-05	16.721	9.55718e-06	16.721	3.68482e-05	16.721	5.58922e-05	16.721	9.61768e-05
16.7173	4.15137e-05	16.7173	4.62402e-05	16.7173	-9.90765e-06	16.7173	3.95462e-05	16.7173	3.99517e-05	16.7173	7.76583e-06
16.7136	3.83887e-05	16.7136	4.47138e-05	16.7136	4.64379e-05	16.7136	1.93475e-05	16.7136	8.30848e-05	16.7136	7.58033e-05
16.7099	4.21716e-05	16.7099	4.70298e-05	16.7099	-3.05991e-05	16.7099	4.2071e-05	16.7099	-1.46344e-05	16.7099	-3.82003e-06
16.7063	3.78294e-05	16.7063	5.39118e-05	16.7063	3.41174e-05	16.7063	0.000102379	16.7063	8.71536e-05	16.7063	0.00016335
16.7026	3.75992e-05	16.7026	5.08722e-05	16.7026	6.0686e-05	16.7026	6.56458e-05	16.7026	2.94363e-05	16.7026	8.43394e-05
16.6989	3.25333e-05	16.6989	6.17019e-05	16.6989	5.08323e-05	16.6989	0.00011092	16.6989	-5.47536e-06	16.6989	0.000159592
16.6952	5.27638e-05	16.6952	7.17158e-05	16.6952	-0.000102487	16.6952	6.71751e-05	16.6952	2.73098e-05	16.6952	0.000181915
16.6915	3.24017e-05	16.6915	4.61481e-05	16.6915	1.73889e-05	16.6915	3.37607e-05	16.6915	6.9455e-05	16.6915	4.33252e-05
16.6878	5.60863e-05	16.6878	4.4648e-05	16.6878	9.93461e-06	16.6878	6.8589e-05	16.6878	3.44596e-05	16.6878	2.87524e-05
16.6841	3.74018e-05	16.6841	6.26625e-05	16.6841	0.00010556	16.6841	3.47129e-05	16.6841	8.17452e-05	16.6841	4.74281e-05
16.6805	2.81912e-05	16.6805	4.99379e-05	16.6805	5.49841e-05	16.6805	-1.29993e-05	16.6805	6.90196e-05	16.6805	-5.25058e-06
16.6768	5.80271e-05	16.6768	4.9122e-05	16.6768	-3.02082e-05	16.6768	8.01023e-05	16.6768	5.81359e-05	16.6768	0.000198846
16.6731	4.58888e-05	16.6731	5.4254e-05	16.6731	1.871e-05	16.6731	1.03735e-05	16.6731	6.83666e-05	16.6731	0.000180422
16.6694	4.79283e-05	16.6694	4.92931e-05	16.6694	4.70715e-05	16.6694	4.53894e-05	16.6694	1.26251e-05	16.6694	9.49035e-05
16.6657	5.00993e-05	16.6657	3.93845e-05	16.6657	-3.35647e-06	16.6657	5.48827e-05	16.6657	2.96875e-05	16.6657	6.99711e-05
16.6621	3.09543e-05	16.6621	3.32919e-05	16.6621	5.18029e-05	16.6621	5.77538e-05	16.6621	2.01433e-05	16.6621	0.000172059
16.6584	3.47373e-05	16.6584	6.31757e-05	16.6584	5.45797e-05	16.6584	6.62806e-05	16.6584	5.59257e-05	16.6584	0.000126438
16.6547	5.88823e-05	16.6547	4.57139e-05	16.6547	7.89647e-05	16.6547	8.27425e-05	16.6547	7.35908e-05	16.6547	0.000158492
16.651	2.72701e-05	16.651	3.92002e-05	16.651	1.09321e-05	16.651	3.12647e-05	16.651	8.31015e-05	16.651	5.29303e-05
16.6473	5.70073e-05	16.6473	6.34783e-05	16.6473	1.08108e-05	16.6473	2.17425e-05	16.6473	4.56112e-05	16.6473	0.000174118
16.6436	4.77309e-05	16.6436	5.93991e-05	16.6436	-2.34818e-05	16.6436	9.77617e-05	16.6436	0.000127156	16.6436	7.05999e-05
16.6399	4.8619e-05	16.6399	4.74772e-05	16.6399	3.63146e-05	16.6399	9.01872e-05	16.6399	2.33749e-05	16.6399	0.000159703
16.6363	5.46718e-05	16.6363	6.40705e-05	16.6363	-2.62856e-05	16.6363	1.90156e-05	16.6363	0.00013094	16.6363	6.84934e-05
16.6326	3.8915e-05	16.6326	3.19366e-05	16.6326	3.45757e-05	16.6326	5.48539e-05	16.6326	6.38792e-05	16.6326	0.000184053
16.6289	5.37507e-05	16.6289	4.82667e-05	16.6289	-1.65532e-05	16.6289	6.84736e-05	16.6289	-1.31442e-05	16.6289	6.01144e-05
16.6252	4.23032e-05	16.6252	5.11616e-05	16.6252	-3.78782e-06	16.6252	8.31753e-05	16.6252	2.70754e-05	16.6252	0.000106442
16.6215	4.70072e-05	16.6215	4.43322e-05	16.6215	6.66172e-05	16.6215	6.55159e-05	16.6215	-3.26345e-05	16.6215	9.6617e-05
16.6178	7.29944e-05	16.6178	5.98728e-05	16.6178	0.000109469	16.6178	-2.26514e-06	16.6178	3.01061e-05	16.6178	7.01597e-05
16.6142	4.34216e-05	16.6142	3.43446e-05	16.6142	7.7711e-05	16.6142	4.13208e-05	16.6142	7.71238e-05	16.6142	3.94265e-05
16.6105	4.41453e-05	16.6105	5.97149e-05	16.6105	4.99427e-05	16.6105	5.07132e-05	16.6105	0.000128227	16.6105	9.6051e-06
16.6068	5.32573e-05	16.6068	3.59237e-05	16.6068	3.57619e-05	16.6068	-1.08207e-05	16.6068	0.000127591	16.6068	7.99063e-05
16.6031	5.65797e-05	16.6031	6.20045e-05	16.6031	1.30754e-06	16.6031	6.07548e-05	16.6031	5.66122e-05	16.6031	8.3915e-05
16.5994	4.88164e-05	16.5994	6.35968e-05	16.5994	7.20765e-05	16.5994	5.33534e-05	16.5994	6.9321e-05	16.5994	7.57876e-05
16.5957	3.06254e-05	16.5957	4.06346e-05	16.5957	2.11363e-05	16.5957	5.9817e-05	16.5957	3.26177e-05	16.5957	0.000201409
16.5921	4.35203e-05	16.5921	3.8766e-05	16.5921	7.98004e-06	16.5921	7.00606e-05	16.5921	-1.00465e-06	16.5921	1.33465e-05
16.5884	3.90795e-05	16.5884	4.24505e-05	16.5884	3.00465e-05	16.5884	6.92815e-05	16.5884	5.32466e-05	16.5884	0.000163114
16.5847	3.72044e-05	16.5847	5.74516e-05	16.5847	0.000140689	16.5847	6.67567e-05	16.5847	4.94457e-05	16.5847	5.05565e-05
16.581	6.85535e-05	16.581	3.76475e-05	16.581	1.08243e-05	16.581	3.01393e-05	16.581	3.26177e-05	16.581	3.21952e-05
16.5773	4.48032e-05	16.5773	4.09767e-05	16.5773	-3.94958e-06	16.5773	9.39961e-05	16.5773	2.95535e-05	16.5773	1.47928e-05
16.5736	5.72047e-05	16.5736	5.25696e-05	16.5736	3.42522e-05	16.5736	7.42446e-05	16.5736	0.00013891	16.5736	2.77621e-05
16.5699	6.37179e-05	16.5699	4.50954e-05	16.5699	2.00579e-05	16.5699	5.66573e-05	16.5699	-5.15722e-06	16.5699	6.351e-06
16.5663	6.2764e-05	16.5663	2.816e-05	16.5663	3.93745e-05	16.5663	7.68705e-05	16.5663	3.39908e-06	16.5663	0.000168223
16.5626	5.96718e-05	16.5626	3.06601e-05	16.5626	3.26481e-05	16.5626	-1.60147e-06	16.5626	3.77749e-05	16.5626	1.41483e-05
16.5589	5.0198e-05	16.5589	4.09898e-05	16.5589	0.000130417	16.5589	7.08686e-05	16.5589	6.87852e-05	16.5589	5.41093e-05
16.5552	3.98031e-05	16.5552	3.26998e-05	16.5552	1.41538e-06	16.5552	3.70069e-05	16.5552	6.20708e-05	16.5552	2.67874e-05
16.5515	5.4606e-05	16.5515	5.11222e-05	16.5515	-1.67823e-05	16.5515	7.31337e-05	16.5515	8.57304e-06	16.5515	0.000101427
16.5478	4.62177e-05	16.5478	4.30032e-05	16.5478	6.52557e-05	16.5478	0.000113877	16.5478	6.03461e-05	16.5478	0.000155301
16.5442	5.74021e-05	16.5442	4.73061e-05	16.5442	7.4759e-05	16.5442	3.70358e-05	16.5442	-2.01265e-05	16.5442	4.90316e-05
16.5405	5.3652e-05	16.5405	4.47401e-05	16.5405	6.3355e-05	16.5405	9.11971e-05	16.5405	2.82977e-06	16.5405	2.60957e-06
16.5368	6.56258e-05	16.5368	6.38599e-05	16.5368	3.75817e-05	16.5368	7.04934e-05	16.5368	2.14996e-05	16.5368	0.00023799
16.5331	6.74022e-05	16.5331	5.02405e-05	16.5331	1.22127e-05	16.5331	3.79591e-05	16.5331	7.5148e-05	16.5331	0.000115434
16.5294	6.08232e-05	16.5294	4.45954e-05	16.5294	-4.49956e-05	16.5294	6.64104e-05	16.5294	0.000125682	16.5294	9.07376e-05
16.5257	6.5264e-05	16.5257	3.32788e-05	16.5257	7.95847e-05	16.5257	0.000101816	16.5257	6.63071e-06	16.5257	6.18908e-05
16.5221	5.80271e-05	16.5221	4.86351e-05	16.5221	1.67284e-05	16.5221	-7.47352e-06	16.5221	5.18233e-05	16.5221	8.00949e-05
16.5184	5.4277e-05	16.5184	2.96732e-05	16.5184	6.90166e-05	16.5184	5.61812e-05	16.5184	6.31927e-05	16.5184	6.86034e-05
16.5147	6.31258e-05	16.5147	3.36077e-05	16.5147	7.14699e-05	16.5147	6.31209e-05	16.5147	5.01489e-05	16.5147	2.02163e-05
16.511	7.51654e-05	16.511	2.6752e-05	16.511	-6.16027e-06	16.511	5.22281e-06	16.511	2.04614e-05	16.511	8.30189e-05
16.5073	5.35862e-05	16.5073	4.55033e-05	16.5073	-5.83945e-05	16.5073	4.18402e-05	16.5073	4.21619e-05	16.5073	0.000167563
16.5036	4.88493e-05	16.5036	5.72542e-05	16.5036	4.05203e-05	16.5036	2.55658e-05	16.5036	3.52801e-05	16.5036	0.000159372
16.4999	5.84547e-05	16.4999	5.10695e-05	16.4999	7.64439e-05	16.4999	3.39482e-05	16.4999	-1.70791e-06	16.4999	9.70729e-05
16.4963	7.32246e-05	16.4963	4.83325e-05	16.4963	-3.41578e-05	16.4963	9.88726e-05	16.4963	7.75759e-05	16.4963	0.000151339
16.4926	6.35535e-05	16.4926	4.28321e-05	16.4926	1.94109e-06	16.4926	3.49149e-05	16.4926	6.47834e-05	16.4926	0.000135886
16.4889	5.9606e-05	16.4889	3.40814e-05	16.4889	3.00465e-05	16.4889	-2.49021e-05	16.4889	3.74735e-05	16.4889	4.38911e-05
16.4852	6.15797e-05	16.4852	4.42927e-05	16.4852	3.71368e-05	16.4852	0.000104023	16.4852	9.9176e-05	16.4852	9.47463e-05
16.4815	6.056e-05	16.4815	4.13978e-05	16.4815	-6.66306e-05	16.4815	7.31193e-05	16.4815	5.91071e-05	16.4815	0.000117745
16.4779	5.50007e-05	16.4779	4.61481e-05	16.4779	6.32877e-05	16.4779	0.00012252	16.4779	7.16317e-05	16.4779	0.000123121
16.4742	7.58562e-05	16.4742	3.36998e-05	16.4742	0.000102878	16.4742	4.83614e-05	16.4742	3.9148e-05	16.4742	2.31874e-05
16.4705	6.35535e-05	16.4705	3.89634e-05	16.4705	-3.24728e-05	16.4705	4.89963e-05	16.4705	1.67275e-05	16.4705	0.000109791
16.4668	6.37837e-05	16.4668	5.08327e-05	16.4668	1.30215e-05	16.4668	2.98364e-05	16.4668	9.9762e-05	16.4668	8.6666e-05
16.4631	6.07574e-05	16.4631	5.31881e-05	16.4631	6.55118e-06	16.4631	5.73499e-05	16.4631	7.00578e-05	16.4631	7.60391e-05
16.4594	8.13168e-05	16.4594	3.94766e-05	16.4594	0.000111047	16.4594	4.10466e-05	16.4594	6.01787e-05	16.4594	-3.1755e-06
16.4557	5.57573e-05	16.4557	4.58191e-05	16.4557	2.05702e-05	16.4557	6.40154e-05	16.4557	6.63238e-05	16.4557	-9.4762e-05
16.4521	7.4047e-05	16.4521	2.60677e-05	16.4521	1.11074e-05	16.4521	6.44483e-05	16.4521	4.93284e-05	16.4521	0.000145208
16.4484	7.41786e-05	16.4484	4.43322e-05	16.4484	8.06631e-05	16.4484	7.87749e-06	16.4484	0.000115652	16.4484	7.37911e-05
16.4447	6.6514e-05	16.4447	4.81614e-05	16.4447	3.5034e-05	16.4447	0.000120514	16.4447	1.69284e-05	16.4447	-3.84361e-05
16.441	6.98364e-05	16.441	3.73317e-05	16.441	5.68173e-05	16.441	6.43184e-05	16.441	5.74996e-05	16.441	8.86625e-05
16.4373	5.73034e-05	16.4373	5.78463e-05	16.4373	8.4734e-05	16.4373	3.18707e-05	16.4373	6.65248e-05	16.4373	2.85166e-05
16.4336	7.01325e-05	16.4336	3.11339e-05	16.4336	4.92013e-06	16.4336	8.94946e-05	16.4336	-1.33451e-05	16.4336	0.000122838
16.43	5.70731e-05	16.43	2.80152e-05	16.43	3.32951e-05	16.43	2.24206e-05	16.43	2.12819e-05	16.43	5.6373e-05
16.4263	6.06258e-05	16.4263	5.52672e-05	16.4263	-3.34973e-05	16.4263	1.5048e-05	16.4263	4.46066e-05	16.4263	0.000156496
16.4226	6.32245e-05	16.4226	2.816e-05	16.4226	9.92383e-05	16.4226	6.36836e-05	16.4226	5.99778e-05	16.4226	4.86543e-05
16.4189	6.77311e-05	16.4189	5.29249e-05	16.4189	1.05008e-05	16.4189	7.66829e-05	16.4189	4.84912e-05	16.4189	5.26473e-05
16.4152	7.04943e-05	16.4152	2.57124e-05	16.4152	-3.51418e-05	16.4152	8.26415e-05	16.4152	3.45433e-05	16.4152	0.000121361
16.4115	8.65801e-05	16.4115	4.96089e-05	16.4115	3.51688e-05	16.4115	8.1343e-05	16.4115	2.60205e-05	16.4115	0.000152361
16.4078	7.3422e-05	16.4078	2.30412e-05	16.4078	8.45183e-05	16.4078	7.49949e-05	16.4078	4.6348e-05	16.4078	0.000124976
16.4042	7.14154e-05	16.4042	3.83844e-05	16.4042	4.94574e-05	16.4042	6.32652e-05	16.4042	0.000123137	16.4042	1.59089e-05
16.4005	4.70072e-05	16.4005	4.16741e-05	16.4005	2.74583e-05	16.4005	8.59454e-05	16.4005	4.9295e-05	16.4005	3.98981e-05
16.3968	6.79943e-05	16.3968	3.70027e-05	16.3968	2.39536e-05	16.3968	0.000114296	16.3968	9.66308e-05	16.3968	1.61447e-05
16.3931	7.41128e-05	16.3931	3.69369e-05	16.3931	7.05398e-05	16.3931	0.000133831	16.3931	7.50476e-05	16.3931	0.000119883
16.3894	7.7501e-05	16.3894	4.79246e-05	16.3894	4.28523e-05	16.3894	-6.29045e-06	16.3894	5.65285e-05	16.3894	1.08784e-05
16.3858	7.79286e-05	16.3858	3.65027e-05	16.3858	6.43121e-05	16.3858	4.8852e-05	16.3858	7.56169e-05	16.3858	8.75464e-05
16.3821	6.51982e-05	16.3821	4.46217e-05	16.3821	9.95887e-05	16.3821	8.63206e-05	16.3821	-2.05954e-06	16.3821	0.000156055
16.3784	7.63826e-05	16.3784	4.47006e-05	16.3784	-3.50744e-05	16.3784	5.70469e-05	16.3784	5.05843e-05	16.3784	0.000140917
16.3747	6.37508e-05	16.3747	3.43578e-05	16.3747	1.6998e-05	16.3747	3.06876e-05	16.3747	2.74773e-05	16.3747	0.000107118
16.371	6.84219e-05	16.371	4.12004e-05	16.371	2.97499e-05	16.371	7.34367e-05	16.371	8.42401e-05	16.371	2.16626e-05
16.3673	5.42112e-05	16.3673	2.49229e-05	16.3673	0.000141605	16.3673	7.64088e-05	16.3673	2.20521e-05	16.3673	0.000150946
16.3636	7.92444e-05	16.3636	5.89912e-05	16.3636	2.85772e-06	16.3636	4.008e-05	16.3636	0.000102525	16.3636	6.37144e-05
16.36	6.94746e-05	16.36	4.01214e-05	16.36	2.90759e-05	16.36	0.000101542	16.36	0.00011957	16.36	6.08847e-05
16.3563	6.99022e-05	16.3563	5.07142e-05	16.3563	4.44429e-05	16.3563	9.21926e-06	16.3563	3.9014e-05	16.3563	7.88216e-05
16.3526	7.20404e-05	16.3526	2.72652e-05	16.3526	-1.90335e-05	16.3526	0.000111309	16.3526	7.84299e-05	16.3526	1.59247e-05
16.3489	6.4639e-05	16.3489	4.34111e-05	16.3489	6.96771e-05	16.3489	0.000131695	16.3489	9.78364e-05	16.3489	-4.92045e-06
16.3452	5.72376e-05	16.3452	4.85957e-05	16.3452	2.17025e-05	16.3452	7.01472e-05	16.3452	7.59685e-05	16.3452	7.03012e-05
16.3415	6.87838e-05	16.3415	4.42927e-05	16.3415	2.86581e-05	16.3415	1.19028e-05	16.3415	5.03666e-05	16.3415	1.11614e-05
16.3379	6.98693e-05	16.3379	4.27926e-05	16.3379	8.37904e-05	16.3379	2.66911e-05	16.3379	2.61377e-05	16.3379	0.00010704
16.3342	7.25667e-05	16.3342	2.76204e-05	16.3342	3.08013e-05	16.3342	5.93842e-05	16.3342	-2.59535e-06	16.3342	0.00014645
16.3305	7.60207e-05	16.3305	3.34367e-05	16.3305	-4.01698e-05	16.3305	2.38345e-05	16.3305	5.3414e-06	16.3305	7.79727e-06
16.3268	5.27309e-05	16.3268	1.76066e-05	16.3268	0.000124351	16.3268	2.41952e-05	16.3268	0.000131141	16.3268	7.5316e-05
16.3231	7.1843e-05	16.3231	2.82915e-05	16.3231	4.71793e-05	16.3231	7.35521e-05	16.3231	7.41936e-05	16.3231	0.000113328
16.3194	5.98363e-05	16.3194	3.88186e-05	16.3194	5.24364e-05	16.3194	0.000128247	16.3194	6.0162e-05	16.3194	7.5033e-05
16.3158	4.4869e-05	16.3158	2.94495e-05	16.3158	8.56911e-05	16.3158	5.74509e-05	16.3158	2.04279e-05	16.3158	0.00017646
16.3121	8.90801e-05	16.3121	2.93443e-05	16.3121	0.000120631	16.3121	6.39e-05	16.3121	0.000141271	16.3121	1.90216e-05
16.3084	6.97706e-05	16.3084	5.98202e-05	16.3084	6.95827e-05	16.3084	5.9514e-05	16.3084	6.55034e-05	16.3084	4.18632e-05
16.3047	6.38824e-05	16.3047	3.23182e-05	16.3047	3.03969e-05	16.3047	6.24861e-05	16.3047	2.84652e-07	16.3047	6.69528e-05
16.301	7.54944e-05	16.301	4.38585e-05	16.301	2.97499e-05	16.301	6.25005e-05	16.301	8.28671e-05	16.301	0.000178158
16.2973	7.29615e-05	16.2973	2.5515e-05	16.2973	1.53131e-05	16.2973	-3.83775e-06	16.2973	5.43182e-05	16.2973	3.90335e-05
16.2936	6.94746e-05	16.2936	3.7108e-05	16.2936	7.53655e-05	16.2936	3.99213e-05	16.2936	2.89507e-05	16.2936	-3.39244e-05
16.29	6.13824e-05	16.29	3.59632e-05	16.29	4.40924e-05	16.29	1.47162e-05	16.29	9.9896e-05	16.29	0.000116236
16.2863	8.14484e-05	16.2863	3.88318e-05	16.2863	4.23131e-05	16.2863	9.92333e-05	16.2863	5.26103e-05	16.2863	0.000144878
16.2826	6.73364e-05	16.2826	3.05417e-05	16.2826	8.43835e-06	16.2826	4.48122e-05	16.2826	-3.35721e-05	16.2826	9.59724e-05
16.2789	7.49681e-05	16.2789	5.30697e-05	16.2789	-1.59196e-05	16.2789	3.00095e-05	16.2789	8.10085e-05	16.2789	0.000120355
16.2752	7.03628e-05	16.2752	4.34769e-05	16.2752	0.000114012	16.2752	7.00462e-05	16.2752	7.37583e-05	16.2752	0.000152455
16.2715	7.17115e-05	16.2715	4.82272e-05	16.2715	4.06685e-05	16.2715	3.91422e-05	16.2715	5.83201e-05	16.2715	-9.99811e-05
16.2679	6.90469e-05	16.2679	4.65034e-05	16.2679	8.30221e-05	16.2679	5.1146e-05	16.2679	-4.67164e-06	16.2679	0.000143558
16.2642	7.50997e-05	16.2642	4.34111e-05	16.2642	5.7734e-05	16.2642	9.55975e-05	16.2642	7.96355e-05	16.2642	9.4872e-05
16.2605	7.50339e-05	16.2605	4.01608e-05	16.2605	6.97714e-05	16.2605	8.81817e-05	16.2605	6.38122e-05	16.2605	0.000146215
16.2568	8.283e-05	16.2568	2.53966e-05	16.2568	8.62707e-06	16.2568	1.10516e-05	16.2568	8.44243e-05	16.2568	-4.12815e-05
16.2531	7.0593e-05	16.2531	1.41721e-05	16.2531	3.76491e-05	16.2531	9.7199e-05	16.2531	4.62475e-05	16.2531	1.66321e-05
16.2494	5.36849e-05	16.2494	1.39484e-05	16.2494	2.55307e-05	16.2494	2.89274e-05	16.2494	3.69042e-05	16.2494	0.000113485
16.2458	7.02312e-05	16.2458	3.13839e-05	16.2458	1.61488e-05	16.2458	5.31803e-05	16.2458	1.50363e-05	16.2458	0.000116519
16.2421	6.69417e-05	16.2421	4.85957e-05	16.2421	4.43755e-05	16.2421	6.89064e-05	16.2421	-2.80298e-05	16.2421	9.90379e-05
16.2384	6.64153e-05	16.2384	2.70678e-05	16.2384	4.54134e-05	16.2384	7.60769e-05	16.2384	7.64373e-05	16.2384	0.000111347
16.2347	6.85864e-05	16.2347	3.89239e-05	16.2347	6.44739e-05	16.2347	2.483e-05	16.2347	3.06419e-05	16.2347	0.000123452
16.231	8.52972e-05	16.231	3.98845e-05	16.231	2.38188e-05	16.231	8.4546e-06	16.231	2.52335e-05	16.231	0.00012342
16.2273	7.93102e-05	16.2273	4.4648e-05	16.2273	5.97694e-05	16.2273	7.21959e-05	16.2273	3.74066e-05	16.2273	0.000118641
16.2236	7.35536e-05	16.2236	4.63587e-05	16.2236	7.20091e-05	16.2236	8.95235e-05	16.2236	9.03853e-05	16.2236	8.90869e-05
16.22	7.30602e-05	16.22	2.84758e-05	16.22	6.26945e-05	16.22	6.45348e-05	16.22	-1.99256e-05	16.22	0.000130903
16.2163	7.83563e-05	16.2163	2.43176e-05	16.2163	1.15387e-05	16.2163	5.29062e-05	16.2163	3.05582e-05	16.2163	6.33057e-05
16.2126	6.87509e-05	16.2126	3.67132e-05	16.2126	-4.75702e-05	16.2126	6.73338e-05	16.2126	7.34066e-05	16.2126	3.36729e-05
16.2089	8.15142e-05	16.2089	5.43461e-05	16.2089	5.14793e-05	16.2089	0.000100835	16.2089	2.59535e-05	16.2089	0.00013727
16.2052	7.57905e-05	16.2052	3.28971e-05	16.2052	6.84235e-05	16.2052	3.85074e-05	16.2052	1.87535e-05	16.2052	0.000162485
16.2016	8.35208e-05	16.2016	2.40281e-05	16.2016	5.45797e-05	16.2016	8.06938e-05	16.2016	-3.70382e-05	16.2016	8.8804e-05
16.1979	9.11525e-05	16.1979	3.3634e-05	16.1979	0.000106962	16.1979	5.53877e-05	16.1979	2.40447e-05	16.1979	1.09099e-05
16.1942	7.44418e-05	16.1942	3.48578e-05	16.1942	5.14254e-05	16.1942	8.58877e-05	16.1942	1.73972e-05	16.1942	0.000144863
16.1905	7.48036e-05	16.1905	2.93443e-05	16.1905	4.76376e-05	16.1905	7.09551e-05	16.1905	3.80596e-05	16.1905	7.64478e-05
16.1868	7.50668e-05	16.1868	3.98713e-05	16.1868	2.59082e-05	16.1868	1.99823e-05	16.1868	8.3989e-05	16.1868	3.36572e-05
16.1831	7.72707e-05	16.1831	4.42269e-05	16.1831	3.53979e-05	16.1831	9.05623e-05	16.1831	5.86047e-05	16.1831	0.000100248
16.1794	7.71063e-05	16.1794	2.35544e-05	16.1794	2.21338e-05	16.1794	7.82844e-05	16.1794	4.3535e-05	16.1794	5.84481e-05
16.1758	7.30273e-05	16.1758	3.92792e-05	16.1758	0.000124675	16.1758	-1.69092e-05	16.1758	6.31257e-06	16.1758	0.000137616
16.1721	6.55272e-05	16.1721	3.91081e-05	16.1721	8.29008e-05	16.1721	4.29799e-05	16.1721	5.67964e-05	16.1721	-4.45985e-05
16.1684	6.22048e-05	16.1684	3.58184e-05	16.1684	4.32567e-05	16.1684	6.54005e-05	16.1684	2.95703e-05	16.1684	0.000125275
16.1647	6.91785e-05	16.1647	3.25155e-05	16.1647	1.46256e-05	16.1647	4.46824e-05	16.1647	2.58698e-05	16.1647	4.48343e-05
16.161	7.35536e-05	16.161	4.62665e-05	16.161	6.72238e-05	16.161	5.32957e-05	16.161	8.47257e-06	16.161	9.1555e-05
16.1573	6.6514e-05	16.1573	3.55816e-05	16.1573	0.000118487	16.1573	2.37912e-05	16.1573	7.32727e-05	16.1573	0.000120606
16.1537	7.64813e-05	16.1537	3.39367e-05	16.1537	1.20105e-05	16.1537	4.56058e-05	16.1537	5.39499e-05	16.1537	1.11143e-05
16.15	6.55272e-05	16.15	3.97398e-05	16.15	-6.84774e-06	16.15	8.79365e-05	16.15	0.000105036	16.15	5.98472e-05
16.1463	6.431e-05	16.1463	2.35412e-05	16.1463	0.000117382	16.1463	3.84641e-05	16.1463	3.61675e-05	16.1463	0.000118028
16.1426	8.01326e-05	16.1426	3.43446e-05	16.1426	-1.11882e-06	16.1426	9.51791e-05	16.1426	5.39666e-05	16.1426	7.77054e-05
16.1389	7.72049e-05	16.1389	3.10286e-05	16.1389	3.75278e-05	16.1389	3.9272e-05	16.1389	5.37489e-05	16.1389	0.000185625
16.1352	7.38496e-05	16.1352	2.93969e-05	16.1352	8.22672e-05	16.1352	6.99741e-05	16.1352	-1.18884e-05	16.1352	5.16412e-05
16.1316	7.10864e-05	16.1316	3.75554e-05	16.1316	-1.30889e-05	16.1316	3.70935e-05	16.1316	6.48001e-06	16.1316	0.000201754
16.1279	8.30932e-05	16.1279	3.76738e-05	16.1279	6.85583e-05	16.1279	9.52513e-05	16.1279	1.97414e-05	16.1279	0.000104949
16.1242	7.00996e-05	16.1242	3.44367e-05	16.1242	9.8052e-05	16.1242	9.64055e-05	16.1242	2.4547e-05	16.1242	2.38949e-06
16.1205	7.783e-05	16.1205	3.84633e-05	16.1205	4.91339e-05	16.1205	7.33068e-05	16.1205	2.97042e-05	16.1205	-7.98591e-06
16.1168	6.95404e-05	16.1168	3.10549e-05	16.1168	8.03261e-05	16.1168	5.91677e-05	16.1168	9.54755e-05	16.1168	5.20971e-05
16.1131	7.44089e-05	16.1131	2.15937e-05	16.1131	2.5342e-06	16.1131	0.000127324	16.1131	3.66866e-05	16.1131	3.15821e-05
16.1094	7.79615e-05	16.1094	2.37386e-05	16.1094	-1.94918e-05	16.1094	4.36003e-05	16.1094	2.10475e-05	16.1094	6.55065e-05
16.1058	7.14154e-05	16.1058	7.48739e-06	16.1058	3.94823e-05	16.1058	6.60786e-06	16.1058	8.77062e-05	16.1058	0.000105405
16.1021	8.70077e-05	16.1021	3.95818e-05	16.1021	5.001e-05	16.1021	8.15306e-05	16.1021	7.18327e-06	16.1021	0.000159875
16.0984	7.22049e-05	16.0984	2.3357e-05	16.0984	-3.30255e-06	16.0984	5.5936e-05	16.0984	-2.23368e-05	16.0984	-2.31874e-05
16.0947	7.86852e-05	16.0947	2.60545e-05	16.0947	3.31738e-05	16.0947	3.47706e-05	16.0947	-1.96912e-05	16.0947	2.11281e-05
16.091	7.56918e-05	16.091	4.06082e-05	16.091	4.21783e-05	16.091	0.000119634	16.091	4.21619e-05	16.091	8.72162e-05
16.0873	7.58233e-05	16.0873	3.97266e-05	16.0873	9.31454e-06	16.0873	0.000153063	16.0873	-1.50698e-07	16.0873	9.27812e-05
16.0837	8.62511e-05	16.0837	3.32393e-05	16.0837	6.05243e-06	16.0837	6.39722e-05	16.0837	2.12484e-05	16.0837	3.19751e-05
16.08	7.908e-05	16.08	1.90672e-05	16.08	7.0041e-05	16.08	6.65691e-05	16.08	9.21434e-05	16.08	0.000184714
16.0763	7.80602e-05	16.0763	5.50698e-05	16.0763	8.21324e-05	16.0763	0.000113473	16.0763	8.74048e-06	16.0763	1.16016e-05
16.0726	6.60206e-05	16.0726	3.39104e-05	16.0726	8.55563e-05	16.0726	7.77217e-05	16.0726	-1.40651e-05	16.0726	-1.50915e-06
16.0689	8.29616e-05	16.0689	3.25024e-05	16.0689	4.74219e-05	16.0689	0.000107327	16.0689	7.12801e-05	16.0689	0.000105515
16.0652	7.38825e-05	16.0652	3.32261e-05	16.0652	2.90894e-05	16.0652	7.74476e-05	16.0652	7.23685e-05	16.0652	-1.56889e-05
16.0616	6.32245e-05	16.0616	3.30156e-05	16.0616	2.15677e-06	16.0616	0.000111237	16.0616	7.20001e-05	16.0616	5.81337e-05
16.0579	8.01326e-05	16.0579	1.92383e-05	16.0579	4.34049e-06	16.0579	0.000118119	16.0579	2.42791e-06	16.0579	9.47305e-05
16.0542	7.40799e-05	16.0542	2.6673e-05	16.0542	4.21513e-05	16.0542	6.6901e-05	16.0542	-1.52205e-05	16.0542	8.49839e-05
16.0505	6.37837e-05	16.0505	3.89765e-05	16.0505	5.03336e-05	16.0505	6.3799e-05	16.0505	0.000121479	16.0505	0.000150443
16.0468	7.20404e-05	16.0468	3.20155e-05	16.0468	-5.35148e-06	16.0468	1.23933e-05	16.0468	1.12689e-05	16.0468	9.7906e-05
16.0431	5.6481e-05	16.0431	3.66474e-05	16.0431	2.46006e-05	16.0431	0.000113127	16.0431	6.83499e-05	16.0431	0.000140209
16.0394	6.30929e-05	16.0394	3.08575e-05	16.0394	-7.639e-05	16.0394	3.34577e-05	16.0394	6.32931e-05	16.0394	5.72219e-05
16.0358	8.37511e-05	16.0358	3.31998e-05	16.0358	-1.88313e-05	16.0358	1.44276e-05	16.0358	3.1161e-05	16.0358	0.000133528
16.0321	8.54945e-05	16.0321	3.74633e-05	16.0321	0.000181492	16.0321	5.16942e-05	16.0321	1.18382e-05	16.0321	0.00020427
16.0284	7.70734e-05	16.0284	3.80159e-05	16.0284	8.36017e-05	16.0284	8.38246e-05	16.0284	8.31183e-05	16.0284	0.000102213
16.0247	8.19747e-05	16.0247	3.31077e-05	16.0247	8.05957e-05	16.0247	0.000112694	16.0247	5.29619e-05	16.0247	7.97334e-05
16.021	6.37508e-05	16.021	1.75276e-05	16.021	9.7405e-05	16.021	0.000141059	16.021	4.21117e-05	16.021	0.000109586
16.0174	7.5922e-05	16.0174	2.27385e-05	16.0174	-3.07609e-05	16.0174	6.42751e-05	16.0174	7.95518e-05	16.0174	0.000121125
16.0137	6.57903e-05	16.0137	3.67001e-05	16.0137	-5.04144e-06	16.0137	5.97593e-05	16.0137	3.58159e-05	16.0137	0.000165676
16.01	5.60534e-05	16.01	2.92258e-05	16.01	2.91298e-05	16.01	7.61779e-05	16.01	6.61396e-06	16.01	5.18613e-05
16.0063	7.77971e-05	16.0063	2.70151e-05	16.0063	-2.46546e-05	16.0063	8.82972e-05	16.0063	-2.69247e-05	16.0063	7.57404e-05
16.0026	9.18433e-05	16.0026	3.19102e-05	16.0026	-5.57255e-05	16.0026	8.15883e-05	16.0026	1.55051e-05	16.0026	9.07847e-05
15.9989	8.28629e-05	15.9989	3.22129e-05	15.9989	8.65268e-05	15.9989	9.77328e-05	15.9989	-2.6841e-05	15.9989	7.78155e-05
15.9952	9.07906e-05	15.9952	1.82908e-05	15.9952	0.000130525	15.9952	1.58993e-05	15.9952	5.25936e-05	15.9952	0.000151229
15.9916	8.82248e-05	15.9916	1.42247e-05	15.9916	4.79207e-05	15.9916	7.33357e-05	15.9916	3.50289e-05	15.9916	2.68817e-05
15.9879	8.59551e-05	15.9879	3.8437e-05	15.9879	0.000101826	15.9879	0.000156424	15.9879	7.04596e-05	15.9879	7.28007e-05
15.9842	7.76326e-05	15.9842	4.62402e-05	15.9842	-3.23515e-06	15.9842	7.13014e-05	15.9842	8.01211e-05	15.9842	6.2441e-05
15.9805	6.72048e-05	15.9805	3.14497e-05	15.9805	-1.58118e-05	15.9805	0.000118754	15.9805	7.54997e-05	15.9805	2.44608e-05
15.9768	7.2468e-05	15.9768	2.68572e-05	15.9768	7.30201e-05	15.9768	6.94835e-05	15.9768	9.80876e-05	15.9768	8.72005e-05
15.9731	8.41458e-05	15.9731	1.7396e-05	15.9731	5.06975e-05	15.9731	2.41374e-05	15.9731	0.000132396	15.9731	0.000118232
15.9695	8.25011e-05	15.9695	3.99766e-05	15.9695	8.43701e-05	15.9695	8.87444e-05	15.9695	-1.8921e-06	15.9695	0.000128969
15.9658	7.27641e-05	15.9658	1.64091e-05	15.9658	-4.2731e-06	15.9658	5.83887e-05	15.9658	2.00261e-05	15.9658	0.000172735
15.9621	8.0626e-05	15.9621	3.05943e-05	15.9621	7.18743e-05	15.9621	0.000104543	15.9621	1.96912e-05	15.9621	8.49839e-05
15.9584	7.4047e-05	15.9584	2.6673e-05	15.9584	3.67864e-05	15.9584	8.29301e-05	15.9584	8.20634e-05	15.9584	7.60234e-05
15.9547	8.01655e-05	15.9547	3.55552e-05	15.9547	0.000124742	15.9547	5.20982e-05	15.9547	0.000102491	15.9547	7.83028e-05
15.951	6.54614e-05	15.951	1.90277e-05	15.951	9.52078e-05	15.951	5.21271e-05	15.951	1.88372e-05	15.951	0.000113453
15.9474	7.70076e-05	15.9474	1.60538e-05	15.9474	9.66906e-05	15.9474	0.000120745	15.9474	4.91275e-05	15.9474	0.000129079
15.9437	6.53956e-05	15.9437	3.5371e-05	15.9437	7.71718e-05	15.9437	9.48617e-05	15.9437	4.49415e-05	15.9437	1.38653e-05
15.94	8.23037e-05	15.94	3.69369e-05	15.94	7.77245e-05	15.94	5.95717e-05	15.94	1.28261e-05	15.94	0.000108989
15.9363	7.41128e-05	15.9363	3.69238e-05	15.9363	7.07824e-05	15.9363	4.14073e-05	15.9363	2.6774e-05	15.9363	4.62491e-05
15.9326	7.99352e-05	15.9326	3.92397e-05	15.9326	6.1023e-05	15.9326	0.000103302	15.9326	4.17266e-05	15.9326	0.000137002
15.9289	8.80932e-05	15.9289	4.63192e-05	15.9289	-8.70795e-06	15.9289	6.58189e-05	15.9289	2.99721e-05	15.9289	0.000181821
15.9253	7.17115e-05	15.9253	3.87265e-05	15.9253	-2.25652e-05	15.9253	7.41436e-05	15.9253	9.43536e-05	15.9253	0.000159954
15.9216	7.25338e-05	15.9216	4.65429e-05	15.9216	9.71893e-05	15.9216	9.57562e-05	15.9216	6.30754e-05	15.9216	0.000136735
15.9179	8.21392e-05	15.9179	4.33058e-05	15.9179	-3.84174e-06	15.9179	8.40987e-05	15.9179	7.64206e-05	15.9179	0.000147598
15.9142	7.1547e-05	15.9142	1.4909e-05	15.9142	8.71739e-05	15.9142	0.000153755	15.9142	2.69247e-05	15.9142	4.02125e-05
15.9105	7.59878e-05	15.9105	3.18971e-05	15.9105	-1.93435e-05	15.9105	0.000124727	15.9105	3.36224e-05	15.9105	1.855e-05
15.9068	7.80602e-05	15.9068	1.78039e-05	15.9068	6.89087e-05	15.9068	7.79237e-05	15.9068	4.26643e-05	15.9068	0.00018201
15.9031	6.9672e-05	15.9031	4.09241e-05	15.9031	8.22942e-05	15.9031	0.000109001	15.9031	-1.05656e-05	15.9031	0.000168789
15.8995	6.95075e-05	15.8995	5.01484e-05	15.8995	0.000103323	15.8995	9.35632e-05	15.8995	0.000100984	15.8995	5.22228e-05
15.8958	7.62839e-05	15.8958	2.23701e-05	15.8958	3.10575e-05	15.8958	7.33934e-05	15.8958	2.60875e-05	15.8958	7.86487e-05
15.8921	8.52972e-05	15.8921	6.96235e-05	15.8921	8.18493e-05	15.8921	0.00010802	15.8921	5.4988e-05	15.8921	6.56165e-05
15.8884	7.2172e-05	15.8884	2.02515e-05	15.8884	-2.03006e-05	15.8884	6.48378e-05	15.8884	6.69434e-05	15.8884	9.99811e-05
15.8847	8.7238e-05	15.8847	2.40807e-05	15.8847	7.57969e-05	15.8847	4.05272e-05	15.8847	2.17507e-05	15.8847	0.000249072
15.881	7.75668e-05	15.881	1.84619e-05	15.881	9.61244e-05	15.881	6.70885e-05	15.881	3.81433e-05	15.881	4.2602e-06
15.8774	6.33561e-05	15.8774	2.50808e-05	15.8774	7.05667e-05	15.8774	3.96472e-05	15.8774	1.0214e-06	15.8774	0.000135053
15.8737	6.5593e-05	15.8737	3.79238e-05	15.8737	3.71503e-05	15.8737	8.01455e-05	15.8737	3.41414e-05	15.8737	0.000109413
15.87	7.26654e-05	15.87	3.73975e-05	15.87	5.12637e-05	15.87	3.17552e-05	15.87	-8.1042e-06	15.87	0.000161353
15.8663	7.65799e-05	15.8663	2.48308e-05	15.8663	-4.07629e-05	15.8663	8.91628e-06	15.8663	5.23592e-05	15.8663	6.70628e-05
15.8626	5.83231e-05	15.8626	3.44762e-05	15.8626	6.49726e-05	15.8626	0.000116186	15.8626	8.54625e-05	15.8626	8.02207e-05
15.8589	7.91458e-05	15.8589	1.65407e-05	15.8589	7.86816e-05	15.8589	8.21654e-05	15.8589	3.79424e-05	15.8589	4.2995e-05
15.8552	7.18759e-05	15.8552	2.39228e-05	15.8552	2.36031e-05	15.8552	5.77683e-05	15.8552	7.57006e-05	15.8552	3.39559e-05
15.8516	6.34548e-05	15.8516	4.51217e-05	15.8516	1.82786e-05	15.8516	3.94884e-05	15.8516	3.82103e-05	15.8516	0.000107008
15.8479	8.48695e-05	15.8479	3.11865e-05	15.8479	5.10076e-05	15.8479	6.55303e-05	15.8479	1.51703e-05	15.8479	5.84638e-05
15.8442	7.80602e-05	15.8442	2.73836e-05	15.8442	5.87584e-05	15.8442	9.28996e-05	15.8442	-5.22419e-06	15.8442	4.67836e-05
15.8405	6.46061e-05	15.8405	3.83318e-05	15.8405	6.71833e-05	15.8405	7.70147e-05	15.8405	8.48597e-05	15.8405	0.000152141
15.8368	7.59549e-05	15.8368	1.26588e-05	15.8368	-9.71893e-06	15.8368	2.91871e-05	15.8368	5.47703e-05	15.8368	0.000159891
15.8331	6.34219e-05	15.8331	4.00161e-05	15.8331	2.03545e-05	15.8331	0.000114844	15.8331	2.52503e-05	15.8331	0.00012331
15.8295	8.41787e-05	15.8295	3.17392e-05	15.8295	6.872e-05	15.8295	7.52834e-05	15.8295	6.61899e-05	15.8295	0.000155411
15.8258	7.36852e-05	15.8258	3.35419e-05	15.8258	-3.27829e-05	15.8258	3.14667e-05	15.8258	1.33954e-07	15.8258	4.71452e-05
15.8221	7.38825e-05	15.8221	1.85014e-05	15.8221	-1.20105e-05	15.8221	6.89497e-05	15.8221	4.15591e-05	15.8221	0.00015626
15.8184	7.77642e-05	15.8184	3.66474e-05	15.8184	8.18089e-05	15.8184	6.72761e-05	15.8184	1.31944e-05	15.8184	8.59429e-05
15.8147	6.14482e-05	15.8147	4.55954e-05	15.8147	7.15642e-05	15.8147	9.98248e-05	15.8147	2.06958e-05	15.8147	1.76067e-06
15.811	5.70402e-05	15.811	3.89371e-05	15.811	4.02507e-05	15.811	7.87172e-05	15.811	7.85806e-05	15.811	9.91008e-05
15.8074	7.52312e-05	15.8074	4.56349e-05	15.8074	5.20994e-05	15.8074	6.22264e-05	15.8074	7.3708e-05	15.8074	0.000146026
15.8037	7.61852e-05	15.8037	5.48988e-05	15.8037	3.15427e-06	15.8037	0.000118004	15.8037	9.89583e-06	15.8037	2.90197e-05
15.8	7.01325e-05	15.8	3.20155e-05	15.8	1.85617e-05	15.8	5.04967e-05	15.8	7.23015e-05	15.8	0.000109256
15.7963	7.76326e-05	15.7963	3.69369e-05	15.7963	5.42427e-05	15.7963	0.00011646	15.7963	8.33527e-05	15.7963	7.52531e-05
15.7926	8.28958e-05	15.7926	4.19504e-05	15.7926	6.8046e-05	15.7926	4.42929e-05	15.7926	2.34586e-05	15.7926	9.11149e-05
15.7889	7.32904e-05	15.7889	4.70824e-05	15.7889	3.84174e-06	15.7889	6.59199e-05	15.7889	4.34345e-05	15.7889	0.00014906
15.7853	8.12839e-05	15.7853	4.05556e-05	15.7853	7.19821e-06	15.7853	6.28179e-05	15.7853	3.55145e-05	15.7853	0.000156496
15.7816	7.51654e-05	15.7816	3.27261e-05	15.7816	9.72028e-05	15.7816	8.74459e-05	15.7816	-4.72522e-05	15.7816	0.000163695
15.7779	7.57576e-05	15.7779	3.4792e-05	15.7779	0.000136375	15.7779	0.000148085	15.7779	6.33601e-05	15.7779	0.000129079
15.7742	7.62839e-05	15.7742	5.33065e-05	15.7742	1.59331e-05	15.7742	3.92288e-05	15.7742	4.31498e-05	15.7742	0.000100091
15.7705	6.73364e-05	15.7705	3.98713e-05	15.7705	0.000112907	15.7705	0.000147811	15.7705	4.75536e-05	15.7705	8.10696e-05
15.7668	6.87509e-05	15.7668	3.05943e-05	15.7668	9.37385e-05	15.7668	9.59149e-05	15.7668	2.54345e-05	15.7668	0.000123499
15.7631	6.88167e-05	15.7631	2.76862e-05	15.7631	1.871e-05	15.7631	6.22408e-05	15.7631	-2.86159e-05	15.7631	3.34842e-06
15.7595	7.26983e-05	15.7595	3.8187e-05	15.7595	7.85872e-05	15.7595	8.49644e-05	15.7595	-9.5442e-07	15.7595	3.65025e-05
15.7558	7.14483e-05	15.7558	4.2661e-05	15.7558	4.05472e-05	15.7558	6.93392e-05	15.7558	5.80522e-05	15.7558	9.31428e-05
15.7521	6.59877e-05	15.7521	2.07778e-05	15.7521	4.81633e-05	15.7521	0.000153842	15.7521	6.07982e-05	15.7521	4.90002e-05
15.7484	7.41786e-05	15.7484	3.25419e-05	15.7484	0.000109537	15.7484	0.000110833	15.7484	-2.36093e-06	15.7484	7.90574e-05
15.7447	6.26653e-05	15.7447	7.65846e-06	15.7447	0.000127411	15.7447	4.42351e-05	15.7447	1.33954e-05	15.7447	2.21656e-05
15.741	6.38824e-05	15.741	3.18708e-05	15.741	4.61279e-05	15.741	9.11827e-05	15.741	9.41025e-06	15.741	7.09929e-05
15.7374	7.29944e-05	15.7374	3.80028e-05	15.7374	9.81329e-06	15.7374	6.6901e-05	15.7374	1.34289e-05	15.7374	8.65088e-05
15.7337	6.75338e-05	15.7337	2.74231e-05	15.7337	4.72467e-05	15.7337	6.51696e-05	15.7337	2.4614e-05	15.7337	0.000179211
15.73	8.2534e-05	15.73	3.53579e-05	15.73	5.29217e-05	15.73	0.000105596	15.73	2.34252e-05	15.73	7.83657e-05
15.7263	6.23034e-05	15.7263	3.98055e-05	15.7263	3.26211e-05	15.7263	4.03685e-05	15.7263	1.89712e-05	15.7263	5.12953e-05
15.7226	6.37837e-05	15.7226	4.45427e-05	15.7226	5.11558e-05	15.7226	8.77778e-05	15.7226	1.55219e-05	15.7226	0.000148824
15.7189	6.98035e-05	15.7189	4.80035e-05	15.7189	4.57504e-05	15.7189	0.00012705	15.7189	4.65154e-05	15.7189	5.15311e-05
15.7153	6.96062e-05	15.7153	4.23715e-05	15.7153	7.14564e-05	15.7153	7.29029e-05	15.7153	4.37694e-05	15.7153	0.000164906
15.7116	8.09221e-05	15.7116	5.43066e-05	15.7116	7.41793e-05	15.7116	0.000132244	15.7116	3.9734e-05	15.7116	9.41174e-05
15.7079	7.45733e-05	15.7079	3.6029e-05	15.7079	4.98887e-05	15.7079	5.50703e-05	15.7079	9.71499e-05	15.7079	0.000125024
15.7042	7.18101e-05	15.7042	4.61481e-05	15.7042	7.72258e-05	15.7042	8.31898e-05	15.7042	-1.52372e-06	15.7042	0.00018388
15.7005	6.38495e-05	15.7005	3.66737e-05	15.7005	0.000107555	15.7005	5.11604e-05	15.7005	5.62271e-05	15.7005	6.79431e-05
15.6968	8.38169e-05	15.6968	3.95161e-05	15.6968	2.51937e-05	15.6968	5.70613e-05	15.6968	4.75703e-05	15.6968	0.000106898
15.6932	7.00338e-05	15.6932	4.39506e-05	15.6932	7.24e-05	15.6932	9.32458e-05	15.6932	6.19034e-05	15.6932	0.000104996
15.6895	5.92442e-05	15.6895	5.88464e-05	15.6895	4.95652e-05	15.6895	9.73433e-05	15.6895	4.60298e-05	15.6895	7.36968e-05
15.6858	7.61194e-05	15.6858	3.64106e-05	15.6858	3.72716e-05	15.6858	6.20966e-05	15.6858	2.06289e-05	15.6858	0.000162532
15.6821	7.5922e-05	15.6821	4.70166e-05	15.6821	9.15952e-05	15.6821	8.20788e-05	15.6821	5.2041e-05	15.6821	0.000138936
15.6784	6.74022e-05	15.6784	3.91871e-05	15.6784	0.000125227	15.6784	6.66124e-05	15.6784	6.73285e-05	15.6784	0.000166006
15.6747	6.48035e-05	15.6747	5.682e-05	15.6747	4.18009e-05	15.6747	0.000116042	15.6747	1.83851e-05	15.6747	0.000154373
15.671	5.27967e-05	15.671	4.81483e-05	15.671	-1.72541e-05	15.671	5.69603e-05	15.671	-1.99758e-05	15.671	6.85405e-05
15.6674	6.24679e-05	15.6674	4.88588e-05	15.6674	5.0684e-05	15.6674	6.10578e-05	15.6674	4.62308e-05	15.6674	0.000144564
15.6637	6.41127e-05	15.6637	4.41875e-05	15.6637	8.05148e-05	15.6637	9.17742e-05	15.6637	3.07926e-05	15.6637	7.34767e-05
15.66	6.73035e-05	15.66	3.71738e-05	15.66	7.77784e-06	15.66	0.000121178	15.66	2.26214e-05	15.66	0.000103188
15.6563	7.42773e-05	15.6563	4.76877e-05	15.6563	8.5098e-05	15.6563	8.13719e-05	15.6563	6.34941e-05	15.6563	0.000103833
15.6526	6.32245e-05	15.6526	4.14899e-05	15.6526	6.74799e-05	15.6526	9.27553e-05	15.6526	1.52037e-05	15.6526	0.000132962
15.6489	8.43761e-05	15.6489	3.29235e-05	15.6489	2.19856e-05	15.6489	5.07276e-05	15.6489	1.5907e-05	15.6489	0.000103613
15.6453	6.94746e-05	15.6453	4.73851e-05	15.6453	8.11079e-05	15.6453	9.7906e-05	15.6453	7.34903e-05	15.6453	0.000121392
15.6416	6.25337e-05	15.6416	3.50289e-05	15.6416	9.06651e-05	15.6416	0.000101181	15.6416	4.22959e-05	15.6416	0.00016173
15.6379	5.88823e-05	15.6379	4.8872e-05	15.6379	0.000122693	15.6379	0.00010978	15.6379	3.67033e-05	15.6379	0.000159168
15.6342	8.08563e-05	15.6342	3.83844e-05	15.6342	0.000124877	15.6342	0.000113214	15.6342	3.68373e-06	15.6342	0.000114082
15.6305	6.34548e-05	15.6305	5.13064e-05	15.6305	0.00013256	15.6305	8.37813e-05	15.6305	3.85117e-05	15.6305	0.000100185
15.6268	6.06587e-05	15.6268	3.40157e-05	15.6268	0.000116317	15.6268	0.000104196	15.6268	-4.52094e-06	15.6268	0.000195844
15.6232	5.22375e-05	15.6232	4.33716e-05	15.6232	0.000102285	15.6232	5.58061e-05	15.6232	3.36894e-05	15.6232	0.000129755
15.6195	5.58231e-05	15.6195	4.60297e-05	15.6195	8.96676e-05	15.6195	3.76706e-05	15.6195	-1.85693e-05	15.6195	-9.00773e-05
15.6158	6.34548e-05	15.6158	3.8187e-05	15.6158	0.000138289	15.6158	5.01216e-05	15.6158	-3.02735e-05	15.6158	0.000165566
15.6121	5.70073e-05	15.6121	4.00293e-05	15.6121	7.05937e-05	15.6121	4.45958e-05	15.6121	2.26884e-05	15.6121	0.000211454
15.6084	6.431e-05	15.6084	4.15294e-05	15.6084	7.17125e-05	15.6084	4.25183e-05	15.6084	-5.89061e-05	15.6084	0.000106898
15.6047	5.55599e-05	15.6047	4.57665e-05	15.6047	3.89971e-05	15.6047	7.60481e-05	15.6047	6.5135e-05	15.6047	0.000194869
15.6011	5.73692e-05	15.6011	5.27407e-05	15.6011	4.49551e-05	15.6011	5.17231e-05	15.6011	-2.93024e-06	15.6011	0.000107936
15.5974	5.66126e-05	15.5974	5.23591e-05	15.5974	4.24344e-05	15.5974	3.21015e-05	15.5974	7.3189e-05	15.5974	5.32918e-05
15.5937	6.85864e-05	15.5937	4.63192e-05	15.5937	3.91453e-05	15.5937	8.4546e-05	15.5937	2.00428e-05	15.5937	9.24039e-05
15.59	5.79284e-05	15.59	2.7002e-05	15.59	3.94149e-05	15.59	7.33357e-05	15.59	8.01211e-05	15.59	0.000120307
15.5863	5.24678e-05	15.5863	3.63842e-05	15.5863	2.54499e-05	15.5863	9.50637e-05	15.5863	2.09972e-05	15.5863	0.000144642
15.5826	5.59547e-05	15.5826	3.86344e-05	15.5826	4.1383e-05	15.5826	8.98986e-05	15.5826	4.9814e-05	15.5826	0.000196488
15.579	6.8093e-05	15.579	4.78588e-05	15.579	0.000102366	15.579	6.68433e-05	15.579	2.68745e-05	15.579	0.000142835
15.5753	6.82246e-05	15.5753	4.47533e-05	15.5753	-3.68807e-05	15.5753	9.42558e-05	15.5753	-1.38977e-06	15.5753	9.81576e-05
15.5716	5.17112e-05	15.5716	3.50815e-05	15.5716	8.81714e-05	15.5716	6.61507e-05	15.5716	5.74996e-05	15.5716	2.48066e-05
15.5679	4.87177e-05	15.5679	4.81351e-05	15.5679	7.71584e-05	15.5679	5.29783e-05	15.5679	-1.8787e-05	15.5679	7.14488e-05
15.5642	4.62506e-05	15.5642	2.85416e-05	15.5642	5.79497e-05	15.5642	7.56297e-05	15.5642	3.14456e-05	15.5642	-3.64711e-06
15.5605	5.18757e-05	15.5605	3.39367e-05	15.5605	3.04643e-05	15.5605	5.6037e-05	15.5605	1.17879e-05	15.5605	8.30032e-05
15.5569	5.68428e-05	15.5569	6.69523e-05	15.5569	9.13391e-05	15.5569	1.54953e-05	15.5569	5.23759e-05	15.5569	3.59995e-05
15.5532	5.02309e-05	15.5532	4.26479e-05	15.5532	6.01603e-05	15.5532	8.28868e-05	15.5532	3.31535e-06	15.5532	-2.17255e-05
15.5495	5.2698e-05	15.5495	4.56086e-05	15.5495	4.1046e-05	15.5495	0.000108958	15.5495	4.96298e-05	15.5495	6.06332e-05
15.5458	5.58889e-05	15.5458	3.40814e-05	15.5458	3.22706e-05	15.5458	2.14683e-05	15.5458	2.90847e-05	15.5458	0.000103487
15.5421	6.45403e-05	15.5421	4.77272e-05	15.5421	6.62532e-05	15.5421	3.34866e-05	15.5421	2.82307e-05	15.5421	0.0001412
15.5384	7.1218e-05	15.5384	5.54646e-05	15.5384	4.40115e-05	15.5384	0.000121308	15.5384	-1.36298e-05	15.5384	0.000111504
15.5347	6.05271e-05	15.5347	6.08466e-05	15.5347	7.15238e-05	15.5347	9.26399e-05	15.5347	2.74605e-05	15.5347	2.95699e-05
15.5311	4.07242e-05	15.5311	2.73704e-05	15.5311	4.08707e-05	15.5311	4.87654e-06	15.5311	3.57321e-05	15.5311	0.000120433
15.5274	4.30269e-05	15.5274	3.7608e-05	15.5274	3.84848e-05	15.5274	7.06666e-05	15.5274	3.41749e-05	15.5274	0.000174197
15.5237	5.64481e-05	15.5237	4.42269e-05	15.5237	4.87429e-05	15.5237	8.32619e-05	15.5237	-4.84075e-05	15.5237	-2.68031e-05
15.52	4.90467e-05	15.52	4.94642e-05	15.52	5.07919e-05	15.52	4.94868e-06	15.52	2.8147e-05	15.52	4.87644e-05
15.5163	4.2665e-05	15.5163	4.48059e-05	15.5163	2.72292e-06	15.5163	6.82283e-05	15.5163	6.24392e-05	15.5163	-1.13658e-05
15.5126	5.54283e-05	15.5126	8.04401e-05	15.5126	0.00015282	15.5126	6.46214e-05	15.5126	-2.3961e-05	15.5126	3.46633e-05
15.509	5.62178e-05	15.509	5.20564e-05	15.509	6.64419e-05	15.509	0.000103186	15.509	-4.95629e-06	15.509	2.06565e-05
15.5053	5.53297e-05	15.5053	6.26625e-05	15.5053	8.01778e-05	15.5053	9.7199e-05	15.5053	8.03722e-06	15.5053	6.76759e-05
15.5016	4.20071e-05	15.5016	3.52131e-05	15.5016	8.14854e-05	15.5016	5.96439e-05	15.5016	3.77582e-05	15.5016	0.0001041
15.4979	6.64482e-05	15.4979	3.49894e-05	15.4979	7.38828e-05	15.4979	0.000116821	15.4979	3.48112e-05	15.4979	0.000147079
15.4942	4.59216e-05	15.4942	5.2017e-05	15.4942	0.000119728	15.4942	0.000122476	15.4942	4.48075e-05	15.4942	9.19009e-05
15.4905	4.33887e-05	15.4905	5.5412e-05	15.4905	9.58144e-05	15.4905	7.01328e-05	15.4905	0.000101688	15.4905	0.000104273
15.4869	5.02638e-05	15.4869	6.00176e-05	15.4869	8.22133e-05	15.4869	9.22503e-05	15.4869	5.66624e-05	15.4869	7.54732e-05
15.4832	4.19084e-05	15.4832	4.46743e-05	15.4832	4.1019e-05	15.4832	7.17919e-05	15.4832	-1.71126e-05	15.4832	4.14387e-05
15.4795	4.13821e-05	15.4795	4.89378e-05	15.4795	0.000128018	15.4795	8.87011e-05	15.4795	6.63071e-05	15.4795	0.000127523
15.4758	6.9343e-05	15.4758	6.66496e-05	15.4758	4.15987e-05	15.4758	0.000110357	15.4758	4.25805e-05	15.4758	3.98824e-05
15.4721	6.75996e-05	15.4721	5.60699e-05	15.4721	9.07325e-05	15.4721	3.52034e-05	15.4721	9.05862e-06	15.4721	5.94699e-05
15.4684	3.27307e-05	15.4684	5.3175e-05	15.4684	0.000135068	15.4684	7.5875e-05	15.4684	4.04875e-05	15.4684	-7.59291e-06
15.4648	4.72046e-05	15.4648	5.58988e-05	15.4648	0.000122113	15.4648	9.1226e-05	15.4648	2.00596e-05	15.4648	0.000121078
15.4611	4.78625e-05	15.4611	6.40573e-05	15.4611	4.41059e-05	15.4611	0.000102003	15.4611	1.57061e-05	15.4611	0.000159938
15.4574	5.43757e-05	15.4574	3.0647e-05	15.4574	-2.669e-06	15.4574	9.18896e-05	15.4574	-3.59331e-05	15.4574	4.53531e-05
15.4537	5.25665e-05	15.4537	5.81227e-05	15.4537	5.7397e-05	15.4537	0.000147652	15.4537	4.00856e-05	15.4537	9.92737e-05
15.45	5.35204e-05	15.45	4.33058e-05	15.45	9.58414e-06	15.45	4.73082e-05	15.45	2.22698e-06	15.45	8.34591e-05
15.4463	3.61189e-05	15.4463	4.95431e-05	15.4463	0.000175911	15.4463	9.65498e-05	15.4463	1.97414e-05	15.4463	0.000128969
15.4426	4.32242e-05	15.4426	4.60823e-05	15.4426	7.976e-05	15.4426	9.23802e-05	15.4426	-3.51963e-05	15.4426	4.05898e-05
15.439	4.84546e-05	15.439	6.62943e-05	15.439	-2.87524e-05	15.439	0.000112233	15.439	4.22289e-05	15.439	0.000210605
15.4353	4.15466e-05	15.4353	5.22407e-05	15.4353	-2.48028e-06	15.4353	6.12742e-05	15.4353	8.67518e-05	15.4353	0.00014131
15.4316	5.06585e-05	15.4316	5.20828e-05	15.4316	4.73006e-05	15.4316	0.000102364	15.4316	6.33936e-05	15.4316	5.13268e-05
15.4279	4.81256e-05	15.4279	6.10966e-05	15.4279	4.70715e-05	15.4279	7.67118e-05	15.4279	9.47388e-05	15.4279	0.00012713
15.4242	6.00337e-05	15.4242	7.20053e-05	15.4242	4.54539e-05	15.4242	4.81883e-05	15.4242	-3.1094e-05	15.4242	6.00044e-05
15.4205	4.02966e-05	15.4205	4.87009e-05	15.4205	7.34245e-05	15.4205	7.10706e-05	15.4205	6.53024e-07	15.4205	8.37106e-05
15.4169	4.79611e-05	15.4169	5.13853e-05	15.4169	0.000104091	15.4169	6.56602e-05	15.4169	2.36261e-05	15.4169	0.00010366
15.4132	4.09216e-05	15.4132	3.32788e-05	15.4132	6.3746e-05	15.4132	7.41004e-05	15.4132	1.0214e-05	15.4132	5.70647e-05
15.4095	3.85531e-05	15.4095	5.5583e-05	15.4095	9.34554e-05	15.4095	8.92061e-05	15.4095	5.01489e-05	15.4095	3.02144e-05
15.4058	4.74348e-05	15.4058	5.13064e-05	15.4058	9.59492e-05	15.4058	0.000151317	15.4058	8.13769e-06	15.4058	0.000113092
15.4021	3.31254e-05	15.4021	5.06879e-05	15.4021	-5.66152e-07	15.4021	8.65658e-05	15.4021	-9.82885e-06	15.4021	0.000171351
15.3984	4.94085e-05	15.3984	4.55823e-05	15.3984	2.37379e-05	15.3984	2.34738e-05	15.3984	4.64484e-05	15.3984	0.000164497
15.3948	5.02638e-05	15.3948	3.26734e-05	15.3948	7.63226e-05	15.3948	7.79381e-05	15.3948	5.54903e-05	15.3948	9.99968e-05
15.3911	5.56586e-05	15.3911	3.31998e-05	15.3911	0.000145892	15.3911	9.4905e-05	15.3911	1.77489e-05	15.3911	8.81752e-05
15.3874	3.25991e-05	15.3874	4.35295e-05	15.3874	2.02736e-05	15.3874	6.36692e-05	15.3874	-1.40986e-05	15.3874	0.000121785
15.3837	3.52965e-05	15.3837	5.99649e-05	15.3837	5.95672e-05	15.3837	7.06233e-05	15.3837	1.88038e-05	15.3837	6.18279e-05
15.38	3.32241e-05	15.38	4.30426e-05	15.38	0.000158657	15.38	0.000147422	15.38	6.98234e-05	15.38	0.000163994
15.3763	4.68756e-05	15.3763	4.27531e-05	15.3763	0.000188434	15.3763	0.000104976	15.3763	7.97527e-05	15.3763	0.000169323
15.3727	3.09872e-05	15.3727	6.24125e-05	15.3727	9.96966e-05	15.3727	9.74876e-05	15.3727	-2.42959e-05	15.3727	8.09438e-05
15.369	4.59216e-05	15.369	3.64632e-05	15.369	9.39542e-05	15.369	3.85362e-05	15.369	1.71628e-05	15.369	0.000150443
15.3653	3.50991e-05	15.3653	5.49119e-05	15.3653	0.000100896	15.3653	0.000115984	15.3653	9.06364e-05	15.3653	9.86449e-05
15.3616	4.58888e-05	15.3616	5.79648e-05	15.3616	9.41025e-05	15.3616	5.99757e-05	15.3616	7.97527e-05	15.3616	4.08728e-07
15.3579	4.454e-05	15.3579	5.55041e-05	15.3579	5.89876e-05	15.3579	9.23513e-05	15.3579	2.80298e-05	15.3579	0.000136169
15.3542	3.95071e-05	15.3542	4.02793e-05	15.3542	0.000109348	15.3542	9.07643e-05	15.3542	5.05508e-05	15.3542	-1.67421e-05
15.3505	3.4507e-05	15.3505	6.09782e-05	15.3505	3.14753e-05	15.3505	7.48506e-05	15.3505	4.15424e-05	15.3505	7.96076e-05
15.3469	2.86188e-05	15.3469	4.42532e-05	15.3469	2.14868e-05	15.3469	0.00011949	15.3469	2.20019e-05	15.3469	0.000166588
15.3432	3.10859e-05	15.3432	5.23065e-05	15.3432	5.02257e-05	15.3432	8.6032e-05	15.3432	-3.61005e-05	15.3432	5.2663e-05
15.3395	3.3257e-05	15.3395	4.90299e-05	15.3395	7.82637e-05	15.3395	4.6457e-05	15.3395	5.47368e-05	15.3395	9.9368e-05
15.3358	4.77309e-05	15.3358	5.45829e-05	15.3358	4.30949e-05	15.3358	4.56779e-05	15.3358	5.29452e-05	15.3358	9.46991e-05
15.3321	3.81913e-05	15.3321	6.05176e-05	15.3321	5.14659e-05	15.3321	7.58605e-05	15.3321	0.000109256	15.3321	0.000184163
15.3284	4.18426e-05	15.3284	6.1294e-05	15.3284	5.9729e-05	15.3284	7.86018e-05	15.3284	5.46699e-05	15.3284	0.000154028
15.3248	3.26978e-05	15.3248	4.20557e-05	15.3248	0.000131819	15.3248	3.87959e-05	15.3248	7.22848e-05	15.3248	0.000100217
15.3211	4.08558e-05	15.3211	6.05176e-05	15.3211	8.38848e-05	15.3211	8.32908e-05	15.3211	3.67535e-05	15.3211	4.9912e-05
15.3174	3.99676e-05	15.3174	4.69245e-05	15.3174	0.000146458	15.3174	0.00011936	15.3174	-1.83182e-05	15.3174	9.05804e-05
15.3137	2.64148e-05	15.3137	5.71095e-05	15.3137	8.73491e-05	15.3137	7.348e-05	15.3137	6.5855e-05	15.3137	4.80727e-05
15.31	3.21715e-05	15.31	6.83998e-05	15.31	-1.21318e-07	15.31	8.54261e-05	15.31	3.22996e-05	15.31	1.10357e-05
15.3063	4.0461e-05	15.3063	5.88859e-05	15.3063	3.35782e-05	15.3063	4.71784e-05	15.3063	6.08485e-05	15.3063	0.000118783
15.3026	2.75004e-05	15.3026	6.53074e-05	15.3026	8.26581e-05	15.3026	6.89353e-05	15.3026	3.02233e-05	15.3026	0.000103251
15.299	4.00334e-05	15.299	5.23328e-05	15.299	4.01428e-05	15.299	9.72134e-05	15.299	-1.98251e-05	15.299	0.000187952
15.2953	3.52965e-05	15.2953	6.77944e-05	15.2953	5.8691e-05	15.2953	6.29189e-05	15.2953	7.61862e-05	15.2953	4.07942e-05
15.2916	3.0428e-05	15.2916	6.37678e-05	15.2916	-6.34898e-06	15.2916	9.82811e-05	15.2916	6.01117e-06	15.2916	7.18889e-05
15.2879	3.49018e-05	15.2879	5.48856e-05	15.2879	5.65343e-05	15.2879	9.38518e-05	15.2879	1.95572e-05	15.2879	0.000129032
15.2842	3.66123e-05	15.2842	6.75707e-05	15.2842	7.75493e-05	15.2842	0.000103764	15.2842	5.62606e-05	15.2842	1.96347e-05
15.2805	3.16451e-05	15.2805	5.37145e-05	15.2805	6.82752e-05	15.2805	0.000136644	15.2805	-4.82233e-06	15.2805	1.81569e-05
15.2769	2.04608e-05	15.2769	4.45033e-05	15.2769	0.0001025	15.2769	9.84109e-05	15.2769	2.34586e-05	15.2769	0.000120197
15.2732	3.06583e-05	15.2732	5.38329e-05	15.2732	3.64763e-05	15.2732	0.000162715	15.2732	2.20689e-05	15.2732	3.01515e-05
15.2695	2.09542e-05	15.2695	6.89656e-05	15.2695	7.72662e-05	15.2695	5.0439e-05	15.2695	3.40242e-05	15.2695	6.51292e-05
15.2658	1.79608e-05	15.2658	5.80569e-05	15.2658	2.86715e-05	15.2658	9.09663e-05	15.2658	8.33192e-05	15.2658	0.00017808
15.2621	1.66778e-05	15.2621	5.56488e-05	15.2621	8.25638e-05	15.2621	9.69682e-05	15.2621	3.81935e-05	15.2621	6.08061e-05
15.2584	2.81254e-05	15.2584	7.40712e-05	15.2584	5.5065e-05	15.2584	0.000121308	15.2584	1.06493e-05	15.2584	2.38163e-05
15.2548	2.94741e-05	15.2548	5.16354e-05	15.2548	5.85967e-05	15.2548	7.15755e-05	15.2548	8.08745e-06	15.2548	-3.90807e-05
15.2511	3.09872e-05	15.2511	4.33453e-05	15.2511	4.32028e-05	15.2511	0.000101758	15.2511	4.09061e-05	15.2511	8.99516e-05
15.2474	3.52307e-05	15.2474	5.65173e-05	15.2474	6.91648e-05	15.2474	0.000127988	15.2474	3.49954e-05	15.2474	9.20581e-05
15.2437	3.83887e-05	15.2437	5.08853e-05	15.2437	1.98153e-06	15.2437	8.40266e-05	15.2437	7.66885e-05	15.2437	-7.49387e-05
15.24	3.7336e-05	15.24	4.39506e-05	15.24	8.29008e-06	15.24	5.54021e-05	15.24	2.42624e-05	15.24	0.00016052
15.2363	2.92109e-05	15.2363	5.41092e-05	15.2363	3.835e-05	15.2363	5.533e-05	15.2363	7.36745e-07	15.2363	1.06898e-05
15.2327	3.05596e-05	15.2327	5.9557e-05	15.2327	1.95457e-06	15.2327	0.000109563	15.2327	3.36056e-05	15.2327	5.66717e-05
15.229	1.99016e-05	15.229	7.03341e-05	15.229	0.000100546	15.229	0.000114426	15.229	8.55294e-05	15.229	2.96799e-05
15.2253	1.79279e-05	15.2253	5.59515e-05	15.2253	0.000103902	15.2253	6.6194e-05	15.2253	5.13712e-05	15.2253	8.05508e-05
15.2216	1.79937e-05	15.2216	6.25704e-05	15.2216	7.3411e-05	15.2216	9.09951e-05	15.2216	2.35256e-05	15.2216	0.000234248
15.2179	3.60202e-05	15.2179	4.95826e-05	15.2179	1.61218e-05	15.2179	8.46037e-05	15.2179	-3.168e-05	15.2179	0.000110907
15.2142	1.75002e-05	15.2142	3.88055e-05	15.2142	8.1755e-05	15.2142	8.99419e-05	15.2142	6.84503e-05	15.2142	0.000103219
15.2105	2.40135e-05	15.2105	4.79377e-05	15.2105	0.000113446	15.2105	8.74026e-05	15.2105	0.000102089	15.2105	6.2221e-05
15.2069	2.31582e-05	15.2069	6.54522e-05	15.2069	4.18548e-05	15.2069	0.00010574	15.2069	2.95703e-05	15.2069	0.000113029
15.2032	2.8882e-05	15.2032	6.71365e-05	15.2032	6.87065e-05	15.2032	9.20772e-05	15.2032	4.1894e-05	15.2032	9.51864e-05
15.1995	1.80923e-05	15.1995	7.12421e-05	15.1995	-1.6998e-05	15.1995	6.27747e-05	15.1995	2.86159e-05	15.1995	0.000167327
15.1958	2.19082e-05	15.1958	5.12274e-05	15.1958	3.60315e-05	15.1958	6.14473e-05	15.1958	3.59666e-05	15.1958	0.00021529
15.1921	2.06582e-05	15.1921	6.16624e-05	15.1921	7.85198e-05	15.1921	5.19251e-05	15.1921	-1.62921e-05	15.1921	2.99e-05
15.1884	1.42107e-05	15.1884	6.51495e-05	15.1884	4.47529e-06	15.1884	2.43106e-05	15.1884	1.8134e-05	15.1884	8.7625e-05
15.1848	1.26317e-05	15.1848	6.62812e-05	15.1848	-3.85522e-06	15.1848	0.000118018	15.1848	2.92187e-05	15.1848	6.81947e-05
15.1811	3.45399e-05	15.1811	7.6124e-05	15.1811	-1.10669e-05	15.1811	6.54149e-05	15.1811	1.03312e-05	15.1811	0.000171571
15.1774	2.38161e-05	15.1774	5.66884e-05	15.1774	8.92363e-06	15.1774	7.86451e-05	15.1774	6.91034e-05	15.1774	9.12092e-05
15.1737	8.22379e-06	15.1737	7.17026e-05	15.1737	3.84579e-05	15.1737	6.10722e-05	15.1737	2.17675e-06	15.1737	0.000165063
15.17	1.3816e-05	15.17	7.59135e-05	15.17	6.85852e-05	15.17	9.06489e-05	15.17	2.05117e-05	15.17	0.000166997
15.1663	2.66451e-05	15.1663	5.50435e-05	15.1663	7.45837e-05	15.1663	7.60192e-05	15.1663	7.86643e-05	15.1663	6.95623e-05
15.1627	1.66121e-05	15.1627	6.35178e-05	15.1627	6.5404e-05	15.1627	7.6856e-05	15.1627	2.42289e-05	15.1627	2.29202e-05
15.159	1.61186e-05	15.159	9.83493e-05	15.159	1.43425e-05	15.159	0.000129113	15.159	6.32261e-05	15.159	0.000217129
15.1553	1.80594e-05	15.1553	5.08064e-05	15.1553	1.05008e-05	15.1553	0.000131926	15.1553	2.00931e-07	15.1553	3.1079e-05
15.1516	2.54609e-05	15.1516	6.31757e-05	15.1516	6.32607e-05	15.1516	0.000127151	15.1516	-6.73117e-06	15.1516	-4.23348e-05
15.1479	2.02634e-05	15.1479	5.20696e-05	15.1479	0.000155557	15.1479	9.76751e-05	15.1479	2.67907e-06	15.1479	0.00013738
15.1442	2.31253e-05	15.1442	4.72535e-05	15.1442	4.22457e-05	15.1442	7.97848e-05	15.1442	-8.50606e-06	15.1442	0.000109256
15.1406	1.2237e-05	15.1406	6.79655e-05	15.1406	1.10804e-05	15.1406	8.14152e-05	15.1406	3.78419e-06	15.1406	3.62039e-05
15.1369	1.29278e-05	15.1369	5.52146e-05	15.1369	6.13331e-05	15.1369	7.75918e-05	15.1369	4.22456e-05	15.1369	6.47205e-05
15.1332	1.80923e-05	15.1332	6.73865e-05	15.1332	-1.36146e-06	15.1332	6.5689e-05	15.1332	4.24466e-05	15.1332	0.000130117
15.1295	2.84214e-05	15.1295	6.01228e-05	15.1295	1.64049e-05	15.1295	0.000107443	15.1295	-4.57117e-06	15.1295	0.000100893
15.1258	9.47381e-06	15.1258	6.03597e-05	15.1258	6.51209e-05	15.1258	6.11155e-05	15.1258	9.39015e-05	15.1258	8.95428e-05
15.1221	2.13161e-05	15.1221	4.36216e-05	15.1221	0.000117773	15.1221	0.000119966	15.1221	6.79982e-05	15.1221	3.77287e-06
15.1184	6.1514e-06	15.1184	6.12676e-05	15.1184	2.81997e-05	15.1184	0.000126805	15.1184	4.66996e-05	15.1184	8.64774e-05
15.1148	3.12833e-05	15.1148	7.53871e-05	15.1148	9.13256e-05	15.1148	0.000134191	15.1148	7.57676e-05	15.1148	7.98749e-05
15.1111	-1.64476e-07	15.1111	7.20316e-05	15.1111	0.00010734	15.1111	7.85008e-05	15.1111	7.0828e-05	15.1111	7.82871e-05
15.1074	2.29608e-05	15.1074	6.06755e-05	15.1074	0.00010343	15.1074	6.18224e-05	15.1074	8.14104e-05	15.1074	8.37892e-06
15.1037	1.77634e-05	15.1037	8.24797e-05	15.1037	4.87429e-05	15.1037	0.000112348	15.1037	3.55312e-05	15.1037	0.000106269
15.1	4.80269e-06	15.1	7.42291e-05	15.1	7.38154e-05	15.1	0.000126862	15.1	6.56875e-05	15.1	8.85053e-05
15.0963	1.14475e-05	15.0963	7.12815e-05	15.0963	7.88568e-05	15.0963	6.62229e-05	15.0963	-0.000100398	15.0963	6.45318e-05
15.0927	1.14475e-05	15.0927	5.69779e-05	15.0927	7.29122e-05	15.0927	7.84575e-05	15.0927	-7.26699e-06	15.0927	0.000145256
15.089	5.39481e-06	15.089	6.74655e-05	15.089	8.04879e-05	15.089	3.95317e-05	15.089	-1.69619e-05	15.089	0.00010355
15.0853	2.20069e-05	15.0853	6.98472e-05	15.0853	8.38848e-05	15.0853	8.17903e-05	15.0853	7.85471e-05	15.0853	7.60863e-06
15.0816	6.54614e-06	15.0816	6.77813e-05	15.0816	0.000113999	15.0816	0.000107241	15.0816	8.70197e-05	15.0816	4.51644e-05
15.0779	1.1612e-05	15.0779	6.54127e-05	15.0779	0.000104563	15.0779	9.43279e-05	15.0779	5.93917e-05	15.0779	5.39206e-06
15.0742	1.79279e-05	15.0742	6.33073e-05	15.0742	0.000112058	15.0742	7.27586e-05	15.0742	5.09359e-05	15.0742	3.03245e-05
15.0706	1.19409e-05	15.0706	5.95307e-05	15.0706	2.89276e-05	15.0706	0.000148359	15.0706	-4.09396e-05	15.0706	0.000141844
15.0669	-3.28952e-07	15.0669	6.44653e-05	15.0669	9.11234e-05	15.0669	0.000132503	15.0669	1.65433e-05	15.0669	3.23209e-05
15.0632	2.21384e-05	15.0632	9.00724e-05	15.0632	5.38114e-05	15.0632	6.92815e-05	15.0632	-7.0242e-05	15.0632	0.000209725
15.0595	1.32239e-05	15.0595	6.97288e-05	15.0595	4.26096e-05	15.0595	0.000111641	15.0595	-1.3094e-05	15.0595	0.000122728
15.0558	-4.93427e-06	15.0558	8.45851e-05	15.0558	9.71354e-05	15.0558	7.05656e-05	15.0558	2.99387e-05	15.0558	4.13444e-05
15.0521	-1.04278e-05	15.0521	6.97025e-05	15.0521	0.00011048	15.0521	6.33806e-05	15.0521	4.21452e-05	15.0521	0.000174841
15.0485	1.47699e-05	15.0485	6.59654e-05	15.0485	0.000130835	15.0485	7.49516e-05	15.0485	8.52113e-05	15.0485	0.000164812
15.0448	6.90798e-06	15.0448	8.10717e-05	15.0448	5.78957e-05	15.0448	6.8488e-05	15.0448	1.27256e-05	15.0448	8.82066e-05
15.0411	4.63822e-06	15.0411	7.89926e-05	15.0411	6.21823e-05	15.0411	7.9857e-05	15.0411	9.49229e-05	15.0411	4.49758e-05
15.0374	1.44081e-05	15.0374	7.24658e-05	15.0374	5.45393e-05	15.0374	4.4668e-05	15.0374	5.87722e-06	15.0374	0.000106678
15.0337	-2.56582e-06	15.0337	7.28606e-05	15.0337	8.10136e-06	15.0337	5.43633e-05	15.0337	2.04279e-06	15.0337	2.07508e-05
15.03	-1.15133e-06	15.03	7.215e-05	15.03	0.000103188	15.03	9.12115e-05	15.03	-1.27926e-05	15.03	8.01578e-05
15.0264	1.14475e-05	15.0264	8.00453e-05	15.0264	9.63266e-05	15.0264	9.93054e-05	15.0264	5.17564e-05	15.0264	0.000124646
15.0227	5.49349e-06	15.0227	6.68075e-05	15.0227	5.34204e-05	15.0227	8.93359e-05	15.0227	5.80522e-05	15.0227	4.78212e-05
15.019	-1.05265e-06	15.019	9.45859e-05	15.019	1.37764e-05	15.019	8.65081e-05	15.019	6.19703e-05	15.019	4.41583e-05
15.0153	4.27637e-07	15.0153	5.45435e-05	15.0153	3.56541e-05	15.0153	0.000105928	15.0153	3.92987e-05	15.0153	1.31265e-05
15.0116	-1.3816e-06	15.0116	6.82682e-05	15.0116	4.96596e-05	15.0116	0.000102465	15.0116	1.28261e-05	15.0116	6.29598e-05
15.0079	6.51324e-06	15.0079	8.36377e-05	15.0079	6.71159e-05	15.0079	6.02498e-05	15.0079	-2.72093e-05	15.0079	-3.58894e-05
15.0043	-4.17769e-06	15.0043	6.78866e-05	15.0043	2.71888e-05	15.0043	2.75568e-05	15.0043	9.97955e-06	15.0043	6.16236e-06
15.0006	1.05265e-06	15.0006	7.46897e-05	15.0006	2.67304e-05	15.0006	9.05767e-05	15.0006	-3.54642e-05	15.0006	7.5709e-05
14.9969	1.61186e-06	14.9969	7.55976e-05	14.9969	7.64979e-05	14.9969	0.000157521	14.9969	0.00011659	14.9969	0.000161526
14.9932	7.40141e-06	14.9932	8.27034e-05	14.9932	4.95652e-05	14.9932	8.3334e-05	14.9932	1.31777e-05	14.9932	7.81771e-05
14.9895	7.56589e-06	14.9895	5.26618e-05	14.9895	7.39637e-05	14.9895	4.575e-05	14.9895	3.60168e-05	14.9895	4.78212e-05
14.9858	-1.31581e-07	14.9858	7.84794e-05	14.9858	8.77265e-05	14.9858	0.000159195	14.9858	8.20466e-06	14.9858	3.89706e-05
14.9821	-6.31587e-06	14.9821	6.93603e-05	14.9821	5.01179e-05	14.9821	8.4243e-05	14.9821	-2.54512e-06	14.9821	0.000176398
14.9785	-1.01975e-06	14.9785	7.47818e-05	14.9785	0.000100128	14.9785	3.94884e-05	14.9785	3.5548e-05	14.9785	5.36062e-05
14.9748	-9.30933e-06	14.9748	6.80576e-05	14.9748	8.19167e-05	14.9748	8.54116e-05	14.9748	3.58159e-05	14.9748	9.2624e-05
14.9711	-4.44085e-06	14.9711	8.81907e-05	14.9711	2.89546e-05	14.9711	0.00011281	14.9711	7.54997e-05	14.9711	0.000110026
14.9674	-8.75011e-06	14.9674	0.000100928	14.9674	0.000133113	14.9674	5.823e-05	14.9674	-7.08615e-05	14.9674	0.000188298
14.9637	8.75011e-06	14.9637	7.0571e-05	14.9637	3.33625e-05	14.9637	9.03892e-05	14.9637	5.03498e-05	14.9637	0.000125982
14.96	1.05265e-06	14.96	6.47942e-05	14.96	9.94944e-05	14.96	5.05256e-05	14.96	2.88838e-05	14.96	0.000166635
14.9564	1.13159e-05	14.9564	8.40588e-05	14.9564	5.17759e-05	14.9564	5.24156e-05	14.9564	-4.54773e-05	14.9564	-2.90826e-06
14.9527	2.40135e-06	14.9527	6.23204e-05	14.9527	9.79442e-05	14.9527	9.81079e-05	14.9527	7.49303e-05	14.9527	0.000117525
14.949	-5.26323e-07	14.949	6.50311e-05	14.949	3.88892e-05	14.949	0.000104052	14.949	3.13619e-05	14.949	0.000139801
14.9453	-8.78301e-06	14.9453	6.63075e-05	14.9453	8.34939e-05	14.9453	8.95091e-05	14.9453	2.22028e-05	14.9453	5.83852e-05
14.9416	-1.18423e-06	14.9416	7.35843e-05	14.9416	2.12846e-05	14.9416	7.76351e-05	14.9416	-2.71089e-05	14.9416	0.000199947
14.9379	4.1119e-06	14.9379	7.45449e-05	14.9379	9.36711e-05	14.9379	6.33806e-05	14.9379	5.4921e-05	14.9379	0.000198893
14.9343	-8.09221e-06	14.9343	7.52292e-05	14.9343	3.76895e-05	14.9343	6.76512e-05	14.9343	-6.07815e-06	14.9343	3.99138e-05
14.9306	1.41449e-06	14.9306	7.9769e-05	14.9306	3.64494e-05	14.9306	8.88454e-05	14.9306	-4.4707e-06	14.9306	1.49972e-05
14.9269	-2.53293e-06	14.9269	7.97032e-05	14.9269	2.46141e-05	14.9269	5.67151e-05	14.9269	-2.43293e-05	14.9269	8.23587e-05
14.9232	3.65136e-06	14.9232	6.04781e-05	14.9232	0.000120172	14.9232	0.000122577	14.9232	-1.80168e-05	14.9232	0.000112384
14.9195	6.71061e-06	14.9195	7.26632e-05	14.9195	9.60975e-05	14.9195	0.000121885	14.9195	2.15833e-05	14.9195	4.39854e-05
14.9158	-5.69086e-06	14.9158	8.32035e-05	14.9158	2.638e-05	14.9158	9.26687e-05	14.9158	0.000135645	14.9158	0.00018377
14.9122	-5.36191e-06	14.9122	8.12428e-05	14.9122	0.00010428	14.9122	9.01295e-05	14.9122	3.09935e-05	14.9122	3.95366e-05
14.9085	-1.17765e-05	14.9085	5.26354e-05	14.9085	7.7401e-05	14.9085	4.30809e-05	14.9085	6.73787e-05	14.9085	0.000253914
14.9048	-2.44411e-05	14.9048	6.96893e-05	14.9048	8.53541e-05	14.9048	8.57002e-05	14.9048	2.80633e-05	14.9048	1.63806e-05
14.9011	-9.83565e-06	14.9011	8.47036e-05	14.9011	3.72312e-05	14.9011	0.000119086	14.9011	7.19834e-05	14.9011	5.64044e-05
14.8974	-1.99345e-05	14.8974	7.13342e-05	14.8974	0.000106423	14.8974	7.9756e-05	14.8974	7.40429e-05	14.8974	6.52864e-05
14.8937	-5.00006e-06	14.8937	5.91754e-05	14.8937	3.92262e-05	14.8937	0.000152082	14.8937	-4.25303e-06	14.8937	-1.28278e-05
14.89	-6.01981e-06	14.89	6.96762e-05	14.89	0.000150354	14.89	6.52562e-05	14.89	2.56521e-05	14.89	4.70037e-06
14.8864	-1.18423e-06	14.8864	5.80043e-05	14.8864	-5.58064e-06	14.8864	6.01921e-05	14.8864	1.64428e-05	14.8864	9.87078e-05
14.8827	-8.05931e-06	14.8827	8.31114e-05	14.8827	0.000132789	14.8827	9.94641e-05	14.8827	5.15722e-05	14.8827	3.86562e-05
14.879	-1.22041e-05	14.879	6.83208e-05	14.879	5.72083e-05	14.879	7.36964e-05	14.879	2.58698e-05	14.879	4.99277e-05
14.8753	-8.32248e-06	14.8753	7.41765e-05	14.8753	2.32661e-05	14.8753	8.62629e-05	14.8753	6.17694e-05	14.8753	2.93655e-05
14.8716	-2.55266e-05	14.8716	5.95965e-05	14.8716	0.000129783	14.8716	3.37318e-05	14.8716	4.11405e-05	14.8716	5.43136e-05
14.8679	-1.18752e-05	14.8679	8.30061e-05	14.8679	8.54619e-05	14.8679	6.62517e-05	14.8679	4.99145e-05	14.8679	0.000197274
14.8643	-8.58564e-06	14.8643	9.34542e-05	14.8643	2.14329e-06	14.8643	4.54759e-05	14.8643	2.24875e-05	14.8643	0.000237974
14.8606	1.13159e-05	14.8606	5.81622e-05	14.8606	7.50825e-05	14.8606	0.000117932	14.8606	4.78382e-05	14.8606	6.05389e-05
14.8569	-1.64805e-05	14.8569	7.04131e-05	14.8569	9.89282e-05	14.8569	2.76866e-05	14.8569	-3.71387e-05	14.8569	0.000111315
14.8532	-1.27304e-05	14.8532	5.93859e-05	14.8532	0.000136914	14.8532	6.52129e-05	14.8532	4.36187e-05	14.8532	7.40269e-05
14.8495	-1.5691e-05	14.8495	5.44908e-05	14.8495	1.55961e-05	14.8495	1.80923e-05	14.8495	4.79722e-05	14.8495	0.000135132
14.8458	-1.16778e-05	14.8458	8.06506e-05	14.8458	1.30889e-05	14.8458	8.01167e-05	14.8458	1.77489e-06	14.8458	-5.77564e-05
14.8422	-7.33562e-06	14.8422	8.23876e-05	14.8422	0.000135324	14.8422	0.000146888	14.8422	8.13434e-05	14.8422	8.63045e-06
14.8385	5.49349e-06	14.8385	8.04269e-05	14.8385	6.71833e-05	14.8385	9.90025e-05	14.8385	7.35071e-06	14.8385	8.67603e-05
14.8348	-1.10528e-05	14.8348	7.27817e-05	14.8348	5.49437e-05	14.8348	8.96678e-05	14.8348	5.74661e-05	14.8348	1.05483e-05
14.8311	-2.30266e-06	14.8311	8.54405e-05	14.8311	2.95882e-05	14.8311	0.000102768	14.8311	6.69266e-05	14.8311	7.41841e-05
14.8274	-4.37506e-06	14.8274	7.12552e-05	14.8274	7.92208e-05	14.8274	9.57995e-05	14.8274	-3.58159e-05	14.8274	-1.84556e-05
14.8237	-6.57903e-07	14.8237	8.47562e-05	14.8237	0.000125308	14.8237	9.19473e-05	14.8237	2.21861e-05	14.8237	9.24825e-05
14.8201	-1.58226e-05	14.8201	6.37152e-05	14.8201	9.0436e-05	14.8201	0.000115205	14.8201	3.64187e-05	14.8201	-3.54021e-05
14.8164	-1.19738e-05	14.8164	8.40193e-05	14.8164	8.23076e-05	14.8164	0.00011317	14.8164	6.38624e-05	14.8164	0.000118091
14.8127	6.25008e-06	14.8127	8.43746e-05	14.8127	9.06516e-05	14.8127	0.000115464	14.8127	-1.63758e-05	14.8127	0.000162909
14.809	-1.62831e-05	14.809	9.50728e-05	14.809	0.000107245	14.809	0.000112117	14.809	0.000109273	14.809	0.000103345
14.8053	-9.11196e-06	14.8053	8.05849e-05	14.8053	6.38538e-05	14.8053	4.4163e-05	14.8053	3.12112e-05	14.8053	8.3915e-05
14.8016	-1.25988e-05	14.8016	7.49529e-05	14.8016	9.39272e-05	14.8016	0.000111583	14.8016	9.29974e-05	14.8016	3.75715e-06
14.7979	-2.54938e-05	14.7979	7.61372e-05	14.7979	9.28084e-05	14.7979	7.32924e-05	14.7979	9.88913e-05	14.7979	5.00849e-05
14.7943	-7.23694e-06	14.7943	7.24395e-05	14.7943	7.86277e-05	14.7943	0.000112276	14.7943	-8.64001e-06	14.7943	0.000103157
14.7906	3.94742e-07	14.7906	8.92171e-05	14.7906	5.95942e-05	14.7906	5.67583e-05	14.7906	5.4268e-05	14.7906	-0.000129865
14.7869	-1.6645e-05	14.7869	7.79531e-05	14.7869	2.88602e-05	14.7869	5.67295e-05	14.7869	3.55312e-05	14.7869	1.99491e-05
14.7832	-1.24015e-05	14.7832	7.93479e-05	14.7832	0.000127802	14.7832	-6.95412e-06	14.7832	-3.00726e-05	14.7832	-3.89392e-05
14.7795	-1.76318e-05	14.7795	7.07157e-05	14.7795	2.51129e-05	14.7795	9.5309e-05	14.7795	-2.7427e-05	14.7795	0.000102528
14.7758	-1.27962e-05	14.7758	6.86498e-05	14.7758	-2.61238e-05	14.7758	6.70597e-05	14.7758	9.5442e-05	14.7758	7.16846e-05
14.7722	-1.25002e-05	14.7722	7.42423e-05	14.7722	0.000105506	14.7722	6.83004e-05	14.7722	-3.74401e-05	14.7722	0.000174825
14.7685	-2.40464e-05	14.7685	9.38885e-05	14.7685	6.25058e-05	14.7685	7.41581e-05	14.7685	-1.37303e-05	14.7685	1.66006e-05
14.7648	-1.97371e-05	14.7648	8.40456e-05	14.7648	8.4424e-05	14.7648	6.94835e-05	14.7648	1.8787e-05	14.7648	-4.20204e-05
14.7611	-2.51319e-05	14.7611	7.57424e-05	14.7611	8.3076e-05	14.7611	8.55126e-05	14.7611	4.51926e-05	14.7611	4.7381e-05
14.7574	-2.03621e-05	14.7574	8.47167e-05	14.7574	5.40001e-05	14.7574	7.79381e-05	14.7574	6.09657e-05	14.7574	1.79526e-05
14.7537	-1.22699e-05	14.7537	6.68996e-05	14.7537	3.06126e-05	14.7537	0.000135331	14.7537	8.03722e-06	14.7537	8.30189e-05
14.75	-7.33562e-06	14.75	8.41377e-05	14.75	4.74758e-05	14.75	5.30937e-05	14.75	8.78401e-05	14.75	7.54732e-05
14.7464	-2.05266e-05	14.7464	7.31106e-05	14.7464	8.40061e-05	14.7464	7.18785e-05	14.7464	2.54847e-05	14.7464	1.42112e-05
14.7427	-1.36186e-05	14.7427	8.24271e-05	14.7427	4.31354e-05	14.7427	0.000103057	14.7427	6.44652e-06	14.7427	7.20776e-05
14.739	-6.21719e-06	14.739	6.58601e-05	14.739	0.000132601	14.739	6.76656e-05	14.739	4.79889e-05	14.739	0.000118358
14.7353	-2.04279e-05	14.7353	8.25192e-05	14.7353	9.67849e-05	14.7353	6.35538e-05	14.7353	1.04986e-05	14.7353	3.43646e-05
14.7316	-2.04937e-05	14.7316	9.69808e-05	14.7316	5.94189e-05	14.7316	7.87461e-05	14.7316	-5.56578e-05	14.7316	6.81475e-05
14.7279	-2.70069e-05	14.7279	8.69274e-05	14.7279	9.9427e-05	14.7279	0.000133311	14.7279	0.000101202	14.7279	4.91259e-05
14.7243	-2.09542e-05	14.7243	9.1783e-05	14.7243	0.000103255	14.7243	0.000124915	14.7243	4.73694e-05	14.7243	0.000139974
14.7206	-1.66778e-05	14.7206	0.000106403	14.7206	3.13136e-05	14.7206	0.000117629	14.7206	6.94048e-05	14.7206	0.000122131
14.7169	-1.6941e-05	14.7169	0.000102179	14.7169	8.76187e-07	14.7169	0.000117528	14.7169	1.82177e-05	14.7169	0.000127523
14.7132	-2.59872e-05	14.7132	8.43614e-05	14.7132	9.46282e-05	14.7132	0.00010385	14.7132	2.5334e-05	14.7132	-1.44627e-06
14.7095	-1.56581e-05	14.7095	7.22685e-05	14.7095	4.40655e-05	14.7095	9.42125e-05	14.7095	3.37061e-05	14.7095	7.83657e-05
14.7058	-1.62173e-05	14.7058	7.81899e-05	14.7058	2.45063e-05	14.7058	9.23369e-05	14.7058	3.37228e-05	14.7058	4.13601e-05
14.7022	-2.52635e-05	14.7022	8.21113e-05	14.7022	0.000116991	14.7022	9.08076e-05	14.7022	5.9308e-05	14.7022	0.000128938
14.6985	-3.4211e-05	14.6985	7.39265e-05	14.6985	8.16202e-05	14.6985	0.000109347	14.6985	0.000103211	14.6985	3.80117e-05
14.6948	-2.38161e-05	14.6948	6.40836e-05	14.6948	9.52887e-05	14.6948	7.34367e-05	14.6948	6.34438e-05	14.6948	0.000172122
14.6911	-2.77635e-05	14.6911	7.04525e-05	14.6911	5.50785e-05	14.6911	0.000117225	14.6911	8.70699e-06	14.6911	7.54417e-05
14.6874	-2.97701e-05	14.6874	8.16376e-05	14.6874	0.000123785	14.6874	6.82716e-05	14.6874	8.1042e-05	14.6874	0.000184289
14.6837	-3.06912e-05	14.6837	9.57439e-05	14.6837	4.34589e-05	14.6837	0.000113113	14.6837	2.65563e-05	14.6837	6.43589e-05
14.6801	-2.8553e-05	14.6801	8.56247e-05	14.6801	-1.11074e-05	14.6801	0.000120644	14.6801	8.69862e-05	14.6801	0.000157062
14.6764	-1.65792e-05	14.6764	8.51247e-05	14.6764	2.78223e-05	14.6764	0.000146513	14.6764	1.37637e-05	14.6764	7.67151e-05
14.6727	-1.80265e-05	14.6727	9.74282e-05	14.6727	7.608e-05	14.6727	4.47545e-05	14.6727	7.22345e-05	14.6727	0.00017286
14.669	-2.68425e-05	14.669	8.85854e-05	14.669	4.54674e-05	14.669	7.63078e-05	14.669	9.72839e-06	14.669	0.000192212
14.6653	-1.30923e-05	14.6653	9.89415e-05	14.6653	8.39387e-05	14.6653	1.95206e-05	14.6653	8.53452e-05	14.6653	0.000128466
14.6616	-1.68094e-05	14.6616	6.62943e-05	14.6616	3.99676e-05	14.6616	5.7725e-05	14.6616	3.18642e-05	14.6616	0.000173301
14.6579	-3.02964e-05	14.6579	8.97434e-05	14.6579	6.86796e-05	14.6579	8.73738e-05	14.6579	-6.83164e-06	14.6579	6.1262e-05
14.6543	-3.30596e-05	14.6543	8.65721e-05	14.6543	4.67884e-05	14.6543	0.000117499	14.6543	2.51666e-05	14.6543	8.217e-05
14.6506	-1.9441e-05	14.6506	8.08217e-05	14.6506	4.36341e-05	14.6506	8.60176e-05	14.6506	2.15498e-05	14.6506	0.000126344
14.6469	3.68426e-06	14.6469	8.96645e-05	14.6469	7.29257e-05	14.6469	2.90861e-05	14.6469	6.1401e-05	14.6469	5.73791e-05
14.6432	-2.04937e-05	14.6432	7.06762e-05	14.6432	5.85697e-05	14.6432	0.000105942	14.6432	3.3388e-05	14.6432	0.000167736
14.6395	-3.28623e-05	14.6395	0.000107732	14.6395	9.20805e-05	14.6395	0.000106159	14.6395	7.61527e-05	14.6395	3.96466e-05
14.6358	-1.74015e-05	14.6358	9.25068e-05	14.6358	4.6047e-05	14.6358	0.000148201	14.6358	4.88931e-05	14.6358	0.000100799
14.6322	-3.81584e-05	14.6322	7.68214e-05	14.6322	9.78229e-05	14.6322	9.30583e-05	14.6322	7.0041e-05	14.6322	0.000106175
14.6285	-3.0132e-05	14.6285	8.22166e-05	14.6285	9.50056e-05	14.6285	5.44066e-05	14.6285	3.8361e-05	14.6285	-4.11715e-05
14.6248	-4.25334e-05	14.6248	7.95453e-05	14.6248	0.000109537	14.6248	9.07499e-05	14.6248	5.29117e-06	14.6248	0.000151119
14.6211	-2.06582e-05	14.6211	8.07033e-05	14.6211	4.41868e-05	14.6211	7.35233e-05	14.6211	-1.02809e-05	14.6211	4.85286e-05
14.6174	-3.29281e-05	14.6174	8.55589e-05	14.6174	5.03066e-05	14.6174	0.000120904	14.6174	-3.34884e-08	14.6174	0.000114475
14.6137	-3.31912e-05	14.6137	8.57168e-05	14.6137	-4.0709e-06	14.6137	2.16847e-05	14.6137	4.00187e-05	14.6137	7.74696e-05
14.6101	-2.72043e-05	14.6101	7.97427e-05	14.6101	2.71079e-05	14.6101	4.48988e-05	14.6101	3.11107e-05	14.6101	0.000123106
14.6064	-2.91451e-05	14.6064	9.98231e-05	14.6064	4.60065e-05	14.6064	0.000104413	14.6064	-3.88466e-06	14.6064	3.20537e-05
14.6027	-2.71714e-05	14.6027	9.70334e-05	14.6027	6.53635e-05	14.6027	5.79991e-05	14.6027	4.81061e-05	14.6027	2.82337e-05
14.599	-3.24017e-05	14.599	8.43614e-05	14.599	8.96676e-05	14.599	7.47929e-05	14.599	-6.86513e-06	14.599	0.000101679
14.5953	-2.99017e-05	14.5953	8.57563e-05	14.5953	8.64864e-05	14.5953	9.51503e-05	14.5953	5.02326e-06	14.5953	5.0132e-05
14.5916	-2.1349e-05	14.5916	0.000108455	14.5916	0.000126885	14.5916	0.000141795	14.5916	8.46922e-05	14.5916	0.000143872
14.588	-2.90464e-05	14.588	8.41904e-05	14.588	6.92592e-05	14.588	0.000113228	14.588	9.66978e-05	14.588	0.000140508
14.5843	-2.97043e-05	14.5843	8.05059e-05	14.5843	3.64494e-05	14.5843	9.65209e-05	14.5843	6.71275e-05	14.5843	6.94051e-05
14.5806	-1.67107e-05	14.5806	8.27166e-05	14.5806	9.01124e-05	14.5806	9.03603e-05	14.5806	6.60727e-05	14.5806	7.08671e-05
14.5769	-2.80925e-05	14.5769	7.64003e-05	14.5769	1.74294e-05	14.5769	5.77394e-05	14.5769	8.43908e-06	14.5769	7.25806e-05
14.5732	-2.352e-05	14.5732	8.51247e-05	14.5732	5.43101e-05	14.5732	0.000126242	14.5732	4.62308e-05	14.5732	8.88826e-05
14.5695	-2.07897e-05	14.5695	0.00010385	14.5695	3.04509e-05	14.5695	9.34045e-05	14.5695	4.26977e-05	14.5695	8.74678e-05
14.5658	-2.90464e-05	14.5658	7.29001e-05	14.5658	7.01354e-05	14.5658	4.41053e-05	14.5658	5.58085e-05	14.5658	0.000109743
14.5622	-3.99018e-05	14.5622	8.57168e-05	14.5622	6.45413e-05	14.5622	2.24494e-05	14.5622	-1.55386e-05	14.5622	-9.58938e-07
14.5585	-3.22702e-05	14.5585	7.05183e-05	14.5585	1.75642e-05	14.5585	0.000132099	14.5585	3.58494e-05	14.5585	0.00012243
14.5548	-2.01318e-05	14.5548	8.75985e-05	14.5548	3.69346e-05	14.5548	3.37462e-05	14.5548	4.21954e-06	14.5548	0.000172405
14.5511	-2.87504e-05	14.5511	9.61649e-05	14.5511	3.25537e-05	14.5511	0.000101874	14.5511	7.04429e-05	14.5511	-3.94108e-05
14.5474	-3.74018e-05	14.5474	0.000106613	14.5474	5.9055e-05	14.5474	0.000127223	14.5474	6.12838e-06	14.5474	7.03641e-05
14.5437	-3.43097e-05	14.5437	6.45047e-05	14.5437	5.27195e-05	14.5437	0.000131912	14.5437	7.77434e-05	14.5437	1.52015e-05
14.5401	-3.29938e-05	14.5401	8.47036e-05	14.5401	6.903e-05	14.5401	2.61573e-05	14.5401	0.00013757	14.5401	1.64906e-05
14.5364	-3.99018e-05	14.5364	9.57833e-05	14.5364	-1.64588e-05	14.5364	6.98731e-05	14.5364	7.05266e-05	14.5364	4.58718e-05
14.5327	-2.6349e-05	14.5327	9.1033e-05	14.5327	1.32372e-05	14.5327	4.8347e-05	14.5327	2.18512e-05	14.5327	3.41445e-05
14.529	-3.52965e-05	14.529	9.40464e-05	14.529	1.69441e-05	14.529	0.000125232	14.529	7.36745e-07	14.529	0.000113642
14.5253	-2.13819e-05	14.5253	8.93223e-05	14.5253	4.69232e-05	14.5253	0.000114555	14.5253	-4.70512e-05	14.5253	8.54713e-05
14.5216	-4.71388e-05	14.5216	9.4428e-05	14.5216	9.61649e-05	14.5216	5.27907e-05	14.5216	7.99201e-05	14.5216	0.000189351
14.518	-2.56253e-05	14.518	8.46509e-05	14.518	7.43276e-05	14.518	5.14057e-05	14.518	1.28093e-05	14.518	9.83148e-05
14.5143	-2.51977e-05	14.5143	9.96389e-05	14.5143	7.46107e-05	14.5143	7.5269e-05	14.5143	7.76429e-05	14.5143	4.26963e-05
14.5106	-2.102e-05	14.5106	9.65992e-05	14.5106	0.000116964	14.5106	9.76895e-05	14.5106	3.44428e-05	14.5106	2.72118e-05
14.5069	-2.83227e-05	14.5069	0.000100113	14.5069	8.80905e-05	14.5069	2.49454e-05	14.5069	4.93452e-05	14.5069	0.000161322
14.5032	-2.49345e-05	14.5032	9.70992e-05	14.5032	8.79018e-05	14.5032	6.68144e-05	14.5032	9.39015e-05	14.5032	0.000221232
14.4995	-3.31583e-05	14.4995	8.34272e-05	14.4995	0.000111478	14.4995	6.0019e-05	14.4995	2.58531e-05	14.4995	4.93617e-06
14.4959	-3.27636e-05	14.4959	0.000102336	14.4959	2.04623e-05	14.4959	9.41403e-05	14.4959	1.55889e-05	14.4959	5.13582e-05
14.4922	-3.28952e-05	14.4922	9.93757e-05	14.4922	4.89182e-05	14.4922	8.39256e-05	14.4922	2.27386e-05	14.4922	5.49896e-05
14.4885	-2.78622e-05	14.4885	9.4099e-05	14.4885	5.94729e-05	14.4885	8.73882e-05	14.4885	4.53768e-06	14.4885	0.000106536
14.4848	-4.64151e-05	14.4848	8.46115e-05	14.4848	4.25962e-05	14.4848	0.000103547	14.4848	3.65024e-06	14.4848	3.61095e-05
14.4811	-3.75663e-05	14.4811	9.44806e-05	14.4811	5.9082e-05	14.4811	4.49132e-05	14.4811	1.44503e-05	14.4811	6.7896e-05
14.4774	-2.80925e-05	14.4774	9.30595e-05	14.4774	0.000115872	14.4774	8.20644e-05	14.4774	5.22922e-05	14.4774	0.000193863
14.4738	-2.81583e-05	14.4738	7.04394e-05	14.4738	-5.05492e-06	14.4738	9.77761e-05	14.4738	3.27182e-05	14.4738	-2.67245e-06
14.4701	-2.96056e-05	14.4701	6.8584e-05	14.4701	6.57679e-05	14.4701	2.97642e-05	14.4701	4.80726e-05	14.4701	0.000159058
14.4664	-2.87833e-05	14.4664	9.21252e-05	14.4664	5.76261e-05	14.4664	0.000113964	14.4664	6.16689e-05	14.4664	3.01987e-05
14.4627	-4.05597e-05	14.4627	8.84275e-05	14.4627	3.35917e-05	14.4627	7.86018e-05	14.4627	5.55406e-05	14.4627	8.24215e-05
14.459	-2.50661e-05	14.459	8.77038e-05	14.459	4.68153e-05	14.459	8.56136e-05	14.459	8.5228e-06	14.459	7.11815e-05
14.4553	-3.91123e-05	14.4553	8.77038e-05	14.4553	0.000115508	14.4553	3.71223e-05	14.4553	3.89638e-05	14.4553	3.94737e-05
14.4517	-2.81583e-05	14.4517	9.24673e-05	14.4517	5.22881e-05	14.4517	5.96583e-05	14.4517	3.26512e-05	14.4517	2.67245e-05
14.448	-2.65135e-05	14.448	9.13225e-05	14.448	-4.73141e-06	14.448	5.81722e-05	14.448	4.47908e-05	14.448	3.46475e-05
14.4443	-2.57898e-05	14.4443	8.87828e-05	14.4443	8.19437e-05	14.4443	8.07515e-05	14.4443	1.94568e-05	14.4443	8.16355e-05
14.4406	-3.1382e-05	14.4406	9.18225e-05	14.4406	0.000100478	14.4406	0.000106664	14.4406	4.45898e-05	14.4406	5.10438e-05
14.4369	-3.10859e-05	14.4369	6.99262e-05	14.4369	5.91494e-05	14.4369	0.000122866	14.4369	-2.14326e-06	14.4369	6.36201e-05
14.4332	-2.03292e-05	14.4332	9.64018e-05	14.4332	7.21439e-05	14.4332	6.47801e-05	14.4332	2.27219e-05	14.4332	4.77268e-05
14.4295	-3.38162e-05	14.4295	9.21778e-05	14.4295	9.47899e-05	14.4295	3.57228e-05	14.4295	2.78791e-05	14.4295	6.27554e-05
14.4259	-3.34544e-05	14.4259	9.03487e-05	14.4259	6.87739e-05	14.4259	8.81384e-05	14.4259	4.41043e-05	14.4259	-4.55889e-06
14.4222	-4.21716e-05	14.4222	7.45055e-05	14.4222	0.000123381	14.4222	5.82732e-05	14.4222	2.09303e-05	14.4222	1.62548e-05
14.4185	-3.00991e-05	14.4185	9.23094e-05	14.4185	0.000101759	14.4185	9.4905e-05	14.4185	0.000108369	14.4185	6.39659e-05
14.4148	-3.28623e-05	14.4148	0.00010281	14.4148	0.000109335	14.4148	2.13673e-05	14.4148	4.4975e-05	14.4148	-6.91222e-05
14.4111	-3.37504e-05	14.4111	8.30587e-05	14.4111	9.8079e-05	14.4111	4.38312e-05	14.4111	6.75294e-05	14.4111	2.35176e-05
14.4074	-4.15466e-05	14.4074	9.62307e-05	14.4074	5.37979e-05	14.4074	8.37236e-05	14.4074	5.53899e-05	14.4074	8.20128e-05
14.4038	-3.68755e-05	14.4038	9.15462e-05	14.4038	6.11848e-05	14.4038	0.000117758	14.4038	1.68614e-05	14.4038	7.082e-05
14.4001	-3.81584e-05	14.4001	0.000102336	14.4001	6.81943e-05	14.4001	9.9796e-05	14.4001	-2.12651e-06	14.4001	-5.0305e-05
14.3964	-4.55598e-05	14.3964	9.52438e-05	14.3964	0.000111249	14.3964	9.4804e-05	14.3964	2.19014e-05	14.3964	0.000165315
14.3927	-4.57243e-05	14.3927	0.000103363	14.3927	5.67634e-05	14.3927	0.000108178	14.3927	9.31146e-05	14.3927	0.000132349
14.389	-2.74346e-05	14.389	9.87967e-05	14.389	-2.58812e-06	14.389	0.000119894	14.389	3.04912e-05	14.389	7.11815e-05
14.3853	-3.39478e-05	14.3853	8.10586e-05	14.3853	9.24714e-05	14.3853	5.67295e-05	14.3853	8.20466e-06	14.3853	1.1633e-05
14.3817	-4.13821e-05	14.3817	8.32166e-05	14.3817	3.0707e-05	14.3817	7.63511e-05	14.3817	-4.11908e-06	14.3817	4.19889e-05
14.378	-3.74347e-05	14.378	7.36633e-05	14.378	9.45069e-05	14.378	4.88664e-05	14.378	5.67629e-06	14.378	7.45928e-05
14.3743	-5.29941e-05	14.3743	8.19007e-05	14.3743	8.26716e-05	14.3743	4.74814e-05	14.3743	4.90605e-05	14.3743	7.94661e-05
14.3706	-2.02634e-05	14.3706	8.48483e-05	14.3706	5.49167e-05	14.3706	0.00010486	14.3706	5.98606e-05	14.3706	0.000131909
14.3669	-4.48361e-05	14.3669	8.66774e-05	14.3669	5.30565e-05	14.3669	6.31642e-05	14.3669	5.50047e-05	14.3669	9.65698e-05
14.3632	-3.61518e-05	14.3632	9.14935e-05	14.3632	2.55038e-05	14.3632	8.29301e-05	14.3632	0.000114112	14.3632	0.000161447
14.3596	-2.85201e-05	14.3596	6.80445e-05	14.3596	2.61104e-05	14.3596	5.58638e-05	14.3596	7.58513e-05	14.3596	7.78312e-05
14.3559	-3.65465e-05	14.3559	9.90336e-05	14.3559	4.38633e-05	14.3559	0.000111482	14.3559	4.37024e-05	14.3559	6.91693e-06
14.3522	-3.39149e-05	14.3522	9.57044e-05	14.3522	0.000134825	14.3522	6.98153e-05	14.3522	0.000101805	14.3522	6.63554e-05
14.3485	-1.98029e-05	14.3485	0.000108087	14.3485	8.18493e-05	14.3485	8.11988e-05	14.3485	2.64726e-05	14.3485	0.000172436
14.3448	-2.20398e-05	14.3448	8.97566e-05	14.3448	2.24439e-05	14.3448	9.08364e-05	14.3448	6.92038e-05	14.3448	8.04879e-05
14.3411	-4.96717e-05	14.3411	9.35595e-05	14.3411	-8.76187e-07	14.3411	3.26642e-05	14.3411	2.95535e-05	14.3411	9.46048e-05
14.3374	-3.11846e-05	14.3374	8.25982e-05	14.3374	3.85387e-05	14.3374	0.000119793	14.3374	6.40968e-05	14.3374	0.000137568
14.3338	-3.954e-05	14.3338	8.35719e-05	14.3338	9.25523e-05	14.3338	0.000139732	14.3338	4.0387e-05	14.3338	1.66321e-05
14.3301	-2.74346e-05	14.3301	9.82309e-05	14.3301	7.86816e-05	14.3301	9.69249e-05	14.3301	1.70958e-05	14.3301	9.32057e-05
14.3264	-3.58228e-05	14.3264	7.9269e-05	14.3264	5.73296e-05	14.3264	5.57773e-05	14.3264	4.81396e-05	14.3264	7.6102e-05
14.3227	-2.90135e-05	14.3227	8.53352e-05	14.3227	5.19242e-05	14.3227	9.43423e-05	14.3227	-4.09229e-05	14.3227	5.36062e-06
14.319	-1.21383e-05	14.319	9.51122e-05	14.319	4.28658e-06	14.319	7.71446e-05	14.319	5.27275e-05	14.319	0.000174181
14.3153	-2.82569e-05	14.3153	8.49404e-05	14.3153	3.72042e-06	14.3153	4.29799e-05	14.3153	4.61638e-05	14.3153	-2.64101e-06
14.3117	-3.09215e-05	14.3117	9.25594e-05	14.3117	0.000125537	14.3117	1.44132e-05	14.3117	-2.39107e-05	14.3117	0.000118452
14.308	-2.39148e-05	14.308	9.64676e-05	14.308	8.55563e-05	14.308	5.90668e-05	14.308	4.00689e-05	14.308	2.99e-05
14.3043	-3.75992e-05	14.3043	0.000101665	14.3043	6.48378e-06	14.3043	8.97399e-05	14.3043	1.80335e-05	14.3043	9.1728e-05
14.3006	-3.71057e-05	14.3006	8.72696e-05	14.3006	7.24135e-05	14.3006	0.000113748	14.3006	9.07536e-05	14.3006	7.36811e-05
14.2969	-3.20728e-05	14.2969	8.57168e-05	14.2969	7.83581e-05	14.2969	6.19379e-05	14.2969	7.56169e-05	14.2969	4.56518e-05
14.2932	-3.02964e-05	14.2932	9.66518e-05	14.2932	2.09072e-05	14.2932	2.91005e-05	14.2932	4.77712e-05	14.2932	8.17141e-05
14.2896	-1.79937e-05	14.2896	0.000101442	14.2896	6.49322e-05	14.2896	8.28147e-05	14.2896	4.70177e-05	14.2896	6.1545e-05
14.2859	-4.28624e-05	14.2859	9.78756e-05	14.2859	0.000105466	14.2859	7.87605e-05	14.2859	2.16168e-05	14.2859	0.000159467
14.2822	-3.25004e-05	14.2822	9.74019e-05	14.2822	7.53925e-05	14.2822	8.30455e-05	14.2822	8.03722e-06	14.2822	5.23958e-05
14.2785	-2.80267e-05	14.2785	8.73222e-05	14.2785	9.38059e-05	14.2785	8.66524e-05	14.2785	-4.91108e-05	14.2785	2.66774e-05
14.2748	-2.6678e-05	14.2748	9.85335e-05	14.2748	-2.94938e-05	14.2748	5.58638e-05	14.2748	3.31033e-05	14.2748	3.93008e-06
14.2711	-3.25333e-05	14.2711	9.1033e-05	14.2711	-7.53386e-05	14.2711	6.01777e-05	14.2711	3.66196e-05	14.2711	1.01082e-05
14.2675	-2.59872e-05	14.2675	8.92829e-05	14.2675	5.74509e-05	14.2675	6.78243e-05	14.2675	1.54884e-05	14.2675	5.07137e-05
14.2638	-3.16123e-05	14.2638	0.000106297	14.2638	9.79038e-05	14.2638	7.54566e-05	14.2638	8.26494e-05	14.2638	6.04446e-05
14.2601	-3.52965e-05	14.2601	9.47833e-05	14.2601	2.10285e-06	14.2601	9.18464e-05	14.2601	8.8309e-05	14.2601	7.06313e-05
14.2564	-4.52637e-05	14.2564	9.98626e-05	14.2564	7.28179e-05	14.2564	7.66685e-05	14.2564	5.97768e-05	14.2564	4.68779e-05
14.2527	-3.56584e-05	14.2527	8.25324e-05	14.2527	1.92896e-05	14.2527	7.30183e-05	14.2527	3.25842e-05	14.2527	-1.2419e-05
14.249	-2.11845e-05	14.249	7.78083e-05	14.249	1.08512e-05	14.249	1.31724e-05	14.249	7.30383e-05	14.249	4.18789e-05
14.2453	-2.72043e-05	14.2453	9.88625e-05	14.2453	5.21938e-05	14.2453	5.68449e-05	14.2453	2.78456e-05	14.2453	6.57109e-05
14.2417	-2.90135e-05	14.2417	8.66906e-05	14.2417	0.000107137	14.2417	6.39144e-05	14.2417	3.39573e-05	14.2417	8.7452e-05
14.238	-3.84215e-05	14.238	9.95994e-05	14.238	3.98058e-05	14.238	6.29622e-05	14.238	7.15648e-05	14.238	0.000114963
14.2343	-3.7336e-05	14.2343	8.88618e-05	14.2343	7.25752e-05	14.2343	7.94097e-05	14.2343	6.01452e-05	14.2343	-2.51682e-05
14.2306	-2.66451e-05	14.2306	9.44148e-05	14.2306	0.000113284	14.2306	5.69603e-05	14.2306	4.92447e-05	14.2306	0.000130887
14.2269	-2.73688e-05	14.2269	8.02032e-05	14.2269	7.50151e-05	14.2269	8.94081e-05	14.2269	1.47851e-05	14.2269	0.000155615
14.2232	-2.40135e-05	14.2232	8.55589e-05	14.2232	5.45662e-05	14.2232	6.3597e-05	14.2232	4.75871e-05	14.2232	0.000123011
14.2196	-2.93754e-05	14.2196	8.06375e-05	14.2196	5.81384e-05	14.2196	7.54998e-05	14.2196	0.000112069	14.2196	-1.78583e-05
14.2159	-3.90795e-05	14.2159	9.05724e-05	14.2159	4.29601e-05	14.2159	4.05994e-05	14.2159	0.000127474	14.2159	9.98239e-05
14.2122	-3.91123e-05	14.2122	9.6415e-05	14.2122	0.000106261	14.2122	6.47945e-05	14.2122	8.17118e-05	14.2122	8.0205e-05
14.2085	-2.352e-05	14.2085	0.0001046	14.2085	6.88144e-05	14.2085	0.000133268	14.2085	5.04168e-05	14.2085	0.00017863
14.2048	-2.83556e-05	14.2048	7.48608e-05	14.2048	1.50569e-05	14.2048	6.81706e-05	14.2048	4.84243e-05	14.2048	6.58995e-05
14.2011	-1.85529e-05	14.2011	7.92821e-05	14.2011	2.62452e-05	14.2011	1.84385e-05	14.2011	-1.76986e-05	14.2011	0.000109005
14.1974	-2.08226e-05	14.1974	9.32305e-05	14.1974	4.67075e-05	14.1974	1.525e-05	14.1974	4.53768e-05	14.1974	2.57184e-05
14.1938	-3.84544e-05	14.1938	8.10191e-05	14.1938	9.58144e-05	14.1938	3.86949e-05	14.1938	7.01582e-05	14.1938	4.95347e-05
14.1901	-3.23359e-05	14.1901	9.19541e-05	14.1901	3.20684e-05	14.1901	3.55064e-05	14.1901	2.85489e-05	14.1901	9.34415e-05
14.1864	-2.10858e-05	14.1864	9.47306e-05	14.1864	8.34399e-06	14.1864	8.70131e-05	14.1864	3.96838e-05	14.1864	3.63139e-05
14.1827	-3.59544e-05	14.1827	0.000112627	14.1827	7.9706e-05	14.1827	8.66091e-05	14.1827	6.00782e-05	14.1827	-3.40973e-05
14.179	-4.10203e-05	14.179	0.00011643	14.179	3.98598e-05	14.179	4.53172e-05	14.179	6.27071e-05	14.179	7.02383e-05
14.1753	-3.36518e-05	14.1753	8.71248e-05	14.1753	2.37244e-05	14.1753	0.000109621	14.1753	7.33062e-05	14.1753	0.000103314
14.1717	-2.92438e-05	14.1717	8.43351e-05	14.1717	5.89067e-05	14.1717	8.67823e-05	14.1717	1.94065e-05	14.1717	-2.09237e-05
14.168	-3.6711e-05	14.168	0.000100849	14.168	8.57854e-05	14.168	5.04246e-05	14.168	5.01991e-05	14.168	1.78111e-05
14.1643	-3.16123e-05	14.1643	9.63229e-05	14.1643	3.67729e-05	14.1643	6.78099e-06	14.1643	7.93508e-05	14.1643	1.34409e-05
14.1606	-5.27309e-05	14.1606	9.72966e-05	14.1606	8.49227e-05	14.1606	8.08236e-05	14.1606	3.2601e-05	14.1606	4.78998e-05
14.1569	-3.48031e-05	14.1569	9.72571e-05	14.1569	7.9733e-05	14.1569	7.9352e-05	14.1569	3.53135e-05	14.1569	0.000119789
14.1532	-3.56913e-05	14.1532	9.90204e-05	14.1532	2.96016e-05	14.1532	-6.8387e-06	14.1532	9.79202e-05	14.1532	0.000118374
14.1496	-2.46714e-05	14.1496	8.89276e-05	14.1496	9.31319e-05	14.1496	9.24379e-05	14.1496	0.000139144	14.1496	-3.51349e-05
14.1459	-2.26319e-05	14.1459	7.84531e-05	14.1459	3.69077e-05	14.1459	8.14729e-05	14.1459	8.45918e-05	14.1459	4.40011e-05
14.1422	-3.20399e-05	14.1422	9.82046e-05	14.1422	0.000102864	14.1422	4.77122e-05	14.1422	4.10568e-05	14.1422	0.000125212
14.1385	-3.26978e-05	14.1385	0.000107284	14.1385	2.13655e-05	14.1385	8.31465e-05	14.1385	5.62773e-05	14.1385	6.8289e-05
14.1348	-1.1283e-05	14.1348	9.30463e-05	14.1348	7.4422e-05	14.1348	7.37541e-05	14.1348	0.000106979	14.1348	0.000153289
14.1311	-3.40794e-05	14.1311	8.3993e-05	14.1311	1.14578e-06	14.1311	6.29622e-05	14.1311	-9.28634e-05	14.1311	8.57385e-05
14.1275	-3.89479e-05	14.1275	9.29147e-05	14.1275	2.96556e-06	14.1275	7.19651e-05	14.1275	6.51182e-05	14.1275	0.000112133
14.1238	-4.33887e-05	14.1238	8.45588e-05	14.1238	2.86176e-05	14.1238	5.80857e-05	14.1238	4.92782e-05	14.1238	0.000143385
14.1201	-4.56256e-05	14.1201	7.70451e-05	14.1201	-2.77684e-05	14.1201	9.16155e-05	14.1201	7.73917e-05	14.1201	4.27749e-05
14.1164	-2.28621e-05	14.1164	8.46509e-05	14.1164	5.68039e-05	14.1164	9.25677e-05	14.1164	8.18792e-05	14.1164	9.69943e-05
14.1127	-2.9178e-05	14.1127	9.6915e-05	14.1127	1.81168e-05	14.1127	0.000145907	14.1127	5.15554e-05	14.1127	1.07998e-05
14.109	-3.00333e-05	14.109	8.41509e-05	14.109	4.11673e-05	14.109	7.45188e-05	14.109	6.34773e-05	14.109	0.000121801
14.1053	-3.90466e-05	14.1053	8.16639e-05	14.1053	4.55752e-05	14.1053	2.83503e-05	14.1053	3.58326e-05	14.1053	0.000109586
14.1017	-3.4507e-05	14.1017	8.7388e-05	14.1017	3.04104e-05	14.1017	0.000111612	14.1017	1.64261e-05	14.1017	6.91536e-05
14.098	-2.13819e-05	14.098	9.96915e-05	14.098	-4.39441e-06	14.098	5.25887e-05	14.098	7.35071e-06	14.098	3.48991e-06
14.0943	-3.63163e-05	14.0943	8.83354e-05	14.0943	5.64264e-05	14.0943	6.23418e-05	14.0943	6.93378e-05	14.0943	0.000130148
14.0906	-3.19412e-05	14.0906	8.84012e-05	14.0906	3.12597e-05	14.0906	8.09823e-05	14.0906	5.44689e-05	14.0906	6.55222e-05
14.0869	-3.24346e-05	14.0869	9.52701e-05	14.0869	2.99656e-05	14.0869	1.43555e-05	14.0869	8.46085e-05	14.0869	-6.28498e-05
14.0832	-2.74017e-05	14.0832	8.69406e-05	14.0832	6.16431e-05	14.0832	6.08558e-05	14.0832	6.10327e-05	14.0832	8.04565e-05
14.0796	-3.1678e-05	14.0796	6.79524e-05	14.0796	-1.81977e-06	14.0796	4.70341e-05	14.0796	5.66289e-05	14.0796	4.31837e-05
14.0759	-1.52963e-05	14.0759	9.95468e-05	14.0759	0.000113918	14.0759	6.42463e-05	14.0759	6.54866e-05	14.0759	2.69289e-05
14.0722	-4.55598e-05	14.0722	8.94145e-05	14.0722	8.00161e-05	14.0722	0.000118278	14.0722	3.23498e-05	14.0722	0.00010344
14.0685	-4.90467e-05	14.0685	9.27436e-05	14.0685	-1.22531e-05	14.0685	3.87815e-05	14.0685	5.39164e-05	14.0685	0.000214221
14.0648	-3.3586e-05	14.0648	7.39265e-05	14.0648	4.11673e-05	14.0648	4.48122e-05	14.0648	0.000110093	14.0648	0.000165629
14.0611	-1.1612e-05	14.0611	9.81914e-05	14.0611	7.66461e-05	14.0611	5.34977e-05	14.0611	7.31722e-06	14.0611	5.51468e-05
14.0575	-2.33885e-05	14.0575	8.93881e-05	14.0575	-1.01233e-05	14.0575	5.33101e-05	14.0575	4.18773e-05	14.0575	-1.16645e-05
14.0538	-3.69742e-05	14.0538	7.87426e-05	14.0538	7.52308e-05	14.0538	5.34977e-05	14.0538	3.33377e-05	14.0538	-1.90216e-05
14.0501	-2.62503e-05	14.0501	7.91374e-05	14.0501	4.0709e-05	14.0501	2.78165e-05	14.0501	6.27741e-05	14.0501	-2.35805e-05
14.0464	-2.32898e-05	14.0464	8.06243e-05	14.0464	7.86411e-05	14.0464	4.54903e-05	14.0464	4.12745e-05	14.0464	0.000150978
14.0427	-3.59215e-05	14.0427	8.70459e-05	14.0427	1.99366e-05	14.0427	4.74381e-05	14.0427	7.05769e-05	14.0427	5.92184e-05
14.039	-2.00989e-05	14.039	7.20974e-05	14.039	0.000131051	14.039	4.66878e-05	14.039	1.93731e-05	14.039	0.000116377
14.0354	-2.49016e-05	14.0354	9.03093e-05	14.0354	7.81559e-05	14.0354	6.14185e-05	14.0354	7.38587e-05	14.0354	6.78017e-05
14.0317	-9.96723e-06	14.0317	0.000100086	14.0317	-7.09577e-05	14.0317	8.95956e-06	14.0317	9.47053e-05	14.0317	0.000102355
14.028	-3.4211e-06	14.028	8.78485e-05	14.028	0.000101206	14.028	9.1226e-05	14.028	9.32653e-06	14.028	-7.45142e-06
14.0243	-2.77635e-05	14.0243	9.30463e-05	14.0243	3.35108e-05	14.0243	3.31547e-05	14.0243	5.27108e-05	14.0243	4.06684e-05
14.0206	-2.08555e-05	14.0206	8.8967e-05	14.0206	1.54344e-05	14.0206	1.43988e-05	14.0206	7.62029e-05	14.0206	-6.90121e-06
14.0169	-1.66778e-05	14.0169	8.623e-05	14.0169	0.000123825	14.0169	0.000104153	14.0169	-1.35628e-06	14.0169	2.37377e-06
14.0132	-2.06582e-05	14.0132	8.24929e-05	14.0132	7.59856e-05	14.0132	5.86195e-05	14.0132	9.34662e-05	14.0132	3.27925e-05
14.0096	-4.10203e-05	14.0096	7.36238e-05	14.0096	8.51923e-05	14.0096	3.03558e-05	14.0096	0.000110026	14.0096	1.91159e-05
14.0059	-3.07241e-05	14.0059	8.38877e-05	14.0059	2.09746e-05	14.0059	6.11588e-05	14.0059	2.12149e-05	14.0059	7.62592e-05
14.0022	-3.61518e-05	14.0022	9.92704e-05	14.0022	6.51748e-05	14.0022	5.80568e-05	14.0022	1.11851e-05	14.0022	0.000109036
13.9985	-2.89477e-05	13.9985	7.7532e-05	13.9985	4.90665e-05	13.9985	8.77633e-05	13.9985	5.44857e-05	13.9985	-4.61076e-05
13.9948	-2.5428e-05	13.9948	8.97697e-05	13.9948	0.000112475	13.9948	0.000130094	13.9948	9.76355e-05	13.9948	8.17456e-05
13.9911	-2.83227e-05	13.9911	7.32291e-05	13.9911	2.78358e-05	13.9911	0.000105293	13.9911	5.59424e-05	13.9911	0.000209866
13.9875	-2.41779e-05	13.9875	7.85321e-05	13.9875	-2.96016e-05	13.9875	7.16621e-05	13.9875	5.86047e-06	13.9875	2.61743e-05
13.9838	-3.25662e-05	13.9838	9.04014e-05	13.9838	-1.65128e-05	13.9838	4.67744e-05	13.9838	5.61266e-05	13.9838	0.000218889
13.9801	-2.73359e-05	13.9801	9.64413e-05	13.9801	5.44045e-05	13.9801	4.09745e-05	13.9801	0.000111466	13.9801	-6.19223e-05
13.9764	-3.3257e-05	13.9764	7.3887e-05	13.9764	6.68328e-05	13.9764	0.000104918	13.9764	6.15685e-05	13.9764	2.16783e-05
13.9727	-2.29937e-05	13.9727	8.70064e-05	13.9727	3.95497e-05	13.9727	0.000126574	13.9727	4.68838e-06	13.9727	0.000101034
13.969	-1.40462e-05	13.969	7.79926e-05	13.969	5.04414e-05	13.969	0.000120759	13.969	1.48521e-05	13.969	4.4347e-05
13.9654	-1.72042e-05	13.9654	8.10191e-05	13.9654	7.07015e-05	13.9654	0.000106707	13.9654	4.7788e-05	13.9654	0.000179101
13.9617	-2.60859e-05	13.9617	9.2441e-05	13.9617	0.000128139	13.9617	7.51103e-05	13.9617	9.67648e-05	13.9617	8.70905e-06
13.958	-2.30924e-05	13.958	8.59668e-05	13.958	2.8685e-05	13.958	7.0176e-05	13.958	-4.70512e-06	13.958	9.97296e-05
13.9543	-2.6053e-05	13.9543	7.89663e-05	13.9543	-9.92113e-06	13.9543	8.08525e-05	13.9543	7.69564e-05	13.9543	9.07219e-05
13.9506	-2.42437e-05	13.9506	9.42832e-05	13.9506	1.88987e-05	13.9506	3.42079e-05	13.9506	6.22215e-05	13.9506	8.93542e-05
13.9469	-2.82569e-05	13.9469	8.74538e-05	13.9469	9.41833e-05	13.9469	-3.48283e-05	13.9469	0.000120073	13.9469	0.000127665
13.9433	-2.25003e-05	13.9433	7.26632e-05	13.9433	1.15387e-05	13.9433	4.2172e-05	13.9433	3.51461e-05	13.9433	0.000123452
13.9396	-1.08554e-05	13.9396	8.61642e-05	13.9396	-6.48378e-06	13.9396	7.09118e-05	13.9396	4.36019e-05	13.9396	0.000111331
13.9359	-1.56581e-05	13.9359	8.28482e-05	13.9359	9.97775e-05	13.9359	6.58766e-05	13.9359	6.5788e-05	13.9359	0.000158083
13.9322	-3.88163e-06	13.9322	8.37035e-05	13.9322	-7.23865e-06	13.9322	6.77666e-05	13.9322	8.38718e-05	13.9322	9.56109e-05
13.9285	-3.2961e-05	13.9285	7.80189e-05	13.9285	8.57046e-05	13.9285	0.000116388	13.9285	-1.06493e-05	13.9285	-4.05584e-06
13.9248	-2.5428e-05	13.9248	0.000100692	13.9248	4.66536e-05	13.9248	0.000107298	13.9248	6.12503e-05	13.9248	0.000166509
13.9212	-1.58226e-05	13.9212	8.44799e-05	13.9212	8.80231e-06	13.9212	0.000110328	13.9212	0.000111081	13.9212	-3.76658e-05
13.9175	-1.89476e-05	13.9175	7.33738e-05	13.9175	-2.76471e-05	13.9175	1.28839e-05	13.9175	0.000127624	13.9175	1.0344e-05
13.9138	-2.40464e-05	13.9138	0.000106495	13.9138	-6.71294e-06	13.9138	7.37541e-05	13.9138	3.81433e-05	13.9138	8.30504e-05
13.9101	-1.71713e-05	13.9101	8.50589e-05	13.9101	-3.15158e-05	13.9101	8.88454e-05	13.9101	4.72187e-06	13.9101	2.62686e-05
13.9064	-1.40791e-05	13.9064	7.81768e-05	13.9064	8.57046e-05	13.9064	7.0984e-06	13.9064	8.58643e-05	13.9064	8.54241e-05
13.9027	-2.31582e-05	13.9027	9.39279e-05	13.9027	1.59466e-05	13.9027	4.95734e-05	13.9027	3.97005e-05	13.9027	0.000171147
13.8991	-1.24344e-05	13.8991	8.73222e-05	13.8991	4.87295e-05	13.8991	5.68593e-05	13.8991	5.46029e-05	13.8991	8.81437e-05
13.8954	-3.22373e-06	13.8954	7.00446e-05	13.8954	2.63126e-05	13.8954	8.24251e-05	13.8954	0.000110143	13.8954	0.000216248
13.8917	-1.87831e-05	13.8917	9.3191e-05	13.8917	6.78708e-05	13.8917	4.44948e-05	13.8917	-6.34606e-05	13.8917	6.42174e-05
13.888	-1.87831e-05	13.888	9.40595e-05	13.888	8.82388e-05	13.888	5.09873e-05	13.888	-2.10977e-05	13.888	6.7896e-05
13.8843	-1.23686e-05	13.8843	6.22151e-05	13.8843	8.21863e-05	13.8843	1.53222e-05	13.8843	2.78289e-05	13.8843	8.59272e-05
13.8806	-6.21719e-06	13.8806	6.63207e-05	13.8806	1.26575e-05	13.8806	9.00718e-05	13.8806	2.00931e-06	13.8806	6.43746e-05
13.8769	-2.79938e-05	13.8769	8.21113e-05	13.8769	1.9357e-05	13.8769	8.65803e-05	13.8769	4.34512e-05	13.8769	8.1101e-05
13.8733	-3.30925e-05	13.8733	8.84144e-05	13.8733	1.35607e-05	13.8733	8.11555e-05	13.8733	9.42029e-05	13.8733	0.000135588
13.8696	-1.46712e-05	13.8696	8.85328e-05	13.8696	9.0099e-05	13.8696	3.12358e-05	13.8696	4.79554e-05	13.8696	4.65321e-05
13.8659	-2.03621e-05	13.8659	8.87697e-05	13.8659	1.26036e-05	13.8659	7.7967e-05	13.8659	2.49991e-05	13.8659	-1.71666e-05
13.8622	-2.352e-05	13.8622	8.17297e-05	13.8622	2.56655e-05	13.8622	2.14395e-05	13.8622	-9.87909e-07	13.8622	0.000170424
13.8585	-1.41449e-05	13.8585	8.83354e-05	13.8585	2.97634e-05	13.8585	8.29445e-05	13.8585	7.13973e-05	13.8585	0.000123782
13.8548	-1.70726e-05	13.8548	8.91118e-05	13.8548	6.49591e-05	13.8548	0.000113069	13.8548	6.3762e-05	13.8548	0.000113956
13.8512	-1.93424e-05	13.8512	9.00724e-05	13.8512	3.09227e-05	13.8512	7.3682e-05	13.8512	3.46103e-05	13.8512	1.43841e-05
13.8475	-1.65792e-05	13.8475	6.83998e-05	13.8475	7.99352e-05	13.8475	6.96278e-05	13.8475	-7.81955e-06	13.8475	0.000173725
13.8438	-1.35857e-05	13.8438	7.97032e-05	13.8438	6.66037e-05	13.8438	6.22697e-05	13.8438	6.38122e-05	13.8438	3.57637e-05
13.8401	-4.63822e-06	13.8401	8.58879e-05	13.8401	1.78473e-05	13.8401	2.23196e-05	13.8401	8.50606e-06	13.8401	6.77859e-05
13.8364	-1.33225e-05	13.8364	9.40858e-05	13.8364	6.37999e-05	13.8364	4.96022e-05	13.8364	8.9749e-06	13.8364	7.08042e-05
13.8327	-3.94742e-06	13.8327	7.57161e-05	13.8327	8.07709e-05	13.8327	6.20388e-05	13.8327	3.71052e-05	13.8327	4.9236e-05
13.8291	-2.22042e-05	13.8291	9.13093e-05	13.8291	8.64459e-05	13.8291	8.4344e-05	13.8291	3.84782e-05	13.8291	0.000118248
13.8254	-1.73358e-05	13.8254	7.87426e-05	13.8254	-2.38053e-05	13.8254	6.73771e-05	13.8254	8.52113e-05	13.8254	0.000158193
13.8217	-1.54278e-05	13.8217	9.75598e-05	13.8217	0.00010122	13.8217	3.2491e-05	13.8217	5.10364e-05	13.8217	1.57989e-05
13.818	-1.05265e-06	13.818	7.31764e-05	13.818	9.91035e-05	13.818	5.63688e-05	13.818	5.64447e-05	13.818	0.00010748
13.8143	-4.30927e-06	13.8143	7.38738e-05	13.8143	1.57848e-05	13.8143	1.59281e-05	13.8143	5.31461e-05	13.8143	0.000136672
13.8106	-1.38818e-05	13.8106	8.39667e-05	13.8106	5.09402e-05	13.8106	4.83182e-05	13.8106	7.35406e-05	13.8106	0.000181727
13.807	-1.16778e-05	13.807	9.86783e-05	13.807	5.0401e-05	13.807	3.87382e-05	13.807	2.23703e-05	13.807	0.000149201
13.8033	-1.2566e-05	13.8033	8.79012e-05	13.8033	5.80844e-05	13.8033	3.19284e-05	13.8033	8.20634e-05	13.8033	-1.28749e-05
13.7996	-4.50664e-06	13.7996	9.13225e-05	13.7996	8.17954e-05	13.7996	5.00639e-05	13.7996	4.37694e-05	13.7996	0.000139329
13.7959	-4.60532e-07	13.7959	8.84933e-05	13.7959	-4.48877e-06	13.7959	2.52628e-05	13.7959	8.39722e-05	13.7959	2.89254e-05
13.7922	-8.8159e-06	13.7922	5.66489e-05	13.7922	7.42063e-05	13.7922	-5.12181e-06	13.7922	1.14028e-05	13.7922	0.000188408
13.7885	-2.79609e-06	13.7885	7.8861e-05	13.7885	0.0001037	13.7885	6.41453e-05	13.7885	1.83014e-05	13.7885	9.93837e-05
13.7848	-4.27637e-07	13.7848	8.32561e-05	13.7848	-1.15791e-05	13.7848	3.7382e-05	13.7848	9.60615e-05	13.7848	0.000163334
13.7812	-3.75005e-06	13.7812	7.99006e-05	13.7812	5.93515e-05	13.7812	7.55431e-05	13.7812	6.90364e-05	13.7812	-3.69427e-06
13.7775	-1.03291e-05	13.7775	7.67819e-05	13.7775	3.2338e-05	13.7775	4.95012e-05	13.7775	3.14959e-05	13.7775	0.000118641
13.7738	-7.26983e-06	13.7738	8.77959e-05	13.7738	-2.04084e-05	13.7738	8.90474e-05	13.7738	6.03127e-05	13.7738	0.000130258
13.7701	-1.67765e-05	13.7701	8.16376e-05	13.7701	1.27384e-05	13.7701	7.1388e-05	13.7701	7.89322e-05	13.7701	8.58486e-05
13.7664	-2.63161e-07	13.7664	9.46517e-05	13.7664	5.87854e-05	13.7664	3.11204e-05	13.7664	8.8175e-05	13.7664	0.000158382
13.7627	-1.15462e-05	13.7627	8.58089e-05	13.7627	3.48588e-05	13.7627	7.74764e-05	13.7627	3.28689e-05	13.7627	0.000123263
13.7591	-1.41449e-05	13.7591	7.91374e-05	13.7591	3.67459e-05	13.7591	6.74925e-05	13.7591	5.17898e-05	13.7591	6.65598e-05
13.7554	-1.05265e-05	13.7554	8.53878e-05	13.7554	5.23286e-05	13.7554	5.72633e-05	13.7554	4.5427e-05	13.7554	7.79727e-05
13.7517	-1.19738e-05	13.7517	7.73609e-05	13.7517	6.52827e-05	13.7517	-1.50047e-05	13.7517	4.34847e-05	13.7517	5.21442e-05
13.748	-7.10536e-06	13.748	8.72827e-05	13.748	2.95073e-05	13.748	4.1364e-05	13.748	2.00261e-05	13.748	4.75854e-05
13.7443	-4.60532e-07	13.7443	7.15184e-05	13.7443	-6.26676e-05	13.7443	3.96616e-05	13.7443	9.23443e-05	13.7443	6.81003e-05
13.7406	3.94742e-07	13.7406	8.52957e-05	13.7406	6.6078e-05	13.7406	7.57018e-05	13.7406	0.000129131	13.7406	4.35924e-05
13.737	6.01981e-06	13.737	8.53484e-05	13.737	8.31704e-06	13.737	4.19267e-05	13.737	-2.47479e-05	13.737	1.17588e-05
13.7333	-1.91779e-05	13.7333	7.8111e-05	13.7333	8.14315e-05	13.7333	4.84336e-05	13.7333	6.32764e-05	13.7333	7.45142e-05
13.7296	-4.83559e-06	13.7296	5.50435e-05	13.7296	5.49976e-06	13.7296	4.33551e-05	13.7296	1.60744e-05	13.7296	5.42665e-05
13.7259	-4.1119e-06	13.7259	9.34279e-05	13.7259	-8.76187e-07	13.7259	6.27602e-05	13.7259	5.46029e-05	13.7259	1.91473e-05
13.7222	-6.01981e-06	13.7222	9.14935e-05	13.7222	3.02082e-05	13.7222	6.82283e-05	13.7222	8.44578e-05	13.7222	6.24096e-05
13.7185	-1.41449e-05	13.7185	9.17041e-05	13.7185	4.22726e-05	13.7185	4.56202e-05	13.7185	2.60875e-05	13.7185	5.56499e-06
13.7149	5.82244e-06	13.7149	8.08349e-05	13.7149	-4.22592e-05	13.7149	4.8549e-05	13.7149	4.97136e-05	13.7149	-3.20851e-05
13.7112	-2.82898e-06	13.7112	8.39535e-05	13.7112	3.15427e-05	13.7112	9.05046e-05	13.7112	9.53248e-05	13.7112	0.000134251
13.7075	-2.0724e-06	13.7075	9.05987e-05	13.7075	0.000103875	13.7075	2.91871e-05	13.7075	6.48671e-05	13.7075	4.75854e-05
13.7038	4.50664e-06	13.7038	7.34396e-05	13.7038	-7.95308e-07	13.7038	6.07259e-05	13.7038	3.43424e-05	13.7038	0.000111221
13.7001	-1.1612e-05	13.7001	6.68207e-05	13.7001	1.56366e-06	13.7001	6.55015e-05	13.7001	6.19703e-05	13.7001	-5.86996e-05
13.6964	1.31581e-07	13.6964	9.02435e-05	13.6964	9.90361e-05	13.6964	7.15611e-05	13.6964	3.34047e-05	13.6964	2.27001e-05
13.6927	7.07246e-06	13.6927	6.54916e-05	13.6927	2.64204e-05	13.6927	9.30583e-05	13.6927	8.19629e-05	13.6927	0.000162013
13.6891	-9.70407e-06	13.6891	6.87287e-05	13.6891	8.65133e-05	13.6891	7.10273e-05	13.6891	4.97471e-05	13.6891	0.000152078
13.6854	1.71055e-06	13.6854	7.80189e-05	13.6854	4.40789e-05	13.6854	3.55353e-05	13.6854	1.40819e-05	13.6854	3.10319e-05
13.6817	1.07567e-05	13.6817	7.42291e-05	13.6817	7.53925e-05	13.6817	3.44821e-05	13.6817	4.51257e-05	13.6817	8.9197e-05
13.678	-7.26983e-06	13.678	9.26515e-05	13.678	1.79147e-05	13.678	-1.80923e-05	13.678	0.00010373	13.678	-4.66264e-05
13.6743	-4.96717e-06	13.6743	8.0019e-05	13.6743	-1.44369e-05	13.6743	1.92465e-05	13.6743	8.37043e-05	13.6743	9.56423e-05
13.6706	5.85534e-06	13.6706	7.44923e-05	13.6706	1.87234e-05	13.6706	8.00734e-05	13.6706	4.05545e-05	13.6706	-5.17198e-06
13.667	-4.80269e-06	13.667	7.42291e-05	13.667	8.03126e-05	13.667	8.30166e-05	13.667	7.51648e-05	13.667	0.000131862
13.6633	2.76319e-06	13.6633	6.67944e-05	13.6633	1.31698e-05	13.6633	0.000105697	13.6633	0.000123388	13.6633	7.96548e-05
13.6596	-3.09215e-06	13.6596	5.69515e-05	13.6596	-2.80245e-05	13.6596	8.87444e-05	13.6596	5.02326e-07	13.6596	5.6766e-05
13.6559	3.48689e-06	13.6559	8.1506e-05	13.6559	9.84969e-05	13.6559	6.44915e-05	13.6559	1.88205e-05	13.6559	0.000140209
13.6522	-1.16778e-05	13.6522	7.94269e-05	13.6522	-8.15123e-05	13.6522	8.23097e-05	13.6522	0.000121161	13.6522	-1.00453e-05
13.6485	1.53949e-05	13.6485	8.51641e-05	13.6485	3.54923e-05	13.6485	9.06633e-05	13.6485	8.78904e-05	13.6485	0.000199836
13.6448	-1.31581e-06	13.6448	9.69808e-05	13.6448	6.12792e-05	13.6448	6.93248e-05	13.6448	-2.82977e-05	13.6448	-3.68798e-05
13.6412	-4.1119e-06	13.6412	8.61511e-05	13.6412	8.0407e-05	13.6412	5.41036e-05	13.6412	0.000112823	13.6412	7.94032e-05
13.6375	3.19083e-06	13.6375	7.60977e-05	13.6375	6.72912e-05	13.6375	0.000103489	13.6375	5.96429e-05	13.6375	7.38854e-05
13.6338	-2.50003e-06	13.6338	7.22553e-05	13.6338	6.79382e-05	13.6338	9.49772e-05	13.6338	3.76745e-05	13.6338	0.00019861
13.6301	-4.24348e-06	13.6301	8.89407e-05	13.6301	7.65653e-06	13.6301	8.56858e-05	13.6301	8.49266e-05	13.6301	0.000127476
13.6264	-8.22379e-07	13.6264	7.25316e-05	13.6264	-3.28907e-06	13.6264	4.06715e-05	13.6264	4.2815e-05	13.6264	2.96013e-05
13.6227	-1.41449e-06	13.6227	6.28993e-05	13.6227	-6.62128e-05	13.6227	7.74476e-05	13.6227	6.3628e-07	13.6227	9.87392e-05
13.6191	1.97371e-07	13.6191	6.56364e-05	13.6191	-2.98847e-05	13.6191	8.10545e-05	13.6191	6.23554e-05	13.6191	0.000149972
13.6154	1.5066e-05	13.6154	7.30448e-05	13.6154	2.66226e-05	13.6154	7.47929e-05	13.6154	7.74755e-05	13.6154	0.000127869
13.6117	1.21054e-05	13.6117	7.68477e-05	13.6117	9.09617e-05	13.6117	4.27924e-05	13.6117	3.15461e-05	13.6117	0.000149123
13.608	3.15794e-06	13.608	8.40193e-05	13.608	3.60045e-05	13.608	4.80873e-05	13.608	6.30922e-05	13.608	5.81808e-05
13.6043	2.82898e-06	13.6043	6.79655e-05	13.6043	5.46471e-05	13.6043	8.08958e-05	13.6043	5.74326e-05	13.6043	3.37986e-06
13.6006	1.64476e-07	13.6006	7.39528e-05	13.6006	-4.16526e-05	13.6006	1.19461e-05	13.6006	2.35926e-05	13.6006	0.000140885
13.597	-4.60532e-06	13.597	8.35061e-05	13.597	0.000109483	13.597	5.05256e-05	13.597	7.78438e-05	13.597	2.26372e-06
13.5933	5.59218e-06	13.5933	7.30054e-05	13.5933	6.29102e-05	13.5933	6.86467e-05	13.5933	9.72839e-05	13.5933	0.000173898
13.5896	-2.43424e-06	13.5896	9.12567e-05	13.5896	2.0678e-05	13.5896	8.85857e-05	13.5896	0.000105271	13.5896	7.47815e-05
13.5859	4.60532e-06	13.5859	7.65188e-05	13.5859	5.5038e-05	13.5859	6.6497e-05	13.5859	0.000104216	13.5859	-2.47438e-05
13.5822	-4.57243e-06	13.5822	7.71241e-05	13.5822	3.7366e-05	13.5822	4.57068e-05	13.5822	1.78326e-05	13.5822	3.82161e-05
13.5785	-3.51978e-06	13.5785	7.894e-05	13.5785	2.25787e-05	13.5785	7.81112e-05	13.5785	0.000150229	13.5785	3.90649e-05
13.5749	1.17107e-05	13.5749	6.19388e-05	13.5749	8.73895e-05	13.5749	6.7882e-05	13.5749	7.58848e-05	13.5749	3.15192e-05
13.5712	2.32898e-05	13.5712	7.29396e-05	13.5712	4.09247e-05	13.5712	8.88743e-05	13.5712	-8.53955e-06	13.5712	-1.38339e-06
13.5675	1.79937e-05	13.5675	4.92141e-05	13.5675	0	13.5675	3.32413e-05	13.5675	2.88168e-05	13.5675	0.000212523
13.5638	7.92773e-06	13.5638	7.43476e-05	13.5638	0.000105331	13.5638	6.40587e-05	13.5638	3.52131e-05	13.5638	0.00015211
13.5601	3.81584e-06	13.5601	8.44667e-05	13.5601	1.07838e-06	13.5601	-1.76017e-06	13.5601	1.2374e-05	13.5601	0.000130824
13.5564	1.10528e-05	13.5564	7.07157e-05	13.5564	9.85778e-05	13.5564	6.77955e-05	13.5564	5.56578e-05	13.5564	0.000117619
13.5527	-1.01317e-05	13.5527	6.82945e-05	13.5527	2.69596e-07	13.5527	6.04085e-05	13.5527	0.000133853	13.5527	9.20738e-05
13.5491	-6.90798e-07	13.5491	5.87938e-05	13.5491	6.23036e-05	13.5491	3.53621e-05	13.5491	2.14326e-05	13.5491	3.95051e-05
13.5454	2.84543e-05	13.5454	7.71109e-05	13.5454	2.00849e-06	13.5454	1.33167e-05	13.5454	7.25359e-05	13.5454	0.000122351
13.5417	1.32896e-05	13.5417	6.47679e-05	13.5417	5.24095e-05	13.5417	3.81611e-05	13.5417	5.82699e-05	13.5417	6.23467e-05
13.538	2.40135e-05	13.538	5.85306e-05	13.538	-1.24014e-05	13.538	9.30583e-06	13.538	7.2335e-06	13.538	0.000154688
13.5343	-3.12504e-06	13.5343	7.31369e-05	13.5343	1.9047e-05	13.5343	9.68095e-06	13.5343	2.49489e-05	13.5343	0.000147126
13.5306	1.08225e-05	13.5306	9.9481e-05	13.5306	8.18089e-05	13.5306	4.76545e-05	13.5306	4.18605e-07	13.5306	0.000138244
13.527	2.30266e-05	13.527	8.03612e-05	13.527	7.35862e-05	13.527	1.60147e-06	13.527	4.38698e-05	13.527	8.62416e-05
13.5233	4.96717e-06	13.5233	7.68609e-05	13.5233	4.7732e-05	13.5233	4.95157e-05	13.5233	6.13675e-05	13.5233	3.12677e-05
13.5196	7.76326e-06	13.5196	7.27948e-05	13.5196	-2.60564e-05	13.5196	2.34593e-05	13.5196	7.39927e-05	13.5196	0.000100657
13.5159	1.51318e-05	13.5159	7.99927e-05	13.5159	2.37784e-05	13.5159	5.65852e-05	13.5159	8.92969e-05	13.5159	0.000132082
13.5122	4.96717e-06	13.5122	6.25046e-05	13.5122	0.000112233	13.5122	3.92576e-05	13.5122	8.28839e-06	13.5122	8.60058e-05
13.5085	2.91451e-05	13.5085	7.12026e-05	13.5085	4.72063e-05	13.5085	6.65258e-05	13.5085	7.80783e-05	13.5085	0.000128105
13.5049	2.9178e-05	13.5049	6.84524e-05	13.5049	-1.17544e-05	13.5049	8.68544e-05	13.5049	4.14754e-05	13.5049	4.51173e-06
13.5012	5.92113e-06	13.5012	5.30697e-05	13.5012	2.73236e-05	13.5012	6.50975e-05	13.5012	6.39461e-05	13.5012	8.13054e-05
13.4975	2.53293e-05	13.4975	7.02552e-05	13.4975	-6.3355e-06	13.4975	5.74653e-05	13.4975	3.59833e-05	13.4975	0.000126596
13.4938	1.72042e-05	13.4938	8.10059e-05	13.4938	-5.12367e-05	13.4938	4.68033e-05	13.4938	4.38698e-05	13.4938	4.89059e-05
13.4901	3.02635e-05	13.4901	6.81103e-05	13.4901	3.45487e-05	13.4901	5.86916e-05	13.4901	4.32001e-06	13.4901	0.000228605
13.4864	1.74344e-06	13.4864	7.15974e-05	13.4864	5.02662e-05	13.4864	8.33196e-05	13.4864	0.000117126	13.4864	-4.66893e-05
13.4828	9.70407e-06	13.4828	6.82024e-05	13.4828	6.82347e-05	13.4828	6.52274e-05	13.4828	5.54568e-05	13.4828	6.52235e-05
13.4791	1.75989e-05	13.4791	6.22151e-05	13.4791	-8.30356e-06	13.4791	-7.3581e-06	13.4791	1.944e-05	13.4791	0.000138464
13.4754	2.46385e-05	13.4754	5.36092e-05	13.4754	4.82038e-05	13.4754	5.89225e-05	13.4754	1.36633e-05	13.4754	0.00016063
13.4717	2.44082e-05	13.4717	7.82163e-05	13.4717	2.32392e-05	13.4717	4.51152e-05	13.4717	0.000144385	13.4717	2.79664e-05
13.468	2.63819e-05	13.468	5.77937e-05	13.468	-7.17125e-06	13.468	0.000106894	13.468	0.000125163	13.468	2.9224e-05
13.4643	1.32239e-05	13.4643	8.22823e-05	13.4643	5.09806e-05	13.4643	6.93681e-05	13.4643	4.01861e-07	13.4643	9.86292e-05
13.4606	3.27636e-05	13.4606	7.02025e-05	13.4606	3.65707e-05	13.4606	-1.98957e-05	13.4606	2.53842e-05	13.4606	0.000201015
13.457	9.14486e-06	13.457	7.34659e-05	13.457	7.90051e-05	13.457	4.74669e-05	13.457	4.63982e-05	13.457	0.000139376
13.4533	1.17107e-05	13.4533	6.36757e-05	13.4533	0.000106949	13.4533	6.97576e-05	13.4533	2.16168e-05	13.4533	0.000116094
13.4496	1.69739e-05	13.4496	7.14263e-05	13.4496	2.30505e-06	13.4496	2.87831e-05	13.4496	5.75499e-05	13.4496	2.92083e-05
13.4459	2.16121e-05	13.4459	6.82287e-05	13.4459	2.64743e-05	13.4459	4.17536e-05	13.4459	1.21563e-05	13.4459	-4.19732e-06
13.4422	1.25331e-05	13.4422	7.00315e-05	13.4422	3.91858e-05	13.4422	2.70951e-05	13.4422	6.87685e-05	13.4422	3.30126e-05
13.4385	9.40802e-06	13.4385	5.95702e-05	13.4385	4.94304e-05	13.4385	6.74348e-05	13.4385	4.7788e-05	13.4385	0.000154845
13.4349	1.13817e-05	13.4349	6.89261e-05	13.4349	2.38053e-05	13.4349	8.32908e-05	13.4349	5.56243e-05	13.4349	0.000138119
13.4312	2.97701e-05	13.4312	5.64383e-05	13.4312	0.00015371	13.4312	6.64104e-05	13.4312	9.90922e-05	13.4312	3.6927e-05
13.4275	3.71715e-06	13.4275	5.5833e-05	13.4275	6.74259e-05	13.4275	7.66252e-05	13.4275	1.41823e-05	13.4275	3.82947e-05
13.4238	2.76319e-05	13.4238	6.60706e-05	13.4238	2.5706e-05	13.4238	8.21077e-05	13.4238	3.12614e-05	13.4238	0.000108942
13.4201	2.15792e-05	13.4201	5.23459e-05	13.4201	-3.98732e-05	13.4201	3.20871e-05	13.4201	9.5576e-05	13.4201	0.00012691
13.4164	2.25332e-05	13.4164	5.2017e-05	13.4164	5.51324e-06	13.4164	2.8913e-05	13.4164	3.07591e-05	13.4164	0.00014219
13.4128	3.50662e-05	13.4128	5.46751e-05	13.4128	1.91009e-05	13.4128	9.81224e-05	13.4128	2.9068e-05	13.4128	0.000117289
13.4091	3.29281e-05	13.4091	6.15177e-05	13.4091	1.4329e-05	13.4091	2.57822e-05	13.4091	5.33303e-05	13.4091	-5.86367e-05
13.4054	2.67109e-05	13.4054	6.33073e-05	13.4054	-2.01658e-05	13.4054	5.18097e-05	13.4054	6.53527e-05	13.4054	4.22562e-05
13.4017	2.88491e-05	13.4017	6.02413e-05	13.4017	9.51135e-05	13.4017	9.01727e-05	13.4017	4.6348e-05	13.4017	5.07609e-05
13.398	2.08226e-05	13.398	6.46758e-05	13.398	3.00734e-05	13.398	6.57468e-05	13.398	9.65806e-05	13.398	-2.59857e-05
13.3943	1.67107e-05	13.3943	7.02157e-05	13.3943	-3.78782e-05	13.3943	8.70275e-05	13.3943	5.75331e-05	13.3943	2.18041e-05
13.3907	1.95068e-05	13.3907	6.03071e-05	13.3907	-6.68598e-06	13.3907	3.78437e-05	13.3907	5.8655e-05	13.3907	1.69308e-05
13.387	3.22373e-05	13.387	5.60831e-05	13.387	-4.85273e-06	13.387	2.88553e-06	13.387	2.43126e-05	13.387	3.44903e-05
13.3833	3.53294e-05	13.3833	4.91089e-05	13.3833	-1.06895e-05	13.3833	4.57789e-05	13.3833	3.37898e-05	13.3833	-8.23744e-06
13.3796	4.22045e-05	13.3796	6.9584e-05	13.3796	3.71503e-05	13.3796	-2.74702e-05	13.3796	6.16187e-05	13.3796	5.79608e-05
13.3759	2.40464e-05	13.3759	5.85832e-05	13.3759	4.07899e-05	13.3759	4.18113e-05	13.3759	8.84597e-05	13.3759	0.000168176
13.3722	4.89151e-05	13.3722	6.88735e-05	13.3722	1.48278e-06	13.3722	9.73289e-05	13.3722	6.77806e-05	13.3722	0.000127822
13.3686	2.77306e-05	13.3686	5.72542e-05	13.3686	1.45043e-05	13.3686	4.40909e-05	13.3686	5.68968e-05	13.3686	3.15506e-05
[truncated: 63,553 more rows]

## Sheet: Fig. 2c
[EMI][TFSI] 100 wt%		[EMI][TFSI] 80 wt%		[EMI][TFSI] 60 wt%		[EMI][TFSI] 40 wt%		[EMI][TFSI] 20 wt%		[EMI][TFSI] 0 wt%
Wavelength (cm-1)	Normalized Intensity (a.u.)	Wavelength (cm-1)	Normalized Intensity (a.u.)	Wavelength (cm-1)	Normalized Intensity (a.u.)	Wavelength (cm-1)	Normalized Intensity (a.u.)	Wavelength (cm-1)	Normalized Intensity (a.u.)	Wavelength (cm-1)	Normalized Intensity (a.u.)
4000	76.57	4000	69.19	4000	120.64	4000	91.5	4000	117.195	4000	111.163
3999	76.57	3999	69.19	3999	120.63	3999	91.5	3999	117.185	3999	111.156
3998	76.57	3998	69.18	3998	120.62	3998	91.5	3998	117.187	3998	111.152
3997	76.58	3997	69.18	3997	120.62	3997	91.5	3997	117.198	3997	111.156
3996	76.59	3996	69.18	3996	120.63	3996	91.5	3996	117.21	3996	111.165
3995	76.6	3995	69.18	3995	120.64	3995	91.49	3995	117.219	3995	111.177
3994	76.61	3994	69.18	3994	120.65	3994	91.5	3994	117.225	3994	111.188
3993	76.61	3993	69.19	3993	120.67	3993	91.51	3993	117.227	3993	111.193
3992	76.61	3992	69.18	3992	120.67	3992	91.52	3992	117.222	3992	111.187
3991	76.6	3991	69.18	3991	120.67	3991	91.52	3991	117.208	3991	111.169
3990	76.61	3990	69.17	3990	120.65	3990	91.5	3990	117.195	3990	111.147
3989	76.61	3989	69.16	3989	120.65	3989	91.49	3989	117.196	3989	111.133
3988	76.6	3988	69.17	3988	120.65	3988	91.48	3988	117.215	3988	111.132
3987	76.6	3987	69.19	3987	120.66	3987	91.48	3987	117.239	3987	111.143
3986	76.58	3986	69.2	3986	120.66	3986	91.49	3986	117.255	3986	111.157
3985	76.57	3985	69.21	3985	120.66	3985	91.5	3985	117.256	3985	111.169
3984	76.55	3984	69.2	3984	120.65	3984	91.49	3984	117.244	3984	111.174
3983	76.54	3983	69.17	3983	120.66	3983	91.48	3983	117.229	3983	111.175
3982	76.54	3982	69.15	3982	120.67	3982	91.47	3982	117.219	3982	111.177
3981	76.54	3981	69.14	3981	120.67	3981	91.46	3981	117.215	3981	111.184
3980	76.54	3980	69.14	3980	120.68	3980	91.45	3980	117.215	3980	111.196
3979	76.54	3979	69.14	3979	120.68	3979	91.44	3979	117.217	3979	111.211
3978	76.55	3978	69.15	3978	120.68	3978	91.44	3978	117.225	3978	111.223
3977	76.56	3977	69.18	3977	120.69	3977	91.46	3977	117.243	3977	111.23
3976	76.56	3976	69.2	3976	120.71	3976	91.47	3976	117.268	3976	111.232
3975	76.56	3975	69.22	3975	120.72	3975	91.49	3975	117.288	3975	111.233
3974	76.56	3974	69.23	3974	120.71	3974	91.5	3974	117.296	3974	111.236
3973	76.55	3973	69.23	3973	120.71	3973	91.51	3973	117.292	3973	111.24
3972	76.55	3972	69.21	3972	120.7	3972	91.52	3972	117.282	3972	111.242
3971	76.55	3971	69.18	3971	120.69	3971	91.52	3971	117.268	3971	111.237
3970	76.55	3970	69.16	3970	120.67	3970	91.51	3970	117.258	3970	111.226
3969	76.55	3969	69.16	3969	120.66	3969	91.49	3969	117.258	3969	111.216
3968	76.55	3968	69.17	3968	120.65	3968	91.47	3968	117.27	3968	111.214
3967	76.55	3967	69.19	3967	120.65	3967	91.47	3967	117.285	3967	111.22
3966	76.55	3966	69.2	3966	120.66	3966	91.48	3966	117.297	3966	111.23
3965	76.55	3965	69.19	3965	120.68	3965	91.5	3965	117.305	3965	111.237
3964	76.54	3964	69.18	3964	120.69	3964	91.5	3964	117.311	3964	111.242
3963	76.55	3963	69.16	3963	120.7	3963	91.5	3963	117.314	3963	111.245
3962	76.56	3962	69.16	3962	120.69	3962	91.5	3962	117.31	3962	111.249
3961	76.57	3961	69.17	3961	120.67	3961	91.5	3961	117.298	3961	111.253
3960	76.56	3960	69.18	3960	120.65	3960	91.5	3960	117.283	3960	111.253
3959	76.56	3959	69.2	3959	120.64	3959	91.5	3959	117.27	3959	111.245
3958	76.56	3958	69.22	3958	120.63	3958	91.51	3958	117.264	3958	111.23
3957	76.56	3957	69.25	3957	120.63	3957	91.53	3957	117.269	3957	111.217
3956	76.57	3956	69.26	3956	120.64	3956	91.55	3956	117.278	3956	111.211
3955	76.58	3955	69.26	3955	120.64	3955	91.56	3955	117.283	3955	111.212
3954	76.58	3954	69.27	3954	120.63	3954	91.57	3954	117.282	3954	111.216
3953	76.59	3953	69.29	3953	120.64	3953	91.59	3953	117.283	3953	111.225
3952	76.6	3952	69.33	3952	120.66	3952	91.61	3952	117.29	3952	111.241
3951	76.61	3951	69.37	3951	120.69	3951	91.62	3951	117.303	3951	111.271
3950	76.62	3950	69.39	3950	120.73	3950	91.64	3950	117.317	3950	111.311
3949	76.63	3949	69.4	3949	120.76	3949	91.64	3949	117.328	3949	111.347
3948	76.64	3948	69.4	3948	120.77	3948	91.65	3948	117.331	3948	111.36
3947	76.65	3947	69.39	3947	120.77	3947	91.64	3947	117.33	3947	111.347
3946	76.65	3946	69.38	3946	120.76	3946	91.63	3946	117.327	3946	111.322
3945	76.64	3945	69.36	3945	120.76	3945	91.62	3945	117.319	3945	111.298
3944	76.62	3944	69.35	3944	120.75	3944	91.61	3944	117.306	3944	111.282
3943	76.61	3943	69.34	3943	120.75	3943	91.61	3943	117.296	3943	111.278
3942	76.63	3942	69.35	3942	120.74	3942	91.62	3942	117.299	3942	111.283
3941	76.65	3941	69.35	3941	120.75	3941	91.63	3941	117.308	3941	111.294
3940	76.66	3940	69.36	3940	120.76	3940	91.65	3940	117.307	3940	111.299
3939	76.67	3939	69.37	3939	120.74	3939	91.67	3939	117.285	3939	111.287
3938	76.67	3938	69.4	3938	120.7	3938	91.68	3938	117.253	3938	111.259
3937	76.69	3937	69.43	3937	120.67	3937	91.69	3937	117.237	3937	111.231
3936	76.7	3936	69.45	3936	120.67	3936	91.7	3936	117.244	3936	111.22
3935	76.72	3935	69.46	3935	120.69	3935	91.72	3935	117.258	3935	111.227
3934	76.72	3934	69.47	3934	120.7	3934	91.74	3934	117.268	3934	111.248
3933	76.72	3933	69.48	3933	120.72	3933	91.74	3933	117.286	3933	111.279
3932	76.72	3932	69.48	3932	120.76	3932	91.73	3932	117.326	3932	111.314
3931	76.73	3931	69.49	3931	120.8	3931	91.74	3931	117.367	3931	111.338
3930	76.75	3930	69.53	3930	120.84	3930	91.76	3930	117.388	3930	111.338
3929	76.78	3929	69.56	3929	120.86	3929	91.8	3929	117.392	3929	111.325
3928	76.8	3928	69.59	3928	120.89	3928	91.84	3928	117.407	3928	111.315
3927	76.82	3927	69.61	3927	120.93	3927	91.87	3927	117.441	3927	111.316
3926	76.84	3926	69.63	3926	120.96	3926	91.9	3926	117.472	3926	111.311
3925	76.85	3925	69.65	3925	120.96	3925	91.91	3925	117.487	3925	111.295
3924	76.87	3924	69.65	3924	120.94	3924	91.91	3924	117.49	3924	111.28
3923	76.87	3923	69.62	3923	120.92	3923	91.89	3923	117.482	3923	111.277
3922	76.87	3922	69.6	3922	120.89	3922	91.89	3922	117.449	3922	111.282
3921	76.86	3921	69.59	3921	120.83	3921	91.88	3921	117.392	3921	111.287
3920	76.84	3920	69.58	3920	120.76	3920	91.85	3920	117.333	3920	111.301
3919	76.82	3919	69.53	3919	120.71	3919	91.8	3919	117.291	3919	111.334
3918	76.78	3918	69.49	3918	120.68	3918	91.77	3918	117.261	3918	111.37
3917	76.76	3917	69.47	3917	120.66	3917	91.75	3917	117.232	3917	111.381
3916	76.75	3916	69.47	3916	120.63	3916	91.74	3916	117.208	3916	111.36
3915	76.73	3915	69.46	3915	120.62	3915	91.72	3915	117.196	3915	111.323
3914	76.71	3914	69.46	3914	120.62	3914	91.72	3914	117.189	3914	111.286
3913	76.7	3913	69.47	3913	120.62	3913	91.74	3913	117.182	3913	111.252
3912	76.71	3912	69.51	3912	120.62	3912	91.77	3912	117.182	3912	111.224
3911	76.75	3911	69.56	3911	120.65	3911	91.8	3911	117.198	3911	111.205
3910	76.8	3910	69.63	3910	120.69	3910	91.84	3910	117.223	3910	111.194
3909	76.87	3909	69.69	3909	120.74	3909	91.87	3909	117.257	3909	111.194
3908	76.93	3908	69.75	3908	120.81	3908	91.91	3908	117.311	3908	111.208
3907	76.99	3907	69.78	3907	120.89	3907	91.96	3907	117.389	3907	111.24
3906	77.03	3906	69.81	3906	120.96	3906	92.03	3906	117.466	3906	111.28
3905	77.06	3905	69.84	3905	121.01	3905	92.09	3905	117.517	3905	111.312
3904	77.07	3904	69.85	3904	121.03	3904	92.13	3904	117.547	3904	111.342
3903	77.07	3903	69.82	3903	121.08	3903	92.14	3903	117.579	3903	111.387
3902	77.06	3902	69.75	3902	121.15	3902	92.14	3902	117.622	3902	111.45
3901	77.04	3901	69.7	3901	121.19	3901	92.14	3901	117.646	3901	111.507
3900	77.02	3900	69.7	3900	121.15	3900	92.15	3900	117.619	3900	111.524
3899	77	3899	69.71	3899	121.05	3899	92.12	3899	117.547	3899	111.498
3898	76.97	3898	69.72	3898	120.93	3898	92.06	3898	117.461	3898	111.451
3897	76.94	3897	69.7	3897	120.84	3897	92	3897	117.387	3897	111.398
3896	76.91	3896	69.69	3896	120.79	3896	91.97	3896	117.34	3896	111.345
3895	76.91	3895	69.69	3895	120.77	3895	91.95	3895	117.328	3895	111.301
3894	76.9	3894	69.66	3894	120.78	3894	91.93	3894	117.347	3894	111.28
3893	76.87	3893	69.62	3893	120.79	3893	91.9	3893	117.369	3893	111.28
3892	76.84	3892	69.62	3892	120.76	3892	91.9	3892	117.36	3892	111.272
3891	76.87	3891	69.68	3891	120.72	3891	91.93	3891	117.327	3891	111.242
3890	76.92	3890	69.72	3890	120.71	3890	91.96	3890	117.322	3890	111.224
3889	76.94	3889	69.7	3889	120.8	3889	91.96	3889	117.374	3889	111.257
3888	76.92	3888	69.66	3888	120.89	3888	91.97	3888	117.42	3888	111.316
3887	76.89	3887	69.65	3887	120.9	3887	91.99	3887	117.397	3887	111.343
3886	76.9	3886	69.7	3886	120.84	3886	92.02	3886	117.355	3886	111.328
3885	76.96	3885	69.75	3885	120.84	3885	92.03	3885	117.384	3885	111.323
3884	77.02	3884	69.76	3884	120.92	3884	92.03	3884	117.477	3884	111.365
3883	77.03	3883	69.72	3883	121.01	3883	92.04	3883	117.552	3883	111.426
3882	76.99	3882	69.69	3882	121.04	3882	92.05	3882	117.562	3882	111.449
3881	76.94	3881	69.68	3881	121.02	3881	92.07	3881	117.545	3881	111.418
3880	76.94	3880	69.71	3880	120.99	3880	92.08	3880	117.553	3880	111.369
3879	76.98	3879	69.74	3879	120.99	3879	92.08	3879	117.581	3879	111.35
3878	77.02	3878	69.74	3878	121.02	3878	92.08	3878	117.613	3878	111.379
3877	77.02	3877	69.73	3877	121.06	3877	92.1	3877	117.63	3877	111.429
3876	77.01	3876	69.77	3876	121.07	3876	92.12	3876	117.614	3876	111.447
3875	77.03	3875	69.84	3875	121.05	3875	92.14	3875	117.588	3875	111.414
3874	77.08	3874	69.89	3874	121.07	3874	92.15	3874	117.61	3874	111.386
3873	77.11	3873	69.88	3873	121.16	3873	92.15	3873	117.698	3873	111.43
3872	77.08	3872	69.81	3872	121.26	3872	92.15	3872	117.774	3872	111.529
3871	77.03	3871	69.78	3871	121.25	3871	92.17	3871	117.752	3871	111.586
3870	77.02	3870	69.82	3870	121.15	3870	92.19	3870	117.682	3870	111.555
3869	77.06	3869	69.85	3869	121.09	3869	92.18	3869	117.672	3869	111.512
3868	77.07	3868	69.82	3868	121.14	3868	92.14	3868	117.733	3868	111.532
3867	77.05	3867	69.78	3867	121.21	3867	92.13	3867	117.774	3867	111.585
3866	77.03	3866	69.81	3866	121.2	3866	92.15	3866	117.741	3866	111.59
3865	77.04	3865	69.86	3865	121.16	3865	92.17	3865	117.723	3865	111.546
3864	77.05	3864	69.89	3864	121.21	3864	92.15	3864	117.799	3864	111.519
3863	77.07	3863	69.89	3863	121.3	3863	92.16	3863	117.884	3863	111.525
3862	77.08	3862	69.89	3862	121.31	3862	92.19	3862	117.88	3862	111.524
3861	77.08	3861	69.89	3861	121.26	3861	92.23	3861	117.82	3861	111.495
3860	77.1	3860	69.92	3860	121.23	3860	92.27	3860	117.793	3860	111.453
3859	77.14	3859	69.97	3859	121.27	3859	92.3	3859	117.846	3859	111.43
3858	77.21	3858	70.04	3858	121.36	3858	92.35	3858	117.959	3858	111.447
3857	77.28	3857	70.09	3857	121.45	3857	92.39	3857	118.063	3857	111.512
3856	77.31	3856	70.09	3856	121.41	3856	92.37	3856	118.018	3856	111.588
3855	77.24	3855	69.99	3855	121.19	3855	92.31	3855	117.769	3855	111.606
3854	77.14	3854	69.92	3854	120.99	3854	92.28	3854	117.57	3854	111.583
3853	77.15	3853	69.94	3853	121.03	3853	92.31	3853	117.608	3853	111.59
3852	77.22	3852	69.94	3852	121.15	3852	92.29	3852	117.722	3852	111.629
3851	77.2	3851	69.85	3851	121.22	3851	92.24	3851	117.763	3851	111.659
3850	77.12	3850	69.78	3850	121.2	3850	92.22	3850	117.722	3850	111.641
3849	77.06	3849	69.78	3849	121.12	3849	92.23	3849	117.648	3849	111.573
3848	77.04	3848	69.8	3848	121.05	3848	92.23	3848	117.599	3848	111.495
3847	77.03	3847	69.81	3847	120.99	3847	92.21	3847	117.579	3847	111.443
3846	77.01	3846	69.83	3846	120.95	3846	92.19	3846	117.562	3846	111.422
3845	77	3845	69.87	3845	120.92	3845	92.18	3845	117.542	3845	111.421
3844	77.01	3844	69.94	3844	120.91	3844	92.19	3844	117.543	3844	111.435
3843	77.05	3843	70	3843	120.95	3843	92.2	3843	117.586	3843	111.473
3842	77.1	3842	70.04	3842	121.02	3842	92.21	3842	117.668	3842	111.551
3841	77.13	3841	70.06	3841	121.1	3841	92.23	3841	117.749	3841	111.656
3840	77.15	3840	70.05	3840	121.15	3840	92.25	3840	117.791	3840	111.738
3839	77.16	3839	70.04	3839	121.18	3839	92.28	3839	117.803	3839	111.761
3838	77.18	3838	70.03	3838	121.2	3838	92.33	3838	117.799	3838	111.728
3837	77.2	3837	70.03	3837	121.21	3837	92.37	3837	117.779	3837	111.675
3836	77.19	3836	70	3836	121.19	3836	92.36	3836	117.741	3836	111.641
3835	77.13	3835	69.93	3835	121.16	3835	92.31	3835	117.696	3835	111.634
3834	77.05	3834	69.86	3834	121.12	3834	92.25	3834	117.644	3834	111.632
3833	76.98	3833	69.82	3833	121.07	3833	92.19	3833	117.576	3833	111.601
3832	76.95	3832	69.83	3832	121	3832	92.16	3832	117.501	3832	111.533
3831	76.96	3831	69.86	3831	120.94	3831	92.14	3831	117.452	3831	111.466
3830	76.98	3830	69.87	3830	120.92	3830	92.13	3830	117.445	3830	111.438
3829	77	3829	69.88	3829	120.93	3829	92.12	3829	117.467	3829	111.45
3828	77	3828	69.9	3828	120.94	3828	92.13	3828	117.48	3828	111.461
3827	77.03	3827	69.96	3827	120.92	3827	92.16	3827	117.472	3827	111.435
3826	77.09	3826	70.05	3826	120.92	3826	92.19	3826	117.481	3826	111.396
3825	77.17	3825	70.1	3825	120.99	3825	92.22	3825	117.558	3825	111.407
3824	77.23	3824	70.11	3824	121.11	3824	92.26	3824	117.672	3824	111.487
3823	77.23	3823	70.1	3823	121.19	3823	92.31	3823	117.731	3823	111.571
3822	77.21	3822	70.12	3822	121.19	3822	92.37	3822	117.727	3822	111.587
3821	77.22	3821	70.19	3821	121.17	3821	92.41	3821	117.731	3821	111.553
3820	77.26	3820	70.21	3820	121.19	3820	92.42	3820	117.762	3820	111.544
3819	77.25	3819	70.12	3819	121.25	3819	92.39	3819	117.794	3819	111.596
3818	77.19	3818	70.02	3818	121.25	3818	92.39	3818	117.764	3818	111.646
3817	77.12	3817	69.98	3817	121.14	3817	92.4	3817	117.642	3817	111.602
3816	77.09	3816	69.99	3816	120.97	3816	92.37	3816	117.517	3816	111.484
3815	77.08	3815	69.99	3815	120.89	3815	92.28	3815	117.465	3815	111.398
3814	77.06	3814	69.95	3814	120.89	3814	92.18	3814	117.45	3814	111.387
3813	77.02	3813	69.92	3813	120.88	3813	92.14	3813	117.411	3813	111.394
3812	77.02	3812	69.97	3812	120.84	3812	92.17	3812	117.359	3812	111.367
3811	77.06	3811	70.04	3811	120.81	3811	92.21	3811	117.358	3811	111.327
3810	77.09	3810	70.06	3810	120.86	3810	92.23	3810	117.43	3810	111.328
3809	77.1	3809	70.05	3809	120.92	3809	92.26	3809	117.503	3809	111.368
3808	77.1	3808	70.06	3808	120.92	3808	92.31	3808	117.513	3808	111.392
3807	77.17	3807	70.15	3807	120.89	3807	92.38	3807	117.505	3807	111.382
3806	77.28	3806	70.24	3806	120.92	3806	92.42	3806	117.56	3806	111.389
3805	77.35	3805	70.24	3805	121.04	3805	92.42	3805	117.68	3805	111.464
3804	77.34	3804	70.2	3804	121.18	3804	92.44	3804	117.773	3804	111.568
3803	77.28	3803	70.17	3803	121.2	3803	92.48	3803	117.75	3803	111.605
3802	77.24	3802	70.2	3802	121.15	3802	92.52	3802	117.673	3802	111.549
3801	77.27	3801	70.27	3801	121.12	3801	92.52	3801	117.658	3801	111.489
3800	77.31	3800	70.27	3800	121.16	3800	92.46	3800	117.691	3800	111.509
3799	77.27	3799	70.2	3799	121.18	3799	92.39	3799	117.692	3799	111.587
3798	77.17	3798	70.12	3798	121.1	3798	92.32	3798	117.611	3798	111.634
3797	77.07	3797	70.07	3797	120.95	3797	92.25	3797	117.476	3797	111.594
3796	77.01	3796	70.01	3796	120.79	3796	92.17	3796	117.36	3796	111.501
3795	76.96	3795	69.94	3795	120.68	3795	92.08	3795	117.283	3795	111.42
3794	76.91	3794	69.87	3794	120.59	3794	92.01	3794	117.206	3794	111.375
3793	76.84	3793	69.83	3793	120.48	3793	91.96	3793	117.103	3793	111.349
3792	76.78	3792	69.81	3792	120.36	3792	91.91	3792	117.003	3792	111.323
3791	76.74	3791	69.8	3791	120.28	3791	91.86	3791	116.944	3791	111.296
3790	76.74	3790	69.81	3790	120.25	3790	91.84	3790	116.928	3790	111.273
3789	76.77	3789	69.83	3789	120.25	3789	91.85	3789	116.933	3789	111.255
3788	76.8	3788	69.85	3788	120.27	3788	91.86	3788	116.953	3788	111.25
3787	76.81	3787	69.87	3787	120.3	3787	91.87	3787	116.991	3787	111.265
3786	76.81	3786	69.88	3786	120.34	3786	91.89	3786	117.041	3786	111.29
3785	76.81	3785	69.92	3785	120.38	3785	91.91	3785	117.084	3785	111.31
3784	76.84	3784	69.95	3784	120.42	3784	91.95	3784	117.116	3784	111.328
3783	76.87	3783	69.97	3783	120.46	3783	91.97	3783	117.147	3783	111.363
3782	76.88	3782	69.96	3782	120.52	3782	91.98	3782	117.175	3782	111.407
3781	76.87	3781	69.96	3781	120.56	3781	91.99	3781	117.195	3781	111.432
3780	76.85	3780	69.96	3780	120.59	3780	91.99	3780	117.22	3780	111.418
3779	76.85	3779	69.96	3779	120.62	3779	91.98	3779	117.249	3779	111.385
3778	76.86	3778	69.93	3778	120.63	3778	91.94	3778	117.258	3778	111.366
3777	76.86	3777	69.89	3777	120.62	3777	91.91	3777	117.232	3777	111.363
3776	76.86	3776	69.88	3776	120.59	3776	91.9	3776	117.181	3776	111.353
3775	76.88	3775	69.92	3775	120.55	3775	91.92	3775	117.143	3775	111.327
3774	76.91	3774	69.96	3774	120.54	3774	91.95	3774	117.155	3774	111.317
3773	76.91	3773	69.98	3773	120.58	3773	91.95	3773	117.208	3773	111.353
3772	76.89	3772	69.97	3772	120.61	3772	91.94	3772	117.245	3772	111.417
3771	76.87	3771	69.98	3771	120.6	3771	91.95	3771	117.247	3771	111.457
3770	76.89	3770	70.02	3770	120.6	3770	91.97	3770	117.259	3770	111.463
3769	76.95	3769	70.05	3769	120.65	3769	91.99	3769	117.312	3769	111.472
3768	76.98	3768	70.03	3768	120.74	3768	92.01	3768	117.375	3768	111.507
3767	76.97	3767	70	3767	120.79	3767	92.04	3767	117.398	3767	111.54
3766	76.96	3766	70	3766	120.79	3766	92.07	3766	117.375	3766	111.528
3765	76.98	3765	70.03	3765	120.76	3765	92.09	3765	117.354	3765	111.479
3764	77.01	3764	70.05	3764	120.78	3764	92.1	3764	117.38	3764	111.446
3763	77.04	3763	70.05	3763	120.82	3763	92.1	3763	117.433	3763	111.457
3762	77.06	3762	70.07	3762	120.85	3762	92.13	3762	117.463	3762	111.486
3761	77.08	3761	70.11	3761	120.87	3761	92.18	3761	117.476	3761	111.502
3760	77.12	3760	70.15	3760	120.93	3760	92.23	3760	117.537	3760	111.527
3759	77.16	3759	70.2	3759	121.06	3759	92.28	3759	117.645	3759	111.579
3758	77.2	3758	70.26	3758	121.17	3758	92.35	3758	117.714	3758	111.632
3757	77.25	3757	70.34	3757	121.22	3757	92.41	3757	117.736	3757	111.667
3756	77.33	3756	70.42	3756	121.28	3756	92.48	3756	117.787	3756	111.692
3755	77.43	3755	70.51	3755	121.39	3755	92.58	3755	117.902	3755	111.71
3754	77.57	3754	70.64	3754	121.49	3754	92.7	3754	118.025	3754	111.695
3753	77.71	3753	70.76	3753	121.53	3753	92.81	3753	118.102	3753	111.642
3752	77.77	3752	70.78	3752	121.58	3752	92.86	3752	118.183	3752	111.612
3751	77.76	3751	70.75	3751	121.7	3751	92.89	3751	118.289	3751	111.644
3750	77.78	3750	70.78	3750	121.81	3750	92.96	3750	118.337	3750	111.676
3749	77.84	3749	70.82	3749	121.85	3749	93.03	3749	118.329	3749	111.682
3748	77.87	3748	70.78	3748	121.92	3748	93.03	3748	118.369	3748	111.726
3747	77.83	3747	70.66	3747	122.03	3747	93	3747	118.447	3747	111.826
3746	77.74	3746	70.55	3746	121.98	3746	92.97	3746	118.394	3746	111.874
3745	77.67	3745	70.54	3745	121.74	3745	92.96	3745	118.212	3745	111.778
3744	77.68	3744	70.62	3744	121.53	3744	92.92	3744	118.09	3744	111.635
3743	77.69	3743	70.64	3743	121.48	3743	92.81	3743	118.059	3743	111.581
3742	77.63	3742	70.59	3742	121.48	3742	92.7	3742	118.024	3742	111.611
3741	77.55	3741	70.59	3741	121.43	3741	92.67	3741	117.933	3741	111.641
3740	77.53	3740	70.65	3740	121.34	3740	92.68	3740	117.838	3740	111.635
3739	77.56	3739	70.71	3739	121.29	3739	92.67	3739	117.815	3739	111.636
3738	77.59	3738	70.74	3738	121.3	3738	92.64	3738	117.837	3738	111.667
3737	77.58	3737	70.75	3737	121.31	3737	92.61	3737	117.838	3737	111.707
3736	77.55	3736	70.74	3736	121.33	3736	92.56	3736	117.846	3736	111.754
3735	77.49	3735	70.67	3735	121.41	3735	92.51	3735	117.901	3735	111.817
3734	77.43	3734	70.57	3734	121.48	3734	92.48	3734	117.93	3734	111.861
3733	77.37	3733	70.48	3733	121.39	3733	92.48	3733	117.832	3733	111.818
3732	77.33	3732	70.44	3732	121.17	3732	92.47	3732	117.637	3732	111.682
3731	77.31	3731	70.41	3731	120.96	3731	92.43	3731	117.468	3731	111.531
3730	77.3	3730	70.38	3730	120.84	3730	92.38	3730	117.384	3730	111.439
3729	77.28	3729	70.34	3729	120.8	3729	92.33	3729	117.34	3729	111.415
3728	77.25	3728	70.31	3728	120.72	3728	92.29	3728	117.255	3728	111.415
3727	77.2	3727	70.28	3727	120.6	3727	92.21	3727	117.134	3727	111.418
3726	77.15	3726	70.23	3726	120.51	3726	92.11	3726	117.053	3726	111.445
3725	77.1	3725	70.18	3725	120.51	3725	92.03	3725	117.043	3725	111.504
3724	77.05	3724	70.16	3724	120.54	3724	92.01	3724	117.067	3724	111.558
3723	77.02	3723	70.16	3723	120.57	3723	92.02	3723	117.09	3723	111.572
3722	77.02	3722	70.17	3722	120.58	3722	92.03	3722	117.116	3722	111.546
3721	77.03	3721	70.17	3721	120.61	3721	92.04	3721	117.158	3721	111.51
3720	77.06	3720	70.17	3720	120.65	3720	92.07	3720	117.216	3720	111.485
3719	77.1	3719	70.2	3719	120.7	3719	92.13	3719	117.274	3719	111.472
3718	77.13	3718	70.26	3718	120.72	3718	92.21	3718	117.31	3718	111.46
3717	77.17	3717	70.34	3717	120.73	3717	92.26	3717	117.335	3717	111.454
3716	77.21	3716	70.39	3716	120.75	3716	92.29	3716	117.371	3716	111.468
3715	77.25	3715	70.43	3715	120.77	3715	92.33	3715	117.398	3715	111.491
3714	77.3	3714	70.43	3714	120.74	3714	92.37	3714	117.377	3714	111.494
3713	77.33	3713	70.4	3713	120.68	3713	92.39	3713	117.321	3713	111.477
3712	77.33	3712	70.33	3712	120.67	3712	92.38	3712	117.303	3712	111.476
3711	77.31	3711	70.28	3711	120.75	3711	92.36	3711	117.339	3711	111.506
3710	77.28	3710	70.24	3710	120.82	3710	92.35	3710	117.365	3710	111.535
3709	77.24	3709	70.19	3709	120.82	3709	92.33	3709	117.331	3709	111.532
3708	77.19	3708	70.13	3708	120.73	3708	92.3	3708	117.235	3708	111.493
3707	77.14	3707	70.06	3707	120.58	3707	92.24	3707	117.115	3707	111.435
3706	77.11	3706	69.99	3706	120.45	3706	92.18	3706	117.019	3706	111.383
3705	77.09	3705	69.92	3705	120.36	3705	92.13	3705	116.966	3705	111.353
3704	77.07	3704	69.86	3704	120.31	3704	92.08	3704	116.946	3704	111.344
3703	77.06	3703	69.79	3703	120.28	3703	92.05	3703	116.937	3703	111.341
3702	77.05	3702	69.73	3702	120.26	3702	92.02	3702	116.922	3702	111.333
3701	77.07	3701	69.68	3701	120.25	3701	92	3701	116.898	3701	111.324
3700	77.09	3700	69.62	3700	120.26	3700	91.99	3700	116.878	3700	111.323
3699	77.1	3699	69.56	3699	120.29	3699	92	3699	116.878	3699	111.33
3698	77.11	3698	69.51	3698	120.31	3698	92.03	3698	116.891	3698	111.32
3697	77.13	3697	69.49	3697	120.32	3697	92.07	3697	116.915	3697	111.283
3696	77.17	3696	69.48	3696	120.35	3696	92.1	3696	116.973	3696	111.247
3695	77.23	3695	69.48	3695	120.42	3695	92.14	3695	117.068	3695	111.246
3694	77.29	3694	69.49	3694	120.51	3694	92.21	3694	117.16	3694	111.278
3693	77.35	3693	69.49	3693	120.57	3693	92.27	3693	117.213	3693	111.326
3692	77.38	3692	69.45	3692	120.6	3692	92.3	3692	117.221	3692	111.378
3691	77.34	3691	69.34	3691	120.61	3691	92.27	3691	117.2	3691	111.432
3690	77.27	3690	69.22	3690	120.59	3690	92.24	3690	117.16	3690	111.461
3689	77.22	3689	69.15	3689	120.54	3689	92.23	3689	117.109	3689	111.434
3688	77.22	3688	69.13	3688	120.47	3688	92.22	3688	117.057	3688	111.365
3687	77.21	3687	69.09	3687	120.41	3687	92.18	3687	117.024	3687	111.305
3686	77.15	3686	69.02	3686	120.39	3686	92.12	3686	117.012	3686	111.275
3685	77.09	3685	69	3685	120.36	3685	92.1	3685	116.994	3685	111.25
3684	77.06	3684	69.03	3684	120.32	3684	92.1	3684	116.971	3684	111.217
3683	77.07	3683	69.09	3683	120.31	3683	92.1	3683	116.979	3683	111.197
3682	77.11	3682	69.16	3682	120.36	3682	92.12	3682	117.03	3682	111.209
3681	77.18	3681	69.25	3681	120.44	3681	92.17	3681	117.101	3681	111.235
3680	77.29	3680	69.33	3680	120.53	3680	92.25	3680	117.194	3680	111.268
3679	77.42	3679	69.35	3679	120.66	3679	92.34	3679	117.343	3679	111.344
3678	77.51	3678	69.26	3678	120.84	3678	92.41	3678	117.512	3678	111.476
3677	77.51	3677	69.14	3677	120.93	3677	92.47	3677	117.587	3677	111.587
3676	77.49	3676	69.11	3676	120.94	3676	92.55	3676	117.576	3676	111.589
3675	77.52	3675	69.2	3675	120.93	3675	92.61	3675	117.556	3675	111.508
3674	77.57	3674	69.26	3674	120.96	3674	92.61	3674	117.547	3674	111.446
3673	77.53	3673	69.21	3673	121.01	3673	92.58	3673	117.534	3673	111.452
3672	77.43	3672	69.14	3672	120.98	3672	92.55	3672	117.45	3672	111.461
3671	77.3	3671	69.06	3671	120.82	3671	92.46	3671	117.303	3671	111.403
3670	77.21	3670	68.97	3670	120.65	3670	92.33	3670	117.209	3670	111.314
3669	77.16	3669	68.87	3669	120.53	3669	92.19	3669	117.167	3669	111.251
3668	77.1	3668	68.77	3668	120.41	3668	92.07	3668	117.077	3668	111.215
3667	76.99	3667	68.66	3667	120.24	3667	91.97	3667	116.92	3667	111.183
3666	76.88	3666	68.58	3666	120.05	3666	91.87	3666	116.74	3666	111.135
3665	76.79	3665	68.51	3665	119.89	3665	91.76	3665	116.589	3665	111.076
3664	76.73	3664	68.47	3664	119.77	3664	91.66	3664	116.486	3664	111.019
3663	76.7	3663	68.45	3663	119.69	3663	91.57	3663	116.424	3663	110.972
3662	76.69	3662	68.46	3662	119.63	3662	91.53	3662	116.388	3662	110.93
3661	76.73	3661	68.52	3661	119.61	3661	91.53	3661	116.392	3661	110.895
3660	76.79	3660	68.6	3660	119.66	3660	91.57	3660	116.46	3660	110.88
3659	76.87	3659	68.69	3659	119.78	3659	91.65	3659	116.583	3659	110.886
3658	76.94	3658	68.8	3658	119.91	3658	91.76	3658	116.702	3658	110.895
3657	77.01	3657	68.95	3657	119.99	3657	91.89	3657	116.776	3657	110.882
3656	77.1	3656	69.13	3656	120.06	3656	92	3656	116.83	3656	110.86
3655	77.2	3655	69.27	3655	120.17	3655	92.09	3655	116.918	3655	110.873
3654	77.31	3654	69.38	3654	120.35	3654	92.18	3654	117.057	3654	110.939
3653	77.4	3653	69.48	3653	120.52	3653	92.29	3653	117.175	3653	111.014
3652	77.46	3652	69.58	3652	120.57	3652	92.38	3652	117.177	3652	111.027
3651	77.47	3651	69.63	3651	120.52	3651	92.38	3651	117.094	3651	110.972
3650	77.41	3650	69.62	3650	120.52	3650	92.34	3650	117.078	3650	110.943
3649	77.33	3649	69.61	3649	120.6	3649	92.32	3649	117.137	3649	110.983
3648	77.25	3648	69.61	3648	120.6	3648	92.29	3648	117.115	3648	111.018
3647	77.15	3647	69.58	3647	120.43	3647	92.19	3647	116.948	3647	110.989
3646	77.03	3646	69.51	3646	120.18	3646	92.04	3646	116.714	3646	110.918
3645	76.92	3645	69.45	3645	119.94	3645	91.9	3645	116.506	3645	110.838
3644	76.85	3644	69.43	3644	119.75	3644	91.81	3644	116.357	3644	110.754
3643	76.82	3643	69.45	3643	119.59	3643	91.76	3643	116.253	3643	110.661
3642	76.8	3642	69.48	3642	119.46	3642	91.72	3642	116.169	3642	110.568
3641	76.78	3641	69.5	3641	119.36	3641	91.68	3641	116.095	3641	110.494
3640	76.76	3640	69.51	3640	119.31	3640	91.65	3640	116.03	3640	110.439
3639	76.76	3639	69.56	3639	119.29	3639	91.66	3639	115.987	3639	110.385
3638	76.81	3638	69.63	3638	119.3	3638	91.69	3638	115.986	3638	110.336
3637	76.86	3637	69.69	3637	119.34	3637	91.73	3637	116.028	3637	110.311
3636	76.91	3636	69.74	3636	119.39	3636	91.76	3636	116.082	3636	110.318
3635	76.96	3635	69.81	3635	119.43	3635	91.81	3635	116.125	3635	110.329
3634	77.05	3634	69.92	3634	119.47	3634	91.87	3634	116.179	3634	110.332
3633	77.17	3633	70.03	3633	119.57	3633	91.94	3633	116.276	3633	110.344
3632	77.25	3632	70.09	3632	119.68	3632	91.99	3632	116.383	3632	110.382
3631	77.27	3631	70.11	3631	119.7	3631	92.02	3631	116.396	3631	110.401
3630	77.24	3630	70.11	3630	119.63	3630	92.04	3630	116.319	3630	110.351
3629	77.23	3629	70.16	3629	119.61	3629	92.08	3629	116.306	3629	110.271
3628	77.29	3628	70.23	3628	119.66	3628	92.12	3628	116.368	3628	110.228
3627	77.31	3627	70.23	3627	119.7	3627	92.1	3627	116.386	3627	110.227
3626	77.25	3626	70.18	3626	119.65	3626	92.06	3626	116.323	3626	110.228
3625	77.18	3625	70.16	3625	119.56	3625	92	3625	116.223	3625	110.194
3624	77.15	3624	70.19	3624	119.5	3624	91.96	3624	116.159	3624	110.137
3623	77.17	3623	70.22	3623	119.51	3623	91.93	3623	116.167	3623	110.101
3622	77.2	3622	70.25	3622	119.57	3622	91.93	3622	116.204	3622	110.106
3621	77.22	3621	70.28	3621	119.6	3621	91.95	3621	116.209	3621	110.125
3620	77.23	3620	70.32	3620	119.59	3620	91.97	3620	116.187	3620	110.129
3619	77.26	3619	70.38	3619	119.59	3619	91.99	3619	116.188	3619	110.114
3618	77.3	3618	70.44	3618	119.61	3618	92.01	3618	116.214	3618	110.102
3617	77.33	3617	70.46	3617	119.64	3617	92.02	3617	116.243	3617	110.11
3616	77.31	3616	70.44	3616	119.67	3616	92.03	3616	116.257	3616	110.132
3615	77.29	3615	70.42	3615	119.66	3615	92.04	3615	116.247	3615	110.134
3614	77.29	3614	70.43	3614	119.64	3614	92.06	3614	116.223	3614	110.094
3613	77.32	3613	70.46	3613	119.61	3613	92.08	3613	116.198	3613	110.033
3612	77.35	3612	70.46	3612	119.57	3612	92.08	3612	116.157	3612	109.988
3611	77.33	3611	70.42	3611	119.5	3611	92.06	3611	116.074	3611	109.969
3610	77.28	3610	70.36	3610	119.39	3610	92.02	3610	115.96	3610	109.954
3609	77.24	3609	70.33	3609	119.3	3609	91.99	3609	115.872	3609	109.924
3608	77.22	3608	70.32	3608	119.26	3608	91.98	3608	115.847	3608	109.885
3607	77.22	3607	70.33	3607	119.24	3607	91.97	3607	115.843	3607	109.853
3606	77.2	3606	70.34	3606	119.2	3606	91.95	3606	115.803	3606	109.831
3605	77.17	3605	70.34	3605	119.12	3605	91.93	3605	115.723	3605	109.807
3604	77.14	3604	70.35	3604	119.04	3604	91.89	3604	115.646	3604	109.777
3603	77.12	3603	70.36	3603	118.98	3603	91.86	3603	115.605	3603	109.749
3602	77.12	3602	70.37	3602	118.95	3602	91.83	3602	115.594	3602	109.732
3601	77.13	3601	70.38	3601	118.93	3601	91.8	3601	115.592	3601	109.729
3600	77.14	3600	70.39	3600	118.92	3600	91.79	3600	115.593	3600	109.736
3599	77.16	3599	70.41	3599	118.93	3599	91.81	3599	115.603	3599	109.745
3598	77.18	3598	70.45	3598	118.96	3598	91.84	3598	115.615	3598	109.755
3597	77.17	3597	70.47	3597	118.98	3597	91.88	3597	115.614	3597	109.767
3596	77.15	3596	70.47	3596	119	3596	91.9	3596	115.6	3596	109.785
3595	77.13	3595	70.46	3595	119.02	3595	91.92	3595	115.596	3595	109.799
3594	77.13	3594	70.46	3594	119.06	3594	91.95	3594	115.626	3594	109.8
3593	77.17	3593	70.49	3593	119.11	3593	92	3593	115.691	3593	109.79
3592	77.22	3592	70.52	3592	119.17	3592	92.06	3592	115.762	3592	109.782
3591	77.24	3591	70.53	3591	119.2	3591	92.09	3591	115.804	3591	109.785
3590	77.23	3590	70.52	3590	119.2	3590	92.08	3590	115.794	3590	109.791
3589	77.21	3589	70.5	3589	119.18	3589	92.05	3589	115.762	3589	109.79
3588	77.21	3588	70.5	3588	119.19	3588	92.02	3588	115.765	3588	109.787
3587	77.23	3587	70.5	3587	119.22	3587	92.01	3587	115.794	3587	109.784
3586	77.24	3586	70.48	3586	119.2	3586	91.97	3586	115.785	3586	109.779
3585	77.19	3585	70.42	3585	119.12	3585	91.92	3585	115.719	3585	109.772
3584	77.11	3584	70.36	3584	119.01	3584	91.86	3584	115.632	3584	109.763
3583	77.03	3583	70.31	3583	118.91	3583	91.81	3583	115.559	3583	109.752
3582	76.98	3582	70.29	3582	118.84	3582	91.77	3582	115.512	3582	109.745
3581	76.94	3581	70.28	3581	118.78	3581	91.73	3581	115.481	3581	109.744
3580	76.91	3580	70.28	3580	118.73	3580	91.71	3580	115.459	3580	109.75
3579	76.9	3579	70.27	3579	118.71	3579	91.7	3579	115.457	3579	109.756
3578	76.91	3578	70.27	3578	118.73	3578	91.73	3578	115.483	3578	109.759
3577	76.94	3577	70.28	3577	118.78	3577	91.78	3577	115.533	3577	109.759
3576	76.99	3576	70.3	3576	118.84	3576	91.84	3576	115.585	3576	109.764
3575	77.03	3575	70.33	3575	118.89	3575	91.88	3575	115.623	3575	109.774
3574	77.06	3574	70.36	3574	118.93	3574	91.91	3574	115.649	3574	109.782
3573	77.1	3573	70.4	3573	118.97	3573	91.94	3573	115.68	3573	109.785
3572	77.14	3572	70.46	3572	119.02	3572	91.98	3572	115.727	3572	109.786
3571	77.19	3571	70.5	3571	119.08	3571	92.02	3571	115.787	3571	109.792
3570	77.24	3570	70.53	3570	119.13	3570	92.05	3570	115.835	3570	109.809
3569	77.28	3569	70.54	3569	119.17	3569	92.06	3569	115.867	3569	109.838
3568	77.29	3568	70.54	3568	119.24	3568	92.07	3568	115.912	3568	109.889
3567	77.3	3567	70.56	3567	119.32	3567	92.08	3567	115.979	3567	109.952
3566	77.29	3566	70.57	3566	119.37	3566	92.1	3566	116.018	3566	109.988
3565	77.25	3565	70.55	3565	119.33	3565	92.09	3565	115.995	3565	109.972
3564	77.19	3564	70.51	3564	119.24	3564	92.06	3564	115.934	3564	109.917
3563	77.14	3563	70.47	3563	119.15	3563	92.04	3563	115.873	3563	109.851
3562	77.11	3562	70.45	3562	119.08	3562	92.02	3562	115.828	3562	109.801
3561	77.09	3561	70.42	3561	119.03	3561	92	3561	115.787	3561	109.78
3560	77.05	3560	70.39	3560	118.98	3560	91.97	3560	115.741	3560	109.785
3559	77.01	3559	70.36	3559	118.93	3559	91.95	3559	115.697	3559	109.799
3558	76.98	3558	70.35	3558	118.89	3558	91.95	3558	115.672	3558	109.808
3557	76.98	3557	70.36	3557	118.86	3557	91.96	3557	115.667	3557	109.809
3556	77	3556	70.39	3556	118.85	3556	91.98	3556	115.674	3556	109.812
3555	77.02	3555	70.42	3555	118.85	3555	91.99	3555	115.682	3555	109.825
3554	77.05	3554	70.44	3554	118.85	3554	92	3554	115.685	3554	109.846
3553	77.08	3553	70.48	3553	118.87	3553	92.02	3553	115.687	3553	109.862
3552	77.1	3552	70.51	3552	118.89	3552	92.04	3552	115.688	3552	109.866
3551	77.12	3551	70.53	3551	118.9	3551	92.05	3551	115.685	3551	109.865
3550	77.12	3550	70.53	3550	118.89	3550	92.05	3550	115.675	3550	109.868
3549	77.11	3549	70.51	3549	118.89	3549	92.05	3549	115.665	3549	109.874
3548	77.11	3548	70.51	3548	118.91	3548	92.05	3548	115.662	3548	109.882
3547	77.12	3547	70.52	3547	118.94	3547	92.06	3547	115.667	3547	109.897
3546	77.13	3546	70.53	3546	118.98	3546	92.07	3546	115.669	3546	109.921
3545	77.13	3545	70.54	3545	118.99	3545	92.08	3545	115.658	3545	109.94
3544	77.14	3544	70.55	3544	118.98	3544	92.1	3544	115.642	3544	109.933
3543	77.15	3543	70.55	3543	118.95	3543	92.11	3543	115.629	3543	109.9
3542	77.16	3542	70.55	3542	118.91	3542	92.12	3542	115.618	3542	109.858
3541	77.16	3541	70.53	3541	118.85	3541	92.11	3541	115.6	3541	109.829
3540	77.15	3540	70.51	3540	118.8	3540	92.11	3540	115.579	3540	109.819
3539	77.13	3539	70.5	3539	118.77	3539	92.1	3539	115.573	3539	109.825
3538	77.12	3538	70.51	3538	118.78	3538	92.12	3538	115.585	3538	109.838
3537	77.11	3537	70.53	3537	118.79	3537	92.13	3537	115.604	3537	109.85
3536	77.1	3536	70.54	3536	118.79	3536	92.13	3536	115.611	3536	109.856
3535	77.09	3535	70.53	3535	118.78	3535	92.12	3535	115.601	3535	109.851
3534	77.09	3534	70.53	3534	118.77	3534	92.11	3534	115.589	3534	109.837
3533	77.11	3533	70.55	3533	118.79	3533	92.12	3533	115.591	3533	109.828
3532	77.14	3532	70.59	3532	118.82	3532	92.16	3532	115.608	3532	109.838
3531	77.16	3531	70.62	3531	118.84	3531	92.18	3531	115.626	3531	109.87
3530	77.16	3530	70.64	3530	118.84	3530	92.2	3530	115.635	3530	109.907
3529	77.17	3529	70.65	3529	118.84	3529	92.21	3529	115.636	3529	109.924
3528	77.18	3528	70.67	3528	118.86	3528	92.23	3528	115.642	3528	109.905
3527	77.2	3527	70.68	3527	118.89	3527	92.26	3527	115.647	3527	109.866
3526	77.21	3526	70.67	3526	118.9	3526	92.26	3526	115.628	3526	109.832
3525	77.19	3525	70.64	3525	118.87	3525	92.23	3525	115.579	3525	109.82
3524	77.16	3524	70.62	3524	118.83	3524	92.18	3524	115.53	3524	109.828
3523	77.15	3523	70.62	3523	118.81	3523	92.16	3523	115.516	3523	109.838
3522	77.15	3522	70.63	3522	118.8	3522	92.17	3522	115.529	3522	109.839
3521	77.15	3521	70.63	3521	118.77	3521	92.18	3521	115.528	3521	109.831
3520	77.13	3520	70.61	3520	118.71	3520	92.17	3520	115.488	3520	109.817
3519	77.12	3519	70.59	3519	118.65	3519	92.14	3519	115.431	3519	109.798
3518	77.12	3518	70.6	3518	118.62	3518	92.13	3518	115.401	3518	109.778
3517	77.14	3517	70.62	3517	118.63	3517	92.15	3517	115.408	3517	109.761
3516	77.14	3516	70.65	3516	118.65	3516	92.16	3516	115.425	3516	109.751
3515	77.13	3515	70.65	3515	118.63	3515	92.16	3515	115.423	3515	109.744
3514	77.12	3514	70.65	3514	118.6	3514	92.17	3514	115.413	3514	109.738
3513	77.14	3513	70.66	3513	118.6	3513	92.19	3513	115.427	3513	109.735
3512	77.2	3512	70.7	3512	118.65	3512	92.24	3512	115.471	3512	109.74
3511	77.25	3511	70.73	3511	118.7	3511	92.27	3511	115.513	3511	109.746
3510	77.26	3510	70.75	3510	118.71	3510	92.27	3510	115.513	3510	109.745
3509	77.24	3509	70.74	3509	118.7	3509	92.26	3509	115.481	3509	109.733
3508	77.23	3508	70.75	3508	118.69	3508	92.26	3508	115.459	3508	109.719
3507	77.27	3507	70.79	3507	118.71	3507	92.3	3507	115.473	3507	109.712
3506	77.32	3506	70.83	3506	118.75	3506	92.35	3506	115.494	3506	109.71
3505	77.35	3505	70.86	3505	118.75	3505	92.37	3505	115.484	3505	109.705
3504	77.35	3504	70.86	3504	118.72	3504	92.35	3504	115.445	3504	109.697
3503	77.34	3503	70.86	3503	118.69	3503	92.33	3503	115.419	3503	109.694
3502	77.34	3502	70.86	3502	118.69	3502	92.36	3502	115.429	3502	109.694
3501	77.35	3501	70.86	3501	118.7	3501	92.41	3501	115.448	3501	109.688
3500	77.34	3500	70.84	3500	118.69	3500	92.43	3500	115.433	3500	109.676
3499	77.33	3499	70.81	3499	118.66	3499	92.41	3499	115.382	3499	109.661
3498	77.32	3498	70.79	3498	118.62	3498	92.37	3498	115.335	3498	109.647
3497	77.33	3497	70.79	3497	118.62	3497	92.36	3497	115.326	3497	109.632
3496	77.35	3496	70.81	3496	118.62	3496	92.37	3496	115.341	3496	109.612
3495	77.35	3495	70.81	3495	118.61	3495	92.38	3495	115.337	3495	109.591
3494	77.32	3494	70.8	3494	118.55	3494	92.37	3494	115.296	3494	109.57
3493	77.28	3493	70.79	3493	118.49	3493	92.34	3493	115.247	3493	109.552
3492	77.28	3492	70.79	3492	118.46	3492	92.33	3492	115.224	3492	109.537
3491	77.29	3491	70.81	3491	118.46	3491	92.33	3491	115.229	3491	109.526
3490	77.32	3490	70.82	3490	118.46	3490	92.33	3490	115.235	3490	109.523
3489	77.33	3489	70.83	3489	118.45	3489	92.33	3489	115.228	3489	109.523
3488	77.33	3488	70.83	3488	118.45	3488	92.33	3488	115.222	3488	109.519
3487	77.33	3487	70.84	3487	118.46	3487	92.35	3487	115.232	3487	109.512
3486	77.34	3486	70.85	3486	118.49	3486	92.37	3486	115.25	3486	109.508
3485	77.35	3485	70.84	3485	118.52	3485	92.39	3485	115.261	3485	109.508
3484	77.36	3484	70.83	3484	118.53	3484	92.38	3484	115.258	3484	109.501
3483	77.37	3483	70.83	3483	118.52	3483	92.37	3483	115.247	3483	109.48
3482	77.39	3482	70.84	3482	118.5	3482	92.36	3482	115.228	3482	109.449
3481	77.39	3481	70.84	3481	118.47	3481	92.35	3481	115.194	3481	109.418
3480	77.35	3480	70.82	3480	118.41	3480	92.32	3480	115.144	3480	109.396
3479	77.31	3479	70.79	3479	118.36	3479	92.28	3479	115.097	3479	109.385
3478	77.27	3478	70.76	3478	118.32	3478	92.24	3478	115.075	3478	109.384
3477	77.27	3477	70.76	3477	118.32	3477	92.23	3477	115.079	3477	109.387
3476	77.3	3476	70.77	3476	118.34	3476	92.24	3476	115.089	3476	109.387
3475	77.33	3475	70.77	3475	118.36	3475	92.25	3475	115.084	3475	109.377
3474	77.33	3474	70.76	3474	118.35	3474	92.26	3474	115.061	3474	109.358
3473	77.33	3473	70.75	3473	118.33	3473	92.27	3473	115.03	3473	109.341
3472	77.32	3472	70.74	3472	118.3	3472	92.27	3472	115.007	3472	109.329
3471	77.31	3471	70.75	3471	118.27	3471	92.29	3471	114.989	3471	109.317
3470	77.29	3470	70.76	3470	118.25	3470	92.3	3470	114.97	3470	109.301
3469	77.28	3469	70.76	3469	118.22	3469	92.3	3469	114.951	3469	109.284
3468	77.27	3468	70.76	3468	118.21	3468	92.29	3468	114.94	3468	109.268
3467	77.28	3467	70.77	3467	118.22	3467	92.28	3467	114.935	3467	109.254
3466	77.29	3466	70.78	3466	118.22	3466	92.27	3466	114.913	3466	109.243
3465	77.28	3465	70.77	3465	118.18	3465	92.24	3465	114.86	3465	109.236
3464	77.26	3464	70.74	3464	118.12	3464	92.2	3464	114.791	3464	109.229
3463	77.24	3463	70.72	3463	118.07	3463	92.18	3463	114.746	3463	109.216
3462	77.24	3462	70.72	3462	118.06	3462	92.19	3462	114.739	3462	109.192
3461	77.25	3461	70.73	3461	118.07	3461	92.2	3461	114.745	3461	109.163
3460	77.23	3460	70.74	3460	118.06	3460	92.19	3460	114.73	3460	109.137
3459	77.21	3459	70.73	3459	118.04	3459	92.16	3459	114.696	3459	109.108
3458	77.21	3458	70.74	3458	118.02	3458	92.15	3458	114.678	3458	109.069
3457	77.24	3457	70.76	3457	118.04	3457	92.17	3457	114.694	3457	109.019
3456	77.28	3456	70.8	3456	118.06	3456	92.2	3456	114.714	3456	108.972
3455	77.31	3455	70.82	3455	118.04	3455	92.23	3455	114.696	3455	108.938
3454	77.32	3454	70.82	3454	118	3454	92.23	3454	114.639	3454	108.913
3453	77.32	3453	70.83	3453	117.96	3453	92.22	3453	114.581	3453	108.89
3452	77.34	3452	70.85	3452	117.96	3452	92.23	3452	114.558	3452	108.865
3451	77.36	3451	70.87	3451	117.96	3451	92.25	3451	114.554	3451	108.842
3450	77.36	3450	70.87	3450	117.94	3450	92.24	3450	114.527	3450	108.818
3449	77.36	3449	70.85	3449	117.87	3449	92.2	3449	114.459	3449	108.786
3448	77.36	3448	70.83	3448	117.8	3448	92.16	3448	114.38	3448	108.744
3447	77.38	3447	70.83	3447	117.76	3447	92.14	3447	114.333	3447	108.702
3446	77.42	3446	70.83	3446	117.74	3446	92.14	3446	114.31	3446	108.662
3445	77.43	3445	70.81	3445	117.71	3445	92.13	3445	114.268	3445	108.617
3444	77.42	3444	70.78	3444	117.64	3444	92.1	3444	114.188	3444	108.558
3443	77.4	3443	70.75	3443	117.56	3443	92.08	3443	114.104	3443	108.482
3442	77.41	3442	70.77	3442	117.52	3442	92.11	3442	114.055	3442	108.392
3441	77.44	3441	70.81	3441	117.5	3441	92.14	3441	114.027	3441	108.295
3440	77.44	3440	70.82	3440	117.46	3440	92.13	3440	113.969	3440	108.197
3439	77.42	3439	70.8	3439	117.37	3439	92.08	3439	113.86	3439	108.106
3438	77.4	3438	70.78	3438	117.27	3438	92	3438	113.739	3438	108.021
3437	77.4	3437	70.77	3437	117.22	3437	91.95	3437	113.653	3437	107.935
3436	77.42	3436	70.79	3436	117.19	3436	91.93	3436	113.596	3436	107.84
3435	77.43	3435	70.8	3435	117.14	3435	91.91	3435	113.522	3435	107.739
3434	77.41	3434	70.78	3434	117.05	3434	91.87	3434	113.405	3434	107.638
3433	77.4	3433	70.77	3433	116.95	3433	91.83	3433	113.272	3433	107.537
3432	77.4	3432	70.76	3432	116.88	3432	91.8	3432	113.164	3432	107.426
3431	77.42	3431	70.75	3431	116.84	3431	91.77	3431	113.078	3431	107.307
3430	77.44	3430	70.74	3430	116.76	3430	91.73	3430	112.974	3430	107.19
3429	77.43	3429	70.71	3429	116.64	3429	91.66	3429	112.829	3429	107.081
3428	77.42	3428	70.68	3428	116.5	3428	91.6	3428	112.673	3428	106.977
3427	77.43	3427	70.67	3427	116.4	3427	91.58	3427	112.549	3427	106.87
3426	77.45	3426	70.67	3426	116.34	3426	91.57	3426	112.455	3426	106.761
3425	77.47	3425	70.67	3425	116.27	3425	91.53	3425	112.351	3425	106.644
3424	77.46	3424	70.64	3424	116.15	3424	91.46	3424	112.21	3424	106.513
3423	77.45	3423	70.62	3423	116.02	3423	91.37	3423	112.056	3423	106.364
3422	77.45	3422	70.62	3422	115.9	3422	91.3	3422	111.921	3422	106.203
3421	77.46	3421	70.64	3421	115.8	3421	91.26	3421	111.8	3421	106.043
3420	77.48	3420	70.64	3420	115.69	3420	91.21	3420	111.65	3420	105.888
3419	77.48	3419	70.6	3419	115.55	3419	91.14	3419	111.453	3419	105.735
3418	77.47	3418	70.54	3418	115.41	3418	91.07	3418	111.242	3418	105.583
3417	77.48	3417	70.5	3417	115.29	3417	91.01	3417	111.055	3417	105.434
3416	77.48	3416	70.47	3416	115.18	3416	90.96	3416	110.889	3416	105.286
3415	77.45	3415	70.42	3415	115.05	3415	90.88	3415	110.713	3415	105.132
3414	77.41	3414	70.36	3414	114.88	3414	90.77	3414	110.514	3414	104.977
3413	77.38	3413	70.3	3413	114.72	3413	90.67	3413	110.326	3413	104.828
3412	77.39	3412	70.28	3412	114.6	3412	90.6	3412	110.182	3412	104.691
3411	77.42	3411	70.28	3411	114.52	3411	90.56	3411	110.069	3411	104.566
3410	77.43	3410	70.26	3410	114.41	3410	90.52	3410	109.939	3410	104.449
3409	77.41	3409	70.23	3409	114.27	3409	90.47	3409	109.774	3409	104.341
3408	77.4	3408	70.19	3408	114.14	3408	90.4	3408	109.612	3408	104.238
3407	77.42	3407	70.16	3407	114.05	3407	90.36	3407	109.495	3407	104.136
3406	77.47	3406	70.15	3406	114.01	3406	90.34	3406	109.416	3406	104.031
3405	77.49	3405	70.14	3405	113.96	3405	90.31	3405	109.33	3405	103.935
3404	77.49	3404	70.11	3404	113.89	3404	90.26	3404	109.216	3404	103.867
3403	77.48	3403	70.1	3403	113.83	3403	90.23	3403	109.113	3403	103.828
3402	77.5	3402	70.13	3402	113.82	3402	90.24	3402	109.074	3402	103.806
3401	77.55	3401	70.18	3401	113.84	3401	90.28	3401	109.096	3401	103.788
3400	77.57	3400	70.21	3400	113.85	3400	90.31	3400	109.127	3400	103.771
3399	77.57	3399	70.2	3399	113.83	3399	90.31	3399	109.126	3399	103.761
3398	77.56	3398	70.18	3398	113.79	3398	90.3	3398	109.11	3398	103.754
3397	77.56	3397	70.19	3397	113.8	3397	90.32	3397	109.12	3397	103.75
3396	77.58	3396	70.22	3396	113.84	3396	90.34	3396	109.152	3396	103.754
3395	77.58	3395	70.24	3395	113.85	3395	90.35	3395	109.159	3395	103.771
3394	77.54	3394	70.22	3394	113.81	3394	90.32	3394	109.121	3394	103.802
3393	77.5	3393	70.2	3393	113.76	3393	90.29	3393	109.087	3393	103.841
3392	77.5	3392	70.21	3392	113.79	3392	90.31	3392	109.126	3392	103.896
3391	77.53	3391	70.26	3391	113.89	3391	90.39	3391	109.24	3391	103.972
3390	77.55	3390	70.3	3390	114	3390	90.48	3390	109.365	3390	104.066
3389	77.53	3389	70.32	3389	114.07	3389	90.53	3389	109.455	3389	104.167
3388	77.5	3388	70.34	3388	114.11	3388	90.56	3388	109.533	3388	104.266
3387	77.51	3387	70.37	3387	114.19	3387	90.63	3387	109.65	3387	104.365
3386	77.55	3386	70.44	3386	114.31	3386	90.73	3386	109.808	3386	104.469
3385	77.59	3385	70.49	3385	114.43	3385	90.82	3385	109.956	3385	104.579
3384	77.59	3384	70.5	3384	114.5	3384	90.87	3384	110.057	3384	104.693
3383	77.56	3383	70.48	3383	114.55	3383	90.9	3383	110.139	3383	104.812
3382	77.55	3382	70.47	3382	114.63	3382	90.96	3382	110.255	3382	104.934
3381	77.57	3381	70.49	3381	114.74	3381	91.05	3381	110.407	3381	105.052
3380	77.58	3380	70.52	3380	114.85	3380	91.12	3380	110.543	3380	105.16
3379	77.56	3379	70.53	3379	114.91	3379	91.14	3379	110.627	3379	105.267
3378	77.54	3378	70.54	3378	114.94	3378	91.14	3378	110.688	3378	105.385
3377	77.53	3377	70.58	3377	115	3377	91.18	3377	110.79	3377	105.513
3376	77.56	3376	70.64	3376	115.12	3376	91.26	3376	110.945	3376	105.639
3375	77.58	3375	70.69	3375	115.23	3375	91.34	3375	111.098	3375	105.755
3374	77.57	3374	70.7	3374	115.28	3374	91.38	3374	111.2	3374	105.86
3373	77.55	3373	70.69	3373	115.32	3373	91.4	3373	111.268	3373	105.955
3372	77.55	3372	70.7	3372	115.38	3372	91.44	3372	111.364	3372	106.042
3371	77.59	3371	70.73	3371	115.5	3371	91.53	3371	111.505	3371	106.124
3370	77.62	3370	70.78	3370	115.62	3370	91.62	3370	111.647	3370	106.212
3369	77.62	3369	70.8	3369	115.7	3369	91.67	3369	111.741	3369	106.308
3368	77.6	3368	70.82	3368	115.73	3368	91.69	3368	111.798	3368	106.401
3367	77.6	3367	70.84	3367	115.78	3367	91.72	3367	111.867	3367	106.479
3366	77.62	3366	70.89	3366	115.87	3366	91.78	3366	111.962	3366	106.549
3365	77.64	3365	70.92	3365	115.93	3365	91.82	3365	112.048	3365	106.621
3364	77.63	3364	70.92	3364	115.96	3364	91.84	3364	112.091	3364	106.699
3363	77.61	3363	70.91	3363	115.96	3363	91.83	3363	112.109	3363	106.77
3362	77.6	3362	70.91	3362	115.99	3362	91.85	3362	112.148	3362	106.826
3361	77.62	3361	70.94	3361	116.05	3361	91.89	3361	112.217	3361	106.873
3360	77.62	3360	70.97	3360	116.09	3360	91.93	3360	112.276	3360	106.917
3359	77.61	3359	70.98	3359	116.09	3359	91.93	3359	112.295	3359	106.956
3358	77.59	3358	70.98	3358	116.08	3358	91.93	3358	112.292	3358	106.993
3357	77.59	3357	70.99	3357	116.1	3357	91.95	3357	112.312	3357	107.034
3356	77.61	3356	71.01	3356	116.15	3356	92	3356	112.364	3356	107.086
3355	77.63	3355	71.02	3355	116.19	3355	92.04	3355	112.413	3355	107.141
3354	77.62	3354	71.01	3354	116.18	3354	92.04	3354	112.426	3354	107.189
3353	77.6	3353	71	3353	116.16	3353	92.03	3353	112.418	3353	107.225
3352	77.6	3352	71.01	3352	116.17	3352	92.04	3352	112.426	3352	107.25
3351	77.62	3351	71.04	3351	116.21	3351	92.08	3351	112.455	3351	107.26
3350	77.63	3350	71.06	3350	116.23	3350	92.1	3350	112.471	3350	107.255
3349	77.61	3349	71.06	3349	116.21	3349	92.1	3349	112.455	3349	107.251
3348	77.58	3348	71.05	3348	116.18	3348	92.09	3348	112.438	3348	107.27
3347	77.59	3347	71.06	3347	116.2	3347	92.11	3347	112.46	3347	107.314
3346	77.62	3346	71.1	3346	116.26	3346	92.16	3346	112.514	3346	107.367
3345	77.64	3345	71.13	3345	116.3	3345	92.2	3345	112.547	3345	107.407
3344	77.63	3344	71.12	3344	116.28	3344	92.2	3344	112.529	3344	107.426
3343	77.6	3343	71.1	3343	116.24	3343	92.17	3343	112.489	3343	107.425
3342	77.58	3342	71.11	3342	116.23	3342	92.16	3342	112.479	3342	107.412
3341	77.59	3341	71.13	3341	116.25	3341	92.19	3341	112.499	3341	107.398
3340	77.6	3340	71.15	3340	116.25	3340	92.2	3340	112.499	3340	107.397
3339	77.59	3339	71.12	3339	116.2	3339	92.17	3339	112.444	3339	107.41
3338	77.58	3338	71.08	3338	116.13	3338	92.13	3338	112.374	3338	107.42
3337	77.6	3337	71.07	3337	116.11	3337	92.14	3337	112.358	3337	107.418
3336	77.65	3336	71.11	3336	116.16	3336	92.19	3336	112.411	3336	107.407
3335	77.68	3335	71.16	3335	116.21	3335	92.24	3335	112.468	3335	107.399
3334	77.67	3334	71.18	3334	116.21	3334	92.24	3334	112.469	3334	107.393
3333	77.65	3333	71.17	3333	116.17	3333	92.22	3333	112.43	3333	107.384
3332	77.66	3332	71.18	3332	116.15	3332	92.23	3332	112.416	3332	107.376
3331	77.7	3331	71.21	3331	116.19	3331	92.28	3331	112.453	3331	107.378
3330	77.73	3330	71.22	3330	116.23	3330	92.33	3330	112.493	3330	107.387
3329	77.71	3329	71.21	3329	116.2	3329	92.32	3329	112.485	3329	107.397
3328	77.67	3328	71.18	3328	116.14	3328	92.28	3328	112.451	3328	107.412
3327	77.65	3327	71.18	3327	116.12	3327	92.28	3327	112.45	3327	107.441
3326	77.67	3326	71.23	3326	116.16	3326	92.33	3326	112.493	3326	107.477
3325	77.71	3325	71.28	3325	116.2	3325	92.38	3325	112.524	3325	107.496
3324	77.7	3324	71.29	3324	116.19	3324	92.38	3324	112.489	3324	107.484
3323	77.68	3323	71.26	3323	116.13	3323	92.35	3323	112.418	3323	107.455
3322	77.67	3322	71.25	3322	116.1	3322	92.34	3322	112.386	3322	107.43
3321	77.69	3321	71.28	3321	116.13	3321	92.37	3321	112.419	3321	107.417
3320	77.72	3320	71.31	3320	116.16	3320	92.4	3320	112.464	3320	107.414
3319	77.71	3319	71.31	3319	116.16	3319	92.39	3319	112.459	3319	107.425
3318	77.67	3318	71.29	3318	116.13	3318	92.34	3318	112.415	3318	107.456
3317	77.66	3317	71.29	3317	116.12	3317	92.32	3317	112.398	3317	107.497
3316	77.69	3316	71.33	3316	116.17	3316	92.35	3316	112.438	3316	107.532
3315	77.74	3315	71.38	3315	116.23	3315	92.4	3315	112.492	3315	107.549
3314	77.76	3314	71.39	3314	116.24	3314	92.41	3314	112.504	3314	107.553
3313	77.74	3313	71.38	3313	116.22	3313	92.41	3313	112.481	3313	107.552
3312	77.73	3312	71.37	3312	116.21	3312	92.42	3312	112.479	3312	107.549
3311	77.74	3311	71.39	3311	116.24	3311	92.47	3311	112.521	3311	107.547
3310	77.77	3310	71.42	3310	116.27	3310	92.52	3310	112.57	3310	107.554
3309	77.78	3309	71.42	3309	116.26	3309	92.52	3309	112.578	3309	107.573
3308	77.76	3308	71.41	3308	116.22	3308	92.49	3308	112.556	3308	107.599
3307	77.75	3307	71.41	3307	116.21	3307	92.48	3307	112.553	3307	107.629
3306	77.76	3306	71.44	3306	116.25	3306	92.51	3306	112.588	3306	107.662
3305	77.78	3305	71.46	3305	116.29	3305	92.56	3305	112.626	3305	107.694
3304	77.79	3304	71.46	3304	116.29	3304	92.59	3304	112.623	3304	107.712
3303	77.78	3303	71.44	3303	116.27	3303	92.59	3303	112.588	3303	107.708
3302	77.79	3302	71.44	3302	116.26	3302	92.6	3302	112.568	3302	107.692
3301	77.82	3301	71.47	3301	116.28	3301	92.64	3301	112.588	3301	107.686
3300	77.85	3300	71.51	3300	116.32	3300	92.68	3300	112.621	3300	107.698
3299	77.84	3299	71.53	3299	116.32	3299	92.68	3299	112.625	3299	107.723
3298	77.81	3298	71.52	3298	116.28	3298	92.66	3298	112.6	3298	107.751
3297	77.79	3297	71.52	3297	116.26	3297	92.65	3297	112.589	3297	107.78
3296	77.81	3296	71.55	3296	116.3	3296	92.7	3296	112.62	3296	107.809
3295	77.84	3295	71.59	3295	116.34	3295	92.74	3295	112.663	3295	107.83
3294	77.85	3294	71.6	3294	116.34	3294	92.75	3294	112.669	3294	107.843
3293	77.81	3293	71.58	3293	116.29	3293	92.7	3293	112.635	3293	107.855
3292	77.78	3292	71.56	3292	116.25	3292	92.66	3292	112.62	3292	107.872
3291	77.78	3291	71.58	3291	116.27	3291	92.67	3291	112.66	3291	107.885
3290	77.8	3290	71.61	3290	116.31	3290	92.71	3290	112.722	3290	107.887
3289	77.81	3289	71.62	3289	116.34	3289	92.73	3289	112.749	3289	107.886
3288	77.8	3288	71.61	3288	116.33	3288	92.73	3288	112.743	3288	107.897
3287	77.8	3287	71.61	3287	116.33	3287	92.73	3287	112.759	3287	107.921
3286	77.83	3286	71.63	3286	116.37	3286	92.77	3286	112.82	3286	107.944
3285	77.84	3285	71.65	3285	116.4	3285	92.81	3285	112.868	3285	107.961
3284	77.82	3284	71.62	3284	116.35	3284	92.8	3284	112.836	3284	107.983
3283	77.76	3283	71.57	3283	116.27	3283	92.76	3283	112.752	3283	108.014
[truncated: 2,914 more rows]

## Sheet: Fig. 2d
Main Figure									Inset Figure
[truncated: 67 more rows]

[truncated: 1 more sheets: Fig. 2e]
