# Supplementary material for: Ion-cluster-mediated ultrafast self-healable ionoconductors for reconfigurable electronics
Source: Nat Commun. 2022 Jun 30;13:3769. doi: 10.1038/s41467-022-31553-4 (PMC9247092; doi:10.1038/s41467-022-31553-4)
Supplement: Supplementary file 10 — Source Data [file 41467_2022_31553_MOESM10_ESM.zip › Source data_Fig. 3_ncomms-22-08900.xlsx]

## Sheet: Fig. 3a
Cut-healing cycles
Time (s)	ΔR/R0 (%)	Time (s)	ΔR/R0 (%)	Time (s)	ΔR/R0 (%)	Time (s)	ΔR/R0 (%)	Time (s)	ΔR/R0 (%)	Time (s)	ΔR/R0 (%)	Time (s)	ΔR/R0 (%)	Time (s)	ΔR/R0 (%)	Time (s)	ΔR/R0 (%)	Time (s)	ΔR/R0 (%)	Time (s)	ΔR/R0 (%)	Time (s)	ΔR/R0 (%)	Time (s)	ΔR/R0 (%)	Time (s)	ΔR/R0 (%)	Time (s)	ΔR/R0 (%)	Time (s)	ΔR/R0 (%)	Time (s)	ΔR/R0 (%)	Time (s)	ΔR/R0 (%)	Time (s)	ΔR/R0 (%)
0.03198	0.23135	1017.57	56.8029	1988.09	0.23135	2551.33	56.8029	3415.84	-0.49801	4538.45	0.12527	5272.98	-0.03176	5973.34	0.61838	6927.01	0.17714	8066.36	0.06919	8774.21	61.3402	8974.09	37.294	9617.36	6.0239	10573.4	0.22232	11514.7	56.5252	12648.7	0.26	13608.2	0.34324	14640.8	56.5252	15715.7	37.294
0.14895	1.25776	1017.69	57.3588	1988.21	1.25776	2551.44	57.3588	3415.96	0.69822	4538.57	1.3207	5273.1	0.76478	5973.46	1.64479	6927.13	1.27019	8066.47	0.85983	8774.34	66.6962	8974.21	26.0149	9617.47	2.40349	10573.5	0.81738	11514.9	55.5184	12648.8	1.159	13608.3	1.45345	14640.9	55.5184	15715.8	26.0149
0.26593	3.46182	1017.81	57.4824	1988.32	3.46182	2551.56	57.4824	3416.07	2.92808	4538.69	3.54977	5273.22	2.83867	5973.58	3.84885	6927.24	3.58838	8066.59	3.04301	8774.48	71.6545	8974.32	17.3804	9617.59	1.79835	10573.6	2.75898	11515	48.1394	12648.9	2.94726	13608.5	3.40864	14641	48.1394	15715.9	17.3804
0.38289	7.15436	1017.92	55.0563	1988.44	7.15436	2551.68	55.0563	3416.19	6.74776	4538.81	7.36864	5273.33	6.31455	5973.69	7.54139	6927.36	7.37821	8066.71	6.27479	8774.62	76.2173	8974.44	10.4087	9617.71	0.97238	10573.7	5.73107	11515.1	36.8126	12649.1	6.87342	13608.6	7.74439	14641.2	36.8126	15716	10.4087
0.49986	12.6525	1018.04	46.0165	1988.56	12.6525	2551.8	46.0165	3416.31	12.0669	4538.92	12.6869	5273.45	11.5763	5973.81	13.0396	6927.48	12.8839	8066.82	11.4828	8774.76	80.4778	8974.56	3.40888	9617.82	0.33956	10573.8	11.3128	11515.2	25.5469	12649.2	13.3127	13608.7	14.6246	14641.3	25.5469	15716.1	37.294
0.61682	21.9406	1018.16	35.6217	1988.67	21.9406	2551.91	35.6217	3416.43	21.2788	4539.04	21.8981	5273.57	20.412	5973.93	22.3277	6927.6	22.0067	8066.94	20.3224	8774.9	84.4613	8974.67	0.28725	9617.94	1.05035	10573.9	20.7548	11515.3	17.07	12649.3	24.4481	13608.8	26.5873	14641.4	17.07	15716.3	26.0149
0.73379	42.559	1018.28	26.3499	1988.79	42.559	2552.03	26.3499	3416.54	44.649	4539.16	45.2675	5273.68	40.6105	5974.05	42.946	6927.71	42.264	8067.06	38.792	8775.04	88.2136	8974.79	-0.01571	9618.06	2.69117	10574.1	39.3941	11515.4	10.2046	12649.4	44.9746	13608.9	47.6932	14641.5	10.2046	15716.4	17.3804
0.85075	57.7177	1018.39	18.6972	1988.91	57.7177	2552.15	18.6972	3416.66	56.8029	4539.27	57.4206	5273.8	57.4829	5974.16	58.1047	6927.83	57.4747	8067.18	57.6956	8775.18	91.7446	8974.91	-0.13202	9618.17	6.31128	10574.2	55.9567	11515.6	2.89709	12649.5	55.7491	13609	55.9068	14641.6	2.89709	15716.5	10.4087
0.96774	57.5115	1018.51	11.0928	1989.03	57.5115	2552.26	11.0928	3416.78	57.3588	4539.39	57.9757	5273.92	57.6708	5974.28	57.8985	6927.95	57.4596	8067.29	57.8154	8775.32	95.0833	8975.03	1.20245	9618.29	12.6313	10574.3	56.0931	11515.7	0.69541	12649.6	55.5471	13609.2	55.6677	14641.7	0.69541	15716.6	3.40888
1.08472	55.5017	1018.63	2.63441	1989.14	55.5017	2552.38	2.63441	3416.89	57.4824	4539.51	58.0984	5274.03	57.5358	5974.4	55.8887	6928.06	57.2304	8067.41	57.7065	8775.46	98.2471	8975.14	3.39706	9618.41	23.8248	10574.4	56.0623	11515.8	0.26248	12649.8	53.1675	13609.3	52.5503	14641.9	0.26248	15716.7	0.28725
1.2017	46.5413	1018.74	0.94432	1989.26	46.5413	2552.5	0.94432	3417.01	55.0563	4539.62	55.6716	5274.15	56.2295	5974.51	46.9284	6928.18	55.8583	8067.53	56.9346	8775.59	101.258	8975.26	7.80239	9618.53	44.7324	10574.5	55.3846	11515.9	0.28368	12649.9	44.183	13609.4	43.0532	14642	0.28368	15716.9	-0.01571
1.31866	34.7918	1018.86	0.03012	1989.38	34.7918	2552.61	0.03012	3417.13	46.0165	4539.74	46.631	5274.27	48.2442	5974.63	35.1789	6928.3	47.7345	8067.64	49.7913	8775.73	104.129	8975.38	14.9092	9618.64	55.9253	10574.6	48.6253	11516	1.76167	12650	32.4066	13609.5	31.2351	14642.1	1.76167	15717	-0.13202
1.43563	24.4648	1018.98	0.37924	1989.49	24.4648	2552.73	0.37924	3417.24	35.6217	4539.86	36.2354	5274.39	37.1488	5974.75	24.8519	6928.41	36.5123	8067.76	38.4985	8775.87	106.867	8975.49	28.2829	9618.76	56.2452	10574.8	37.6495	11516.1	4.07678	12650.1	21.9073	13609.6	21.1417	14642.2	4.07678	15717.1	1.20245
1.5526	16.6305	1019.1	2.14958	1989.61	16.6305	2552.85	2.14958	3417.36	26.3499	4539.98	26.9627	5274.5	26.6769	5974.86	17.0175	6928.53	26.1161	8067.88	27.4927	8776.01	109.489	8975.61	51.9147	9618.88	54.1251	10574.9	26.3703	11516.3	8.79659	12650.2	14.2943	13609.7	13.7886	14642.3	8.79659	15717.2	3.39706
1.66957	9.72787	1019.21	5.16526	1989.73	9.72787	2552.97	5.16526	3417.48	18.6972	4540.09	19.3093	5274.62	18.4457	5974.98	10.1149	6928.65	18.2461	8067.99	18.9056	8776.15	112.009	8975.73	55.2931	9618.99	45.4051	10575	17.7358	11516.4	16.3403	12650.3	8.03948	13609.9	7.5692	14642.4	16.3403	15717.3	7.80239
1.78654	2.59118	1019.33	9.68309	1989.84	2.59118	2553.08	9.68309	3417.59	11.0928	4540.21	11.7041	5274.74	10.971	5975.1	2.97821	6928.77	11.3248	8068.11	11.5345	8776.29	114.425	8975.84	55.2925	9619.11	33.8568	10575.1	10.7641	11516.5	30.8531	12650.5	1.84966	13610	1.88379	14642.6	30.8531	15717.4	14.9092
1.90351	1.35476	1019.45	16.6023	1989.96	1.35476	2553.2	16.6023	3417.71	2.63441	4540.33	3.2449	5274.85	3.24684	5975.22	1.74179	6928.88	3.5966	8068.23	4.02393	8776.43	116.758	8975.96	55.2519	9619.23	23.475	10575.2	3.76412	11516.6	54.7511	12650.6	1.64824	13610.1	1.85546	14642.7	54.7511	15717.6	28.2829
2.02049	0.92794	1019.56	31.3762	1990.08	0.92794	2553.32	31.3762	3417.83	0.94432	4540.44	1.55401	5274.97	0.77394	5975.33	1.31497	6929	1.05732	8068.35	1.15487	8776.57	119.008	8976.08	51.868	9619.34	15.8148	10575.3	0.64243	11516.7	56.4191	12650.7	1.165	13610.2	1.31539	14642.8	56.4191	15717.7	51.9147
2.13745	0.37219	1019.68	55.3685	1990.19	0.37219	2553.43	55.3685	3417.95	0.03012	4540.56	0.63901	5275.09	0.10321	5975.45	0.75922	6929.12	0.58324	8068.46	0.64193	8776.7	121.177	8976.2	42.4035	9619.46	9.32925	10575.5	0.3394	11516.8	56.3832	12650.8	0.52462	13610.3	0.68315	14642.9	56.3832	15717.8	55.2931
2.25443	0.49131	1019.8	56.3671	1990.31	0.49131	2553.55	56.3671	3418.06	0.37924	4540.68	0.98733	5275.2	-0.0152	5975.57	0.87835	6929.23	0.7215	8068.58	0.50755	8776.84	123.275	8976.31	30.8002	9619.58	2.48907	10575.6	0.22302	11517	56.3112	12650.9	0.61191	13610.4	0.9743	14643	56.3112	15717.9	55.2925
2.3714	2.1584	1019.91	56.6595	1990.43	2.1584	2553.67	56.6595	3418.18	2.14958	4540.8	2.75688	5275.32	1.53918	5975.68	2.54543	6929.35	2.55034	8068.7	2.06508	8776.98	125.308	8976.43	20.8287	9619.7	2.03306	10575.7	1.55743	11517.1	52.6023	12651	56.5252	13610.6	2.46373	14643.1	52.6023	15718	55.2519
2.48838	4.90037	1020.03	56.3835	1990.55	4.90037	2553.78	56.3835	3418.3	5.16526	4540.91	5.77176	5275.44	4.15915	5975.8	5.28741	6929.47	5.37244	8068.81	4.47879	8777.12	127.273	8976.55	13.3699	9619.81	1.26409	10575.8	3.75198	11517.2	42.9308	12651.2	55.5184	13610.7	5.31146	14643.3	42.9308	15718.1	51.868
2.60535	9.40701	1020.15	50.1323	1990.66	9.40701	2553.9	50.1323	3418.41	9.68309	4541.03	10.2888	5275.56	8.61638	5975.92	9.79404	6929.58	10.07	8068.93	8.83785	8777.26	129.191	8976.66	6.82714	9619.93	0.38726	10575.9	8.15724	11517.3	31.2382	12651.3	48.1394	13610.8	10.82	14643.4	31.2382	15718.3	42.4035
2.72234	15.9878	1020.26	40.0326	1990.78	15.9878	2554.02	40.0326	3418.53	16.6023	4541.15	17.2072	5275.67	15.1426	5976.03	16.3749	6929.7	16.7355	8069.05	15.49	8777.4	131.056	8976.78	0.23184	9620.05	0.4653	10576.1	15.264	11517.4	21.1959	12651.4	36.8126	13610.9	19.6208	14643.5	21.1959	15718.4	30.8002
2.8393	29.1255	1020.38	30.2057	1990.9	29.1255	2554.14	30.2057	3418.65	31.3762	4541.26	31.9804	5275.79	28.1635	5976.15	29.5126	6929.82	30.0254	8069.16	28.1268	8777.54	132.849	8976.9	0.26039	9620.16	1.87347	10576.2	28.6376	11517.5	13.6574	12651.5	25.5469	13611	36.0239	14643.6	13.6574	15718.5	20.8287
2.95628	55.1149	1020.5	21.9359	1991.01	55.1149	2554.25	21.9359	3418.76	55.3685	4541.38	55.9718	5275.91	55.4177	5976.27	55.502	6929.94	56.0631	8069.28	53.3796	8777.68	134.654	8977.01	0.88713	9620.28	4.23095	10576.3	52.2693	11517.7	7.0676	12651.6	17.07	13611.1	55.9386	14643.7	7.0676	15718.6	13.3699
3.07325	57.965	1020.62	14.527	1991.13	57.965	2554.37	14.527	3418.88	56.3671	4541.5	56.9696	5276.02	58.1432	5976.39	58.352	6930.05	58.1026	8069.4	58.1909	8777.81	136.341	8977.13	2.74277	9620.4	9.27653	10576.4	55.6477	11517.8	0.37747	12651.7	10.2046	13611.3	55.9767	14643.8	0.37747	15718.7	6.82714
3.19023	57.6224	1020.73	6.71937	1991.25	57.6224	2554.49	6.71937	3419	56.6595	4541.61	57.2612	5276.14	58.13	5976.5	58.0094	6930.17	57.8852	8069.52	58.1098	8777.95	138.038	8977.25	5.45884	9620.51	17.5844	10576.5	55.647	11517.9	0.44134	12651.9	2.89709	13611.4	55.251	14644	0.44134	15718.8	0.23184
3.30719	52.01	1020.85	1.05809	1991.37	52.01	2554.6	1.05809	3419.12	56.3835	4541.73	56.9844	5276.26	57.955	5976.62	52.397	6930.29	57.6187	8069.63	57.9583	8778.09	139.679	8977.37	10.7049	9620.63	33.6542	10576.6	55.6064	11518	-0.03457	12652	0.69541	13611.5	48.6735	14644.1	-0.03457	15719	0.26039
3.42416	40.8698	1020.97	0.49009	1991.48	40.8698	2554.72	0.49009	3419.23	50.1323	4541.85	50.7324	5276.37	53.8383	5976.74	41.2569	6930.4	53.2825	8069.75	54.9294	8778.23	141.28	8977.48	19.4909	9620.75	55.4618	10576.8	52.2224	11518.1	0.78046	12652.1	0.26248	13611.6	37.5577	14644.2	0.78046	15719.1	0.88713
3.54114	29.4902	1021.08	1.59108	1991.6	29.4902	2554.84	1.59108	3419.35	40.0326	4541.97	40.632	5276.49	43.7635	5976.85	29.8772	6930.52	42.9322	8069.87	45.3272	8778.37	142.849	8977.6	36.9454	9620.87	56.2475	10576.9	42.7578	11518.2	2.73932	12652.2	0.28368	13611.7	26.0665	14644.3	2.73932	15719.2	2.74277
3.65811	20.4114	1021.2	3.69291	1991.72	20.4114	2554.95	3.69291	3419.47	30.2057	4542.08	30.8042	5276.61	32.5846	5976.97	20.7984	6930.64	31.6757	8069.98	33.7625	8778.51	144.383	8977.72	55.2662	9620.98	56.2531	10577	31.1545	11518.4	6.04643	12652.3	1.76167	13611.8	17.468	14644.4	6.04643	15719.3	5.45884
3.77511	13.3029	1021.32	7.32569	1991.83	13.3029	2555.07	7.32569	3419.58	21.9359	4542.2	22.5337	5276.73	23.0462	5977.09	13.6899	6930.75	22.4352	8070.1	23.7467	8778.65	145.888	8977.83	55.4546	9621.1	50.8793	10577.1	21.183	11518.5	11.9731	12652.4	4.07678	13612	10.7984	14644.5	11.9731	15719.4	10.7049
3.89207	6.38329	1021.43	12.3579	1991.95	6.38329	2555.19	12.3579	3419.7	14.527	4542.32	15.1239	5276.84	15.4676	5977.2	6.77032	6930.87	15.3018	8070.22	15.827	8778.79	147.361	8977.95	55.4243	9621.22	40.3688	10577.2	13.724	11518.6	22.1163	12652.6	8.79659	13612.1	4.68999	14644.7	22.1163	15719.5	19.4909
4.00904	1.57922	1021.55	20.9723	1992.07	1.57922	2555.3	20.9723	3419.82	6.71937	4542.43	7.31547	5276.96	7.85118	5977.32	1.96625	6930.99	8.11122	8070.33	8.57472	8778.93	148.768	8978.07	55.0954	9621.33	28.7753	10577.3	7.18121	11518.7	42.0073	12652.7	16.3403	13612.2	1.92283	14644.8	42.0073	15719.7	36.9454
4.12601	1.36215	1021.67	42.6007	1992.18	1.36215	2555.42	42.6007	3419.93	1.05809	4542.55	1.65339	5277.08	0.8431	5977.44	1.74919	6931.1	1.27198	8070.45	1.22315	8779.06	150.211	8978.18	49.1911	9621.45	19.8364	10577.5	0.58584	11518.8	56.1705	12652.8	30.8531	13612.3	1.61138	14644.9	56.1705	15719.8	55.2662
4.24299	0.82559	1021.79	56.2417	1992.3	0.82559	2555.54	56.2417	3420.05	0.49009	4542.67	1.08459	5277.19	0.51726	5977.56	1.21262	6931.22	1.12445	8070.57	1.04037	8779.2	151.563	8978.3	38.5797	9621.57	12.8742	10577.6	0.61433	11519	56.244	12652.9	54.7511	13612.4	0.98817	14645	56.244	15719.9	55.4546
4.35996	0.36453	1021.9	56.8372	1992.42	0.36453	2555.66	56.8372	3420.17	1.59108	4542.78	2.18479	5277.31	-0.16984	5977.67	0.75157	6931.34	0.60105	8070.69	0.45164	8779.34	152.975	8978.42	27.2021	9621.68	6.31531	10577.7	1.241	11519.1	56.2088	12653	56.4191	13612.5	0.5723	14645.1	56.2088	15720	55.4243
4.47693	1.36748	1022.02	56.9929	1992.54	1.36748	2555.77	56.9929	3420.29	3.69291	4542.9	4.28582	5277.43	0.65935	5977.79	1.75451	6931.46	1.55369	8070.8	1.18333	8779.48	154.3	8978.54	18.2748	9621.8	2.35977	10577.8	3.09658	11519.2	55.1224	12653.1	56.3832	13612.7	1.57862	14645.2	55.1224	15720.1	55.0954
4.5939	3.5438	1022.14	55.0715	1992.65	3.5438	2555.89	55.0715	3420.4	7.32569	4543.02	7.9178	5277.54	2.7307	5977.91	3.93083	6931.57	3.84729	8070.92	3.33261	8779.62	155.62	8978.65	11.1829	9621.92	1.74484	10577.9	5.81258	11519.3	47.6618	12653.3	56.3112	13612.8	3.44114	14645.4	47.6618	15720.2	49.1911
4.71088	7.19314	1022.25	46.494	1992.77	7.19314	2556.01	46.494	3420.52	12.3579	4543.14	12.9492	5277.66	6.1829	5978.02	7.58017	6931.69	7.44214	8071.04	6.53968	8779.76	156.905	8978.77	4.41435	9622.04	0.73422	10578	11.0585	11519.4	36.3035	12653.4	52.6023	13612.9	7.63847	14645.5	36.3035	15720.4	38.5797
4.82784	12.631	1022.37	36.1933	1992.89	12.631	2556.12	36.1933	3420.64	20.9723	4543.25	21.5628	5277.78	11.4024	5978.14	13.0181	6931.81	12.7974	8071.15	11.7608	8779.9	158.178	8978.89	0.30813	9622.15	0.07874	10578.2	19.8445	11519.5	25.1536	12653.5	42.9308	13613	14.3694	14645.6	25.1536	15720.5	27.2021
4.9448	21.8019	1022.49	26.8591	1993	21.8019	2556.24	26.8591	3420.75	42.6007	4543.37	43.1905	5277.9	20.0697	5978.26	22.1889	6931.92	21.4492	8071.27	20.5879	8780.04	159.42	8979	0.10709	9622.27	0.95364	10578.3	37.2989	11519.7	16.7421	12653.6	31.2382	13613.1	26.0097	14645.7	16.7421	15720.6	18.2748
5.06177	42.1661	1022.61	19.1905	1993.12	42.1661	2556.36	19.1905	3420.87	56.2417	4543.49	56.8306	5278.01	39.7318	5978.37	42.5532	6932.04	40.5367	8071.39	39.0498	8780.17	160.638	8979.12	-0.13079	9622.39	2.66378	10578.4	55.6197	11519.8	9.93547	12653.7	21.1959	13613.3	46.8335	14645.8	9.93547	15720.7	11.1829
5.17874	57.68	1022.72	11.6312	1993.24	57.68	2556.47	11.6312	3420.99	56.8372	4543.6	57.4253	5278.13	57.9972	5978.49	58.0671	6932.16	57.3882	8071.5	57.6575	8780.31	161.844	8979.24	1.03548	9622.5	6.30846	10578.5	55.808	11519.9	2.56537	12653.8	13.6574	13613.4	55.9527	14645.9	2.56537	15720.8	4.41435
5.29573	57.4931	1022.84	3.23875	1993.35	57.4931	2556.59	3.23875	3421.11	56.9929	4543.72	57.5802	5278.25	58.2321	5978.61	57.8801	6932.27	57.3915	8071.62	57.7726	8780.45	163.026	8979.35	3.15798	9622.62	12.604	10578.6	55.7777	11520	0.76042	12654	7.0676	13613.5	55.6802	14646.1	0.76042	15720.9	0.30813
5.41269	55.4243	1022.96	0.92148	1993.47	55.4243	2556.71	0.92148	3421.22	55.0715	4543.84	55.658	5278.36	58.1085	5978.73	55.8113	6932.39	57.1515	8071.74	57.659	8780.59	164.206	8979.47	7.20303	9622.74	23.6525	10578.7	55.4487	11520.1	0.33901	12654.1	0.37747	13613.6	52.7623	14646.2	0.33901	15721.1	0.10709
5.52969	46.4417	1023.07	0.85533	1993.59	46.4417	2556.83	0.85533	3421.34	46.494	4543.95	47.0797	5278.48	57.0099	5978.84	46.8287	6932.51	55.9998	8071.85	57.048	8780.73	165.382	8979.59	13.8462	9622.85	44.4023	10578.9	49.5443	11520.2	0.34581	12654.2	0.44134	13613.7	43.4357	14646.3	0.34581	15721.2	-0.13079
5.64667	34.6792	1023.19	2.43211	1993.7	34.6792	2556.94	2.43211	3421.46	36.1933	4544.07	36.7783	5278.6	49.2226	5978.96	35.0662	6932.63	48.2215	8071.97	50.322	8780.87	166.447	8979.71	26.0015	9622.97	56.4853	10579	38.9329	11520.4	1.81647	12654.3	-0.03457	13613.8	31.6835	14646.4	1.81647	15721.3	1.03548
5.76365	24.3984	1023.31	5.00106	1993.82	24.3984	2557.06	5.00106	3421.57	26.8591	4544.19	27.4432	5278.71	38.0543	5979.08	24.7854	6932.74	37.1501	8072.09	39.1685	8781.01	167.528	8979.82	48.6688	9623.09	56.8172	10579.1	27.5552	11520.5	4.12943	12654.4	0.78046	13614	21.4545	14646.5	4.12943	15721.4	3.15798
5.88062	16.5849	1023.42	9.12732	1993.94	16.5849	2557.18	9.12732	3421.69	19.1905	4544.31	19.7738	5278.83	27.4304	5979.19	16.9719	6932.86	26.6705	8072.21	28.0939	8781.15	168.577	8979.94	55.9214	9623.21	54.9184	10579.2	18.6278	11520.6	8.91333	12654.5	2.73932	13614.1	14.0209	14646.6	8.91333	15721.5	7.20303
5.9976	9.64994	1023.54	15.0555	1994.06	9.64994	2557.29	15.0555	3421.81	11.6312	4544.42	12.2137	5278.95	19.1043	5979.31	10.037	6932.98	18.6775	8072.32	19.3763	8781.28	169.694	8980.06	55.9625	9623.32	46.3736	10579.3	11.5359	11520.7	16.5836	12654.7	6.04643	13614.2	7.75773	14646.8	16.5836	15721.6	13.8462
6.11457	2.50664	1023.66	26.4299	1994.17	2.50664	2557.41	26.4299	3421.92	3.23875	4544.54	3.82047	5279.06	11.6214	5979.43	2.89367	6933.09	11.7741	8072.44	11.9433	8781.42	170.793	8980.17	55.9381	9623.44	34.8126	10579.4	4.76724	11520.8	31.3603	12654.8	11.9731	13614.3	1.8231	14646.9	31.3603	15721.8	26.0015
6.23154	1.40813	1023.77	54.2786	1994.29	1.40813	2557.53	54.2786	3422.04	0.92148	4544.66	1.5024	5279.18	3.91869	5979.54	1.79516	6933.21	4.06922	8072.56	4.4767	8781.56	171.819	8980.29	53.5676	9623.56	24.2417	10579.6	0.66095	11520.9	55.4239	12654.9	22.1163	13614.4	1.7017	14647	55.4239	15721.9	48.6688
6.34852	0.98202	1023.89	56.7451	1994.41	0.98202	2557.64	56.7451	3422.16	0.85533	4544.77	1.43544	5279.3	0.87588	5979.66	1.36905	6933.33	1.3047	8072.67	0.98169	8781.7	172.868	8980.41	44.7535	9623.67	16.4457	10579.7	0.45985	11521.1	56.9646	12655	42.0073	13614.5	1.12389	14647.1	56.9646	15722	55.9214
6.46547	0.40701	1024.01	57.1362	1994.52	0.40701	2557.76	57.1362	3422.28	2.43211	4544.89	3.01143	5279.42	0.1849	5979.78	0.79404	6933.44	0.82852	8072.79	0.54416	8781.84	173.863	8980.52	33.1187	9623.79	9.90504	10579.8	0.22191	11521.2	56.9494	12655.1	56.1705	13614.7	0.41064	14647.2	56.9494	15722.1	55.9625
6.58246	0.49985	1024.13	57.1866	1994.64	0.49985	2557.88	57.1866	3422.39	5.00106	4545.01	5.57957	5279.53	0.10924	5979.9	0.88688	6933.56	0.79532	8072.91	0.34914	8781.98	174.836	8980.64	22.6259	9623.91	2.96802	10579.9	1.38811	11521.3	56.9021	12655.3	56.244	13614.8	0.70344	14647.4	56.9021	15722.2	55.9381
6.69943	2.14207	1024.24	52.5556	1994.76	2.14207	2558	52.5556	3422.51	9.12732	4545.12	9.70504	5279.65	1.67425	5980.01	2.5291	6933.68	2.4767	8073.02	1.86393	8782.12	175.833	8980.76	14.8338	9624.02	2.33711	10580	3.51055	11521.4	52.6289	12655.4	56.2088	13614.9	2.2859	14647.5	52.6289	15722.3	53.5676
6.8164	4.89724	1024.36	42.7596	1994.88	4.89724	2558.11	42.7596	3422.63	15.0555	4545.24	15.6324	5279.77	4.27415	5980.13	5.28427	6933.8	5.16654	8073.14	4.26997	8782.26	176.764	8980.88	8.23203	9624.14	1.51718	10580.1	7.55553	11521.5	42.5094	12655.5	55.1224	13615	5.06243	14647.6	42.5094	15722.5	44.7535
6.93336	9.40809	1024.48	32.6975	1994.99	9.40809	2558.23	32.6975	3422.74	26.4299	4545.36	27.006	5279.88	8.67435	5980.25	9.79512	6933.91	9.75126	8073.26	8.52893	8782.4	177.721	8980.99	0.91023	9624.26	0.61064	10580.3	14.1987	11521.6	30.6888	12655.6	47.6618	13615.1	10.5016	14647.7	30.6888	15722.6	33.1187
7.05035	15.9449	1024.59	23.9373	1995.11	15.9449	2558.35	23.9373	3422.86	54.2786	4545.48	54.8539	5280	15.1701	5980.36	16.332	6934.03	16.1248	8073.38	14.9822	8782.53	178.646	8981.11	0.46037	9624.38	0.67554	10580.4	26.3539	11521.8	20.8151	12655.7	36.3035	13615.2	19.1365	14647.8	20.8151	15722.7	22.6259
7.16732	28.9757	1024.71	16.5374	1995.23	28.9757	2558.46	16.5374	3422.98	56.7451	4545.59	57.3196	5280.12	28.0861	5980.48	29.3627	6934.15	28.3745	8073.49	26.9786	8782.67	179.555	8981.23	-0.03338	9624.49	2.08578	10580.5	49.0211	11521.9	13.3863	12655.8	25.1536	13615.4	35.1589	14647.9	13.3863	15722.8	14.8338
7.2843	54.7288	1024.83	8.90132	1995.34	54.7288	2558.58	8.90132	3423.09	57.1362	4545.71	57.7099	5280.23	55.3945	5980.6	55.1158	6934.26	54.0344	8073.61	51.553	8782.81	180.486	8981.34	0.44015	9624.61	4.44683	10580.6	56.2737	11522	6.721	12656	16.7421	13615.5	55.3684	14648.1	6.721	15722.9	8.23203
7.40126	57.5121	1024.94	1.54278	1995.46	57.5121	2558.7	1.54278	3423.21	57.1866	4545.83	57.7595	5280.35	58.4317	5980.71	57.8992	6934.38	57.9579	8073.73	57.9454	8782.95	181.357	8981.46	2.29811	9624.73	9.51511	10580.7	56.3146	11522.1	0.56486	12656.1	9.93547	13615.6	55.4098	14648.2	0.56486	15723.1	0.91023
7.51823	57.2074	1025.06	0.75721	1995.58	57.2074	2558.82	0.75721	3423.33	52.5556	4545.94	53.1277	5280.47	58.3969	5980.83	57.5944	6934.5	57.8057	8073.84	57.8767	8783.09	182.227	8981.58	5.06285	9624.84	17.7979	10580.8	56.2902	11522.2	0.61816	12656.2	2.56537	13615.7	54.7785	14648.3	0.61816	15723.2	0.46037
7.63519	52.0035	1025.18	0.03898	1995.69	52.0035	2558.93	0.03898	3423.45	42.7596	4546.06	43.3309	5280.59	58.2207	5980.95	52.3905	6934.61	57.5434	8073.96	57.7284	8783.23	183.097	8981.69	10.4215	9624.96	33.8643	10581	53.9196	11522.3	0.0797	12656.3	0.76042	13615.8	48.5474	14648.4	0.0797	15723.3	-0.03338
7.75216	41.1117	1025.3	0.95695	1995.81	41.1117	2559.05	0.95695	3423.56	32.6975	4546.18	33.268	5280.7	53.8287	5981.06	41.4987	6934.73	53.8075	8074.08	55.0125	8783.37	183.947	8981.81	19.3591	9625.08	55.6803	10581.1	45.1055	11522.5	0.8802	12656.4	0.33901	13615.9	37.6708	14648.5	0.8802	15723.4	0.44015
7.86914	29.7753	1025.41	2.96467	1995.93	29.7753	2559.17	2.96467	3423.68	23.9373	4546.29	24.507	5280.82	43.5726	5981.18	30.1624	6934.85	43.8411	8074.19	45.6169	8783.51	184.759	8981.93	37.0308	9625.19	56.438	10581.2	33.4706	11522.6	2.85528	12656.5	0.34581	13616.1	26.1949	14648.6	2.85528	15723.5	2.29811
7.98611	20.642	1025.53	6.52147	1996.05	20.642	2559.28	6.52147	3423.8	16.5374	4546.41	17.1063	5280.94	32.3675	5981.3	21.0291	6934.97	32.6017	8074.31	34.0594	8783.64	185.582	8982.05	55.0098	9625.31	56.4594	10581.3	22.9777	11522.7	6.20379	12656.7	1.81647	13616.2	17.4968	14648.8	6.20379	15723.6	5.06285
8.10309	13.5216	1025.65	11.4865	1996.16	13.5216	2559.4	11.4865	3423.91	8.90132	4546.53	9.46944	5281.05	22.8656	5981.42	13.9086	6935.08	23.1604	8074.43	23.9518	8783.78	186.378	8982.16	55.1648	9625.43	51.1146	10581.4	15.1856	11522.8	12.1661	12656.8	4.12943	13616.3	10.8188	14648.9	12.1661	15723.8	10.4215
8.22006	6.60986	1025.76	19.6411	1996.28	6.60986	2559.52	19.6411	3424.03	1.54278	4546.65	2.1101	5281.17	15.3086	5981.53	6.99689	6935.2	15.9255	8074.55	16.0191	8783.92	187.178	8982.28	55.1377	9625.55	40.6085	10581.5	8.58374	11522.9	22.4028	12656.9	8.91333	13616.4	4.75451	14649	22.4028	15723.9	19.3591
8.33705	1.43838	1025.88	39.2801	1996.4	1.43838	2559.63	39.2801	3424.15	0.75721	4546.76	1.32373	5281.29	7.7095	5981.65	1.82541	6935.32	8.73757	8074.66	8.75162	8784.06	187.949	8982.4	54.742	9625.66	29.002	10581.7	1.26188	11523	42.4291	12657	16.5836	13616.5	1.73159	14649.1	42.4291	15724	37.0308
8.45402	1.29131	1026	56.1843	1996.51	1.29131	2559.75	56.1843	3424.26	0.03898	4546.88	0.60471	5281.4	1.14264	5981.77	1.67834	6935.43	1.44634	8074.78	1.17494	8784.2	188.708	8982.51	48.6966	9625.78	20.0264	10581.8	0.81196	11523.2	56.5864	12657.1	31.3603	13616.6	1.40738	14649.2	56.5864	15724.1	55.0098
8.57099	0.78592	1026.12	56.8703	1996.63	0.78592	2559.87	56.8703	3424.38	0.95695	4547	1.52188	5281.52	0.80839	5981.88	1.17295	6935.55	1.25195	8074.9	0.84628	8784.34	189.444	8982.63	38.0307	9625.9	13.0505	10581.9	0.31814	11523.3	56.6253	12657.2	55.4239	13616.8	0.73843	14649.3	56.6253	15724.2	55.1648
8.68795	0.30385	1026.23	57.0683	1996.75	0.30385	2559.99	57.0683	3424.5	2.96467	4547.11	3.5288	5281.64	1.47824	5982	0.69088	6935.67	0.71614	8075.01	0.21069	8784.48	190.176	8982.75	26.6552	9626.01	6.53848	10582	0.7916	11523.4	55.913	12657.4	56.9646	13616.9	0.29225	14649.5	55.913	15724.3	55.1377
8.80494	1.19166	1026.35	55.6558	1996.86	1.19166	2560.1	55.6558	3424.61	6.52147	4547.23	7.0848	5281.76	3.4803	5982.12	1.57869	6935.78	1.54739	8075.13	0.8683	8784.62	190.916	8982.86	17.8155	9626.13	2.50845	10582.1	2.6495	11523.5	49.0118	12657.5	56.9494	13617	1.33006	14649.6	49.0118	15724.5	54.742
8.9219	3.2967	1026.47	47.5237	1996.98	3.2967	2560.22	47.5237	3424.73	11.4865	4547.35	12.0491	5281.87	6.7268	5982.23	3.68373	6935.9	3.74384	8075.25	2.97446	8784.75	191.624	8982.98	10.7755	9626.25	1.88619	10582.3	5.41418	11523.6	37.7797	12657.6	56.9021	13617.1	3.22055	14649.7	37.7797	15724.6	48.6966
9.03889	6.87517	1026.58	37.1884	1997.1	6.87517	2560.34	37.1884	3424.85	19.6411	4547.46	20.2029	5281.99	11.7328	5982.35	7.2622	6936.02	7.23346	8075.36	6.02699	8784.89	192.332	8983.1	3.95908	9626.36	0.9233	10582.4	10.7728	11523.7	26.2501	12657.7	52.6289	13617.2	7.40724	14649.8	26.2501	15724.7	38.0307
9.15586	12.2002	1026.7	27.7187	1997.21	12.2002	2560.45	27.7187	3424.97	39.2801	4547.58	39.8411	5282.11	19.9066	5982.47	12.5872	6936.14	12.4939	8075.48	11.1123	8785.03	193.022	8983.22	0.31963	9626.48	0.2594	10582.5	19.7103	11523.9	17.3996	12657.8	42.5094	13617.3	14.1159	14649.9	17.3996	15724.8	26.6552
9.27282	20.9639	1026.82	19.9052	1997.33	20.9639	2560.57	19.9052	3425.08	56.1843	4547.7	56.7444	5282.22	38.477	5982.59	21.3509	6936.25	20.8431	8075.6	19.5101	8785.17	193.688	8983.33	0.05876	9626.6	1.09937	10582.6	37.3819	11524	10.3931	12657.9	30.6888	13617.5	25.6836	14650	10.3931	15724.9	17.8155
9.38981	40.3066	1026.93	12.3886	1997.45	40.3066	2560.69	12.3886	3425.2	56.8703	4547.81	57.4297	5282.34	58.5257	5982.7	40.6936	6936.37	39.0803	8075.72	36.8652	8785.31	194.349	8983.45	-0.18291	9626.72	2.79149	10582.7	55.3609	11524.1	3.28934	12658.1	20.8151	13617.6	46.4156	14650.2	3.28934	15725	10.7755
9.50678	57.6581	1027.05	4.15265	1997.57	57.6581	2560.8	4.15265	3425.32	57.0683	4547.93	57.6268	5282.46	58.8013	5982.82	58.0451	6936.49	57.2876	8075.83	57.6368	8785.45	196.649	8983.57	1.01981	9626.83	6.44569	10582.8	55.5158	11524.2	0.06588	12658.2	13.3863	13617.7	55.3157	14650.3	0.06588	15725.2	3.95908
9.62376	57.5327	1027.17	1.05709	1997.68	57.5327	2560.92	1.05709	3425.43	55.6558	4548.05	56.2135	5282.57	58.6916	5982.94	57.9198	6936.6	57.3448	8075.95	57.8574	8785.59	196.775	8983.68	3.14856	9626.95	12.7515	10583	55.4886	11524.3	-0.27784	12658.3	6.721	13617.8	55.0315	14650.4	-0.27784	15725.3	0.31963
9.74074	56.0185	1027.29	0.1748	1997.8	56.0185	2561.04	0.1748	3425.55	47.5237	4548.17	48.0807	5282.69	57.9088	5983.05	56.4055	6936.72	57.159	8076.07	57.7307	8785.73	200.056	8983.8	7.33186	9627.07	23.8441	10583.1	55.0929	11524.5	-0.38372	12658.4	0.56486	13617.9	52.3105	14650.5	-0.38372	15725.4	0.05876
9.85772	47.6514	1027.4	0.17143	1997.92	47.6514	2561.16	0.17143	3425.67	37.1884	4548.28	37.7445	5282.81	50.6946	5983.17	48.0384	6936.84	56.3793	8076.18	57.3765	8785.87	215.399	8983.92	14.1356	9627.18	44.6421	10583.2	49.0474	11524.6	0.97836	12658.5	0.61816	13618	43.1519	14650.6	0.97836	15725.5	-0.18291
9.97469	35.9345	1027.52	1.77776	1998.03	35.9345	2561.27	1.77776	3425.78	27.7187	4548.4	28.274	5282.93	39.5909	5983.29	36.3215	6936.95	49.3031	8076.3	51.4671	8786	3036470	8984.03	26.7199	9627.3	56.0648	10583.3	38.3814	11524.7	3.19909	12658.6	0.0797	13618.2	31.4489	14650.7	3.19909	15725.6	1.01981
10.0917	25.4025	1027.64	4.42296	1998.15	25.4025	2561.39	4.42296	3425.9	19.9052	4548.52	20.4597	5283.04	28.8047	5983.4	25.7895	6937.07	38.3242	8076.42	40.6078	8786.14	3162990	8984.15	49.7998	9627.42	56.3674	10583.4	27.0059	11524.8	7.67552	12658.8	0.8802	13618.3	21.235	14650.9	7.67552	15725.7	3.14856
10.2086	17.3942	1027.75	8.67116	1998.27	17.3942	2561.51	8.67116	3426.02	12.3886	4548.63	12.9423	5283.16	20.2341	5983.52	17.7812	6937.19	27.6762	8076.53	29.3571	8786.28	2904800	8984.27	56.3467	9627.53	54.6529	10583.5	18.1661	11524.9	14.8446	12658.9	2.85528	13618.4	13.7955	14651	14.8446	15725.9	7.33186
10.3256	10.4779	1027.87	14.843	1998.38	10.4779	2561.62	14.843	3426.14	4.15265	4548.75	4.70559	5283.28	12.7532	5983.64	10.865	6937.31	19.4567	8076.65	20.3813	8786.42	3248700	8984.39	56.3888	9627.65	46.3748	10583.7	11.1261	11525	37.294	12659	6.20379	13618.5	7.54423	14651.1	37.294	15726	14.1356
10.4426	3.37919	1027.99	26.7027	1998.5	3.37919	2561.74	26.7027	3426.25	1.05709	4548.87	1.60923	5283.39	5.08204	5983.76	3.76622	6937.42	12.546	8076.77	12.8984	8786.56	3892690	8984.5	56.3609	9627.77	34.9097	10583.8	4.30956	11525.2	26.0149	12659.1	12.1661	13618.6	1.69792	14651.2	26.0149	15726.1	26.7199
10.5596	1.57869	1028.1	54.8412	1998.62	1.57869	2561.86	54.8412	3426.37	0.1748	4548.98	0.72613	5283.51	1.30294	5983.87	1.96572	6937.54	4.94661	8076.89	5.55039	8786.7	3168260	8984.62	53.5533	9627.89	24.3306	10583.9	0.67004	11525.3	17.3804	12659.2	22.4028	13618.8	1.6619	14651.3	17.3804	15726.2	49.7998
10.6765	1.15945	1028.22	57.0425	1998.74	1.15945	2561.97	57.0425	3426.49	0.17143	4549.1	0.72197	5283.63	1.06091	5983.99	1.54648	6937.66	1.33062	8077	1.07468	8786.84	2827510	8984.74	44.2598	9628	16.5179	10584	0.40911	11525.4	10.4087	12659.3	42.4291	13618.9	1.16871	14651.4	10.4087	15726.3	56.3467
10.7935	0.60459	1028.34	57.4151	1998.85	0.60459	2562.09	57.4151	3426.6	1.77776	4549.22	2.3275	5283.74	2.28703	5984.11	0.99163	6937.77	0.91771	8077.12	0.70038	8786.98	3593310	8984.85	32.5022	9628.12	10.0212	10584.1	0.16737	11525.5	3.40888	12659.5	56.5864	13619	0.53794	14651.6	3.40888	15726.4	56.3888
10.9104	0.56272	1028.45	57.4887	1998.97	0.56272	2562.21	57.4887	3426.72	4.42296	4549.34	4.9719	5283.86	4.53182	5984.22	0.94975	6937.89	0.83937	8077.24	0.37108	8787.11	4857730	8984.97	22.1683	9628.24	3.06961	10584.2	1.37003	11525.6	0.28725	12659.6	56.6253	13619.1	0.78569	14651.7	0.28725	15726.6	56.3609
11.0274	2.09463	1028.57	52.8812	1999.09	2.09463	2562.32	52.8812	3426.84	8.67116	4549.45	9.2193	5283.98	8.41598	5984.34	2.48166	6938.01	2.4647	8077.35	1.73958	8787.25	3093090	8985.09	14.5045	9628.35	2.39965	10584.4	3.49871	11525.7	-0.01571	12659.7	55.913	13619.2	2.24899	14651.8	-0.01571	15726.7	53.5533
11.1444	4.68217	1028.69	43.0238	1999.2	4.68217	2562.44	43.0238	3426.95	14.843	4549.57	15.3903	5284.1	14.1069	5984.46	5.0692	6938.12	5.08515	8077.47	4.06937	8787.39	4912530	8985.2	7.83106	9628.47	1.61148	10584.5	7.68195	11525.9	-0.13202	12659.8	49.0118	13619.3	5.06099	14651.9	-0.13202	15726.8	44.2598
11.2614	9.01463	1028.81	32.8634	1999.32	9.01463	2562.56	32.8634	3427.07	26.7027	4549.69	27.2492	5284.21	24.5122	5984.57	9.40166	6938.24	9.5585	8077.59	8.12582	8787.53	8869020	8985.32	0.69306	9628.59	0.7335	10584.6	14.4856	11526	1.20245	12659.9	37.7797	13619.5	10.523	14652	1.20245	15726.9	32.5022
11.3783	15.2884	1028.92	24.1	1999.44	15.2884	2562.68	24.1	3427.19	54.8412	4549.8	55.3869	5284.33	48.7694	5984.69	15.6754	6938.36	15.7842	8077.7	14.2787	8787.67	3643210	8985.44	0.52242	9628.7	0.6276	10584.7	27.0699	11526.1	3.39706	12660	26.2501	13619.6	19.2401	14652.1	3.39706	15727	22.1683
11.4953	27.4028	1029.04	16.6692	1999.56	27.4028	2562.79	16.6692	3427.31	57.0425	4549.92	57.5874	5284.45	58.794	5984.81	27.7899	6938.48	27.6367	8077.82	25.4532	8787.81	2410160	8985.56	-0.0032	9628.82	1.92447	10584.8	50.1497	11526.2	7.80239	12660.2	17.3996	13619.7	35.4722	14652.3	7.80239	15727.1	14.5045
11.6123	52.587	1029.16	9.01825	1999.67	52.587	2562.91	9.01825	3427.42	57.4151	4550.04	57.9592	5284.56	58.8121	5984.93	52.974	6938.59	52.8936	8077.94	48.8171	8787.95	1903470	8985.67	0.53318	9628.94	4.08685	10584.9	56.6966	11526.3	14.9092	12660.3	10.3931	13619.8	54.9869	14652.4	14.9092	15727.3	7.83106
11.7292	57.591	1029.27	1.90688	1999.79	57.591	2563.03	1.90688	3427.54	57.4887	4550.15	58.0321	5284.68	58.6418	5985.04	57.978	6938.71	58.1653	8078.06	57.8819	8788.09	2366850	8985.79	2.42823	9629.06	8.86501	10585.1	56.7385	11526.4	28.2829	12660.4	3.28934	13619.9	54.9755	14652.5	28.2829	15727.4	0.69306
11.8462	57.2934	1029.39	1.0185	1999.91	57.2934	2563.14	1.0185	3427.66	52.8812	4550.27	53.4238	5284.8	55.9716	5985.16	57.6804	6938.83	58.0164	8078.17	57.8207	8788.22	3074430	8985.91	5.27011	9629.17	16.6725	10585.2	56.7106	11526.6	51.9147	12660.5	0.06588	13620	54.2582	14652.6	51.9147	15727.5	0.52242
11.9632	53.0072	1029.51	0.24858	2000.02	53.0072	2563.26	0.24858	3427.77	43.0238	4550.39	43.5656	5284.91	46.4667	5985.28	53.3942	6938.94	55.6451	8078.29	57.6561	8788.36	3094000	8986.02	10.7396	9629.29	31.6963	10585.3	53.9029	11526.7	55.2931	12660.6	-0.27784	13620.2	47.8432	14652.7	55.2931	15727.6	-0.0032
12.0801	42.5118	1029.62	1.0878	2000.14	42.5118	2563.38	1.0878	3427.89	32.8634	4550.51	33.4043	5285.03	35.1541	5985.39	42.8988	6939.06	46.3237	8078.41	55.5594	8788.5	3950070	8986.14	19.8971	9629.41	54.7559	10585.4	44.6094	11526.8	55.2925	12660.8	-0.38372	13620.3	36.8995	14652.9	55.2925	15727.7	0.53318
12.1971	31.0209	1029.74	3.07087	2000.26	31.0209	2563.49	3.07087	3428.01	24.1	4550.62	24.6402	5285.15	25.11	5985.51	31.4079	6939.18	34.8152	8078.52	46.6829	8788.64	2770180	8986.26	38.0294	9629.52	56.4149	10585.5	32.8517	11526.9	55.2519	12660.9	0.97836	13620.4	25.5127	14653	55.2519	15727.8	2.42823
12.3141	21.6012	1029.86	6.58532	2000.37	21.6012	2563.61	6.58532	3428.12	16.6692	4550.74	17.2086	5285.27	17.2938	5985.63	21.9882	6939.3	24.6756	8078.64	35.1177	8788.78	4027970	8986.38	55.4855	9629.64	56.5079	10585.6	22.5177	11527	51.868	12661	3.19909	13620.5	16.9669	14653.1	51.868	15728	5.27011
12.4311	14.3597	1029.98	11.542	2000.49	14.3597	2563.73	11.542	3428.24	9.01825	4550.86	9.55679	5285.38	9.68286	5985.74	14.7467	6939.41	17.0529	8078.76	24.7843	8788.92	1065120	8986.49	55.6125	9629.76	51.5355	10585.8	14.8539	11527.1	42.4035	12661.1	7.67552	13620.6	10.3433	14653.2	42.4035	15728.1	10.7396
12.548	7.43325	1030.09	19.6818	2000.61	7.43325	2563.85	19.6818	3428.36	1.90688	4550.97	2.44462	5285.5	1.89941	5985.86	7.82028	6939.53	9.99234	8078.88	16.7097	8789.06	2864330	8986.61	55.5638	9629.88	41.2433	10585.9	8.18037	11527.3	30.8002	12661.2	14.8446	13620.7	4.25972	14653.3	30.8002	15728.2	19.8971
12.665	1.55293	1030.21	39.3062	2000.72	1.55293	2563.96	39.3062	3428.48	1.0185	4551.09	1.55545	5285.62	1.05205	5985.98	1.93996	6939.65	2.15717	8078.99	9.44428	8789.2	1778990	8986.73	55.0297	9629.99	29.6289	10586	1.04229	11527.4	20.8287	12661.3	37.294	13620.9	1.57144	14653.4	20.8287	15728.3	38.0294
12.782	1.51704	1030.33	56.742	2000.84	1.51704	2564.08	56.742	3428.59	0.24858	4551.21	0.78472	5285.73	0.33253	5986.1	1.90407	6939.76	1.19043	8079.11	1.73762	8789.34	1805940	8986.84	48.6488	9630.11	20.4841	10586.1	0.87159	11527.5	13.3699	12661.5	26.0149	13621	1.2221	14653.6	13.3699	15728.4	55.4855
12.899	1.00477	1030.44	57.4402	2000.96	1.00477	2564.2	57.4402	3428.71	1.0878	4551.32	1.62315	5285.85	0.79937	5986.21	1.3918	6939.88	0.6208	8079.23	0.98931	8789.47	830742	8986.96	37.8353	9630.23	13.4264	10586.2	0.34591	11527.6	6.82714	12661.6	17.3804	13621.1	0.58784	14653.7	6.82714	15728.5	55.6125
13.016	0.45916	1030.56	57.6365	2001.08	0.45916	2564.31	57.6365	3428.83	3.07087	4551.44	3.60542	5285.97	2.71035	5986.33	0.84619	6940	1.14187	8079.34	1.26767	8789.61	1561610	8987.08	26.4872	9630.34	6.97823	10586.3	0.88222	11527.7	0.23184	12661.7	10.4087	13621.2	0.15442	14653.8	0.23184	15728.7	55.5638
13.1329	1.14236	1030.68	56.408	2001.19	1.14236	2564.43	56.408	3428.94	6.58532	4551.56	7.11907	5286.09	5.77174	5986.45	1.52939	6940.11	3.18543	8079.46	3.09179	8789.75	1080840	8987.19	17.7111	9630.46	2.50654	10586.5	2.77721	11527.8	0.26039	12661.8	3.40888	13621.3	1.25521	14653.9	0.26039	15728.8	55.0297
13.2499	3.13953	1030.8	48.5714	2001.31	3.13953	2564.55	48.5714	3429.06	11.542	4551.68	12.075	5286.2	10.6678	5986.56	3.52656	6940.23	6.38032	8079.58	5.72495	8789.89	-2353480	8987.31	10.7472	9630.58	1.96026	10586.6	5.61902	11528	0.88713	12661.9	0.28725	13621.4	3.13961	14654	0.88713	15728.9	48.6488
13.3669	6.47224	1030.91	38.2342	2001.43	6.47224	2564.66	38.2342	3429.18	19.6818	4551.79	20.214	5286.32	18.28	5986.68	6.85927	6940.35	11.453	8079.69	10.3218	8790.03	3432970	8987.43	3.85403	9630.69	1.03322	10586.7	11.0884	11528.1	2.74277	12662	-0.01571	13621.6	7.36787	14654.1	2.74277	15729	37.8353
13.4839	11.6011	1031.03	28.6452	2001.54	11.6011	2564.78	28.6452	3429.3	39.3062	4551.91	39.8375	5286.44	34.9474	5986.8	11.9881	6940.47	19.1165	8079.81	17.5158	8790.17	1163520	8987.55	0.33844	9630.81	0.25574	10586.8	20.2458	11528.2	5.45884	12662.2	-0.13202	13621.7	14.1415	14654.3	5.45884	15729.1	26.4872
13.6008	19.6913	1031.15	20.7111	2001.66	19.6913	2564.9	20.7111	3429.41	56.742	4552.03	57.2725	5286.55	57.732	5986.91	20.0783	6940.58	35.4751	8079.93	31.7708	8790.31	-1679800	8987.66	0.05501	9630.93	0.94096	10586.9	38.3781	11528.3	10.7049	12662.3	1.20245	13621.8	25.8857	14654.4	10.7049	15729.3	17.7111
13.7178	37.3039	1031.26	13.1809	2001.78	37.3039	2565.02	13.1809	3429.53	57.4402	4552.14	57.97	5286.67	58.1559	5987.03	37.6909	6940.7	57.2583	8080.05	56.9959	8790.45	30919300	8987.78	-0.11948	9631.05	2.52844	10587	55.8342	11528.4	19.4909	12662.4	3.39706	13621.9	46.816	14654.5	19.4909	15729.4	10.7472
13.8348	58.2884	1031.38	5.01018	2001.89	58.2884	2565.13	5.01018	3429.65	57.6365	4552.26	58.1654	5286.79	58.0267	5987.15	58.6755	6940.82	57.5025	8080.16	58.1947	8790.58	2959090	8987.9	1.15533	9631.16	5.85892	10587.2	55.961	11528.5	36.9454	12662.5	7.80239	13622	55.2116	14654.6	36.9454	15729.5	3.85403
13.9517	58.2722	1031.5	1.52214	2002.01	58.2722	2565.25	1.52214	3429.76	56.408	4552.38	56.9362	5286.9	57.526	5987.27	58.6592	6940.93	57.2594	8080.28	58.0877	8790.72	8009190	8988.01	3.31584	9631.28	11.8407	10587.3	55.9123	11528.7	55.2662	12662.6	14.9092	13622.1	54.9088	14654.7	55.2662	15729.6	0.33844
14.0687	57.0526	1031.61	0.58149	2002.13	57.0526	2565.37	0.58149	3429.88	48.5714	4552.49	49.0987	5287.02	51.0345	5987.38	57.4397	6941.05	52.4916	8080.4	57.912	8790.86	-10470000	8988.13	7.59692	9631.4	22.0387	10587.4	55.3782	11528.8	55.4546	12662.7	28.2829	13622.3	51.7591	14654.8	55.4546	15729.7	0.05501
14.1857	49.057	1031.73	0.53728	2002.25	49.057	2565.48	0.53728	3430	38.2342	4552.61	38.7608	5287.14	40.1526	5987.5	49.4441	6941.17	42.0835	8080.51	53.2049	8791	-4906520	8988.25	14.5139	9631.51	41.6934	10587.5	48.9972	11528.9	55.4243	12662.9	51.9147	13622.4	42.3037	14655	55.4243	15729.8	-0.11948
14.3026	37.3421	1031.85	2.08485	2002.36	37.3421	2565.6	2.08485	3430.11	28.6452	4552.73	29.171	5287.26	29.2651	5987.62	37.7292	6941.28	30.8332	8080.63	42.6777	8791.14	-57474300	8988.36	27.3949	9631.63	56.0926	10587.6	38.1837	11529	55.0954	12663	55.2931	13622.5	30.6008	14655.1	55.0954	15730	1.15533
14.4196	26.5942	1031.96	4.7192	2002.48	26.5942	2565.72	4.7192	3430.23	20.7111	4552.85	21.236	5287.37	20.5064	5987.73	26.9812	6941.4	21.6232	8080.75	31.2153	8791.28	3877520	8988.48	50.8129	9631.75	56.4759	10587.8	26.8355	11529.1	49.1911	12663.1	55.2925	13622.6	20.568	14655.2	49.1911	15730.1	3.31584
14.5366	18.3375	1032.08	8.98094	2002.6	18.3375	2565.84	8.98094	3430.35	13.1809	4552.96	13.7051	5287.49	13.0658	5987.85	18.7246	6941.52	14.4881	8080.86	21.7936	8791.42	3050210	8988.6	56.1754	9631.86	55.124	10587.9	18.0593	11529.2	38.5797	12663.2	55.2519	13622.7	13.2482	14655.3	38.5797	15730.2	7.59692
14.6536	11.3544	1032.2	15.2042	2002.71	11.3544	2565.95	15.2042	3430.47	5.01018	4553.08	5.53354	5287.61	5.4406	5987.97	11.7414	6941.64	7.18649	8080.98	13.865	8791.56	3387170	8988.72	56.1592	9631.98	47.1927	10588	11.0953	11529.4	27.2021	12663.3	51.868	13622.8	7.05411	14655.4	27.2021	15730.3	14.5139
14.7705	4.28688	1032.32	27.1594	2002.83	4.28688	2566.07	27.1594	3430.58	1.52214	4553.2	2.0447	5287.72	1.20837	5988.09	4.67391	6941.75	0.94862	8081.1	6.66452	8791.69	3486420	8988.83	54.0865	9632.1	35.8248	10588.1	4.20209	11529.5	18.2748	12663.4	42.4035	13623	1.49155	14655.5	18.2748	15730.4	27.3949
14.8875	1.86044	1032.43	54.7377	2002.95	1.86044	2566.19	54.7377	3430.7	0.58149	4553.31	1.10325	5287.84	0.61953	5988.2	2.24748	6941.87	0.75257	8081.22	0.95058	8791.83	3539160	8988.95	45.4031	9632.22	25.0107	10588.2	0.68644	11529.6	11.1829	12663.6	30.8002	13623.1	1.52177	14655.7	11.1829	15730.5	50.8129
15.0045	1.48341	1032.55	56.4885	2003.07	1.48341	2566.3	56.4885	3430.82	0.53728	4553.43	1.05824	5287.96	0.22031	5988.32	1.87044	6941.99	0.27978	8081.33	0.82746	8791.97	3383690	8989.07	33.6934	9632.33	17.0556	10588.3	0.40295	11529.7	4.41435	12663.7	20.8287	13623.2	1.02323	14655.8	4.41435	15730.7	56.1754
15.1214	0.9105	1032.67	56.8493	2003.18	0.9105	2566.42	56.8493	3430.93	2.08485	4553.55	2.60501	5288.07	1.4681	5988.44	1.29753	6942.1	1.32591	8081.45	0.31194	8792.11	3536960	8989.18	22.9282	9632.45	10.4855	10588.5	0.22838	11529.8	0.30813	12663.8	13.3699	13623.3	0.38456	14655.9	0.30813	15730.8	56.1592
15.2384	0.70753	1032.78	53.3783	2003.3	0.70753	2566.54	53.3783	3431.05	4.7192	4553.66	5.23856	5288.19	3.79861	5988.55	1.09456	6942.22	3.62155	8081.57	1.34739	8792.25	3582840	8989.3	14.9467	9632.57	3.49808	10588.6	1.50314	11530	0.10709	12663.9	6.82714	13623.4	0.69281	14656	0.10709	15730.9	54.0865
15.3554	2.08167	1032.9	43.843	2003.42	2.08167	2566.65	43.843	3431.17	8.98094	4553.78	9.4995	5288.31	7.88749	5988.67	2.4687	6942.34	7.42982	8081.68	3.64061	8792.39	3357600	8989.42	8.20861	9632.68	2.41288	10588.7	3.66358	11530.1	-0.13079	12664	0.23184	13623.5	2.17831	14656.1	-0.13079	15731	45.4031
15.4724	4.56028	1033.02	33.5087	2003.53	4.56028	2566.77	33.5087	3431.28	15.2042	4553.9	15.7219	5288.43	13.8285	5988.79	4.94731	6942.45	12.9724	8081.8	7.21226	8792.53	3708720	8989.53	0.94795	9632.8	1.64016	10588.8	7.94459	11530.2	1.03548	12664.1	0.26039	13623.7	5.08193	14656.2	1.03548	15731.1	33.6934
15.5893	8.73299	1033.13	24.4736	2003.65	8.73299	2566.89	24.4736	3431.4	27.1594	4554.02	27.6764	5288.54	24.8345	5988.9	9.12002	6942.57	22.2068	8081.92	12.7899	8792.67	3408710	8989.65	0.13488	9632.92	0.78362	10588.9	14.8615	11530.3	3.15798	12664.3	0.88713	13623.8	10.6242	14656.4	3.15798	15731.2	22.9282
15.7063	14.7831	1033.25	17.0098	2003.77	14.7831	2567.01	17.0098	3431.52	54.7377	4554.13	55.2539	5288.66	50.0679	5989.02	15.1702	6942.69	42.6012	8082.03	22.499	8792.81	3233620	8989.77	-0.34032	9633.03	0.6257	10589	27.7424	11530.4	7.20303	12664.4	2.74277	13623.9	19.495	14656.5	7.20303	15731.4	14.9467
15.8233	26.0057	1033.37	9.35979	2003.88	26.0057	2567.12	9.35979	3431.64	56.4885	4554.25	57.0039	5288.78	58.436	5989.14	26.3927	6942.81	57.7413	8082.15	42.9793	8792.94	2617200	8989.89	-0.0041	9633.15	1.89354	10589.2	51.1603	11530.5	13.8462	12664.5	5.45884	13624	36.0031	14656.6	13.8462	15731.5	8.20861
15.9402	50.144	1033.49	1.31909	2004	50.144	2567.24	1.31909	3431.75	56.8493	4554.37	57.3639	5288.89	58.462	5989.26	50.531	6942.92	57.8052	8082.27	57.8406	8793.08	1803860	8990	1.73258	9633.27	4.00082	10589.3	56.5228	11530.7	26.0015	12664.6	10.7049	13624.1	55.6255	14656.7	26.0015	15731.6	0.94795
16.0572	58.6245	1033.6	0.49509	2004.12	58.6245	2567.36	0.49509	3431.87	53.3783	4554.48	53.8921	5289.01	58.2714	5989.37	59.0115	6943.04	57.6243	8082.39	57.8451	8793.22	1364050	8990.12	4.35941	9633.39	8.67031	10589.4	56.5065	11530.8	48.6688	12664.7	19.4909	13624.2	55.5701	14656.8	48.6688	15731.7	0.13488
16.1742	58.3799	1033.72	-0.30485	2004.23	58.3799	2567.47	-0.30485	3431.99	43.843	4554.6	44.3559	5289.13	55.4546	5989.49	58.7669	6943.16	56.3757	8082.5	57.6767	8793.36	814193	8990.24	9.60835	9633.5	16.3267	10589.5	54.4337	11530.9	55.9214	12664.8	36.9454	13624.4	54.7796	14656.9	55.9214	15731.8	-0.34032
16.2911	54.5898	1033.84	0.40699	2004.35	54.5898	2567.59	0.40699	3432.1	33.5087	4554.72	34.0209	5289.24	45.9366	5989.61	54.9768	6943.27	48.4115	8082.62	56.4378	8793.5	1814090	8990.35	18.2311	9633.62	31.006	10589.6	45.7503	11531	55.9625	12665	55.2662	13624.5	48.0213	14657.1	55.9625	15731.9	-0.0041
16.4081	44.1779	1033.95	2.35765	2004.47	44.1779	2567.71	2.35765	3432.22	24.4736	4554.84	24.985	5289.36	34.6401	5989.72	44.5649	6943.39	37.2409	8082.74	48.5141	8793.64	1222080	8990.47	35.158	9633.74	54.4872	10589.7	34.0406	11531.1	55.9381	12665.1	55.4546	13624.6	36.8506	14657.2	55.9381	15732.1	1.73258
16.5251	32.5154	1034.07	5.72166	2004.59	32.5154	2567.82	5.72166	3432.34	17.0098	4554.95	17.5204	5289.48	24.6602	5989.84	32.9024	6943.51	26.7802	8082.85	37.0822	8793.78	2987710	8990.59	55.4675	9633.85	56.9694	10589.9	23.2753	11531.2	53.5676	12665.2	55.4243	13624.7	25.402	14657.3	53.5676	15732.2	4.35941
16.6421	22.8246	1034.19	10.5598	2004.7	22.8246	2567.94	10.5598	3432.45	9.35979	4555.07	9.86956	5289.6	16.8627	5989.96	23.2116	6943.62	18.7735	8082.97	26.3313	8793.92	5816670	8990.7	55.7322	9633.97	57.1495	10590	15.2937	11531.4	44.7535	12665.3	55.0954	13624.8	16.8803	14657.4	44.7535	15732.3	9.60835
16.759	15.4069	1034.31	18.3223	2004.82	15.4069	2568.06	18.3223	3432.57	1.31909	4555.19	1.82806	5289.71	9.23104	5990.07	15.7939	6943.74	11.7717	8083.09	17.7465	8794.05	1106480	8990.82	55.7404	9634.09	52.4722	10590.1	8.55557	11531.5	33.1187	12665.4	49.1911	13625	10.2826	14657.5	33.1187	15732.4	18.2311
16.876	8.42144	1034.42	36.2273	2004.94	8.42144	2568.18	36.2273	3432.69	0.49509	4555.3	1.00326	5289.83	1.506	5990.19	8.80848	6943.86	3.97117	8083.2	10.4205	8794.19	143882	8990.94	55.5336	9634.2	42.179	10590.2	1.29484	11531.6	22.6259	12665.5	38.5797	13625.1	4.16664	14657.6	22.6259	15732.5	35.158
16.993	1.86812	1034.54	56.7751	2005.05	1.86812	2568.29	56.7751	3432.8	-0.30485	4555.42	0.20253	5289.95	0.87416	5990.31	2.25516	6943.98	1.20506	8083.32	2.85389	8794.33	185635	8991.06	50.1099	9634.32	30.4351	10590.3	0.48171	11531.7	14.8338	12665.7	27.2021	13625.2	1.60517	14657.8	14.8338	15732.6	55.4675
17.11	1.84213	1034.66	57.5552	2005.17	1.84213	2568.41	57.5552	3432.92	0.40699	4555.54	0.91356	5290.06	0.13883	5990.43	2.22916	6944.09	0.71436	8083.44	0.91846	8794.47	-9094260	8991.17	39.652	9634.44	21.083	10590.4	0.00644	11531.8	8.23203	12665.8	18.2748	13625.3	1.25046	14657.9	8.23203	15732.8	55.7322
17.2269	1.35552	1034.77	57.8045	2005.29	1.35552	2568.53	57.8045	3433.04	2.35765	4555.65	2.86342	5290.18	0.59112	5990.54	1.74255	6944.21	0.78649	8083.56	0.38865	8794.61	4246760	8991.29	28.0942	9634.56	13.9372	10590.6	0.3426	11531.9	0.91023	12665.9	11.1829	13625.4	0.61805	14658	0.91023	15732.9	55.7404
17.3439	0.78993	1034.89	56.9548	2005.4	0.78993	2568.64	56.9548	3433.16	5.72166	4555.77	6.22663	5290.3	2.48335	5990.66	1.17696	6944.33	2.54846	8083.67	0.51871	8794.75	3587350	8991.41	18.8618	9634.67	7.51722	10590.7	2.07921	11532.1	0.46037	12666	4.41435	13625.5	0.2436	14658.1	0.46037	15733	55.5336
17.4609	1.39657	1035.01	49.4948	2005.52	1.39657	2568.76	49.4948	3433.27	10.5598	4555.89	11.064	5290.41	5.55648	5990.78	1.7836	6944.44	5.30125	8083.79	2.32026	8794.89	2864720	8991.52	11.76	9634.79	2.77205	10590.8	4.70597	11532.2	-0.03338	12666.1	0.30813	13625.7	1.39334	14658.2	-0.03338	15733.1	50.1099
17.5778	3.32741	1035.12	39.0757	2005.64	3.32741	2568.88	39.0757	3433.39	18.3223	4556.01	18.8257	5290.53	10.4879	5990.89	3.71444	6944.56	9.94656	8083.91	4.93777	8795.03	2653530	8991.64	5.00883	9634.91	2.27198	10590.9	9.95485	11532.3	0.44015	12666.2	0.10709	13625.8	3.33336	14658.4	0.44015	15733.2	39.652
17.6948	6.60998	1035.24	29.3435	2005.76	6.60998	2568.99	29.3435	3433.51	36.2273	4556.12	36.7299	5290.65	18.1414	5991.01	6.99701	6944.68	16.5161	8084.02	9.57321	8795.16	2424890	8991.76	0.50426	9635.02	1.49083	10591	18.5775	11532.4	2.29811	12666.4	-0.13079	13625.9	7.66704	14658.5	2.29811	15733.3	28.0942
17.8117	11.6813	1035.36	21.2714	2005.87	11.6813	2569.11	21.2714	3433.62	56.7751	4556.24	57.2769	5290.77	34.8007	5991.13	12.0684	6944.79	29.4966	8084.14	16.7604	8795.3	3001010	8991.87	0.30737	9635.14	0.75782	10591.1	35.5044	11532.5	5.06285	12666.5	1.03548	13626	14.5996	14658.6	5.06285	15733.5	18.8618
17.9287	19.6273	1035.47	13.7629	2005.99	19.6273	2569.23	13.7629	3433.74	57.5552	4556.36	58.0562	5290.88	58.5569	5991.24	20.0143	6944.91	55.496	8084.26	30.7935	8795.44	2628060	8991.99	-0.0115	9635.26	1.29267	10591.3	55.8138	11532.6	10.4215	12666.6	3.15798	13626.1	26.7361	14658.7	10.4215	15733.6	11.76
18.0457	36.8268	1035.59	5.65542	2006.11	36.8268	2569.34	5.65542	3433.86	57.8045	4556.47	58.3047	5291	59.0065	5991.36	37.2138	6945.03	58.1336	8084.37	56.3689	8795.58	2581740	8992.11	1.06477	9635.37	2.84095	10591.4	56.0784	11532.8	19.3591	12666.7	7.20303	13626.2	48.0416	14658.8	19.3591	15733.7	5.00883
18.1627	58.1643	1035.71	1.45962	2006.22	58.1643	2569.46	1.45962	3433.97	56.9548	4556.59	57.4542	5291.12	58.9143	5991.48	58.5514	6945.15	58.0484	8084.49	58.1342	8795.72	3590230	8992.23	3.10422	9635.49	6.18485	10591.5	56.0865	11532.9	37.0308	12666.8	13.8462	13626.4	55.7043	14658.9	37.0308	15733.8	0.50426
18.2796	58.1713	1035.83	0.54169	2006.34	58.1713	2569.58	0.54169	3434.09	49.4948	4556.71	49.9934	5291.23	58.4956	5991.6	58.5583	6945.26	57.8338	8084.61	58.017	8795.86	2709840	8992.34	7.12682	9635.61	12.2364	10591.6	55.8797	11533	55.0098	12667	26.0015	13626.5	55.3627	14659.1	55.0098	15733.9	0.30737
18.3966	57.2856	1035.94	0.33009	2006.46	57.2856	2569.7	0.33009	3434.21	39.0757	4556.82	39.5735	5291.35	52.2083	5991.71	57.6726	6945.38	53.37	8084.73	57.8649	8796	2741350	8992.46	13.7727	9635.73	22.6129	10591.7	50.456	11533.1	55.1648	12667.1	48.6688	13626.6	51.8002	14659.2	55.1648	15734	-0.0115
18.5136	50.0554	1036.06	1.81297	2006.58	50.0554	2569.81	1.81297	3434.33	29.3435	4556.94	29.8404	5291.47	41.2643	5991.83	50.4425	6945.5	43.0921	8084.84	53.4836	8796.14	3014570	8992.58	25.9115	9635.84	42.5638	10591.8	39.998	11533.2	55.1377	12667.2	55.9214	13626.7	41.9962	14659.3	55.1377	15734.2	1.06477
18.6306	38.499	1036.18	4.33285	2006.69	38.499	2569.93	4.33285	3434.44	21.2714	4557.06	21.7676	5291.58	30.2324	5991.95	38.886	6945.61	31.8382	8084.96	43.1021	8796.28	2763700	8992.69	48.5981	9635.96	56.305	10592	28.4401	11533.3	54.742	12667.3	55.9625	13626.8	30.1601	14659.4	54.742	15734.3	3.10422
18.7476	27.5618	1036.29	8.47914	2006.81	27.5618	2570.05	8.47914	3434.56	13.7629	4557.18	14.2583	5291.7	21.3536	5992.06	27.9489	6945.73	22.6248	8085.08	31.5942	8796.41	2979470	8992.81	56.0329	9636.08	56.6609	10592.1	19.2077	11533.5	48.6966	12667.4	55.9381	13626.9	20.2448	14659.5	48.6966	15734.4	7.12682
18.8645	19.1135	1036.41	14.4205	2006.93	19.1135	2570.16	14.4205	3434.68	5.65542	4557.29	6.15	5291.82	13.8686	5992.18	19.5006	6945.85	15.3883	8085.19	21.9202	8796.55	3005760	8992.93	56.0636	9636.19	55.2644	10592.2	12.1058	11533.6	38.0307	12667.5	53.5676	13627.1	12.9861	14659.6	38.0307	15734.5	13.7727
18.9815	12.1466	1036.53	25.4319	2007.04	12.1466	2570.28	25.4319	3434.79	1.45962	4557.41	1.9534	5291.94	6.20622	5992.3	12.5336	6945.96	8.1135	8085.31	14.1659	8796.69	2816090	8993.04	56.0241	9636.31	47.2901	10592.3	5.35454	11533.7	26.6552	12667.7	44.7535	13627.2	6.81314	14659.8	26.6552	15734.6	25.9115
19.0985	5.12842	1036.64	53.2409	2007.16	5.12842	2570.4	53.2409	3434.91	0.54169	4557.53	1.03467	5292.05	1.30278	5992.41	5.51545	6946.08	1.38217	8085.43	6.98758	8796.83	2716760	8993.16	53.7648	9636.43	35.873	10592.4	0.84991	11533.8	17.8155	12667.8	33.1187	13627.3	1.36023	14659.9	17.8155	15734.8	48.5981
19.2155	1.92933	1036.76	57.0826	2007.28	1.92933	2570.51	57.0826	3435.03	0.33009	4557.64	0.82227	5292.17	0.75888	5992.53	2.31636	6946.2	1.15518	8085.54	0.95025	8796.97	2902510	8993.28	44.9921	9636.54	25.0748	10592.5	0.65296	11533.9	10.7755	12667.9	22.6259	13627.4	1.4043	14660	10.7755	15734.9	56.0329
19.3324	1.58354	1036.88	57.5056	2007.39	1.58354	2570.63	57.5056	3435.14	1.81297	4557.76	2.30435	5292.29	0.39006	5992.65	1.97058	6946.31	0.63504	8085.66	0.84442	8797.11	3011390	8993.4	33.383	9636.66	17.1341	10592.7	0.33402	11534	3.95908	12668	14.8338	13627.5	0.79775	14660.1	3.95908	15735	56.0636
19.4494	1.01744	1037	57.5821	2007.51	1.01744	2570.75	57.5821	3435.26	4.33285	4557.88	4.82343	5292.4	1.70635	5992.77	1.40447	6946.43	1.60187	8085.78	0.33351	8797.25	3035290	8993.51	22.857	9636.78	10.5513	10592.8	1.41022	11534.2	0.31963	12668.1	8.23203	13627.6	0.06146	14660.2	0.31963	15735.1	56.0241
19.5664	0.82029	1037.11	53.5901	2007.63	0.82029	2570.87	53.5901	3435.38	8.47914	4557.99	8.96892	5292.52	4.06211	5992.88	1.20732	6946.55	3.87705	8085.9	1.40836	8797.39	3004890	8993.63	15.0264	9636.9	3.54104	10592.9	3.44961	11534.3	0.05876	12668.2	0.91023	13627.8	0.56819	14660.3	0.05876	15735.2	53.7648
19.6834	2.19265	1037.23	43.9585	2007.74	2.19265	2570.98	43.9585	3435.5	14.4205	4558.11	14.9094	5292.64	8.14866	5993	2.57968	6946.67	7.54702	8086.01	3.64236	8797.52	3243830	8993.75	8.28542	9637.01	2.39193	10593	7.47215	11534.4	-0.18291	12668.4	0.46037	13627.9	2.16027	14660.5	-0.18291	15735.3	44.9921
19.8003	4.6478	1037.35	33.7841	2007.86	4.6478	2571.1	33.7841	3435.61	25.4319	4558.23	25.9201	5292.75	14.1106	5993.12	5.03484	6946.78	12.9328	8086.13	7.32783	8797.66	3105500	8993.86	0.98392	9637.13	1.59229	10593.1	14.1179	11534.5	1.01981	12668.5	-0.03338	13628	5.31286	14660.6	1.01981	15735.5	33.383
19.9173	8.75172	1037.46	24.8969	2007.98	8.75172	2571.22	24.8969	3435.73	53.2409	4558.35	53.7283	5292.87	25.1526	5993.23	9.13876	6946.9	21.7853	8086.25	13.0113	8797.8	3101810	8993.98	0.35817	9637.25	0.58236	10593.2	26.2567	11534.6	3.14856	12668.6	0.44015	13628.1	11.0152	14660.7	3.14856	15735.6	22.857
20.0343	14.7168	1037.58	17.4319	2008.1	14.7168	2571.33	17.4319	3435.85	57.0826	4558.46	57.5692	5292.99	50.4161	5993.35	15.1038	6947.02	41.3452	8086.36	23.0056	8797.94	3073230	8994.1	-0.13786	9637.36	0.48938	10593.4	48.9432	11534.7	7.33186	12668.7	2.29811	13628.2	20.2114	14660.8	7.33186	15735.7	15.0264
20.1513	25.7117	1037.7	9.75559	2008.21	25.7117	2571.45	9.75559	3435.96	57.5056	4558.58	57.9914	5293.1	58.6096	5993.47	26.0988	6947.13	57.4884	8086.48	44.1059	8798.08	2902510	8994.21	0.25394	9637.48	1.81056	10593.5	56.378	11534.9	14.1356	12668.8	5.06285	13628.3	37.3365	14660.9	14.1356	15735.8	8.28542
20.2683	49.414	1037.82	1.95842	2008.33	49.414	2571.57	1.95842	3436.08	57.5821	4558.7	58.0671	5293.22	58.6026	5993.58	49.8011	6947.25	57.5308	8086.6	57.7415	8798.22	3011390	8994.33	2.04395	9637.6	3.92645	10593.6	56.4086	11535	26.7199	12668.9	10.4215	13628.5	55.5573	14661	26.7199	15735.9	0.98392
20.3852	58.4674	1037.93	1.14933	2008.45	58.4674	2571.68	1.14933	3436.2	53.5901	4558.81	54.0742	5293.34	58.4297	5993.7	58.8544	6947.37	57.3457	8086.71	57.7163	8798.36	2987420	8994.45	4.71249	9637.71	8.57563	10593.7	56.3691	11535.1	49.7998	12669.1	19.3591	13628.6	55.4488	14661.2	49.7998	15736	0.35817
20.5022	58.1992	1038.05	1.64745	2008.56	58.1992	2571.8	1.64745	3436.32	43.9585	4558.93	44.4419	5293.46	55.6543	5993.82	58.5862	6947.48	56.2193	8086.83	57.5441	8798.5	3038090	8994.57	9.95626	9637.83	16.1606	10593.8	54.1096	11535.2	56.3467	12669.2	37.0308	13628.7	54.4983	14661.3	56.3467	15736.2	-0.13786
20.6192	54.6233	1038.17	3.45363	2008.68	54.6233	2571.92	3.45363	3436.43	33.7841	4559.05	34.2666	5293.57	46.1982	5993.94	55.0103	6947.6	48.5331	8086.95	56.1335	8798.63	3010810	8994.68	18.5365	9637.95	30.6145	10594	45.3369	11535.3	56.3888	12669.3	55.0098	13628.8	47.4924	14661.4	56.3888	15736.3	0.25394
20.7361	44.3845	1038.28	6.5653	2008.8	44.3845	2572.04	6.5653	3436.55	24.8969	4559.16	25.3786	5293.69	34.8871	5994.05	44.7715	6947.72	37.4571	8087.06	47.9101	8798.77	2895680	8994.8	35.4174	9638.07	53.9025	10594.1	33.7277	11535.4	56.3609	12669.4	55.1648	13628.9	36.2418	14661.5	56.3609	15736.4	2.04395
20.8531	32.7596	1038.4	11.1307	2008.91	32.7596	2572.15	11.1307	3436.67	17.4319	4559.28	17.9129	5293.81	24.8625	5994.17	33.1467	6947.84	26.9717	8087.18	36.4587	8798.91	3066770	8994.92	55.8918	9638.18	56.4072	10594.2	23.2017	11535.6	53.5533	12669.5	55.1377	13629	24.899	14661.6	53.5533	15736.5	4.71249
20.9701	23.0117	1038.52	18.3163	2009.03	23.0117	2572.27	18.3163	3436.78	9.75559	4559.4	10.2358	5293.92	17.0568	5994.29	23.3988	6947.95	18.8837	8087.3	25.8002	8799.05	3010230	8995.03	56.1437	9638.3	56.5751	10594.3	15.371	11535.7	44.2598	12669.6	54.742	13629.2	16.5186	14661.7	44.2598	15736.6	9.95626
21.087	15.546	1038.63	34.3754	2009.15	15.546	2572.39	34.3754	3436.9	1.95842	4559.52	2.43781	5294.04	9.44151	5994.4	15.9331	6948.07	11.8882	8087.42	17.4128	8799.19	2886610	8995.15	56.1312	9638.42	51.85	10594.4	8.62996	11535.8	32.5022	12669.8	48.6966	13629.3	9.96709	14661.9	32.5022	15736.7	18.5365
21.204	8.57317	1038.75	56.5831	2009.27	8.57317	2572.5	56.5831	3437.02	1.14933	4559.63	1.62792	5294.16	1.70642	5994.52	8.9602	6948.19	4.13429	8087.53	10.0839	8799.33	2952820	8995.27	55.8418	9638.53	41.6456	10594.5	1.3284	11535.9	22.1683	12669.9	38.0307	13629.4	3.84028	14662	22.1683	15736.9	35.4174
21.321	1.94125	1038.87	57.4924	2009.38	1.94125	2572.62	57.4924	3437.13	1.64745	4559.75	2.12524	5294.27	1.03377	5994.64	2.32828	6948.3	1.39453	8087.65	2.44063	8799.47	3184840	8995.38	50.0136	9638.65	29.9734	10594.7	0.70259	11536	14.5045	12670	26.6552	13629.5	1.69835	14662.1	14.5045	15737	55.8918
21.438	1.90711	1038.98	57.73	2009.5	1.90711	2572.74	57.73	3437.25	3.45363	4559.87	3.93063	5294.39	0.27481	5994.75	2.29414	6948.42	0.89269	8087.77	0.83356	8799.61	2979760	8995.5	39.3566	9638.77	20.7199	10594.8	0.20649	11536.2	7.83106	12670.1	17.8155	13629.6	1.34515	14662.2	7.83106	15737.1	56.1437
21.5549	1.40599	1039.1	57.2204	2009.62	1.40599	2572.86	57.2204	3437.37	6.5653	4559.98	7.04149	5294.51	0.73316	5994.87	1.79302	6948.54	0.8637	8087.88	0.25944	8799.75	3011670	8995.62	27.7963	9638.88	13.6348	10594.9	0.59822	11536.3	0.69306	12670.2	10.7755	13629.7	0.74914	14662.3	0.69306	15737.2	56.1312
21.6719	0.81509	1039.22	50.4261	2009.73	0.81509	2572.97	50.4261	3437.49	11.1307	4560.1	11.6061	5294.63	2.64482	5994.99	1.20212	6948.65	2.55805	8088	0.46527	8799.88	2786300	8995.74	18.7164	9639	7.22392	10595	2.38817	11536.4	0.52242	12670.3	3.95908	13629.9	0.42964	14662.4	0.52242	15737.3	55.8418
21.7889	1.32143	1039.34	40.1184	2009.85	1.32143	2573.09	40.1184	3437.6	18.3163	4560.22	18.7909	5294.74	5.7421	5995.1	1.70846	6948.77	5.29086	8088.12	2.3012	8800.02	3078660	8995.85	11.654	9639.12	2.60847	10595.1	5.05664	11536.5	-0.0032	12670.5	0.31963	13630	1.50342	14662.6	-0.0032	15737.4	50.0136
21.9058	3.18373	1039.45	30.3338	2009.97	3.18373	2573.21	30.3338	3437.72	34.3754	4560.33	34.8492	5294.86	10.6876	5995.22	3.57077	6948.89	9.90354	8088.23	5.0003	8800.16	3498870	8995.97	4.83535	9639.24	2.06806	10595.2	10.3003	11536.6	0.53318	12670.6	0.05876	13630.1	3.43531	14662.7	0.53318	15737.6	39.3566
22.0228	6.37712	1039.57	22.1551	2010.09	6.37712	2573.32	22.1551	3437.84	56.5831	4560.45	57.0561	5294.98	18.3493	5995.34	6.76415	6949.01	16.4108	8088.35	9.70829	8800.3	2853510	8996.09	0.49341	9639.35	1.16996	10595.4	18.8805	11536.7	2.42823	12670.7	-0.18291	13630.2	7.81561	14662.8	2.42823	15737.7	27.7963
22.1398	11.3486	1039.69	14.7051	2010.2	11.3486	2573.44	14.7051	3437.95	57.4924	4560.57	57.9646	5295.09	35.1418	5995.46	11.7356	6949.12	29.2351	8088.47	17.0955	8800.44	3283400	8996.2	0.28194	9639.47	0.42907	10595.5	35.7614	11536.9	5.27011	12670.8	1.01981	13630.3	14.8338	14662.9	5.27011	15737.8	18.7164
22.2568	18.9272	1039.8	6.72375	2010.32	18.9272	2573.56	6.72375	3438.07	57.73	4560.69	58.2014	5295.21	58.6223	5995.57	19.3142	6949.24	55.2946	8088.59	31.6558	8800.58	3411310	8996.32	-0.01295	9639.59	1.0547	10595.6	56.2357	11537	10.7396	12670.9	3.14856	13630.5	27.1819	14663	10.7396	15737.9	11.654
22.3737	35.2102	1039.92	1.80468	2010.44	35.2102	2573.67	1.80468	3438.19	57.2204	4560.8	57.691	5295.33	59.0695	5995.69	35.5973	6949.36	58.2386	8088.7	56.9163	8800.72	3015300	8996.44	1.09471	9639.7	2.61971	10595.7	56.4875	11537.1	19.8971	12671	7.33186	13630.6	48.6818	14663.1	19.8971	15738	4.83535
22.4907	58.0867	1040.04	0.87559	2010.55	58.0867	2573.79	0.87559	3438.3	50.4261	4560.92	50.8959	5295.44	58.9629	5995.81	58.4738	6949.47	58.1356	8088.82	58.0896	8800.86	3236290	8996.55	3.1354	9639.82	5.95673	10595.8	56.475	11537.2	38.0294	12671.2	14.1356	13630.7	55.8511	14663.3	38.0294	15738.1	0.49341
22.6076	57.9484	1040.15	0.48919	2010.67	57.9484	2573.91	0.48919	3438.42	40.1184	4561.04	40.5874	5295.56	58.4919	5995.92	58.3355	6949.59	57.9131	8088.94	57.9765	8800.99	3094000	8996.67	7.1238	9639.94	11.9366	10595.9	56.1855	11537.3	55.4855	12671.3	26.7199	13630.8	55.4994	14663.4	55.4855	15738.3	0.28194
22.7246	51.5859	1040.27	1.83453	2010.79	51.5859	2574.03	1.83453	3438.54	30.3338	4561.15	30.802	5295.68	52.1735	5996.04	51.973	6949.71	53.7304	8089.05	57.807	8801.13	3072330	8996.79	13.7082	9640.05	22.1754	10596.1	50.3573	11537.4	55.6125	12671.4	49.7998	13630.9	52.0854	14663.5	55.6125	15738.4	-0.01295
22.8416	40.067	1040.39	4.18312	2010.9	40.067	2574.14	4.18312	3438.66	22.1551	4561.27	22.6225	5295.8	41.2403	5996.16	40.454	6949.82	43.5519	8089.17	53.1225	8801.27	3097060	8996.91	25.7023	9640.17	41.9128	10596.2	39.7001	11537.6	55.5638	12671.5	56.3467	13631	42.4065	14663.6	55.5638	15738.5	1.09471
22.9586	28.5776	1040.51	8.18468	2011.02	28.5776	2574.26	8.18468	3438.77	14.7051	4561.39	15.1717	5295.91	30.2258	5996.27	28.9647	6949.94	32.3017	8089.29	42.6691	8801.41	3044580	8997.02	48.235	9640.29	56.4874	10596.3	28.1398	11537.7	55.0297	12671.6	56.3888	13631.2	30.5987	14663.7	55.0297	15738.6	3.1354
23.0755	19.6121	1040.62	13.8403	2011.14	19.6121	2574.38	13.8403	3438.89	6.72375	4561.5	7.18955	5296.03	21.3394	5996.39	19.9991	6950.06	22.9744	8089.4	31.2022	8801.55	3117080	8997.14	55.8968	9640.41	56.8591	10596.4	19.0598	11537.8	48.6488	12671.7	56.3609	13631.3	20.571	14663.8	48.6488	15738.7	7.1238
23.1925	12.5371	1040.74	23.9805	2011.26	12.5371	2574.49	23.9805	3439.01	1.80468	4561.62	2.26968	5296.15	13.8335	5996.51	12.9241	6950.18	15.6461	8089.52	21.7097	8801.69	3103960	8997.26	55.903	9640.52	55.6208	10596.5	11.9974	11537.9	37.8353	12671.9	53.5533	13631.4	13.2387	14664	37.8353	15738.8	13.7082
23.3095	5.59584	1040.86	50.1543	2011.37	5.59584	2574.61	50.1543	3439.12	0.87559	4561.74	1.33979	5296.26	6.16595	5996.63	5.98287	6950.29	8.38313	8089.64	14.0114	8801.83	3009940	8997.37	55.8582	9640.64	47.7896	10596.6	5.17865	11538	26.4872	12672	44.2598	13631.5	7.04764	14664.1	26.4872	15739	25.7023
23.4265	1.3139	1040.97	56.9197	2011.49	1.3139	2574.73	56.9197	3439.24	0.48919	4561.85	0.9526	5296.38	1.43931	5996.74	1.70093	6950.41	1.45952	8089.76	6.77746	8801.97	3064520	8997.49	53.5946	9640.76	36.382	10596.8	0.83665	11538.1	17.7111	12672.1	32.5022	13631.6	1.42915	14664.2	17.7111	15739.1	48.235
23.5435	1.07392	1041.09	57.3895	2011.61	1.07392	2574.84	57.3895	3439.36	1.83453	4561.97	2.29714	5296.5	0.87468	5996.86	1.46095	6950.53	1.23686	8089.87	0.96417	8802.1	3025040	8997.61	44.8351	9640.87	25.4717	10596.9	0.62511	11538.3	10.7472	12672.2	22.1683	13631.7	1.47502	14664.3	10.7472	15739.2	55.8968
23.6604	0.58102	1041.21	57.4899	2011.72	0.58102	2574.96	57.4899	3439.47	4.18312	4562.09	4.64492	5296.61	0.44196	5996.98	0.96805	6950.64	0.67014	8089.99	0.79563	8802.24	3122510	8997.72	33.2656	9640.99	17.4246	10597	0.33015	11538.4	3.85403	12672.3	14.5045	13631.9	0.95949	14664.4	3.85403	15739.3	55.903
23.7774	0.23472	1041.33	54.3977	2011.84	0.23472	2575.08	54.3977	3439.59	8.18468	4562.21	8.64569	5296.73	1.68832	5997.09	0.62175	6950.76	1.53442	8090.11	0.28121	8802.38	3069770	8997.84	22.7566	9641.11	10.8135	10597.1	1.43775	11538.5	0.33844	12672.5	7.83106	13632	0.32262	14664.6	0.33844	15739.4	55.8582
23.8944	1.41749	1041.44	45.0606	2011.96	1.41749	2575.2	45.0606	3439.71	13.8403	4562.32	14.3005	5296.85	4.01781	5997.21	1.80453	6950.88	3.74196	8090.22	1.32343	8802.52	3057200	8997.96	14.948	9641.22	3.84528	10597.2	3.47837	11538.6	0.05501	12672.6	0.69306	13632.1	0.86658	14664.7	0.05501	15739.5	53.5946
24.0114	3.72137	1041.56	34.8526	2012.07	3.72137	2575.31	34.8526	3439.82	23.9805	4562.44	24.4399	5296.97	8.08437	5997.33	4.10841	6950.99	7.32564	8090.34	3.53453	8802.66	3220000	8998.08	8.23941	9641.34	2.43103	10597.3	7.46671	11538.7	-0.11948	12672.7	0.52242	13632.2	2.44191	14664.8	-0.11948	15739.7	44.8351
24.1283	7.63719	1041.68	25.7736	2012.19	7.63719	2575.43	25.7736	3439.94	50.1543	4562.56	50.6129	5297.08	13.9742	5997.44	8.02422	6951.11	12.6629	8090.46	7.17644	8802.8	3204040	8998.19	0.99468	9641.46	1.51482	10597.5	14.051	11538.8	1.15533	12672.8	-0.0032	13632.3	5.69532	14664.9	1.15533	15739.8	33.2656
24.2453	13.3494	1041.79	18.2442	2012.31	13.3494	2575.55	18.2442	3440.06	56.9197	4562.67	57.3775	5297.2	24.7877	5997.56	13.7365	6951.23	21.2938	8090.57	12.8219	8802.94	3054220	8998.31	0.55075	9641.58	0.43231	10597.6	26.045	11539	3.31584	12672.9	0.53318	13632.4	11.4816	14665	3.31584	15739.9	22.7566
24.3623	23.3352	1041.91	10.598	2012.42	23.3352	2575.66	10.598	3440.18	57.3895	4562.79	57.8466	5297.32	49.6105	5997.68	23.7222	6951.35	40.3392	8090.69	22.723	8803.08	3157420	8998.43	0.04686	9641.69	0.3872	10597.7	48.5777	11539.1	7.59692	12673	2.42823	13632.6	20.9256	14665.1	7.59692	15740	14.948
24.4792	45.2097	1042.03	2.23219	2012.54	45.2097	2575.78	2.23219	3440.29	57.4899	4562.91	57.9461	5297.43	58.7876	5997.8	45.5967	6951.46	57.3678	8090.81	43.5504	8803.22	3214890	8998.54	0.40828	9641.81	1.74347	10597.8	56.2394	11539.2	14.5139	12673.2	5.27011	13632.7	38.5751	14665.3	14.5139	15740.1	8.23941
24.5962	58.5983	1042.14	1.22098	2012.66	58.5983	2575.9	1.22098	3440.41	54.3977	4563.02	54.8531	5297.55	58.8357	5997.91	58.9853	6951.58	57.4447	8090.93	58.3737	8803.35	2954480	8998.66	2.18257	9641.93	3.9096	10597.9	56.2456	11539.3	27.3949	12673.3	10.7396	13632.8	55.7445	14665.4	27.3949	15740.2	0.99468
24.7132	58.4279	1042.26	0.35827	2012.78	58.4279	2576.01	0.35827	3440.53	45.0606	4563.14	45.5152	5297.67	58.6686	5998.03	58.815	6951.7	57.2838	8091.04	58.3869	8803.49	3088970	8998.78	4.86112	9642.04	8.58869	10598	56.2007	11539.4	50.8129	12673.4	19.8971	13632.9	55.55	14665.5	50.8129	15740.4	0.55075
24.8302	56.0743	1042.38	0.98665	2012.89	56.0743	2576.13	0.98665	3440.64	34.8526	4563.26	35.3064	5297.78	56.0703	5998.15	56.4613	6951.81	56.3333	8091.16	58.244	8803.63	3707180	8998.89	10.1487	9642.16	16.1868	10598.2	53.937	11539.5	56.1754	12673.5	38.0294	13633	54.5088	14665.6	56.1754	15740.5	0.04686
24.9471	46.766	1042.49	2.88716	2013.01	46.766	2576.25	2.88716	3440.76	25.7736	4563.38	26.2266	5297.9	46.7249	5998.26	47.153	6951.93	48.9785	8091.28	57.1084	8803.77	3064820	8999.01	18.8241	9642.28	30.682	10598.3	45.1775	11539.7	56.1592	12673.6	55.4855	13633.1	47.3491	14665.7	56.1592	15740.6	0.40828
25.0641	34.8876	1042.61	6.1688	2013.13	34.8876	2576.36	6.1688	3440.88	18.2442	4563.49	18.6964	5298.02	35.4198	5998.38	35.2746	6952.05	38.0096	8091.39	49.3559	8803.91	4034450	8999.13	35.9486	9642.39	53.907	10598.4	33.6079	11539.8	54.0865	12673.7	55.6125	13633.3	36.0889	14665.8	54.0865	15740.7	2.18257
25.1811	24.6554	1042.73	10.9234	2013.24	24.6554	2576.48	10.9234	3440.99	10.598	4563.61	11.0494	5298.14	25.3342	5998.5	25.0425	6952.16	27.4585	8091.51	37.8924	8804.05	2658700	8999.25	55.2606	9642.51	56.272	10598.5	23.0989	11539.9	45.4031	12673.9	55.5638	13633.4	24.8	14666	45.4031	15740.8	4.86112
25.298	16.853	1042.85	18.4248	2013.36	16.853	2576.6	18.4248	3441.11	2.23219	4563.73	2.6828	5298.25	17.4613	5998.61	17.24	6952.28	19.2787	8091.63	26.9908	8804.19	3448830	8999.36	55.4733	9642.63	52.571	10598.6	15.2902	11540	33.6934	12674	55.0297	13633.5	16.4544	14666.1	33.6934	15741	10.1487
25.415	9.87152	1042.96	35.4673	2013.48	9.87152	2576.72	35.4673	3441.23	1.22098	4563.84	1.6708	5298.37	9.8316	5998.73	10.2586	6952.4	12.2712	8091.74	18.488	8804.33	2715000	8999.48	55.4563	9642.75	42.7103	10598.7	8.58154	11540.1	22.9282	12674.1	48.6488	13633.6	9.90982	14666.2	22.9282	15741.1	18.8241
25.532	2.61934	1043.08	56.4022	2013.6	2.61934	2576.83	56.4022	3441.35	0.35827	4563.96	0.80729	5298.49	2.01449	5998.85	3.00637	6952.52	4.55263	8091.86	11.1039	8804.46	3224810	8999.6	55.2305	9642.86	30.8904	10598.9	1.33674	11540.2	14.9467	12674.2	37.8353	13633.7	3.76487	14666.3	14.9467	15741.2	35.9486
25.649	1.76193	1043.2	57.2248	2013.71	1.76193	2576.95	57.2248	3441.46	0.98665	4564.08	1.43487	5298.6	1.22915	5998.97	2.14896	6952.63	1.21147	8091.98	3.45331	8804.6	3527210	8999.71	49.7147	9642.98	21.0356	10599	0.89275	11540.4	8.20861	12674.3	26.4872	13633.8	1.70548	14666.4	8.20861	15741.3	55.2606
25.7659	1.29653	1043.31	57.4602	2013.83	1.29653	2577.07	57.4602	3441.58	2.88716	4564.19	3.33457	5298.72	0.51692	5999.08	1.68356	6952.75	0.73868	8092.1	1.22331	8804.74	2821280	8999.83	39.2302	9643.1	13.7501	10599.1	0.38879	11540.5	0.94795	12674.4	17.7111	13634	1.33838	14666.5	0.94795	15741.4	55.4733
25.8829	0.72522	1043.43	56.7687	2013.95	0.72522	2577.18	56.7687	3441.7	6.1688	4564.31	6.61542	5298.84	0.92553	5999.2	1.11225	6952.87	0.71284	8092.21	0.70255	8804.88	3420800	8999.95	27.7483	9643.21	7.4296	10599.2	0.75015	11540.6	0.13488	12674.6	10.7472	13634.1	0.74462	14666.7	0.13488	15741.5	55.4563
25.9999	0.92001	1043.55	49.7492	2014.06	0.92001	2577.3	49.7492	3441.81	10.9234	4564.43	11.3692	5298.95	2.76846	5999.32	1.30704	6952.98	2.36823	8092.33	0.78588	8805.02	3101200	9000.06	18.6466	9643.33	1.78523	10599.3	2.52437	11540.7	-0.34032	12674.7	3.85403	13634.2	0.45531	14666.8	-0.34032	15741.7	55.2305
26.1169	2.64041	1043.66	39.4967	2014.18	2.64041	2577.42	39.4967	3441.93	18.4248	4564.55	18.8698	5299.07	5.80997	5999.43	3.02744	6953.1	5.02208	8092.45	2.547	8805.16	3050800	9000.18	11.5895	9643.45	1.19914	10599.5	5.20285	11540.8	-0.0041	12674.8	0.33844	13634.3	1.58337	14666.9	-0.0041	15741.8	49.7147
26.2338	5.48802	1043.78	29.7507	2014.3	5.48802	2577.53	29.7507	3442.05	35.4673	4564.66	35.9115	5299.19	10.7292	5999.55	5.87505	6953.22	9.56579	8092.56	5.17015	8805.3	3152020	9000.3	4.80198	9643.56	0.0887	10599.6	10.4903	11540.9	1.73258	12674.9	0.05501	13634.4	3.56614	14667	1.73258	15741.9	39.2302
26.3508	10.1282	1043.9	21.6211	2014.41	10.1282	2577.65	21.6211	3442.16	56.4022	4564.78	56.8456	5299.31	18.3856	5999.67	10.5153	6953.34	15.9182	8092.68	9.80812	8805.44	3014720	9000.42	0.33959	9643.68	-0.72072	10599.7	19.1657	11541.1	4.35941	12675	-0.11948	13634.5	8.05573	14667.1	4.35941	15742	27.7483
26.4678	16.9018	1044.02	14.1407	2014.53	16.9018	2577.77	14.1407	3442.28	57.2248	4564.9	57.6675	5299.42	35.0511	5999.78	17.2888	6953.45	28.1313	8092.8	17.0478	8805.57	3167940	9000.53	0.15589	9643.8	-0.10681	10599.8	36.2902	11541.2	9.60835	12675.1	1.15533	13634.7	15.1715	14667.2	9.60835	15742.1	18.6466
26.5848	30.6498	1044.13	6.13044	2014.65	30.6498	2577.89	6.13044	3442.4	57.4602	4565.01	57.9021	5299.54	58.6113	5999.9	31.0368	6953.57	53.7771	8092.91	31.2656	8805.71	3113670	9000.65	-0.10299	9643.92	1.51605	10599.9	55.602	11541.3	18.2311	12675.3	3.31584	13634.8	27.7886	14667.4	18.2311	15742.2	11.5895
26.7017	56.5241	1044.25	1.5942	2014.77	56.5241	2578	1.5942	3442.52	56.7687	4565.13	57.2097	5299.66	59.0535	6000.02	56.9112	6953.69	57.7368	8093.03	56.9431	8805.85	3175490	9000.77	1.02954	9644.03	4.47193	10600	55.8147	11541.4	35.158	12675.4	7.59692	13634.9	49.5802	14667.5	35.158	15742.4	4.80198
26.8187	58.2235	1044.37	0.69886	2014.88	58.2235	2578.12	0.69886	3442.63	49.7492	4565.25	50.1895	5299.77	58.9523	6000.14	58.6105	6953.8	57.6543	8093.15	58.6173	8805.99	3181770	9000.88	3.09934	9644.15	10.154	10600.2	55.7976	11541.5	55.4675	12675.5	14.5139	13635	55.5641	14667.6	55.4675	15742.5	0.33959
26.9357	57.8233	1044.48	0.42385	2015	57.8233	2578.24	0.42385	3442.75	39.4967	4565.36	39.9362	5299.89	58.5281	6000.25	58.2103	6953.92	57.4736	8093.27	58.4836	8806.13	3195390	9001	7.10542	9644.27	19.5077	10600.3	55.5718	11541.6	55.7322	12675.6	27.3949	13635.1	55.2174	14667.7	55.7322	15742.6	0.15589
27.0527	52.0775	1044.6	1.84364	2015.12	52.0775	2578.35	1.84364	3442.87	29.7507	4565.48	30.1893	5300.01	52.3328	6000.37	52.4646	6954.04	53.7218	8093.38	58.3217	8806.27	3251900	9001.12	13.7042	9644.38	37.6996	10600.4	50.0559	11541.8	55.7404	12675.7	50.8129	13635.2	51.3907	14667.8	55.7404	15742.7	-0.10299
27.1696	40.9746	1044.72	4.29701	2015.23	40.9746	2578.47	4.29701	3442.98	21.6211	4565.6	22.0589	5300.12	41.4603	6000.49	41.3617	6954.15	43.7423	8093.5	53.7851	8806.41	3222490	9001.23	25.7004	9644.5	55.9198	10600.5	39.5713	11541.9	55.5336	12675.8	56.1754	13635.4	41.4984	14667.9	55.5336	15742.8	1.02954
27.2866	29.6627	1044.84	8.43012	2015.35	29.6627	2578.59	8.43012	3443.1	14.1407	4565.72	14.5777	5300.24	30.4436	6000.6	30.0498	6954.27	32.504	8093.62	43.2798	8806.55	3156460	9001.35	48.2055	9644.62	56.4593	10600.6	28.0893	11542	50.1099	12676	56.1592	13635.5	29.719	14668.1	50.1099	15742.9	3.09934
27.4036	20.6586	1044.95	14.2692	2015.47	20.6586	2578.7	14.2692	3443.22	6.13044	4565.83	6.56667	5300.36	21.502	6000.72	21.0457	6954.39	23.1253	8093.73	31.6683	8806.69	3241140	9001.47	55.5704	9644.73	55.6838	10600.7	18.9876	11542.1	39.652	12676.1	54.0865	13635.6	19.9177	14668.2	39.652	15743.1	7.10542
27.5206	13.5361	1045.07	24.9456	2015.58	13.5361	2578.82	24.9456	3443.34	1.5942	4565.95	2.02963	5300.48	14.0174	6000.84	13.9231	6954.51	15.8132	8093.85	22.0982	8806.82	3153450	9001.58	55.5625	9644.85	48.5074	10600.9	11.9305	11542.2	28.0942	12676.2	45.4031	13635.7	12.7299	14668.3	28.0942	15743.2	13.7042
27.6375	6.56554	1045.19	52.3536	2015.7	6.56554	2578.94	52.3536	3443.45	0.69886	4566.07	1.13348	5300.59	6.36345	6000.95	6.95257	6954.62	8.55621	8093.97	14.3693	8806.96	3097520	9001.7	55.5381	9644.97	37.3154	10601	5.14287	11542.4	18.8618	12676.3	33.6934	13635.8	6.64467	14668.4	18.8618	15743.3	25.7004
27.7545	1.85627	1045.3	57.3365	2015.82	1.85627	2579.06	57.3365	3443.57	0.42385	4566.18	0.85768	5300.71	1.51523	6001.07	2.2433	6954.74	1.56352	8094.09	7.11536	8807.1	3009510	9001.82	53.5629	9645.08	26.1352	10601.1	0.68041	11542.5	11.76	12676.4	22.9282	13635.9	1.44625	14668.5	11.76	15743.4	48.2055
27.8715	1.65235	1045.42	57.791	2015.93	1.65235	2579.17	57.791	3443.69	1.84364	4566.3	2.27667	5300.83	0.96489	6001.19	2.03939	6954.86	1.30615	8094.2	0.99925	8807.24	3132180	9001.94	45.1087	9645.2	17.8429	10601.2	0.49665	11542.6	5.00883	12676.5	14.9467	13636.1	1.47762	14668.6	5.00883	15743.5	55.5704
27.9884	1.11032	1045.54	57.8684	2016.05	1.11032	2579.29	57.8684	3443.8	4.29701	4566.42	4.72924	5300.94	0.55475	6001.31	1.49736	6954.97	0.74312	8094.32	0.86694	8807.38	3122200	9002.05	33.5937	9645.32	11.1278	10601.3	0.23771	11542.7	0.50426	12676.7	8.20861	13636.2	0.93076	14668.8	0.50426	15743.6	55.5625
28.1054	0.62856	1045.65	54.054	2016.17	0.62856	2579.41	54.054	3443.92	8.43012	4566.53	8.86155	5301.06	1.8269	6001.42	1.01559	6955.09	1.52243	8094.44	0.25487	8807.52	3156780	9002.17	22.9794	9645.44	4.28497	10601.4	1.37017	11542.8	0.30737	12676.8	0.94795	13636.3	0.32308	14668.9	0.30737	15743.8	55.5381
28.2224	1.55047	1045.77	44.4571	2016.29	1.55047	2579.52	44.4571	3444.04	14.2692	4566.65	14.6998	5301.18	4.15198	6001.54	1.9375	6955.21	3.76214	8094.55	1.21075	8807.66	3018050	9002.29	15.1205	9645.55	2.27745	10601.6	3.4399	11542.9	-0.0115	12676.9	0.13488	13636.4	0.81848	14669	-0.0115	15743.9	53.5629
28.3393	3.71508	1045.89	34.2606	2016.4	3.71508	2579.64	34.2606	3444.15	24.9456	4566.77	25.3755	5301.3	8.21448	6001.66	4.10212	6955.32	7.28693	8094.67	3.45935	8807.8	3038970	9002.4	8.45219	9645.67	1.44285	10601.7	7.44592	11543.1	1.06477	12677	-0.34032	13636.5	2.36402	14669.1	1.06477	15744	45.1087
28.4563	7.29521	1046.01	25.3164	2016.52	7.29521	2579.76	25.3164	3444.27	52.3536	4566.89	52.7826	5301.41	14.1197	6001.77	7.68224	6955.44	12.6092	8094.79	6.93282	8807.93	3108110	9002.52	1.12742	9645.79	0.42048	10601.8	14.0446	11543.2	3.10422	12677.1	-0.0041	13636.7	5.58195	14669.2	3.10422	15744.1	33.5937
28.5733	12.6453	1046.12	17.8268	2016.64	12.6453	2579.88	17.8268	3444.39	57.3365	4567	57.7647	5301.53	25.0204	6001.89	13.0324	6955.56	21.1049	8094.9	12.4054	8808.07	3221330	9002.64	0.46491	9645.9	0.1844	10601.9	26.0408	11543.3	7.12682	12677.2	1.73258	13636.8	11.3382	14669.3	7.12682	15744.2	22.9794
28.6903	21.5058	1046.24	10.1516	2016.75	21.5058	2579.99	10.1516	3444.51	57.791	4567.12	58.2184	5301.65	50.0705	6002.01	21.8928	6955.68	39.6561	8095.02	21.8328	8808.21	3014280	9002.75	-0.03034	9646.02	1.359	10602	48.5458	11543.4	13.7727	12677.4	4.35941	13636.9	20.718	14669.5	13.7727	15744.3	15.1205
28.8072	41.0343	1046.36	2.05493	2016.87	41.0343	2580.11	2.05493	3444.62	57.8684	4567.24	58.295	5301.76	58.3871	6002.12	41.4213	6955.79	58.3183	8095.14	41.6994	8808.35	3260190	9002.87	0.28435	9646.14	3.34053	10602.1	55.9106	11543.5	25.9115	12677.5	9.60835	13637	38.24	14669.6	25.9115	15744.5	8.45219
28.9242	58.2891	1046.47	1.20931	2016.99	58.2891	2580.23	1.20931	3444.74	54.054	4567.35	54.4798	5301.88	58.393	6002.24	58.6761	6955.91	58.4458	8095.26	58.5644	8808.49	3206830	9002.99	2.01021	9646.25	7.74847	10602.3	55.9026	11543.6	48.5981	12677.6	18.2311	13637.1	55.1805	14669.7	48.5981	15744.6	1.12742
29.0412	58.1454	1046.59	0.40615	2017.11	58.1454	2580.34	0.40615	3444.86	44.4571	4567.47	44.8821	5302	58.2338	6002.36	58.5324	6956.03	58.3041	8095.37	58.6138	8808.63	3198810	9003.11	4.61233	9646.37	14.9676	10602.4	55.8782	11543.8	56.0329	12677.7	35.158	13637.2	54.958	14669.8	56.0329	15744.7	0.46491
29.1582	56.4213	1046.71	1.09089	2017.22	56.4213	2580.46	1.09089	3444.97	34.2606	4567.59	34.6848	5302.11	55.8455	6002.48	56.8083	6956.14	57.638	8095.49	58.4541	8808.77	3154080	9003.22	9.76603	9646.49	28.5251	10602.5	53.9029	11543.9	56.0636	12677.8	55.4675	13637.4	53.9016	14669.9	56.0636	15744.8	-0.03034
29.2751	47.854	1046.82	3.01547	2017.34	47.854	2580.58	3.01547	3445.09	25.3164	4567.7	25.7399	5302.23	46.7511	6002.59	48.2411	6956.26	50.7856	8095.61	57.3101	8808.91	3138290	9003.34	18.1533	9646.61	51.69	10602.6	45.4487	11544	56.0241	12678	55.7322	13637.5	46.7301	14670	56.0241	15744.9	0.28435
29.3921	36.1185	1046.94	6.34627	2017.46	36.1185	2580.69	6.34627	3445.21	17.8268	4567.82	18.2494	5302.35	35.5517	6002.71	36.5055	6956.38	39.8016	8095.72	49.5236	8809.04	3242990	9003.46	34.6465	9646.72	56.7934	10602.7	33.9336	11544.1	53.7648	12678.1	55.7404	13637.6	35.5368	14670.2	53.7648	15745	2.01021
29.509	25.6634	1047.06	11.1439	2017.57	25.6634	2580.81	11.1439	3445.32	10.1516	4567.94	10.5735	5302.47	25.407	6002.83	26.0504	6956.49	29.0088	8095.84	38.0314	8809.18	3159480	9003.57	56.2062	9646.84	57.0804	10602.8	23.3192	11544.2	44.9921	12678.2	55.5336	13637.7	24.3611	14670.3	44.9921	15745.2	4.61233
29.626	17.6425	1047.17	18.7914	2017.69	17.6425	2580.93	18.7914	3445.44	2.05493	4568.06	2.47597	5302.58	17.5336	6002.94	18.0295	6956.61	20.5876	8095.96	27.1014	8809.32	2949900	9003.69	56.4839	9646.96	53.135	10603	15.4603	11544.3	33.383	12678.3	50.1099	13637.8	16.0943	14670.4	33.383	15745.3	9.76603
29.743	10.6724	1047.29	36.2849	2017.81	10.6724	2581.05	36.2849	3445.56	1.20931	4568.17	1.62955	5302.7	9.91239	6003.06	11.0595	6956.73	13.5389	8096.07	18.5811	8809.46	3191320	9003.81	56.4656	9647.07	43.1905	10603.1	8.79191	11544.5	22.857	12678.4	39.652	13637.9	9.58851	14670.5	22.857	15745.4	18.1533
29.86	3.50994	1047.41	56.9664	2017.92	3.50994	2581.16	56.9664	3445.68	0.40615	4568.29	0.82558	5302.82	2.05371	6003.18	3.89697	6956.85	5.88851	8096.19	11.1608	8809.6	2989850	9003.92	56.2481	9647.19	31.4154	10603.2	1.46706	11544.6	15.0264	12678.5	28.0942	13638.1	3.4473	14670.6	15.0264	15745.5	34.6465
29.9769	2.06744	1047.53	57.7582	2018.04	2.06744	2581.28	57.7582	3445.79	1.09089	4568.41	1.50953	5302.93	1.17587	6003.3	2.45447	6956.96	1.92478	8096.31	3.52973	8809.74	3133120	9004.04	50.7655	9647.31	21.7494	10603.3	0.80449	11544.7	8.28542	12678.7	18.8618	13638.2	1.54583	14670.8	8.28542	15745.6	56.2062
30.0939	1.64996	1047.64	57.9766	2018.16	1.64996	2581.4	57.9766	3445.91	3.01547	4568.52	3.4333	5303.05	0.4307	6003.41	2.03699	6957.08	1.45239	8096.43	1.10077	8809.88	3077150	9004.16	40.2071	9647.42	14.4815	10603.4	0.30917	11544.8	0.98392	12678.8	11.76	13638.3	1.18855	14670.9	0.98392	15745.7	56.4839
30.2109	1.51161	1047.76	57.1461	2018.28	1.51161	2581.51	57.1461	3446.03	6.34627	4568.64	6.76331	5303.17	0.88541	6003.53	1.89864	6957.2	1.32336	8096.54	0.5385	8810.02	3137670	9004.28	28.6026	9647.54	8.11835	10603.5	0.62381	11544.9	0.35817	12678.9	5.00883	13638.4	0.5759	14671	0.35817	15745.9	56.4656
30.3279	2.92048	1047.88	49.7379	2018.39	2.92048	2581.63	49.7379	3446.14	11.1439	4568.76	11.5601	5303.28	2.77854	6003.65	3.30751	6957.31	2.87607	8096.66	0.64254	8810.16	3214060	9004.39	19.3311	9647.66	2.55625	10603.7	2.34959	11545	-0.13786	12679	0.50426	13638.5	0.28433	14671.1	-0.13786	15746	56.2481
30.4448	5.38454	1047.99	39.3856	2018.51	5.38454	2581.75	39.3856	3446.26	18.7914	4568.88	19.2068	5303.4	5.88261	6003.76	5.77157	6957.43	5.48931	8096.78	2.42598	8810.29	2890740	9004.51	12.1759	9647.78	2.12918	10603.8	4.95165	11545.2	0.25394	12679.1	0.30737	13638.6	1.44051	14671.2	0.25394	15746.1	50.7655
30.5618	9.58166	1048.11	29.6607	2018.63	9.58166	2581.86	29.6607	3446.38	36.2849	4568.99	36.6995	5303.52	10.829	6003.88	9.96869	6957.55	9.93467	8096.89	5.06503	8810.43	3146170	9004.63	5.43906	9647.89	1.296	10603.9	10.1053	11545.3	2.04395	12679.2	-0.0115	13638.8	3.45089	14671.3	2.04395	15746.2	40.2071
30.6788	15.661	1048.23	21.5754	2018.74	15.661	2581.98	21.5754	3446.49	56.9664	4569.11	57.3803	5303.64	18.5206	6004	16.048	6957.66	16.16	8097.01	9.72765	8810.57	3012540	9004.74	0.66783	9648.01	0.48285	10604	18.4925	11545.4	4.71249	12679.4	1.06477	13638.9	7.95717	14671.5	4.71249	15746.3	28.6026
30.7958	27.1179	1048.35	14.1072	2018.86	27.1179	2582.1	14.1072	3446.61	57.7582	4569.23	58.1713	5303.75	35.3595	6004.11	27.5049	6957.78	28.0025	8097.13	16.9612	8810.71	3057200	9004.86	0.50534	9648.13	0.98949	10604.1	34.9856	11545.5	9.95626	12679.5	3.10422	13639	15.0647	14671.6	9.95626	15746.5	19.3311
30.9127	51.6556	1048.46	6.02702	2018.98	51.6556	2582.22	6.02702	3446.73	57.9766	4569.34	58.3889	5303.87	58.3697	6004.23	52.0426	6957.9	53.3461	8097.24	31.1605	8810.85	3119400	9004.98	0.18887	9648.24	2.51869	10604.2	56.5452	11545.6	18.5365	12679.6	7.12682	13639.1	27.6671	14671.7	18.5365	15746.6	12.1759
31.0297	58.8373	1048.58	1.59266	2019.09	58.8373	2582.33	1.59266	3446.84	57.1461	4569.46	57.5576	5303.99	58.8262	6004.35	59.2243	6958.02	58.4725	8097.36	56.4681	8810.99	3066770	9005.09	1.2268	9648.36	5.64321	10604.4	56.8229	11545.7	35.4174	12679.7	13.7727	13639.2	49.4271	14671.8	35.4174	15746.7	5.43906
31.1467	58.5851	1048.7	0.7227	2019.21	58.5851	2582.45	0.7227	3446.96	49.7379	4569.58	50.1486	5304.1	58.7117	6004.47	58.9721	6958.13	58.3542	8097.48	57.8366	8811.13	3087000	9005.21	3.23603	9648.48	11.4694	10604.5	56.8046	11545.9	55.8918	12679.8	25.9115	13639.3	55.7722	14671.9	55.8918	15746.8	0.66783
31.2637	54.7547	1048.81	0.52758	2019.33	54.7547	2582.57	0.52758	3447.08	39.3856	4569.69	39.7955	5304.22	58.2252	6004.58	55.1418	6958.25	58.1112	8097.6	57.685	8811.27	3061230	9005.33	7.12355	9648.59	21.3128	10604.6	56.587	11546	56.1437	12679.9	48.5981	13639.5	55.424	14672	56.1437	15746.9	0.50534
31.3807	44.3494	1048.93	2.04006	2019.44	44.3494	2582.68	2.04006	3447.2	29.6607	4569.81	30.0697	5304.34	51.7829	6004.7	44.7364	6958.37	55.0735	8097.71	54.157	8811.4	3284440	9005.45	13.6403	9648.71	40.415	10604.7	51.1043	11546.1	56.1312	12680.1	56.0329	13639.6	51.7384	14672.2	56.1312	15747	0.18887
31.4977	32.7547	1049.05	4.54696	2019.56	32.7547	2582.8	4.54696	3447.31	21.5754	4569.93	21.9836	5304.45	40.8846	6004.82	33.1417	6958.48	45.507	8097.83	44.0503	8811.54	3138290	9005.56	25.3376	9648.83	56.5063	10604.8	40.5458	11546.2	55.8418	12680.2	56.0636	13639.7	41.872	14672.3	55.8418	15747.2	1.2268
31.6146	23.1122	1049.16	8.68313	2019.68	23.1122	2582.92	8.68313	3447.43	14.1072	4570.05	14.5146	5304.57	29.9573	6004.93	23.4992	6958.6	34.2179	8097.95	32.2847	8811.68	3204540	9005.68	47.5286	9648.95	56.9251	10605	28.9413	11546.3	50.0136	12680.3	56.0241	13639.8	30.0451	14672.4	50.0136	15747.3	3.23603
31.7316	15.7054	1049.28	14.5998	2019.8	15.7054	2583.03	14.5998	3447.55	6.02702	4570.16	6.43367	5304.69	21.1243	6005.05	16.0924	6958.72	24.5302	8098.06	22.3336	8811.82	3182420	9005.8	56.5388	9649.06	56.0175	10605.1	19.6697	11546.4	39.3566	12680.4	53.7648	13639.9	20.1683	14672.5	39.3566	15747.4	7.12355
31.8486	8.69054	1049.4	25.4578	2019.91	8.69054	2583.15	25.4578	3447.66	1.59266	4570.28	1.9985	5304.81	13.6333	6005.17	9.07757	6958.83	17.0416	8098.18	14.4956	8811.96	3256800	9005.91	56.5502	9649.18	48.6212	10605.2	12.5144	11546.6	27.7963	12680.5	44.9921	13640	12.9239	14672.6	27.7963	15747.5	13.6403
31.9655	2.2238	1049.52	53.1063	2020.03	2.2238	2583.27	53.1063	3447.78	0.7227	4570.4	1.12775	5304.92	5.94413	6005.28	2.61083	6958.95	9.85976	8098.3	7.29658	8812.1	3201430	9006.03	56.5171	9649.3	37.3828	10605.3	5.77754	11546.7	18.7164	12680.6	33.383	13640.2	6.83034	14672.7	18.7164	15747.6	25.3376
32.0825	2.20203	1049.63	57.4054	2020.15	2.20203	2583.39	57.4054	3447.9	0.52758	4570.51	0.93183	5305.04	1.46112	6005.4	2.58906	6959.07	2.09813	8098.41	0.32979	8812.24	3140020	9006.15	54.2861	9649.41	26.2671	10605.4	1.00624	11546.8	11.654	12680.8	22.857	13640.3	1.45948	14672.9	11.654	15747.7	47.5286
32.1995	1.69022	1049.75	57.8303	2020.26	1.69022	2583.5	57.8303	3448.01	2.04006	4570.63	2.44351	5305.16	0.91255	6005.52	2.07725	6959.19	1.5843	8098.53	0.23109	8812.38	3152490	9006.26	45.5399	9649.53	18.0325	10605.5	0.84369	11546.9	4.83535	12680.9	15.0264	13640.4	1.50852	14673	4.83535	15747.9	56.5388
32.3165	1.13447	1049.87	57.898	2020.38	1.13447	2583.62	57.898	3448.13	4.54696	4570.75	4.94961	5305.27	0.47936	6005.64	1.5215	6959.3	1.01973	8098.65	0.92798	8812.51	3193110	9006.38	33.8856	9649.65	11.3623	10605.7	0.52714	11547	0.49341	12681	8.28542	13640.5	0.9539	14673.1	0.49341	15748	56.5502
32.4334	1.68931	1049.98	53.7468	2020.5	1.68931	2583.74	53.7468	3448.25	8.68313	4570.86	9.08498	5305.39	1.72998	6005.75	2.07634	6959.42	1.68047	8098.77	3.04209	8812.65	3055410	9006.5	23.2697	9649.76	4.44545	10605.8	1.56501	11547.1	0.28194	12681.1	0.98392	13640.6	0.32275	14673.2	0.28194	15748.1	56.5171
32.5504	3.55723	1050.1	44.0418	2020.62	3.55723	2583.85	44.0418	3448.37	14.5998	4570.98	15.0008	5305.51	4.06054	6005.87	3.94427	6959.54	3.84649	8098.88	6.05762	8812.79	3107040	9006.62	15.383	9649.88	2.51534	10605.9	3.57417	11547.3	-0.01295	12681.2	0.35817	13640.7	0.85189	14673.3	-0.01295	15748.2	54.2861
32.6673	6.7175	1050.22	33.8942	2020.73	6.7175	2583.97	33.8942	3448.48	25.4578	4571.1	25.858	5305.62	8.12013	6005.99	7.10454	6959.65	7.18892	8099	11.0842	8812.93	2961460	9006.73	8.77486	9650	1.78057	10606	7.46164	11547.4	1.09471	12681.3	-0.13786	13640.9	2.40773	14673.4	1.09471	15748.3	45.5399
32.7843	11.72	1050.33	24.9877	2020.85	11.72	2584.09	24.9877	3448.6	53.1063	4571.22	53.5057	5305.74	14.0431	6006.1	12.1071	6959.77	12.326	8099.12	19.3363	8813.07	3233960	9006.85	1.3308	9650.12	0.81563	10606.1	13.9783	11547.5	3.1354	12681.5	0.25394	13641	5.68101	14673.6	3.1354	15748.4	33.8856
32.9013	19.4675	1050.45	17.5554	2020.97	19.4675	2584.2	17.5554	3448.72	57.4054	4571.33	57.8041	5305.86	24.8912	6006.22	19.8545	6959.89	20.2995	8099.23	36.4391	8813.21	3056300	9006.97	0.75138	9650.23	0.57895	10606.2	25.6756	11547.6	7.1238	12681.6	2.04395	13641.1	11.4783	14673.7	7.1238	15748.6	23.2697
33.0182	36.1141	1050.57	9.88684	2021.08	36.1141	2584.32	9.88684	3448.83	57.8303	4571.45	58.2282	5305.98	49.8092	6006.34	36.5011	6960	37.4669	8099.35	57.46	8813.35	3020230	9007.08	0.27929	9650.35	1.78105	10606.4	47.8665	11547.7	13.7082	12681.7	4.71249	13641.2	20.9865	14673.8	13.7082	15748.7	15.383
33.1352	58.9822	1050.68	1.9646	2021.2	58.9822	2584.44	1.9646	3448.95	57.898	4571.57	58.295	5306.09	58.7926	6006.45	59.3693	6960.12	57.9931	8099.47	57.6654	8813.49	3064820	9007.2	0.6115	9650.47	3.80402	10606.5	56.8766	11547.9	25.7023	12681.8	9.95626	13641.3	38.7307	14673.9	25.7023	15748.8	8.77486
33.2522	59.0178	1050.8	1.19531	2021.32	59.0178	2584.55	1.19531	3449.07	53.7468	4571.68	54.1431	5306.21	58.8322	6006.57	59.4049	6960.24	58.183	8099.58	57.5348	8813.63	3056300	9007.32	2.35787	9650.58	8.27534	10606.6	56.888	11548	48.235	12681.9	18.5365	13641.4	55.7501	14674	48.235	15748.9	1.3308
33.3692	58.0841	1050.92	0.41526	2021.43	58.0841	2584.67	0.41526	3449.18	44.0418	4571.8	44.4373	5306.33	58.6596	6006.69	58.4712	6960.35	58.0205	8099.7	57.1351	8813.76	3149640	9007.43	4.99463	9650.7	15.5991	10606.7	56.8548	11548.1	55.8968	12682	35.4174	13641.6	55.1185	14674.1	55.8968	15749	0.75138
33.4862	50.6151	1051.04	1.20381	2021.55	50.6151	2584.79	1.20381	3449.3	33.8942	4571.92	34.2889	5306.44	55.9044	6006.81	51.0021	6960.47	57.3476	8099.82	51.1173	8813.9	3056450	9007.55	10.2229	9650.82	29.4438	10606.8	54.6238	11548.2	55.903	12682.2	55.8918	13641.7	48.4403	14674.3	55.903	15749.1	0.27929
33.6031	38.9004	1051.15	3.16475	2021.67	38.9004	2584.91	3.16475	3449.42	24.9877	4572.03	25.3816	5306.56	46.4103	6006.92	39.2875	6960.59	50.4057	8099.94	40.2305	8814.04	3020090	9007.67	18.7977	9650.93	52.7175	10606.9	45.8775	11548.3	55.8582	12682.3	56.1437	13641.8	37.1154	14674.4	55.8582	15749.3	0.6115
33.7201	27.9443	1051.27	6.612	2021.79	27.9443	2585.02	6.612	3449.54	17.5554	4572.15	17.9485	5306.68	35.0706	6007.04	28.3313	6960.71	39.451	8100.05	29.0038	8814.18	3094620	9007.79	35.6978	9651.05	56.3105	10607.1	34.2231	11548.4	53.5946	12682.4	56.1312	13641.9	25.3817	14674.5	53.5946	15749.4	2.35787
33.837	19.4775	1051.39	11.4899	2021.9	19.4775	2585.14	11.4899	3449.65	9.88684	4572.27	10.2791	5306.79	25.0342	6007.16	19.8646	6960.82	28.7075	8100.17	20.0255	8814.32	3126400	9007.9	55.6899	9651.17	56.5333	10607.2	23.6071	11548.6	44.8351	12682.5	55.8418	13642	16.6102	14674.6	44.8351	15749.5	4.99463
33.954	12.4317	1051.5	19.3181	2022.02	12.4317	2585.26	19.3181	3449.77	1.9646	4572.39	2.35606	5306.91	17.2108	6007.27	12.8187	6960.94	20.3434	8100.29	12.4954	8814.46	3481000	9008.02	55.8896	9651.29	52.4532	10607.3	15.7203	11548.7	33.2656	12682.6	50.0136	13642.1	9.88063	14674.7	33.2656	15749.6	10.2229
34.071	5.36875	1051.62	37.5514	2022.14	5.36875	2585.37	37.5514	3449.89	1.19531	4572.5	1.58597	5307.03	9.57175	6007.39	5.75578	6961.06	13.3005	8100.4	5.05771	8814.6	2954210	9008.14	55.8475	9651.4	42.5248	10607.4	9.11216	11548.8	22.7566	12682.7	39.3566	13642.3	3.83496	14674.8	22.7566	15749.7	18.7977
34.188	2.37014	1051.74	57.5797	2022.25	2.37014	2585.49	57.5797	3450	0.41526	4572.62	0.80511	5307.15	1.77925	6007.51	2.75717	6961.17	5.61081	8100.52	0.7772	8814.74	3364450	9008.25	55.5142	9651.52	30.8658	10607.5	1.66803	11548.9	14.948	12682.9	27.7963	13642.4	1.07423	14675	14.948	15749.8	35.6978
34.3049	1.99954	1051.86	58.3414	2022.37	1.99954	2585.61	58.3414	3450.12	1.20381	4572.74	1.59287	5307.26	1.19249	6007.62	2.38657	6961.29	1.76535	8100.64	0.39119	8814.87	2643240	9008.37	49.6408	9651.64	21.3427	10607.6	1.08855	11549	8.23941	12683	18.7164	13642.5	0.74484	14675.1	8.23941	15750	55.6899
34.4219	1.4398	1051.97	58.542	2022.49	1.4398	2585.72	58.542	3450.24	3.16475	4572.85	3.55301	5307.38	0.43832	6007.74	1.82683	6961.41	1.28358	8100.75	0.05953	8815.01	3575480	9008.49	38.9475	9651.75	14.1372	10607.8	0.6164	11549.1	0.99468	12683.1	11.654	13642.6	0.13578	14675.2	0.99468	15750.1	55.8896
34.5389	1.17217	1052.09	57.6528	2022.6	1.17217	2585.84	57.6528	3450.36	6.612	4572.97	6.99946	5307.5	0.87335	6007.86	1.5592	6961.52	1.09662	8100.87	1.43795	8815.15	2959230	9008.6	27.4456	9651.87	7.8066	10607.9	0.94854	11549.3	0.55075	12683.2	4.83535	13642.7	-0.19966	14675.3	0.55075	15750.2	55.8475
34.6559	2.45826	1052.21	50.1735	2022.72	2.45826	2585.96	50.1735	3450.47	11.4899	4573.09	11.8765	5307.61	2.7322	6007.98	2.84529	6961.64	2.61109	8100.99	3.79054	8815.29	3217200	9008.72	18.4613	9651.99	2.56107	10608	2.69484	11549.4	0.04686	12683.3	0.49341	13642.9	0.91881	14675.4	0.04686	15750.3	55.5142
34.7728	4.83215	1052.32	39.7682	2022.84	4.83215	2586.08	39.7682	3450.59	19.3181	4573.2	19.704	5307.73	5.80133	6008.09	5.21918	6961.76	5.1644	8101.1	7.86686	8815.43	3311150	9008.84	11.4566	9652.1	2.09494	10608.1	5.33153	11549.5	0.40828	12683.4	0.28194	13643	2.88315	14675.5	0.40828	15750.4	49.6408
34.8898	8.86028	1052.44	30.021	2022.95	8.86028	2586.19	30.021	3450.71	37.5514	4573.32	37.9365	5307.85	10.7336	6008.21	9.24731	6961.88	9.56142	8101.22	14.0251	8815.57	3379680	9008.96	4.56868	9652.22	1.30333	10608.2	10.5597	11549.6	2.18257	12683.6	-0.01295	13643.1	7.2817	14675.7	2.18257	15750.5	38.9475
35.0068	14.7488	1052.56	21.9256	2023.07	14.7488	2586.31	21.9256	3450.82	57.5797	4573.44	57.9639	5307.96	18.3689	6008.33	15.1359	6961.99	15.6982	8101.34	25.1403	8815.71	2809400	9009.07	0.66523	9652.34	0.52799	10608.3	19.1344	11549.7	4.86112	12683.7	1.09471	13643.2	14.3011	14675.8	4.86112	15750.7	27.4456
35.1238	25.3836	1052.67	14.4303	2023.19	25.3836	2586.43	14.4303	3450.94	58.3414	4573.56	58.7249	5308.08	35.0393	6008.44	25.7706	6962.11	27.1083	8101.46	48.3457	8815.85	3290990	9009.19	0.44774	9652.46	0.97136	10608.5	36.0345	11549.8	10.1487	12683.8	3.1354	13643.3	26.5836	14675.9	10.1487	15750.8	18.4613
35.2407	48.6183	1052.79	6.34833	2023.31	48.6183	2586.54	6.34833	3451.06	58.542	4573.67	58.9246	5308.2	58.4605	6008.56	49.0053	6962.23	51.8614	8101.57	58.0154	8815.98	3063170	9009.31	0.13469	9652.57	2.45256	10608.6	56.0265	11550	18.8241	12683.9	7.1238	13643.4	48.0096	14676	18.8241	15750.9	11.4566
35.3577	58.8161	1052.91	1.9151	2023.42	58.8161	2586.66	1.9151	3451.17	57.6528	4573.79	58.0347	5308.31	58.9049	6008.68	59.2032	6962.34	58.5709	8101.69	57.9706	8816.12	3286160	9009.42	1.21929	9652.69	5.52701	10608.7	56.2262	11550.1	35.9486	12684	13.7082	13643.6	55.1592	14676.1	35.9486	15751	4.56868
35.4747	58.5553	1053.03	1.03563	2023.54	58.5553	2586.78	1.03563	3451.29	50.1735	4573.91	50.5546	5308.43	58.8169	6008.79	58.9423	6962.46	58.4935	8101.81	57.7924	8816.26	3135310	9009.54	3.26178	9652.81	11.3114	10608.8	56.184	11550.2	55.2606	12684.2	25.7023	13643.7	54.824	14676.3	55.2606	15751.1	0.66523
35.5917	55.4679	1053.14	0.82839	2023.66	55.4679	2586.89	0.82839	3451.41	39.7682	4574.02	40.1485	5308.55	58.3941	6008.91	55.8549	6962.58	58.3091	8101.92	55.6282	8816.4	2977350	9009.66	7.28975	9652.92	21.0045	10608.9	55.8507	11550.3	55.4733	12684.3	48.235	13643.8	51.6049	14676.4	55.4733	15751.2	0.44774
35.7087	45.5446	1053.26	2.29412	2023.77	45.5446	2587.01	2.29412	3451.53	30.021	4574.14	30.4005	5308.67	52.1425	6009.03	45.9316	6962.69	55.4498	8102.04	46.6912	8816.54	3937170	9009.77	13.91	9653.04	39.8707	10609	49.9772	11550.4	55.4563	12684.4	55.8968	13643.9	42.0918	14676.5	55.4563	15751.4	0.13469
35.8256	33.8927	1053.38	4.80166	2023.89	33.8927	2587.13	4.80166	3451.64	21.9256	4574.26	22.3042	5308.78	41.2734	6009.15	34.2797	6962.81	45.8961	8102.16	35.1395	8816.68	2680410	9009.89	25.9435	9653.16	56.1758	10609.2	39.2838	11550.5	55.2305	12684.5	55.903	13644	30.3393	14676.6	55.2305	15751.5	1.21929
35.9426	23.9804	1053.49	8.95079	2024.01	23.9804	2587.25	8.95079	3451.76	14.4303	4574.37	14.8081	5308.9	30.2645	6009.26	24.3674	6962.93	34.5067	8102.27	24.7562	8816.82	3553200	9010.01	48.4862	9653.27	56.6023	10609.3	27.7818	11550.7	49.7147	12684.6	55.8582	13644.1	20.279	14676.7	49.7147	15751.6	3.26178
36.0596	16.3877	1053.61	14.8715	2024.12	16.3877	2587.36	14.8715	3451.88	6.34833	4574.49	6.7254	5309.02	21.3707	6009.38	16.7747	6963.05	24.7791	8102.39	16.6399	8816.96	2874830	9010.13	56.3679	9653.39	55.601	10609.4	18.7975	11550.8	39.2302	12684.7	53.5946	13644.3	12.9523	14676.8	39.2302	15751.7	7.28975
36.1765	9.38293	1053.73	25.7945	2024.24	9.38293	2587.48	25.7945	3451.99	1.9151	4574.61	2.29137	5309.13	13.9131	6009.5	9.76996	6963.16	17.264	8102.51	9.3289	8817.1	3217030	9010.24	56.3925	9653.51	48.0861	10609.5	11.7927	11550.9	27.7483	12684.9	44.8351	13644.4	6.8301	14677	27.7483	15751.8	13.91
36.2935	2.3673	1053.84	53.421	2024.36	2.3673	2587.6	53.421	3452.11	1.03563	4574.73	1.4111	5309.25	6.21672	6009.61	2.75433	6963.28	10.0525	8102.63	1.57207	8817.23	3401130	9010.36	56.3571	9653.63	36.7922	10609.6	4.90474	11551	18.6466	12685	33.2656	13644.5	1.1766	14677.1	18.6466	15752	25.9435
36.4105	2.20178	1053.96	57.474	2024.48	2.20178	2587.71	57.474	3452.23	0.82839	4574.84	1.20306	5309.37	1.54098	6009.73	2.58882	6963.4	2.27515	8102.74	0.87983	8817.37	2897020	9010.48	54.1551	9653.74	25.7556	10609.7	1.00123	11551.1	11.5895	12685.1	22.7566	13644.6	1.18946	14677.2	11.5895	15752.1	48.4862
36.5275	1.7127	1054.08	57.8906	2024.59	1.7127	2587.83	57.8906	3452.34	2.29412	4574.96	2.66799	5309.48	0.95116	6009.85	2.09973	6963.51	1.68358	8102.86	0.27019	8817.51	3444100	9010.59	45.4348	9653.86	17.6191	10609.9	0.78367	11551.2	4.80198	12685.2	14.948	13644.7	0.66113	14677.3	4.80198	15752.2	56.3679
36.6444	1.1235	1054.19	57.9775	2024.71	1.1235	2587.95	57.9775	3452.46	4.80166	4575.08	5.17473	5309.6	0.52235	6009.96	1.51053	6963.63	1.08819	8102.98	0.69127	8817.65	2750130	9010.71	33.8263	9653.98	10.9823	10610	0.47055	11551.4	0.33959	12685.3	8.23941	13644.8	-0.05555	14677.4	0.33959	15752.3	56.3925
36.7614	1.55477	1054.31	53.6878	2024.83	1.55477	2588.07	53.6878	3452.58	8.95079	4575.19	9.32306	5309.72	1.78141	6010.08	1.9418	6963.75	1.69261	8103.09	2.65855	8817.79	3654890	9010.83	23.2399	9654.09	4.04379	10610.1	1.55509	11551.5	0.15589	12685.4	0.99468	13645	0.40704	14677.5	0.15589	15752.4	56.3571
36.8784	3.39749	1054.43	43.8905	2024.94	3.39749	2588.18	43.8905	3452.7	14.8715	4575.31	15.2429	5309.84	4.11988	6010.2	3.78453	6963.86	3.79526	8103.21	5.55501	8817.93	3035880	9010.94	15.3901	9654.21	2.50993	10610.2	3.59752	11551.6	-0.10299	12685.6	0.55075	13645.1	1.97122	14677.7	-0.10299	15752.5	54.1551
36.9953	6.48455	1054.55	33.7239	2025.06	6.48455	2588.3	33.7239	3452.81	25.7945	4575.43	26.1652	5309.95	8.17147	6010.31	6.87158	6963.98	7.06214	8103.33	10.4871	8818.07	3172110	9011.06	8.81054	9654.33	1.77306	10610.3	7.62542	11551.7	1.02954	12685.7	0.04686	13645.2	4.94791	14677.8	1.02954	15752.7	45.4348
37.1123	11.3731	1054.66	24.8651	2025.18	11.3731	2588.42	24.8651	3452.93	53.421	4575.54	53.7909	5310.07	14.0552	6010.43	11.7601	6964.1	12.1386	8103.44	18.4968	8818.21	3195720	9011.18	1.31363	9654.44	0.96365	10610.4	14.2456	11551.8	3.09934	12685.8	0.40828	13645.3	10.5467	14677.9	3.09934	15752.8	33.8263
37.2293	18.7161	1054.78	17.4711	2025.3	18.7161	2588.53	17.4711	3453.05	57.474	4575.66	57.8431	5310.19	24.8713	6010.55	19.1032	6964.22	19.9918	8103.56	34.7283	8818.34	3150910	9011.3	0.7833	9654.56	0.63678	10610.6	26.279	11551.9	7.10542	12685.9	2.18257	13645.4	19.5652	14678	7.10542	15752.9	23.2399
37.3462	34.3319	1054.9	9.79779	2025.41	34.3319	2588.65	9.79779	3453.16	57.8906	4575.78	58.2588	5310.3	49.7699	6010.67	34.719	6964.33	36.8534	8103.68	57.4577	8818.48	3111820	9011.41	0.32587	9654.68	1.73034	10610.7	48.8216	11552.1	13.7042	12686	4.86112	13645.5	36.3578	14678.1	13.7042	15753	15.3901
37.4632	58.6123	1055.01	2.13598	2025.53	58.6123	2588.77	2.13598	3453.28	57.9775	4575.9	58.345	5310.42	59.4113	6010.78	58.9993	6964.45	58.7562	8103.8	57.7358	8818.62	3177740	9011.53	0.68819	9654.8	3.65732	10610.8	56.7034	11552.2	25.7004	12686.1	10.1487	13645.7	55.5055	14678.2	25.7004	15753.1	8.81054
37.5802	58.7056	1055.13	1.35479	2025.65	58.7056	2588.88	1.35479	3453.4	53.6878	4576.01	54.0545	5310.54	59.455	6010.9	59.0927	6964.57	59.027	8103.91	57.5855	8818.76	3113050	9011.65	2.44109	9654.91	8.0186	10610.9	56.7279	11552.3	48.2055	12686.3	18.8241	13645.8	55.0826	14678.4	48.2055	15753.2	1.31363
37.6972	52.735	1055.25	0.60942	2025.76	52.735	2589	0.60942	3453.51	43.8905	4576.13	44.2563	5310.65	59.2757	6011.02	53.122	6964.68	58.8712	8104.03	57.3131	8818.9	3268340	9011.76	5.0984	9655.03	15.2967	10611	56.6924	11552.4	55.5704	12686.4	35.9486	13645.9	48.6532	14678.5	55.5704	15753.4	0.7833
37.8141	41.2241	1055.37	1.44057	2025.88	41.2241	2589.12	1.44057	3453.63	33.7239	4576.25	34.089	5310.77	56.5261	6011.13	41.6112	6964.8	58.3769	8104.15	51.7082	8819.04	3041030	9011.88	10.3623	9655.15	28.9793	10611.2	54.4903	11552.5	55.5625	12686.5	55.2606	13646	37.4164	14678.6	55.5625	15753.5	0.32587
37.9311	29.5995	1055.48	3.42624	2026	29.5995	2589.24	3.42624	3453.75	24.8651	4576.36	25.2294	5310.89	47.0123	6011.25	29.9865	6964.92	51.8976	8104.26	40.915	8819.18	3073830	9012	18.9905	9655.26	52.2329	10611.3	45.7699	11552.6	55.5381	12686.6	55.4733	13646.1	25.631	14678.7	55.5381	15753.6	0.68819
38.0481	20.4693	1055.6	6.91861	2026.11	20.4693	2589.35	6.91861	3453.86	17.4711	4576.48	17.8345	5311.01	35.6377	6011.37	20.8563	6965.03	40.9217	8104.38	29.5876	8819.32	3111350	9012.11	35.9735	9655.38	56.6507	10611.4	34.1614	11552.8	53.5629	12686.7	55.4563	13646.2	16.7365	14678.8	53.5629	15753.7	2.44109
38.1651	13.2936	1055.72	11.8763	2026.23	13.2936	2589.47	11.8763	3453.98	9.79779	4576.6	10.1605	5311.12	25.5546	6011.48	13.6806	6965.15	29.9445	8104.5	20.461	8819.45	3232950	9012.23	56.0621	9655.5	56.8951	10611.5	23.5749	11552.9	45.1087	12686.8	55.2305	13646.4	9.96228	14678.9	45.1087	15753.8	5.0984
38.282	6.33142	1055.83	19.9224	2026.35	6.33142	2589.59	19.9224	3454.1	2.13598	4576.71	2.49786	5311.24	17.6749	6011.6	6.71846	6965.27	21.3388	8104.61	12.9137	8819.59	3216370	9012.35	56.2687	9655.61	52.9746	10611.6	15.7251	11553	33.5937	12687	49.7147	13646.5	3.94542	14679.1	33.5937	15753.9	10.3623
38.399	1.66376	1055.95	38.9043	2026.46	1.66376	2589.7	38.9043	3454.22	1.35479	4576.83	1.71588	5311.36	10.0269	6011.72	2.05079	6965.39	14.2268	8104.73	5.54152	8819.73	3115530	9012.47	56.2465	9655.73	43.1191	10611.7	9.14542	11553.1	22.9794	12687.1	39.2302	13646.6	0.81706	14679.2	22.9794	15754.1	18.9905
38.516	1.45731	1056.07	57.2319	2026.58	1.45731	2589.82	57.2319	3454.33	0.60942	4576.95	0.9697	5311.47	2.16944	6011.84	1.84434	6965.5	6.65765	8104.85	0.82795	8819.87	3149800	9012.58	56.002	9655.85	31.4134	10611.9	1.64845	11553.2	15.1205	12687.2	27.7483	13646.7	0.53405	14679.3	15.1205	15754.2	35.9735
38.633	0.94997	1056.18	57.9564	2026.7	0.94997	2589.94	57.9564	3454.45	1.44057	4577.06	1.80005	5311.59	1.42167	6011.95	1.337	6965.62	1.92951	8104.97	0.51086	8820.01	3227460	9012.7	50.4472	9655.97	21.7868	10612	1.11805	11553.4	8.45219	12687.3	18.6466	13646.8	-0.07433	14679.4	8.45219	15754.3	56.0621
38.75	0.5287	1056.3	58.1264	2026.82	0.5287	2590.05	58.1264	3454.57	3.42624	4577.18	3.78493	5311.71	1.64259	6012.07	0.91573	6965.74	1.45073	8105.08	0.16191	8820.15	3202080	9012.82	39.8589	9656.08	14.5198	10612.1	0.66056	11553.5	1.12742	12687.4	11.5895	13646.9	-0.49844	14679.5	1.12742	15754.4	56.2687
38.8669	1.58572	1056.42	56.992	2026.93	1.58572	2590.17	56.992	3454.68	6.91861	4577.3	7.27649	5311.82	3.37233	6012.19	1.97275	6965.85	1.23905	8105.2	1.45377	8820.29	3155190	9012.93	28.2984	9656.2	8.17459	10612.2	1.02281	11553.6	0.46491	12687.5	4.80198	13647.1	0.46932	14679.6	0.46491	15754.5	56.2465
38.9839	3.82341	1056.54	49.2651	2027.05	3.82341	2590.29	49.2651	3454.8	11.8763	4577.42	12.2334	5311.94	6.18974	6012.3	4.21044	6965.97	2.70853	8105.32	3.75425	8820.43	3134370	9013.05	19.1078	9656.32	2.69827	10612.3	2.77565	11553.7	-0.03034	12687.7	0.33959	13647.2	2.30709	14679.8	-0.03034	15754.6	56.002
39.1009	7.59356	1056.65	38.8803	2027.17	7.59356	2590.41	38.8803	3454.92	19.9224	4577.53	20.2786	5312.06	10.8155	6012.42	7.98059	6966.09	5.23292	8105.43	7.74214	8820.57	3142380	9013.17	12.038	9656.43	2.30132	10612.4	5.4329	11553.8	0.28435	12687.8	0.15589	13647.3	6.4232	14679.9	0.28435	15754.8	50.4472
39.2178	13.1774	1056.77	29.2176	2027.28	13.1774	2590.52	29.2176	3455.03	38.9043	4577.65	39.2598	5312.18	17.7521	6012.54	13.5645	6966.2	9.51634	8105.55	13.8533	8820.7	3074130	9013.28	5.20398	9656.55	1.52102	10612.6	10.6967	11553.9	2.01021	12687.9	-0.10299	13647.4	13.1063	14680	2.01021	15754.9	39.8589
39.3348	22.6272	1056.89	21.2474	2027.4	22.6272	2590.64	21.2474	3455.15	57.2319	4577.77	57.5866	5312.29	32.3749	6012.65	23.0142	6966.32	15.5276	8105.67	24.836	8820.84	3248360	9013.4	0.82373	9656.67	0.73952	10612.7	19.3249	11554.1	4.61233	12688	1.02954	13647.5	24.5389	14680.1	4.61233	15755	28.2984
39.4518	43.5124	1057	13.782	2027.52	43.5124	2590.76	13.782	3455.27	57.9564	4577.88	58.3103	5312.41	58.721	6012.77	43.8995	6966.44	26.6345	8105.78	47.7933	8820.98	3169550	9013.52	0.65541	9656.78	1.14349	10612.8	36.3078	11554.2	9.76603	12688.1	3.09934	13647.6	45.0795	14680.2	9.76603	15755.1	19.1078
39.5688	58.6878	1057.12	5.6096	2027.63	58.6878	2590.87	5.6096	3455.39	58.1264	4578	58.4795	5312.53	59.5556	6012.89	59.0749	6966.56	50.916	8105.9	58.6053	8821.12	3197180	9013.64	0.35467	9656.9	2.63255	10612.9	56.3963	11554.3	18.1533	12688.2	7.10542	13647.8	55.124	14680.3	18.1533	15755.2	12.038
39.6857	58.5329	1057.24	1.89134	2027.75	58.5329	2590.99	1.89134	3455.5	56.992	4578.12	57.3443	5312.64	59.4795	6013.01	58.9199	6966.67	58.3677	8106.02	58.5336	8821.26	3186460	9013.75	1.44574	9657.02	5.75639	10613	56.6029	11554.4	34.6465	12688.4	13.7042	13647.9	54.8604	14680.5	34.6465	15755.3	5.20398
39.8027	56.5722	1057.35	1.00021	2027.87	56.5722	2591.11	1.00021	3455.62	49.2651	4578.23	49.6166	5312.76	59.2298	6013.12	56.9593	6966.79	58.2729	8106.14	58.3559	8821.4	3147430	9013.87	3.50333	9657.14	11.5769	10613.1	56.5806	11554.5	56.2062	12688.5	25.7004	13648	52.2023	14680.6	56.2062	15755.5	0.82373
39.9197	47.658	1057.47	0.9139	2027.99	47.658	2591.22	0.9139	3455.74	38.8803	4578.35	39.231	5312.88	53.7014	6013.24	48.045	6966.91	58.0643	8106.25	56.5185	8821.54	3120330	9013.99	7.48379	9657.25	21.3746	10613.3	56.336	11554.6	56.4839	12688.6	48.2055	13648.1	43.0571	14680.7	56.4839	15755.6	0.65541
40.0367	35.8602	1057.59	2.4787	2028.1	35.8602	2591.34	2.4787	3455.85	29.2176	4578.47	29.5675	5312.99	42.943	6013.36	36.2472	6967.02	55.2585	8106.37	47.7469	8821.68	3088060	9014.1	14.0788	9657.37	40.4201	10613.4	50.7812	11554.8	56.4656	12688.7	55.5704	13648.2	31.312	14680.8	56.4656	15755.7	0.35467
40.1536	25.4856	1057.7	5.09352	2028.22	25.4856	2591.46	5.09352	3455.97	21.2474	4578.59	21.5965	5313.11	31.7995	6013.47	25.8727	6967.14	45.8267	8106.49	36.0598	8821.81	3118940	9014.22	26.0177	9657.49	56.5486	10613.5	40.1928	11554.9	56.2481	12688.8	55.5625	13648.4	20.9582	14680.9	56.2481	15755.8	1.44574
40.2706	17.5537	1057.82	9.33135	2028.34	17.5537	2591.57	9.33135	3456.09	13.782	4578.7	14.1303	5313.23	22.6233	6013.59	17.9407	6967.26	34.5118	8106.6	25.454	8821.95	3154870	9014.34	48.4778	9657.6	56.9802	10613.6	28.6322	11555	50.7655	12688.9	55.5381	13648.5	13.4519	14681	50.7655	15755.9	3.50333
40.3876	10.5949	1057.94	15.4531	2028.45	10.5949	2591.69	15.4531	3456.2	5.6096	4578.82	5.95709	5313.35	15.1059	6013.71	10.9819	6967.38	24.7538	8106.72	17.2439	8822.09	3149960	9014.45	55.9851	9657.72	56.0607	10613.7	19.4416	11555.1	40.2071	12689.1	53.5629	13648.6	7.24745	14681.2	40.2071	15756	7.48379
40.5046	3.34867	1058.06	27.0128	2028.57	3.34867	2591.81	27.0128	3456.32	1.89134	4578.94	2.23803	5313.46	7.43311	6013.82	3.7357	6967.49	17.2274	8106.84	9.89892	8822.23	3069770	9014.57	55.9871	9657.84	48.6501	10613.8	12.3717	11555.2	28.6026	12689.2	45.1087	13648.7	1.2801	14681.3	28.6026	15756.2	14.0788
40.6215	2.12502	1058.17	55.3786	2028.69	2.12502	2591.93	55.3786	3456.44	1.00021	4579.05	1.3461	5313.58	1.86424	6013.94	2.51205	6967.61	10.0305	8106.95	2.12088	8822.37	3111350	9014.69	55.9378	9657.95	37.363	10614	5.53763	11555.3	19.3311	12689.3	33.5937	13648.8	1.12896	14681.4	19.3311	15756.3	26.0177
40.7385	1.66029	1058.29	58.2735	2028.81	1.66029	2592.04	58.2735	3456.56	0.9139	4579.17	1.25899	5313.7	1.38831	6014.06	2.04732	6967.73	2.21411	8107.07	0.97308	8822.51	3141750	9014.81	53.9206	9658.07	26.2501	10614.1	1.15731	11555.5	12.1759	12689.4	22.9794	13648.9	0.62574	14681.5	12.1759	15756.4	48.4778
40.8554	1.10712	1058.41	58.6618	2028.92	1.10712	2592.16	58.6618	3456.67	2.4787	4579.29	2.823	5313.81	0.85493	6014.18	1.49415	6967.84	1.57943	8107.19	0.37103	8822.65	3008930	9014.92	45.4188	9658.19	18.0522	10614.2	0.98892	11555.6	5.43906	12689.5	15.1205	13649.1	-0.03311	14681.6	5.43906	15756.5	55.9851
40.9724	1.20808	1058.52	58.7009	2029.04	1.20808	2592.28	58.7009	3456.79	5.09352	4579.4	5.43701	5313.93	1.96814	6014.29	1.59511	6967.96	0.97137	8107.31	0.72032	8822.79	3178380	9015.04	33.9261	9658.31	11.3948	10614.3	0.68812	11555.7	0.66783	12689.6	8.45219	13649.2	0.18509	14681.8	0.66783	15756.6	55.9871
41.0894	2.8685	1058.64	53.9868	2029.16	2.8685	2592.39	53.9868	3456.91	9.33135	4579.52	9.67405	5314.05	4.18638	6014.41	3.25553	6968.08	1.5542	8107.42	2.66609	8822.92	3115840	9015.16	23.2939	9658.42	4.45401	10614.4	1.77912	11555.8	0.50534	12689.8	1.12742	13649.3	1.72299	14681.9	0.50534	15756.7	55.9378
41.2063	5.62612	1058.76	44.0589	2029.27	5.62612	2592.51	44.0589	3457.02	15.4531	4579.64	15.795	5314.16	8.04831	6014.53	6.01315	6968.19	3.64936	8107.54	5.49386	8823.06	3157730	9015.27	15.4116	9658.54	2.58765	10614.5	3.83664	11555.9	0.18887	12689.9	0.46491	13649.4	4.36512	14682	0.18887	15756.9	53.9206
41.3233	10.19	1058.88	33.856	2029.39	10.19	2592.63	33.856	3457.14	27.0128	4579.76	27.3539	5314.28	13.6749	6014.64	10.5771	6968.31	6.89739	8107.66	10.3656	8823.2	3204210	9015.39	8.80513	9658.66	1.84828	10614.7	7.81704	11556	1.2268	12690	-0.03034	13649.5	9.7178	14682.1	1.2268	15757	45.4188
41.4403	16.8389	1058.99	25.0312	2029.51	16.8389	2592.74	25.0312	3457.26	55.3786	4579.87	55.7189	5314.4	23.6729	6014.76	17.2259	6968.43	11.9818	8107.77	18.146	8823.34	3089280	9015.51	1.34528	9658.77	0.91308	10614.8	14.412	11556.2	3.23603	12690.1	0.28435	13649.6	18.2318	14682.2	3.23603	15757.1	33.9261
41.5573	30.086	1059.11	17.5762	2029.62	30.086	2592.86	17.5762	3457.38	58.2735	4579.99	58.613	5314.52	46.879	6014.88	30.473	6968.55	19.7975	8107.89	33.8326	8823.48	3055260	9015.62	0.79768	9658.89	0.71427	10614.9	26.3508	11556.3	7.12355	12690.2	2.01021	13649.8	34.0286	14682.3	7.12355	15757.2	23.2939
41.6742	56.2781	1059.23	9.88104	2029.74	56.2781	2592.98	9.88104	3457.49	58.6618	4580.11	59.0005	5314.63	59.4397	6014.99	56.6651	6968.66	36.5476	8108.01	57.8782	8823.62	3100740	9015.74	0.34381	9659.01	1.93246	10615	48.8109	11556.4	13.6403	12690.4	4.61233	13649.9	54.7259	14682.5	13.6403	15757.3	15.4116
41.7912	59.3206	1059.34	2.34194	2029.86	59.3206	2593.1	2.34194	3457.61	58.7009	4580.22	59.0388	5314.75	59.5164	6015.11	59.7076	6968.78	57.9343	8108.12	58.2664	8823.76	3164590	9015.86	0.70267	9659.12	3.98348	10615.1	56.3181	11556.5	25.3376	12690.5	9.76603	13650	54.8308	14682.6	25.3376	15757.4	8.80513
41.9082	59.0089	1059.46	1.54104	2029.97	59.0089	2593.21	1.54104	3457.73	53.9868	4580.34	54.3239	5314.87	59.3524	6015.23	59.3959	6968.9	58.183	8108.24	58.1144	8823.9	3155830	9015.98	2.46885	9659.24	8.45079	10615.2	56.32	11556.6	47.5286	12690.6	18.1533	13650.1	54.2197	14682.7	47.5286	15757.6	1.34528
42.0252	53.8382	1059.58	0.80925	2030.09	53.8382	2593.33	0.80925	3457.84	44.0589	4580.46	44.3952	5314.98	57.5333	6015.35	54.2252	6969.01	58.0551	8108.36	57.8563	8824.04	3151230	9016.09	5.14284	9659.36	15.9062	10615.4	56.2706	11556.7	56.5388	12690.7	34.6465	13650.2	48.1253	14682.8	56.5388	15757.7	0.79768
42.1422	42.8088	1059.69	1.732	2030.21	42.8088	2593.45	1.732	3457.96	33.856	4580.57	34.1915	5315.1	48.8191	6015.46	43.1958	6969.13	57.5836	8108.48	52.7069	8824.17	3131550	9016.21	10.4166	9659.48	30.0834	10615.5	54.2534	11556.9	56.5502	12690.8	56.2062	13650.3	37.2462	14682.9	56.5502	15757.8	0.34381
42.2591	31.2653	1059.81	3.76783	2030.33	31.2653	2593.56	3.76783	3458.08	25.0312	4580.69	25.3659	5315.22	37.4607	6015.58	31.6524	6969.25	51.2497	8108.59	42.0378	8824.31	3170190	9016.33	19.0568	9659.59	53.4049	10615.6	45.7516	11557	56.5171	12690.9	56.4839	13650.5	25.7134	14683	56.5171	15757.9	0.70267
42.3761	21.9953	1059.93	7.3547	2030.44	21.9953	2593.68	7.3547	3458.19	17.5762	4580.81	17.9101	5315.34	27.036	6015.7	22.3823	6969.36	40.4036	8108.71	30.5277	8824.45	3302600	9016.44	36.045	9659.71	56.348	10615.7	34.2587	11557.1	54.2861	12691.1	56.4656	13650.6	16.9855	14683.2	54.2861	15758	2.46885
42.4931	14.7215	1060.05	12.3552	2030.56	14.7215	2593.8	12.3552	3458.31	9.88104	4580.93	10.2142	5315.45	18.9366	6015.81	15.1086	6969.48	29.4938	8108.83	21.1884	8824.59	3254260	9016.56	56.4697	9659.83	56.6134	10615.8	23.6265	11557.2	45.5399	12691.2	56.2481	13650.7	10.2812	14683.3	45.5399	15758.2	5.14284
42.6101	7.70588	1060.16	20.5704	2030.68	7.70588	2593.91	20.5704	3458.43	2.34194	4581.04	2.67425	5315.57	11.3546	6015.93	8.09291	6969.6	20.9627	8108.94	13.5468	8824.73	2993700	9016.68	56.728	9659.94	52.6672	10615.9	15.7441	11557.3	33.8856	12691.3	50.7655	13650.8	4.27177	14683.4	33.8856	15758.3	10.4166
42.727	2.32992	1060.28	40.2808	2030.79	2.32992	2594.03	40.2808	3458.55	1.54104	4581.16	1.87254	5315.69	3.40545	6016.05	2.71695	6969.72	13.884	8109.06	6.22654	8824.87	3194740	9016.8	56.7229	9660.06	42.8945	10616.1	9.1376	11557.4	23.2697	12691.4	40.2071	13650.9	1.23176	14683.5	23.2697	15758.4	19.0568
42.844	2.18759	1060.4	56.8739	2030.91	2.18759	2594.15	56.8739	3458.66	0.80925	4581.28	1.13995	5315.8	1.64867	6016.16	2.57463	6969.83	6.28652	8109.18	0.81446	8825.01	3121580	9016.91	56.4326	9660.18	31.281	10616.2	1.67768	11557.6	15.383	12691.5	28.6026	13651	0.95857	14683.6	15.383	15758.5	36.045
42.961	1.6466	1060.51	57.6038	2031.03	1.6466	2594.27	57.6038	3458.78	1.732	4581.39	2.06191	5315.92	0.90911	6016.28	2.03363	6969.95	1.68153	8109.3	0.56449	8825.15	3046650	9017.03	50.663	9660.3	21.7217	10616.3	1.13003	11557.7	8.77486	12691.6	19.3311	13651.2	0.52487	14683.7	8.77486	15758.6	56.4697
43.078	1.14542	1060.63	57.7629	2031.14	1.14542	2594.38	57.7629	3458.9	3.76783	4581.51	4.09693	5316.04	1.13201	6016.4	1.53245	6970.07	1.2028	8109.41	0.14992	8825.28	3161400	9017.15	39.994	9660.41	14.5193	10616.4	0.67608	11557.8	1.3308	12691.8	12.1759	13651.3	1.31871	14683.9	1.3308	15758.7	56.728
43.1949	2.0309	1060.75	56.5953	2031.26	2.0309	2594.5	56.5953	3459.01	7.3547	4581.63	7.68301	5316.15	2.89389	6016.52	2.41793	6970.18	0.93299	8109.53	1.39647	8825.42	3084110	9017.26	28.377	9660.53	8.19749	10616.5	1.03488	11557.9	0.75138	12691.9	5.43906	13651.4	3.01868	14684	0.75138	15758.9	56.7229
43.3119	4.14572	1060.86	48.7859	2031.38	4.14572	2594.62	48.7859	3459.13	12.3552	4581.74	12.6827	5316.27	5.77608	6016.63	4.53275	6970.3	2.30692	8109.65	3.69253	8825.56	3171310	9017.38	19.2148	9660.65	2.77148	10616.6	2.801	11558	0.27929	12692	0.66783	13651.5	6.75107	14684.1	0.27929	15759	56.4326
43.4289	7.69438	1060.98	38.491	2031.5	7.69438	2594.73	38.491	3459.25	20.5704	4581.86	20.8971	5316.39	10.5157	6016.75	8.08141	6970.42	4.78747	8109.76	7.57991	8825.7	3146010	9017.5	12.1358	9660.76	2.31794	10616.8	5.47492	11558.1	0.6115	12692.1	0.50534	13651.6	12.9988	14684.2	0.6115	15759.1	50.663
43.5459	12.9981	1061.1	28.916	2031.61	12.9981	2594.85	28.916	3459.36	40.2808	4581.98	40.6067	5316.51	17.6208	6016.87	13.3851	6970.53	9.01004	8109.88	13.4851	8825.84	3094000	9017.61	5.26763	9660.88	1.33893	10616.9	10.7486	11558.3	2.35787	12692.2	0.18887	13651.7	23.5971	14684.3	2.35787	15759.2	39.994
43.6628	21.7998	1061.21	21.0176	2031.73	21.7998	2594.97	21.0176	3459.48	56.8739	4582.1	57.199	5316.62	32.652	6016.98	22.1868	6970.65	14.9708	8110	23.9828	8825.98	3035880	9017.73	1.00977	9661	0.50038	10617	19.3888	11558.4	4.99463	12692.3	1.2268	13651.9	43.1742	14684.4	4.99463	15759.3	28.377
43.7798	41.2234	1061.33	13.544	2031.85	41.2234	2595.09	13.544	3459.6	57.6038	4582.21	57.9281	5316.74	58.6604	6017.1	41.6104	6970.77	25.7819	8110.11	46.07	8826.12	3160760	9017.85	0.78619	9661.11	1.10829	10617.1	36.3768	11558.5	10.2229	12692.5	3.23603	13652	55.0992	14684.6	10.2229	15759.4	19.2148
43.8968	59.3594	1061.45	5.31724	2031.96	59.3594	2595.2	5.31724	3459.72	57.7629	4582.33	58.0864	5316.86	59.388	6017.22	59.7465	6970.89	49.5258	8110.23	58.3975	8826.26	3167940	9017.97	0.4818	9661.23	2.66247	10617.2	56.8015	11558.6	18.7977	12692.6	7.12355	13652.1	54.8546	14684.7	18.7977	15759.6	12.1358
44.0138	59.2068	1061.57	1.79276	2032.08	59.2068	2595.32	1.79276	3459.83	56.5953	4582.45	56.918	5316.97	59.289	6017.34	59.5938	6971	58.0653	8110.35	58.3727	8826.39	3081690	9018.08	1.54023	9661.35	5.78561	10617.4	57.0597	11558.7	35.6978	12692.7	13.6403	13652.2	52.7762	14684.8	35.6978	15759.7	5.26763
44.1307	57.4637	1061.68	0.93636	2032.2	57.4637	2595.44	0.93636	3459.95	48.7859	4582.56	49.1078	5317.09	59.0534	6017.45	57.8507	6971.12	58.0119	8110.47	58.1976	8826.53	3143960	9018.2	3.56551	9661.47	11.585	10617.5	57.0545	11558.8	55.6899	12692.8	25.3376	13652.3	44.1934	14684.9	55.6899	15759.8	1.00977
44.2477	48.7891	1061.8	0.89986	2032.32	48.7891	2595.55	0.89986	3460.07	38.491	4582.68	38.8121	5317.21	53.7507	6017.57	49.1761	6971.24	57.8439	8110.58	56.4706	8826.67	3186460	9018.32	7.49999	9661.58	21.278	10617.6	56.7642	11559	55.8896	12692.9	47.5286	13652.4	32.5575	14685	55.8896	15759.9	0.78619
44.3647	36.9001	1061.92	2.49118	2032.43	36.9001	2595.67	2.49118	3460.18	28.916	4582.8	29.2363	5317.32	43.1294	6017.69	37.2871	6971.35	55.2936	8110.7	47.9684	8826.81	3179830	9018.43	14.0677	9661.7	40.1606	10617.7	50.9946	11559.1	55.8475	12693	56.5388	13652.6	21.9568	14685.1	55.8475	15760	0.4818
44.4816	26.3559	1062.03	5.1258	2032.55	26.3559	2595.79	5.1258	3460.3	21.0176	4582.91	21.3371	5317.44	31.9613	6017.8	26.743	6971.47	46.04	8110.82	36.3616	8826.95	3115990	9018.55	25.9293	9661.82	56.4791	10617.8	40.3255	11559.2	55.5142	12693.2	56.5502	13652.7	14.2854	14685.3	55.5142	15760.1	1.54023
44.5986	18.2664	1062.15	9.40228	2032.67	18.2664	2595.9	9.40228	3460.42	13.544	4583.03	13.8627	5317.56	22.7097	6017.92	18.6535	6971.59	34.7402	8110.93	25.7228	8827.09	3091870	9018.67	48.3002	9661.93	56.8922	10617.9	28.7084	11559.3	49.6408	12693.3	56.5171	13652.8	8.01327	14685.4	49.6408	15760.3	3.56551
44.7156	11.239	1062.27	15.6034	2032.78	11.239	2596.02	15.6034	3460.53	5.31724	4583.15	5.63515	5317.68	15.2038	6018.04	11.6261	6971.7	24.9226	8111.05	17.4373	8827.23	3206500	9018.78	56.9145	9662.05	55.8317	10618.1	19.5462	11559.4	38.9475	12693.4	54.2861	13652.9	1.90493	14685.5	38.9475	15760.4	7.49999
44.8326	4.02896	1062.38	27.3849	2032.9	4.02896	2596.14	27.3849	3460.65	1.79276	4583.27	2.10988	5317.79	7.51928	6018.15	4.41599	6971.82	17.3651	8111.17	10.086	8827.37	3095990	9018.9	56.916	9662.17	48.2455	10618.2	12.4671	11559.6	27.4456	12693.5	45.5399	13653	1.47897	14685.6	27.4456	15760.5	14.0677
44.9495	2.27763	1062.5	55.5396	2033.02	2.27763	2596.26	55.5396	3460.77	0.93636	4583.38	1.25267	5317.91	1.67436	6018.27	2.66466	6971.94	10.2047	8111.28	2.33459	8827.51	3223810	9019.02	56.877	9662.28	36.9571	10618.3	5.59886	11559.7	18.4613	12693.6	33.8856	13653.1	1.01168	14685.7	18.4613	15760.6	25.9293
45.0665	1.85468	1062.62	57.8617	2033.13	1.85468	2596.37	57.8617	3460.89	0.89986	4583.5	1.21538	5318.03	1.17091	6018.39	2.24172	6972.06	2.26296	8111.4	0.99601	8827.64	3091260	9019.14	54.7629	9662.4	25.966	10618.4	1.34094	11559.8	11.4566	12693.7	23.2697	13653.3	0.40424	14685.8	11.4566	15760.7	48.3002
45.1835	1.28208	1062.74	58.2278	2033.25	1.28208	2596.49	58.2278	3461	2.49118	4583.62	2.8059	5318.14	0.62547	6018.51	1.66911	6972.17	1.40245	8111.52	0.45741	8827.78	3083810	9019.25	46.0682	9662.52	17.8585	10618.5	1.11729	11559.9	4.56868	12693.9	15.383	13653.4	0.49013	14686	4.56868	15760.8	56.9145
45.3005	1.28475	1062.85	58.2885	2033.37	1.28475	2596.61	58.2885	3461.12	5.1258	4583.73	5.43972	5318.26	1.73305	6018.62	1.67178	6972.29	0.79257	8111.64	0.77599	8827.92	3240640	9019.37	34.3701	9662.64	11.2312	10618.6	0.81284	11560	0.66523	12694	8.77486	13653.5	1.9586	14686.1	0.66523	15761	56.916
45.4174	2.88738	1062.97	53.6676	2033.48	2.88738	2596.72	53.6676	3461.24	9.40228	4583.85	9.7154	5318.38	3.95597	6018.74	3.27441	6972.41	1.3709	8111.75	2.67644	8828.06	3176450	9019.49	23.6605	9662.75	4.27269	10618.8	1.8712	11560.1	0.44774	12694.1	1.3308	13653.6	4.41657	14686.2	0.44774	15761.1	56.877
45.5344	5.56743	1063.09	43.7786	2033.6	5.56743	2596.84	43.7786	3461.35	15.6034	4583.97	15.9157	5318.49	7.79865	6018.86	5.95446	6972.52	3.46386	8111.87	5.49597	8828.2	3068570	9019.6	15.7307	9662.87	2.85854	10618.9	3.89641	11560.3	0.13469	12694.2	0.75138	13653.7	9.58708	14686.3	0.13469	15761.2	54.7629
45.6514	10.0224	1063.2	33.6005	2033.72	10.0224	2596.96	33.6005	3461.47	27.3849	4584.09	27.6964	5318.61	13.3593	6018.97	10.4094	6972.64	6.70271	8111.99	10.3533	8828.34	3148540	9019.72	9.10455	9662.99	2.15432	10619	7.83083	11560.4	1.21929	12694.3	0.27929	13653.9	17.777	14686.4	1.21929	15761.3	46.0682
45.7684	16.4606	1063.32	24.8009	2033.84	16.4606	2597.07	24.8009	3461.59	55.5396	4584.2	55.8504	5318.73	23.1299	6019.09	16.8476	6972.76	11.7515	8112.1	18.1623	8828.48	3346670	9019.84	1.59263	9663.1	1.3186	10619.1	14.3985	11560.5	3.26178	12694.4	0.6115	13654	32.955	14686.5	3.26178	15761.4	34.3701
45.8853	29.058	1063.44	17.4135	2033.95	29.058	2597.19	17.4135	3461.7	57.8617	4584.32	58.1716	5318.85	45.7717	6019.21	29.4451	6972.87	19.4971	8112.22	33.8269	8828.62	3233290	9019.95	0.90491	9663.22	0.98188	10619.2	26.26	11560.6	7.28975	12694.6	2.35787	13654.1	54.6399	14686.7	7.28975	15761.5	23.6605
46.0023	54.746	1063.56	9.71536	2034.07	54.746	2597.31	9.71536	3461.82	58.2278	4584.44	58.5369	5318.96	59.8672	6019.32	55.1331	6972.99	36.0836	8112.34	57.7205	8828.75	3109660	9020.07	0.41426	9663.34	2.07332	10619.3	48.6309	11560.7	13.91	12694.7	4.99463	13654.2	55.2432	14686.8	13.91	15761.7	15.7307
46.1193	58.6868	1063.67	2.18246	2034.19	58.6868	2597.43	2.18246	3461.94	58.2885	4584.55	58.5968	5319.08	59.9931	6019.44	59.0739	6973.11	57.7779	8112.45	58.1113	8828.89	3117700	9020.19	0.79294	9663.45	4.04144	10619.5	57.2451	11560.8	25.9435	12694.8	10.2229	13654.3	54.8075	14686.9	25.9435	15761.8	9.10455
46.2363	58.3644	1063.79	1.39018	2034.3	58.3644	2597.54	1.39018	3462.05	53.6676	4584.67	53.9751	5319.2	59.8587	6019.56	58.7514	6973.23	58.0416	8112.57	57.9781	8829.03	3183390	9020.31	2.59199	9663.57	8.49681	10619.6	57.2465	11561	48.4862	12694.9	18.7977	13654.4	49.2611	14687	48.4862	15761.9	1.59263
46.3533	53.4611	1063.91	0.67189	2034.42	53.4611	2597.66	0.67189	3462.17	43.7786	4584.79	44.0853	5319.31	58.0603	6019.68	53.8482	6973.34	57.8828	8112.69	57.7712	8829.17	3221990	9020.42	5.28099	9663.69	15.8497	10619.7	57.2074	11561.1	56.3679	12695	35.6978	13654.6	38.6106	14687.1	56.3679	15762	0.90491
46.4702	42.5971	1064.02	1.6099	2034.54	42.5971	2597.78	1.6099	3462.29	33.6005	4584.9	33.9064	5319.43	49.3493	6019.79	42.9842	6973.46	57.4119	8112.81	52.5647	8829.31	3150120	9020.54	10.5276	9663.81	29.7326	10619.8	55.0933	11561.2	56.3925	12695.1	55.6899	13654.7	26.9801	14687.2	56.3925	15762.1	0.41426
46.5872	31.1446	1064.14	3.64633	2034.65	31.1446	2597.89	3.64633	3462.41	24.8009	4585.02	25.106	5319.55	37.9425	6019.91	31.5316	6973.58	51.0579	8112.92	41.8859	8829.45	3059280	9020.66	19.0979	9663.92	53.1353	10619.9	46.3985	11561.3	56.3571	12695.3	55.8896	13654.8	17.9859	14687.4	56.3571	15762.2	0.79294
46.7042	21.8778	1064.26	7.20821	2034.77	21.8778	2598.01	7.20821	3462.52	17.4135	4585.14	17.7179	5319.66	27.4545	6020.03	22.2648	6973.69	40.2335	8113.04	30.438	8829.59	3089890	9020.77	35.9269	9664.04	57.0772	10620	34.7004	11561.4	54.1551	12695.4	55.8475	13654.9	11.1709	14687.5	54.1551	15762.4	2.59199
46.8211	14.6021	1064.37	12.2104	2034.89	14.6021	2598.13	12.2104	3462.64	9.71536	4585.26	10.0189	5319.78	19.2715	6020.14	14.9891	6973.81	29.3127	8113.16	21.1141	8829.73	3101810	9020.89	56.767	9664.16	57.3164	10620.2	23.9907	11561.5	45.4348	12695.5	55.5142	13655	5.21262	14687.6	45.4348	15762.5	5.28099
46.9381	7.63244	1064.49	20.3959	2035.01	7.63244	2598.24	20.3959	3462.76	2.18246	4585.37	2.48519	5319.9	11.6579	6020.26	8.01947	6973.93	20.7551	8113.27	13.4983	8829.86	3192790	9021.01	57.0181	9664.27	53.1751	10620.3	16.0609	11561.7	33.8263	12695.6	49.6408	13655.1	1.4741	14687.7	33.8263	15762.6	10.5276
47.0551	2.15442	1064.61	39.9918	2035.12	2.15442	2598.36	39.9918	3462.87	1.39018	4585.49	1.69211	5320.02	3.72558	6020.38	2.54145	6974.04	13.4814	8113.39	6.18166	8830	3031620	9021.12	57.0059	9664.39	43.1915	10620.4	9.43461	11561.8	23.2399	12695.7	38.9475	13655.3	1.27822	14687.8	23.2399	15762.7	19.0979
47.172	2.05677	1064.72	58.0985	2035.24	2.05677	2598.48	58.0985	3462.99	0.67189	4585.61	0.97302	5320.13	1.73535	6020.49	2.4438	6974.16	5.95471	8113.51	0.89758	8830.14	3061670	9021.24	56.7404	9664.51	31.406	10620.5	1.92262	11561.9	15.3901	12695.9	27.4456	13655.4	0.68399	14688	15.3901	15762.8	35.9269
47.289	1.55033	1064.84	58.7957	2035.36	1.55033	2598.59	58.7957	3463.11	1.6099	4585.72	1.91023	5320.25	0.9909	6020.61	1.93736	6974.28	1.37576	8113.62	0.69694	8830.28	3156140	9021.36	51.0832	9664.62	21.8678	10620.6	1.23484	11562	8.81054	12696	18.4613	13655.5	0.17955	14688.1	8.81054	15762.9	56.767
47.406	1.02931	1064.96	58.9606	2035.47	1.02931	2598.71	58.9606	3463.22	3.64633	4585.84	3.94586	5320.37	1.06733	6020.73	1.41634	6974.4	0.91072	8113.74	0.25948	8830.42	3104730	9021.48	40.4197	9664.74	14.6372	10620.7	0.74412	11562.1	1.31363	12696.1	11.4566	13655.6	1.04548	14688.2	1.31363	15763.1	57.0181
47.523	1.87032	1065.08	57.505	2035.59	1.87032	2598.83	57.505	3463.34	7.20821	4585.96	7.50694	5320.48	2.72254	6020.85	2.25735	6974.51	0.67702	8113.86	1.41229	8830.56	2773480	9021.59	28.7352	9664.86	8.29323	10620.9	1.12273	11562.2	0.7833	12696.2	4.56868	13655.7	2.80057	14688.3	0.7833	15763.2	57.0059
47.6399	3.94056	1065.19	49.2431	2035.71	3.94056	2598.95	49.2431	3463.46	12.2104	4586.07	12.5083	5320.6	5.47653	6020.96	4.32759	6974.63	2.09182	8113.98	3.67096	8830.7	3135630	9021.71	19.509	9664.98	3.0132	10621	2.92172	11562.4	0.32587	12696.3	0.66523	13655.8	6.70236	14688.4	0.32587	15763.3	56.7404
47.7569	7.45394	1065.31	38.7302	2035.83	7.45394	2599.06	38.7302	3463.58	20.3959	4586.19	20.693	5320.72	10.1144	6021.08	7.84097	6974.75	4.62441	8114.09	7.4624	8830.84	3414280	9021.83	12.4022	9665.09	2.5628	10621.1	5.61066	11562.5	0.68819	12696.4	0.44774	13656	13.112	14688.5	0.68819	15763.4	51.0832
47.8739	12.7357	1065.43	29.1037	2035.94	12.7357	2599.18	29.1037	3463.69	39.9918	4586.31	40.2881	5320.83	17.0044	6021.2	13.1227	6974.86	8.87178	8114.21	13.3158	8830.98	3452060	9021.94	5.54201	9665.21	1.75941	10621.2	10.8572	11562.6	2.44109	12696.6	0.13469	13656.1	23.9318	14688.7	2.44109	15763.5	40.4197
47.9908	21.3397	1065.54	21.2308	2036.06	21.3397	2599.3	21.2308	3463.81	58.0985	4586.43	58.394	5320.95	31.2391	6021.31	21.7267	6974.98	14.8239	8114.33	23.6815	8831.11	2960900	9022.06	1.08447	9665.33	0.95523	10621.3	19.4274	11562.7	5.0984	12696.7	1.21929	13656.2	43.7581	14688.8	5.0984	15763.6	28.7352
48.1078	40.2278	1065.66	13.6893	2036.18	40.2278	2599.41	13.6893	3463.93	58.7957	4586.54	59.0905	5321.07	58.1764	6021.43	40.6149	6975.1	25.6695	8114.44	45.4788	8831.25	2956300	9022.18	0.88864	9665.44	1.36893	10621.4	36.2563	11562.8	10.3623	12696.8	3.26178	13656.3	55.6205	14688.9	10.3623	15763.8	19.509
48.2248	59.0494	1065.78	5.39957	2036.29	59.0494	2599.53	5.39957	3464.04	58.9606	4586.66	59.2545	5321.19	59.3725	6021.55	59.4364	6975.21	49.5456	8114.56	58.3453	8831.39	3096910	9022.29	0.57799	9665.56	2.85416	10621.6	57.0964	11562.9	18.9905	12696.9	7.28975	13656.4	55.3605	14689	18.9905	15763.9	12.4022
48.3418	58.9453	1065.89	2.14946	2036.41	58.9453	2599.65	2.14946	3464.16	57.505	4586.78	57.7981	5321.3	59.3126	6021.66	59.3323	6975.33	57.8205	8114.68	58.2899	8831.53	3044130	9022.41	1.63186	9665.68	5.92529	10621.7	57.3475	11563.1	35.9735	12697	13.91	13656.5	53.2847	14689.1	35.9735	15764	5.54201
48.4587	57.3111	1066.01	1.92095	2036.53	57.3111	2599.76	1.92095	3464.28	49.2431	4586.89	49.5354	5321.42	59.129	6021.78	57.6981	6975.45	57.7567	8114.79	58.1201	8831.67	3194740	9022.53	3.6654	9665.79	11.7007	10621.8	57.3351	11563.2	56.0621	12697.1	25.9435	13656.7	44.6975	14689.2	56.0621	15764.1	1.08447
48.5757	48.7506	1066.13	3.38337	2036.64	48.7506	2599.88	3.38337	3464.39	38.7302	4587.01	39.0217	5321.54	54.1714	6021.9	49.1376	6975.56	57.5577	8114.91	56.565	8831.81	2869440	9022.65	7.62135	9665.91	21.4069	10621.9	57.0696	11563.3	56.2687	12697.3	48.4862	13656.8	33.0102	14689.4	56.2687	15764.2	0.88864
48.6927	36.8899	1066.25	5.86083	2036.76	36.8899	2600	5.86083	3464.51	29.1037	4587.13	29.3944	5321.65	43.5915	6022.02	37.2769	6975.68	54.9926	8115.03	48.2517	8831.95	3263750	9022.76	14.1998	9666.03	40.3265	10622	51.4124	11563.4	56.2465	12697.4	56.3679	13656.9	22.3559	14689.5	56.2465	15764.4	0.57799
48.8096	26.3297	1066.36	9.95777	2036.88	26.3297	2600.12	9.95777	3464.63	21.2308	4587.24	21.5208	5321.77	32.3972	6022.13	26.7167	6975.8	45.7946	8115.15	36.6805	8832.09	3164110	9022.88	26.0739	9666.15	56.4676	10622.1	40.7488	11563.5	56.002	12697.5	56.3925	13657	14.6374	14689.6	56.002	15764.5	1.63186
48.9266	18.218	1066.48	15.7666	2036.99	18.218	2600.23	15.7666	3464.75	13.6893	4587.36	13.9784	5321.89	23.0203	6022.25	18.605	6975.92	34.5042	8115.26	25.9483	8832.22	2867340	9023	48.4366	9666.26	56.8773	10622.3	29.0642	11563.6	50.4472	12697.6	56.3571	13657.1	8.34392	14689.7	50.4472	15764.6	3.6654
49.0436	11.231	1066.6	26.6552	2037.11	11.231	2600.35	26.6552	3464.86	5.39957	4587.48	5.68791	5322	15.482	6022.37	11.618	6976.03	24.655	8115.38	17.6305	8832.36	3471940	9023.11	56.3859	9666.38	55.9446	10622.4	19.8379	11563.8	39.8589	12697.7	54.1551	13657.2	2.18191	14689.8	39.8589	15764.7	7.62135
49.1606	4.01125	1066.71	54.0694	2037.23	4.01125	2600.47	54.0694	3464.98	2.14946	4587.6	2.437	5322.12	7.81282	6022.48	4.39828	6976.15	16.8948	8115.5	10.2726	8832.5	2965940	9023.23	56.3636	9666.5	48.5874	10622.5	12.731	11563.9	28.2984	12697.8	45.4348	13657.4	1.62	14689.9	28.2984	15764.8	14.1998
49.2775	2.28642	1066.83	57.3885	2037.35	2.28642	2600.58	57.3885	3465.1	1.92095	4587.71	2.20769	5322.24	1.67652	6022.6	2.67345	6976.27	9.77316	8115.61	2.52462	8832.64	2962300	9023.35	56.3004	9666.61	37.4372	10622.6	5.87083	11564	19.1078	12698	33.8263	13657.5	1.15108	14690.1	19.1078	15764.9	26.0739
49.3945	1.85233	1066.95	57.7955	2037.46	1.85233	2600.7	57.7955	3465.21	3.38337	4587.83	3.66931	5322.35	1.24114	6022.72	2.23937	6976.38	1.91262	8115.73	0.93207	8832.78	2999720	9023.46	54.3858	9666.73	26.3704	10622.7	1.41322	11564.1	12.038	12698.1	23.2399	13657.6	0.53582	14690.2	12.038	15765.1	48.4366
49.5115	1.30269	1067.07	57.8533	2037.58	1.30269	2600.82	57.8533	3465.33	5.86083	4587.95	6.14596	5322.47	0.59835	6022.83	1.68972	6976.5	1.09	8115.85	0.39882	8832.92	3146640	9023.58	45.9637	9666.85	18.1764	10622.9	1.21733	11564.2	5.20398	12698.2	15.3901	13657.7	0.58579	14690.3	5.20398	15765.2	56.3859
49.6285	1.33445	1067.18	53.8722	2037.7	1.33445	2600.93	53.8722	3465.45	9.95777	4588.06	10.2421	5322.59	1.56592	6022.95	1.72148	6976.62	0.51286	8115.96	0.62778	8833.06	3194090	9023.7	34.3801	9666.96	11.4964	10623	0.90661	11564.3	0.82373	12698.3	8.81054	13657.8	2.01362	14690.4	0.82373	15765.3	56.3636
49.7454	2.95482	1067.3	44.2348	2037.81	2.95482	2601.05	44.2348	3465.57	15.7666	4588.18	16.0501	5322.71	3.71247	6023.07	3.34185	6976.73	1.05416	8116.08	2.50331	8833.2	3173880	9023.82	23.6729	9667.08	4.57354	10623.1	1.96041	11564.5	0.65541	12698.4	1.31363	13657.9	4.4054	14690.5	0.65541	15765.4	56.3004
49.8624	5.63827	1067.42	34.1242	2037.93	5.63827	2601.17	34.1242	3465.68	26.6552	4588.3	26.938	5322.82	7.39297	6023.19	6.0253	6976.85	3.10964	8116.2	5.23971	8833.33	3106570	9023.93	15.7544	9667.2	2.81983	10623.2	3.99389	11564.6	0.35467	12698.5	0.7833	13658.1	9.53314	14690.6	0.35467	15765.5	54.3858
49.9794	10.132	1067.53	25.0625	2038.05	10.132	2601.29	25.0625	3465.8	54.0694	4588.41	54.3513	5322.94	12.8379	6023.3	10.5191	6976.97	6.27353	8116.31	9.99638	8833.47	3126400	9024.05	9.13506	9667.32	2.10965	10623.3	7.94978	11564.7	1.44574	12698.7	0.32587	13658.2	17.6195	14690.8	1.44574	15765.6	45.9637
50.0964	16.6835	1067.65	17.6802	2038.16	16.6835	2601.4	17.6802	3465.92	57.3885	4588.53	57.6696	5323.06	22.1709	6023.42	17.0705	6977.09	11.2927	8116.43	17.5118	8833.61	3179670	9024.17	1.65003	9667.43	1.64323	10623.4	14.5282	11564.8	3.50333	12698.8	0.68819	13658.3	32.5364	14690.9	3.50333	15765.8	34.3801
50.2133	29.6302	1067.77	10.0461	2038.28	29.6302	2601.52	10.0461	3466.03	57.7955	4588.65	58.0758	5323.17	43.728	6023.54	30.0173	6977.2	18.8667	8116.55	32.4461	8833.75	3013410	9024.28	0.90547	9667.55	2.61366	10623.6	26.4021	11564.9	7.48379	12698.9	2.44109	13658.4	54.4276	14691	7.48379	15765.9	23.6729
50.3303	55.7356	1067.88	2.17579	2038.4	55.7356	2601.64	2.17579	3466.15	57.8533	4588.77	58.1329	5323.29	59.166	6023.65	56.1226	6977.32	34.9612	8116.67	57.5686	8833.89	3250720	9024.4	0.38461	9667.67	4.40678	10623.7	48.7648	11565	14.0788	12699	5.0984	13658.5	55.1659	14691.1	14.0788	15766	15.7544
50.4473	59.3598	1068	1.45441	2038.52	59.3598	2601.75	1.45441	3466.27	53.8722	4588.88	54.151	5323.41	59.2843	6023.77	59.7468	6977.44	57.5591	8116.78	58.4131	8834.03	3240810	9024.52	0.6958	9667.78	8.44542	10623.8	56.7141	11565.2	26.0177	12699.1	10.3623	13658.6	54.6942	14691.2	26.0177	15766.1	9.13506
50.5642	59.0672	1068.12	0.69516	2038.63	59.0672	2601.87	0.69516	3466.38	44.2348	4589	44.5128	5323.52	59.1441	6023.89	59.4543	6977.55	57.8608	8116.9	58.2592	8834.17	3040440	9024.63	2.42168	9667.9	15.2708	10623.9	56.6917	11565.3	48.4778	12699.2	18.9905	13658.8	48.9861	14691.3	48.4778	15766.2	1.65003
50.6812	54.0602	1068.23	1.49325	2038.75	54.0602	2601.99	1.49325	3466.5	34.1242	4589.12	34.4014	5323.64	57.6192	6024	54.4472	6977.67	57.7322	8117.02	58.0603	8834.31	3100280	9024.75	5.01594	9668.02	27.9368	10624	56.6284	11565.4	55.9851	12699.4	35.9735	13658.9	38.3158	14691.5	55.9851	15766.3	0.90547
50.7982	43.0726	1068.35	3.46131	2038.87	43.0726	2602.11	3.46131	3466.62	25.0625	4589.23	25.3389	5323.76	49.245	6024.12	43.4596	6977.79	57.3444	8117.13	53.3225	8834.45	3134370	9024.87	10.147	9668.13	50.5128	10624.1	54.7138	11565.5	55.9871	12699.5	56.0621	13659	26.7064	14691.6	55.9871	15766.5	0.38461
50.9151	31.5097	1068.47	6.88384	2038.98	31.5097	2602.22	6.88384	3466.74	17.6802	4589.35	17.9557	5323.88	37.9401	6024.24	31.8967	6977.9	51.377	8117.25	42.7942	8834.58	3110120	9024.99	18.4702	9668.25	57.1856	10624.3	46.2916	11565.6	55.9378	12699.6	56.2687	13659.1	17.7961	14691.7	55.9378	15766.6	0.6958
51.0321	22.1882	1068.59	11.7501	2039.1	22.1882	2602.34	11.7501	3466.85	10.0461	4589.47	10.3209	5323.99	27.3961	6024.35	22.5753	6978.02	40.681	8117.37	31.251	8834.72	3141440	9025.1	34.7542	9668.37	57.4466	10624.4	34.7079	11565.8	53.9206	12699.7	56.2465	13659.2	11.0046	14691.8	53.9206	15766.7	2.42168
51.1491	14.8735	1068.7	19.5197	2039.22	14.8735	2602.46	19.5197	3466.97	2.17579	4589.58	2.44973	5324.11	19.1877	6024.47	15.2605	6978.14	29.6868	8117.48	21.7202	8834.86	3076400	9025.22	56.6526	9668.49	54.276	10624.5	24.0007	11565.9	45.4188	12699.8	56.002	13659.3	5.02086	14691.9	45.4188	15766.8	5.01594
51.266	7.84418	1068.82	37.4331	2039.34	7.84418	2602.57	37.4331	3467.09	1.45441	4589.7	1.72755	5324.23	11.6336	6024.59	8.23122	6978.26	20.9374	8117.6	14.0181	8835	3229790	9025.34	56.966	9668.6	44.8421	10624.6	16.0821	11566	33.9261	12699.9	50.4472	13659.5	1.69472	14692	33.9261	15766.9	10.147
51.383	2.31675	1068.94	57.7214	2039.45	2.31675	2602.69	57.7214	3467.2	0.69516	4589.82	0.96751	5324.34	3.74599	6024.71	2.70379	6978.37	13.8133	8117.72	6.73491	8835.14	3108890	9025.45	56.9321	9668.72	33.1237	10624.7	9.46271	11566.1	23.2939	12700.1	39.8589	13659.6	1.43493	14692.2	23.2939	15767	18.4702
51.5	2.19651	1069.05	58.5225	2039.57	2.19651	2602.81	58.5225	3467.32	1.49325	4589.94	1.7648	5324.46	1.50774	6024.82	2.58354	6978.49	6.33478	8117.84	0.70197	8835.28	3148700	9025.57	56.7969	9668.84	23.1271	10624.8	1.97761	11566.2	15.4116	12700.2	28.2984	13659.7	0.85554	14692.3	15.4116	15767.2	34.7542
51.617	1.64523	1069.17	58.7291	2039.69	1.64523	2602.92	58.7291	3467.44	3.46131	4590.05	3.73205	5324.58	0.78713	6024.94	2.03226	6978.61	1.19159	8117.95	0.6804	8835.42	3155350	9025.69	51.6569	9668.95	15.67	10625	1.23299	11566.3	8.80513	12700.3	19.1078	13659.8	0.3965	14692.4	8.80513	15767.3	56.6526
51.734	1.12413	1069.29	57.8202	2039.8	1.12413	2603.04	57.8202	3467.55	6.88384	4590.17	7.15379	5324.69	0.83328	6025.06	1.51116	6978.72	0.76375	8118.07	1.63863	8835.56	3119710	9025.8	41.2144	9669.07	9.3075	10625.1	0.71206	11566.5	1.34528	12700.4	12.038	13659.9	1.28044	14692.5	1.34528	15767.4	56.966
51.8509	1.93359	1069.4	50.303	2039.92	1.93359	2603.16	50.303	3467.67	11.7501	4590.29	12.0193	5324.81	2.50659	6025.17	2.32062	6978.84	0.49826	8118.19	3.908	8835.69	3218020	9025.92	29.5169	9669.19	3.06647	10625.2	1.02318	11566.6	0.79768	12700.5	5.20398	13660.1	3.05965	14692.6	0.79768	15767.5	56.9321
51.9679	3.98581	1069.52	39.885	2040.04	3.98581	2603.28	39.885	3467.79	19.5197	4590.4	19.7881	5324.93	5.27469	6025.29	4.37285	6978.96	1.86694	8118.3	7.20496	8835.83	3118470	9026.04	20.0356	9669.3	2.79539	10625.3	2.74899	11566.7	0.34381	12700.6	0.82373	13660.2	7.10066	14692.7	0.34381	15767.6	56.7969
52.0848	7.43676	1069.64	30.0868	2040.15	7.43676	2603.39	30.0868	3467.91	37.4331	4590.52	37.7007	5325.05	9.89063	6025.41	7.8238	6979.07	4.3131	8118.42	12.4822	8835.97	3113670	9026.16	12.837	9669.42	1.99704	10625.4	5.3432	11566.8	0.70267	12700.8	0.65541	13660.3	13.6896	14692.9	0.70267	15767.7	51.6569
52.2018	12.6678	1069.76	21.9222	2040.27	12.6678	2603.51	21.9222	3468.02	57.7214	4590.64	57.9881	5325.16	16.684	6025.52	13.0549	6979.19	8.47176	8118.54	21.5307	8836.11	3132960	9026.27	6.09304	9669.54	1.13325	10625.5	10.4742	11566.9	2.46885	12700.9	0.35467	13660.4	24.9617	14693	2.46885	15767.9	41.2144
52.3188	21.1916	1069.87	14.502	2040.39	21.1916	2603.63	14.502	3468.14	58.5225	4590.75	58.7885	5325.28	30.6691	6025.64	21.5786	6979.31	14.3516	8118.65	40.6155	8836.25	3114600	9026.39	0.95976	9669.66	1.38544	10625.7	18.7973	11567	5.14284	12701	1.44574	13660.5	45.4197	14693.1	5.14284	15768	29.5169
52.4358	39.9306	1069.99	6.42522	2040.51	39.9306	2603.74	6.42522	3468.26	58.7291	4590.87	58.9942	5325.4	57.8867	6025.76	40.3176	6979.43	24.9002	8118.77	58.3481	8836.39	3229960	9026.51	0.84412	9669.77	2.82668	10625.8	35.0812	11567.2	10.4166	12701.1	3.50333	13660.6	55.2759	14693.2	10.4166	15768.1	20.0356
52.5527	59.1289	1070.11	2.28135	2040.62	59.1289	2603.86	2.28135	3468.37	57.8202	4590.99	58.0846	5325.51	59.4266	6025.88	59.5159	6979.54	48.2118	8118.89	58.3881	8836.53	3129830	9026.62	0.44966	9669.89	5.5131	10625.9	56.9796	11567.3	19.0568	12701.2	7.48379	13660.8	55.0042	14693.3	19.0568	15768.2	12.837
52.6697	59.0154	1070.22	1.37992	2040.74	59.0154	2603.98	1.37992	3468.49	50.303	4591.1	50.5665	5325.63	59.3764	6025.99	59.4024	6979.66	58.0983	8119.01	58.2363	8836.67	3160920	9026.74	1.41724	9670.01	10.945	10626	57.2929	11567.4	36.045	12701.4	14.0788	13660.9	52.6163	14693.5	36.045	15768.3	6.09304
52.7867	57.4797	1070.34	1.22397	2040.86	57.4797	2604.09	1.22397	3468.61	39.885	4591.22	40.1478	5325.75	59.175	6026.11	57.8667	6979.78	58.0727	8119.12	57.3828	8836.8	3220670	9026.86	3.43953	9670.12	19.8811	10626.1	57.259	11567.5	56.4697	12701.5	26.0177	13661	43.751	14693.6	56.4697	15768.4	0.95976
52.9037	49.0987	1070.46	2.71389	2040.97	49.0987	2604.21	2.71389	3468.72	30.0868	4591.34	30.3487	5325.86	54.3338	6026.23	49.4857	6979.89	57.8914	8119.24	50.0019	8836.94	3138920	9026.97	7.11729	9670.24	37.3986	10626.2	57.1237	11567.6	56.728	12701.6	48.4778	13661.1	32.1037	14693.7	56.728	15768.6	0.84412
53.0206	37.2757	1070.58	5.25974	2041.09	37.2757	2604.33	5.25974	3468.84	21.9222	4591.46	22.1833	5325.98	43.7863	6026.34	37.6628	6980.01	55.8728	8119.36	38.624	8837.08	3103500	9027.09	13.4111	9670.36	56.7066	10626.4	51.9837	11567.7	56.7229	12701.7	55.9851	13661.2	21.6728	14693.8	56.7229	15768.7	0.44966
53.1376	26.6592	1070.69	9.47042	2041.21	26.6592	2604.45	9.47042	3468.96	14.502	4591.57	14.7623	5326.1	32.559	6026.46	27.0462	6980.13	47.0322	8119.47	27.5694	8837.22	3070070	9027.21	24.5209	9670.47	57.2253	10626.5	41.5411	11567.9	56.4326	12701.8	55.9871	13661.3	14.1034	14693.9	56.4326	15768.8	1.41724
53.2546	18.4944	1070.81	15.5292	2041.32	18.4944	2604.56	15.5292	3469.07	6.42522	4591.69	6.68478	5326.22	23.1302	6026.58	18.8815	6980.24	35.7054	8119.59	18.9493	8837.36	3177260	9027.33	45.8706	9670.59	56.7369	10626.6	29.8435	11568	50.663	12701.9	55.9378	13661.5	7.84918	14694	50.663	15768.9	3.43953
53.3716	11.4561	1070.93	26.9216	2041.44	11.4561	2604.68	26.9216	3469.19	2.28135	4591.81	2.54011	5326.33	15.547	6026.69	11.8431	6980.36	25.561	8119.71	11.2846	8837.5	3200120	9027.44	56.2666	9670.71	50.1009	10626.7	20.3621	11568.1	39.994	12702.1	53.9206	13661.6	1.81368	14694.2	39.994	15769	7.11729
53.4885	4.25155	1071.04	54.8781	2041.56	4.25155	2604.8	54.8781	3469.31	1.37992	4591.92	1.63788	5326.45	7.87729	6026.81	4.63858	6980.48	17.7821	8119.82	3.66921	8837.64	3154870	9027.56	56.2913	9670.83	39.1281	10626.8	13.1635	11568.2	28.377	12702.2	45.4188	13661.7	1.60475	14694.3	28.377	15769.1	13.4111
53.6055	2.35431	1071.16	57.7987	2041.67	2.35431	2604.91	57.7987	3469.43	1.22397	4592.04	1.48113	5326.57	1.59065	6026.93	2.74134	6980.6	10.6804	8119.94	0.86493	8837.78	3081840	9027.68	56.2647	9670.94	27.7462	10626.9	6.41944	11568.3	19.2148	12702.3	33.9261	13661.8	1.10906	14694.4	19.2148	15769.3	24.5209
53.7225	1.93729	1071.28	58.1551	2041.79	1.93729	2605.03	58.1551	3469.54	2.71389	4592.16	2.97025	5326.68	1.30349	6027.05	2.32432	6980.71	2.73535	8120.06	0.4606	8837.92	3054660	9027.79	54.6642	9671.06	19.2144	10627.1	1.2861	11568.4	12.1358	12702.4	23.2939	13661.9	0.49838	14694.5	12.1358	15769.4	45.8706
53.8394	1.3666	1071.39	58.2182	2041.91	1.3666	2605.15	58.2182	3469.66	5.25974	4592.27	5.5153	5326.8	2.13143	6027.16	1.75363	6980.83	1.22094	8120.18	0.41937	8838.05	3132020	9027.91	46.5691	9671.18	12.4046	10627.2	1.17039	11568.6	5.26763	12702.5	15.4116	13662	0.62055	14694.6	5.26763	15769.5	56.2666
53.9564	1.24009	1071.51	54.2926	2042.03	1.24009	2605.26	54.2926	3469.78	9.47042	4592.39	9.72518	5326.92	4.1751	6027.28	1.62712	6980.95	0.5945	8120.29	2.04799	8838.19	3102580	9028.03	35.1373	9671.29	5.62209	10627.3	0.77587	11568.7	1.00977	12702.6	8.80513	13662.2	2.09302	14694.7	1.00977	15769.6	56.2913
54.0733	2.72494	1071.63	44.5617	2042.14	2.72494	2605.38	44.5617	3469.89	15.5292	4592.51	15.7831	5327.03	7.58678	6027.4	3.11197	6981.06	0.93418	8120.41	4.54139	8838.33	3137350	9028.14	24.2945	9671.41	2.95876	10627.4	1.74338	11568.8	0.78619	12702.8	1.34528	13662.3	4.6468	14694.9	0.78619	15769.7	56.2647
54.1903	5.27039	1071.74	34.3775	2042.26	5.27039	2605.5	34.3775	3470.01	26.9216	4592.63	27.1748	5327.15	12.7245	6027.51	5.65742	6981.18	2.8388	8120.53	9.01822	8838.47	3150750	9028.26	16.2382	9671.53	2.26789	10627.5	3.76561	11568.9	0.4818	12702.9	0.79768	13662.4	9.9293	14695	0.4818	15769.9	54.6642
54.3073	9.58181	1071.86	25.383	2042.38	9.58181	2605.61	25.383	3470.13	54.8781	4592.74	55.1304	5327.27	21.2753	6027.63	9.96884	6981.3	5.82212	8120.64	15.8412	8838.61	3176450	9028.38	9.57198	9671.64	1.34255	10627.6	7.44331	11569	1.54023	12703	0.34381	13662.5	18.298	14695.1	1.54023	15770	46.5691
54.4243	15.8154	1071.98	17.9572	2042.49	15.8154	2605.73	17.9572	3470.24	57.7987	4592.86	58.0503	5327.39	40.8643	6027.75	16.2024	6981.41	10.6579	8120.76	28.823	8838.75	3143800	9028.5	2.13817	9671.76	0.91843	10627.8	13.7371	11569.1	3.56551	12703.1	0.70267	13662.6	33.8357	14695.2	3.56551	15770.1	35.1373
54.5412	27.6736	1072.1	10.3107	2042.61	27.6736	2605.85	10.3107	3470.36	58.1551	4592.98	58.4058	5327.5	58.8527	6027.86	28.0607	6981.53	17.847	8120.88	54.37	8838.89	3040150	9028.61	1.04807	9671.88	1.92922	10627.9	24.8468	11569.3	7.49999	12703.2	2.46885	13662.7	55.1413	14695.3	7.49999	15770.2	24.2945
54.6582	52.7114	1072.21	2.30199	2042.73	52.7114	2605.97	2.30199	3470.48	58.2182	4593.09	58.4681	5327.62	59.0592	6027.98	53.0985	6981.65	32.772	8120.99	58.4033	8839.03	3108580	9028.73	1.28865	9672	3.77474	10628	46.1964	11569.4	14.0677	12703.3	5.14284	13662.9	55.3817	14695.4	14.0677	15770.3	16.2382
54.7752	59.0787	1072.33	1.55362	2042.85	59.0787	2606.08	1.55362	3470.6	54.2926	4593.21	54.5418	5327.74	58.9235	6028.1	59.4657	6981.77	57.6363	8121.11	58.291	8839.16	3100120	9028.85	2.79287	9672.11	7.87898	10628.1	56.5924	11569.5	25.9293	12703.5	10.4166	13663	54.859	14695.6	25.9293	15770.4	9.57198
54.8922	58.7903	1072.45	0.762	2042.96	58.7903	2606.2	0.762	3470.71	44.5617	4593.33	44.8101	5327.85	57.9063	6028.22	59.1773	6981.88	58.2011	8121.23	58.1232	8839.3	3228460	9028.96	5.06891	9672.23	14.7326	10628.2	56.617	11569.6	48.3002	12703.6	19.0568	13663.1	49.0123	14695.7	48.3002	15770.6	2.13817
55.0091	54.589	1072.56	1.52449	2043.08	54.589	2606.32	1.52449	3470.83	34.3775	4593.44	34.6251	5327.97	50.2247	6028.33	54.9761	6982	58.0606	8121.35	54.8045	8839.44	3085020	9029.08	9.6427	9672.35	27.3993	10628.4	56.5903	11569.7	56.9145	12703.7	36.045	13663.2	38.2634	14695.8	56.9145	15770.7	1.04807
55.1261	43.9836	1072.68	3.50824	2043.2	43.9836	2606.43	3.50824	3470.95	25.383	4593.56	25.6298	5328.09	39.0074	6028.45	44.3706	6982.12	57.7924	8121.46	44.8764	8839.58	3036620	9029.2	17.0192	9672.46	49.9082	10628.5	54.9898	11569.8	56.916	12703.8	56.4697	13663.3	26.6402	14695.9	56.916	15770.8	1.28865
55.2431	32.3689	1072.8	6.90754	2043.31	32.3689	2606.55	6.90754	3471.06	17.9572	4593.68	18.2031	5328.2	28.3063	6028.57	32.756	6982.23	52.4779	8121.58	33.1918	8839.72	3084420	9029.31	31.2438	9672.58	56.6782	10628.6	46.8946	11570	56.877	12703.9	56.728	13663.4	17.7402	14696	56.877	15770.9	2.79287
55.36	22.8326	1072.91	11.7502	2043.43	22.8326	2606.67	11.7502	3471.18	10.3107	4593.8	10.5559	5328.32	19.8937	6028.68	23.2197	6982.35	41.8768	8121.7	23.1894	8839.86	3067970	9029.43	54.8188	9672.7	56.9485	10628.7	35.4627	11570.1	54.7629	12704	56.7229	13663.6	10.9613	14696.1	54.7629	15771	5.06891
55.477	15.4045	1073.03	19.4592	2043.55	15.4045	2606.78	19.4592	3471.3	2.30199	4593.91	2.54636	5328.44	12.4026	6028.8	15.7915	6982.47	30.7086	8121.81	15.2042	8840	3195720	9029.55	56.5756	9672.81	53.6293	10628.8	24.6198	11570.2	46.0682	12704.2	56.4326	13663.7	4.97547	14696.3	46.0682	15771.1	9.6427
55.594	8.37313	1073.15	37.2405	2043.66	8.37313	2606.9	37.2405	3471.41	1.55362	4594.03	1.79719	5328.56	4.58328	6028.92	8.76017	6982.59	21.7552	8121.93	7.9306	8840.14	3107040	9029.67	56.5533	9672.93	44.0998	10628.9	16.5635	11570.3	34.3701	12704.3	50.663	13663.8	1.7148	14696.4	34.3701	15771.3	17.0192
55.711	2.24499	1073.27	57.6775	2043.78	2.24499	2607.02	57.6775	3471.53	0.762	4594.15	1.00477	5328.67	1.58597	6029.03	2.63203	6982.7	14.5729	8122.05	0.79165	8840.27	3228130	9029.78	56.471	9673.05	32.4109	10629.1	9.89721	11570.4	23.6605	12704.4	39.994	13663.9	1.44284	14696.5	23.6605	15771.4	31.2438
55.8279	2.23105	1073.38	58.4823	2043.9	2.23105	2607.14	58.4823	3471.65	1.52449	4594.26	1.76646	5328.79	0.96459	6029.15	2.61808	6982.82	7.17913	8122.16	0.81273	8840.41	3153760	9029.9	52.6077	9673.17	22.5474	10629.2	2.46334	11570.5	15.7307	12704.5	28.377	13664	0.84978	14696.6	15.7307	15771.5	54.8188
55.9449	1.73465	1073.5	58.6755	2044.02	1.73465	2607.25	58.6755	3471.77	3.50824	4594.38	3.74941	5328.91	0.84178	6029.27	2.12168	6982.94	1.33543	8122.28	0.27003	8840.55	3118470	9030.02	42.7944	9673.28	15.1989	10629.3	1.37317	11570.7	9.10455	12704.6	19.2148	13664.1	0.40409	14696.7	9.10455	15771.6	56.5756
56.0619	1.17079	1073.62	57.7717	2044.13	1.17079	2607.37	57.7717	3471.88	6.90754	4594.5	7.14791	5329.02	2.41008	6029.39	1.55782	6983.05	0.91387	8122.4	1.07204	8840.69	3101660	9030.13	31.1189	9673.4	8.80616	10629.4	1.61368	11570.8	1.59263	12704.7	12.1358	13664.3	1.27983	14696.8	1.59263	15771.7	56.5533
56.1789	1.8236	1073.73	50.2343	2044.25	1.8236	2607.49	50.2343	3472	11.7502	4594.61	11.9898	5329.14	4.99893	6029.5	2.21063	6983.17	0.48783	8122.52	3.26701	8840.83	3124070	9030.25	21.2264	9673.52	2.88259	10629.5	3.11784	11570.9	0.90491	12704.9	5.26763	13664.4	3.0388	14697	0.90491	15771.8	56.471
56.2959	3.75307	1073.85	39.8285	2044.37	3.75307	2607.6	39.8285	3472.12	19.4592	4594.73	19.6979	5329.26	9.41065	6029.62	4.1401	6983.29	1.70537	8122.63	6.53137	8840.97	3019510	9030.37	13.842	9673.63	2.5489	10629.6	5.39382	11571	0.41426	12705	1.00977	13664.5	7.0448	14697.1	0.41426	15772	52.6077
56.4128	7.03491	1073.97	30.0611	2044.48	7.03491	2607.72	30.0611	3472.23	37.2405	4594.85	37.4785	5329.38	15.8718	6029.74	7.42194	6983.4	4.07545	8122.75	11.8484	8841.11	3284440	9030.48	7.20831	9673.75	1.72774	10629.8	9.96754	11571.1	0.79294	12705.1	0.78619	13664.6	13.6133	14697.2	0.79294	15772.1	42.7944
56.5298	12.1916	1074.09	21.9837	2044.6	12.1916	2607.84	21.9837	3472.35	57.6775	4594.97	57.9147	5329.49	28.6809	6029.85	12.5786	6983.52	8.0599	8122.87	20.8579	8841.25	3096910	9030.6	0.91956	9673.87	0.88061	10629.9	17.344	11571.3	2.59199	12705.2	0.4818	13664.7	24.8549	14697.3	2.59199	15772.2	31.1189
56.6468	20.2883	1074.2	14.5265	2044.72	20.2883	2607.95	14.5265	3472.47	58.4823	4595.08	58.7187	5329.61	56.0265	6029.97	20.6753	6983.64	13.7414	8122.98	39.7147	8841.39	2318970	9030.72	1.01146	9673.98	1.20632	10630	31.5685	11571.4	5.28099	12705.3	1.54023	13664.8	45.2662	14697.4	5.28099	15772.3	21.2264
56.7638	37.8784	1074.32	6.38699	2044.83	37.8784	2608.07	6.38699	3472.59	58.6755	4595.2	58.9111	5329.73	59.2049	6030.09	38.2655	6983.76	23.6579	8123.1	58.2108	8841.52	3239640	9030.83	0.52507	9674.1	2.6662	10630.1	55.1434	11571.5	10.5276	12705.4	3.56551	13665	55.3929	14697.5	10.5276	15772.4	13.842
56.8807	58.5157	1074.44	2.26279	2044.95	58.5157	2608.19	2.26279	3472.7	57.7717	4595.32	58.0064	5329.84	59.1474	6030.2	58.9027	6983.87	45.7776	8123.22	58.2781	8841.66	3181770	9030.95	1.32382	9674.22	5.51022	10630.2	56.9002	11571.6	19.0979	12705.6	7.49999	13665.1	55.0951	14697.7	19.0979	15772.5	7.20831
56.9977	58.4601	1074.55	1.36345	2045.07	58.4601	2608.31	1.36345	3472.82	50.2343	4595.43	50.4682	5329.96	58.9654	6030.32	58.8471	6983.99	57.9372	8123.34	58.1111	8841.8	3207490	9031.07	3.35873	9674.33	11.0737	10630.3	56.8778	11571.7	35.9269	12705.7	14.0677	13665.2	52.5748	14697.8	35.9269	15772.7	0.91956
57.1147	57.3925	1074.67	1.10666	2045.18	57.3925	2608.42	1.10666	3472.94	39.8285	4595.55	40.0616	5330.08	55.1435	6030.44	57.7796	6984.11	57.9409	8123.45	57.3573	8841.94	3285300	9031.19	6.62469	9674.45	20.2766	10630.5	56.7954	11571.8	56.767	12705.8	25.9293	13665.3	43.589	14697.9	56.767	15772.8	1.01146
57.2317	49.8266	1074.79	2.5648	2045.3	49.8266	2608.54	2.5648	3473.05	30.0611	4595.67	30.2935	5330.19	45.0378	6030.56	50.2136	6984.22	57.7778	8123.57	50.2153	8842.08	3031330	9031.3	12.5585	9674.57	38.2986	10630.6	52.9321	11572	57.0181	12705.9	48.3002	13665.4	31.8857	14698	57.0181	15772.9	0.52507
57.3486	38.1879	1074.9	5.05909	2045.42	38.1879	2608.66	5.05909	3473.17	21.9837	4595.78	22.2153	5330.31	33.7545	6030.67	38.5749	6984.34	55.986	8123.69	38.8565	8842.22	3500240	9031.42	22.7234	9674.69	56.2996	10630.7	43.1187	11572.1	57.0059	12706	56.9145	13665.5	21.4982	14698.1	57.0059	15773	1.32382
57.4656	27.3485	1075.02	9.22343	2045.54	27.3485	2608.77	9.22343	3473.29	14.5265	4595.9	14.7573	5330.43	24.0233	6030.79	27.7355	6984.46	47.3636	8123.8	27.7133	8842.36	3426410	9031.54	42.5974	9674.8	56.3771	10630.8	31.4431	11572.2	56.7404	12706.1	56.916	13665.7	13.9507	14698.2	56.7404	15773.1	3.35873
57.5826	18.9943	1075.14	15.1228	2045.65	18.9943	2608.89	15.1228	3473.4	6.38699	4596.02	6.61697	5330.55	16.3716	6030.91	19.3814	6984.57	36.0205	8123.92	18.9889	8842.5	3190350	9031.65	56.449	9674.92	50.371	10630.9	21.5506	11572.3	51.0832	12706.3	56.877	13665.8	7.7197	14698.4	51.0832	15773.2	6.62469
57.6995	11.9666	1075.26	25.998	2045.77	11.9666	2609.01	25.998	3473.52	2.26279	4596.14	2.49197	5330.66	8.73096	6031.02	12.3536	6984.69	25.7858	8124.04	11.5293	8842.63	3137040	9031.77	56.5099	9675.04	39.4975	10631	14.1661	11572.4	40.4197	12706.4	54.7629	13665.9	1.75576	14698.5	40.4197	15773.4	12.5585
57.8165	4.8479	1075.37	53.7225	2045.89	4.8479	2609.12	53.7225	3473.64	1.36345	4596.25	1.59183	5330.78	1.40956	6031.14	5.23493	6984.81	17.9972	8124.15	3.96219	8842.77	3632450	9031.89	56.479	9675.15	27.8573	10631.2	7.53236	11572.5	28.7352	12706.5	46.0682	13666	1.61082	14698.6	28.7352	15773.5	22.7234
57.9335	2.14472	1075.49	58.1376	2046	2.14472	2609.24	58.1376	3473.76	1.10666	4596.37	1.33424	5330.9	1.13758	6031.26	2.53175	6984.93	10.8929	8124.27	0.78045	8842.91	3013410	9032	55.3212	9675.27	18.9854	10631.3	1.24355	11572.7	19.509	12706.6	34.3701	13666.1	1.11499	14698.7	19.509	15773.6	42.5974
58.0504	1.78311	1075.61	58.5629	2046.12	1.78311	2609.36	58.5629	3473.87	2.5648	4596.49	2.79158	5331.01	0.39841	6031.38	2.17014	6985.04	2.96679	8124.39	0.34492	8843.05	3341850	9032.12	47.8353	9675.39	12.078	10631.4	1.33538	11572.8	12.4022	12706.7	23.6605	13666.3	0.48297	14698.8	12.4022	15773.7	56.449
58.1674	1.21115	1075.72	58.6183	2046.24	1.21115	2609.48	58.6183	3473.99	5.05909	4596.6	5.28507	5331.13	1.20495	6031.49	1.59818	6985.16	1.20264	8124.51	0.2695	8843.19	3418190	9032.24	36.5239	9675.5	5.52478	10631.5	0.84893	11572.9	5.54201	12706.8	15.7307	13666.4	0.58847	14698.9	5.54201	15773.8	56.5099
58.2844	1.02097	1075.84	54.9597	2046.36	1.02097	2609.59	54.9597	3474.11	9.22343	4596.72	9.44861	5331.25	3.2902	6031.61	1.408	6985.28	0.59364	8124.62	1.90884	8843.33	3023580	9032.36	25.4207	9675.62	2.1515	10631.6	1.64761	11573	1.08447	12707	9.10455	13666.5	2.03432	14699.1	1.08447	15773.9	56.479
58.4014	2.39639	1075.96	45.3885	2046.47	2.39639	2609.71	45.3885	3474.22	15.1228	4596.84	15.3472	5331.36	6.73817	6031.73	2.78342	6985.39	0.82944	8124.74	4.41354	8843.47	2931280	9032.47	17.0691	9675.74	1.43435	10631.7	3.68246	11573.1	0.88864	12707.1	1.59263	13666.6	4.53122	14699.2	0.88864	15774.1	55.3212
58.5183	4.81847	1076.07	35.1335	2046.59	4.81847	2609.83	35.1335	3474.34	25.998	4596.95	26.2216	5331.48	11.913	6031.84	5.2055	6985.51	2.68658	8124.86	8.82377	8843.61	2981320	9032.59	10.3037	9675.86	0.46496	10631.9	6.94836	11573.2	0.57799	12707.2	0.90491	13666.7	9.76742	14699.3	0.57799	15774.2	47.8353
58.6353	8.95802	1076.19	26.114	2046.71	8.95802	2609.94	26.114	3474.46	53.7225	4597.07	53.9453	5331.6	20.388	6031.96	9.34506	6985.63	5.59968	8124.97	15.5074	8843.74	3047390	9032.71	2.96974	9675.97	-0.0361	10632	12.8821	11573.4	1.63186	12707.3	0.41426	13666.8	18.0038	14699.4	1.63186	15774.3	36.5239
58.7523	14.9537	1076.31	18.6343	2046.82	14.9537	2610.06	18.6343	3474.57	58.1376	4597.19	58.3596	5331.72	39.6009	6032.08	15.3407	6985.74	10.4082	8125.09	28.1012	8843.88	3129520	9032.82	1.099	9676.09	0.92928	10632.1	23.0469	11573.5	3.6654	12707.4	0.79294	13667	33.2683	14699.5	3.6654	15774.4	25.4207
58.8693	25.9704	1076.42	10.9575	2046.94	25.9704	2610.18	10.9575	3474.69	58.5629	4597.31	58.7841	5331.83	59.389	6032.19	26.3574	6985.86	17.3775	8125.21	53.3388	8844.02	3502580	9032.94	0.68991	9676.21	2.73024	10632.2	42.9209	11573.6	7.62135	12707.6	2.59199	13667.1	55.2579	14699.7	7.62135	15774.5	17.0691
58.9862	49.6832	1076.54	2.63275	2047.06	49.6832	2610.3	2.63275	3474.81	58.6183	4597.42	58.8387	5331.95	59.6381	6032.31	50.0702	6985.98	31.5993	8125.32	58.38	8844.16	3067370	9033.06	0.69893	9676.32	6.65985	10632.3	56.7724	11573.7	14.1998	12707.7	5.28099	13667.2	55.8442	14699.8	14.1998	15774.6	10.3037
59.1032	58.7961	1076.66	1.76296	2047.17	58.7961	2610.41	1.76296	3474.93	54.9597	4597.54	55.1793	5332.07	59.5159	6032.43	59.1831	6986.1	56.9869	8125.44	58.2769	8844.3	3104110	9033.17	2.17265	9676.44	13.2832	10632.4	56.8333	11573.8	26.0739	12707.8	10.5276	13667.3	55.343	14699.9	26.0739	15774.8	2.96974
59.2201	58.5243	1076.78	0.96131	2047.29	58.5243	2610.53	0.96131	3475.04	45.3885	4597.66	45.6073	5332.18	58.5571	6032.55	58.9113	6986.21	57.9112	8125.56	58.09	8844.44	2982880	9033.29	4.50218	9676.56	25.211	10632.6	56.8022	11573.9	48.4366	12707.9	19.0979	13667.4	49.5089	14700	48.4366	15774.9	1.099
59.3371	54.5784	1076.89	1.66687	2047.41	54.5784	2610.65	1.66687	3475.16	35.1335	4597.77	35.3515	5332.3	51.028	6032.66	54.9654	6986.33	57.8075	8125.68	54.7208	8844.58	3067970	9033.41	9.22423	9676.67	46.9424	10632.7	55.6445	11574.1	56.3859	12708	35.9269	13667.5	38.6701	14700.1	56.3859	15775	0.68991
59.4541	44.1619	1077.01	3.59011	2047.53	44.1619	2610.76	3.59011	3475.28	26.114	4597.89	26.3312	5332.42	39.8132	6032.78	44.549	6986.45	57.5758	8125.79	44.7657	8844.72	3325550	9033.53	16.8013	9676.79	56.5843	10632.8	48.1584	11574.2	56.3636	12708.1	56.767	13667.7	26.943	14700.2	56.3636	15775.1	0.69893
59.571	32.5377	1077.13	6.93674	2047.64	32.5377	2610.88	6.93674	3475.39	18.6343	4598.01	18.8507	5332.53	28.9924	6032.9	32.9247	6986.56	52.6224	8125.91	33.0522	8844.86	3308530	9033.64	31.3469	9676.91	56.9135	10632.9	36.847	11574.3	56.3004	12708.3	57.0181	13667.8	18.0099	14700.4	56.3004	15775.2	2.17265
59.688	22.8976	1077.24	11.73	2047.76	22.8976	2611	11.73	3475.51	10.9575	4598.12	11.1731	5332.65	20.4107	6033.01	23.2846	6986.68	42.1594	8126.03	23.0585	8844.99	3029870	9033.76	54.9589	9677.03	54.344	10633	25.7437	11574.4	54.3858	12708.4	57.0059	13667.9	11.1844	14700.5	54.3858	15775.4	4.50218
59.805	15.4182	1077.36	19.3461	2047.88	15.4182	2611.11	19.3461	3475.63	2.63275	4598.24	2.84754	5332.77	12.8986	6033.13	15.8052	6986.8	30.9453	8126.14	15.1408	8845.13	3204540	9033.88	56.4338	9677.14	45.247	10633.1	17.3921	11574.5	45.9637	12708.5	56.7404	13668	5.19623	14700.6	45.9637	15775.5	9.22423
59.922	8.42738	1077.48	36.7746	2047.99	8.42738	2611.23	36.7746	3475.74	1.76296	4598.36	1.97695	5332.89	5.09371	6033.25	8.81441	6986.91	21.9278	8126.26	7.87319	8845.27	2938560	9033.99	56.3945	9677.26	33.576	10633.3	10.6266	11574.6	34.3801	12708.6	51.0832	13668.1	1.79933	14700.7	34.3801	15775.6	16.8013
60.0389	1.99492	1077.6	57.1882	2048.11	1.99492	2611.35	57.1882	3475.86	0.96131	4598.48	1.1745	5333	1.54809	6033.36	2.38195	6987.03	14.7212	8126.38	0.76234	8845.41	3110580	9034.11	56.3355	9677.38	23.3217	10633.4	3.29256	11574.8	23.6729	12708.7	40.4197	13668.2	1.52216	14700.8	23.6729	15775.7	31.3469
60.1559	2.01133	1077.71	58.0379	2048.23	2.01133	2611.47	58.0379	3475.98	1.66687	4598.59	1.87926	5333.12	0.86834	6033.48	2.39837	6987.15	7.33235	8126.49	0.80673	8845.55	3166660	9034.23	52.1244	9677.49	15.7489	10633.5	1.42175	11574.9	15.7544	12708.8	28.7352	13668.4	0.92818	14700.9	15.7544	15775.8	54.9589
60.2729	1.47377	1077.83	58.2524	2048.34	1.47377	2611.58	58.2524	3476.09	3.59011	4598.71	3.8017	5333.24	0.6972	6033.6	1.8608	6987.27	1.08407	8126.61	0.24493	8845.69	3132020	9034.34	42.1592	9677.61	9.3231	10633.6	1.0126	11575	9.13506	12709	19.509	13668.5	0.45353	14701.1	9.13506	15775.9	56.4338
60.3899	0.93589	1077.95	57.3642	2048.46	0.93589	2611.7	57.3642	3476.21	6.93674	4598.83	7.14753	5333.35	2.21937	6033.72	1.32292	6987.38	0.71713	8126.73	1.06391	8845.83	3026940	9034.46	30.5066	9677.73	2.72038	10633.7	1.02155	11575.1	1.65003	12709.1	12.4022	13668.6	1.32554	14701.2	1.65003	15776.1	56.3945
60.5069	1.56378	1078.06	50.0158	2048.58	1.56378	2611.82	50.0158	3476.33	11.73	4598.94	11.94	5333.47	4.78327	6033.83	1.95081	6987.5	0.23794	8126.85	3.28865	8845.97	3086240	9034.58	20.7387	9677.84	2.38973	10633.8	2.4952	11575.2	0.90547	12709.2	5.54201	13668.7	3.05716	14701.3	0.90547	15776.2	56.3355
60.6238	3.4759	1078.18	39.688	2048.7	3.4759	2611.93	39.688	3476.45	19.3461	4599.06	19.5553	5333.59	9.19582	6033.95	3.86293	6987.62	1.2815	8126.96	6.6188	8846.1	3079110	9034.7	13.3991	9677.96	1.51996	10634	4.82467	11575.3	0.38461	12709.3	1.08447	13668.8	6.9807	14701.4	0.38461	15776.3	52.1244
60.7408	6.72901	1078.3	29.948	2048.81	6.72901	2612.05	29.948	3476.56	36.7746	4599.18	36.983	5333.7	15.58	6034.07	7.11605	6987.73	3.58447	8127.08	11.9927	8846.24	2990990	9034.81	6.74017	9678.08	0.62462	10634.1	9.54665	11575.5	0.6958	12709.4	0.88864	13668.9	13.4727	14701.5	0.6958	15776.4	42.1592
60.8578	11.7856	1078.41	21.893	2048.93	11.7856	2612.17	21.893	3476.68	57.1882	4599.3	57.3958	5333.82	28.1112	6034.18	12.1727	6987.85	7.32025	8127.2	21.1129	8846.38	2986290	9034.93	0.9873	9678.2	0.83079	10634.2	17.1237	11575.6	2.42168	12709.5	0.57799	13669.1	24.4943	14701.6	2.42168	15776.5	30.5066
60.9747	19.6662	1078.53	14.4619	2049.05	19.6662	2612.28	14.4619	3476.8	58.0379	4599.41	58.2447	5333.94	55.4483	6034.3	20.0532	6987.97	12.7915	8127.31	40.1997	8846.52	3146960	9035.05	0.96483	9678.31	2.26938	10634.3	31.6691	11575.7	5.01594	12709.7	1.63186	13669.2	44.639	14701.8	5.01594	15776.6	20.7387
61.0917	36.6404	1078.65	6.36418	2049.16	36.6404	2612.4	6.36418	3476.91	58.2524	4599.53	58.4584	5334.06	59.7625	6034.42	37.0275	6988.08	21.9565	8127.43	58.0074	8846.66	3086850	9035.16	0.48012	9678.43	4.86468	10634.4	55.2811	11575.8	10.147	12709.8	3.6654	13669.3	55.7752	14701.9	10.147	15776.8	13.3991
61.2087	58.8834	1078.77	2.06275	2049.28	58.8834	2612.52	2.06275	3477.03	57.3642	4599.65	57.5694	5334.17	59.7447	6034.53	59.2704	6988.2	42.2383	8127.55	58.0613	8846.8	3274830	9035.28	1.2723	9678.55	10.2096	10634.6	56.756	11575.9	18.4702	12709.9	7.62135	13669.4	55.4694	14702	18.4702	15776.9	6.74017
61.3257	58.5011	1078.88	1.18139	2049.4	58.5011	2612.64	1.18139	3477.15	50.0158	4599.76	50.2202	5334.29	59.5767	6034.65	58.8881	6988.32	57.5175	8127.66	57.9157	8846.94	3172750	9035.4	3.22369	9678.66	18.9433	10634.7	56.7166	11576	34.7542	12710	14.1998	13669.5	53.0133	14702.1	34.7542	15777	0.9873
61.4426	51.521	1079	0.99377	2049.51	51.521	2612.75	0.99377	3477.26	39.688	4599.88	39.8916	5334.41	55.8861	6034.77	51.9081	6988.44	57.5887	8127.78	57.2324	8847.08	3175490	9035.51	6.61697	9678.78	36.0193	10634.8	56.6575	11576.2	56.6526	12710.1	26.0739	13669.6	44.0915	14702.2	56.6526	15777.1	0.96483
61.5596	39.7376	1079.12	2.47792	2049.63	39.7376	2612.87	2.47792	3477.38	29.948	4600	30.1508	5334.52	45.7457	6034.89	40.1246	6988.55	57.4288	8127.9	50.2659	8847.21	3132650	9035.63	12.6408	9678.9	56.7109	10634.9	52.4463	11576.3	56.966	12710.2	48.4366	13669.8	32.3872	14702.3	56.966	15777.2	0.48012
61.6766	28.3291	1079.23	4.9894	2049.75	28.3291	2612.99	4.9894	3477.5	21.893	4600.11	22.0951	5334.64	34.3532	6035	28.7161	6988.67	56.0875	8128.02	38.9821	8847.35	3145380	9035.75	23.0545	9679.01	57.3224	10635	42.4811	11576.4	56.9321	12710.4	56.3859	13669.9	21.8897	14702.5	56.9321	15777.3	1.2723
61.7935	19.4729	1079.35	9.13164	2049.86	19.4729	2613.1	9.13164	3477.62	14.4619	4600.23	14.6631	5334.76	24.5449	6035.12	19.86	6988.79	47.9945	8128.13	27.8439	8847.49	3150440	9035.87	43.3668	9679.13	57.1255	10635.1	30.8284	11576.5	56.7969	12710.5	56.3636	13670	14.2797	14702.6	56.7969	15777.5	3.22369
61.9105	12.3317	1079.47	15.0462	2049.98	12.3317	2613.22	15.0462	3477.73	6.36418	4600.35	6.56458	5334.87	16.8228	6035.24	12.7188	6988.9	36.7784	8128.25	19.0884	8847.63	3099050	9035.98	56.1009	9679.25	51.0056	10635.3	21.0604	11576.6	51.6569	12710.6	56.3004	13670.1	8.01659	14702.7	51.6569	15777.6	6.61697
62.0275	5.31169	1079.58	26.0496	2050.1	5.31169	2613.34	26.0496	3477.85	2.06275	4600.47	2.26235	5334.99	9.12616	6035.35	5.69872	6989.02	26.343	8128.37	11.6267	8847.77	3146640	9036.1	56.1586	9679.37	40.0789	10635.4	13.7208	11576.8	41.2144	12710.7	54.3858	13670.2	1.95176	14702.8	41.2144	15777.7	12.6408
62.1444	1.6702	1079.7	53.7939	2050.22	1.6702	2613.45	53.7939	3477.97	1.18139	4600.58	1.3802	5335.11	1.7795	6035.47	2.05723	6989.14	18.3868	8128.48	4.04805	8847.91	3148540	9036.22	56.1016	9679.48	28.4986	10635.5	7.06181	11576.9	29.5169	12710.8	45.9637	13670.3	1.70596	14702.9	29.5169	15777.8	23.0545
62.2614	1.35821	1079.82	57.575	2050.33	1.35821	2613.57	57.575	3478.08	0.99377	4600.7	1.19177	5335.23	1.45671	6035.59	1.74525	6989.25	11.336	8128.6	0.90381	8848.05	3095840	9036.33	54.9708	9679.6	19.7207	10635.6	1.30888	11577	20.0356	12710.9	34.3801	13670.5	1.19243	14703	20.0356	15777.9	43.3668
62.3784	0.81876	1079.93	57.9918	2050.45	0.81876	2613.69	57.9918	3478.2	2.47792	4600.82	2.67512	5335.34	0.75281	6035.7	1.20579	6989.37	3.42207	8128.72	0.52493	8848.19	3062570	9036.45	47.426	9679.72	12.7929	10635.7	1.28634	11577.1	12.837	12711.1	23.6729	13670.6	0.53896	14703.2	12.837	15778	56.1009
62.4954	0.52178	1080.05	58.0585	2050.57	0.52178	2613.8	58.0585	3478.32	4.9894	4600.93	5.1858	5335.46	1.39969	6035.82	0.90881	6989.49	0.95709	8128.83	0.34497	8848.33	3038680	9036.57	36.117	9679.83	6.18249	10635.8	0.80157	11577.2	6.09304	12711.2	15.7544	13670.7	0.64325	14703.3	6.09304	15778.2	56.1586
62.6123	1.75218	1080.17	53.738	2050.68	1.75218	2613.92	53.738	3478.43	9.13164	4601.05	9.32725	5335.58	3.36827	6035.94	2.13921	6989.6	0.38065	8128.95	1.83889	8848.46	3162670	9036.68	25.0683	9679.95	2.83773	10636	1.59368	11577.3	0.95976	12711.3	9.13506	13670.8	2.12358	14703.4	0.95976	15778.3	56.1016
62.7293	4.11508	1080.29	43.9531	2050.8	4.11508	2614.04	43.9531	3478.55	15.0462	4601.17	15.241	5335.69	6.71029	6036.06	4.50212	6989.72	0.53272	8129.07	4.2229	8848.6	3099360	9036.8	16.7719	9680.07	2.18737	10636.1	3.545	11577.5	0.84412	12711.4	1.65003	13670.9	4.63003	14703.5	0.84412	15778.4	54.9708
62.8463	8.15639	1080.4	33.7876	2050.92	8.15639	2614.16	33.7876	3478.67	26.0496	4601.28	26.2437	5335.81	11.8548	6036.17	8.54342	6989.84	2.36075	8129.19	8.53587	8848.74	3107960	9036.92	9.98499	9680.18	1.4844	10636.2	6.93822	11577.6	0.44966	12711.5	0.90547	13671	9.85714	14703.6	0.44966	15778.5	47.426
62.9632	14.0558	1080.52	24.9342	2051.03	14.0558	2614.27	24.9342	3478.79	53.7939	4601.4	53.9871	5335.93	20.2205	6036.29	14.4428	6989.96	5.20123	8129.3	15.0836	8848.88	3015590	9037.04	2.63502	9680.3	2.18756	10636.3	12.962	11577.7	1.41724	12711.6	0.38461	13671.2	18.0835	14703.7	1.41724	15778.6	36.117
63.0802	24.6369	1080.64	17.5449	2051.15	24.6369	2614.39	17.5449	3478.9	57.575	4601.52	57.7674	5336.04	39.105	6036.41	25.0239	6990.07	9.92668	8129.42	27.252	8849.02	3010230	9037.15	1.02922	9680.42	3.7885	10636.4	23.3756	11577.8	3.43953	12711.8	0.6958	13671.3	33.3129	14703.9	3.43953	15778.7	25.0683
63.1972	47.5924	1080.75	9.89388	2051.27	47.5924	2614.51	9.89388	3479.02	57.9918	4601.64	58.1834	5336.16	59.6373	6036.52	47.9794	6990.19	16.7795	8129.54	52.0144	8849.16	3128430	9037.27	1.15208	9680.54	7.26217	10636.5	43.6879	11577.9	7.11729	12711.9	2.42168	13671.4	55.3414	14704	7.11729	15778.9	16.7719
63.3142	58.934	1080.87	2.25633	2051.39	58.934	2614.62	2.25633	3479.14	58.0585	4601.75	58.2493	5336.28	59.8937	6036.64	59.321	6990.31	30.5926	8129.65	58.3166	8849.3	3105040	9037.39	2.48776	9680.65	13.437	10636.7	56.4219	11578	13.4111	12712	5.01594	13671.5	55.9386	14704.1	13.4111	15779	9.98499
63.4311	58.7596	1080.99	1.51905	2051.5	58.7596	2614.74	1.51905	3479.25	53.738	4601.87	53.928	5336.4	59.7972	6036.76	59.1467	6990.42	56.6545	8129.77	58.2027	8849.44	3044430	9037.5	4.63101	9680.77	24.3381	10636.8	56.4795	11578.2	24.5209	12712.1	10.147	13671.6	55.434	14704.2	24.5209	15779.1	2.63502
63.5481	55.7335	1081.11	2.08989	2051.62	55.7335	2614.86	2.08989	3479.37	43.9531	4601.99	44.1423	5336.51	58.9404	6036.87	56.1205	6990.54	58.2657	8129.89	58.0168	8849.57	3178540	9037.62	8.90563	9680.89	45.1334	10636.9	56.4224	11578.3	45.8706	12712.2	18.4702	13671.8	49.5875	14704.3	45.8706	15779.2	1.02922
63.6651	45.8461	1081.22	3.95567	2051.74	45.8461	2614.97	3.95567	3479.49	33.7876	4602.1	33.976	5336.63	51.435	6036.99	46.2331	6990.66	58.1707	8130	55.0742	8849.71	3184680	9037.74	15.9016	9681	57.1367	10637	55.2916	11578.4	56.2666	12712.3	34.7542	13671.9	38.7472	14704.4	56.2666	15779.3	1.15208
63.782	34.065	1081.34	7.12036	2051.85	34.065	2615.09	7.12036	3479.61	24.9342	4602.22	25.1218	5336.75	40.1223	6037.11	34.452	6990.77	57.9748	8130.12	45.4164	8849.85	3187110	9037.85	29.0727	9681.12	57.4515	10637.1	47.7467	11578.5	56.2913	12712.5	56.6526	13672	27.0424	14704.6	56.2913	15779.4	2.48776
63.899	24.0716	1081.46	11.7021	2051.97	24.0716	2615.21	11.7021	3479.72	17.5449	4602.34	17.7317	5336.86	29.2151	6037.23	24.4587	6990.89	53.4937	8130.24	33.7116	8849.99	3080630	9037.97	52.7751	9681.24	55.498	10637.2	36.4377	11578.6	56.2647	12712.6	56.966	13672.1	18.0692	14704.7	56.2647	15779.6	4.63101
64.016	16.3677	1081.57	18.9145	2052.09	16.3677	2615.33	18.9145	3479.84	9.89388	4602.45	10.0799	5336.98	20.6097	6037.34	16.7548	6991.01	43.0986	8130.35	23.551	8850.13	3185650	9038.09	56.7931	9681.35	46.8922	10637.4	25.3889	11578.7	54.6642	12712.7	56.9321	13672.2	11.2523	14704.8	54.6642	15779.7	8.90563
64.1329	9.32952	1081.69	35.1102	2052.2	9.32952	2615.44	35.1102	3479.96	2.25633	4602.57	2.44154	5337.1	13.1068	6037.46	9.71656	6991.13	31.7352	8130.47	15.5847	8850.27	3195880	9038.21	55.6333	9681.47	35.3133	10637.5	17.0924	11578.9	46.5691	12712.8	56.7969	13672.3	5.27575	14704.9	46.5691	15779.8	15.9016
64.2499	2.14262	1081.81	56.5807	2052.32	2.14262	2615.56	56.5807	3480.07	1.51905	4602.69	1.70347	5337.21	5.27723	6037.58	2.52965	6991.24	22.5202	8130.59	8.29226	8850.41	3065570	9038.32	52.906	9681.59	24.7244	10637.6	10.3055	11579	35.1373	12712.9	51.6569	13672.5	1.77501	14705	35.1373	15779.9	29.0727
64.3669	1.86466	1081.92	57.5226	2052.44	1.86466	2615.68	57.5226	3480.19	2.08989	4602.81	2.2735	5337.33	1.66882	6037.69	2.2517	6991.36	15.2422	8130.71	0.76772	8850.55	3121890	9038.44	44.3173	9681.71	16.9224	10637.7	2.95542	11579.1	24.2945	12713	41.2144	13672.6	1.51986	14705.1	24.2945	15780	52.7751
64.4839	1.35448	1082.04	57.7307	2052.56	1.35448	2615.79	57.7307	3480.31	3.95567	4602.92	4.13849	5337.45	1.04122	6037.81	1.74151	6991.48	7.88441	8130.82	0.66358	8850.68	3078510	9038.56	32.8764	9681.82	10.3887	10637.8	1.34956	11579.2	16.2382	12713.2	29.5169	13672.7	0.9953	14705.3	16.2382	15780.1	56.7931
64.6008	0.81579	1082.16	57.1307	2052.67	0.81579	2615.91	57.1307	3480.42	7.12036	4603.04	7.30238	5337.56	0.83976	6037.93	1.20283	6991.59	1.25379	8130.94	0.07133	8850.82	3077600	9038.67	22.3414	9681.94	3.34385	10637.9	1.47235	11579.3	9.57198	12713.3	20.0356	13672.8	1.66117	14705.4	9.57198	15780.3	55.6333
64.7178	1.25325	1082.28	50.1591	2052.79	1.25325	2616.03	50.1591	3480.54	11.7021	4603.16	11.8834	5337.68	2.34456	6038.04	1.64028	6991.71	0.87445	8131.06	0.80929	8850.96	3099660	9038.79	14.5437	9682.06	2.67546	10638.1	2.80796	11579.4	2.13817	12713.4	12.837	13672.9	3.24838	14705.5	2.13817	15780.4	52.906
64.8348	3.08156	1082.39	39.8993	2052.91	3.08156	2616.14	39.8993	3480.66	18.9145	4603.27	19.0949	5337.8	4.86649	6038.16	3.46859	6991.83	0.33109	8131.17	2.96608	8851.1	3043690	9038.91	7.8825	9682.17	1.82608	10638.2	4.95115	11579.6	1.04807	12713.5	6.09304	13673	6.73194	14705.6	1.04807	15780.5	44.3173
64.9518	6.1635	1082.51	30.1664	2053.02	6.1635	2616.26	30.1664	3480.78	35.1102	4603.39	35.2898	5337.92	9.22129	6038.28	6.55054	6991.94	1.31153	8131.29	6.11432	8851.24	3118320	9039.02	0.68469	9682.29	0.80674	10638.3	9.2257	11579.7	1.28865	12713.6	0.95976	13673.2	12.7102	14705.7	1.28865	15780.6	32.8764
65.0687	11.1028	1082.63	22.0316	2053.14	11.1028	2616.38	22.0316	3480.89	56.5807	4603.51	56.7595	5338.03	15.542	6038.4	11.4898	6992.06	3.57347	8131.41	11.3103	8851.38	3107190	9039.14	0.43453	9682.41	0.88489	10638.4	16.2216	11579.8	2.79287	12713.8	0.84412	13673.3	22.7344	14705.9	2.79287	15780.7	22.3414
65.1857	18.5256	1082.74	14.6304	2053.26	18.5256	2616.5	14.6304	3481.01	57.5226	4603.62	57.7006	5338.15	27.9086	6038.51	18.9127	6992.18	7.25218	8131.52	19.9568	8851.52	3134060	9039.26	-0.02426	9682.52	2.28269	10638.5	29.3926	11579.9	5.06891	12713.9	0.44966	13673.4	41.4661	14706	5.06891	15780.8	14.5437
65.3027	34.2258	1082.86	6.64523	2053.38	34.2258	2616.61	6.64523	3481.13	57.7307	4603.74	57.9079	5338.27	55.0831	6038.63	34.6128	6992.3	12.6762	8131.64	37.8717	8851.66	3029570	9039.38	0.56186	9682.64	4.53958	10638.6	53.095	11580	9.6427	12714	1.41724	13673.5	55.8841	14706.1	9.6427	15781	7.8825
65.4197	58.273	1082.98	1.95891	2053.49	58.273	2616.73	1.95891	3481.24	57.1307	4603.86	57.3071	5338.38	59.3222	6038.75	58.6601	6992.41	21.6789	8131.76	57.9904	8851.8	3005470	9039.49	2.49186	9682.76	9.45654	10638.8	57.1129	11580.1	17.0192	12714.1	3.43953	13673.6	55.6039	14706.2	17.0192	15781.1	0.68469
65.5366	58.4466	1083.09	1.10007	2053.61	58.4466	2616.85	1.10007	3481.36	50.1591	4603.98	50.3347	5338.5	59.2694	6038.86	58.8337	6992.53	41.6634	8131.88	58.1058	8851.93	3076400	9039.61	5.44305	9682.88	17.427	10638.9	55.953	11580.3	31.2438	12714.2	7.11729	13673.7	53.8472	14706.3	31.2438	15781.2	0.43453
65.6536	57.83	1083.21	0.79414	2053.73	57.83	2616.96	0.79414	3481.48	39.8993	4604.09	40.0741	5338.62	59.0701	6038.98	58.217	6992.65	57.5382	8131.99	57.9302	8852.07	3117080	9039.73	11.0368	9682.99	32.8461	10639	53.2256	11580.4	54.8188	12714.3	13.4111	13673.9	45.5976	14706.4	54.8188	15781.3	-0.02426
65.7706	51.2462	1083.33	2.21981	2053.84	51.2462	2617.08	2.21981	3481.59	30.1664	4604.21	30.3404	5338.73	55.5839	6039.1	51.6332	6992.76	57.6222	8132.11	57.3349	8852.21	3135630	9039.84	20.4163	9683.11	55.7712	10639.1	44.637	11580.5	56.5756	12714.5	24.5209	13674	33.9971	14706.6	56.5756	15781.4	0.56186
65.8875	39.8103	1083.44	4.65128	2053.96	39.8103	2617.2	4.65128	3481.71	22.0316	4604.33	22.2048	5338.85	45.657	6039.21	40.1974	6992.88	57.4664	8132.23	50.63	8852.35	2994270	9039.96	38.8492	9683.23	57.1198	10639.2	33.1959	11580.6	56.5533	12714.6	45.8706	13674.1	23.1008	14706.7	56.5533	15781.6	2.49186
66.0045	28.676	1083.56	8.73586	2054.08	28.676	2617.32	8.73586	3481.83	14.6304	4604.44	14.8028	5338.97	34.3141	6039.33	29.063	6993	56.4134	8132.34	39.3279	8852.49	3210280	9040.08	56.5912	9683.34	57.0998	10639.3	22.6609	11580.7	56.471	12714.7	56.2666	13674.2	15.1767	14706.8	56.471	15781.7	5.44305
66.1214	19.9643	1083.68	14.4823	2054.19	19.9643	2617.43	14.4823	3481.95	6.64523	4604.56	6.81685	5339.09	24.4469	6039.45	20.3513	6993.11	48.7968	8132.46	28.079	8852.63	3150280	9040.19	56.7879	9683.46	51.5704	10639.5	14.8631	11580.8	52.6077	12714.8	56.2913	13674.3	8.80023	14706.9	52.6077	15781.8	11.0368
66.2384	12.8354	1083.8	24.9166	2054.31	12.8354	2617.55	24.9166	3482.06	1.95891	4604.68	2.12973	5339.2	16.7182	6039.56	13.2225	6993.23	37.6553	8132.58	19.2296	8852.77	3150280	9040.31	56.794	9683.58	40.9306	10639.6	8.20186	11581	42.7944	12714.9	56.2647	13674.4	2.65409	14707	42.7944	15781.9	20.4163
66.3554	5.791	1083.91	51.8666	2054.43	5.791	2617.67	51.8666	3482.18	1.10007	4604.79	1.27009	5339.32	9.05305	6039.68	6.17803	6993.35	27.0484	8132.69	11.7781	8852.91	3144430	9040.43	56.3144	9683.69	29.2424	10639.7	1.00398	11581.1	31.1189	12715	54.6642	13674.6	1.5867	14707.1	31.1189	15782	38.8492
66.4724	2.00344	1084.03	57.9664	2054.55	2.00344	2617.78	57.9664	3482.3	0.79414	4604.91	0.96337	5339.44	1.56331	6039.8	2.39048	6993.47	18.9389	8132.81	4.24754	8853.04	3088370	9040.55	49.9203	9683.81	20.2531	10639.8	0.75375	11581.2	21.2264	12715.2	46.5691	13674.7	1.07479	14707.3	21.2264	15782.1	56.5912
66.5894	1.67301	1084.15	58.4071	2054.66	1.67301	2617.9	58.4071	3482.41	2.21981	4605.03	2.38824	5339.55	1.22642	6039.92	2.06004	6993.58	11.8643	8132.93	0.67688	8853.18	3225140	9040.66	38.976	9683.93	13.2368	10639.9	0.2949	11581.3	13.842	12715.3	35.1373	13674.8	0.38199	14707.4	13.842	15782.3	56.7879
66.7063	1.11397	1084.26	58.5142	2054.78	1.11397	2618.02	58.5142	3482.53	4.65128	4605.15	4.81891	5339.67	0.54103	6040.03	1.501	6993.7	4.01041	8133.05	0.27623	8853.32	3093240	9040.78	27.4822	9684.05	6.755	10640	0.88095	11581.4	7.20831	12715.4	24.2945	13674.9	0.38669	14707.5	7.20831	15782.4	56.794
66.8233	0.74376	1084.38	54.8884	2054.9	0.74376	2618.13	54.8884	3482.65	8.73586	4605.26	8.90269	5339.79	1.24819	6040.15	1.1308	6993.82	0.98602	8133.16	0.06577	8853.46	3078210	9040.9	18.5494	9684.16	2.67875	10640.2	2.81089	11581.5	0.91956	12715.5	16.2382	13675	1.84434	14707.6	0.91956	15782.5	56.3144
66.9403	1.90816	1084.5	45.2466	2055.01	1.90816	2618.25	45.2466	3482.76	14.4823	4605.38	14.6483	5339.9	3.27051	6040.27	2.29519	6993.93	0.43266	8133.28	1.55819	8853.6	3153130	9041.01	11.5394	9684.28	1.90382	10640.3	5.76202	11581.7	1.01146	12715.6	9.57198	13675.1	4.16026	14707.7	1.01146	15782.6	49.9203
67.0573	4.15861	1084.62	34.958	2055.13	4.15861	2618.37	34.958	3482.88	24.9166	4605.5	25.0818	5340.02	6.65763	6040.38	4.54564	6994.05	0.43601	8133.4	3.96455	8853.74	3098130	9041.13	4.53034	9684.4	0.67717	10640.4	11.3557	11581.8	0.52507	12715.7	2.13817	13675.3	9.13095	14707.8	0.52507	15782.7	38.976
67.1742	8.01972	1084.73	25.9247	2055.25	8.01972	2618.49	25.9247	3483	51.8666	4605.61	52.0311	5340.14	11.7942	6040.5	8.40675	6994.17	2.10676	8133.51	8.19625	8853.88	3112740	9041.25	0.76069	9684.51	0.14957	10640.5	20.7351	11581.9	1.32382	12715.9	1.04807	13675.4	16.8855	14708	1.32382	15782.8	27.4822
67.2912	13.6765	1084.85	18.4614	2055.36	13.6765	2618.6	18.4614	3483.11	57.9664	4605.73	58.13	5340.26	20.1505	6040.62	14.0635	6994.28	4.79466	8133.63	14.5876	8854.02	3047390	9041.36	0.47859	9684.63	1.2126	10640.6	39.1679	11582	3.35873	12716	1.28865	13675.5	31.0821	14708.1	3.35873	15783	18.5494
67.4082	23.5221	1084.97	10.8027	2055.48	23.5221	2618.72	10.8027	3483.23	58.4071	4605.85	58.5699	5340.37	39.0345	6040.73	23.9092	6994.4	9.39094	8133.75	26.3349	8854.15	3088670	9041.48	0.32921	9684.75	3.02145	10640.8	56.9099	11582.1	6.62469	12716.1	2.79287	13675.6	53.8084	14708.2	6.62469	15783.1	11.5394
67.5252	45.282	1085.08	2.39779	2055.6	45.282	2618.84	2.39779	3483.35	58.5142	4605.96	58.6762	5340.49	59.3127	6040.85	45.669	6994.52	15.8924	8133.86	50.5248	8854.29	3088820	9041.6	1.61147	9684.86	6.90738	10640.9	57.1065	11582.2	12.5585	12716.2	5.06891	13675.7	56.0692	14708.3	12.5585	15783.2	4.53034
67.6422	59.2949	1085.2	1.53848	2055.72	59.2949	2618.95	1.53848	3483.47	54.8884	4606.08	55.0496	5340.61	59.5932	6040.97	59.6819	6994.64	28.6445	8133.98	58.0658	8854.43	3067970	9041.72	3.79098	9684.98	13.3804	10641	57.1126	11582.4	22.7234	12716.3	9.6427	13675.8	55.6917	14708.4	22.7234	15783.3	0.76069
67.7591	59.1005	1085.32	0.7196	2055.83	59.1005	2619.07	0.7196	3483.58	45.2466	4606.2	45.4071	5340.72	59.4575	6041.09	59.4875	6994.75	54.8275	8134.1	57.949	8854.57	3059580	9041.83	8.04228	9685.1	24.9317	10641.1	56.633	11582.5	42.5974	12716.4	17.0192	13676	50.7312	14708.5	42.5974	15783.4	0.47859
67.8761	56.6453	1085.43	1.44361	2055.95	56.6453	2619.19	1.44361	3483.7	34.958	4606.31	35.1176	5340.84	58.5238	6041.2	57.0323	6994.87	58.0611	8134.22	57.7392	8854.71	3037790	9041.95	14.9975	9685.22	46.3202	10641.2	50.2387	11582.6	56.449	12716.6	31.2438	13676.1	40.2173	14708.7	56.449	15783.5	0.32921
67.9931	47.1767	1085.55	3.40496	2056.07	47.1767	2619.3	3.40496	3483.82	25.9247	4606.43	26.0835	5340.96	50.9225	6041.32	47.5638	6994.99	57.9871	8134.33	55.1226	8854.85	3113050	9042.07	27.8979	9685.33	56.8344	10641.3	39.2944	11582.7	56.5099	12716.7	54.8188	13676.2	28.3875	14708.8	56.5099	15783.7	1.61147
68.11	35.2492	1085.67	6.71798	2056.18	35.2492	2619.42	6.71798	3483.93	18.4614	4606.55	18.6195	5341.07	39.6528	6041.44	35.6363	6995.1	54.8139	8134.45	45.7071	8854.99	3120960	9042.18	51.3194	9685.45	57.1446	10641.5	27.8005	11582.8	56.479	12716.8	56.5756	13676.3	18.9789	14708.9	56.479	15783.8	3.79098
68.227	25.016	1085.79	11.4687	2056.3	25.016	2619.54	11.4687	3484.05	10.8027	4606.67	10.96	5341.19	28.8215	6041.55	25.403	6995.22	44.9474	8134.57	34.0195	8855.13	2961460	9042.3	56.2135	9685.57	55.1658	10641.6	18.8676	11583	55.3212	12716.9	56.5533	13676.4	11.9721	14709	55.3212	15783.9	8.04228
68.344	17.1158	1085.9	19.0188	2056.42	17.1158	2619.66	19.0188	3484.17	2.39779	4606.78	2.55423	5341.31	20.2657	6041.67	17.5028	6995.34	33.2978	8134.68	23.7431	8855.27	3166660	9042.42	56.1803	9685.68	46.5446	10641.7	11.8576	11583.1	47.8353	12717	56.471	13676.5	5.9897	14709.1	47.8353	15784	14.9975
68.4609	10.0675	1086.02	36.2503	2056.53	10.0675	2619.77	36.2503	3484.28	1.53848	4606.9	1.69411	5341.43	12.7567	6041.79	10.4545	6995.45	23.4788	8134.8	15.7143	8855.4	3168590	9042.53	56.1266	9685.8	34.9442	10641.8	4.84846	11583.2	36.5239	12717.1	52.6077	13676.7	1.6413	14709.2	36.5239	15784.1	27.8979
68.5779	2.75056	1086.14	57.4767	2056.65	2.75056	2619.89	57.4767	3484.4	0.7196	4607.02	0.87443	5341.54	4.91496	6041.9	3.13759	6995.57	15.9497	8134.92	8.44579	8855.54	3198650	9042.65	53.2737	9685.92	24.3708	10641.9	1.07874	11583.3	25.4207	12717.3	42.7944	13676.8	1.5102	14709.4	25.4207	15784.2	51.3194
68.6949	2.08084	1086.25	58.3103	2056.77	2.08084	2620.01	58.3103	3484.52	1.44361	4607.13	1.59764	5341.66	1.43843	6042.02	2.46788	6995.69	8.67723	8135.03	0.78953	8855.68	3088210	9042.77	44.1166	9686.03	16.6153	10642	0.79658	11583.4	17.0691	12717.4	31.1189	13676.9	0.95195	14709.5	17.0691	15784.4	56.2135
68.8119	1.56945	1086.37	58.5178	2056.89	1.56945	2620.12	58.5178	3484.64	3.40496	4607.25	3.5582	5341.78	0.83397	6042.14	1.95648	6995.81	0.83471	8135.15	0.57526	8855.82	3161870	9042.89	32.4576	9686.15	10.1009	10642.2	0.64713	11583.5	10.3037	12717.5	21.2264	13677	0.39683	14709.6	10.3037	15784.5	56.1803
68.9288	0.98121	1086.49	57.6846	2057	0.98121	2620.24	57.6846	3484.75	6.71798	4607.37	6.87042	5341.89	0.58768	6042.26	1.36825	6995.92	0.20184	8135.27	-0.03413	8855.96	3205680	9043	22.1314	9686.27	3.08384	10642.3	1.92933	11583.7	2.96974	12717.6	13.842	13677.1	1.10318	14709.7	2.96974	15784.6	56.1266
69.0458	1.19454	1086.6	50.2646	2057.12	1.19454	2620.36	50.2646	3484.87	11.4687	4607.48	11.6204	5342.01	2.06781	6042.37	1.58157	6996.04	-0.3802	8135.39	0.55641	8856.1	3211920	9043.12	14.504	9686.39	2.27518	10642.4	4.10877	11583.8	1.099	12717.7	7.20831	13677.2	2.7426	14709.8	1.099	15784.7	53.2737
69.1628	2.89486	1086.72	39.8558	2057.24	2.89486	2620.47	39.8558	3484.99	19.0188	4607.6	19.1696	5342.13	4.57179	6042.49	3.28189	6996.16	0.3271	8135.5	2.62907	8856.24	3099200	9043.24	7.89925	9686.5	1.00761	10642.5	8.36	11583.9	0.68991	12717.8	0.91956	13677.4	6.39823	14709.9	0.68991	15784.8	44.1166
69.2797	5.7318	1086.84	30.0594	2057.35	5.7318	2620.59	30.0594	3485.1	36.2503	4607.72	36.4004	5342.24	8.90341	6042.61	6.11883	6996.27	2.47632	8135.62	5.66385	8856.38	3211590	9043.35	0.93274	9686.62	0.06343	10642.6	15.3151	11584	0.69893	12718	1.01146	13677.5	12.5732	14710.1	0.69893	15784.9	32.4576
69.3967	10.4384	1086.95	21.9705	2057.47	10.4384	2620.71	21.9705	3485.22	57.4767	4607.84	57.6259	5342.36	15.1701	6042.72	10.8254	6996.39	5.81466	8135.74	10.7617	8856.51	3057940	9043.47	0.90344	9686.74	0.40055	10642.7	28.2155	11584.1	2.17265	12718.1	0.52507	13677.6	22.8891	14710.2	2.17265	15785.1	22.1314
69.5137	17.342	1087.07	14.5402	2057.59	17.342	2620.82	14.5402	3485.34	58.3103	4607.95	58.4588	5342.48	27.2676	6042.84	17.729	6996.51	10.9411	8135.85	19.0779	8856.65	3145380	9043.59	0.40206	9686.85	1.97376	10642.9	51.6369	11584.2	4.50218	12718.2	1.32382	13677.7	41.9583	14710.3	4.50218	15785.2	14.504
69.6307	31.5032	1087.19	6.4595	2057.7	31.5032	2620.94	6.4595	3485.45	58.5178	4608.07	58.6654	5342.6	54.2044	6042.96	31.8902	6996.62	18.9907	8135.97	36.1309	8856.79	3011670	9043.7	0.9876	9686.97	4.48242	10643	56.531	11584.4	9.22423	12718.3	3.35873	13677.8	55.9597	14710.4	9.22423	15785.3	7.89925
69.7476	57.2062	1087.31	2.19074	2057.82	57.2062	2621.06	2.19074	3485.57	57.6846	4608.19	57.8314	5342.71	59.8072	6043.07	57.5932	6996.74	36.3272	8136.09	58.2122	8856.93	2993410	9043.82	2.9011	9687.09	9.6722	10643.1	56.4977	11584.5	16.8013	12718.4	6.62469	13678	55.6772	14710.5	16.8013	15785.4	0.93274
69.8646	58.3796	1087.42	1.78866	2057.94	58.3796	2621.18	1.78866	3485.69	50.2646	4608.3	50.4107	5342.83	59.7893	6043.19	58.7666	6996.86	57.5421	8136.2	58.4217	8857.07	3093090	9043.94	5.89794	9687.2	18.0228	10643.2	56.4439	11584.6	31.3469	12718.5	12.5585	13678.1	53.9055	14710.6	31.3469	15785.5	0.90344
69.9816	58.0004	1087.54	3.0806	2058.05	58.0004	2621.29	3.0806	3485.81	39.8558	4608.42	40.001	5342.95	59.6314	6043.31	58.3874	6996.98	57.8872	8136.32	58.2524	8857.21	3186300	9044.06	11.549	9687.32	34.2408	10643.3	53.5909	11584.7	54.9589	12718.7	22.7234	13678.2	45.6326	14710.8	54.9589	15785.6	0.40206
70.0985	52.3955	1087.66	5.41075	2058.17	52.3955	2621.41	5.41075	3485.92	30.0594	4608.54	30.2039	5343.06	56.2728	6043.43	52.7826	6997.09	57.7744	8136.44	57.7973	8857.35	3076090	9044.17	21.0655	9687.44	55.9492	10643.4	44.4338	11584.8	56.4338	12718.8	42.5974	13678.3	34.036	14710.9	56.4338	15785.8	0.9876
70.2155	41.3108	1087.77	9.32565	2058.29	41.3108	2621.53	9.32565	3486.04	21.9705	4608.65	22.1142	5343.18	46.2814	6043.54	41.6978	6997.21	57.2035	8136.56	51.5936	8857.49	3020230	9044.29	39.8431	9687.56	56.6654	10643.6	32.7747	11584.9	56.3945	12718.9	56.449	13678.4	23.1432	14711	56.3945	15785.9	2.9011
70.3325	29.9918	1087.89	14.8052	2058.41	29.9918	2621.64	14.8052	3486.16	14.5402	4608.77	14.683	5343.3	34.7927	6043.66	30.3788	6997.33	50.5409	8136.67	40.428	8857.62	3049460	9044.41	56.1857	9687.67	56.5784	10643.7	22.4485	11585.1	56.3355	12719	56.5099	13678.5	15.207	14711.1	56.3355	15786	5.89794
70.4495	20.964	1088.01	24.7904	2058.52	20.964	2621.76	24.7904	3486.27	6.4595	4608.89	6.60154	5343.41	24.8568	6043.78	21.351	6997.44	39.5477	8136.79	28.9849	8857.76	3127650	9044.52	56.2996	9687.79	50.8667	10643.8	14.821	11585.2	52.1244	12719.1	56.479	13678.7	8.82677	14711.2	52.1244	15786.1	11.549
70.5665	13.7305	1088.12	50.8939	2058.64	13.7305	2621.88	50.8939	3486.39	2.19074	4609.01	2.33199	5343.53	17.0797	6043.89	14.1175	6997.56	28.5292	8136.91	19.9381	8857.9	3109660	9044.64	56.2617	9687.91	40.1705	10643.9	8.21619	11585.3	42.1592	12719.3	55.3212	13678.8	2.69496	14711.4	42.1592	15786.2	21.0655
70.6834	6.70505	1088.24	57.7646	2058.76	6.70505	2621.99	57.7646	3486.51	1.78866	4609.12	1.92911	5343.65	9.37911	6044.01	7.09208	6997.68	20.0227	8137.02	12.3993	8858.04	2971570	9044.76	55.6008	9688.02	28.617	10644	1.24962	11585.4	30.5066	12719.4	47.8353	13678.9	1.72163	14711.5	30.5066	15786.3	39.8431
70.8004	1.97261	1088.36	58.2239	2058.87	1.97261	2622.11	58.2239	3486.62	3.0806	4609.24	3.22025	5343.77	1.82127	6044.13	2.35964	6997.8	12.9231	8137.14	4.92886	8858.18	3164270	9044.88	48.9332	9688.14	19.7383	10644.1	1.22025	11585.5	20.7387	12719.5	36.5239	13679	1.2787	14711.6	20.7387	15786.5	56.1857
70.9174	1.76072	1088.48	58.2852	2058.99	1.76072	2622.23	58.2852	3486.74	5.41075	4609.36	5.5496	5343.88	1.42	6044.24	2.14775	6997.91	5.25521	8137.26	0.75447	8858.32	3226960	9044.99	37.9846	9688.26	12.7872	10644.3	0.71881	11585.6	13.3991	12719.6	25.4207	13679.1	0.63788	14711.7	13.3991	15786.6	56.2996
71.0344	1.22724	1088.59	55.2931	2059.11	1.22724	2622.35	55.2931	3486.86	9.32565	4609.47	9.46369	5344	0.72973	6044.36	1.61427	6998.03	0.72126	8137.38	0.44739	8858.46	3130930	9045.11	26.6467	9688.38	6.25154	10644.4	1.30428	11585.8	6.74017	12719.7	17.0691	13679.2	0.55061	14711.8	6.74017	15786.7	56.2617
71.1513	0.77597	1088.71	46.0283	2059.22	0.77597	2622.46	46.0283	3486.98	14.8052	4609.59	14.9424	5344.12	1.39521	6044.48	1.163	6998.15	0.19045	8137.49	0.20214	8858.6	3126090	9045.23	17.9183	9688.49	2.6213	10644.5	3.21771	11585.9	0.9873	12719.8	10.3037	13679.4	1.89221	14711.9	0.9873	15786.8	55.6008
71.2683	1.79365	1088.83	35.7835	2059.34	1.79365	2622.58	35.7835	3487.09	24.7904	4609.71	24.9269	5344.23	3.36744	6044.6	2.18068	6998.26	-0.01967	8137.61	1.63018	8858.74	3143330	9045.34	11.0132	9688.61	1.9408	10644.6	6.21449	11586	0.96483	12720	2.96974	13679.5	4.10723	14712.1	0.96483	15786.9	48.9332
71.3853	3.95821	1088.94	26.6305	2059.46	3.95821	2622.7	26.6305	3487.21	50.8939	4609.82	51.0296	5344.35	6.73212	6044.71	4.34524	6998.38	1.46741	8137.73	3.98798	8858.87	3230290	9045.46	3.89729	9688.73	0.95375	10644.7	11.8655	11586.1	0.48012	12720.1	1.099	13679.6	8.97834	14712.2	0.48012	15787	37.9846
71.5023	7.65866	1089.06	19.1271	2059.58	7.65866	2622.81	19.1271	3487.33	57.7646	4609.94	57.8994	5344.47	11.8694	6044.83	8.04569	6998.5	4.00052	8137.84	8.19599	8859.01	3245840	9045.58	0.81788	9688.84	0.36998	10644.8	21.3819	11586.2	1.2723	12720.2	0.68991	13679.7	16.6142	14712.3	1.2723	15787.2	26.6467
71.6192	13.1566	1089.18	11.5012	2059.69	13.1566	2622.93	11.5012	3487.44	58.2239	4610.06	58.358	5344.59	20.2851	6044.95	13.5436	6998.61	8.32353	8137.96	14.5799	8859.15	3100280	9045.69	0.48311	9688.96	1.17228	10645	40.1595	11586.3	3.22369	12720.3	0.69893	13679.8	30.5586	14712.4	3.22369	15787.3	17.9183
71.7362	22.4448	1089.3	3.0841	2059.81	22.4448	2623.05	3.0841	3487.56	58.2852	4610.18	58.4184	5344.7	39.3704	6045.06	22.8318	6998.73	14.4009	8138.08	26.2349	8859.29	3138450	9045.81	0.37672	9689.08	2.83838	10645.1	56.502	11586.5	6.61697	12720.4	2.17265	13679.9	53.1075	14712.5	6.61697	15787.4	11.0132
71.8532	43.0268	1089.41	1.89001	2059.93	43.0268	2623.16	1.89001	3487.68	55.2931	4610.29	55.4256	5344.82	59.1721	6045.18	43.4138	6998.85	25.6628	8138.19	50.3193	8859.43	3096600	9045.93	1.70811	9689.19	6.53992	10645.2	56.6158	11586.6	12.6408	12720.5	4.50218	13680.1	55.4534	14712.6	12.6408	15787.5	3.89729
71.9702	59.165	1089.53	1.03159	2060.04	59.165	2623.28	1.03159	3487.8	46.0283	4610.41	46.16	5344.94	59.4098	6045.3	59.552	6998.97	50.2628	8138.31	58.196	8859.57	3119090	9046.05	3.91347	9689.31	12.9309	10645.3	56.5778	11586.7	23.0545	12720.7	9.22423	13680.2	55.0983	14712.8	23.0545	15787.6	0.81788
72.0871	59.0303	1089.65	1.58067	2060.16	59.0303	2623.4	1.58067	3487.91	35.7835	4610.53	35.9144	5345.05	59.2693	6045.41	59.4173	6999.08	57.8835	8138.43	58.0896	8859.71	3032060	9046.16	8.32561	9689.43	24.2277	10645.4	55.9169	11586.8	43.3668	12720.8	16.8013	13680.3	50.2196	14712.9	43.3668	15787.8	0.48311
72.2041	57.0699	1089.76	3.45157	2060.28	57.0699	2623.52	3.45157	3488.03	26.6305	4610.64	26.7605	5345.17	58.3166	6045.53	57.457	6999.2	57.8605	8138.55	57.8949	8859.85	3087450	9046.28	15.438	9689.55	45.3397	10645.5	49.2492	11586.9	56.1009	12720.9	31.3469	13680.4	39.8373	14713	56.1009	15787.9	0.37672
72.321	48.0635	1089.88	6.62625	2060.39	48.0635	2623.63	6.62625	3488.15	19.1271	4610.76	19.2563	5345.29	50.7441	6045.65	48.4505	6999.32	57.6886	8138.66	55.6162	8859.98	3154400	9046.4	28.755	9689.66	56.4847	10645.7	38.3006	11587	56.1586	12721	54.9589	13680.5	28.0715	14713.1	56.1586	15788	1.70811
72.438	36.1233	1090	11.2971	2060.51	36.1233	2623.75	11.2971	3488.26	11.5012	4610.88	11.6296	5345.4	39.4976	6045.77	36.5104	6999.43	55.0099	8138.78	46.4561	8860.12	3033820	9046.51	52.5662	9689.78	56.802	10645.8	26.9626	11587.2	56.1016	12721.1	56.4338	13680.6	18.749	14713.2	56.1016	15788.1	3.91347
72.555	25.6991	1090.11	18.6054	2060.63	25.6991	2623.87	18.6054	3488.38	3.0841	4610.99	3.21175	5345.52	28.6818	6045.88	26.0861	6999.55	45.5231	8138.9	34.7547	8860.26	3093850	9046.63	57.1437	9689.9	54.6182	10645.9	18.2341	11587.3	54.9708	12721.2	56.3945	13680.8	11.7642	14713.3	54.9708	15788.2	8.32561
72.6719	17.6641	1090.23	34.947	2060.75	17.6641	2623.98	34.947	3488.5	1.89001	4611.11	2.01687	5345.64	20.128	6046	18.0511	6999.67	34.047	8139.01	24.3374	8860.4	3082900	9046.75	57.1565	9690.01	45.8105	10646	11.329	11587.4	47.426	12721.4	56.3355	13680.9	5.80174	14713.5	47.426	15788.3	15.438
72.7889	10.625	1090.35	57.5956	2060.86	10.625	2624.1	57.5956	3488.61	1.03159	4611.23	1.15764	5345.76	12.6314	6046.12	11.012	6999.78	24.1835	8139.13	16.2428	8860.54	3075640	9046.86	57.1338	9690.13	34.1704	10646.1	4.21299	11587.5	36.117	12721.5	52.1244	13681	1.65901	14713.6	36.117	15788.5	28.755
72.9059	3.28374	1090.46	58.5217	2060.98	3.28374	2624.22	58.5217	3488.73	1.58067	4611.35	1.70593	5345.87	4.78685	6046.23	3.67077	6999.9	16.6177	8139.25	8.95156	8860.68	3060930	9046.98	54.0895	9690.25	23.7145	10646.3	1.13352	11587.6	25.0683	12721.6	42.1592	13681.1	1.51203	14713.7	25.0683	15788.6	52.5662
73.0228	1.93711	1090.58	58.7579	2061.1	1.93711	2624.34	58.7579	3488.85	3.45157	4611.46	3.57602	5345.99	1.38855	6046.35	2.32414	7000.02	9.40214	8139.36	1.17991	8860.82	3132490	9047.1	44.7193	9690.36	16.0426	10646.4	0.79868	11587.7	16.7719	12721.7	30.5066	13681.2	0.95825	14713.8	16.7719	15788.7	57.1437
73.1398	1.46301	1090.7	58.1944	2061.21	1.46301	2624.45	58.1944	3488.97	6.62625	4611.58	6.74991	5346.11	0.76463	6046.47	1.85004	7000.14	1.37806	8139.48	0.71426	8860.96	3045910	9047.22	32.9539	9690.48	9.58588	10646.5	0.69223	11587.9	9.98499	12721.8	20.7387	13681.3	0.38818	14713.9	9.98499	15788.8	57.1565
73.2568	0.90308	1090.82	51.2058	2061.33	0.90308	2624.57	51.2058	3489.08	11.2971	4611.7	11.4199	5346.22	0.54355	6046.59	1.29011	7000.25	0.55458	8139.6	0.18331	8861.09	3168260	9047.33	22.6064	9690.6	2.69753	10646.6	2.02355	11588	2.63502	12721.9	13.3991	13681.5	1.02502	14714	2.63502	15788.9	57.1338
73.3737	0.99149	1090.93	40.7593	2061.45	0.99149	2624.69	40.7593	3489.2	18.6054	4611.81	18.7274	5346.34	2.04246	6046.7	1.37853	7000.37	-0.08749	8139.72	0.67087	8861.23	3194410	9047.45	14.9575	9690.72	2.24447	10646.7	4.22885	11588.1	1.02922	12722.1	6.74017	13681.6	2.63251	14714.2	1.02922	15789	54.0895
73.4907	2.63899	1091.05	30.8813	2061.57	2.63899	2624.8	30.8813	3489.32	34.947	4611.93	35.0682	5346.46	4.56266	6046.82	3.02602	7000.49	0.50433	8139.83	2.68088	8861.37	3145850	9047.57	8.32994	9690.83	1.38232	10646.8	8.64092	11588.2	1.15208	12722.2	0.9873	13681.7	6.21486	14714.3	1.15208	15789.2	44.7193
73.6077	5.35546	1091.17	22.6725	2061.68	5.35546	2624.92	22.6725	3489.43	57.5956	4612.05	57.7161	5346.57	8.91029	6046.94	5.74249	7000.6	2.5867	8139.95	5.62616	8861.51	3174840	9047.68	1.23364	9690.95	0.2484	10647	15.7532	11588.3	2.48776	12722.3	0.96483	13681.8	12.3028	14714.4	2.48776	15789.3	32.9539
73.7246	9.92056	1091.28	15.2741	2061.8	9.92056	2625.04	15.2741	3489.55	58.5217	4612.16	58.6414	5346.69	15.1939	6047.05	10.3076	7000.72	5.81257	8140.07	10.6332	8861.65	3176450	9047.8	1.15298	9691.07	0.46975	10647.1	29.0702	11588.5	4.63101	12722.4	0.48012	13681.9	22.4485	14714.5	4.63101	15789.4	22.6064
73.8416	16.5335	1091.4	7.27863	2061.92	16.5335	2625.15	7.27863	3489.67	58.7579	4612.28	58.8768	5346.81	27.4467	6047.17	16.9206	7000.84	10.8979	8140.18	18.7709	8861.79	3115220	9047.92	0.64076	9691.18	1.9617	10647.2	52.8813	11588.6	8.90563	12722.5	1.2723	13682	41.2592	14714.6	8.90563	15789.5	14.9575
73.9586	29.6764	1091.52	2.33788	2062.03	29.6764	2625.27	2.33788	3489.78	58.1944	4612.4	58.3125	5346.93	54.5356	6047.29	30.0634	7000.95	18.6855	8140.3	35.3735	8861.93	3137980	9048.03	1.23965	9691.3	4.42026	10647.3	57.4588	11588.7	15.9016	12722.6	3.22369	13682.2	55.5762	14714.7	15.9016	15789.6	8.32994
74.0756	55.852	1091.63	1.43944	2062.15	55.852	2625.39	1.43944	3489.9	51.2058	4612.52	51.323	5347.04	59.4034	6047.4	56.239	7001.07	35.3768	8140.42	58.2462	8862.07	3112900	9048.15	3.17834	9691.42	9.5251	10647.4	57.4715	11588.8	29.0727	12722.8	6.61697	13682.3	54.5386	14714.9	29.0727	15789.7	1.23364
74.1926	59.2792	1091.75	1.08887	2062.27	59.2792	2625.51	1.08887	3490.02	40.7593	4612.63	40.8757	5347.16	59.3568	6047.52	59.6663	7001.19	57.0507	8140.53	58.4641	8862.21	3146330	9048.27	6.14459	9691.53	17.7943	10647.5	57.4487	11588.9	52.7751	12722.9	12.6408	13682.4	46.9753	14715	52.7751	15789.9	1.15298
74.3095	58.9914	1091.87	2.44594	2062.38	58.9914	2625.62	2.44594	3490.14	30.8813	4612.75	30.997	5347.28	59.1903	6047.64	59.3785	7001.31	57.3584	8140.65	58.2847	8862.34	3146330	9048.39	11.7823	9691.65	33.9227	10647.7	54.4043	11589	56.7931	12723	23.0545	13682.5	35.4423	14715.1	56.7931	15790	0.64076
74.4265	53.7214	1091.99	4.82528	2062.5	53.7214	2625.74	4.82528	3490.25	22.6725	4612.87	22.7874	5347.39	55.5089	6047.76	54.1084	7001.42	57.2552	8140.77	57.9881	8862.48	3032800	9048.5	21.304	9691.77	56.2753	10647.8	45.0341	11589.2	55.6333	12723.1	43.3668	13682.6	24.0033	14715.2	55.6333	15790.1	1.23965
74.5435	42.6462	1092.1	8.85858	2062.62	42.6462	2625.86	8.85858	3490.37	15.2741	4612.98	15.3881	5347.51	45.4312	6047.87	43.0332	7001.54	56.8209	8140.89	52.3096	8862.62	3087450	9048.62	40.1185	9691.89	57.1298	10647.9	33.2686	11589.3	52.906	12723.2	56.1009	13682.7	15.6055	14715.3	52.906	15790.2	3.17834
74.6604	31.115	1092.22	14.5221	2062.74	31.115	2625.97	14.5221	3490.49	7.27863	4613.1	7.39189	5347.63	34.0592	6047.99	31.5021	7001.66	50.6401	8141	41.2864	8862.76	3058690	9048.74	56.6213	9692	56.9988	10648	22.9211	11589.4	44.3173	12723.3	56.1586	13682.9	9.04657	14715.4	44.3173	15790.3	6.14459
74.7774	21.8534	1092.34	24.7666	2062.85	21.8534	2626.09	24.7666	3490.6	2.33788	4613.22	2.45034	5347.74	24.2293	6048.11	22.2404	7001.77	39.8395	8141.12	29.7564	8862.9	3133750	9048.85	56.7152	9692.12	51.0817	10648.1	15.2721	11589.5	32.8764	12723.5	56.1016	13683	2.97786	14715.6	32.8764	15790.4	11.7823
74.8944	14.5054	1092.45	51.2821	2062.97	14.5054	2626.21	51.2821	3490.72	1.43944	4613.34	1.5511	5347.86	16.4992	6048.22	14.8924	7001.89	28.8417	8141.24	20.5283	8863.04	3112740	9048.97	56.6544	9692.24	40.2974	10648.2	8.64447	11589.6	22.3414	12723.6	54.9708	13683.1	1.17935	14715.7	22.3414	15790.6	21.304
75.0113	7.48537	1092.57	57.6932	2063.09	7.48537	2626.32	57.6932	3490.84	1.08887	4613.45	1.19973	5347.98	8.80584	6048.34	7.8724	7002.01	20.2503	8141.35	12.9291	8863.18	3100890	9049.09	56.0518	9692.35	28.6932	10648.4	1.54811	11589.7	14.5437	12723.7	47.426	13683.2	0.77197	14715.8	14.5437	15790.7	40.1185
75.1283	2.20934	1092.69	58.1529	2063.2	2.20934	2626.44	58.1529	3490.95	2.44594	4613.57	2.55601	5348.1	1.49347	6048.46	2.59637	7002.12	13.1637	8141.47	5.53419	8863.32	3133430	9049.2	49.3917	9692.47	19.81	10648.5	1.46738	11589.9	7.8825	12723.8	36.117	13683.3	0.16061	14715.9	7.8825	15790.8	56.6213
75.2453	2.01643	1092.81	58.2363	2063.32	2.01643	2626.56	58.2363	3491.07	4.82528	4613.69	4.93455	5348.21	1.21952	6048.57	2.40346	7002.24	5.58248	8141.59	0.70355	8863.45	3236460	9049.32	38.3782	9692.59	12.8552	10648.6	0.95509	11590	0.68469	12723.9	25.0683	13683.5	-0.05028	14716	0.68469	15790.9	56.7152
75.3622	1.45472	1092.92	55.0358	2063.44	1.45472	2626.68	55.0358	3491.19	8.85858	4613.8	8.96705	5348.33	0.52632	6048.69	1.84175	7002.36	0.65369	8141.7	0.46622	8863.59	4027970	9049.44	26.9671	9692.7	6.3006	10648.7	1.55392	11590.1	0.43453	12724	16.7719	13683.6	1.18813	14716.1	0.43453	15791	56.6544
75.4792	0.96629	1093.04	45.6177	2063.55	0.96629	2626.79	45.6177	3491.3	14.5221	4613.92	14.6297	5348.45	1.19419	6048.81	1.35332	7002.48	0.17557	8141.82	0.08962	8863.73	3265110	9049.56	18.2037	9692.82	2.61341	10648.8	3.49255	11590.2	-0.02426	12724.2	9.98499	13683.7	3.32291	14716.3	-0.02426	15791.1	56.0518
75.5962	1.83693	1093.16	35.3341	2063.67	1.83693	2626.91	35.3341	3491.42	24.7666	4614.04	24.8735	5348.56	3.16988	6048.93	2.22396	7002.59	-0.06795	8141.94	1.43856	8863.87	3175970	9049.67	11.2978	9692.94	2.0111	10648.9	6.45873	11590.3	0.56186	12724.3	2.63502	13683.8	8.02999	14716.4	0.56186	15791.3	49.3917
75.7131	3.90463	1093.27	26.231	2063.79	3.90463	2627.03	26.231	3491.54	51.2821	4614.15	51.3882	5348.68	6.56136	6049.04	4.29167	7002.71	1.2954	8142.06	3.76831	8864.01	2574750	9049.79	4.17801	9693.06	1.37768	10649.1	12.0964	11590.4	2.49186	12724.4	1.02922	13683.9	15.4209	14716.5	2.49186	15791.4	38.3782
75.8301	7.44152	1093.39	18.7636	2063.91	7.44152	2627.14	18.7636	3491.66	57.6932	4614.27	57.7985	5348.8	11.7264	6049.16	7.82855	7002.83	3.73341	8142.17	7.79834	8864.15	2789030	9049.91	1.0674	9693.17	2.00041	10649.2	21.618	11590.6	5.44305	12724.5	1.15208	13684	28.786	14716.6	5.44305	15791.5	26.9671
75.9471	12.7564	1093.51	11.1251	2064.02	12.7564	2627.26	11.1251	3491.77	58.1529	4614.39	58.2574	5348.91	20.1482	6049.28	13.1434	7002.94	7.98301	8142.29	13.8806	8864.29	3171790	9050.02	0.72678	9693.29	3.55125	10649.3	40.4324	11590.7	11.0368	12724.6	2.48776	13684.2	50.9835	14716.7	11.0368	15791.6	18.2037
76.0641	21.5444	1093.62	2.68993	2064.14	21.5444	2627.38	2.68993	3491.89	58.2363	4614.51	58.3399	5349.03	39.2302	6049.39	21.9314	7003.06	13.9276	8142.41	24.7862	8864.43	4500680	9050.14	0.59229	9693.41	6.97141	10649.4	56.9352	11590.8	20.4163	12724.8	4.63101	13684.3	55.1931	14716.9	20.4163	15791.7	11.2978
76.181	40.8606	1093.74	1.66024	2064.26	40.8606	2627.49	1.66024	3492.01	55.0358	4614.62	55.1387	5349.15	58.8037	6049.51	41.2476	7003.18	24.694	8142.52	47.6369	8864.56	2968750	9050.26	1.92826	9693.52	13.0721	10649.5	57.029	11590.9	38.8492	12724.9	8.90563	13684.4	54.9149	14717	38.8492	15791.8	4.17801
76.298	58.9194	1093.86	0.82931	2064.37	58.9194	2627.61	0.82931	3492.12	45.6177	4614.74	45.7197	5349.27	59.0648	6049.63	59.3064	7003.29	48.4072	8142.64	57.9872	8864.7	2317090	9050.37	4.14051	9693.64	23.7511	10649.6	56.9681	11591	56.5912	12725	15.9016	13684.5	51.0032	14717.1	56.5912	15792	1.0674
76.415	58.781	1093.97	1.44756	2064.49	58.781	2627.73	1.44756	3492.24	35.3341	4614.86	35.4353	5349.38	58.9466	6049.74	59.1681	7003.41	57.5969	8142.76	57.8854	8864.84	4206310	9050.49	8.57682	9693.76	44.2355	10649.8	56.3655	11591.1	56.7879	12725.1	29.0727	13684.6	41.0705	14717.2	56.7879	15792.1	0.72678
76.5319	57.1215	1094.09	3.36995	2064.61	57.1215	2627.84	3.36995	3492.36	26.231	4614.97	26.3315	5349.5	58.009	6049.86	57.5086	7003.53	57.6068	8142.87	57.6941	8864.98	3028110	9050.61	15.725	9693.87	57.0603	10649.9	49.7053	11591.3	56.794	12725.2	52.7751	13684.7	29.3304	14717.3	56.794	15792.2	0.59229
76.6489	48.5724	1094.21	6.59933	2064.72	48.5724	2627.96	6.59933	3492.47	18.7636	4615.09	18.8633	5349.62	50.3947	6049.98	48.9594	7003.65	57.4346	8142.99	55.6527	8865.12	2960200	9050.73	29.1387	9693.99	57.3869	10650	38.6918	11591.4	56.3144	12725.3	56.7931	13684.9	19.6245	14717.4	56.3144	15792.3	1.92826
76.7659	36.7495	1094.33	11.2685	2064.84	36.7495	2628.08	11.2685	3492.59	11.1251	4615.21	11.224	5349.73	39.1407	6050.1	37.1365	7003.76	54.9623	8143.11	46.7483	8865.26	3239800	9050.84	52.9819	9694.11	55.6974	10650.1	27.2806	11591.5	49.9203	12725.5	55.6333	13685	12.4732	14717.6	49.9203	15792.4	4.14051
76.8828	26.1933	1094.44	18.6325	2064.96	26.1933	2628.2	18.6325	3492.71	2.68993	4615.32	2.78801	5349.85	28.3235	6050.21	26.5803	7003.88	45.6607	8143.23	35.0698	8865.4	3218680	9050.96	56.8321	9694.23	47.3512	10650.2	18.5171	11591.6	38.976	12725.6	52.906	13685.1	6.39243	14717.7	38.976	15792.5	8.57682
76.9998	18.0276	1094.56	35.1842	2065.07	18.0276	2628.31	35.1842	3492.83	1.66024	4615.44	1.75752	5349.97	19.8185	6050.33	18.4147	7004	34.2269	8143.34	24.5711	8865.54	3352930	9051.08	56.8302	9694.34	35.741	10650.3	11.6112	11591.7	27.4822	12725.7	44.3173	13685.2	1.33808	14717.8	27.4822	15792.7	15.725
77.1168	10.9926	1094.68	57.4436	2065.19	10.9926	2628.43	57.4436	3492.94	0.82931	4615.56	0.92579	5350.08	12.2956	6050.45	11.3796	7004.11	24.2955	8143.46	16.4117	8865.68	2906950	9051.19	56.7806	9694.46	25.0003	10650.5	4.4913	11591.8	18.5494	12725.8	32.8764	13685.3	1.26162	14717.9	18.5494	15792.8	29.1387
77.2338	3.71651	1094.79	58.35	2065.31	3.71651	2628.55	58.35	3493.06	1.44756	4615.68	1.54324	5350.2	4.40603	6050.56	4.10354	7004.23	16.6775	8143.58	9.09581	8865.81	3340070	9051.31	53.6018	9694.58	17.1185	10650.6	1.38062	11592	11.5394	12725.9	22.3414	13685.4	0.65713	14718	11.5394	15792.9	52.9819
77.3507	2.03542	1094.91	58.5611	2065.43	2.03542	2628.66	58.5611	3493.18	3.36995	4615.79	3.46483	5350.32	1.24601	6050.68	2.42245	7004.35	9.4835	8143.69	1.30943	8865.95	3233960	9051.43	44.1305	9694.69	10.5536	10650.7	1.03994	11592.1	4.53034	12726	14.5437	13685.6	-0.05254	14718.1	4.53034	15793	56.8321
77.4677	1.59395	1095.03	57.8868	2065.54	1.59395	2628.78	57.8868	3493.29	6.59933	4615.91	6.69341	5350.44	0.6262	6050.8	1.98098	7004.46	1.43421	8143.81	0.63954	8866.09	2980890	9051.54	32.3696	9694.81	3.51229	10650.8	0.90539	11592.2	0.76069	12726.2	7.8825	13685.7	0.51772	14718.3	0.76069	15793.1	56.8302
77.5847	1.01737	1095.14	50.7242	2065.66	1.01737	2628.9	50.7242	3493.41	11.2685	4616.03	11.3617	5350.55	0.40798	6050.91	1.4044	7004.58	0.54283	8143.93	0.06322	8866.23	3070970	9051.66	22.1416	9694.93	2.60616	10650.9	2.24129	11592.3	0.47859	12726.3	0.68469	13685.8	2.14066	14718.4	0.47859	15793.3	56.7806
77.7017	1.0335	1095.26	40.3751	2065.78	1.0335	2629.01	40.3751	3493.53	18.6325	4616.14	18.7249	5350.67	1.89776	6051.03	1.42053	7004.7	-0.09705	8144.04	0.49618	8866.37	3382600	9051.78	14.572	9695.04	1.90223	10651	4.45347	11592.4	0.32921	12726.4	0.43453	13685.9	5.33704	14718.5	0.32921	15793.4	53.6018
77.8187	2.64061	1095.38	30.5458	2065.89	2.64061	2629.13	30.5458	3493.64	35.1842	4616.26	35.2759	5350.79	4.40822	6051.15	3.02764	7004.81	0.37716	8144.16	2.49336	8866.51	3156780	9051.9	7.91349	9695.16	1.03971	10651.2	8.88972	11592.5	1.61147	12726.5	-0.02426	13686	11.1057	14718.6	1.61147	15793.5	44.1305
77.9356	5.3329	1095.5	22.3579	2066.01	5.3329	2629.25	22.3579	3493.76	57.4436	4616.38	57.5345	5350.9	8.7674	6051.27	5.71994	7004.93	2.37595	8144.28	5.40172	8866.65	2709840	9052.01	0.98037	9695.28	0.90456	10651.3	16.0378	11592.7	3.79098	12726.6	0.56186	13686.1	20.4176	14718.7	3.79098	15793.6	32.3696
78.0526	9.80752	1095.61	14.9358	2066.13	9.80752	2629.37	14.9358	3493.88	58.35	4616.49	58.44	5351.02	15.0816	6051.38	10.1946	7005.05	5.4957	8144.4	10.3765	8866.79	2957130	9052.13	0.95577	9695.4	2.22999	10651.4	29.4515	11592.8	8.04228	12726.7	2.49186	13686.3	37.7831	14718.8	8.04228	15793.7	22.1416
78.1696	16.2861	1095.73	6.96774	2066.24	16.2861	2629.48	6.96774	3494	58.5611	4616.61	58.6504	5351.14	27.3792	6051.5	16.6731	7005.17	10.4721	8144.51	18.3311	8866.92	3178380	9052.25	0.43232	9695.51	4.44727	10651.5	53.2946	11592.9	14.9975	12726.9	5.44305	13686.4	55.5575	14719	14.9975	15793.8	14.572
78.2865	29.0401	1095.85	2.18791	2066.36	29.0401	2629.6	2.18791	3494.11	57.8868	4616.73	57.9753	5351.25	54.5842	6051.62	29.4271	7005.28	17.9973	8144.63	34.4182	8867.06	3538160	9052.36	1.03934	9695.63	9.20404	10651.6	57.1448	11593	27.8979	12727	11.0368	13686.5	55.4925	14719.1	27.8979	15794	7.91349
78.4035	54.8549	1095.96	1.29399	2066.48	54.8549	2629.72	1.29399	3494.23	50.7242	4616.85	50.8119	5351.37	59.7947	6051.73	55.242	7005.4	33.9124	8144.75	57.9375	8867.2	4324680	9052.48	2.96692	9695.75	16.9887	10651.8	57.1428	11593.1	51.3194	12727.1	20.4163	13686.6	54.3896	14719.2	51.3194	15794.1	0.98037
78.5205	58.7764	1096.08	1.00121	2066.6	58.7764	2629.83	1.00121	3494.35	40.3751	4616.96	40.462	5351.49	59.7825	6051.85	59.1634	7005.52	57.2222	8144.86	58.229	8867.34	3160920	9052.6	5.91995	9695.86	32.0091	10651.9	57.0931	11593.2	56.2135	12727.2	38.8492	13686.7	47.0603	14719.3	56.2135	15794.2	0.95577
78.6375	58.4723	1096.2	2.42515	2066.71	58.4723	2629.95	2.42515	3494.46	30.5458	4617.08	30.6319	5351.6	59.6314	6051.97	58.8594	7005.63	57.612	8144.98	58.0763	8867.48	3002300	9052.71	11.5246	9695.98	54.9476	10652	53.9142	11593.4	56.1803	12727.3	56.5912	13686.8	35.711	14719.4	56.1803	15794.3	0.43232
78.7544	53.5055	1096.32	4.89499	2066.83	53.5055	2630.07	4.89499	3494.58	22.3579	4617.2	22.4432	5351.72	55.9693	6052.08	53.8925	7005.75	57.4993	8145.1	57.7816	8867.62	2995700	9052.83	20.9299	9696.1	56.3768	10652.1	44.4429	11593.5	56.1266	12727.4	56.7879	13687	24.4351	14719.5	56.1266	15794.4	1.03934
78.8714	42.6132	1096.43	8.97966	2066.95	42.6132	2630.18	8.97966	3494.7	14.9358	4617.31	15.0203	5351.84	45.8393	6052.2	43.0002	7005.87	57.1619	8145.21	52.1816	8867.76	3418190	9052.95	39.4969	9696.21	56.4061	10652.2	32.6819	11593.6	53.2737	12727.6	56.794	13687.1	16.1492	14719.7	53.2737	15794.5	2.96692
78.9884	31.1191	1096.55	14.7325	2067.06	31.1191	2630.3	14.7325	3494.82	6.96774	4617.43	7.05143	5351.96	34.3579	6052.32	31.5061	7005.98	51.2812	8145.33	41.2759	8867.9	3346490	9053.07	56.5889	9696.33	51.1661	10652.3	22.4539	11593.7	44.1166	12727.7	56.3144	13687.2	9.62493	14719.8	44.1166	15794.7	5.91995
79.1054	21.823	1096.67	25.2728	2067.18	21.823	2630.42	25.2728	3494.93	2.18791	4617.55	2.2708	5352.07	24.4756	6052.44	22.21	7006.1	40.5305	8145.45	29.807	8868.03	3212910	9053.18	56.6975	9696.45	40.7273	10652.5	14.8842	11593.8	32.4576	12727.8	49.9203	13687.3	3.5358	14719.9	32.4576	15794.8	11.5246
79.2223	14.4359	1096.78	52.4633	2067.3	14.4359	2630.54	52.4633	3495.05	1.29399	4617.66	1.37608	5352.19	16.7086	6052.55	14.8229	7006.22	29.3708	8145.56	20.5573	8868.17	3041330	9053.3	56.6636	9696.57	29.1401	10652.6	8.22561	11593.9	22.1314	12727.9	38.976	13687.4	1.61906	14720	22.1314	15794.9	20.9299
79.3393	7.40675	1096.9	57.9146	2067.41	7.40675	2630.65	57.9146	3495.17	1.00121	4617.78	1.0825	5352.31	9.00907	6052.67	7.79378	7006.34	20.6304	8145.68	12.9446	8868.31	3096300	9053.42	56.0737	9696.68	20.129	10652.7	1.29242	11594.1	14.504	12728	27.4822	13687.5	1.21752	14720.1	14.504	15795	39.4969
79.4563	1.92635	1097.02	58.3497	2067.53	1.92635	2630.77	58.3497	3495.28	2.42515	4617.9	2.50564	5352.42	1.45191	6052.79	2.31338	7006.45	13.4809	8145.8	5.55371	8868.45	3092020	9053.53	49.4527	9696.8	13.1461	10652.8	1.26775	11594.2	7.89925	12728.1	18.5494	13687.7	0.50873	14720.2	7.89925	15795.1	56.5889
79.5733	1.80053	1097.13	58.4035	2067.65	1.80053	2630.89	58.4035	3495.4	4.89499	4618.02	4.97468	5352.54	1.11165	6052.9	2.18756	7006.57	5.94024	8145.92	0.73672	8868.59	3137980	9053.65	38.4077	9696.92	6.67086	10652.9	0.74424	11594.3	0.93274	12728.3	11.5394	13687.8	0.26481	14720.4	0.93274	15795.2	56.6975
79.6902	1.26704	1097.25	54.8758	2067.77	1.26704	2631	54.8758	3495.52	8.97966	4618.13	9.05856	5352.66	0.39528	6053.02	1.65408	7006.69	0.72533	8146.03	0.51577	8868.73	3056300	9053.77	26.9842	9697.03	2.64277	10653	1.35119	11594.4	0.90344	12728.4	4.53034	13687.9	1.52783	14720.5	0.90344	15795.4	56.6636
79.8072	0.74031	1097.37	45.3303	2067.88	0.74031	2631.12	45.3303	3495.63	14.7325	4618.25	14.8105	5352.77	1.0983	6053.14	1.12734	7006.8	0.24757	8146.15	0.15813	8868.87	3072020	9053.88	18.2139	9697.15	2.10694	10653.2	3.27871	11594.5	0.40206	12728.5	0.76069	13688	3.59997	14720.6	0.40206	15795.5	56.0737
79.9242	1.53241	1097.48	35.0597	2068	1.53241	2631.24	35.0597	3495.75	25.2728	4618.37	25.3501	5352.89	3.11732	6053.25	1.91944	7006.92	-0.05908	8146.27	1.42932	8869.01	3272950	9054	11.3092	9697.27	1.29072	10653.3	6.23167	11594.7	0.9876	12728.6	0.47859	13688.1	8.17868	14720.7	0.9876	15795.6	49.4527
80.0412	3.55964	1097.6	26.0133	2068.12	3.55964	2631.36	26.0133	3495.87	52.4633	4618.48	52.5398	5353.01	6.49312	6053.37	3.94667	7007.04	1.26418	8146.38	3.69366	8869.15	3095990	9054.12	4.23062	9697.38	0.6144	10653.4	11.8363	11594.8	2.9011	12728.7	0.32921	13688.2	15.3724	14720.8	2.9011	15795.7	38.4077
80.1581	6.99091	1097.72	18.5257	2068.23	6.99091	2631.47	18.5257	3495.99	57.9146	4618.6	57.9903	5353.13	11.626	6053.49	7.37794	7007.15	3.68231	8146.5	7.70513	8869.28	3094770	9054.24	1.01872	9697.5	1.29926	10653.5	21.2415	11594.9	5.89794	12728.8	1.61147	13688.4	28.2035	14720.9	5.89794	15795.8	26.9842
80.2751	12.2452	1097.84	10.8827	2068.35	12.2452	2631.59	10.8827	3496.1	58.3497	4618.72	58.4246	5353.24	20.0099	6053.6	12.6322	7007.27	7.87235	8146.62	13.785	8869.42	3114290	9054.35	0.67266	9697.62	2.93768	10653.6	39.8085	11595	11.549	12729	3.79098	13688.5	50.0667	14721.1	11.549	15795.9	18.2139
80.392	20.6839	1097.95	2.4769	2068.47	20.6839	2631.71	2.4769	3496.22	58.4035	4618.83	58.4776	5353.36	38.9698	6053.72	21.0709	7007.39	13.7782	8146.73	24.6645	8869.56	3043400	9054.47	0.47702	9697.74	6.55559	10653.7	56.9004	11595.1	21.0655	12729.1	8.04228	13688.6	55.3776	14721.2	21.0655	15796.1	11.3092
80.509	39.0896	1098.07	1.60382	2068.59	39.0896	2631.82	1.60382	3496.34	54.8758	4618.95	54.9491	5353.48	58.9732	6053.84	39.4767	7007.51	24.3696	8146.85	47.4097	8869.7	3090500	9054.59	1.75857	9697.85	12.7705	10653.9	57.0089	11595.2	39.8431	12729.2	14.9975	13688.7	55.0686	14721.3	39.8431	15796.2	4.23062
80.626	58.6398	1098.19	0.76988	2068.7	58.6398	2631.94	0.76988	3496.45	45.3303	4619.07	45.4028	5353.59	59.2265	6053.96	59.0269	7007.62	47.8958	8146.97	58.7829	8869.84	3011960	9054.7	3.93766	9697.97	23.6759	10654	56.9749	11595.4	56.1857	12729.3	27.8979	13688.8	51.0748	14721.4	56.1857	15796.3	1.01872
80.743	58.5776	1098.3	1.40734	2068.82	58.5776	2632.06	1.40734	3496.57	35.0597	4619.19	35.1314	5353.71	59.087	6054.07	58.9646	7007.74	57.714	8147.09	58.7218	8869.98	3176130	9054.82	8.24434	9698.09	44.3369	10654.1	56.3849	11595.5	56.2996	12729.4	51.3194	13689	41.0919	14721.5	56.2996	15796.4	0.67266
80.86	57.106	1098.42	3.37834	2068.94	57.106	2632.17	3.37834	3496.69	26.0133	4619.3	26.0843	5353.83	58.2769	6054.19	57.493	7007.86	57.7165	8147.2	58.5493	8870.12	3001300	9054.94	15.2286	9698.2	56.5791	10654.2	49.7639	11595.6	56.2617	12729.5	56.2135	13689.1	29.3043	14721.6	56.2617	15796.5	0.47702
80.9769	48.7549	1098.54	6.68774	2069.05	48.7549	2632.29	6.68774	3496.8	18.5257	4619.42	18.5958	5353.94	50.9474	6054.31	49.1419	7007.97	56.1024	8147.32	56.7478	8870.26	3043100	9055.05	28.1895	9698.32	56.9056	10654.3	38.7189	11595.7	55.6008	12729.7	56.1803	13689.2	19.6431	14721.8	55.6008	15796.6	1.75857
81.0939	36.9573	1098.65	11.4229	2069.17	36.9573	2632.41	11.4229	3496.92	10.8827	4619.54	10.952	5354.06	39.7465	6054.42	37.3443	7008.09	47.4787	8147.44	48.0239	8870.39	3221000	9055.17	51.6864	9698.44	55.2061	10654.4	27.2953	11595.8	48.9332	12729.8	56.1266	13689.3	12.5115	14721.9	48.9332	15796.8	3.93766
81.2109	26.3417	1098.77	18.9078	2069.29	26.3417	2632.53	18.9078	3497.04	2.4769	4619.65	2.5454	5354.18	28.8499	6054.54	26.7287	7008.21	35.9798	8147.55	36.2395	8870.53	3158530	9055.29	56.3632	9698.55	46.9095	10654.6	18.5249	11595.9	37.9846	12729.9	53.2737	13689.4	6.45779	14722	37.9846	15796.9	8.24434
81.3279	18.1066	1098.89	35.8096	2069.4	18.1066	2632.64	35.8096	3497.16	1.60382	4619.77	1.67152	5354.3	20.1928	6054.66	18.4936	7008.32	25.4252	8147.67	25.5436	8870.67	3083510	9055.41	56.3062	9698.67	35.3975	10654.7	11.6201	11596.1	26.6467	12730	44.1166	13689.5	1.53951	14722.1	26.6467	15797	15.2286
81.4448	11.0908	1099.01	56.9965	2069.52	11.0908	2632.76	56.9965	3497.27	0.76988	4619.89	0.83678	5354.41	12.6968	6054.77	11.4778	7008.44	17.4613	8147.79	17.247	8870.81	3066920	9055.52	54.3083	9698.79	24.705	10654.8	4.54149	11596.2	17.9183	12730.1	32.4576	13689.7	1.52314	14722.2	17.9183	15797.1	28.1895
81.5618	3.82524	1099.12	57.885	2069.64	3.82524	2632.88	57.885	3497.39	1.40734	4620	1.47344	5354.53	4.86313	6054.89	4.21227	7008.56	10.3395	8147.9	9.86019	8870.95	3237630	9055.64	45.7045	9698.91	16.8624	10654.9	1.32953	11596.3	11.0132	12730.2	22.1314	13689.8	0.93156	14722.3	11.0132	15797.2	51.6864
81.6788	2.02443	1099.24	58.1132	2069.76	2.02443	2632.99	58.1132	3497.51	3.37834	4620.12	3.44364	5354.65	1.17026	6055.01	2.41146	7008.68	2.29731	8148.02	2.06339	8871.09	3109960	9055.76	34.04	9699.02	10.3212	10655	0.9834	11596.4	3.89729	12730.4	14.504	13689.9	0.21484	14722.5	3.89729	15797.3	56.3632
81.7958	1.60114	1099.36	57.4759	2069.87	1.60114	2633.11	57.4759	3497.62	6.68774	4620.24	6.75224	5354.76	0.54639	6055.13	1.98817	7008.79	0.15726	8148.14	0.71865	8871.23	3015590	9055.87	23.232	9699.14	3.31286	10655.1	0.7877	11596.5	0.81788	12730.5	7.89925	13690	0.83188	14722.6	0.81788	15797.5	56.3062
81.9127	1.0307	1099.47	50.4595	2069.99	1.0307	2633.23	50.4595	3497.74	11.4229	4620.35	11.4866	5354.88	0.29567	6055.24	1.41773	7008.91	-0.40054	8148.26	0.15908	8871.37	3108270	9055.99	15.2597	9699.26	2.50423	10655.3	2.06918	11596.6	0.48311	12730.6	0.93274	13690.1	2.44194	14722.7	0.48311	15797.6	54.3083
82.0297	0.93959	1099.59	40.1489	2070.11	0.93959	2633.34	40.1489	3497.86	18.9078	4620.47	18.9707	5355	1.80216	6055.36	1.32662	7009.03	-0.14544	8148.37	0.61261	8871.5	3093850	9056.11	8.58315	9699.37	1.79068	10655.4	4.24821	11596.8	0.37672	12730.7	0.90344	13690.2	5.74967	14722.8	0.37672	15797.7	45.7045
82.1467	2.42248	1099.71	30.3578	2070.22	2.42248	2633.46	30.3578	3497.97	35.8096	4620.59	35.8718	5355.11	4.31788	6055.48	2.80952	7009.14	1.72927	8148.49	2.6332	8871.64	3069170	9056.22	1.20426	9699.49	0.94703	10655.5	8.55483	11596.9	1.70811	12730.8	0.40206	13690.4	11.617	14722.9	1.70811	15797.8	34.04
82.2636	4.96242	1099.83	22.2048	2070.34	4.96242	2633.58	22.2048	3498.09	56.9965	4620.71	57.0578	5355.23	8.65712	6055.59	5.34945	7009.26	4.66822	8148.61	5.52482	8871.78	3041620	9056.34	0.50123	9699.61	0.82279	10655.6	15.539	11597	3.91347	12731	0.9876	13690.5	21.1551	14723.1	3.91347	15797.9	23.232
82.3806	9.33846	1099.94	14.7938	2070.46	9.33846	2633.7	14.7938	3498.21	57.885	4620.82	57.9456	5355.35	14.9202	6055.71	9.72549	7009.38	9.5208	8148.72	10.4538	8871.92	3054070	9056.46	0.01723	9699.72	2.10963	10655.7	28.4999	11597.1	8.32561	12731.1	2.9011	13690.6	38.91	14723.2	8.32561	15798	15.2597
82.4976	15.663	1100.06	6.79838	2070.57	15.663	2633.81	6.79838	3498.32	58.1132	4620.94	58.1729	5355.47	27.0572	6055.83	16.05	7009.49	16.5832	8148.84	18.3118	8872.06	3191810	9056.58	0.41188	9699.84	4.31329	10655.8	51.9967	11597.2	15.438	12731.2	5.89794	13690.7	55.8736	14723.3	15.438	15798.2	8.58315
82.6146	27.7943	1100.18	1.96075	2070.69	27.7943	2633.93	1.96075	3498.44	57.4759	4621.06	57.5348	5355.58	54.1084	6055.94	28.1813	7009.61	31.0053	8148.96	34.147	8872.2	3078360	9056.69	2.20356	9699.96	9.09132	10656	56.6735	11597.3	28.755	12731.3	11.549	13690.8	55.7691	14723.4	28.755	15798.3	1.20426
82.7315	53.0185	1100.29	1.1312	2070.81	53.0185	2634.05	1.1312	3498.56	50.4595	4621.17	50.5176	5355.7	59.469	6056.06	53.4056	7009.73	56.7498	8149.07	58.0797	8872.34	3095530	9056.81	4.90514	9700.08	16.9107	10656.1	56.6164	11597.5	52.5662	12731.4	21.0655	13690.9	54.6545	14723.5	52.5662	15798.4	0.50123
82.8485	58.936	1100.41	0.8371	2070.93	58.936	2634.16	0.8371	3498.68	40.1489	4621.29	40.2062	5355.82	59.4707	6056.18	59.323	7009.85	57.9269	8149.19	58.4192	8872.48	3080630	9056.93	10.2424	9700.19	32.0029	10656.2	54.6184	11597.6	57.1437	12731.5	39.8431	13691.1	47.3071	14723.6	57.1437	15798.5	0.01723
82.9655	58.6839	1100.53	2.25852	2071.04	58.6839	2634.28	2.25852	3498.79	30.3578	4621.41	30.4143	5355.93	59.2815	6056.3	59.071	7009.96	57.8729	8149.31	58.1959	8872.62	3107960	9057.04	18.982	9700.31	55.1958	10656.3	46.0145	11597.7	57.1565	12731.7	56.1857	13691.2	35.9913	14723.8	57.1565	15798.6	0.41188
83.0824	54.077	1100.64	4.691	2071.16	54.077	2634.4	4.691	3498.91	22.2048	4621.52	22.2605	5356.05	56.0246	6056.41	54.4641	7010.08	57.6435	8149.43	57.9664	8872.75	3150590	9057.16	36.1073	9700.43	56.8027	10656.4	34.35	11597.8	57.1338	12731.8	56.2996	13691.3	24.717	14723.9	57.1338	15798.8	2.20356
83.1994	43.2815	1100.76	8.7481	2071.28	43.2815	2634.51	8.7481	3499.03	14.7938	4621.64	14.8487	5356.17	46.1288	6056.53	43.6686	7010.2	52.2684	8149.54	52.6263	8872.89	3038970	9057.28	56.0698	9700.54	56.8741	10656.5	23.5419	11597.9	54.0895	12731.9	56.2617	13691.4	16.4251	14724	54.0895	15798.9	4.90514
83.3164	31.6716	1100.88	14.4366	2071.39	31.6716	2634.63	14.4366	3499.14	6.79838	4621.76	6.8525	5356.28	34.6518	6056.65	32.0586	7010.31	41.5508	8149.66	41.7847	8873.03	3072480	9057.39	56.3411	9700.66	51.8182	10656.7	15.5695	11598	44.7193	12732	55.6008	13691.5	9.90773	14724.1	44.7193	15799	10.2424
83.4334	22.2066	1100.99	24.743	2071.51	22.2066	2634.75	24.743	3499.26	1.96075	4621.88	2.01406	5356.4	24.6793	6056.76	22.5936	7010.43	30.2228	8149.78	30.2587	8873.17	3179030	9057.51	56.3558	9700.78	41.4964	10656.8	8.89292	11598.2	32.9539	12732.1	48.9332	13691.6	3.79985	14724.2	32.9539	15799.1	18.982
83.5503	14.7721	1101.11	51.2597	2071.63	14.7721	2634.86	51.2597	3499.38	1.1312	4621.99	1.18371	5356.52	16.8657	6056.88	15.1591	7010.55	21.267	8149.89	20.9088	8873.31	3114130	9057.63	56.1907	9700.89	29.8321	10656.9	1.51396	11598.3	22.6064	12732.2	37.9846	13691.8	1.79752	14724.3	22.6064	15799.2	36.1073
83.6673	7.74333	1101.23	57.426	2071.74	7.74333	2634.98	57.426	3499.49	0.8371	4622.11	0.88881	5356.64	9.14171	6057	8.13036	7010.66	14.0536	8150.01	13.2759	8873.45	3098740	9057.75	50.7632	9701.01	20.6421	10657	0.81087	11598.4	14.9575	12732.4	26.6467	13691.9	1.37459	14724.5	14.9575	15799.3	56.0698
83.7843	1.98334	1101.35	57.8677	2071.86	1.98334	2635.1	57.8677	3499.61	2.25852	4622.23	2.30943	5356.75	1.45897	6057.11	2.37037	7010.78	6.59942	8150.13	5.94089	8873.59	3041330	9057.86	40.2469	9701.13	13.564	10657.1	0.3268	11598.5	8.32994	12732.5	17.9183	13692	0.72186	14724.6	8.32994	15799.5	56.3411
83.9013	1.88898	1101.46	57.9723	2071.98	1.88898	2635.22	57.9723	3499.73	4.691	4622.34	4.74111	5356.87	1.04486	6057.23	2.27601	7010.9	0.73487	8150.24	0.76143	8873.73	3127340	9057.98	28.6561	9701.25	7.14856	10657.2	0.72138	11598.6	1.23364	12732.6	11.0132	13692.1	0.54327	14724.7	1.23364	15799.6	56.3558
84.0182	1.36064	1101.58	54.2557	2072.09	1.36064	2635.33	54.2557	3499.85	8.7481	4622.46	8.79741	5356.99	0.30163	6057.35	1.74767	7011.02	0.35274	8150.36	0.54578	8873.86	3144120	9058.1	19.4027	9701.36	2.61803	10657.4	2.513	11598.7	1.15298	12732.7	3.89729	13692.2	1.82247	14724.8	1.15298	15799.7	56.1907
84.1352	1.85521	1101.7	44.6542	2072.21	1.85521	2635.45	44.6542	3499.96	14.4366	4622.58	14.4851	5357.1	0.89981	6057.47	2.24224	7011.13	-0.04695	8150.48	0.14225	8874	3156300	9058.21	12.3066	9701.48	2.11606	10657.5	5.21451	11598.9	0.64076	12732.8	0.81788	13692.3	3.93383	14724.9	0.64076	15799.8	50.7632
84.2522	3.70965	1101.81	34.4514	2072.33	3.70965	2635.57	34.4514	3500.08	24.743	4622.69	24.7907	5357.22	2.85422	6057.58	4.09668	7011.25	1.12078	8150.6	1.42634	8874.14	3108420	9058.33	5.50232	9701.6	1.3254	10657.6	10.5517	11599	1.23965	12732.9	0.48311	13692.5	8.59374	14725	1.23965	15799.9	40.2469
84.3692	6.81232	1101.93	25.4828	2072.45	6.81232	2635.68	25.4828	3500.2	51.2597	4622.81	51.3066	5357.34	6.10957	6057.7	7.19935	7011.37	3.4293	8150.71	3.72765	8874.28	3093850	9058.45	0.99291	9701.71	1.815	10657.7	19.2912	11599.1	3.17834	12733.1	0.37672	13692.6	15.9568	14725.2	3.17834	15800	28.6561
84.4861	11.7669	1102.05	18.0518	2072.56	11.7669	2635.8	18.0518	3500.31	57.426	4622.93	57.4722	5357.45	11.1918	6057.82	12.1539	7011.48	7.41941	8150.83	7.68298	8874.42	3128430	9058.56	0.76668	9701.83	3.31557	10657.8	36.4164	11599.2	6.14459	12733.2	1.70811	13692.7	29.1719	14725.3	6.14459	15800.2	19.4027
84.6031	19.2654	1102.16	10.3893	2072.68	19.2654	2635.92	10.3893	3500.43	57.8677	4623.05	57.913	5357.57	19.3026	6057.93	19.6525	7011.6	13.079	8150.95	13.6587	8874.56	3032360	9058.68	0.44022	9701.95	6.41336	10658	56.3789	11599.3	11.7823	12733.3	3.91347	13692.8	51.3704	14725.4	11.7823	15800.3	12.3066
84.7201	35.3524	1102.28	2.36864	2072.8	35.3524	2636.03	2.36864	3500.55	57.9723	4623.16	58.0168	5357.69	37.4623	6058.05	35.7395	7011.72	22.9359	8151.06	24.2557	8874.7	3059280	9058.8	1.50672	9702.06	12.0896	10658.1	56.6501	11599.4	21.304	12733.4	8.32561	13692.9	56.1333	14725.5	21.304	15800.4	5.50232
84.8371	58.9809	1102.4	1.58283	2072.91	58.9809	2636.15	1.58283	3500.66	54.2557	4623.28	54.2994	5357.81	59.2547	6058.17	59.368	7011.84	44.9304	8151.18	46.5112	8874.84	3102120	9058.92	3.54695	9702.18	21.7799	10658.2	56.6648	11599.6	40.1185	12733.5	15.438	13693	55.7909	14725.6	40.1185	15800.5	0.99291
84.954	59.0997	1102.52	0.7904	2073.03	59.0997	2636.27	0.7904	3500.78	44.6542	4623.4	44.6971	5357.92	59.6206	6058.28	59.4867	7011.95	57.1798	8151.3	58.7039	8874.97	3098440	9059.03	7.47597	9702.3	40.7806	10658.3	56.4996	11599.7	56.6213	12733.6	28.755	13693.2	51.642	14725.7	56.6213	15800.6	0.76668
85.071	58.3147	1102.63	1.47186	2073.15	58.3147	2636.39	1.47186	3500.9	34.4514	4623.51	34.4935	5358.04	59.5324	6058.4	58.7017	7012.07	57.2214	8151.41	58.6278	8875.11	3193930	9059.15	14.0338	9702.42	56.2634	10658.4	51.0721	11599.8	56.7152	12733.8	52.5662	13693.3	41.5265	14725.9	56.7152	15800.7	0.44022
85.188	51.1552	1102.75	3.43896	2073.26	51.1552	2636.5	3.43896	3501.02	25.4828	4623.63	25.5241	5358.16	58.8745	6058.52	51.5422	7012.19	57.0448	8151.53	58.4373	8875.25	3062120	9059.27	25.8206	9702.53	56.627	10658.5	40.5557	11599.9	56.6544	12733.9	57.1437	13693.4	29.6745	14726	56.6544	15800.9	1.50672
85.305	39.5579	1102.87	6.74409	2073.38	39.5579	2636.62	6.74409	3501.13	18.0518	4623.75	18.0923	5358.27	51.8391	6058.64	39.945	7012.3	55.4791	8151.65	56.6792	8875.39	3073230	9059.38	48.1054	9702.65	55.553	10658.7	28.9648	11600	56.0518	12734	57.1565	13693.5	19.9488	14726.1	56.0518	15801	3.54695
85.4219	28.4922	1102.98	11.525	2073.5	28.4922	2636.74	11.525	3501.25	10.3893	4623.86	10.429	5358.39	40.5981	6058.75	28.8793	7012.42	47.1392	8151.77	48.012	8875.53	3121890	9059.5	56.2488	9702.77	47.9693	10658.8	19.7114	11600.1	49.3917	12734.1	57.1338	13693.6	12.7694	14726.2	49.3917	15801.1	7.47597
85.5389	19.8516	1103.1	19.1327	2073.62	19.8516	2636.85	19.1327	3501.37	2.36864	4623.98	2.40756	5358.51	29.5877	6058.87	20.2387	7012.54	35.8862	8151.88	36.3096	8875.67	3147270	9059.62	56.2751	9702.88	36.6759	10658.9	12.6152	11600.3	38.3782	12734.2	54.0895	13693.7	6.67916	14726.3	38.3782	15801.2	14.0338
85.6559	12.7033	1103.22	36.6265	2073.73	12.7033	2636.97	36.6265	3501.48	1.58283	4624.1	1.62095	5358.62	20.8257	6058.99	13.0904	7012.65	25.5233	8152	25.6075	8875.81	3130770	9059.73	56.2432	9703	25.7197	10659	5.81084	11600.4	26.9671	12734.3	44.7193	13693.9	1.81598	14726.4	26.9671	15801.3	25.8206
85.7729	5.55687	1103.34	57.5326	2073.85	5.55687	2637.09	57.5326	3501.6	0.7904	4624.22	0.82773	5358.74	13.3153	6059.1	5.9439	7012.77	17.6387	8152.12	17.293	8875.95	3053180	9059.85	54.2213	9703.12	17.6269	10659.1	1.30137	11600.5	18.2037	12734.5	32.9539	13694	1.81901	14726.6	18.2037	15801.4	48.1054
85.8898	2.25513	1103.45	58.3455	2073.97	2.25513	2637.2	58.3455	3501.72	1.47186	4624.33	1.50838	5358.86	5.47956	6059.22	2.64216	7012.89	10.5533	8152.23	9.89645	8876.09	3079270	9059.97	45.6903	9703.23	10.994	10659.2	1.07507	11600.6	11.2978	12734.6	22.6064	13694.1	1.25894	14726.7	11.2978	15801.6	56.2488
86.0068	1.91809	1103.57	58.5461	2074.08	1.91809	2637.32	58.5461	3501.84	3.43896	4624.45	3.47469	5358.98	1.38704	6059.34	2.30512	7013.01	2.53192	8152.35	2.12308	8876.22	3107960	9060.08	34.1218	9703.35	4.04036	10659.4	0.74855	11600.7	4.17801	12734.7	14.9575	13694.2	0.63568	14726.8	4.17801	15801.7	56.2751
86.1238	1.35257	1103.69	57.7657	2074.2	1.35257	2637.44	57.7657	3501.95	6.74409	4624.57	6.77901	5359.09	0.8	6059.45	1.73961	7013.12	0.43337	8152.47	0.73566	8876.36	3020670	9060.2	23.4663	9703.47	2.61708	10659.5	1.81498	11600.9	1.0674	12734.8	8.32994	13694.3	1.13458	14726.9	1.0674	15801.8	56.2432
86.2407	1.02677	1103.8	50.4814	2074.32	1.02677	2637.56	50.4814	3502.07	11.525	4624.68	11.5591	5359.21	0.52631	6059.57	1.4138	7013.24	-0.11726	8152.59	0.16129	8876.5	3117080	9060.32	15.5898	9703.58	1.92918	10659.6	3.85515	11601	0.72678	12734.9	1.23364	13694.4	2.66872	14727	0.72678	15801.9	54.2213
86.3577	2.26997	1103.92	40.0899	2074.43	2.26997	2637.67	40.0899	3502.19	19.1327	4624.8	19.166	5359.33	1.97023	6059.69	2.657	7013.36	0.13537	8152.7	0.46148	8876.64	3082440	9060.44	8.94901	9703.7	1.11186	10659.7	7.78411	11601.1	0.59229	12735	1.15298	13694.6	5.98055	14727.1	0.59229	15802	45.6903
86.4747	4.60984	1104.04	30.2693	2074.55	4.60984	2637.79	30.2693	3502.3	36.6265	4624.92	36.659	5359.44	4.43768	6059.81	4.99687	7013.47	2.02557	8152.82	2.38773	8876.78	3126560	9060.55	1.53186	9703.82	0.83445	10659.8	14.3419	11601.2	1.92826	12735.2	0.64076	13694.7	11.8386	14727.3	1.92826	15802.1	34.1218
86.5917	8.65607	1104.15	22.122	2074.67	8.65607	2637.91	22.122	3502.42	57.5326	4625.03	57.5644	5359.56	8.71	6059.92	9.0431	7013.59	4.93609	8152.94	5.19052	8876.92	3100890	9060.67	1.02629	9703.94	1.99956	10659.9	26.1286	11601.3	4.14051	12735.3	1.23965	13694.8	21.4137	14727.4	4.14051	15802.3	23.4663
86.7086	14.5274	1104.27	14.7055	2074.79	14.5274	2638.02	14.7055	3502.54	58.3455	4625.15	58.3764	5359.68	14.9326	6060.04	14.9144	7013.71	9.716	8153.05	10.0193	8877.06	3026940	9060.79	0.48907	9704.05	3.99857	10660.1	48.4134	11601.4	8.57682	12735.4	3.17834	13694.9	39.2973	14727.5	8.57682	15802.4	15.5898
86.8256	25.172	1104.39	6.66856	2074.9	25.172	2638.14	6.66856	3502.65	58.5461	4625.27	58.5763	5359.8	26.9401	6060.16	25.5591	7013.82	16.6043	8153.17	17.6196	8877.2	3111660	9060.9	0.84604	9704.17	8.54875	10660.2	56.5567	11601.6	15.725	12735.5	6.14459	13695	55.7401	14727.6	15.725	15802.5	8.94901
86.9426	48.1675	1104.51	2.00232	2075.02	48.1675	2638.26	2.00232	3502.77	57.7657	4625.39	57.795	5359.91	53.8576	6060.27	48.5545	7013.94	30.6277	8153.29	32.6881	8877.33	3097980	9061.02	2.5912	9704.29	15.9672	10660.3	56.583	11601.7	29.1387	12735.6	11.7823	13695.2	55.5951	14727.7	29.1387	15802.6	1.53186
87.0595	59.4645	1104.62	1.12629	2075.14	59.4645	2638.38	1.12629	3502.89	50.4814	4625.5	50.5099	5360.03	59.8011	6060.39	59.8516	7014.06	56.053	8153.4	58.0012	8877.47	3219340	9061.14	5.24845	9704.4	30.0757	10660.4	56.551	11601.8	52.9819	12735.7	21.304	13695.3	54.4734	14727.8	52.9819	15802.7	1.02629
87.1765	59.2739	1104.74	0.92887	2075.25	59.2739	2638.49	0.92887	3503.01	40.0899	4625.62	40.1176	5360.15	59.7807	6060.51	59.661	7014.18	57.1585	8153.52	58.8712	8877.61	3099360	9061.25	10.5327	9704.52	53.5096	10660.5	54.529	11601.9	56.8321	12735.9	40.1185	13695.4	47.1324	14728	56.8321	15802.8	0.48907
87.2935	56.2225	1104.86	2.44236	2075.37	56.2225	2638.61	2.44236	3503.12	30.2693	4625.74	30.2963	5360.26	59.6395	6060.62	56.6095	7014.29	57.0854	8153.64	58.6994	8877.75	3086850	9061.37	19.1356	9704.64	56.5552	10660.6	45.998	11602	56.8302	12736	56.6213	13695.5	35.7717	14728.1	56.8302	15803	0.84604
87.4104	46.2241	1104.97	4.98869	2075.49	46.2241	2638.73	4.98869	3503.24	22.122	4625.85	22.1481	5360.38	56.3973	6060.74	46.6112	7014.41	56.907	8153.76	58.48	8877.89	3137510	9061.49	36.0743	9704.75	56.7229	10660.8	34.4294	11602.1	56.7806	12736.1	56.7152	13695.6	24.5454	14728.2	56.7806	15803.1	2.5912
87.5274	34.3278	1105.09	9.11805	2075.61	34.3278	2638.84	9.11805	3503.36	14.7055	4625.97	14.7308	5360.5	46.5095	6060.86	34.7148	7014.53	52.3116	8153.87	53.4851	8878.03	3056750	9061.61	56.2685	9704.87	52.245	10660.9	23.7738	11602.3	53.6018	12736.2	56.6544	13695.7	16.3021	14728.3	53.6018	15803.2	5.24845
87.6444	24.3196	1105.21	14.9323	2075.72	24.3196	2638.96	14.9323	3503.47	6.66856	4626.09	6.69309	5360.61	34.9855	6060.98	24.7066	7014.64	42.0256	8153.99	42.6405	8878.17	3092780	9061.72	56.5195	9704.99	42.1545	10661	15.8972	11602.4	44.1305	12736.3	56.0518	13695.9	9.78293	14728.4	44.1305	15803.3	10.5327
87.7614	16.5428	1105.32	25.7351	2075.84	16.5428	2639.08	25.7351	3503.59	2.00232	4626.2	2.02605	5360.73	24.9585	6061.09	16.9299	7014.76	30.7856	8154.11	30.9179	8878.31	3060780	9061.84	56.4927	9705.11	30.4413	10661.1	9.25636	11602.5	32.3696	12736.5	49.3917	13696	3.67343	14728.5	32.3696	15803.4	19.1356
87.8783	9.48861	1105.44	53.2333	2075.96	9.48861	2639.19	53.2333	3503.71	1.12629	4626.32	1.14922	5360.85	17.1286	6061.21	9.87564	7014.88	21.6921	8154.22	21.4298	8878.44	3177740	9061.96	56.2569	9705.22	21.0307	10661.2	1.83914	11602.6	22.1416	12736.6	38.3782	13696.1	1.96067	14728.7	22.1416	15803.5	36.0743
87.9953	2.29728	1105.56	57.7233	2076.07	2.29728	2639.31	57.7233	3503.82	0.92887	4626.44	0.95101	5360.97	9.41393	6061.33	2.68431	7014.99	14.4554	8154.34	13.7159	8878.58	3123130	9062.07	50.6638	9705.34	13.8741	10661.3	1.33351	11602.7	14.572	12736.7	26.9671	13696.2	1.56325	14728.8	14.572	15803.7	56.2685
88.1123	2.05232	1105.67	58.1445	2076.19	2.05232	2639.43	58.1445	3503.94	2.44236	4626.56	2.4637	5361.08	1.60398	6061.44	2.43935	7015.11	7.05856	8154.46	6.37449	8878.72	3047090	9062.19	40.0776	9705.46	7.51442	10661.5	0.79622	11602.8	7.91349	12736.8	18.2037	13696.3	0.95561	14728.9	7.91349	15803.8	56.5195
88.2293	1.53829	1105.79	58.1931	2076.31	1.53829	2639.55	58.1931	3504.06	4.98869	4626.67	5.00923	5361.2	1.1183	6061.56	1.92533	7015.23	0.63246	8154.57	0.84089	8878.86	3101350	9062.31	28.4782	9705.57	2.64587	10661.6	1.15313	11603	0.98037	12736.9	11.2978	13696.4	0.70222	14729	0.98037	15803.9	56.4927
88.3462	0.96376	1105.91	54.0297	2076.42	0.96376	2639.66	54.0297	3504.18	9.11805	4626.79	9.13779	5361.32	0.34516	6061.68	1.3508	7015.35	0.43299	8154.69	0.63307	8879	3071870	9062.42	19.2694	9705.69	2.18951	10661.7	2.89823	11603.1	0.95577	12737	4.17801	13696.6	1.86517	14729.1	0.95577	15804	56.2569
88.4632	1.43336	1106.03	44.2639	2076.54	1.43336	2639.78	44.2639	3504.29	14.9323	4626.91	14.9513	5361.43	0.99083	6061.8	1.82039	7015.46	1.35165	8154.81	0.21424	8879.14	3213900	9062.54	12.1907	9705.81	1.35419	10661.8	5.55541	11603.2	0.43232	12737.2	1.0674	13696.7	3.90257	14729.3	0.43232	15804.1	50.6638
88.5802	3.30171	1106.14	34.0736	2076.66	3.30171	2639.9	34.0736	3504.41	25.7351	4627.02	25.7532	5361.55	2.9939	6061.91	3.68875	7015.58	3.53691	8154.93	1.45872	8879.28	3142700	9062.66	5.36669	9705.92	0.58012	10661.9	10.8396	11603.3	1.03934	12737.3	0.72678	13696.8	8.51274	14729.4	1.03934	15804.2	40.0776
88.6972	6.37301	1106.26	25.1764	2076.78	6.37301	2640.01	25.1764	3504.53	53.2333	4627.14	53.2506	5361.67	6.2679	6062.03	6.76004	7015.7	6.99731	8155.04	3.73088	8879.42	3067220	9062.78	0.96288	9706.04	1.08338	10662	19.4425	11603.4	2.96692	12737.4	0.59229	13696.9	15.8053	14729.5	2.96692	15804.4	28.4782
88.8142	11.3544	1106.38	17.7554	2076.89	11.3544	2640.13	17.7554	3504.64	57.7233	4627.26	57.7399	5361.78	11.3301	6062.15	11.7414	7015.81	12.21	8155.16	7.64487	8879.56	3071870	9062.89	0.7733	9706.16	2.59993	10662.2	36.3811	11603.5	5.91995	12737.5	1.92826	13697	28.844	14729.6	5.91995	15804.5	19.2694
88.9311	18.8613	1106.49	10.0991	2077.01	18.8613	2640.25	10.0991	3504.76	58.1445	4627.38	58.1602	5361.9	19.3984	6062.26	19.2483	7015.93	20.6167	8155.28	13.6028	8879.69	2603180	9063.01	0.44647	9706.28	5.87354	10662.3	56.5752	11603.7	11.5246	12737.6	4.14051	13697.1	50.9865	14729.7	11.5246	15804.6	12.1907
89.0481	34.7405	1106.61	2.35796	2077.13	34.7405	2640.36	2.35796	3504.88	58.1931	4627.49	58.2081	5362.02	37.5159	6062.38	35.1275	7016.05	39.3003	8155.39	24.1914	8879.83	2671280	9063.13	1.52563	9706.39	11.7388	10662.4	56.8262	11603.8	20.9299	12737.7	8.57682	13697.3	55.6064	14729.8	20.9299	15804.7	5.36669
89.1651	58.6587	1106.73	1.58696	2077.24	58.6587	2640.48	1.58696	3504.99	54.0297	4627.61	54.0438	5362.14	59.7016	6062.5	59.0457	7016.16	57.2066	8155.51	46.4152	8879.97	2754960	9063.24	3.56268	9706.51	21.7137	10662.5	56.7993	11603.9	39.4969	12737.9	15.725	13697.4	55.2679	14730	39.4969	15804.8	0.96288
89.282	58.7914	1106.85	0.83303	2077.36	58.7914	2640.6	0.83303	3505.11	44.2639	4627.73	44.2773	5362.25	60.0737	6062.61	59.1784	7016.28	57.3525	8155.63	58.34	8880.11	3108580	9063.36	7.52127	9706.63	41.1055	10662.6	56.5634	11604	56.5889	12738	29.1387	13697.5	51.4436	14730.1	56.5889	15805	0.7733
89.399	58.1895	1106.96	1.64607	2077.48	58.1895	2640.72	1.64607	3505.23	34.0736	4627.84	34.0861	5362.37	59.968	6062.73	58.5765	7016.4	57.2268	8155.74	58.249	8880.25	3172430	9063.48	14.1075	9706.74	56.5282	10662.7	50.9702	11604.1	56.6975	12738.1	52.9819	13697.6	41.5721	14730.2	56.6975	15805.1	0.44647
89.516	51.602	1107.08	3.70221	2077.59	51.602	2640.83	3.70221	3505.34	25.1764	4627.96	25.1881	5362.49	59.2383	6062.85	51.989	7016.52	56.3601	8155.86	58.0648	8880.39	3221660	9063.59	25.9823	9706.86	56.9053	10662.9	40.384	11604.2	56.6636	12738.2	56.8321	13697.7	29.7783	14730.3	56.6636	15805.2	1.52563
89.633	40.155	1107.2	7.16751	2077.71	40.155	2640.95	7.16751	3505.46	17.7554	4628.08	17.7663	5362.6	52.0461	6062.97	40.5421	7016.63	49.0363	8155.98	56.4139	8880.53	3248870	9063.71	48.3817	9706.98	55.6589	10663	28.7845	11604.4	56.0737	12738.3	56.8302	13697.8	19.9856	14730.4	56.0737	15805.3	3.56268
89.7499	28.9693	1107.31	12.0727	2077.83	28.9693	2641.07	12.0727	3505.58	10.0991	4628.19	10.1093	5362.72	40.7739	6063.08	29.3563	7016.75	37.9327	8156.1	47.8951	8880.67	2982590	9063.83	56.6655	9707.09	47.8267	10663.1	19.5756	11604.5	49.4527	12738.4	56.7806	13698	12.7966	14730.5	49.4527	15805.4	7.52127
89.8669	20.1797	1107.43	20.055	2077.95	20.1797	2641.18	20.055	3505.7	2.35796	4628.31	2.36731	5362.84	29.7152	6063.2	20.5668	7016.87	27.1974	8156.21	36.2236	8880.8	3008640	9063.95	56.676	9707.21	36.3995	10663.2	12.4969	11604.6	38.4077	12738.6	53.6018	13698.1	6.70083	14730.7	38.4077	15805.5	14.1075
89.9839	13.0025	1107.55	38.9615	2078.06	13.0025	2641.3	38.9615	3505.81	1.58696	4628.43	1.5955	5362.95	20.9311	6063.32	13.3895	7016.98	18.8491	8156.33	25.497	8880.94	3287190	9064.06	56.6376	9707.33	25.4655	10663.3	5.6728	11604.7	26.9842	12738.7	44.1305	13698.2	1.72643	14730.8	26.9842	15805.7	25.9823
90.1008	5.94969	1107.66	57.7643	2078.18	5.94969	2641.42	57.7643	3505.93	0.83303	4628.55	0.84078	5363.07	13.3771	6063.43	6.33672	7017.1	11.8061	8156.45	17.2036	8881.08	4322290	9064.18	54.4888	9707.45	17.4045	10663.5	1.26892	11604.8	18.2139	12738.8	32.3696	13698.3	1.7136	14730.9	18.2139	15805.8	48.3817
90.2178	2.03811	1107.78	58.5032	2078.3	2.03811	2641.53	58.5032	3506.05	1.64607	4628.66	1.65302	5363.19	5.52047	6063.55	2.42514	7017.22	3.97858	8156.56	9.85478	8881.22	4036010	9064.3	45.8435	9707.56	10.7378	10663.6	1.07929	11604.9	11.3092	12738.9	22.1416	13698.4	1.13602	14731	11.3092	15805.9	56.6655
90.3348	1.72724	1107.9	58.6973	2078.41	1.72724	2641.65	58.6973	3506.16	3.70221	4628.78	3.70836	5363.31	1.56174	6063.67	2.11427	7017.33	0.69794	8156.68	2.08129	8881.36	3740580	9064.41	34.23	9707.68	3.7474	10663.7	0.75239	11605.1	4.23062	12739	14.572	13698.5	0.49957	14731.1	4.23062	15806	56.676
90.4518	1.13832	1108.02	57.6994	2078.53	1.13832	2641.77	57.6994	3506.28	7.16751	4628.9	7.17286	5363.42	0.93702	6063.78	1.52536	7017.45	0.20024	8156.8	0.76255	8881.5	3024750	9064.53	23.5529	9707.8	2.47535	10663.8	1.83148	11605.2	1.01872	12739.1	7.91349	13698.7	0.99168	14731.2	1.01872	15806.1	56.6376
90.5687	0.80266	1108.13	50.0237	2078.65	0.80266	2641.89	50.0237	3506.4	12.0727	4629.01	12.0773	5363.54	0.60191	6063.9	1.1897	7017.57	0.16619	8156.91	0.17422	8881.64	3069470	9064.65	15.6548	9707.91	1.74328	10663.9	3.86847	11605.3	0.67266	12739.3	0.98037	13698.8	2.5391	14731.4	0.67266	15806.2	54.4888
90.6857	2.01874	1108.25	39.6234	2078.76	2.01874	2642	39.6234	3506.51	20.055	4629.13	20.0587	5363.66	1.95719	6064.02	2.40577	7017.69	1.81781	8157.03	0.49965	8881.78	3146010	9064.76	9.02195	9708.03	0.86341	10664	7.82699	11605.4	0.47702	12739.4	0.95577	13698.9	5.7516	14731.5	0.47702	15806.4	45.8435
90.8026	4.29493	1108.37	29.8811	2078.88	4.29493	2642.12	29.8811	3506.63	38.9615	4629.25	38.9644	5363.77	4.3677	6064.14	4.68197	7017.8	4.46398	8157.15	2.46007	8881.91	3189380	9064.88	1.61254	9708.15	0.62294	10664.2	14.4132	11605.5	1.75857	12739.5	0.43232	13699	11.5357	14731.6	1.75857	15806.5	34.23
90.9196	8.21773	1108.48	21.8431	2079	8.21773	2642.24	21.8431	3506.75	57.7643	4629.36	57.7665	5363.89	8.60046	6064.25	8.60476	7017.92	8.98386	8157.27	5.28682	8882.05	3189700	9065	1.07688	9708.26	1.81544	10664.3	26.2879	11605.6	3.93766	12739.6	1.03934	13699.1	20.9013	14731.7	3.93766	15806.6	23.5529
91.0366	13.9449	1108.6	14.3743	2079.11	13.9449	2642.35	14.3743	3506.87	58.5032	4629.48	58.5045	5364.01	14.727	6064.37	14.332	7018.04	15.3333	8157.38	10.1399	8882.19	3214890	9065.12	0.5803	9708.38	3.89802	10664.4	48.6872	11605.8	8.24434	12739.7	2.96692	13699.2	38.4279	14731.8	8.24434	15806.7	15.6548
91.1536	23.9916	1108.72	6.27602	2079.23	23.9916	2642.47	6.27602	3506.98	58.6973	4629.6	58.6978	5364.12	26.3885	6064.49	24.3787	7018.15	27.6054	8157.5	17.8317	8882.33	3120960	9065.23	0.89081	9708.5	8.46912	10664.5	56.971	11605.9	15.2286	12739.8	5.91995	13699.4	56.3006	14731.9	15.2286	15806.8	9.02195
91.2705	46.0915	1108.83	2.10172	2079.35	46.0915	2642.59	2.10172	3507.1	57.6994	4629.72	57.6992	5364.24	52.8107	6064.6	46.4785	7018.27	53.4192	8157.62	33.1752	8882.47	3094920	9065.35	2.62162	9708.62	15.9249	10664.6	56.9814	11606	28.1895	12740	11.5246	13699.5	56.1885	14732.1	28.1895	15806.9	1.61254
91.3875	59.0106	1108.95	1.24728	2079.47	59.0106	2642.7	1.24728	3507.22	50.0237	4629.83	50.0226	5364.36	59.3085	6064.72	59.3976	7018.39	57.4403	8157.73	58.0896	8882.61	3134060	9065.47	5.2597	9708.73	30.1118	10664.7	56.943	11606.1	51.6864	12740.1	20.9299	13699.6	54.9942	14732.2	51.6864	15807.1	1.07688
91.5045	58.7894	1109.07	1.06616	2079.58	58.7894	2642.82	1.06616	3507.33	39.6234	4629.95	39.6216	5364.48	59.3274	6064.84	59.1765	7018.5	57.3868	8157.85	58.6584	8882.75	3082440	9065.58	10.5337	9708.85	53.5307	10664.9	54.7941	11606.2	56.3632	12740.2	39.4969	13699.7	47.4159	14732.3	56.3632	15807.2	0.5803
91.6214	56.0928	1109.18	2.57308	2079.7	56.0928	2642.94	2.57308	3507.45	29.8811	4630.07	29.8784	5364.59	59.1515	6064.95	56.4798	7018.62	57.1916	8157.97	58.4718	8882.89	3126090	9065.7	19.1193	9708.97	56.5314	10665	46.1487	11606.4	56.3062	12740.3	56.5889	13699.8	35.9615	14732.4	56.3062	15807.3	0.89081
91.7384	46.4861	1109.3	5.12888	2079.82	46.4861	2643.05	5.12888	3507.57	21.8431	4630.18	21.8396	5364.71	55.8856	6065.07	46.8731	7018.74	53.8929	8158.08	58.2586	8883.03	3059580	9065.82	36.0224	9709.08	56.7147	10665.1	34.5351	11606.5	54.3083	12740.4	56.6975	13699.9	24.6626	14732.5	54.3083	15807.4	2.62162
91.8554	34.6599	1109.42	9.28123	2079.93	34.6599	2643.17	9.28123	3507.68	14.3743	4630.3	14.3701	5364.83	45.984	6065.19	35.047	7018.85	44.1694	8158.2	53.2594	8883.16	3159800	9065.93	56.5082	9709.2	52.1874	10665.2	23.858	11606.6	45.7045	12740.5	56.6636	13700.1	16.3843	14732.6	45.7045	15807.5	5.2597
91.9724	24.5215	1109.54	15.2063	2080.05	24.5215	2643.29	15.2063	3507.8	6.27602	4630.42	6.27097	5364.94	34.5141	6065.31	24.9086	7018.97	32.7913	8158.32	42.4914	8883.3	3189380	9066.05	56.7769	9709.32	42.0318	10665.3	15.9598	11606.7	34.04	12740.7	56.0737	13700.2	9.83756	14732.8	34.04	15807.6	10.5337
92.0894	16.6505	1109.65	26.2402	2080.17	16.6505	2643.41	26.2402	3507.92	2.10172	4630.53	2.09588	5365.06	24.5629	6065.42	17.0375	7019.09	23.199	8158.44	30.8549	8883.44	3124380	9066.17	56.7546	9709.43	30.3024	10665.4	9.32689	11606.8	23.232	12740.8	49.4527	13700.3	3.69179	14732.9	23.232	15807.8	19.1193
92.2064	9.60814	1109.77	53.7991	2080.28	9.60814	2643.52	53.7991	3508.04	1.24728	4630.65	1.24064	5365.18	16.7673	6065.54	9.99517	7019.21	15.6343	8158.55	21.3659	8883.58	3067070	9066.29	56.5512	9709.55	20.9092	10665.6	1.91742	11606.9	15.2597	12740.9	38.4077	13700.4	1.92027	14733	15.2597	15807.9	36.0224
92.3233	2.34468	1109.89	57.4061	2080.4	2.34468	2643.64	57.4061	3508.15	1.06616	4630.77	1.05872	5365.29	9.04404	6065.66	2.73171	7019.32	8.39326	8158.67	13.6735	8883.72	3128430	9066.4	51.0758	9709.67	13.7773	10665.7	1.38169	11607.1	8.58315	12741	26.9842	13700.5	1.50174	14733.1	8.58315	15808	56.5082
92.4403	1.94011	1110	57.8421	2080.52	1.94011	2643.76	57.8421	3508.27	2.57308	4630.89	2.56484	5365.41	1.34428	6065.77	2.32714	7019.44	0.77642	8158.79	6.35324	8883.86	3154870	9066.52	40.5207	9709.79	7.38445	10665.8	0.88505	11607.2	1.20426	12741.1	18.2139	13700.6	0.83271	14733.2	1.20426	15808.1	56.7769
92.5573	1.44066	1110.12	57.9207	2080.64	1.44066	2643.87	57.9207	3508.39	5.12888	4631	5.11984	5365.53	0.97493	6065.89	1.82769	7019.56	0.4964	8158.9	0.78964	8884	3051990	9066.64	28.8712	9709.9	2.62272	10665.9	1.19549	11607.3	0.50123	12741.2	11.3092	13700.8	0.63426	14733.3	0.50123	15808.2	56.7546
92.6742	0.84629	1110.24	54.0645	2080.75	0.84629	2643.99	54.0645	3508.5	9.28123	4631.12	9.27139	5365.65	0.21531	6066.01	1.23332	7019.67	-0.04239	8159.02	0.62584	8884.14	3043990	9066.75	19.5941	9710.02	2.12227	10666	2.92623	11607.4	0.01723	12741.4	4.23062	13700.9	1.85864	14733.5	0.01723	15808.3	56.5512
92.7912	1.15179	1110.36	44.405	2080.87	1.15179	2644.11	44.405	3508.62	15.2063	4631.24	15.1957	5365.76	0.78253	6066.12	1.53882	7019.79	0.76796	8159.14	0.17716	8884.27	3086540	9066.87	12.4417	9710.14	1.30081	10666.1	5.56425	11607.5	0.41188	12741.5	1.01872	13701	3.92023	14733.6	0.41188	15808.5	51.0758
92.9082	2.91313	1110.47	34.2182	2080.99	2.91313	2644.22	34.2182	3508.74	26.2402	4631.35	26.2287	5365.88	2.7425	6066.24	3.30016	7019.91	2.9704	8159.25	1.44636	8884.41	3117080	9066.99	5.63118	9710.25	0.5547	10666.3	10.8382	11607.6	2.20356	12741.6	0.67266	13701.1	8.5558	14733.7	2.20356	15808.6	40.5207
93.0251	5.84316	1110.59	25.2912	2081.1	5.84316	2644.34	25.2912	3508.86	53.7991	4631.47	53.7869	5366	5.94609	6066.36	6.23019	7020.02	6.46914	8159.37	3.73885	8884.55	3127960	9067.1	1.06458	9710.37	1.09861	10666.4	19.4237	11607.8	4.90514	12741.7	0.47702	13701.2	15.8791	14733.8	4.90514	15808.7	28.8712
93.1421	10.6645	1110.71	17.8783	2081.22	10.6645	2644.46	17.8783	3508.97	57.4061	4631.59	57.3931	5366.11	10.9895	6066.48	11.0516	7020.14	11.725	8159.49	7.68004	8884.69	3056000	9067.22	0.90767	9710.49	2.633	10666.5	36.3267	11607.9	10.2424	12741.8	1.75857	13701.4	28.9698	14733.9	10.2424	15808.8	19.5941
93.2591	17.7438	1110.82	10.2295	2081.34	17.7438	2644.58	10.2295	3509.09	57.8421	4631.7	57.8283	5366.23	18.9285	6066.59	18.1308	7020.26	20.1455	8159.6	13.628	8884.83	3031330	9067.34	0.58911	9710.6	5.96182	10666.6	56.8125	11608	18.982	12741.9	3.93766	13701.5	51.1913	14734	18.982	15808.9	12.4417
93.376	32.4505	1110.94	2.25563	2081.45	32.4505	2644.69	2.25563	3509.21	57.9207	4631.82	57.9061	5366.35	36.5245	6066.71	32.8375	7020.38	38.6386	8159.72	24.1852	8884.97	3094160	9067.46	1.66298	9710.72	11.9742	10666.7	57.0811	11608.1	36.1073	12742.1	8.24434	13701.6	56.128	14734.2	36.1073	15809	5.63118
93.493	58.0145	1111.06	1.49657	2081.57	58.0145	2644.81	1.49657	3509.32	54.0645	4631.94	54.049	5366.46	59.5573	6066.83	58.4015	7020.49	57.3982	8159.84	46.3815	8885.11	2990420	9067.57	3.66839	9710.84	22.2176	10666.8	57.0588	11608.2	56.0698	12742.2	15.2286	13701.7	55.7917	14734.3	56.0698	15809.2	1.06458
93.61	58.7714	1111.17	0.71832	2081.69	58.7714	2644.93	0.71832	3509.44	44.405	4632.06	44.3888	5366.58	59.9826	6066.94	59.1584	7020.61	57.6306	8159.96	58.2667	8885.25	3032940	9067.69	7.63727	9710.96	42.0208	10667	56.8553	11608.3	56.3411	12742.3	28.1895	13701.8	51.6929	14734.4	56.3411	15809.3	0.90767
93.727	58.2081	1111.29	1.4771	2081.81	58.2081	2645.04	1.4771	3509.56	34.2182	4632.17	34.2011	5366.7	59.889	6067.06	58.5951	7020.73	57.1959	8160.07	58.1891	8885.38	3015440	9067.81	14.2381	9711.07	57.0714	10667.1	51.3798	11608.5	56.3558	12742.4	51.6864	13701.9	41.594	14734.5	56.3558	15809.4	0.58911
93.844	51.7287	1111.41	3.48762	2081.92	51.7287	2645.16	3.48762	3509.67	25.2912	4632.29	25.2734	5366.81	59.3391	6067.18	52.1157	7020.84	50.6799	8160.19	57.9872	8885.52	3141120	9067.92	26.1434	9711.19	57.4423	10667.2	40.8247	11608.6	56.1907	12742.5	56.3632	13702.1	29.7029	14734.6	56.1907	15809.5	1.66298
93.9609	40.3306	1111.53	6.82511	2082.04	40.3306	2645.28	6.82511	3509.79	17.8783	4632.41	17.8597	5366.93	52.5868	6067.29	40.7176	7020.96	39.5739	8160.31	56.2443	8885.66	3115370	9068.04	48.5915	9711.31	56.2748	10667.3	29.1751	11608.7	50.7632	12742.7	56.3062	13702.2	19.9467	14734.8	50.7632	15809.6	3.66839
94.0779	29.1091	1111.64	11.6334	2082.16	29.1091	2645.39	11.6334	3509.91	10.2295	4632.52	10.2101	5367.05	41.3653	6067.41	29.4962	7021.08	28.3989	8160.42	47.7262	8885.8	3060630	9068.16	56.8668	9711.42	48.4725	10667.4	19.8979	11608.8	40.2469	12742.8	54.3083	13702.3	12.7629	14734.9	40.2469	15809.7	7.63727
94.1949	20.2539	1111.76	19.3311	2082.27	20.2539	2645.51	19.3311	3510.03	2.25563	4632.64	2.2354	5367.17	30.2413	6067.53	20.641	7021.19	19.7588	8160.54	36.0713	8885.94	3046200	9068.27	56.8684	9711.54	36.9947	10667.5	12.7455	11608.9	28.6561	12742.9	45.7045	13702.4	6.67374	14735	28.6561	15809.9	14.2381
94.3118	13.0453	1111.88	37.044	2082.39	13.0453	2645.63	37.044	3510.14	1.49657	4632.76	1.47554	5367.28	21.3298	6067.65	13.4323	7021.31	12.6084	8160.66	25.3996	8886.08	3129210	9068.39	56.8215	9711.66	25.9349	10667.7	5.93488	11609	19.4027	12743	34.04	13702.5	1.83591	14735.1	19.4027	15810	26.1434
94.4288	5.96136	1111.99	56.7081	2082.51	5.96136	2645.75	56.7081	3510.26	0.71832	4632.87	0.69649	5367.4	13.8045	6067.76	6.34839	7021.43	4.92851	8160.77	17.1226	8886.22	3172110	9068.51	54.6588	9711.77	17.7859	10667.8	1.36822	11609.2	12.3066	12743.1	23.232	13702.6	1.82039	14735.2	12.3066	15810.1	48.5915
94.5458	2.01209	1112.11	57.5101	2082.62	2.01209	2645.86	57.5101	3510.38	1.4771	4632.99	1.45447	5367.52	5.97888	6067.88	2.39913	7021.55	0.20272	8160.89	9.75837	8886.36	3091870	9068.63	45.8949	9711.89	11.0737	10667.9	1.21124	11609.3	5.50232	12743.2	15.2597	13702.8	1.22932	14735.3	5.50232	15810.2	56.8668
94.6628	1.70725	1112.23	57.7289	2082.74	1.70725	2645.98	57.7289	3510.49	3.48762	4633.11	3.46419	5367.63	1.34088	6068	2.09428	7021.66	-0.19179	8161.01	1.98337	8886.5	3102580	9068.74	34.2128	9712.01	4.10527	10668	0.89261	11609.4	0.99291	12743.4	8.58315	13702.9	0.60798	14735.5	0.99291	15810.3	56.8684
94.7797	1.15673	1112.34	56.9526	2082.86	1.15673	2646.1	56.9526	3510.61	6.82511	4633.23	6.80088	5367.75	0.7404	6068.11	1.54376	7021.78	-0.41844	8161.13	0.6502	8886.63	3117230	9068.86	23.5406	9712.13	2.61307	10668.1	1.96642	11609.5	0.76668	12743.5	1.20426	13703	1.1199	14735.6	0.76668	15810.5	56.8215
94.8967	0.79129	1112.46	49.6441	2082.98	0.79129	2646.21	49.6441	3510.73	11.6334	4633.34	11.6083	5367.87	0.37095	6068.23	1.17832	7021.9	0.9478	8161.24	0.08355	8886.77	3154400	9068.98	15.6561	9712.24	1.84374	10668.2	3.97176	11609.6	0.44022	12743.6	0.50123	13703.1	2.66209	14735.7	0.44022	15810.6	54.6588
95.0137	1.94882	1112.58	39.3371	2083.09	1.94882	2646.33	39.3371	3510.84	19.3311	4633.46	19.3053	5367.98	1.71795	6068.35	2.33586	7022.01	3.4222	8161.36	0.36306	8886.91	3168260	9069.09	8.98942	9712.36	0.91694	10668.4	7.94058	11609.7	1.50672	12743.7	0.01723	13703.2	6.00797	14735.8	1.50672	15810.7	45.8949
95.1307	4.2165	1112.69	29.6127	2083.21	4.2165	2646.45	29.6127	3510.96	37.044	4633.58	37.0174	5368.1	4.08232	6068.46	4.60353	7022.13	7.62169	8161.48	2.29101	8887.05	3075040	9069.21	1.58662	9712.48	0.73625	10668.5	14.5413	11609.9	3.54695	12743.8	0.41188	13703.3	11.8773	14735.9	3.54695	15810.8	34.2128
95.2476	8.14795	1112.81	21.539	2083.33	8.14795	2646.57	21.539	3511.08	56.7081	4633.69	56.6807	5368.22	8.19865	6068.58	8.53498	7022.25	13.5489	8161.59	5.0915	8887.19	3157730	9069.33	1.10077	9712.59	2.01915	10668.6	26.4466	11610	7.47597	12743.9	2.20356	13703.5	21.534	14736	7.47597	15810.9	23.5406
95.3646	13.9086	1112.93	14.135	2083.44	13.9086	2646.68	14.135	3511.2	57.5101	4633.81	57.4819	5368.34	14.1569	6068.7	14.2956	7022.36	24.1594	8161.71	9.92143	8887.33	3152490	9069.44	0.58555	9712.71	4.14784	10668.7	48.8946	11610.1	14.0338	12744.1	4.90514	13703.6	39.5505	14736.2	14.0338	15811	15.6561
95.4816	24.0126	1113.05	6.06299	2083.56	24.0126	2646.8	6.06299	3511.31	57.7289	4633.93	57.6999	5368.45	25.2327	6068.81	24.3996	7022.48	47.5436	8161.83	17.4674	8887.47	3181120	9069.56	0.95767	9712.83	8.85102	10668.8	57.1699	11610.2	25.8206	12744.2	10.2424	13703.7	56.4254	14736.3	25.8206	15811.2	8.98942
95.5985	46.2311	1113.16	1.7253	2083.68	46.2311	2646.92	1.7253	3511.43	56.9526	4634.04	56.9228	5368.57	50.6756	6068.93	46.6182	7022.6	57.2576	8161.94	32.3657	8887.61	3074430	9069.68	2.72937	9712.94	16.4728	10668.9	57.1714	11610.3	48.1054	12744.3	18.982	13703.8	56.2763	14736.4	48.1054	15811.3	1.58662
95.7155	59.3963	1113.28	0.87319	2083.8	59.3963	2647.03	0.87319	3511.55	49.6441	4634.16	49.6135	5368.69	59.7456	6069.05	59.7834	7022.72	57.3096	8162.06	58.169	8887.74	3087450	9069.8	5.4115	9713.06	31.0341	10669.1	57.1244	11610.4	56.2488	12744.4	36.1073	13703.9	55.0068	14736.5	56.2488	15811.4	1.10077
95.8325	59.2329	1113.4	0.69266	2083.91	59.2329	2647.15	0.69266	3511.66	39.3371	4634.28	39.3057	5368.8	59.7306	6069.17	59.62	7022.83	57.2098	8162.18	59.3302	8887.88	3125470	9069.91	10.7283	9713.18	54.7589	10669.2	54.9616	11610.6	56.2751	12744.5	56.0698	13704	47.3812	14736.6	56.2751	15811.5	0.58555
95.9495	56.6757	1113.51	2.2454	2084.03	56.6757	2647.27	2.2454	3511.78	29.6127	4634.4	29.5805	5368.92	59.5874	6069.28	57.0628	7022.95	55.0601	8162.3	59.1781	8888.02	3084110	9070.03	19.4171	9713.3	57.6314	10669.3	46.1977	11610.7	56.2432	12744.6	56.3411	13704.2	35.881	14736.7	56.2432	15811.6	0.95767
96.0665	47.1052	1113.63	4.80688	2084.15	47.1052	2647.38	4.80688	3511.9	21.539	4634.51	21.506	5369.04	57.0158	6069.4	47.4922	7023.07	46.0545	8162.41	59.0121	8888.16	3021830	9070.15	36.6079	9713.41	57.8334	10669.4	34.5155	11610.8	54.2213	12744.8	56.3558	13704.3	24.615	14736.9	54.2213	15811.7	2.72937
96.1834	35.1671	1113.75	8.95347	2084.26	35.1671	2647.5	8.95347	3512.01	14.135	4634.63	14.1012	5369.15	47.5595	6069.52	35.5541	7023.18	34.6939	8162.53	54.5744	8888.3	3102580	9070.26	56.1616	9713.53	53.3743	10669.5	23.8432	11610.9	45.6903	12744.9	56.1907	13704.4	16.3553	14737	45.6903	15811.9	5.4115
96.3004	24.9467	1113.87	14.8344	2084.38	24.9467	2647.62	14.8344	3512.13	6.06299	4634.75	6.02837	5369.27	35.9762	6069.63	25.3337	7023.3	24.6096	8162.65	43.9706	8888.44	3010520	9070.38	56.3802	9713.65	43.1289	10669.7	15.9586	11611	34.1218	12745	50.7632	13704.5	9.81724	14737.1	34.1218	15812	10.7283
96.4174	17.0066	1113.98	25.7473	2084.5	17.0066	2647.74	25.7473	3512.25	1.7253	4634.86	1.68988	5369.39	25.7222	6069.75	17.3937	7023.42	16.9052	8162.76	32.1786	8888.58	3107500	9070.5	56.3424	9713.76	31.2858	10669.8	9.29195	11611.1	23.4663	12745.1	40.2469	13704.6	3.65417	14737.2	23.4663	15812.1	19.4171
96.5344	9.94844	1114.1	53.5285	2084.61	9.94844	2647.85	53.5285	3512.36	0.87319	4634.98	0.83697	5369.51	17.7665	6069.87	10.3355	7023.53	9.70327	8162.88	22.4236	8888.72	3156780	9070.61	56.0639	9713.88	21.7544	10669.9	1.88908	11611.3	15.5898	12745.2	28.6561	13704.7	1.9478	14737.3	15.5898	15812.2	36.6079
96.6513	2.55425	1114.22	58.2855	2084.73	2.55425	2647.97	58.2855	3512.48	0.69266	4635.1	0.65564	5369.62	10.0685	6069.98	2.94128	7023.65	1.6133	8163	14.6115	8888.85	3035880	9070.73	50.5372	9714	14.5013	10670	1.40316	11611.4	8.94901	12745.3	19.4027	13704.9	1.46206	14737.4	8.94901	15812.3	56.1616
96.7683	1.96134	1114.33	58.6894	2084.85	1.96134	2648.09	58.6894	3512.6	2.2454	4635.21	2.20758	5369.74	2.07111	6070.1	2.34837	7023.77	0.56762	8163.11	7.31806	8888.99	3106570	9070.85	40.015	9714.11	8.12982	10670.1	0.88787	11611.5	1.53186	12745.5	12.3066	13705	0.81137	14737.6	1.53186	15812.4	56.3802
96.8853	1.46482	1114.45	58.762	2084.97	1.46482	2648.2	58.762	3512.72	4.80688	4635.33	4.76826	5369.86	1.27292	6070.22	1.85186	7023.89	-0.01822	8163.23	0.93617	8889.13	3134370	9070.97	28.4526	9714.23	2.9482	10670.2	1.25993	11611.6	1.02629	12745.6	5.50232	13705.1	0.5962	14737.7	1.02629	15812.6	56.3424
97.0023	0.87682	1114.57	54.7085	2085.08	0.87682	2648.32	54.7085	3512.83	8.95347	4635.45	8.91406	5369.97	0.51149	6070.34	1.26385	7024	0.44696	8163.35	0.89202	8889.27	2570840	9071.08	19.2271	9714.35	2.49742	10670.4	3.03157	11611.7	0.48907	12745.7	0.99291	13705.2	1.83676	14737.8	0.48907	15812.7	56.0639
97.1192	1.12663	1114.68	44.9115	2085.2	1.12663	2648.44	44.9115	3512.95	14.8344	4635.56	14.7941	5370.09	0.91931	6070.45	1.51367	7024.12	2.42965	8163.47	0.38666	8889.41	4810030	9071.2	12.136	9714.47	1.65008	10670.5	5.71364	11611.9	0.84604	12745.8	0.76668	13705.3	3.94319	14737.9	0.84604	15812.8	50.5372
97.2362	2.86456	1114.8	34.6142	2085.32	2.86456	2648.55	34.6142	3513.07	25.7473	4635.68	25.7062	5370.21	2.77377	6070.57	3.2516	7024.24	5.54051	8163.58	1.4398	8889.55	7131920	9071.32	5.30473	9714.58	0.89485	10670.6	11.0304	11612	2.5912	12745.9	0.44022	13705.4	8.62425	14738	2.5912	15812.9	40.015
97.3532	5.73351	1114.92	25.6018	2085.43	5.73351	2648.67	25.6018	3513.18	53.5285	4635.8	53.4867	5370.32	5.87327	6070.69	6.12054	7024.35	10.4992	8163.7	3.70244	8889.69	5439250	9071.43	0.78569	9714.7	1.43412	10670.7	19.7191	11612.1	5.24845	12746	1.50672	13705.6	15.9711	14738.1	5.24845	15813	28.4526
97.4702	10.5359	1115.04	18.1285	2085.55	10.5359	2648.79	18.1285	3513.3	58.2855	4635.92	58.2428	5370.44	10.8028	6070.8	10.9229	7024.47	17.9457	8163.82	7.3272	8889.83	3194250	9071.55	0.60359	9714.82	2.96512	10670.8	36.9098	11612.2	10.5327	12746.2	3.54695	13705.7	29.1169	14738.3	10.5327	15813.1	19.2271
97.5871	17.5504	1115.15	10.4594	2085.67	17.5504	2648.91	10.4594	3513.42	58.6894	4636.03	58.646	5370.56	18.4147	6070.92	17.9375	7024.59	33.6791	8163.93	12.9946	8889.97	3946340	9071.67	0.28157	9714.93	6.28385	10670.9	56.4635	11612.3	19.1356	12746.3	7.47597	13705.8	51.3845	14738.4	19.1356	15813.3	12.136
97.7041	32.0082	1115.27	2.56956	2085.78	32.0082	2649.02	2.56956	3513.53	58.762	4636.15	58.7178	5370.68	35.1567	6071.04	32.3952	7024.7	57.478	8164.05	22.8267	8890.1	3643210	9071.78	1.35133	9715.05	12.2506	10671.1	56.682	11612.4	36.0743	12746.4	14.0338	13705.9	56.0656	14738.5	36.0743	15813.4	5.30473
97.8211	58.1004	1115.39	1.75059	2085.9	58.1004	2649.14	1.75059	3513.65	54.7085	4636.27	54.6635	5370.79	59.1422	6071.15	58.4875	7024.82	57.982	8164.17	43.4752	8890.24	3310800	9071.9	3.3954	9715.17	22.4147	10671.2	56.6442	11612.6	56.2685	12746.5	25.8206	13706	55.7771	14738.6	56.2685	15813.5	0.78569
97.938	59.3282	1115.5	0.96152	2086.02	59.3282	2649.26	0.96152	3513.77	44.9115	4636.38	44.8657	5370.91	59.6142	6071.27	59.7153	7024.94	57.916	8164.28	59.165	8890.38	3261880	9072.02	7.31893	9715.28	42.0858	10671.3	56.3655	11612.7	56.5195	12746.6	48.1054	13706.1	51.3534	14738.7	56.5195	15813.6	0.60359
98.055	58.9299	1115.62	1.75713	2086.14	58.9299	2649.37	1.75713	3513.89	34.6142	4636.5	34.5676	5371.03	59.5202	6071.39	59.317	7025.06	57.6045	8164.4	59.1024	8890.52	3120640	9072.14	13.8279	9715.4	56.8773	10671.4	50.8388	11612.8	56.4927	12746.7	56.2488	13706.3	41.1061	14738.8	56.4927	15813.7	0.28157
98.172	52.9699	1115.74	3.80029	2086.25	52.9699	2649.49	3.80029	3514	25.6018	4636.62	25.5544	5371.14	59.1214	6071.51	53.3569	7025.17	51.8021	8164.52	58.904	8890.66	3038230	9072.25	25.4776	9715.52	57.2187	10671.5	40.3165	11612.9	56.2569	12746.9	56.2751	13706.4	29.2457	14739	56.2569	15813.8	1.35133
98.2889	41.6698	1115.85	7.22321	2086.37	41.6698	2649.61	7.22321	3514.12	18.1285	4636.73	18.0803	5371.26	52.9448	6071.62	42.0568	7025.29	41.0566	8164.64	57.7071	8890.8	2825350	9072.37	47.6244	9715.64	56.0142	10671.6	28.754	11613	50.6638	12747	56.2432	13706.5	19.6584	14739.1	50.6638	15814	3.3954
98.4059	30.2166	1115.97	12.1224	2086.49	30.2166	2649.72	12.1224	3514.24	10.4594	4636.85	10.4104	5371.38	41.8997	6071.74	30.6037	7025.41	29.853	8164.75	49.6828	8890.94	2952120	9072.49	56.8573	9715.75	48.2438	10671.8	19.5285	11613.1	40.0776	12747.1	54.2213	13706.6	12.554	14739.2	40.0776	15814.1	7.31893
98.5229	21.1432	1116.09	20.1146	2086.6	21.1432	2649.84	20.1146	3514.35	2.56956	4636.97	2.51975	5371.49	30.7187	6071.86	21.5303	7025.52	21.0402	8164.87	37.9646	8891.08	2484360	9072.6	56.8501	9715.87	36.8733	10671.9	12.4373	11613.3	28.4782	12747.2	45.6903	13706.7	6.47767	14739.3	28.4782	15814.2	13.8279
98.6399	13.8311	1116.2	39.1082	2086.72	13.8311	2649.96	39.1082	3514.47	1.75059	4637.09	1.69998	5371.61	21.6614	6071.97	14.2181	7025.64	13.8139	8164.99	26.9023	8891.21	2560240	9072.72	55.2848	9715.99	25.8809	10672	5.60602	11613.4	19.2694	12747.3	34.1218	13706.9	1.85134	14739.4	19.2694	15814.3	25.4776
98.7569	6.75933	1116.32	57.2724	2086.84	6.75933	2650.07	57.2724	3514.59	0.96152	4637.2	0.91011	5371.73	14.1139	6072.09	7.14636	7025.76	6.27787	8165.1	18.3725	8891.35	2118040	9072.84	47.1086	9716.1	17.7636	10672.1	1.08691	11613.5	12.1907	12747.4	23.4663	13707	1.77015	14739.5	12.1907	15814.4	47.6244
98.8738	1.97466	1116.44	58.0168	2086.95	1.97466	2650.19	58.0168	3514.7	1.75713	4637.32	1.70492	5371.85	6.3402	6072.21	2.36169	7025.88	0.72707	8165.22	10.9366	8891.49	2704810	9072.95	35.4162	9716.22	11.0793	10672.2	0.90474	11613.6	5.36669	12747.6	15.5898	13707.1	1.10613	14739.7	5.36669	15814.5	56.8573
98.9908	1.7261	1116.56	58.2082	2087.07	1.7261	2650.31	58.2082	3514.82	3.80029	4637.44	3.74728	5371.96	1.38561	6072.32	2.11314	7025.99	0.3337	8165.34	3.19454	8891.63	3455870	9073.07	24.2911	9716.34	4.09118	10672.3	0.58266	11613.7	0.96288	12747.7	8.94901	13707.2	0.42755	14739.8	0.96288	15814.7	56.8501
99.1077	1.14076	1116.67	57.0113	2087.19	1.14076	2650.43	57.0113	3514.94	7.22321	4637.55	7.1694	5372.08	0.86071	6072.44	1.52779	7026.11	0.01213	8165.45	1.03547	8891.77	3663650	9073.19	16.0081	9716.45	2.72057	10672.5	1.65235	11613.8	0.7733	12747.8	1.53186	13707.3	1.05387	14739.9	0.7733	15814.8	55.2848
99.2247	0.73127	1116.79	49.1385	2087.3	0.73127	2650.54	49.1385	3515.06	12.1224	4637.67	12.0678	5372.2	0.38008	6072.56	1.1183	7026.23	1.27116	8165.57	0.55378	8891.91	3725690	9073.31	9.22193	9716.57	2.00711	10672.6	3.69636	11614	0.44647	12747.9	1.02629	13707.4	2.66069	14740	0.44647	15814.9	47.1086
99.3417	1.80553	1116.91	38.7351	2087.42	1.80553	2650.66	38.7351	3515.17	20.1146	4637.79	20.0592	5372.31	1.57702	6072.68	2.19257	7026.34	3.64953	8165.69	0.65183	8892.05	4933790	9073.42	1.91599	9716.69	1.1391	10672.7	7.61982	11614.1	1.52563	12748	0.48907	13707.6	6.03364	14740.1	1.52563	15815	35.4162
99.4587	3.99354	1117.02	29.0739	2087.54	3.99354	2650.78	29.0739	3515.29	39.1082	4637.9	39.0521	5372.43	3.86636	6072.79	4.38057	7026.46	7.73179	8165.81	2.47243	8892.19	3176130	9073.54	0.43302	9716.81	0.90134	10672.8	14.1287	11614.2	3.56268	12748.1	0.84604	13707.7	11.9266	14740.2	3.56268	15815.1	24.2911
99.5757	7.74597	1117.14	21.134	2087.66	7.74597	2650.89	21.134	3515.41	57.2724	4638.02	57.2154	5372.55	7.89078	6072.91	8.133	7026.58	13.4796	8165.92	5.10936	8892.32	3252070	9073.66	-0.03964	9716.92	2.12265	10672.9	25.7784	11614.3	7.52127	12748.3	2.5912	13707.8	21.5412	14740.4	7.52127	15815.2	16.0081
99.6926	13.2609	1117.26	13.6399	2087.77	13.2609	2651.01	13.6399	3515.52	58.0168	4638.14	57.959	5372.66	13.7052	6073.03	13.6479	7026.69	23.5956	8166.04	9.8074	8892.46	2740270	9073.77	0.16146	9717.04	4.19149	10673	47.925	11614.4	14.1075	12748.4	5.24845	13707.9	39.4714	14740.5	14.1075	15815.4	9.22193
99.8096	22.606	1117.38	5.3993	2087.89	22.606	2651.13	5.3993	3515.64	58.2082	4638.26	58.1495	5372.78	24.2666	6073.14	22.993	7026.81	46.1431	8166.16	16.9978	8892.6	3553200	9073.89	1.81144	9717.16	8.83983	10673.2	57.1579	11614.5	25.9823	12748.5	10.5327	13708	56.3815	14740.6	25.9823	15815.5	1.91599
99.9266	43.2777	1117.49	1.85212	2088.01	43.2777	2651.24	1.85212	3515.76	57.0113	4638.37	56.9519	5372.9	48.7139	6073.26	43.6647	7026.93	57.772	8166.27	31.0196	8892.74	3793310	9074.01	4.32505	9717.27	16.4139	10673.3	57.1507	11614.7	48.3817	12748.6	19.1356	13708.1	56.2411	14740.7	48.3817	15815.6	0.43302
100.044	59.4018	1117.61	0.98316	2088.12	59.4018	2651.36	0.98316	3515.88	49.1385	4638.49	49.0783	5373.02	59.7604	6073.38	59.7888	7027.05	57.8866	8166.39	56.8313	8892.88	4372930	9074.12	9.38946	9717.39	30.8796	10673.4	55.5853	11614.8	56.6655	12748.7	36.0743	13708.3	54.8584	14740.8	56.6655	15815.7	-0.03964
100.161	57.8256	1117.73	0.89168	2088.24	57.8256	2651.48	0.89168	3515.99	38.7351	4638.61	38.6741	5373.13	59.8165	6073.49	58.2126	7027.16	57.754	8166.51	58.864	8893.02	3109040	9074.24	17.5261	9717.51	54.5031	10673.5	47.409	11614.9	56.676	12748.9	56.2685	13708.4	47.0973	14741	56.676	15815.8	0.16146
100.278	48.8768	1117.84	2.45596	2088.36	48.8768	2651.6	2.45596	3516.11	29.0739	4638.72	29.0121	5373.25	59.6756	6073.61	49.2638	7027.28	55.7485	8166.62	58.6893	8893.16	2487420	9074.36	33.3752	9717.62	57.3175	10673.6	35.7166	11615	56.6376	12749	56.5195	13708.5	35.5891	14741.1	56.6376	15815.9	1.81144
100.394	36.609	1117.96	5.09619	2088.47	36.609	2651.71	5.09619	3516.23	21.134	4638.84	21.0714	5373.37	57.2316	6073.73	36.996	7027.4	46.8544	8166.74	58.4371	8893.3	2848710	9074.48	56.3629	9717.74	57.4799	10673.7	24.5914	11615.1	54.4888	12749.1	56.4927	13708.6	24.4325	14741.2	54.4888	15816.1	4.32505
100.511	25.76	1118.08	9.34109	2088.59	25.76	2651.83	9.34109	3516.34	13.6399	4638.96	13.5765	5373.48	47.7921	6073.85	26.147	7027.51	35.4651	8166.86	54.2184	8893.44	2864850	9074.59	56.9932	9717.86	52.8286	10673.9	16.3084	11615.2	45.8435	12749.2	56.2569	13708.7	16.2644	14741.3	45.8435	15816.2	9.38946
100.628	17.4319	1118.19	15.4084	2088.71	17.4319	2651.95	15.4084	3516.46	5.3993	4639.07	5.3351	5373.6	36.2108	6073.96	17.819	7027.63	25.2954	8166.98	43.7646	8893.57	3255280	9074.71	56.9944	9717.98	42.5673	10674	9.5221	11615.4	34.23	12749.3	50.6638	13708.8	9.7635	14741.4	34.23	15816.3	17.5261
100.745	10.3865	1118.31	26.963	2088.83	10.3865	2652.06	26.963	3516.58	1.85212	4639.19	1.78712	5373.72	25.9271	6074.08	10.7736	7027.75	17.5173	8167.09	32.0102	8893.71	3114290	9074.83	56.8612	9718.09	30.7769	10674.1	2.2161	11615.5	23.5529	12749.4	40.0776	13709	3.60165	14741.5	23.5529	15816.4	33.3752
100.862	3.09227	1118.43	54.9035	2088.94	3.09227	2652.18	54.9035	3516.69	0.98316	4639.31	0.91736	5373.84	17.9198	6074.2	3.4793	7027.86	10.3214	8167.21	22.2506	8893.85	3294450	9074.94	51.6876	9718.21	21.3477	10674.2	0.73306	11615.6	15.6548	12749.6	28.4782	13709.1	2.17807	14741.7	15.6548	15816.5	56.3629
100.979	1.55651	1118.55	57.5392	2089.06	1.55651	2652.3	57.5392	3516.81	0.89168	4639.43	0.82509	5373.95	10.2135	6074.31	1.94354	7027.98	2.17556	8167.33	14.4468	8893.99	2931280	9075.06	41.2467	9718.33	14.1639	10674.3	0.26034	11615.7	9.02195	12749.7	19.2694	13709.2	1.74599	14741.8	9.02195	15816.7	56.9932
101.096	1.09246	1118.66	57.9544	2089.18	1.09246	2652.41	57.9544	3516.93	2.45596	4639.54	2.38856	5374.07	2.14687	6074.43	1.4795	7028.1	0.67017	8167.44	7.17815	8894.13	2825600	9075.18	29.4655	9718.44	7.74489	10674.4	0.46137	11615.8	1.61254	12749.8	12.1907	13709.3	1.09853	14741.9	1.61254	15816.8	56.9944
101.213	0.53682	1118.78	58.0319	2089.29	0.53682	2652.53	58.0319	3517.05	5.09619	4639.66	5.02799	5374.19	1.22721	6074.55	0.92386	7028.22	0.09806	8167.56	0.71272	8894.27	2976080	9075.3	19.9485	9718.56	2.7133	10674.6	2.11128	11615.9	1.07688	12749.9	5.36669	13709.4	0.86702	14742	1.07688	15816.9	56.8612
101.33	0.54974	1118.9	53.4631	2089.41	0.54974	2652.65	53.4631	3517.16	9.34109	4639.78	9.27209	5374.3	0.51311	6074.66	0.93678	7028.33	0.41177	8167.68	0.71484	8894.41	3236460	9075.41	12.7042	9718.68	2.22038	10674.7	4.62483	11616.1	0.5803	12750	0.96288	13709.5	2.09636	14742.1	0.5803	15817	51.6876
101.447	2.10042	1119.01	43.5491	2089.53	2.10042	2652.77	43.5491	3517.28	15.4084	4639.89	15.3386	5374.42	0.86486	6074.78	2.48745	7028.45	2.3167	8167.8	0.20955	8894.55	3068570	9075.53	5.93945	9718.8	1.16695	10674.8	9.68918	11616.2	0.89081	12750.1	0.7733	13709.7	4.19906	14742.2	0.89081	15817.1	41.2467
101.564	4.78469	1119.13	33.4163	2089.64	4.78469	2652.88	33.4163	3517.4	26.963	4640.01	26.8924	5374.54	2.68798	6074.9	5.17172	7028.57	5.2878	8167.91	1.28339	8894.68	3056600	9075.65	0.80118	9718.91	0.31575	10674.9	17.8257	11616.3	2.62162	12750.3	0.44647	13709.8	8.91125	14742.4	2.62162	15817.2	29.4655
101.681	9.38296	1119.25	24.6193	2089.76	9.38296	2653	24.6193	3517.51	54.9035	4640.13	54.8321	5374.65	5.70809	6075.02	9.76999	7028.68	10.1522	8168.03	3.59173	8894.82	2956570	9075.76	0.67514	9719.03	1.04828	10675	33.6748	11616.4	5.2597	12750.4	1.52563	13709.9	16.3151	14742.5	5.2597	15817.4	19.9485
101.798	16.0095	1119.36	17.1931	2089.88	16.0095	2653.12	17.1931	3517.63	57.5392	4640.24	57.467	5374.77	10.6204	6075.13	16.3965	7028.8	17.3538	8168.15	7.24544	8894.96	3055710	9075.88	0.25717	9719.15	2.68301	10675.1	56.6624	11616.5	10.5337	12750.5	3.56268	13710	29.6347	14742.6	10.5337	15817.5	12.7042
101.915	29.0301	1119.48	9.51853	2090	29.0301	2653.23	9.51853	3517.75	57.9544	4640.36	57.8814	5374.89	18.133	6075.25	29.4171	7028.92	32.2618	8168.26	12.907	8895.1	3014140	9076	1.20637	9719.26	6.0742	10675.3	57.2926	11616.6	19.1193	12750.6	7.52127	13710.1	52.0762	14742.7	19.1193	15817.6	5.93945
102.032	55.0568	1119.6	2.23906	2090.11	55.0568	2653.35	2.23906	3517.86	58.0319	4640.48	57.9582	5375.01	34.4844	6075.37	55.4438	7029.03	56.7929	8168.38	22.6615	8895.24	2929640	9076.11	3.17914	9719.38	12.0409	10675.4	57.2938	11616.8	36.0224	12750.7	14.1075	13710.2	56.3756	14742.8	36.0224	15817.7	0.80118
102.149	58.8138	1119.71	1.42599	2090.23	58.8138	2653.47	1.42599	3517.98	53.4631	4640.6	53.3885	5375.12	59.4816	6075.48	59.2008	7029.15	57.3978	8168.5	43.1698	8895.38	2999860	9076.23	6.9162	9719.5	22.1619	10675.5	57.1606	11616.9	56.5082	12750.8	25.9823	13710.4	56.0478	14742.9	56.5082	15817.8	0.67514
102.266	58.5763	1119.83	0.71483	2090.35	58.5763	2653.59	0.71483	3518.1	43.5491	4640.71	43.4737	5375.24	59.9885	6075.6	58.9634	7029.27	57.3489	8168.61	59.2891	8895.52	3021400	9076.35	13.2616	9719.61	41.7682	10675.6	51.9869	11617	56.7769	12751	48.3817	13710.5	51.8182	14743.1	56.7769	15817.9	0.25717
102.383	53.6397	1119.95	1.61257	2090.46	53.6397	2653.7	1.61257	3518.22	33.4163	4640.83	33.3402	5375.36	59.9144	6075.72	54.0268	7029.39	57.1491	8168.73	59.2684	8895.66	3014570	9076.47	24.466	9719.73	57.0105	10675.7	41.5459	11617.1	56.7546	12751.1	56.6655	13710.6	41.6376	14743.2	56.7546	15818.1	1.20637
102.5	42.6954	1120.07	3.68511	2090.58	42.6954	2653.82	3.68511	3518.33	24.6193	4640.95	24.5423	5375.47	59.513	6075.84	43.0825	7029.5	51.7921	8168.85	59.0647	8895.79	2943250	9076.58	46.0204	9719.85	57.3921	10675.9	29.7646	11617.2	56.5512	12751.2	56.676	13710.7	29.7517	14743.3	56.5512	15818.2	3.17914
102.617	31.1298	1120.18	7.21239	2090.7	31.1298	2653.94	7.21239	3518.45	17.1931	4641.06	17.1153	5375.59	53.234	6075.95	31.5169	7029.62	41.174	8168.97	57.8639	8895.93	3006910	9076.7	56.3323	9719.97	55.9897	10676	20.2476	11617.3	51.0758	12751.3	56.6376	13710.8	20.054	14743.4	51.0758	15818.3	6.9162
102.734	21.7592	1120.3	12.2314	2090.82	21.7592	2654.05	12.2314	3518.57	9.51853	4641.18	9.43994	5375.71	42.108	6076.07	22.1462	7029.74	29.9613	8169.08	49.9004	8896.07	3072330	9076.82	56.3727	9720.08	47.9617	10676.1	13.0032	11617.5	40.5207	12751.4	54.4888	13710.9	12.9108	14743.5	40.5207	15818.4	13.2616
102.851	14.3452	1120.42	20.5128	2090.93	14.3452	2654.17	20.5128	3518.68	2.23906	4641.3	2.15967	5375.82	30.8838	6076.19	14.7322	7029.85	21.0941	8169.2	38.2101	8896.21	3047390	9076.93	56.3424	9720.2	36.489	10676.2	6.23838	11617.6	28.8712	12751.5	45.8435	13711.1	6.8143	14743.6	28.8712	15818.5	24.466
102.968	7.29202	1120.53	40.4782	2091.05	7.29202	2654.29	40.4782	3518.8	1.42599	4641.41	1.34581	5375.94	21.8101	6076.3	7.67905	7029.97	13.9153	8169.32	27.1469	8896.35	3027520	9077.05	54.7249	9720.32	25.5673	10676.3	1.10005	11617.7	19.5941	12751.7	34.23	13711.2	1.89463	14743.8	19.5941	15818.6	46.0204
103.085	1.76227	1120.65	57.4792	2091.17	1.76227	2654.4	57.4792	3518.92	0.71483	4641.53	0.63384	5376.06	14.2735	6076.42	2.1493	7030.09	6.41243	8169.43	18.5767	8896.49	2919810	9077.17	46.5321	9720.43	17.5263	10676.4	0.97395	11617.8	12.4417	12751.8	23.5529	13711.3	1.86299	14743.9	12.4417	15818.8	56.3323
103.202	1.60484	1120.77	58.1822	2091.28	1.60484	2654.52	58.1822	3519.03	1.61257	4641.65	1.53079	5376.18	6.4784	6076.54	1.99187	7030.2	0.59814	8169.55	11.1121	8896.63	3634130	9077.28	34.9981	9720.55	10.8629	10676.6	0.55591	11617.9	5.63118	12751.9	15.6548	13711.4	1.2266	14744	5.63118	15818.9	56.3727
103.319	1.04069	1120.88	58.3952	2091.4	1.04069	2654.64	58.3952	3519.15	3.68511	4641.77	3.60253	5376.29	1.3489	6076.65	1.42772	7030.32	0.23926	8169.67	3.38683	8896.77	4507800	9077.4	24.1217	9720.67	3.84403	10676.7	1.50505	11618.1	1.06458	12752	9.02195	13711.5	0.53327	14744.1	1.06458	15819	56.3424
103.436	0.56092	1121	57.3611	2091.52	0.56092	2654.76	57.3611	3519.27	7.21239	4641.88	7.12901	5376.41	0.80062	6076.77	0.94795	7030.44	-0.15621	8169.78	1.00383	8896.91	2904800	9077.52	16.0538	9720.78	2.62939	10676.8	3.47775	11618.2	0.90767	12752.1	1.61254	13711.6	1.20478	14744.2	0.90767	15819.1	54.7249
103.553	1.4482	1121.12	49.7006	2091.63	1.4482	2654.87	49.7006	3519.39	12.2314	4642	12.1472	5376.53	0.34673	6076.89	1.83523	7030.56	1.07682	8169.9	0.52349	8897.04	3128590	9077.64	9.30659	9720.9	1.65099	10676.9	7.21475	11618.3	0.58911	12752.2	1.07688	13711.8	2.8292	14744.3	0.58911	15819.2	46.5321
103.67	3.5285	1121.24	39.2994	2091.75	3.5285	2654.99	39.2994	3519.5	20.5128	4642.12	20.4278	5376.64	1.63024	6077.01	3.91554	7030.67	3.41373	8170.02	0.57121	8897.18	3538960	9077.75	1.92125	9721.02	0.6487	10677	13.5601	11618.4	1.66298	12752.4	0.5803	13711.9	6.24513	14744.5	1.66298	15819.3	34.9981
103.787	7.06952	1121.35	29.5882	2091.87	7.06952	2655.11	29.5882	3519.62	40.4782	4642.23	40.3924	5376.76	0.12527	6077.12	7.45655	7030.79	7.40754	8170.14	2.35218	8897.32	3321500	9077.87	0.88173	9721.14	0.66021	10677.1	24.7644	11618.5	3.66839	12752.5	0.89081	13712	12.1824	14744.6	3.66839	15819.5	24.1217
103.904	12.4392	1121.47	21.5608	2091.99	12.4392	2655.22	21.5608	3519.74	57.4792	4642.35	57.3926	5376.88	1.3207	6077.24	12.8263	7030.91	13.0844	8170.25	4.95936	8897.46	3202570	9077.99	0.41237	9721.25	1.99443	10677.3	46.3187	11618.6	7.63727	12752.6	2.62162	13712.1	21.9151	14744.7	7.63727	15819.6	16.0538
104.021	21.2399	1121.59	14.0961	2092.1	21.2399	2655.34	14.0961	3519.85	58.1822	4642.47	58.0948	5376.99	3.54977	6077.36	21.627	7031.02	22.9404	8170.37	9.61065	8897.6	3087150	9078.1	0.66352	9721.37	4.23146	10677.4	56.6306	11618.8	14.2381	12752.7	5.2597	13712.2	40.0466	14744.8	14.2381	15819.7	9.30659
104.138	40.5628	1121.7	5.93301	2092.22	40.5628	2655.46	5.93301	3519.97	58.3952	4642.59	58.307	5377.11	7.36864	6077.47	40.9498	7031.14	44.9841	8170.49	16.6943	8897.74	3178060	9078.22	2.33272	9721.49	8.9746	10677.5	56.6709	11618.9	26.1434	12752.8	10.5337	13712.4	56.4341	14744.9	26.1434	15819.8	1.92125
104.255	58.8919	1121.82	1.86298	2092.34	58.8919	2655.57	1.86298	3520.09	57.3611	4642.7	57.2722	5377.23	12.6869	6077.59	59.2789	7031.26	57.3325	8170.6	30.2894	8897.88	3471170	9078.34	4.88347	9721.6	16.6927	10677.6	56.6405	11619	48.5915	12752.9	19.1193	13712.5	56.2293	14745	48.5915	15819.9	0.88173
104.372	58.807	1121.94	0.98773	2092.45	58.807	2655.69	0.98773	3520.2	49.7006	4642.82	49.6108	5377.35	21.8981	6077.71	59.194	7031.37	57.4611	8170.72	56.182	8898.02	3301910	9078.45	10.0214	9721.72	31.4664	10677.7	55.0229	11619.1	56.8668	12753.1	36.0224	13712.6	54.8441	14745.2	56.8668	15820	0.41237
104.489	57.4917	1122.06	0.93158	2092.57	57.4917	2655.81	0.93158	3520.32	39.2994	4642.94	39.2088	5377.46	45.2675	6077.82	57.8787	7031.49	57.3601	8170.84	58.8981	8898.15	3121580	9078.57	18.3394	9721.84	55.1903	10677.8	46.8301	11619.2	56.8684	12753.2	56.5082	13712.7	47.0285	14745.3	56.8684	15820.2	0.66352
104.606	49.3609	1122.17	2.51347	2092.69	49.3609	2655.93	2.51347	3520.44	29.5882	4643.05	29.4969	5377.58	57.4206	6077.94	49.7479	7031.61	55.5207	8170.95	58.7237	8898.29	2891270	9078.69	34.6748	9721.95	57.7329	10678	35.2961	11619.3	56.8215	12753.3	56.7769	13712.8	35.4945	14745.4	56.8215	15820.3	2.33272
104.722	37.5638	1122.29	5.16523	2092.8	37.5638	2656.04	5.16523	3520.55	21.5608	4643.17	21.4686	5377.7	57.9757	6078.06	37.9508	7031.73	46.7414	8171.07	58.5155	8898.43	2784200	9078.81	56.0398	9722.07	57.8951	10678.1	24.4196	11619.5	54.6588	12753.4	56.7546	13712.9	24.3247	14745.5	54.6588	15820.4	4.88347
104.839	26.8157	1122.41	9.38221	2092.92	26.8157	2656.16	9.38221	3520.67	14.0961	4643.29	14.0031	5377.81	58.0984	6078.18	27.2027	7031.84	35.3269	8171.19	54.2725	8898.57	4264670	9078.92	56.3331	9722.19	53.2084	10678.2	16.3517	11619.6	45.8949	12753.5	56.5512	13713.1	16.1511	14745.6	45.8949	15820.5	10.0214
104.956	18.4428	1122.52	15.4635	2093.04	18.4428	2656.28	15.4635	3520.79	5.93301	4643.4	5.83923	5377.93	55.6716	6078.29	18.8299	7031.96	25.1347	8171.31	43.7921	8898.71	1931260	9079.04	56.2924	9722.31	42.8673	10678.3	9.60435	11619.7	34.2128	12753.6	51.0758	13713.2	9.65139	14745.7	34.2128	15820.6	18.3394
105.073	11.3674	1122.64	27.1134	2093.16	11.3674	2656.39	27.1134	3520.91	1.86298	4643.52	1.7684	5378.05	46.631	6078.41	11.7545	7032.08	17.3547	8171.42	32.0555	8898.85	-1166940	9079.16	56.2189	9722.42	31.0349	10678.4	2.21894	11619.8	23.5406	12753.8	40.5207	13713.3	3.47633	14745.9	23.5406	15820.7	34.6748
105.19	4.08881	1122.76	55.3451	2093.27	4.08881	2656.51	55.3451	3521.02	0.98773	4643.64	0.89236	5378.16	36.2354	6078.53	4.47585	7032.19	10.1821	8171.54	22.2883	8898.99	2406550	9079.27	51.5123	9722.54	21.551	10678.5	1.17936	11619.9	15.6561	12753.9	28.8712	13713.4	2.0234	14746	15.6561	15820.9	56.0398
105.307	1.97971	1122.87	58.1435	2093.39	1.97971	2656.63	58.1435	3521.14	0.93158	4643.76	0.83541	5378.28	26.9627	6078.64	2.36674	7032.31	2.0552	8171.66	14.492	8899.13	547954	9079.39	41.2876	9722.66	14.325	10678.7	0.70994	11620	8.98942	12754	19.5941	13713.5	1.57871	14746.1	8.98942	15821	56.3331
105.424	1.55326	1122.99	58.5292	2093.51	1.55326	2656.74	58.5292	3521.26	2.51347	4643.87	2.4165	5378.4	19.3093	6078.76	1.94029	7032.43	0.53926	8171.77	7.22277	8899.26	1863420	9079.51	29.5949	9722.77	7.90245	10678.8	0.96102	11620.2	1.58662	12754.1	12.4417	13713.6	0.91863	14746.2	1.58662	15821.1	56.2924
105.541	1.25849	1123.11	58.6054	2093.62	1.25849	2656.86	58.6054	3521.37	5.16523	4643.99	5.06746	5378.52	11.7041	6078.88	1.64553	7032.54	-0.06605	8171.89	0.7854	8899.4	2550350	9079.62	20.0259	9722.89	2.83669	10678.9	2.63016	11620.3	1.10077	12754.2	5.63118	13713.8	0.70412	14746.3	1.10077	15821.2	56.2189
105.658	2.54888	1123.22	54.1109	2093.74	2.54888	2656.98	54.1109	3521.49	9.38221	4644.11	9.28364	5378.63	3.2449	6078.99	2.93591	7032.66	0.26493	8172.01	0.78755	8899.54	2680070	9079.74	12.7825	9723.01	2.25649	10679	5.18084	11620.4	0.58555	12754.4	1.06458	13713.9	1.95805	14746.5	0.58555	15821.3	51.5123
105.775	4.87029	1123.34	44.1747	2093.86	4.87029	2657.09	44.1747	3521.61	15.4635	4644.22	15.3641	5378.75	1.55401	6079.11	5.25732	7032.78	2.23988	8172.12	0.25554	8899.68	2943940	9079.86	6.05408	9723.12	1.11205	10679.1	10.3187	11620.5	0.95767	12754.5	0.90767	13714	4.05299	14746.6	0.95767	15821.4	41.2876
105.892	8.88809	1123.46	33.94	2093.97	8.88809	2657.21	33.94	3521.72	27.1134	4644.34	27.0132	5378.87	0.63901	6079.23	9.27512	7032.9	5.28727	8172.24	1.2081	8899.82	2951700	9079.98	0.78324	9723.24	0.34151	10679.2	18.6366	11620.6	2.72937	12754.6	0.58911	13714.1	8.7149	14746.7	2.72937	15821.6	29.5949
106.009	14.7316	1123.58	25.0919	2094.09	14.7316	2657.33	25.0919	3521.84	55.3451	4644.46	55.2441	5378.98	0.98733	6079.35	15.1186	7033.01	10.1636	8172.36	3.47217	8899.96	2922810	9080.09	0.6976	9723.36	1.13428	10679.4	34.972	11620.7	5.4115	12754.7	1.66298	13714.2	16.0521	14746.8	5.4115	15821.7	20.0259
106.126	25.1944	1123.69	17.6449	2094.21	25.1944	2657.45	17.6449	3521.96	58.1435	4644.57	58.0417	5379.1	2.75688	6079.46	25.5815	7033.13	17.364	8172.48	6.95103	8900.1	2967210	9080.21	0.24718	9723.48	2.78046	10679.5	56.3369	11620.9	10.7283	12754.8	3.66839	13714.3	29.2094	14746.9	10.7283	15821.8	12.7825
106.243	48.349	1123.81	9.99667	2094.32	48.349	2657.56	9.99667	3522.08	58.5292	4644.69	58.4266	5379.22	5.77176	6079.58	48.736	7033.25	32.3603	8172.59	12.4709	8900.24	1905380	9080.33	1.1734	9723.59	6.23532	10679.6	56.6302	11621	19.4171	12754.9	7.63727	13714.5	51.5099	14747	19.4171	15821.9	6.05408
106.36	59.44	1123.93	2.34694	2094.44	59.44	2657.68	2.34694	3522.19	58.6054	4644.81	58.502	5379.33	10.2888	6079.7	59.827	7033.36	56.7493	8172.71	21.8863	8900.38	3431660	9080.44	3.14622	9723.71	12.2626	10679.7	56.5894	11621.1	36.6079	12755.1	14.2381	13714.6	55.8942	14747.2	36.6079	15822	0.78324
106.477	59.2624	1124.04	1.52213	2094.56	59.2624	2657.8	1.52213	3522.31	54.1109	4644.93	54.0068	5379.45	17.2072	6079.81	59.6494	7033.48	57.332	8172.83	41.6017	8900.51	3025330	9080.56	6.778	9723.83	22.5163	10679.8	56.5158	11621.2	56.1616	12755.2	26.1434	13714.7	55.5509	14747.3	56.1616	15822.1	0.6976
106.594	55.9443	1124.16	0.79441	2094.68	55.9443	2657.91	0.79441	3522.43	44.1747	4645.04	44.0698	5379.57	31.9804	6079.93	56.3314	7033.6	57.2847	8172.94	58.9535	8900.65	2964960	9080.68	13.0036	9723.94	42.3064	10679.9	51.8092	11621.3	56.3802	12755.3	48.5915	13714.8	51.107	14747.4	56.3802	15822.3	0.24718
106.711	45.7132	1124.28	1.68668	2094.79	45.7132	2658.03	1.68668	3522.54	33.94	4645.16	33.8342	5379.69	55.9718	6080.05	46.1002	7033.71	57.0938	8173.06	58.9155	8900.79	3179830	9080.79	23.94	9724.06	56.7557	10680.1	41.5844	11621.4	56.3424	12755.4	56.8668	13714.9	40.8775	14747.5	56.3424	15822.4	1.1734
106.828	33.9106	1124.39	3.78305	2094.91	33.9106	2658.15	3.78305	3522.66	25.0919	4645.28	24.9853	5379.8	56.9696	6080.16	34.2976	7033.83	51.9245	8173.18	58.7277	8900.93	3053180	9080.91	45.131	9724.18	57.1104	10680.2	29.8916	11621.6	56.0639	12755.5	56.8684	13715	29.0556	14747.6	56.0639	15822.5	3.14622
106.945	23.9726	1124.51	7.30018	2095.03	23.9726	2658.26	7.30018	3522.78	17.6449	4645.39	17.5376	5379.92	57.2612	6080.28	24.3597	7033.95	41.4502	8173.29	57.7535	8901.07	3071420	9081.03	56.7439	9724.29	55.7047	10680.3	20.3225	11621.7	50.5372	12755.6	56.8215	13715.2	19.4937	14747.7	50.5372	15822.6	6.778
107.062	16.2311	1124.63	12.251	2095.14	16.2311	2658.38	12.251	3522.89	9.99667	4645.51	9.8885	5380.04	56.9844	6080.4	16.6182	7034.06	30.2939	8173.41	50.1869	8901.21	3008210	9081.15	56.7899	9724.41	47.7097	10680.4	13.0791	11621.8	40.015	12755.8	54.6588	13715.3	12.3959	14747.9	40.015	15822.7	13.0036
107.179	9.14149	1124.75	20.4127	2095.26	9.14149	2658.5	20.4127	3523.01	2.34694	4645.63	2.23798	5380.15	50.7324	6080.52	9.52852	7034.18	21.3405	8173.53	38.5672	8901.35	3106570	9081.26	56.7386	9724.53	36.2769	10680.5	6.3506	11621.9	28.4526	12755.9	45.8949	13715.4	6.33541	14748	28.4526	15822.9	23.94
107.296	2.12103	1124.86	40.0328	2095.38	2.12103	2658.62	40.0328	3523.13	1.52213	4645.74	1.41237	5380.27	40.632	6080.63	2.50806	7034.3	14.106	8173.65	27.378	8901.49	3105340	9081.38	55.3748	9724.65	25.4109	10680.6	1.0797	11622	19.2271	12756	34.2128	13715.5	1.7957	14748.1	19.2271	15823	45.131
107.413	2.01771	1124.98	56.8845	2095.49	2.01771	2658.73	56.8845	3523.25	0.79441	4645.86	0.68384	5380.39	30.8042	6080.75	2.40474	7034.42	6.64244	8173.76	18.7199	8901.62	3099660	9081.5	47.5447	9724.76	17.392	10680.8	0.99399	11622.1	12.136	12756.1	23.5406	13715.6	1.71823	14748.2	12.136	15823.1	56.7439
107.53	1.51794	1125.1	57.6205	2095.61	1.51794	2658.85	57.6205	3523.36	1.68668	4645.98	1.57532	5380.5	22.5337	6080.87	1.90498	7034.53	0.69869	8173.88	11.2597	8901.76	3057490	9081.61	36.0777	9724.88	10.7319	10680.9	0.5435	11622.3	5.30473	12756.2	15.6561	13715.7	1.12612	14748.3	5.30473	15823.2	56.7899
107.647	0.93908	1125.21	57.8132	2095.73	0.93908	2658.97	57.8132	3523.48	3.78305	4646.1	3.67088	5380.62	15.1239	6080.98	1.32611	7034.65	0.35342	8174	3.57874	8901.9	3106570	9081.73	25.0177	9725	3.72126	10681	1.46966	11622.4	0.78569	12756.3	8.98942	13715.9	0.5199	14748.4	0.78569	15823.3	56.7386
107.764	1.41749	1125.33	56.5417	2095.85	1.41749	2659.08	56.5417	3523.6	7.30018	4646.21	7.18722	5380.74	7.31547	6081.1	1.80453	7034.77	-0.10032	8174.11	0.99328	8902.04	3184360	9081.85	16.7268	9725.11	2.65697	10681.1	3.44241	11622.5	0.60359	12756.5	1.58662	13716	1.08737	14748.6	0.60359	15823.4	55.3748
107.881	3.26469	1125.45	48.5764	2095.96	3.26469	2659.2	48.5764	3523.71	12.251	4646.33	12.1373	5380.85	1.65339	6081.22	3.65172	7034.88	1.01523	8174.23	1.0583	8902.18	3264090	9081.96	9.91234	9725.23	1.85625	10681.2	7.07413	11622.6	0.28157	12756.6	1.10077	13716.1	2.66188	14748.7	0.28157	15823.6	47.5447
107.998	6.38662	1125.57	38.2347	2096.08	6.38662	2659.32	38.2347	3523.83	20.4127	4646.45	20.2982	5380.97	1.08459	6081.33	6.77365	7035	3.30984	8174.35	2.63094	8902.32	3180640	9082.08	2.56404	9725.35	1.01236	10681.4	13.2997	11622.7	1.35133	12756.7	0.58555	13716.2	6.08672	14748.8	1.35133	15823.7	36.0777
108.115	11.4219	1125.68	28.6461	2096.2	11.4219	2659.43	28.6461	3523.95	40.0328	4646.56	39.9175	5381.09	2.18479	6081.45	11.8089	7035.12	7.24015	8174.46	5.07784	8902.46	3212910	9082.2	0.91954	9725.46	0.81251	10681.5	24.236	11622.8	3.3954	12756.8	0.95767	13716.3	12.025	14748.9	3.3954	15823.8	25.0177
108.232	19.1065	1125.8	20.7571	2096.31	19.1065	2659.55	20.7571	3524.07	56.8845	4646.68	56.7684	5381.21	4.28582	6081.57	19.4935	7035.23	12.8721	8174.58	9.34938	8902.6	3015880	9082.32	0.47303	9725.58	2.04567	10681.6	45.427	11623	7.31893	12756.9	2.72937	13716.4	21.8068	14749	7.31893	15823.9	16.7268
108.349	35.3182	1125.92	13.2917	2096.43	35.3182	2659.67	13.2917	3524.18	57.6205	4646.8	57.5035	5381.32	7.9178	6081.69	35.7053	7035.35	22.5329	8174.7	15.8043	8902.73	3192790	9082.43	0.60187	9725.7	4.20176	10681.7	57.0398	11623.1	13.8279	12757	5.4115	13716.6	40.0321	14749.1	13.8279	15824	9.91234
108.466	59.0441	1126.03	4.98715	2096.55	59.0441	2659.79	4.98715	3524.3	57.8132	4646.91	57.6955	5381.44	12.9492	6081.8	59.4311	7035.47	44.1124	8174.81	27.8226	8902.87	2979050	9082.55	2.18548	9725.82	8.89544	10681.8	57.0857	11623.2	25.4776	12757.2	10.7283	13716.7	55.9821	14749.3	25.4776	15824.1	2.56404
108.583	59.1971	1126.15	1.61324	2096.66	59.1971	2659.9	1.61324	3524.42	56.5417	4647.03	56.4231	5381.56	21.5628	6081.92	59.5841	7035.59	57.5088	8174.93	52.6628	8903.01	2981170	9082.67	4.61085	9725.93	16.5708	10681.9	57.0343	11623.3	47.6244	12757.3	19.4171	13716.8	55.7886	14749.4	47.6244	15824.3	0.91954
108.7	58.4553	1126.27	0.74298	2096.78	58.4553	2660.02	0.74298	3524.53	48.5764	4647.15	48.4571	5381.67	43.1905	6082.04	58.8423	7035.7	57.6348	8175.05	58.9155	8903.15	2942420	9082.78	9.54773	9726.05	31.2331	10682.1	55.6705	11623.4	56.8573	12757.4	36.6079	13716.9	54.5463	14749.5	56.8573	15824.4	0.47303
108.816	51.4582	1126.38	0.74313	2096.9	51.4582	2660.14	0.74313	3524.65	38.2347	4647.27	38.1146	5381.79	56.8306	6082.15	51.8452	7035.82	57.5526	8175.17	58.7587	8903.29	2603830	9082.9	17.4905	9726.17	54.5489	10682.2	47.8403	11623.5	56.8501	12757.5	56.1616	13717	47.0423	14749.6	56.8501	15824.5	0.60187
108.933	39.8246	1126.5	2.39769	2097.02	39.8246	2660.25	2.39769	3524.77	28.6461	4647.38	28.5251	5381.91	57.4253	6082.27	40.2117	7035.94	56.004	8175.28	58.5529	8903.43	-2.95213	9083.02	32.9092	9726.28	56.6349	10682.3	36.3733	11623.7	55.2848	12757.6	56.3802	13717.1	35.6693	14749.7	55.2848	15824.6	2.18548
109.05	28.6538	1126.62	5.12934	2097.13	28.6538	2660.37	5.12934	3524.88	20.7571	4647.5	20.6354	5382.02	57.5802	6082.39	29.0408	7036.05	47.5234	8175.4	55.7154	8903.57	4.1187	9083.13	55.5585	9726.4	56.7801	10682.4	25.3132	11623.8	47.1086	12757.7	56.3424	13717.3	24.4592	14749.8	47.1086	15824.7	4.61085
109.167	19.9136	1126.73	9.4265	2097.25	19.9136	2660.49	9.4265	3525	13.2917	4647.62	13.1692	5382.14	55.658	6082.5	20.3006	7036.17	36.1382	8175.52	46.0508	8903.71	12.8327	9083.25	56.096	9726.52	52.1628	10682.5	17.0222	11623.9	35.4162	12757.9	56.0639	13717.4	16.2089	14750	35.4162	15824.8	9.54773
109.284	12.7394	1126.85	15.6482	2097.37	12.7394	2660.61	15.6482	3525.12	4.98715	4647.73	4.8638	5382.26	47.0797	6082.62	13.1265	7036.29	25.801	8175.63	34.3211	8903.85	18.9172	9083.37	56.0483	9726.63	42.0756	10682.6	10.2077	11624	24.2911	12758	50.5372	13717.5	9.67518	14750.1	24.2911	15825	17.4905
109.401	5.58511	1126.97	27.6833	2097.48	5.58511	2660.72	27.6833	3525.24	1.61324	4647.85	1.48908	5382.38	36.7783	6082.74	5.97215	7036.4	17.8901	8175.75	24.0522	8903.98	27.0035	9083.49	55.9852	9726.75	30.4167	10682.8	2.85932	11624.1	16.0081	12758.1	40.015	13717.6	3.53222	14750.2	16.0081	15825.1	32.9092
109.518	2.21703	1127.09	56.0922	2097.6	2.21703	2660.84	56.0922	3525.35	0.74298	4647.97	0.61802	5382.49	27.4432	6082.85	2.60406	7036.52	10.7251	8175.87	15.9039	8904.12	30.3807	9083.6	51.3681	9726.87	21.0104	10682.9	1.21475	11624.3	9.22193	12758.2	28.4526	13717.7	1.86559	14750.3	9.22193	15825.2	55.5585
109.635	1.83414	1127.2	58.4387	2097.72	1.83414	2660.96	58.4387	3525.47	0.74313	4648.08	0.61738	5382.61	19.7738	6082.97	2.22117	7036.64	2.60198	8175.98	8.58278	8904.26	33.258	9083.72	41.2525	9726.99	13.8328	10683	0.76818	11624.4	1.91599	12758.3	19.2271	13717.8	1.45187	14750.4	1.91599	15825.3	56.096
109.752	1.26718	1127.32	58.8406	2097.84	1.26718	2661.07	58.8406	3525.59	2.39769	4648.2	2.27114	5382.73	12.2137	6083.09	1.65421	7036.76	0.67466	8176.1	1.05575	8904.4	35.7376	9083.84	29.5879	9727.1	7.45496	10683.1	0.89696	11624.5	0.43302	12758.4	12.136	13718	0.81302	14750.5	0.43302	15825.4	56.0483
109.869	0.97143	1127.44	58.9026	2097.95	0.97143	2661.19	58.9026	3525.7	5.12934	4648.32	5.00198	5382.84	3.82047	6083.21	1.35846	7036.87	0.08469	8176.22	0.96643	8904.54	37.8983	9083.95	19.9983	9727.22	2.59172	10683.2	2.4805	11624.6	-0.03964	12758.6	5.30473	13718.1	0.55147	14750.7	-0.03964	15825.5	55.9852
109.986	2.22767	1127.55	53.986	2098.07	2.22767	2661.31	53.986	3525.82	9.4265	4648.44	9.29834	5382.96	1.5024	6083.32	2.61471	7036.99	0.27521	8176.34	0.45135	8904.68	39.8111	9084.07	12.6922	9727.34	2.11773	10683.3	4.90581	11624.7	0.16146	12758.7	0.78569	13718.2	1.74053	14750.8	0.16146	15825.7	51.3681
110.103	4.54457	1127.67	43.8829	2098.19	4.54457	2661.42	43.8829	3525.94	15.6482	4648.55	15.5193	5383.08	1.43544	6083.44	4.93161	7037.11	2.06891	8176.45	1.11156	8904.82	41.5046	9084.19	6.02639	9727.45	1.25118	10683.5	9.84263	11624.8	1.81144	12758.8	0.60359	13718.3	3.78214	14750.9	1.81144	15825.8	41.2525
110.22	8.60815	1127.79	33.6848	2098.3	8.60815	2661.54	33.6848	3526.05	27.6833	4648.67	27.5535	5383.19	3.01143	6083.56	8.99518	7037.22	4.93803	8176.57	3.28262	8904.96	43.0207	9084.3	0.79562	9727.57	0.4695	10683.6	17.7853	11625	4.32505	12758.9	0.28157	13718.4	8.36336	14751	4.32505	15825.9	29.5879
110.337	14.5184	1127.9	24.8888	2098.42	14.5184	2661.66	24.8888	3526.17	56.0922	4648.79	55.9616	5383.31	5.57957	6083.67	14.9054	7037.34	9.69049	8176.69	6.45416	8905.09	44.3866	9084.42	0.70926	9727.69	1.12178	10683.7	33.2039	11625.1	9.38946	12759	1.35133	13718.6	15.5648	14751.1	9.38946	15826	19.9983
110.454	25.1285	1128.02	17.4318	2098.54	25.1285	2661.78	17.4318	3526.29	58.4387	4648.9	58.3074	5383.43	9.70504	6083.79	25.5155	7037.46	16.6819	8176.8	11.7014	8905.23	45.6204	9084.54	0.27598	9727.8	2.71576	10683.8	55.8533	11625.2	17.5261	12759.1	3.3954	13718.7	28.443	14751.2	17.5261	15826.1	12.6922
110.571	48.3573	1128.14	9.75423	2098.65	48.3573	2661.89	9.75423	3526.41	58.8406	4649.02	58.7084	5383.55	15.6324	6083.91	48.7443	7037.57	30.9836	8176.92	20.3337	8905.37	46.7446	9084.66	1.16267	9727.92	6.06178	10683.9	56.3906	11625.3	33.3752	12759.3	7.31893	13718.8	50.5348	14751.4	33.3752	15826.2	6.02639
110.688	59.6777	1128.26	2.44043	2098.77	59.6777	2662.01	2.44043	3526.52	58.9026	4649.14	58.7696	5383.66	27.006	6084.02	60.0647	7037.69	56.3938	8177.04	38.182	8905.51	47.773	9084.77	3.09417	9728.04	12.0211	10684	56.3428	11625.4	56.3629	12759.4	13.8279	13718.9	55.8412	14751.5	56.3629	15826.4	0.79562
110.805	59.484	1128.37	1.58971	2098.89	59.484	2662.13	1.58971	3526.64	53.986	4649.25	53.8523	5383.78	54.8539	6084.14	59.871	7037.81	57.3861	8177.15	59.1891	8905.65	48.7169	9084.89	6.73194	9728.16	22.2247	10684.2	56.2797	11625.5	56.9932	12759.5	25.4776	13719	55.5044	14751.6	56.9932	15826.5	0.70926
110.922	56.4415	1128.49	0.89032	2099.01	56.4415	2662.24	0.89032	3526.76	43.8829	4649.37	43.7483	5383.9	57.3196	6084.26	56.8286	7037.93	57.3601	8177.27	59.2777	8905.79	49.5907	9085.01	12.96	9728.27	41.9588	10684.3	51.6625	11625.7	56.9944	12759.6	47.6244	13719.1	51.684	14751.7	56.9944	15826.6	0.27598
111.039	46.4358	1128.61	1.85485	2099.12	46.4358	2662.36	1.85485	3526.87	33.6848	4649.49	33.5495	5384.01	57.7099	6084.38	46.8228	7038.04	57.2081	8177.39	59.0921	8905.93	50.3971	9085.12	23.9392	9728.39	56.672	10684.4	41.5469	11625.8	56.8612	12759.7	56.8573	13719.3	41.8022	14751.8	56.8612	15826.7	1.16267
111.156	34.6108	1128.72	3.97769	2099.24	34.6108	2662.48	3.97769	3526.99	24.8888	4649.6	24.7526	5384.13	57.7595	6084.49	34.9978	7038.16	52.5722	8177.51	58.4898	8906.07	51.123	9085.24	45.1581	9728.51	57.0305	10684.5	29.8822	11625.9	51.6876	12759.9	56.8501	13719.4	30.0212	14752	51.6876	15826.8	3.09417
111.273	24.546	1128.84	7.58928	2099.36	24.546	2662.59	7.58928	3527.11	17.4318	4649.72	17.2948	5384.25	53.1277	6084.61	24.933	7038.28	42.215	8177.62	51.7856	8906.2	51.819	9085.36	56.2227	9728.62	55.8183	10684.6	20.2926	11626	41.2467	12760	55.2848	13719.5	20.1644	14752.1	41.2467	15826.9	6.73194
111.39	16.6793	1128.96	12.6627	2099.47	16.6793	2662.71	12.6627	3527.22	9.75423	4649.84	9.61648	5384.36	43.3309	6084.73	17.0663	7038.39	30.9153	8177.74	40.3597	8906.34	52.4659	9085.47	56.235	9728.74	48.0917	10684.7	12.9864	11626.1	29.4655	12760.1	47.1086	13719.6	12.9161	14752.2	29.4655	15827.1	12.96
111.507	9.59164	1129.08	21.1218	2099.59	9.59164	2662.83	21.1218	3527.34	2.44043	4649.96	2.30189	5384.48	33.268	6084.84	9.97867	7038.51	21.8062	8177.86	28.9084	8906.48	53.0673	9085.59	56.1731	9728.86	36.7186	10684.9	6.3205	11626.2	19.9485	12760.2	35.4162	13719.7	6.74668	14752.3	19.9485	15827.2	23.9392
111.624	2.30067	1129.19	41.9389	2099.71	2.30067	2662.95	41.9389	3527.46	1.58971	4650.07	1.45037	5384.6	24.507	6084.96	2.6877	7038.63	14.5397	8177.97	19.8735	8906.62	53.6277	9085.71	54.7018	9728.97	25.7681	10685	1.08966	11626.4	12.7042	12760.3	24.2911	13719.8	1.6042	14752.4	12.7042	15827.3	45.1581
111.741	2.03528	1129.31	57.7958	2099.82	2.03528	2663.06	57.7958	3527.57	0.89032	4650.19	0.75018	5384.72	17.1063	6085.08	2.42231	7038.74	7.14119	8178.09	12.3255	8906.76	54.1484	9085.83	46.7429	9729.09	17.6301	10685.1	1.00324	11626.5	5.93945	12760.4	16.0081	13720	1.65017	14752.5	5.93945	15827.4	56.2227
111.858	1.49919	1129.43	58.4599	2099.94	1.49919	2663.18	58.4599	3527.69	1.85485	4650.31	1.71391	5384.83	9.46944	6085.19	1.88622	7038.86	0.53375	8178.21	4.77922	8906.9	54.6115	9085.94	35.3188	9729.21	10.9499	10685.2	0.56989	11626.6	0.80118	12760.6	9.22193	13720.1	1.09267	14752.7	0.80118	15827.5	56.235
111.975	0.90012	1129.54	58.6849	2100.06	0.90012	2663.3	58.6849	3527.81	3.97769	4650.42	3.83595	5384.95	2.1101	6085.31	1.28715	7038.98	0.25437	8178.32	0.88058	8907.04	55.0652	9086.06	24.3713	9729.33	3.94579	10685.3	1.45651	11626.7	0.67514	12760.7	1.91599	13720.2	0.42006	14752.8	0.67514	15827.6	56.1731
112.092	1.31819	1129.66	57.177	2100.18	1.31819	2663.41	57.177	3527.93	7.58928	4650.54	7.44674	5385.07	1.32373	6085.43	1.70522	7039.1	-0.25594	8178.44	0.56675	8907.18	55.4952	9086.18	16.1943	9729.44	2.50851	10685.4	3.38795	11626.8	0.25717	12760.8	0.43302	13720.3	0.98821	14752.9	0.25717	15827.8	54.7018
112.209	3.17046	1129.78	48.8983	2100.29	3.17046	2663.53	48.8983	3528.04	12.6627	4650.66	12.5194	5385.18	0.60471	6085.55	3.5575	7039.21	0.78363	8178.56	0.35556	8907.32	55.9032	9086.29	9.40736	9729.56	1.70976	10685.6	7.02566	11626.9	1.20637	12760.9	-0.03964	13720.4	2.5756	14753	1.20637	15827.9	46.7429
112.326	6.2257	1129.89	38.4342	2100.41	6.2257	2663.65	38.4342	3528.16	21.1218	4650.77	20.9777	5385.3	1.52188	6085.66	6.61273	7039.33	3.10719	8178.68	1.86953	8907.45	56.2849	9086.41	2.03625	9729.68	0.69356	10685.7	13.2536	11627.1	3.17914	12761	0.16146	13720.5	5.87425	14753.1	3.17914	15828	35.3188
112.443	11.2098	1130.01	28.8526	2100.53	11.2098	2663.76	28.8526	3528.28	41.9389	4650.89	41.794	5385.42	3.5288	6085.78	11.5969	7039.45	6.87646	8178.79	4.29785	8907.59	56.6494	9086.53	0.83837	9729.79	0.58398	10685.8	24.2328	11627.2	6.9162	12761.1	1.81144	13720.7	11.7327	14753.2	6.9162	15828.1	24.3713
112.56	18.6159	1130.13	20.9968	2100.64	18.6159	2663.88	20.9968	3528.39	57.7958	4651.01	57.6501	5385.53	7.0848	6085.9	19.003	7039.56	12.3522	8178.91	8.53964	8907.73	56.9882	9086.64	0.4047	9729.91	1.88506	10685.9	45.4516	11627.3	13.2616	12761.3	4.32505	13720.8	21.2812	14753.4	13.2616	15828.2	16.1943
112.677	34.3111	1130.24	13.5112	2100.76	34.3111	2664	13.5112	3528.51	58.4599	4651.13	58.3134	5385.65	12.0491	6086.01	34.6981	7039.68	21.5142	8179.03	14.9407	8907.87	57.3073	9086.76	0.5041	9730.03	4.0036	10686	56.5162	11627.4	24.466	12761.4	9.38946	13720.9	39.1316	14753.5	24.466	15828.4	9.40736
112.794	59.0651	1130.36	5.15551	2100.88	59.0651	2664.11	5.15551	3528.63	58.6849	4651.24	58.5375	5385.77	20.2029	6086.13	59.4521	7039.8	41.9469	8179.14	26.5773	8908.01	57.6102	9086.88	2.06847	9730.14	8.60839	10686.1	56.5284	11627.5	46.0204	12761.5	17.5261	13721	56.0414	14753.6	46.0204	15828.5	2.03625
112.91	59.3624	1130.48	1.87888	2100.99	59.3624	2664.23	1.87888	3528.74	57.177	4651.36	57.0289	5385.89	39.8411	6086.25	59.7494	7039.91	57.0971	8179.26	50.6683	8908.15	57.8955	9087	4.50641	9730.26	16.109	10686.3	56.4664	11627.6	56.3323	12761.6	33.3752	13721.1	55.8477	14753.7	56.3323	15828.6	0.83837
113.027	58.8218	1130.6	0.9893	2101.11	58.8218	2664.35	0.9893	3528.86	48.8983	4651.48	48.7494	5386	56.7444	6086.36	59.2088	7040.03	57.2241	8179.38	59.1883	8908.29	58.164	9087.11	9.48716	9730.38	30.3449	10686.4	54.995	11627.8	56.3727	12761.7	56.3629	13721.2	54.5789	14753.8	56.3727	15828.7	0.4047
113.144	52.3367	1130.71	1.07741	2101.23	52.3367	2664.47	1.07741	3528.98	38.4342	4651.59	38.2845	5386.12	57.4297	6086.48	52.7238	7040.15	57.1471	8179.49	59.0326	8908.43	58.4132	9087.23	17.4873	9730.5	54.0188	10686.5	47.0361	11627.9	56.3424	12761.8	56.9932	13721.4	46.943	14753.9	56.3424	15828.8	0.5041
113.261	40.8943	1130.83	2.76549	2101.34	40.8943	2664.58	2.76549	3529.1	28.8526	4651.71	28.702	5386.24	57.6268	6086.6	41.2814	7040.27	55.8389	8179.61	58.8092	8908.56	58.6536	9087.35	33.076	9730.61	57.4576	10686.6	35.6119	11628	54.7249	12762	56.9944	13721.5	35.4706	14754.1	54.7249	15828.9	2.06847
113.378	29.6208	1130.95	5.51073	2101.46	29.6208	2664.7	5.51073	3529.21	20.9968	4651.83	20.8455	5386.35	56.2135	6086.72	30.0079	7040.38	47.7127	8179.73	56.1815	8908.7	58.8787	9087.46	56.0719	9730.73	57.6844	10686.7	24.6643	11628.1	46.5321	12762.1	56.8612	13721.6	24.2515	14754.2	46.5321	15829.1	4.50641
113.495	20.7145	1131.06	9.83439	2101.58	20.7145	2664.82	9.83439	3529.33	13.5112	4651.94	13.3591	5386.47	48.0807	6086.83	21.1016	7040.5	36.4492	8179.85	46.673	8908.84	59.0922	9087.58	56.7184	9730.85	53.3021	10686.9	16.4873	11628.2	34.9981	12762.2	51.6876	13721.7	16.0325	14754.3	34.9981	15829.2	9.48716
113.612	13.4483	1131.18	16.1342	2101.7	13.4483	2664.93	16.1342	3529.45	5.15551	4652.06	5.00258	5386.59	37.7445	6086.95	13.8353	7040.62	26.046	8179.96	34.8396	8908.98	59.2863	9087.7	56.6964	9730.96	43.1604	10687	9.70029	11628.3	24.1217	12762.3	41.2467	13721.8	9.51806	14754.4	24.1217	15829.3	17.4873
113.729	6.285	1131.3	28.574	2101.81	6.285	2665.05	28.574	3529.56	1.87888	4652.18	1.72515	5386.7	28.274	6087.07	6.67203	7040.73	18.0581	8180.08	24.4224	8909.12	59.4775	9087.81	56.6319	9731.08	31.4173	10687.1	2.32912	11628.5	16.0538	12762.4	29.4655	13721.9	3.36001	14754.5	16.0538	15829.4	33.076
113.846	2.17441	1131.41	56.2341	2101.93	2.17441	2665.17	56.2341	3529.68	0.9893	4652.3	0.83477	5386.82	20.4597	6087.18	2.56144	7040.85	10.95	8180.2	16.272	8909.26	59.6589	9087.93	52.0253	9731.2	21.7852	10687.2	1.13118	11628.6	9.30659	12762.5	19.9485	13722.1	1.736	14754.6	9.30659	15829.5	56.0719
113.963	1.85883	1131.53	57.8339	2102.05	1.85883	2665.28	57.8339	3529.8	1.07741	4652.41	0.92208	5386.94	12.9423	6087.3	2.24586	7040.97	2.89745	8180.31	8.97218	8909.4	59.8282	9088.05	41.7906	9731.31	14.5006	10687.3	0.69744	11628.7	1.92125	12762.7	12.7042	13722.2	1.26233	14754.8	1.92125	15829.6	56.7184
114.08	1.2715	1131.65	58.2284	2102.16	1.2715	2665.4	58.2284	3529.91	2.76549	4652.53	2.60936	5387.06	4.70559	6087.42	1.65853	7041.09	0.53942	8180.43	1.23565	8909.54	59.9883	9088.17	30.0216	9731.43	8.11254	10687.4	0.79677	11628.8	0.88173	12762.8	5.93945	13722.3	0.59918	14754.9	0.88173	15829.8	56.6964
114.197	0.92627	1131.77	58.2902	2102.28	0.92627	2665.52	58.2902	3530.03	5.51073	4652.65	5.3538	5387.17	1.60923	6087.53	1.3133	7041.2	-0.04754	8180.55	0.8896	8909.67	60.1382	9088.28	20.3334	9731.55	2.82681	10687.6	2.36108	11628.9	0.41237	12762.9	0.80118	13722.4	0.39061	14755	0.41237	15829.9	56.6319
114.314	2.11394	1131.88	53.5151	2102.4	2.11394	2665.64	53.5151	3530.15	9.83439	4652.76	9.67666	5387.29	0.72613	6087.65	2.50098	7041.32	0.0569	8180.66	0.35706	8909.81	60.2841	9088.4	12.9799	9731.67	2.36806	10687.7	4.79895	11629	0.66352	12763	0.67514	13722.5	1.69128	14755.1	0.66352	15830	52.0253
114.431	4.38119	1132	43.5894	2102.51	4.38119	2665.75	43.5894	3530.27	16.1342	4652.88	15.9756	5387.41	0.72197	6087.77	4.76823	7041.44	1.84179	8180.78	0.99972	8909.95	60.4182	9088.52	6.30824	9731.78	1.53675	10687.8	9.77964	11629.2	2.33272	12763.1	0.25717	13722.6	3.80693	14755.2	2.33272	15830.1	41.7906
114.548	8.36131	1132.12	33.4575	2102.63	8.36131	2665.87	33.4575	3530.38	28.574	4653	28.4147	5387.52	2.3275	6087.89	8.74834	7041.55	4.68052	8180.9	3.15255	8910.09	60.5441	9088.63	0.60239	9731.9	0.84569	10687.9	17.7797	11629.3	4.88347	12763.2	1.20637	13722.8	8.48938	14755.3	4.88347	15830.2	30.0216
114.665	14.1576	1132.23	24.6942	2102.75	14.1576	2665.99	24.6942	3530.5	56.2341	4653.11	56.074	5387.64	4.9719	6088	14.5446	7041.67	9.41271	8181.02	6.24349	8910.23	60.6585	9088.75	0.58305	9732.02	1.45417	10688	33.3684	11629.4	10.0214	12763.4	3.17914	13722.9	15.8577	14755.5	10.0214	15830.3	20.3334
114.782	24.3534	1132.35	17.2654	2102.87	24.3534	2666.1	17.2654	3530.62	57.8339	4653.23	57.6729	5387.76	9.2193	6088.12	24.7405	7041.79	16.1962	8181.13	11.4192	8910.37	60.7706	9088.87	0.15899	9732.13	3.01992	10688.1	56.3642	11629.5	18.3394	12763.5	6.9162	13723	29.0769	14755.6	18.3394	15830.5	12.9799
114.899	46.8512	1132.47	9.61556	2102.98	46.8512	2666.22	9.61556	3530.73	58.2284	4653.35	58.0666	5387.88	15.3903	6088.24	47.2382	7041.9	29.9259	8181.25	19.896	8910.51	60.8638	9088.98	1.13497	9732.25	6.40524	10688.3	57.0106	11629.6	34.6748	12763.6	13.2616	13723.1	51.4599	14755.7	34.6748	15830.6	6.30824
115.016	59.5716	1132.59	2.34962	2103.1	59.5716	2666.34	2.34962	3530.85	58.2902	4653.47	58.1277	5387.99	27.2492	6088.35	59.9586	7042.02	56.0858	8181.37	37.2986	8910.65	60.9417	9089.1	3.12051	9732.37	12.4497	10688.4	56.9885	11629.8	56.0398	12763.7	24.466	13723.2	55.6097	14755.8	56.0398	15830.7	0.60239
115.133	59.4331	1132.7	1.49544	2103.22	59.4331	2666.45	1.49544	3530.97	53.5151	4653.58	53.3518	5388.11	55.3869	6088.47	59.8201	7042.14	57.9296	8181.48	58.6333	8910.79	61.0448	9089.22	6.79168	9732.48	22.8503	10688.5	56.924	11629.9	56.3331	12763.8	46.0204	13723.3	55.2538	14755.9	56.3331	15830.8	0.58305
115.25	56.8696	1132.82	0.76755	2103.33	56.8696	2666.57	0.76755	3531.09	43.5894	4653.7	43.4253	5388.23	57.5874	6088.59	57.2566	7042.26	57.9403	8181.6	58.7222	8910.92	61.152	9089.33	13.0638	9732.6	42.8911	10688.6	52.3173	11630	56.2924	12763.9	56.3323	13723.5	51.076	14756	56.2924	15830.9	0.15899
115.367	47.2649	1132.94	1.66306	2103.45	47.2649	2666.69	1.66306	3531.2	33.4575	4653.82	33.2926	5388.34	57.9592	6088.7	47.6519	7042.37	54.2718	8181.72	58.5034	8911.06	61.2321	9089.45	24.1103	9732.72	56.7445	10688.7	42.0825	11630.1	56.2189	12764.1	56.3727	13723.6	40.99	14756.2	56.2189	15831	1.13497
115.484	35.3988	1133.05	3.76229	2103.57	35.3988	2666.81	3.76229	3531.32	24.6942	4653.93	24.5284	5388.46	58.0321	6088.82	35.7859	7042.49	44.062	8181.84	58.0538	8911.2	61.307	9089.57	45.4322	9732.83	57.0688	10688.8	30.3135	11630.2	51.5123	12764.2	56.3424	13723.7	29.1852	14756.3	51.5123	15831.2	3.12051
115.601	25.1711	1133.17	7.2946	2103.68	25.1711	2666.92	7.2946	3531.44	17.2654	4654.05	17.0989	5388.58	53.4238	6088.94	25.5581	7042.61	32.4147	8181.95	51.8949	8911.34	61.3788	9089.69	56.7086	9732.95	55.8254	10689	20.6253	11630.3	41.2876	12764.3	54.7249	13723.8	19.5074	14756.4	41.2876	15831.3	6.79168
115.718	17.2257	1133.29	12.2513	2103.8	17.2257	2667.04	12.2513	3531.55	9.61556	4654.17	9.44824	5388.69	43.5656	6089.06	17.6128	7042.72	22.7799	8182.07	40.7689	8911.48	61.4444	9089.8	56.7236	9733.07	48.0678	10689.1	13.2716	11630.5	29.5949	12764.4	46.5321	13723.9	12.3464	14756.5	29.5949	15831.4	13.0638
115.835	10.1273	1133.4	20.455	2103.92	10.1273	2667.16	20.455	3531.67	2.34962	4654.28	2.18149	5388.81	33.4043	6089.17	10.5143	7042.84	15.2834	8182.19	29.2782	8911.62	61.4987	9089.92	56.6763	9733.19	36.7164	10689.2	6.59993	11630.6	20.0259	12764.5	34.9981	13724	6.24184	14756.6	20.0259	15831.5	24.1103
115.952	2.67234	1133.52	40.2929	2104.04	2.67234	2667.27	40.2929	3531.79	1.49544	4654.4	1.32652	5388.93	24.6402	6089.29	3.05937	7042.96	7.86993	8182.3	20.165	8911.76	61.5398	9090.04	55.1445	9733.3	25.7897	10689.3	0.89402	11630.7	12.7825	12764.6	24.1217	13724.2	1.61198	14756.7	12.7825	15831.6	45.4322
116.069	2.03453	1133.64	57.2386	2104.15	2.03453	2667.39	57.2386	3531.9	0.76755	4654.52	0.59783	5389.05	17.2086	6089.41	2.42157	7043.07	0.27814	8182.42	12.5962	8911.9	61.5885	9090.15	47.1419	9733.42	17.657	10689.4	0.87461	11630.8	6.05408	12764.8	16.0538	13724.3	1.57943	14756.9	6.05408	15831.7	56.7086
116.186	1.5258	1133.76	57.9843	2104.27	1.5258	2667.51	57.9843	3532.02	1.66306	4654.64	1.49254	5389.16	9.55679	6089.52	1.91283	7043.19	-0.00545	8182.54	5.10715	8912.03	61.658	9090.27	35.642	9733.54	10.9699	10689.5	0.45049	11630.9	0.78324	12764.9	9.30659	13724.4	1.01558	14757	0.78324	15831.9	56.7236
116.303	0.94416	1133.87	58.1921	2104.39	0.94416	2667.62	58.1921	3532.14	3.76229	4654.75	3.59097	5389.28	2.44462	6089.64	1.3312	7043.31	-0.58806	8182.65	1.02546	8912.17	61.7251	9090.39	24.6055	9733.65	3.96919	10689.7	1.42641	11631	0.6976	12765	1.92125	13724.5	0.41586	14757.1	0.6976	15832	56.6763
116.42	1.19185	1133.99	56.8407	2104.5	1.19185	2667.74	56.8407	3532.26	7.2946	4654.87	7.12248	5389.4	1.55545	6089.76	1.57888	7043.43	0.26769	8182.77	0.73414	8912.31	61.7762	9090.5	16.394	9733.77	2.57807	10689.8	3.41188	11631.2	0.24718	12765.1	0.88173	13724.6	0.95184	14757.2	0.24718	15832.1	55.1445
116.537	2.92714	1134.11	48.746	2104.62	2.92714	2667.86	48.746	3532.37	12.2513	4654.99	12.0784	5389.51	0.78472	6089.88	3.31417	7043.54	2.4343	8182.89	0.49295	8912.45	61.8205	9090.62	9.60033	9733.89	1.8023	10689.9	7.08299	11631.3	1.1734	12765.2	0.41237	13724.8	2.50146	14757.3	1.1734	15832.2	47.1419
116.654	5.74909	1134.22	38.359	2104.74	5.74909	2667.98	38.359	3532.49	20.455	4655.1	20.2813	5389.63	1.62315	6089.99	6.13612	7043.66	5.97922	8183.01	1.92882	8912.59	61.8645	9090.74	2.21303	9734	0.84404	10690	13.3551	11631.4	3.14622	12765.3	0.66352	13724.9	5.87209	14757.4	3.14622	15832.3	35.642
116.771	10.5359	1134.34	28.7875	2104.86	10.5359	2668.09	28.7875	3532.61	40.2929	4655.22	40.1184	5389.75	3.60542	6090.11	10.923	7043.78	11.2882	8183.12	4.32243	8912.73	61.8894	9090.86	0.89933	9734.12	0.70007	10690.1	24.4014	11631.5	6.778	12765.5	2.33272	13725	11.7803	14757.6	6.778	15832.4	24.6055
116.888	17.5391	1134.46	20.8802	2104.97	17.5391	2668.21	20.8802	3532.72	57.2386	4655.34	57.0633	5389.86	7.11907	6090.23	17.9261	7043.89	19.859	8183.24	8.57004	8912.87	61.8976	9090.97	0.43859	9734.24	1.99795	10690.2	45.7234	11631.6	13.0036	12765.6	4.88347	13725.1	21.5073	14757.7	13.0036	15832.6	16.394
117.004	31.9188	1134.57	13.3885	2105.09	31.9188	2668.33	13.3885	3532.84	57.9843	4655.45	57.8081	5389.98	12.075	6090.34	32.3058	7044.01	38.6913	8183.36	14.9898	8913.01	61.9347	9091.09	0.5273	9734.36	4.11231	10690.4	56.9997	11631.7	23.94	12765.7	10.0214	13725.2	39.6445	14757.8	23.94	15832.7	9.60033
117.121	58.1852	1134.69	5.04507	2105.21	58.1852	2668.44	5.04507	3532.96	58.1921	4655.57	58.0152	5390.1	20.214	6090.46	58.5722	7044.13	57.4516	8183.47	26.6634	8913.14	61.9738	9091.21	2.08522	9734.47	8.71742	10690.5	57.0146	11631.9	45.131	12765.8	18.3394	13725.3	56.2437	14757.9	45.131	15832.8	2.21303
117.238	59.5703	1134.81	1.96432	2105.32	59.5703	2668.56	1.96432	3533.07	56.8407	4655.69	56.663	5390.22	39.8375	6090.58	59.9573	7044.24	57.7692	8183.59	50.8133	8913.28	61.9995	9091.32	4.5075	9734.59	16.2346	10690.6	56.9672	11632	56.7439	12765.9	34.6748	13725.5	56.0803	14758	56.7439	15832.9	0.89933
117.355	59.166	1134.92	1.69759	2105.44	59.166	2668.68	1.69759	3533.19	48.746	4655.81	48.5675	5390.33	57.2725	6090.69	59.553	7044.36	57.7858	8183.71	59.6318	8913.42	62.0266	9091.44	9.44145	9734.71	30.5496	10690.7	55.4353	11632.1	56.7899	12766.1	56.0398	13725.6	54.8503	14758.2	56.7899	15833	0.43859
117.472	53.0637	1135.04	3.12461	2105.56	53.0637	2668.8	3.12461	3533.31	38.359	4655.92	38.1797	5390.45	57.97	6090.81	53.4507	7044.48	57.0112	8183.82	59.4655	8913.56	62.055	9091.56	17.3575	9734.82	53.9549	10690.8	47.4327	11632.2	56.7386	12766.2	56.3331	13725.7	47.226	14758.3	56.7386	15833.1	0.5273
117.589	41.7113	1135.16	5.5755	2105.67	41.7113	2668.91	5.5755	3533.43	28.7875	4656.04	28.6073	5390.57	58.1654	6090.93	42.0983	7044.6	49.7503	8183.94	59.2406	8913.7	62.0924	9091.67	32.7583	9734.94	56.5708	10690.9	35.9327	11632.3	55.3748	12766.3	56.2924	13725.8	35.6917	14758.4	55.3748	15833.3	2.08522
117.706	30.2828	1135.28	9.63908	2105.79	30.2828	2669.03	9.63908	3533.54	20.8802	4656.16	20.6993	5390.68	56.9362	6091.05	30.6698	7044.71	38.5189	8184.06	56.8171	8913.84	62.1192	9091.79	55.5113	9735.06	56.752	10691.1	24.8961	11632.4	47.5447	12766.4	56.2189	13725.9	24.4043	14758.5	47.5447	15833.4	4.5075
117.823	21.2045	1135.39	15.3777	2105.91	21.2045	2669.15	15.3777	3533.66	13.3885	4656.27	13.2068	5390.8	49.0987	6091.16	21.5916	7044.83	27.7226	8184.18	47.4837	8913.98	62.1455	9091.91	56.1285	9735.17	52.3862	10691.2	16.6846	11632.6	36.0777	12766.5	51.5123	13726	16.1365	14758.6	36.0777	15833.5	9.44145
117.94	13.8918	1135.51	26.2073	2106.03	13.8918	2669.26	26.2073	3533.78	5.04507	4656.39	4.86256	5390.92	38.7608	6091.28	14.2789	7044.95	19.3888	8184.29	35.5902	8914.12	62.177	9092.03	56.0906	9735.29	42.445	10691.3	9.89085	11632.7	25.0177	12766.6	41.2876	13726.2	9.58908	14758.7	25.0177	15833.6	17.3575
118.057	6.78019	1135.63	53.5339	2106.14	6.78019	2669.38	53.5339	3533.89	1.96432	4656.51	1.78101	5391.03	29.171	6091.4	7.16722	7045.06	12.2494	8184.41	25.0135	8914.26	62.2027	9092.14	56.0135	9735.41	30.8334	10691.4	2.50349	11632.8	16.7268	12766.8	29.5949	13726.3	3.42596	14758.9	16.7268	15833.7	32.7583
118.174	2.09329	1135.74	57.1779	2106.26	2.09329	2669.5	57.1779	3534.01	1.69759	4656.62	1.51348	5391.15	21.236	6091.51	2.48032	7045.18	4.36583	8184.53	16.7919	8914.39	62.2303	9092.26	51.4564	9735.53	21.3279	10691.5	1.18971	11632.9	9.91234	12766.9	20.0259	13726.4	1.76361	14759	9.91234	15833.9	55.5113
118.291	1.82134	1135.86	57.6791	2106.38	1.82134	2669.61	57.6791	3534.13	3.12461	4656.74	2.93971	5391.27	13.7051	6091.63	2.20838	7045.3	0.59107	8184.64	9.40617	8914.53	62.2521	9092.38	41.3437	9735.64	14.1178	10691.6	0.72891	11633	2.56404	12767	12.7825	13726.5	1.3751	14759.1	2.56404	15834	56.1285
118.408	1.21961	1135.98	57.8068	2106.49	1.21961	2669.73	57.8068	3534.24	5.5755	4656.86	5.38979	5391.39	5.53354	6091.75	1.60664	7045.41	0.04875	8184.76	1.55729	8914.67	62.2717	9092.49	29.7078	9735.76	7.73209	10691.8	0.81756	11633.1	0.91954	12767.1	6.05408	13726.6	1.06404	14759.2	0.91954	15834.1	56.0906
118.525	0.80227	1136.1	54.1371	2106.61	0.80227	2669.85	54.1371	3534.36	9.63908	4656.98	9.45257	5391.5	2.0447	6091.86	1.1893	7045.53	-0.04532	8184.88	0.96483	8914.81	62.2957	9092.61	20.0573	9735.88	2.59545	10691.9	2.37541	11633.3	0.47303	12767.2	0.78324	13726.7	2.08652	14759.3	0.47303	15834.2	56.0135
118.642	1.89106	1136.21	44.6149	2106.73	1.89106	2669.97	44.6149	3534.48	15.3777	4657.09	15.1904	5391.62	1.10325	6091.98	2.27809	7045.65	1.60434	8184.99	1.4611	8914.95	62.3103	9092.73	12.7137	9735.99	2.12125	10692	4.79762	11633.4	0.60187	12767.3	0.6976	13726.9	3.94776	14759.4	0.60187	15834.3	51.4564
118.759	4.06761	1136.33	34.4788	2106.84	4.06761	2670.08	34.4788	3534.59	26.2073	4657.21	26.0192	5391.74	1.05824	6092.1	4.45464	7045.77	4.2581	8185.11	3.45094	8915.09	62.3246	9092.84	6.03225	9736.11	1.12411	10692.1	9.73151	11633.5	2.18548	12767.5	0.24718	13727	8.16471	14759.6	2.18548	15834.4	41.3437
118.876	7.86247	1136.45	25.5135	2106.96	7.86247	2670.2	25.5135	3534.71	53.5339	4657.33	53.3449	5391.85	2.60501	6092.22	8.2495	7045.88	8.77931	8185.23	6.24735	8915.23	62.3379	9092.96	0.42747	9736.23	0.28679	10692.2	17.6475	11633.6	4.61085	12767.6	1.1734	13727.1	14.9882	14759.7	4.61085	15834.6	29.7078
118.993	13.4413	1136.56	18.0294	2107.08	13.4413	2670.32	18.0294	3534.83	57.1779	4657.44	56.9882	5391.97	5.23856	6092.33	13.8284	7046	15.1904	8185.35	11.0714	8915.37	62.3522	9093.08	0.38545	9736.34	1.02803	10692.3	33.0482	11633.7	9.54773	12767.7	3.14622	13727.2	26.9821	14759.8	9.54773	15834.7	20.0573
119.11	22.9316	1136.68	10.39	2107.2	22.9316	2670.43	10.39	3534.95	57.6791	4657.56	57.4886	5392.09	9.4995	6092.45	23.3186	7046.12	27.6526	8185.46	18.7491	8915.5	62.3662	9093.2	-0.06343	9736.46	2.6457	10692.5	55.8012	11633.8	17.4905	12767.8	6.778	13727.3	48.3925	14759.9	17.4905	15834.8	12.7137
119.227	44.0002	1136.8	2.33862	2107.31	44.0002	2670.55	2.33862	3535.06	57.8068	4657.68	57.6155	5392.2	15.7219	6092.57	44.3872	7046.23	53.5999	8185.58	34.1367	8915.64	62.3825	9093.31	0.8742	9736.58	5.98917	10692.6	56.4183	11634	32.9092	12767.9	13.0036	13727.4	56.1888	14760	32.9092	15834.9	6.03225
119.344	59.412	1136.91	1.53718	2107.43	59.412	2670.67	1.53718	3535.18	54.1371	4657.8	53.945	5392.32	27.6764	6092.68	59.799	7046.35	57.208	8185.7	59.141	8915.78	62.3943	9093.43	2.83485	9736.7	11.917	10692.7	56.3803	11634.1	55.5585	12768	23.94	13727.6	55.8456	14760.1	55.5585	15835	0.42747
119.461	59.2664	1137.03	0.76048	2107.55	59.2664	2670.78	0.76048	3535.3	44.6149	4657.91	44.422	5392.44	55.2539	6092.8	59.6534	7046.47	57.2457	8185.81	59.5445	8915.92	62.3946	9093.55	6.42206	9736.81	21.9948	10692.8	56.3032	11634.2	56.096	12768.2	45.131	13727.7	52.7469	14760.3	56.096	15835.1	0.38545
119.578	57.0627	1137.15	1.51915	2107.66	57.0627	2670.9	1.51915	3535.41	34.4788	4658.03	34.2851	5392.56	57.0039	6092.92	57.4497	7046.58	57.1042	8185.93	59.3426	8916.06	62.4089	9093.66	12.5821	9736.93	41.5239	10692.9	51.746	11634.3	56.0483	12768.3	56.7439	13727.8	43.2704	14760.4	56.0483	15835.3	-0.06343
119.695	47.8376	1137.27	3.50461	2107.78	47.8376	2671.02	3.50461	3535.53	25.5135	4658.15	25.319	5392.67	57.3639	6093.03	48.2246	7046.7	53.5444	8186.05	59.1053	8916.2	62.4128	9093.78	23.3439	9737.05	56.99	10693.1	41.6333	11634.4	55.9852	12768.4	56.7899	13727.9	31.4017	14760.5	55.9852	15835.4	0.8742
119.812	35.941	1137.38	6.88343	2107.9	35.941	2671.14	6.88343	3535.65	18.0294	4658.26	17.8341	5392.79	53.8921	6093.15	36.328	7046.82	43.7099	8186.16	53.7522	8916.34	62.408	9093.9	44.1991	9737.16	57.389	10693.2	29.9973	11634.5	51.3681	12768.5	56.7386	13728	21.1466	14760.6	51.3681	15835.5	2.83485
119.929	25.5821	1137.5	11.7197	2108.01	25.5821	2671.25	11.7197	3535.76	10.39	4658.38	10.1939	5392.91	44.3559	6093.27	25.9691	7046.94	32.3653	8186.28	42.7254	8916.48	62.4236	9094.01	56.4447	9737.28	56.2224	10693.3	20.3467	11634.7	41.2525	12768.6	55.3748	13728.1	13.6826	14760.7	41.2525	15835.6	6.42206
120.046	17.5239	1137.62	19.5298	2108.13	17.5239	2671.37	19.5298	3535.88	2.33862	4658.5	2.14172	5393.02	34.0209	6093.39	17.9109	7047.05	22.8909	8186.4	30.9664	8916.61	62.4293	9094.13	56.4986	9737.4	48.4683	10693.4	13.003	11634.8	29.5879	12768.7	47.5447	13728.3	7.38336	14760.8	29.5879	15835.7	12.5821
120.163	10.4208	1137.73	37.7921	2108.25	10.4208	2671.49	37.7921	3536	1.53718	4658.61	1.33948	5393.14	24.985	6093.5	10.8078	7047.17	15.4515	8186.52	21.5031	8916.75	62.436	9094.25	56.4557	9737.51	37.0068	10693.5	6.32153	11634.9	19.9983	12768.9	36.0777	13728.4	1.78479	14761	19.9983	15835.8	23.3439
120.28	3.00647	1137.85	57.084	2108.36	3.00647	2671.6	57.084	3536.12	0.76048	4658.73	0.56198	5393.26	17.5204	6093.62	3.3935	7047.29	8.09402	8186.63	13.7781	8916.89	62.4361	9094.37	55.0631	9737.63	26.0083	10693.6	0.71668	11635	12.6922	12769	25.0177	13728.5	1.86047	14761.1	12.6922	15836	44.1991
120.397	2.12919	1137.97	57.9033	2108.48	2.12919	2671.72	57.9033	3536.23	1.51915	4658.85	1.31985	5393.37	9.86956	6093.74	2.51622	7047.4	0.64039	8186.75	6.38503	8917.03	62.4402	9094.48	47.0819	9737.75	17.8322	10693.8	0.6746	11635.1	6.02639	12769.1	16.7268	13728.6	1.3401	14761.2	6.02639	15836.1	56.4447
120.514	1.63541	1138.08	58.1563	2108.6	1.63541	2671.84	58.1563	3536.35	3.50461	4658.97	3.30451	5393.49	1.82806	6093.85	2.02245	7047.52	0.35305	8186.87	1.01297	8917.17	62.4324	9094.6	35.5316	9737.87	11.1181	10693.9	0.22565	11635.2	0.79562	12769.2	9.91234	13728.7	0.70397	14761.3	0.79562	15836.2	56.4986
120.631	1.03006	1138.2	57.2368	2108.72	1.03006	2671.95	57.2368	3536.47	6.88343	4659.08	6.68254	5393.61	1.00326	6093.97	1.4171	7047.64	0.97633	8186.98	0.85881	8917.31	62.4146	9094.72	24.4856	9737.98	4.13731	10694	1.16321	11635.4	0.70926	12769.3	2.56404	13728.8	0.93279	14761.4	0.70926	15836.3	56.4557
120.748	1.19259	1138.32	49.6329	2108.83	1.19259	2672.07	49.6329	3536.58	11.7197	4659.2	11.518	5393.73	0.20253	6094.09	1.57962	7047.75	2.99583	8187.1	0.47201	8917.45	62.4065	9094.83	16.2759	9738.1	2.55647	10694.1	3.1238	11635.5	0.27598	12769.4	0.91954	13729	2.39117	14761.5	0.27598	15836.4	55.0631
120.865	2.84778	1138.43	39.2557	2108.95	2.84778	2672.19	39.2557	3536.7	19.5298	4659.32	19.3273	5393.84	0.91356	6094.2	3.23481	7047.87	6.17372	8187.22	1.70736	8917.59	62.4011	9094.95	9.5146	9738.22	1.53096	10694.2	6.71094	11635.6	1.16267	12769.6	0.47303	13729.1	5.23757	14761.7	1.16267	15836.5	47.0819
120.982	5.62727	1138.55	29.5376	2109.07	5.62727	2672.3	29.5376	3536.82	37.7921	4659.43	37.5888	5393.96	2.86342	6094.32	6.01431	7047.99	11.1768	8187.33	4.02291	8917.73	62.3951	9095.07	2.11762	9738.33	0.40431	10694.3	12.8709	11635.7	3.09417	12769.7	0.60187	13729.2	10.7467	14761.8	3.09417	15836.7	35.5316
121.099	10.3589	1138.67	21.4975	2109.18	10.3589	2672.42	21.4975	3536.93	57.084	4659.55	56.8799	5394.08	6.22663	6094.44	10.7459	7048.1	18.918	8187.45	7.91693	8917.86	62.3655	9095.18	0.59881	9738.45	0.37944	10694.5	23.6327	11635.8	6.73194	12769.8	2.18548	13729.3	19.5491	14761.9	6.73194	15836.8	24.4856
121.215	17.2179	1138.79	14.0304	2109.3	17.2179	2672.54	14.0304	3537.05	57.9033	4659.67	57.6984	5394.19	11.064	6094.56	17.6049	7048.22	35.8077	8187.57	13.8511	8918	62.36	9095.3	0.12516	9738.57	1.75911	10694.6	44.4877	11636	12.96	12769.9	4.61085	13729.4	36.0172	14762	12.96	15836.9	16.2759
121.332	31.1827	1138.9	5.86959	2109.42	31.1827	2672.66	5.86959	3537.17	58.1563	4659.78	57.9506	5394.31	18.8257	6094.67	31.5697	7048.34	56.9186	8187.69	24.3259	8918.14	62.3375	9095.42	0.26163	9738.68	3.90451	10694.7	56.7333	11636.1	23.9392	12770	9.54773	13729.5	56.0086	14762.1	23.9392	15837	9.5146
121.449	57.4386	1139.02	1.86092	2109.53	57.4386	2672.77	1.86092	3537.29	57.2368	4659.9	57.0303	5394.43	36.7299	6094.79	57.8256	7048.46	57.3224	8187.8	46.3286	8918.28	62.3177	9095.54	1.86902	9738.8	8.51426	10694.8	56.7872	11636.2	45.1581	12770.1	17.4905	13729.7	55.9512	14762.2	45.1581	15837.1	2.11762
121.566	59.1444	1139.14	0.94742	2109.65	59.1444	2672.89	0.94742	3537.4	49.6329	4660.02	49.4256	5394.54	57.2769	6094.91	59.5314	7048.57	57.3018	8187.92	58.9007	8918.42	62.305	9095.65	4.29502	9738.92	15.9592	10694.9	56.7442	11636.3	56.2227	12770.3	32.9092	13729.8	55.2105	14762.4	56.2227	15837.2	0.59881
121.683	54.0311	1139.25	0.79796	2109.77	54.0311	2673.01	0.79796	3537.52	39.2557	4660.14	39.0476	5394.66	58.0562	6095.02	54.4181	7048.69	56.8808	8188.04	58.7447	8918.56	62.2894	9095.77	9.22184	9739.04	30.0607	10695	55.3515	11636.4	56.235	12770.4	55.5585	13729.9	48.6805	14762.5	56.235	15837.4	0.12516
121.8	42.7889	1139.37	2.35525	2109.89	42.7889	2673.12	2.35525	3537.64	29.5376	4660.25	29.3287	5394.78	58.3047	6095.14	43.176	7048.81	50.5091	8188.15	58.4872	8918.7	62.2784	9095.89	17.1024	9739.15	53.5517	10695.2	47.3702	11636.5	56.1731	12770.5	56.096	13730	37.5499	14762.6	56.1731	15837.5	0.26163
121.917	30.9008	1139.49	4.93154	2110	30.9008	2673.24	4.93154	3537.75	21.4975	4660.37	21.2878	5394.9	57.4542	6095.26	31.2878	7048.92	39.5834	8188.27	56.7026	8918.84	62.2551	9096	32.3925	9739.27	56.8327	10695.3	35.8199	11636.7	54.7018	12770.6	56.0483	13730.1	25.9549	14762.7	54.7018	15837.6	1.86902
122.034	21.3849	1139.61	9.14435	2110.12	21.3849	2673.36	9.14435	3537.87	14.0304	4660.49	13.8199	5395.01	49.9934	6095.37	21.7719	7049.04	28.6536	8188.39	48.0931	8918.97	62.2072	9096.12	55.8058	9739.39	57.0066	10695.4	24.7738	11636.8	46.7429	12770.7	55.9852	13730.3	17.2274	14762.8	46.7429	15837.7	4.29502
122.151	13.9218	1139.72	15.1371	2110.24	13.9218	2673.47	15.1371	3537.99	5.86959	4660.6	5.6583	5395.13	39.5735	6095.49	14.3089	7049.16	20.1345	8188.5	36.3689	8919.11	62.167	9096.24	56.673	9739.5	52.4388	10695.5	16.5641	11636.9	35.3188	12770.8	51.3681	13730.4	10.5145	14762.9	35.3188	15837.8	9.22184
122.268	6.84234	1139.84	26.4975	2110.35	6.84234	2673.59	26.4975	3538.11	1.86092	4660.72	1.64883	5395.25	29.8404	6095.61	7.22938	7049.27	12.9902	8188.62	25.5916	8919.25	62.1348	9096.35	56.6489	9739.62	42.3478	10695.6	9.80271	11637	24.3713	12771	41.2525	13730.5	4.46971	14763.1	24.3713	15837.9	17.1024
122.385	1.35164	1139.96	54.614	2110.47	1.35164	2673.71	54.614	3538.22	0.94742	4660.84	0.73453	5395.36	21.7676	6095.73	1.73867	7049.39	5.2804	8188.74	17.2313	8919.39	62.1035	9096.47	56.5532	9739.74	30.7081	10695.7	2.40566	11637.1	16.1943	12771.1	29.5879	13730.6	1.66055	14763.2	16.1943	15838.1	32.3925
122.502	1.19597	1140.07	58.0193	2110.59	1.19597	2673.83	58.0193	3538.34	0.79796	4660.95	0.58427	5395.48	14.2583	6095.84	1.583	7049.51	0.61188	8188.85	9.8556	8919.53	62.0673	9096.59	51.7234	9739.85	21.2493	10695.9	0.88678	11637.2	9.40736	12771.2	19.9983	13730.7	1.36009	14763.3	9.40736	15838.2	55.8058
122.619	0.64284	1140.19	58.4731	2110.7	0.64284	2673.94	58.4731	3538.46	2.35525	4661.07	2.14077	5395.6	6.15	6095.96	1.02987	7049.63	0.12985	8188.97	2.06029	8919.67	62.0192	9096.71	41.3949	9739.97	14.0561	10696	0.41307	11637.4	2.03625	12771.3	12.6922	13730.8	0.72724	14763.4	2.03625	15838.3	56.673
122.736	0.19963	1140.31	58.5685	2110.82	0.19963	2674.06	58.5685	3538.57	4.93154	4661.19	4.71625	5395.71	1.9534	6096.08	0.58666	7049.74	-0.1495	8189.09	0.9705	8919.81	61.9575	9096.82	29.6691	9740.09	7.61652	10696.1	0.54947	11637.5	0.83837	12771.4	6.02639	13731	0.35621	14763.5	0.83837	15838.4	56.6489
122.853	1.13693	1140.42	54.1679	2110.94	1.13693	2674.18	54.1679	3538.69	9.14435	4661.31	8.92827	5395.83	1.03467	6096.19	1.52396	7049.86	1.2309	8189.21	0.47334	8919.95	61.9275	9096.94	20.0681	9740.21	2.64404	10696.2	2.1568	11637.6	0.4047	12771.5	0.79562	13731.1	1.38931	14763.6	0.4047	15838.5	56.5532
122.97	3.24793	1140.54	44.2853	2111.06	3.24793	2674.29	44.2853	3538.81	15.1371	4661.42	14.9202	5395.95	0.82227	6096.31	3.63497	7049.98	3.68558	8189.32	0.7897	8920.08	61.8875	9097.06	12.7186	9740.32	1.92023	10696.3	4.58273	11637.7	0.5041	12771.7	0.70926	13731.2	3.27873	14763.8	0.5041	15838.6	51.7234
123.087	6.90309	1140.66	34.0757	2111.17	6.90309	2674.41	34.0757	3538.92	26.4975	4661.54	26.2798	5396.06	2.30435	6096.43	7.29012	7050.09	7.90363	8189.44	2.73075	8920.22	61.8395	9097.17	6.02638	9740.44	0.81185	10696.4	9.50949	11637.8	2.06847	12771.8	0.27598	13731.3	7.51404	14763.9	2.06847	15838.8	41.3949
123.204	12.3792	1140.78	25.1735	2111.29	12.3792	2674.53	25.1735	3539.04	54.614	4661.66	54.3955	5396.18	4.82343	6096.54	12.7662	7050.21	13.8798	8189.56	5.57337	8920.36	61.7707	9097.29	0.72521	9740.56	0.07789	10696.6	17.39	11637.9	4.50641	12771.9	1.16267	13731.4	14.3119	14764	4.50641	15838.9	29.6691
123.321	21.4562	1140.89	17.6561	2111.41	21.4562	2674.64	17.6561	3539.16	58.0193	4661.77	57.8	5396.3	8.96892	6096.66	21.8433	7050.33	24.846	8189.67	10.514	8920.5	61.7094	9097.41	0.62778	9740.67	0.91393	10696.7	32.68	11638.1	9.48716	12772	3.09417	13731.5	26.0927	14764.1	9.48716	15839	20.0681
123.438	41.3743	1141.01	10.0051	2111.52	41.3743	2674.76	10.0051	3539.28	58.4731	4661.89	58.2531	5396.42	14.9094	6096.78	41.7613	7050.44	49.0366	8189.79	18.3157	8920.64	61.6423	9097.52	0.18581	9740.79	2.60099	10696.8	56.0933	11638.2	17.4873	12772.1	6.73194	13731.7	47.1982	14764.2	17.4873	15839.1	12.7186
123.555	59.1437	1141.13	2.25673	2111.64	59.1437	2674.88	2.25673	3539.39	58.5685	4662.01	58.3476	5396.53	25.9201	6096.9	59.5307	7050.56	57.5154	8189.91	33.9057	8920.78	61.5525	9097.64	1.14044	9740.91	6.04599	10696.9	56.9604	11638.3	33.076	12772.3	12.96	13731.8	55.4893	14764.4	33.076	15839.2	6.02638
123.672	59.0766	1141.24	1.48643	2111.76	59.0766	2675	1.48643	3539.51	54.1679	4662.12	53.9462	5396.65	53.7283	6097.01	59.4636	7050.68	57.6159	8190.02	58.7878	8920.92	61.4254	9097.76	3.09712	9741.02	12.0915	10697	56.9362	11638.4	56.0719	12772.4	23.9392	13731.9	55.1271	14764.5	56.0719	15839.3	0.72521
123.789	57.5408	1141.36	2.04246	2111.88	57.5408	2675.11	2.04246	3539.63	44.2853	4662.24	44.0628	5396.77	57.5692	6097.13	57.9279	7050.8	57.5751	8190.14	59.2367	8921.06	61.2707	9097.88	6.83179	9741.14	22.3685	10697.1	56.8404	11638.5	56.7184	12772.5	45.1581	13732	51.9941	14764.6	56.7184	15839.5	0.62778
123.906	49.0099	1141.48	3.91554	2111.99	49.0099	2675.23	3.91554	3539.74	34.0757	4662.36	33.8524	5396.88	57.9914	6097.25	49.3969	7050.91	54.9008	8190.26	59.014	8921.2	61.0575	9097.99	13.1623	9741.26	42.1961	10697.3	52.0106	11638.6	56.6964	12772.6	56.2227	13732.1	42.5467	14764.7	56.6964	15839.6	0.18581
124.023	37.1212	1141.59	7.02743	2112.11	37.1212	2675.35	7.02743	3539.86	25.1735	4662.48	24.9494	5397	58.0671	6097.36	37.5083	7051.03	45.3848	8190.38	58.776	8921.33	60.7268	9098.11	24.3274	9741.38	56.9837	10697.4	41.682	11638.8	56.6319	12772.7	56.235	13732.2	30.7561	14764.8	56.6319	15839.7	1.14044
124.14	26.4622	1141.71	11.6013	2112.23	26.4622	2675.46	11.6013	3539.98	17.6561	4662.59	17.4312	5397.12	54.0742	6097.48	26.8492	7051.15	33.8723	8190.49	53.8424	8921.47	60.1866	9098.23	45.8406	9741.49	57.3712	10697.5	29.9562	11638.9	52.0253	12772.8	56.1731	13732.4	20.5802	14764.9	52.0253	15839.8	3.09712
124.257	18.1536	1141.83	18.7322	2112.34	18.1536	2675.58	18.7322	3540.09	10.0051	4662.71	9.77946	5397.23	44.4419	6097.6	18.5407	7051.26	24.0196	8190.61	43.0103	8921.61	59.4271	9098.34	56.9481	9741.61	56.0012	10697.6	20.3551	11639	41.7906	12773	54.7018	13732.5	13.1764	14765.1	41.7906	15839.9	6.83179
124.374	11.07	1141.94	34.7477	2112.46	11.07	2675.7	34.7477	3540.21	2.25673	4662.83	2.03025	5397.35	34.2666	6097.71	11.457	7051.38	16.405	8190.73	31.2714	8921.75	58.5549	9098.46	57.0043	9741.73	47.9958	10697.7	13.0055	11639.1	30.0216	12773.1	46.7429	13732.6	6.9508	14765.2	30.0216	15840.1	13.1623
124.491	3.69449	1142.06	57.5199	2112.58	3.69449	2675.82	57.5199	3540.33	1.48643	4662.94	1.25915	5397.47	25.3786	6097.83	4.08152	7051.5	9.1007	8190.84	21.6992	8921.89	57.5538	9098.58	56.9653	9741.84	36.5119	10697.8	6.31324	11639.2	20.3334	12773.2	35.3188	13732.7	1.45631	14765.3	20.3334	15840.2	24.3274
124.608	1.86806	1142.18	58.48	2112.69	1.86806	2675.93	58.48	3540.45	2.04246	4663.06	1.81438	5397.59	17.9129	6097.95	2.2551	7051.61	1.08356	8190.96	13.9374	8922.03	56.4216	9098.69	55.5368	9741.96	25.6297	10698	1.01201	11639.3	12.9799	12773.3	24.3713	13732.8	1.53925	14765.4	12.9799	15840.3	45.8406
124.725	1.38054	1142.3	58.7958	2112.81	1.38054	2676.05	58.7958	3540.56	3.91554	4663.18	3.68666	5397.7	10.2358	6098.06	1.76757	7051.73	0.44093	8191.08	6.61359	8922.17	55.176	9098.81	47.5487	9742.08	17.5323	10698.1	0.91451	11639.5	6.30824	12773.4	16.1943	13732.9	1.02121	14765.5	6.30824	15840.4	56.9481
124.842	0.7759	1142.41	58.1475	2112.93	0.7759	2676.17	58.1475	3540.68	7.02743	4663.29	6.79775	5397.82	2.43781	6098.18	1.16293	7051.85	-0.21864	8191.19	0.8192	8922.31	53.8257	9098.93	36.0262	9742.19	10.8686	10698.2	0.47249	11639.6	0.60239	12773.5	9.40736	13733.1	1.1698	14765.6	0.60239	15840.5	57.0043
124.959	0.74251	1142.53	50.9823	2113.05	0.74251	2676.28	50.9823	3540.8	11.6013	4663.41	11.3708	5397.94	1.62792	6098.3	1.12954	7051.97	0.24437	8191.31	0.75387	8922.44	52.348	9099.05	24.9577	9742.31	3.87829	10698.3	1.42705	11639.7	0.58305	12773.7	2.03625	13733.2	2.63238	14765.8	0.58305	15840.6	56.9653
125.076	2.32234	1142.65	40.5534	2113.16	2.32234	2676.4	40.5534	3540.91	18.7322	4663.53	18.5009	5398.05	2.12524	6098.42	2.70937	7052.08	2.24318	8191.43	0.3567	8922.58	50.8877	9099.16	16.6963	9742.43	2.7635	10698.4	3.38366	11639.8	0.15899	12773.8	0.83837	13733.3	5.10049	14765.9	0.15899	15840.8	55.5368
125.192	4.91792	1142.76	30.7218	2113.28	4.91792	2676.52	30.7218	3541.03	34.7477	4663.65	34.5157	5398.17	3.93063	6098.53	5.30495	7052.2	5.38242	8191.55	1.5692	8922.72	49.5454	9099.28	9.88947	9742.55	1.98241	10698.5	7.11826	11639.9	1.13497	12773.9	0.4047	13733.4	10.288	14766	1.13497	15840.9	47.5487
125.309	9.42525	1142.88	22.5144	2113.4	9.42525	2676.63	22.5144	3541.15	57.5199	4663.76	57.287	5398.29	7.04149	6098.65	9.81228	7052.32	10.3732	8191.66	3.88629	8922.86	48.4014	9099.4	2.47758	9742.66	1.18557	10698.7	13.4487	11640	3.12051	12774	0.5041	13733.5	18.5268	14766.1	3.12051	15841	36.0262
125.426	15.8906	1143	15.0199	2113.51	15.8906	2676.75	15.0199	3541.26	58.48	4663.88	58.2463	5398.4	11.6061	6098.77	16.2776	7052.43	17.9703	8191.78	7.77997	8923	47.4007	9099.51	0.90047	9742.78	1.01794	10698.8	24.6137	11640.2	6.79168	12774.1	2.06847	13733.6	33.9465	14766.2	6.79168	15841.1	24.9577
125.543	28.5275	1143.12	7.03194	2113.63	28.5275	2676.87	7.03194	3541.38	58.7958	4664	58.5613	5398.52	18.7909	6098.88	28.9145	7052.55	34.219	8191.9	13.6994	8923.14	46.5142	9099.63	0.4235	9742.9	2.27357	10698.9	46.1268	11640.3	13.0638	12774.2	4.50641	13733.8	55.1148	14766.3	13.0638	15841.2	16.6963
125.66	54.4639	1143.23	2.05739	2113.75	54.4639	2676.99	2.05739	3541.5	58.1475	4664.11	57.9122	5398.64	34.8492	6099	54.8509	7052.67	56.826	8192.01	24.0812	8923.28	45.7118	9099.75	0.57169	9743.01	4.43561	10699	57.2343	11640.4	24.1103	12774.4	9.48716	13733.9	55.3525	14766.5	24.1103	15841.3	9.88947
125.777	59.3625	1143.35	1.1742	2113.86	59.3625	2677.1	1.1742	3541.61	50.9823	4664.23	50.7462	5398.76	57.0561	6099.12	59.7496	7052.78	57.235	8192.13	45.8772	8923.42	44.9931	9099.86	2.17165	9743.13	9.19832	10699.1	57.2904	11640.5	45.4322	12774.5	17.4873	13734	54.8566	14766.6	45.4322	15841.5	2.47758
125.894	59.1445	1143.47	0.85233	2113.98	59.1445	2677.22	0.85233	3541.73	40.5534	4664.35	40.3165	5398.87	57.9646	6099.23	59.5315	7052.9	57.2171	8192.25	59.3125	8923.55	44.3015	9099.98	4.61772	9743.25	16.9962	10699.3	57.2514	11640.6	56.7086	12774.6	33.076	13734.1	48.9808	14766.7	56.7086	15841.6	0.90047
126.011	54.5169	1143.58	2.2949	2114.1	54.5169	2677.34	2.2949	3541.85	30.7218	4664.46	30.4842	5398.99	58.2014	6099.35	54.9039	7053.02	56.8788	8192.36	59.1702	8923.69	43.6541	9100.1	9.57701	9743.36	32.0061	10699.4	55.8229	11640.7	56.7236	12774.7	56.0719	13734.2	38.1573	14766.8	56.7236	15841.7	0.4235
126.128	43.6675	1143.7	4.75394	2114.22	43.6675	2677.45	4.75394	3541.97	22.5144	4664.58	22.276	5399.11	57.691	6099.47	44.0546	7053.14	50.7817	8192.48	58.9512	8923.83	43.0543	9100.22	17.5671	9743.48	55.2107	10699.5	47.8347	11640.9	56.6763	12774.8	56.7184	13734.3	26.5227	14766.9	56.6763	15841.8	0.57169
126.245	32.002	1143.82	8.77978	2114.33	32.002	2677.57	8.77978	3542.08	15.0199	4664.7	14.7806	5399.22	50.8959	6099.59	32.389	7053.25	39.929	8192.6	57.4493	8923.97	42.4938	9100.33	33.1279	9743.6	56.8537	10699.6	36.3121	11641	55.1445	12774.9	56.6964	13734.5	17.6334	14767	55.1445	15841.9	2.17165
126.362	22.4892	1143.93	14.4002	2114.45	22.4892	2677.69	14.4002	3542.2	7.03194	4664.81	6.79187	5399.34	40.5874	6099.7	22.8762	7053.37	28.8846	8192.72	49.0171	8924.11	41.9433	9100.45	55.9057	9743.72	57.0031	10699.7	25.2435	11641.1	47.1419	12775.1	56.6319	13734.6	10.8616	14767.2	47.1419	15842	4.61772
126.479	14.9439	1144.05	24.6523	2114.57	14.9439	2677.8	24.6523	3542.32	2.05739	4664.93	1.81652	5399.46	30.802	6099.82	15.3309	7053.49	20.2324	8192.83	37.2161	8924.25	41.4145	9100.57	56.4654	9743.83	52.5254	10699.8	16.9821	11641.2	35.642	12775.2	52.0253	13734.7	4.87937	14767.3	35.642	15842.2	9.57701
126.596	7.82546	1144.17	51.0291	2114.68	7.82546	2677.92	51.0291	3542.43	1.1742	4665.05	0.93254	5399.57	22.6225	6099.94	8.21249	7053.6	13.0559	8192.95	26.2828	8924.39	40.8916	9100.68	56.4186	9743.95	42.4249	10700	10.1752	11641.3	24.6055	12775.3	41.7906	13734.8	1.53554	14767.4	24.6055	15842.3	17.5671
126.713	2.00448	1144.29	57.3309	2114.8	2.00448	2678.04	57.3309	3542.55	0.85233	4665.17	0.60986	5399.69	15.1717	6100.05	2.39151	7053.72	5.38965	8193.07	17.8405	8924.53	40.3857	9100.8	56.3477	9744.07	30.7513	10700.1	2.76321	11641.5	16.394	12775.4	30.0216	13734.9	1.26463	14767.5	16.394	15842.4	33.1279
126.83	1.86618	1144.4	57.8443	2114.92	1.86618	2678.16	57.8443	3542.67	2.2949	4665.28	2.05164	5399.81	7.18955	6100.17	2.25321	7053.84	0.44067	8193.18	10.4254	8924.67	39.9115	9100.92	51.831	9744.18	21.3016	10700.2	1.18603	11641.6	9.60033	12775.5	20.3334	13735	0.64089	14767.6	9.60033	15842.5	55.9057
126.947	1.29259	1144.52	58.0086	2115.03	1.29259	2678.27	58.0086	3542.78	4.75394	4665.4	4.50988	5399.93	2.26968	6100.29	1.67963	7053.95	-0.04149	8193.3	2.60974	8924.8	39.4615	9101.03	41.6637	9744.3	14.132	10700.3	0.709	11641.7	2.21303	12775.6	12.9799	13735.2	0.21475	14767.7	2.21303	15842.6	56.4654
127.064	0.71665	1144.64	54.5976	2115.15	0.71665	2678.39	54.5976	3542.9	8.77978	4665.52	8.53492	5400.04	1.33979	6100.4	1.10369	7054.07	-0.39082	8193.42	0.92069	8924.94	39.0304	9101.15	29.9509	9744.42	7.63832	10700.4	0.85712	11641.8	0.89933	12775.8	6.30824	13735.3	1.18943	14767.9	0.89933	15842.7	56.4186
127.181	1.46881	1144.75	45.0579	2115.27	1.46881	2678.51	45.0579	3543.02	14.4002	4665.63	14.1546	5400.16	0.9526	6100.52	1.85584	7054.19	0.91323	8193.53	0.45753	8925.08	38.6123	9101.27	20.2554	9744.53	2.87241	10700.5	2.45702	11641.9	0.43859	12775.9	0.60239	13735.4	3.0052	14768	0.43859	15842.9	56.3477
127.298	3.45421	1144.87	34.8035	2115.39	3.45421	2678.62	34.8035	3543.14	24.6523	4665.75	24.4059	5400.28	2.29714	6100.64	3.84124	7054.31	3.31358	8193.65	0.70478	8925.22	38.2018	9101.39	12.8903	9744.65	2.39687	10700.7	4.90302	11642	0.5273	12776	0.58305	13735.5	7.02688	14768.1	0.5273	15843	51.831
127.415	6.90107	1144.99	25.7517	2115.5	6.90107	2678.74	25.7517	3543.25	51.0291	4665.87	50.7818	5400.39	4.64492	6100.76	7.2881	7054.42	7.49159	8193.77	2.61538	8925.36	37.7932	9101.5	6.25031	9744.77	1.61502	10700.8	9.86224	11642.2	2.08522	12776.1	0.15899	13735.6	13.5557	14768.2	2.08522	15843.1	41.6637
127.532	12.2058	1145.1	18.2171	2115.62	12.2058	2678.86	18.2171	3543.37	57.3309	4665.98	57.0828	5400.51	8.64569	6100.87	12.5928	7054.54	13.3341	8193.89	5.36425	8925.5	37.3825	9101.62	0.66852	9744.89	0.86865	10700.9	17.8523	11642.3	4.5075	12776.2	1.13497	13735.8	24.6893	14768.3	4.5075	15843.2	29.9509
127.649	20.7194	1145.22	10.5895	2115.74	20.7194	2678.97	10.5895	3543.49	57.8443	4666.1	57.5954	5400.63	14.3005	6100.99	21.1064	7054.66	23.8466	8194	10.1968	8925.64	36.97	9101.74	0.6345	9745	1.3893	10701	33.413	11642.4	9.44145	12776.3	3.12051	13735.9	45.0424	14768.4	9.44145	15843.3	20.2554
127.766	39.3394	1145.34	2.33741	2115.85	39.3394	2679.09	2.33741	3543.6	58.0086	4666.22	57.7589	5400.74	24.4399	6101.11	39.7264	7054.77	47.2406	8194.12	17.7288	8925.78	36.5528	9101.85	0.15268	9745.12	2.93588	10701.1	56.1908	11642.5	17.3575	12776.5	6.79168	13736	55.5962	14768.6	17.3575	15843.4	12.8903
127.883	59.4065	1145.45	1.46573	2115.97	59.4065	2679.21	1.46573	3543.72	54.5976	4666.34	54.3472	5400.86	50.6129	6101.22	59.7936	7054.89	57.3684	8194.24	32.5503	8925.91	36.1503	9101.97	1.01995	9745.24	6.25392	10701.2	56.7504	11642.6	32.7583	12776.6	13.0638	13736.1	55.2799	14768.7	32.7583	15843.6	6.25031
128	59.4409	1145.57	0.64037	2116.09	59.4409	2679.32	0.64037	3543.84	45.0579	4666.45	44.8066	5400.98	57.3775	6101.34	59.8279	7055.01	57.5091	8194.35	58.183	8926.05	35.7392	9102.09	2.97362	9745.35	12.2155	10701.4	56.7035	11642.7	55.5113	12776.7	24.1103	13736.2	52.8735	14768.8	55.5113	15843.7	0.66852
128.117	58.0483	1145.69	1.29195	2116.2	58.0483	2679.44	1.29195	3543.95	34.8035	4666.57	34.5515	5401.1	57.8466	6101.46	58.4354	7055.12	57.4579	8194.47	59.264	8926.19	35.3266	9102.2	6.49486	9745.47	22.4303	10701.5	56.6325	11642.9	56.1285	12776.8	45.4322	13736.3	43.9583	14768.9	56.1285	15843.8	0.6345
128.234	49.7823	1145.81	3.24442	2116.32	49.7823	2679.56	3.24442	3544.07	25.7517	4666.69	25.4988	5401.21	57.9461	6101.57	50.1693	7055.24	55.0535	8194.59	59.0729	8926.33	34.9016	9102.32	12.6274	9745.59	42.207	10701.6	52.1157	11643	56.0906	12776.9	56.7086	13736.5	32.2488	14769	56.0906	15843.9	0.15268
128.351	37.8658	1145.92	6.5165	2116.44	37.8658	2679.68	6.5165	3544.19	18.2171	4666.8	17.9634	5401.33	54.8531	6101.69	38.2528	7055.36	45.835	8194.7	58.8425	8926.47	34.4765	9102.44	23.3385	9745.7	56.9895	10701.7	41.9484	11643.1	56.0135	12777	56.7236	13736.6	21.7304	14769.1	56.0135	15844	1.01995
128.468	27.0736	1146.04	11.2411	2116.55	27.0736	2679.79	11.2411	3544.31	10.5895	4666.92	10.335	5401.45	45.5152	6101.81	27.4607	7055.48	34.3779	8194.82	54.1168	8926.61	34.0544	9102.56	44.17	9745.82	57.3598	10701.8	30.2355	11643.2	51.4564	12777.2	56.6763	13736.7	14.1254	14769.3	51.4564	15844.1	2.97362
128.585	18.7139	1146.16	18.7104	2116.67	18.7139	2679.91	18.7104	3544.42	2.33741	4667.04	2.08215	5401.56	35.3064	6101.93	19.1009	7055.59	24.4164	8194.94	43.3939	8926.75	33.617	9102.67	56.533	9745.94	55.9912	10701.9	20.54	11643.3	41.3437	12777.3	55.1445	13736.8	7.82677	14769.4	41.3437	15844.3	6.49486
128.702	11.6087	1146.27	35.7585	2116.79	11.6087	2680.03	35.7585	3544.54	1.46573	4667.15	1.20967	5401.68	26.2266	6102.04	11.9957	7055.71	16.7393	8195.06	31.6202	8926.89	33.1636	9102.79	56.5926	9746.06	47.938	10702.1	13.1749	11643.4	29.7078	12777.4	47.1419	13736.9	1.83989	14769.5	29.7078	15844.4	12.6274
128.819	4.24401	1146.39	57.5054	2116.91	4.24401	2680.14	57.5054	3544.66	0.64037	4667.27	0.38351	5401.8	18.6964	6102.16	4.63105	7055.83	9.45855	8195.17	21.9294	8927.02	32.7084	9102.91	56.5347	9746.17	36.431	10702.2	6.53476	11643.6	20.0573	12777.5	35.642	13737	1.68899	14769.6	20.0573	15844.5	23.3385
128.936	2.07188	1146.51	58.4213	2117.02	2.07188	2680.26	58.4213	3544.77	1.29195	4667.39	1.03429	5401.91	11.0494	6102.28	2.45891	7055.94	1.33746	8195.29	14.1594	8927.16	32.2575	9103.02	55.0892	9746.29	25.5629	10702.3	0.95291	11643.7	12.7137	12777.6	24.6055	13737.2	1.21077	14769.7	12.7137	15844.6	44.17
129.053	1.62579	1146.62	58.6886	2117.14	1.62579	2680.38	58.6886	3544.89	3.24442	4667.51	2.98597	5402.03	2.6828	6102.39	2.01283	7056.06	0.44922	8195.41	6.87252	8927.3	31.8091	9103.14	47.1324	9746.41	17.504	10702.4	0.91882	11643.8	6.03225	12777.8	16.394	13737.3	0.57344	14769.9	6.03225	15844.7	56.533
129.169	1.0529	1146.74	57.9086	2117.26	1.0529	2680.49	57.9086	3545.01	6.5165	4667.62	6.25724	5402.15	1.6708	6102.51	1.43993	7056.18	-0.17309	8195.52	0.67025	8927.44	31.3458	9103.26	35.6493	9746.52	10.7911	10702.5	0.43694	11643.9	0.42747	12777.9	9.60033	13737.4	0.69871	14770	0.42747	15844.8	56.5926
129.286	1.00363	1146.86	50.4992	2117.37	1.00363	2680.61	50.4992	3545.12	11.2411	4667.74	10.981	5402.27	0.80729	6102.63	1.39066	7056.3	0.17355	8195.64	0.61581	8927.58	30.8737	9103.38	24.6269	9746.64	3.78322	10702.6	1.30414	11644	0.38545	12778	2.21303	13737.5	2.17074	14770.1	0.38545	15845	56.5347
129.403	2.55243	1146.98	40.0666	2117.49	2.55243	2680.73	40.0666	3545.24	18.7104	4667.86	18.4495	5402.38	1.43487	6102.74	2.93946	7056.41	2.09137	8195.76	0.1736	8927.72	30.3886	9103.49	16.3881	9746.76	2.57198	10702.8	3.25775	11644.1	-0.06343	12778.1	0.89933	13737.6	4.74121	14770.2	-0.06343	15845.1	55.0892
129.52	5.09346	1147.09	30.2548	2117.61	5.09346	2680.85	30.2548	3545.36	35.7585	4667.97	35.4969	5402.5	3.33457	6102.86	5.48049	7056.53	5.15175	8195.88	1.36606	8927.86	29.9035	9103.61	9.59499	9746.88	1.86405	10702.9	6.77892	11644.3	0.8742	12778.2	0.43859	13737.7	10.0338	14770.3	0.8742	15845.2	47.1324
129.637	9.58319	1147.21	22.0718	2117.72	9.58319	2680.96	22.0718	3545.48	57.5054	4668.09	57.243	5402.62	6.61542	6102.98	9.97022	7056.65	10.0852	8195.99	3.71367	8928	29.4174	9103.73	2.16677	9746.99	0.99004	10703	12.9114	11644.4	2.83485	12778.3	0.5273	13737.9	18.3776	14770.4	2.83485	15845.3	35.6493
129.754	16.068	1147.33	14.5382	2117.84	16.068	2681.08	14.5382	3545.59	58.4213	4668.21	58.1581	5402.73	11.3692	6103.1	16.4551	7056.76	17.5147	8196.11	7.4676	8928.14	28.9244	9103.84	0.82262	9747.11	0.77145	10703.1	23.6224	11644.5	6.42206	12778.5	2.08522	13738	33.8876	14770.6	6.42206	15845.4	24.6269
129.871	28.6517	1147.44	6.44845	2117.96	28.6517	2681.2	6.44845	3545.71	58.6886	4668.32	58.4246	5402.85	18.8698	6103.21	29.0388	7056.88	33.1913	8196.23	13.2484	8928.27	28.4211	9103.96	0.39462	9747.23	2.00355	10703.2	44.4539	11644.6	12.5821	12778.6	4.5075	13738.1	55.2559	14770.7	12.5821	15845.5	16.3881
129.988	54.4723	1147.56	1.88431	2118.08	54.4723	2681.31	1.88431	3545.83	57.9086	4668.44	57.6437	5402.97	35.9115	6103.33	54.8593	7057	57.2657	8196.34	23.3103	8928.41	27.9203	9104.08	0.41345	9747.34	4.06203	10703.3	56.8168	11644.7	23.3439	12778.7	9.44145	13738.2	55.5401	14770.8	23.3439	15845.7	9.59499
130.105	59.0495	1147.68	0.97148	2118.19	59.0495	2681.43	0.97148	3545.94	50.4992	4668.56	50.2335	5403.09	56.8456	6103.45	59.4365	7057.11	57.8061	8196.46	44.4248	8928.55	27.423	9104.19	1.90198	9747.46	8.62832	10703.5	56.8764	11644.8	44.1991	12778.8	17.3575	13738.3	55.0023	14770.9	44.1991	15845.8	2.16677
130.222	58.8087	1147.8	0.72536	2118.31	58.8087	2681.55	0.72536	3546.06	40.0666	4668.68	39.8001	5403.2	57.6675	6103.56	59.1957	7057.23	57.8114	8196.58	59.0369	8928.69	26.9264	9104.31	4.24392	9747.58	16.0917	10703.6	56.8184	11645	56.4447	12778.9	32.7583	13738.4	49.036	14771	56.4447	15845.9	0.82262
130.339	54.4056	1147.91	2.22341	2118.43	54.4056	2681.66	2.22341	3546.18	30.2548	4668.79	29.9876	5403.32	57.9021	6103.68	54.7926	7057.35	57.6145	8196.69	58.9152	8928.83	26.4263	9104.43	9.08734	9747.69	30.2714	10703.7	55.3728	11645.1	56.4986	12779	55.5113	13738.6	38.1712	14771.1	56.4986	15846	0.39462
130.456	43.6958	1148.03	4.7476	2118.54	43.6958	2681.78	4.7476	3546.3	22.0718	4668.91	21.8037	5403.44	57.2097	6103.8	44.0828	7057.47	51.9073	8196.81	58.6754	8928.97	25.9331	9104.55	16.8592	9747.81	53.9487	10703.8	47.4159	11645.2	56.4557	12779.2	56.1285	13738.7	26.5281	14771.3	56.4557	15846.1	0.41345
130.573	32.0761	1148.15	8.86155	2118.66	32.0761	2681.9	8.86155	3546.41	14.5382	4669.03	14.2694	5403.55	50.1895	6103.91	32.4631	7057.58	41.1181	8196.93	57.2176	8929.11	25.4487	9104.66	31.8695	9747.93	57.5568	10703.9	35.9327	11645.3	55.0631	12779.3	56.0906	13738.8	17.6509	14771.4	55.0631	15846.3	1.90198
130.69	22.5404	1148.26	14.6365	2118.78	22.5404	2682.02	14.6365	3546.53	6.44845	4669.14	6.1788	5403.67	39.9362	6104.03	22.9274	7057.7	29.9031	8197.05	48.8695	8929.25	24.9839	9104.78	55.5767	9748.05	57.7788	10704	24.9103	11645.4	47.0819	12779.4	56.0135	13738.9	10.863	14771.5	47.0819	15846.4	4.24392
130.807	15.0159	1148.38	25.2987	2118.89	15.0159	2682.13	25.2987	3546.65	1.88431	4669.26	1.61387	5403.79	30.1893	6104.15	15.4029	7057.82	21.0707	8197.16	37.1071	8929.38	24.538	9104.9	56.7238	9748.16	53.3139	10704.2	16.6715	11645.5	35.5316	12779.5	51.4564	13739	4.88502	14771.6	35.5316	15846.5	9.08734
130.924	7.93333	1148.5	52.5381	2119.01	7.93333	2682.25	52.5381	3546.76	0.97148	4669.38	0.70023	5403.9	22.0589	6104.27	8.32036	7057.93	13.8454	8197.28	26.1482	8929.52	24.1119	9105.01	56.7157	9748.28	43.1042	10704.3	9.87827	11645.7	24.4856	12779.6	41.3437	13739.1	1.59373	14771.7	24.4856	15846.6	16.8592
131.041	2.0213	1148.61	57.3388	2119.13	2.0213	2682.37	57.3388	3546.88	0.72536	4669.49	0.45332	5404.02	14.5777	6104.38	2.40833	7058.05	6.25045	8197.4	17.7081	8929.66	23.7013	9105.13	56.6694	9748.4	31.3126	10704.4	2.44998	11645.8	16.2759	12779.7	29.7078	13739.3	1.34807	14771.8	16.2759	15846.7	31.8695
131.158	1.90569	1148.73	57.7907	2119.25	1.90569	2682.48	57.7907	3547	2.22341	4669.61	1.95057	5404.14	6.56667	6104.5	2.29272	7058.17	0.57515	8197.51	10.2995	8929.8	23.3109	9105.25	52.193	9748.51	21.7245	10704.5	1.10577	11645.9	9.5146	12779.9	20.0573	13739.4	0.75675	14772	9.5146	15846.8	55.5767
131.275	1.33603	1148.85	55.0926	2119.36	1.33603	2682.6	55.0926	3547.11	4.7476	4669.73	4.47396	5404.26	2.02963	6104.62	1.72307	7058.28	0.17111	8197.63	2.51405	8929.94	22.9473	9105.36	41.9995	9748.63	14.4868	10704.6	0.6777	11646	2.11762	12780	12.7137	13739.5	0.22531	14772.1	2.11762	15847	56.7238
131.392	0.81663	1148.96	45.8593	2119.48	0.81663	2682.72	45.8593	3547.23	8.86155	4669.85	8.58711	5404.37	1.13348	6104.73	1.20366	7058.4	-0.23002	8197.75	0.83453	8930.08	22.6102	9105.48	30.2419	9748.75	7.99526	10704.8	0.69646	11646.1	0.59881	12780.1	6.03225	13739.6	1.09633	14772.2	0.59881	15847.1	56.7157
131.509	1.63135	1149.08	35.4296	2119.6	1.63135	2682.84	35.4296	3547.35	14.6365	4669.96	14.3613	5404.49	0.85768	6104.85	2.01838	7058.52	0.97094	8197.86	0.34125	8930.22	22.2921	9105.6	20.5043	9748.86	2.90828	10704.9	2.18494	11646.2	0.12516	12780.2	0.42747	13739.7	2.84098	14772.3	0.12516	15847.2	56.6694
131.626	3.63697	1149.2	26.1182	2119.71	3.63697	2682.95	26.1182	3547.47	25.2987	4670.08	25.0227	5404.61	2.27667	6104.97	4.024	7058.64	3.33056	8197.98	0.53405	8930.36	21.9921	9105.72	13.0992	9748.98	2.47962	10705	4.52681	11646.4	0.26163	12780.3	0.38545	13739.8	6.74543	14772.4	0.26163	15847.3	52.193
131.743	7.13764	1149.32	18.4723	2119.83	7.13764	2683.07	18.4723	3547.58	52.5381	4670.2	52.2613	5404.72	4.72924	6105.09	7.52467	7058.75	7.36808	8198.1	2.41292	8930.49	21.7047	9105.83	6.45915	9749.1	1.65328	10705.1	9.37016	11646.5	1.86902	12780.4	-0.06343	13740	13.1538	14772.5	1.86902	15847.4	41.9995
131.86	12.48	1149.43	10.8439	2119.95	12.48	2683.19	10.8439	3547.7	57.3388	4670.31	57.0612	5404.84	8.86155	6105.2	12.8671	7058.87	13.0925	8198.22	5.13036	8930.63	21.4298	9105.95	0.59098	9749.22	0.87842	10705.2	17.142	11646.6	4.29502	12780.6	0.8742	13740.1	23.9814	14772.7	4.29502	15847.5	30.2419
131.977	21.1928	1149.55	2.16725	2120.07	21.1928	2683.3	2.16725	3547.82	57.7907	4670.43	57.5122	5404.96	14.6998	6105.32	21.5798	7058.99	23.0934	8198.33	9.92347	8930.77	21.1678	9106.07	0.59187	9749.33	1.37946	10705.3	32.1522	11646.7	9.22184	12780.7	2.83485	13740.2	43.8651	14772.8	9.22184	15847.7	20.5043
132.094	40.3456	1149.67	0.92781	2120.18	40.3456	2683.42	0.92781	3547.93	55.0926	4670.55	54.8134	5405.07	25.3755	6105.44	40.7326	7059.1	45.4819	8198.45	17.3237	8930.91	20.9179	9106.18	0.08548	9749.45	2.89467	10705.5	55.8593	11646.8	17.1024	12780.8	6.42206	13740.3	55.6057	14772.9	17.1024	15847.8	13.0992
132.211	59.3963	1149.78	0.08253	2120.3	59.3963	2683.54	0.08253	3548.05	45.8593	4670.66	45.5793	5405.19	52.7826	6105.55	59.7834	7059.22	57.7046	8198.57	31.7697	8931.05	20.6735	9106.3	0.92276	9749.57	6.06386	10705.6	57.0064	11647	32.3925	12780.9	12.5821	13740.4	55.3213	14773	32.3925	15847.9	6.45915
132.328	59.3452	1149.9	0.61431	2120.42	59.3452	2683.65	0.61431	3548.17	35.4296	4670.78	35.1487	5405.31	57.7647	6105.67	59.7322	7059.34	57.8444	8198.68	57.8949	8931.19	20.4385	9106.42	2.88944	9749.68	11.8779	10705.7	56.9982	11647.1	55.8058	12781	23.3439	13740.5	53.0008	14773.1	55.8058	15848	0.59098
132.445	58.0921	1150.02	2.51756	2120.53	58.0921	2683.77	2.51756	3548.28	26.1182	4670.9	25.8366	5405.43	58.2184	6105.79	58.4791	7059.45	57.8198	8198.8	59.6842	8931.33	20.2059	9106.53	6.28246	9749.8	21.7472	10705.8	56.9519	11647.2	56.673	12781.1	44.1991	13740.7	44.1752	14773.2	56.673	15848.1	0.59187
132.562	50.065	1150.13	5.65519	2120.65	50.065	2683.89	5.65519	3548.4	18.4723	4671.02	18.1899	5405.54	58.295	6105.9	50.4521	7059.57	55.6393	8198.92	59.4902	8931.47	19.9843	9106.65	12.2957	9749.92	40.9542	10705.9	52.4754	11647.3	56.6489	12781.3	56.4447	13740.8	32.4259	14773.4	56.6489	15848.2	0.08548
132.679	38.2677	1150.25	10.3381	2120.77	38.2677	2684.01	10.3381	3548.52	10.8439	4671.13	10.5607	5405.66	54.4798	6106.02	38.6547	7059.69	46.5267	8199.03	59.267	8931.61	19.772	9106.77	22.7148	9750.03	57.1581	10706	42.2818	11647.4	56.5532	12781.4	56.4986	13740.9	21.8566	14773.5	56.5532	15848.4	0.92276
132.796	27.4053	1150.37	17.5846	2120.88	27.4053	2684.12	17.5846	3548.64	2.16725	4671.25	1.88321	5405.78	44.8821	6106.14	27.7923	7059.81	34.9905	8199.15	54.8034	8931.74	19.5639	9106.89	43.0676	9750.15	57.5469	10706.2	30.5241	11647.5	51.7234	12781.5	56.4557	13741	14.2159	14773.6	51.7234	15848.5	2.88944
132.913	18.979	1150.49	33.3926	2121	18.979	2684.24	33.3926	3548.75	0.92781	4671.37	0.64298	5405.89	34.6848	6106.26	19.366	7059.92	24.9036	8199.27	44.1234	8931.88	19.3618	9107	57.1814	9750.27	56.4087	10706.3	20.7864	11647.7	41.3949	12781.6	55.0631	13741.1	7.90423	14773.7	41.3949	15848.6	6.28246
133.03	11.8397	1150.6	56.6898	2121.12	11.8397	2684.36	56.6898	3548.87	0.08253	4671.48	-0.20311	5406.01	25.7399	6106.37	12.2267	7060.04	17.1799	8199.39	32.2439	8932.02	19.1626	9107.12	57.2536	9750.39	48.6972	10706.4	13.3813	11647.8	29.6691	12781.7	47.0819	13741.2	1.92117	14773.8	29.6691	15848.7	12.2957
133.147	4.49827	1150.72	57.674	2121.24	4.49827	2684.47	57.674	3548.99	0.61431	4671.6	0.32788	5406.13	18.2494	6106.49	4.8853	7060.16	9.91267	8199.5	22.4196	8932.16	18.9774	9107.24	57.1915	9750.5	37.2808	10706.5	6.74119	11647.9	20.0681	12781.8	35.5316	13741.4	1.73169	14773.9	20.0681	15848.8	22.7148
133.264	2.01774	1150.84	57.7753	2121.35	2.01774	2684.59	57.7753	3549.1	2.51756	4671.72	2.23033	5406.24	10.5735	6106.61	2.40477	7060.27	1.75007	8199.62	14.5785	8932.3	18.5088	9107.35	55.9007	9750.62	26.2673	10706.6	0.87296	11648	12.7186	12782	24.4856	13741.5	1.24763	14774.1	12.7186	15848.9	43.0676
133.381	1.61888	1150.95	51.8763	2121.47	1.61888	2684.71	51.8763	3549.22	5.65519	4671.84	5.36716	5406.36	2.47597	6106.72	2.00592	7060.39	0.56699	8199.74	7.26801	8932.44	18.3403	9107.47	47.9851	9750.74	18.0301	10706.7	0.87378	11648.1	6.02638	12782.1	16.2759	13741.6	0.60905	14774.2	6.02638	15849.1	57.1814
133.497	1.02452	1151.07	41.535	2121.59	1.02452	2684.82	41.535	3549.34	10.3381	4671.95	10.0493	5406.48	1.62955	6106.84	1.41155	7060.51	-0.07527	8199.85	0.76682	8932.58	18.1765	9107.59	36.4105	9750.85	11.2867	10706.9	0.36732	11648.2	0.72521	12782.2	9.5146	13741.7	0.7155	14774.3	0.72521	15849.2	57.2536
133.614	0.89419	1151.19	31.3829	2121.7	0.89419	2684.94	31.3829	3549.45	17.5846	4672.07	17.295	5406.6	0.82558	6106.96	1.28122	7060.62	0.32883	8199.97	0.78351	8932.72	18.017	9107.7	25.2283	9750.97	4.30508	10707	1.20453	11648.4	0.62778	12782.3	2.11762	13741.8	2.18419	14774.4	0.62778	15849.3	57.1915
133.731	2.40107	1151.31	22.7608	2121.82	2.40107	2685.06	22.7608	3549.57	33.3926	4672.19	33.1021	5406.71	1.50953	6107.07	2.78811	7060.74	2.26583	8200.09	0.30269	8932.85	17.8578	9107.82	16.8633	9751.09	2.65072	10707.1	3.17115	11648.5	0.18581	12782.4	0.59881	13742	4.72826	14774.5	0.18581	15849.4	55.9007
133.848	4.9007	1151.42	15.2427	2121.94	4.9007	2685.18	15.2427	3549.69	56.6898	4672.3	56.3986	5406.83	3.4333	6107.19	5.28773	7060.86	5.35176	8200.2	1.39628	8932.99	17.6994	9107.94	10.02	9751.2	1.91705	10707.2	6.56411	11648.6	1.14044	12782.5	0.12516	13742.1	10.0046	14774.6	1.14044	15849.5	47.9851
133.965	9.2706	1151.54	7.39818	2122.05	9.2706	2685.29	7.39818	3549.8	57.674	4672.42	57.382	5406.95	6.76331	6107.31	9.65763	7060.98	10.2817	8200.32	3.74358	8933.13	17.5441	9108.06	2.6186	9751.32	0.96295	10707.3	12.5772	11648.7	3.09712	12782.7	0.26163	13742.2	18.3099	14774.8	3.09712	15849.6	36.4105
134.082	15.5561	1151.66	1.20027	2122.17	15.5561	2685.41	1.20027	3549.92	57.7753	4672.54	57.4825	5407.06	11.5601	6107.43	15.9431	7061.09	17.6729	8200.44	7.41505	8933.27	17.388	9108.17	0.92495	9751.44	0.72118	10707.4	22.9964	11648.8	6.83179	12782.8	1.86902	13742.3	33.7701	14774.9	6.83179	15849.8	25.2283
134.199	27.484	1151.77	0.55252	2122.29	27.484	2685.53	0.55252	3550.04	51.8763	4672.65	51.5827	5407.18	19.2068	6107.54	27.871	7061.21	33.3712	8200.56	13.1617	8933.41	17.2333	9108.29	0.48071	9751.56	1.93781	10707.6	43.349	11648.9	13.1623	12782.9	4.29502	13742.4	55.7029	14775	13.1623	15849.9	16.8633
134.316	52.5894	1151.89	1.52261	2122.41	52.5894	2685.64	1.52261	3550.16	41.535	4672.77	41.2405	5407.3	36.6995	6107.66	52.9764	7061.33	56.8861	8200.67	23.0129	8933.55	17.0787	9108.41	0.48165	9751.67	3.96582	10707.7	57.4628	11649.1	24.3274	12783	9.22184	13742.5	56.1623	14775.1	24.3274	15850	10.02
134.433	59.4994	1152.01	3.64	2122.52	59.4994	2685.76	3.64	3550.27	31.3829	4672.89	31.0877	5407.41	57.3803	6107.78	59.8865	7061.44	57.3683	8200.79	43.671	8933.69	16.9239	9108.52	1.96846	9751.79	8.43128	10707.8	57.5349	11649.2	45.8406	12783.1	17.1024	13742.7	55.6345	14775.2	45.8406	15850.1	2.6186
134.55	59.2737	1152.12	7.19247	2122.64	59.2737	2685.88	7.19247	3550.39	22.7608	4673.01	22.4648	5407.53	58.1713	6107.89	59.6607	7061.56	57.3643	8200.91	59.1428	8933.83	16.7718	9108.64	4.29947	9751.91	15.7091	10707.9	57.4728	11649.3	56.9481	12783.2	32.3925	13742.8	49.6487	14775.4	56.9481	15850.2	0.92495
134.667	54.9258	1152.24	12.1884	2122.76	54.9258	2685.99	12.1884	3550.51	15.2427	4673.12	14.9459	5407.65	58.3889	6108.01	55.3128	7061.68	57.1277	8201.02	59.0409	8933.96	16.6133	9108.76	9.10221	9752.02	29.4633	10708	56.1819	11649.4	57.0043	12783.4	55.8058	13742.9	38.705	14775.5	57.0043	15850.3	0.48071
134.784	44.1794	1152.36	20.499	2122.87	44.1794	2686.11	20.499	3550.62	7.39818	4673.24	7.10055	5407.77	57.5576	6108.13	44.5664	7061.79	51.4509	8201.14	58.8239	8934.1	16.453	9108.87	16.7914	9752.14	52.9097	10708.1	48.2662	11649.5	56.9653	12783.5	56.673	13743	26.9499	14775.6	56.9653	15850.5	0.48165
134.901	32.4657	1152.47	40.9013	2122.99	32.4657	2686.23	40.9013	3550.74	1.20027	4673.36	0.90184	5407.88	50.1486	6108.24	32.8527	7061.91	40.7066	8201.26	57.6871	8934.24	16.2893	9108.99	31.6339	9752.26	57.234	10708.3	36.6916	11649.6	55.5368	12783.6	56.6489	13743.1	18.0179	14775.7	55.5368	15850.6	1.96846
135.018	22.8609	1152.59	57.7064	2123.11	22.8609	2686.34	57.7064	3550.86	0.55252	4673.47	0.2533	5408	39.7955	6108.36	23.2479	7062.03	29.5992	8201.37	49.8079	8934.38	16.1272	9109.11	55.2564	9752.37	57.46	10708.4	25.5093	11649.8	47.5487	12783.7	56.5532	13743.2	11.196	14775.8	47.5487	15850.7	4.29947
135.135	15.2902	1152.71	58.4964	2123.22	15.2902	2686.46	58.4964	3550.97	1.52261	4673.59	1.22259	5408.12	30.0697	6108.48	15.6773	7062.15	20.8439	8201.49	38.1431	8934.52	15.9619	9109.23	56.4167	9752.49	53.1945	10708.5	17.1442	11649.9	36.0262	12783.8	51.7234	13743.4	5.19858	14775.9	36.0262	15850.8	9.10221
135.252	8.1694	1152.83	58.7278	2123.34	8.1694	2686.58	58.7278	3551.09	3.64	4673.71	3.33918	5408.23	21.9836	6108.6	8.55643	7062.26	13.6301	8201.61	27.0265	8934.66	15.7965	9109.34	56.3876	9752.61	43.1317	10708.6	10.3008	11650	24.9577	12784	41.3949	13743.5	1.93632	14776.1	24.9577	15850.9	16.7914
135.369	2.07082	1152.94	57.2809	2123.46	2.07082	2686.7	57.2809	3551.21	7.19247	4673.82	6.89085	5408.35	14.5146	6108.71	2.45785	7062.38	6.04751	8201.73	18.4501	8934.8	15.6327	9109.46	56.3133	9752.73	31.3608	10708.7	2.8994	11650.1	16.6963	12784.1	29.6691	13743.6	1.66951	14776.2	16.6963	15851	31.6339
135.486	1.98269	1153.06	49.0287	2123.57	1.98269	2686.81	49.0287	3551.33	12.1884	4673.94	11.886	5408.47	6.43367	6108.83	2.36972	7062.5	0.63304	8201.84	11.0067	8934.94	15.4637	9109.58	52.2529	9752.84	21.7337	10708.8	1.20569	11650.2	9.88947	12784.2	20.0681	13743.7	1.05797	14776.3	9.88947	15851.2	55.2564
135.603	1.44442	1153.18	38.5576	2123.69	1.44442	2686.93	38.5576	3551.44	20.499	4674.06	20.1958	5408.58	1.9985	6108.95	1.83145	7062.61	0.21936	8201.96	3.2491	8935.08	15.293	9109.69	42.3169	9752.96	14.4794	10709	0.76138	11650.3	2.47758	12784.3	12.7186	13743.8	0.61268	14776.4	2.47758	15851.3	56.4167
135.72	0.87913	1153.29	28.9582	2123.81	0.87913	2687.05	28.9582	3551.56	40.9013	4674.18	40.5973	5408.7	1.12775	6109.06	1.26616	7062.73	-0.13194	8202.08	0.87034	8935.21	15.1187	9109.81	30.6305	9753.08	7.99535	10709.1	0.76226	11650.5	0.90047	12784.4	6.02638	13743.9	1.51931	14776.5	0.90047	15851.4	56.3876
135.837	1.58752	1153.41	20.9727	2123.93	1.58752	2687.16	20.9727	3551.68	57.7064	4674.29	57.4015	5408.82	0.93183	6109.18	1.97455	7062.85	1.12723	8202.19	0.40358	8935.35	14.9444	9109.93	20.7691	9753.19	2.89253	10709.2	2.24899	11650.6	0.4235	12784.5	0.72521	13744.1	3.28509	14776.6	0.4235	15851.5	56.3133
135.954	3.49813	1153.53	13.3701	2124.04	3.49813	2687.28	13.3701	3551.79	58.4964	4674.41	58.1908	5408.94	2.44351	6109.3	3.88516	7062.96	3.50596	8202.31	0.55721	8935.49	14.7652	9110.04	13.3101	9753.31	2.4631	10709.3	4.57995	11650.7	0.57169	12784.7	0.62778	13744.2	7.33872	14776.8	0.57169	15851.6	52.2529
136.071	6.85242	1153.64	5.02659	2124.16	6.85242	2687.4	5.02659	3551.91	58.7278	4674.53	58.4214	5409.05	4.94961	6109.41	7.23946	7063.08	7.62722	8202.43	2.41768	8935.63	14.5816	9110.16	6.70163	9753.43	1.66282	10709.4	9.38262	11650.8	2.17165	12784.8	0.18581	13744.3	13.9524	14776.9	2.17165	15851.8	42.3169
136.188	12.1189	1153.76	1.79032	2124.28	12.1189	2687.51	1.79032	3552.03	57.2809	4674.64	56.9736	5409.17	9.08498	6109.53	12.5059	7063.2	13.4422	8202.54	5.0852	8935.77	14.3977	9110.28	0.55799	9753.54	0.91431	10709.5	17.0717	11650.9	4.61772	12784.9	1.14044	13744.4	25.2765	14777	4.61772	15851.9	30.6305
136.305	20.4707	1153.88	0.88011	2124.39	20.4707	2687.63	0.88011	3552.14	49.0287	4674.76	48.7207	5409.29	15.0008	6109.65	20.8577	7063.31	23.781	8202.66	9.82924	8935.91	14.2117	9110.4	0.59992	9753.66	1.40497	10709.7	31.9142	11651	9.57701	12785	3.09712	13744.5	45.8112	14777.1	9.57701	15852	20.7691
136.422	38.6405	1154	0.91071	2124.51	38.6405	2687.75	0.91071	3552.26	38.5576	4674.88	38.2488	5409.4	25.858	6109.77	39.0275	7063.43	46.8449	8202.78	17.0599	8936.05	14.0259	9110.51	0.13294	9753.78	2.92149	10709.8	55.5366	11651.2	17.5671	12785.1	6.83179	13744.6	56.1366	14777.2	17.5671	15852.1	13.3101
136.539	59.8666	1154.11	2.55902	2124.63	59.8666	2687.87	2.55902	3552.38	28.9582	4674.99	28.6486	5409.52	53.5057	6109.88	60.2536	7063.55	56.9979	8202.9	31.0273	8936.19	13.8377	9110.63	0.95076	9753.9	6.19818	10709.9	56.6968	11651.3	33.1279	12785.2	13.1623	13744.8	55.8481	14777.3	33.1279	15852.2	6.70163
136.656	59.9004	1154.23	5.29509	2124.74	59.9004	2687.98	5.29509	3552.5	20.9727	4675.11	20.6623	5409.64	57.8041	6110	60.2874	7063.67	57.1097	8203.01	57.0373	8936.32	13.6488	9110.75	2.89154	9754.01	12.129	10710	56.6676	11651.4	55.9057	12785.4	24.3274	13744.9	53.1488	14777.5	55.9057	15852.3	0.55799
136.773	58.8261	1154.35	9.60777	2124.86	58.8261	2688.1	9.60777	3552.61	13.3701	4675.23	13.0589	5409.75	58.2282	6110.12	59.2131	7063.78	57.0829	8203.13	59.2376	8936.46	13.4595	9110.86	6.3088	9754.13	22.2736	10710.1	56.5933	11651.5	56.4654	12785.5	45.8406	13745	43.947	14777.6	56.4654	15852.5	0.59992
136.89	50.9265	1154.46	15.9564	2124.98	50.9265	2688.22	15.9564	3552.73	5.02659	4675.35	4.71457	5409.87	58.295	6110.23	51.3135	7063.9	55.0778	8203.25	59.041	8936.6	13.2655	9110.98	12.3533	9754.25	41.9428	10710.2	52.5328	11651.6	56.4186	12785.6	56.9481	13745.1	32.1165	14777.7	56.4186	15852.6	0.13294
137.007	39.0423	1154.58	28.5033	2125.1	39.0423	2688.33	28.5033	3552.85	1.79032	4675.46	1.47751	5409.99	54.1431	6110.35	39.4293	7064.02	46.1648	8203.36	58.8166	8936.74	13.0696	9111.1	22.8548	9754.36	56.5833	10710.4	42.5968	11651.7	56.3477	12785.7	57.0043	13745.2	21.6566	14777.8	56.3477	15852.7	0.95076
137.124	28.0117	1154.7	56.1287	2125.21	28.0117	2688.45	56.1287	3552.96	0.88011	4675.58	0.56649	5410.1	44.4373	6110.47	28.3988	7064.13	34.827	8203.48	54.9634	8936.88	12.8747	9111.21	43.3089	9754.48	56.916	10710.5	30.9104	11651.9	51.831	12785.8	56.9653	13745.3	14.1128	14777.9	51.831	15852.8	2.89154
137.241	19.475	1154.82	57.629	2125.33	19.475	2688.57	57.629	3553.08	0.91071	4675.7	0.5963	5410.22	34.2889	6110.58	19.862	7064.25	24.8086	8203.6	44.6609	8937.02	12.6794	9111.33	56.535	9754.6	55.8176	10710.6	21.0489	11652	41.6637	12785.9	55.5368	13745.5	7.82913	14778	41.6637	15852.9	6.3088
137.358	12.3108	1154.93	58.0333	2125.45	12.3108	2688.68	58.0333	3553.2	2.55902	4675.81	2.24381	5410.34	25.3816	6110.7	12.6979	7064.37	17.1144	8203.71	32.7874	8937.16	12.4836	9111.45	56.5759	9754.71	48.2072	10710.7	13.5898	11652.1	29.9509	12786.1	47.5487	13745.6	1.87152	14778.2	29.9509	15853	12.3533
137.475	4.96719	1155.05	58.1158	2125.56	4.96719	2688.8	58.1158	3553.32	5.29509	4675.93	4.97908	5410.46	17.9485	6110.82	5.35422	7064.48	9.86401	8203.83	22.8332	8937.3	12.2899	9111.57	56.5252	9754.83	36.9008	10710.8	6.98125	11652.2	20.2554	12786.2	36.0262	13745.7	1.68959	14778.3	20.2554	15853.2	22.8548
137.592	2.1952	1155.17	53.2307	2125.68	2.1952	2688.92	53.2307	3553.43	9.60777	4676.05	9.29096	5410.57	10.2791	6110.94	2.58223	7064.6	1.71639	8203.95	14.9672	8937.43	12.0951	9111.68	55.5184	9754.95	25.9579	10711	0.83754	11652.3	12.8903	12786.3	24.9577	13745.8	1.06078	14778.4	12.8903	15853.3	43.3089
137.708	1.75865	1155.28	43.2687	2125.8	1.75865	2689.04	43.2687	3553.55	15.9564	4676.16	15.6388	5410.69	2.35606	6111.05	2.14568	7064.72	0.60382	8204.07	7.69519	8937.57	11.8986	9111.8	48.1394	9755.07	17.7711	10711.1	0.87941	11652.4	6.25031	12786.4	16.6963	13745.9	0.36755	14778.5	6.25031	15853.4	56.535
137.825	1.1598	1155.4	33.1921	2125.91	1.1598	2689.15	33.1921	3553.67	28.5033	4676.28	28.1849	5410.81	1.58597	6111.17	1.54683	7064.84	0.000483927	8204.18	0.77466	8937.71	11.7007	9111.92	36.8126	9755.18	11.0683	10711.2	0.41237	11652.6	0.66852	12786.5	9.88947	13746	0.66251	14778.6	0.66852	15853.5	56.5759
137.942	0.99532	1155.52	24.412	2126.03	0.99532	2689.27	24.412	3553.78	56.1287	4676.4	55.8095	5410.92	0.80511	6111.29	1.38235	7064.95	0.37195	8204.3	0.8523	8937.85	11.4998	9112.03	25.5469	9755.3	4.0789	10711.3	1.23012	11652.7	0.6345	12786.6	2.47758	13746.2	2.24416	14778.7	0.6345	15853.6	56.5252
138.059	2.40232	1155.63	16.9151	2126.15	2.40232	2689.39	16.9151	3553.9	57.629	4676.52	57.3089	5411.04	1.59287	6111.4	2.78935	7065.07	2.29346	8204.42	1.66827	8937.99	11.2962	9112.15	17.07	9755.42	2.60783	10711.4	3.17084	11652.8	0.15268	12786.8	0.90047	13746.3	4.9913	14778.9	0.15268	15853.7	55.5184
138.176	4.82656	1155.75	9.21361	2126.27	4.82656	2689.5	9.21361	3554.02	58.0333	4676.63	57.7125	5411.16	3.55301	6111.52	5.21359	7065.19	5.31513	8204.53	3.89584	8938.13	11.0933	9112.27	10.2046	9755.53	1.88761	10711.5	6.58804	11652.9	1.01995	12786.9	0.4235	13746.4	10.4148	14779	1.01995	15853.9	48.1394
138.293	9.0943	1155.87	2.05262	2126.38	9.0943	2689.62	2.05262	3554.13	58.1158	4676.75	57.7942	5411.27	6.99946	6111.64	9.48133	7065.3	10.2296	8204.65	7.03746	8938.27	10.8877	9112.38	2.89709	9755.65	0.99019	10711.7	12.6325	11653	2.97362	12787	0.57169	13746.5	18.9819	14779.1	2.97362	15854	36.8126
138.41	15.2803	1155.98	1.21138	2126.5	15.2803	2689.74	1.21138	3554.25	53.2307	4676.87	52.9083	5411.39	11.8765	6111.75	15.6674	7065.42	17.6034	8204.77	12.2184	8938.41	10.6785	9112.5	0.69541	9755.77	0.7654	10711.8	23.1339	11653.2	6.49486	12787.1	2.17165	13746.6	34.9145	14779.2	6.49486	15854.1	25.5469
138.527	26.8981	1156.1	0.55892	2126.62	26.8981	2689.86	0.55892	3554.37	43.2687	4676.98	42.9455	5411.51	19.704	6111.87	27.2851	7065.54	33.1158	8204.88	20.7635	8938.55	10.4656	9112.62	0.26248	9755.88	1.98457	10711.9	43.5879	11653.3	12.6274	12787.2	4.61772	13746.7	55.7591	14779.3	12.6274	15854.2	17.07
138.644	51.5422	1156.22	1.56532	2126.73	51.5422	2689.97	1.56532	3554.49	33.1921	4677.1	32.8681	5411.63	37.9365	6111.99	51.9292	7065.65	57.5382	8205	38.5406	8938.68	10.2486	9112.74	0.28368	9756	4.04316	10712	56.814	11653.4	23.3385	12787.3	9.57701	13746.9	55.8176	14779.4	23.3385	15854.3	10.2046
138.761	59.5337	1156.34	3.70715	2126.85	59.5337	2690.09	3.70715	3554.6	24.412	4677.22	24.0872	5411.74	57.9639	6112.1	59.9207	7065.77	58.1279	8205.12	59.6985	8938.82	10.0295	9112.85	1.76167	9756.12	8.59732	10712.1	56.8548	11653.5	44.17	12787.5	17.5671	13747	55.1346	14779.6	44.17	15854.4	2.89709
138.878	59.3032	1156.45	7.30763	2126.97	59.3032	2690.21	7.30763	3554.72	16.9151	4677.33	16.5895	5411.86	58.7249	6112.22	59.6902	7065.89	58.1502	8205.24	59.7488	8938.96	9.80469	9112.97	4.07678	9756.24	16.0145	10712.2	56.804	11653.6	56.533	12787.6	33.1279	13747.1	48.7815	14779.7	56.533	15854.6	0.69541
138.995	55.0647	1156.57	12.41	2127.09	55.0647	2690.32	12.41	3554.84	9.21361	4677.45	8.8872	5411.98	58.9246	6112.34	55.4517	7066.01	57.9903	8205.35	59.5309	8939.1	9.57687	9113.09	8.79659	9756.35	30.1433	10712.4	55.7972	11653.7	56.5926	12787.7	55.9057	13747.2	37.759	14779.8	56.5926	15854.7	0.26248
139.112	44.3857	1156.69	20.976	2127.2	44.3857	2690.44	20.976	3554.95	2.05262	4677.57	1.72542	5412.09	58.0347	6112.46	44.7728	7066.12	52.4333	8205.47	58.9436	8939.24	9.34458	9113.2	16.3403	9756.47	53.7657	10712.5	48.4181	11653.9	56.5347	12787.8	56.4654	13747.3	26.1657	14779.9	56.5347	15854.8	0.28368
139.229	32.6335	1156.8	42.1861	2127.32	32.6335	2690.56	42.1861	3555.07	1.21138	4677.69	0.88338	5412.21	50.5546	6112.57	33.0205	7066.24	41.6454	8205.59	52.2496	8939.38	9.10901	9113.32	30.8531	9756.59	57.3034	10712.6	37.0912	11654	55.0892	12787.9	56.4186	13747.5	17.4085	14780	55.0892	15854.9	1.76167
139.346	22.967	1156.92	57.1003	2127.44	22.967	2690.67	57.1003	3555.19	0.55892	4677.8	0.23012	5412.33	40.1485	6112.69	23.354	7066.36	30.4172	8205.7	40.7912	8939.52	8.86841	9113.44	54.7511	9756.7	57.5193	10712.7	25.8255	11654.1	47.1324	12788	56.3477	13747.6	10.6793	14780.1	47.1324	15855	4.07678
139.463	15.3793	1157.04	57.7751	2127.55	15.3793	2690.79	57.7751	3555.3	1.56532	4677.92	1.23572	5412.44	30.4005	6112.81	15.7663	7066.47	21.5076	8205.82	29.271	8939.66	8.62308	9113.55	56.4191	9756.82	53.3649	10712.8	17.3485	11654.2	35.6493	12788.2	51.831	13747.7	4.62942	14780.3	35.6493	15855.1	8.79659
139.58	8.24302	1157.15	58.0085	2127.67	8.24302	2690.91	58.0085	3555.42	3.70715	4678.04	3.37675	5412.56	22.3042	6112.92	8.63005	7066.59	14.1931	8205.94	20.2416	8939.79	8.37518	9113.67	56.3832	9756.94	43.3621	10712.9	10.483	11654.3	24.6269	12788.3	41.6637	13747.8	1.74793	14780.4	24.6269	15855.3	16.3403
139.697	2.0259	1157.27	56.3725	2127.79	2.0259	2691.03	56.3725	3555.54	7.30763	4678.15	6.97643	5412.68	14.8081	6113.04	2.41293	7066.71	6.64155	8206.05	12.6543	8939.93	8.12472	9113.79	56.3112	9757.05	31.6146	10713.1	3.17548	11654.4	16.3881	12788.4	29.9509	13747.9	1.45234	14780.5	16.3881	15855.4	30.8531
139.814	1.93937	1157.39	47.9408	2127.9	1.93937	2691.14	47.9408	3555.66	12.41	4678.27	12.078	5412.8	6.7254	6113.16	2.3264	7066.82	0.85743	8206.17	5.06211	8940.07	7.87148	9113.91	52.6023	9757.17	21.9426	10713.2	0.97373	11654.6	9.59499	12788.5	20.2554	13748	0.85065	14780.6	9.59499	15855.5	54.7511
139.931	1.3797	1157.51	37.4937	2128.02	1.3797	2691.26	37.4937	3555.77	20.976	4678.39	20.6432	5412.91	2.29137	6113.27	1.76673	7066.94	0.45302	8206.29	1.26992	8940.21	7.61598	9114.02	42.9308	9757.29	14.6448	10713.3	0.54074	11654.7	2.16677	12788.6	12.8903	13748.2	0.44332	14780.7	2.16677	15855.6	56.4191
140.048	0.78507	1157.62	27.9708	2128.14	0.78507	2691.38	27.9708	3555.89	42.1861	4678.5	41.8526	5413.03	1.4111	6113.39	1.1721	7067.06	0.04981	8206.41	0.96462	8940.35	7.36118	9114.14	31.2382	9757.41	8.13838	10713.4	0.56187	11654.8	0.82262	12788.7	6.25031	13748.3	1.45226	14780.8	0.82262	15855.7	56.3832
140.165	1.44263	1157.74	20.1195	2128.26	1.44263	2691.49	20.1195	3556.01	57.1003	4678.62	56.7659	5413.15	1.20306	6113.51	1.82966	7067.18	1.28772	8206.52	0.73224	8940.49	7.10675	9114.26	21.1959	9757.52	2.81553	10713.5	2.0398	11654.9	0.39462	12788.9	0.66852	13748.4	3.32496	14781	0.39462	15855.8	56.3112
140.282	3.36326	1157.86	12.5417	2128.37	3.36326	2691.61	12.5417	3556.12	57.7751	4678.74	57.4399	5413.26	2.66799	6113.63	3.7503	7067.29	3.61147	8206.64	2.16841	8940.63	6.85295	9114.37	13.6574	9757.64	2.42649	10713.6	4.35484	11655	0.41345	12789	0.6345	13748.5	7.57269	14781.1	0.41345	15856	52.6023
140.399	6.64555	1157.97	4.06873	2128.49	6.64555	2691.73	4.06873	3556.24	58.0085	4678.85	57.6725	5413.38	5.17473	6113.74	7.03258	7067.41	7.63094	8206.76	4.57968	8940.77	6.60099	9114.49	7.0676	9757.76	1.61148	10713.8	9.07458	11655.1	1.90198	12789.1	0.15268	13748.6	14.3599	14781.2	1.90198	15856.1	42.9308
140.516	11.8537	1158.09	1.50364	2128.61	11.8537	2691.84	1.50364	3556.36	56.3725	4678.97	56.0357	5413.5	9.32306	6113.86	12.2407	7067.53	13.3284	8206.87	8.84538	8940.9	6.35094	9114.61	0.37747	9757.87	0.8131	10713.9	16.6182	11655.3	4.24392	12789.2	1.01995	13748.7	26.0981	14781.3	4.24392	15856.2	31.2382
140.633	20.0423	1158.21	0.61606	2128.72	20.0423	2691.96	0.61606	3556.47	47.9408	4679.09	47.6032	5413.61	15.2429	6113.98	20.4294	7067.64	23.3414	8206.99	15.28	8941.04	6.10431	9114.72	0.44134	9757.99	1.28404	10714	31.1309	11655.4	9.08734	12789.3	2.97362	13748.9	47.1131	14781.4	9.08734	15856.3	21.1959
140.75	37.8142	1158.33	0.7559	2128.84	37.8142	2692.08	0.7559	3556.59	37.4937	4679.21	37.1553	5413.73	26.1652	6114.09	38.2013	7067.76	45.7435	8207.11	26.9502	8941.18	5.86171	9114.84	-0.03457	9758.11	2.77671	10714.1	55.0289	11655.5	16.8592	12789.5	6.49486	13749	56.1014	14781.6	16.8592	15856.4	13.6574
140.867	59.4375	1158.44	2.47799	2128.96	59.4375	2692.2	2.47799	3556.71	27.9708	4679.32	27.6316	5413.85	53.7909	6114.21	59.8245	7067.88	58.3737	8207.22	51.1104	8941.32	5.623	9114.96	0.78046	9758.22	5.90501	10714.2	56.6968	11655.6	31.8695	12789.6	12.6274	13749.1	55.7996	14781.7	31.8695	15856.5	7.0676
140.984	59.4893	1158.56	5.31141	2129.07	59.4893	2692.31	5.31141	3556.82	20.1195	4679.44	19.7795	5413.97	57.8431	6114.33	59.8764	7067.99	58.5893	8207.34	59.6178	8941.46	5.39061	9115.08	2.73932	9758.34	11.6759	10714.3	56.6609	11655.7	55.5767	12789.7	23.3385	13749.2	52.964	14781.8	55.5767	15856.7	0.37747
141.101	58.3285	1158.68	9.69905	2129.19	58.3285	2692.43	9.69905	3556.94	12.5417	4679.56	12.2009	5414.08	58.2588	6114.44	58.7156	7068.11	58.5557	8207.46	59.427	8941.6	5.16354	9115.19	6.04643	9758.46	21.3991	10714.5	56.5888	11655.8	56.7238	12789.8	44.17	13749.3	43.6648	14781.9	56.7238	15856.8	0.44134
141.218	50.35	1158.79	16.1689	2129.31	50.35	2692.55	16.1689	3557.06	4.06873	4679.67	3.72714	5414.2	58.345	6114.56	50.737	7068.23	56.7768	8207.58	59.1715	8941.74	4.94258	9115.31	11.9731	9758.58	40.3774	10714.6	52.8799	11656	56.7157	12789.9	56.533	13749.4	31.7929	14782	56.7157	15856.9	-0.03457
141.335	38.4934	1158.91	29.2163	2129.43	38.4934	2692.66	29.2163	3557.18	1.50364	4679.79	1.16125	5414.32	54.0545	6114.68	38.8805	7068.35	48.0369	8207.69	56.7514	8941.88	4.72782	9115.43	22.1163	9758.69	57.0696	10714.7	43.2083	11656.1	56.6694	12790	56.5926	13749.6	21.4089	14782.1	56.6694	15857	0.78046
141.452	27.5666	1159.03	56.7749	2129.54	27.5666	2692.78	56.7749	3557.29	0.61606	4679.91	0.27287	5414.43	44.2563	6114.8	27.9537	7068.46	36.5425	8207.81	47.3215	8942.02	4.5206	9115.54	42.0073	9758.81	57.4855	10714.8	31.5157	11656.2	52.193	12790.2	56.5347	13749.7	13.9132	14782.3	52.193	15857.1	2.73932
141.569	19.1023	1159.14	58.1153	2129.66	19.1023	2692.9	58.1153	3557.41	0.7559	4680.02	0.41191	5414.55	34.089	6114.91	19.4894	7068.58	26.2189	8207.93	35.414	8942.15	4.32033	9115.66	56.1705	9758.93	56.3486	10714.9	21.4733	11656.3	41.9995	12790.3	55.0892	13749.8	7.64577	14782.4	41.9995	15857.2	6.04643
141.686	11.9498	1159.26	58.4961	2129.78	11.9498	2693.01	58.4961	3557.53	2.47799	4680.14	2.1332	5414.67	25.2294	6115.03	12.3369	7068.7	18.2099	8208.04	24.872	8942.29	4.12825	9115.78	56.244	9759.04	48.622	10715	13.9347	11656.4	30.2419	12790.4	47.1324	13749.9	1.74338	14782.5	30.2419	15857.4	11.9731
141.802	4.56239	1159.38	58.5057	2129.89	4.56239	2693.13	58.5057	3557.64	5.31141	4680.26	4.96582	5414.78	17.8345	6115.15	4.94942	7068.81	10.9808	8208.16	16.7088	8942.43	3.94314	9115.89	56.2088	9759.16	37.166	10715.2	7.34481	11656.5	20.5043	12790.5	35.6493	13750	1.68058	14782.6	20.5043	15857.5	22.1163
141.919	1.97616	1159.49	53.2895	2130.01	1.97616	2693.25	53.2895	3557.76	9.69905	4680.38	9.35266	5414.9	10.1605	6115.26	2.36319	7068.93	2.84216	8208.28	9.34625	8942.57	3.76584	9116.01	55.1224	9759.28	26.1374	10715.3	0.65462	11656.7	13.0992	12790.6	24.6269	13750.1	1.16868	14782.7	13.0992	15857.6	42.0073
142.036	1.56502	1159.61	43.2026	2130.13	1.56502	2693.36	43.2026	3557.88	16.1689	4680.49	15.8217	5415.02	2.49786	6115.38	1.95205	7069.05	1.10348	8208.39	1.5627	8942.71	3.59758	9116.13	47.6618	9759.39	17.9267	10715.4	0.71842	11656.8	6.45915	12790.7	16.3881	13750.3	0.52688	14782.8	6.45915	15857.7	56.1705
142.153	0.94803	1159.73	33.0829	2130.24	0.94803	2693.48	33.0829	3557.99	29.2163	4680.61	28.8683	5415.14	1.71588	6115.5	1.33506	7069.16	0.4826	8208.51	1.20071	8942.85	3.43697	9116.25	36.3035	9759.51	11.2155	10715.5	0.24244	11656.9	0.59098	12790.9	9.59499	13750.4	0.83354	14783	0.59098	15857.8	56.244
142.27	0.77021	1159.85	24.3424	2130.36	0.77021	2693.6	24.3424	3558.11	56.7749	4680.73	56.4262	5415.25	0.9697	6115.61	1.15724	7069.28	0.7731	8208.63	0.72411	8942.99	3.28307	9116.36	25.1536	9759.63	4.19166	10715.6	1.05741	11657	0.59187	12791	2.16677	13750.5	2.35465	14783.1	0.59187	15858	56.2088
142.387	2.2096	1159.96	16.7858	2130.48	2.2096	2693.72	16.7858	3558.23	58.1153	4680.84	57.7657	5415.37	1.80005	6115.73	2.59663	7069.4	2.66806	8208.75	1.27181	8943.13	3.13577	9116.48	16.7421	9759.75	2.6734	10715.7	3.0162	11657.1	0.08548	12791.1	0.82262	13750.6	5.18849	14783.2	0.08548	15858.1	55.1224
142.504	4.6838	1160.08	9.06631	2130.59	4.6838	2693.83	9.06631	3558.35	58.4961	4680.96	58.1457	5415.49	3.78493	6115.85	5.07083	7069.52	5.67388	8208.86	3.36675	8943.26	2.99571	9116.6	9.93547	9759.86	1.95267	10715.9	6.32325	11657.2	0.92276	12791.2	0.39462	13750.7	10.6974	14783.3	0.92276	15858.2	47.6618
142.621	9.02094	1160.2	2.07427	2130.71	9.02094	2693.95	2.07427	3558.46	58.5057	4681.08	58.1545	5415.6	7.27649	6115.97	9.40797	7069.63	10.5639	8208.98	6.41082	8943.4	2.86226	9116.71	2.56537	9759.98	1.05502	10716	12.2499	11657.4	2.88944	12791.3	0.41345	13750.8	19.4688	14783.4	2.88944	15858.3	36.3035
142.738	15.2628	1160.31	1.23942	2130.83	15.2628	2694.07	1.23942	3558.58	53.2895	4681.19	52.9375	5415.72	12.2334	6116.08	15.6499	7069.75	17.8116	8209.1	11.5979	8943.54	2.73557	9116.83	0.76042	9760.1	0.80469	10716.1	22.393	11657.5	6.28246	12791.4	1.90198	13751	35.8419	14783.5	6.28246	15858.4	25.1536
142.855	26.9463	1160.43	0.63118	2130.95	26.9463	2694.18	0.63118	3558.7	43.2026	4681.31	42.8498	5415.84	20.2786	6116.2	27.3334	7069.87	32.9459	8209.21	19.9989	8943.68	2.61388	9116.95	0.33901	9760.21	1.99401	10716.2	42.2839	11657.6	12.2957	12791.6	4.24392	13751.1	56.2608	14783.7	12.2957	15858.5	16.7421
142.972	51.7296	1160.55	1.71471	2131.06	51.7296	2694.3	1.71471	3558.81	33.0829	4681.43	32.7293	5415.95	39.2598	6116.32	52.1167	7069.98	58.0864	8209.33	37.1354	8943.82	2.49714	9117.06	0.34581	9760.33	3.99696	10716.3	56.447	11657.7	22.7148	12791.7	9.08734	13751.2	56.247	14783.8	22.7148	15858.7	9.93547
143.089	60.0269	1160.66	3.9286	2131.18	60.0269	2694.42	3.9286	3558.93	24.3424	4681.55	23.9881	5416.07	57.5866	6116.43	60.4139	7070.1	58.84	8209.45	59.8298	8943.96	2.38729	9117.18	1.81647	9760.45	8.46993	10716.5	56.5205	11657.8	43.0676	12791.8	16.8592	13751.3	55.5459	14783.9	43.0676	15858.8	2.56537
143.206	59.8307	1160.78	7.64624	2131.3	59.8307	2694.53	7.64624	3559.05	16.7858	4681.66	16.4306	5416.19	58.3103	6116.55	60.2177	7070.22	58.864	8209.56	59.931	8944.1	2.28304	9117.3	4.12943	9760.56	15.8034	10716.6	56.4852	11657.9	57.1814	12791.9	31.8695	13751.4	49.0665	14784	57.1814	15858.9	0.76042
143.323	55.8766	1160.9	12.8667	2131.41	55.8766	2694.65	12.8667	3559.16	9.06631	4681.78	8.71033	5416.31	58.4795	6116.67	56.2637	7070.34	58.7397	8209.68	59.7198	8944.24	2.18435	9117.42	8.91333	9760.68	29.7068	10716.7	55.3988	11658.1	57.2536	12792	55.5767	13751.5	37.9143	14784.1	57.2536	15859	0.33901
143.44	45.2858	1161.02	21.7672	2131.53	45.2858	2694.77	21.7672	3559.28	2.07427	4681.9	1.71749	5416.42	57.3443	6116.78	45.6728	7070.45	53.356	8209.8	59.348	8944.37	2.09042	9117.53	16.5836	9760.8	53.1509	10716.8	47.9381	11658.2	57.1915	12792.1	56.7238	13751.7	26.2839	14784.2	57.1915	15859.1	0.34581
143.557	33.4492	1161.13	44.1351	2131.65	33.4492	2694.89	44.1351	3559.4	1.23942	4682.01	0.88184	5416.54	49.6166	6116.9	33.8363	7070.57	42.6181	8209.92	53.4086	8944.51	2.00089	9117.65	31.3603	9760.92	56.7244	10716.9	36.5797	11658.3	55.9007	12792.3	56.7157	13751.8	17.5359	14784.4	55.9007	15859.2	1.81647
143.674	23.6255	1161.25	57.175	2131.76	23.6255	2695	57.175	3559.52	0.63118	4682.13	0.2728	5416.66	39.231	6117.02	24.0125	7070.69	31.3484	8210.03	42.1277	8944.65	1.91551	9117.77	55.4239	9761.03	56.9025	10717	25.4298	11658.4	47.9851	12792.4	56.6694	13751.9	10.7944	14784.5	47.9851	15859.4	4.12943
143.791	15.9756	1161.37	57.8586	2131.88	15.9756	2695.12	57.8586	3559.63	1.71471	4682.25	1.35553	5416.77	29.5675	6117.14	16.3626	7070.8	22.312	8210.15	30.4222	8944.79	1.83456	9117.88	56.9646	9761.15	52.6507	10717.2	17.0182	11658.5	36.4105	12792.5	52.193	13752	4.71173	14784.6	36.4105	15859.5	8.91333
143.908	8.80461	1161.48	58.0823	2132	8.80461	2695.24	58.0823	3559.75	3.9286	4682.36	3.56862	5416.89	21.5965	6117.25	9.19164	7070.92	14.9539	8210.27	21.1245	8944.93	1.75522	9118	56.9494	9761.27	42.6647	10717.3	10.2115	11658.6	25.2283	12792.6	41.9995	13752.1	1.88302	14784.7	25.2283	15859.6	16.5836
144.025	2.2077	1161.6	56.037	2132.12	2.2077	2695.35	56.037	3559.87	7.64624	4682.48	7.28546	5417.01	14.1303	6117.37	2.59474	7071.04	7.37606	8210.38	13.4586	8945.07	1.68221	9118.12	56.9021	9761.38	30.9927	10717.4	2.84135	11658.8	16.8633	12792.7	30.2419	13752.2	1.56812	14784.8	16.8633	15859.7	31.3603
144.142	2.11708	1161.72	47.2922	2132.23	2.11708	2695.47	47.2922	3559.98	12.8667	4682.6	12.5051	5417.12	5.95709	6117.49	2.50411	7071.15	1.26866	8210.5	5.98306	8945.21	1.6086	9118.23	52.6289	9761.5	21.4254	10717.5	1.03633	11658.9	10.02	12792.8	20.5043	13752.4	0.94149	14784.9	10.02	15859.8	55.4239
144.259	1.55537	1161.84	36.9021	2132.35	1.55537	2695.59	36.9021	3560.1	21.7672	4682.72	21.4048	5417.24	2.23803	6117.6	1.9424	7071.27	0.89537	8210.62	1.15832	8945.35	1.54283	9118.35	42.5094	9761.62	14.1865	10717.6	0.61485	11659	2.6186	12793	13.0992	13752.5	0.49935	14785.1	2.6186	15859.9	56.9646
144.376	0.95974	1161.95	27.504	2132.47	0.95974	2695.7	27.504	3560.22	44.1351	4682.83	43.772	5417.36	1.3461	6117.72	1.34677	7071.39	0.40675	8210.73	0.94399	8945.49	1.47964	9118.47	30.6888	9761.73	7.66227	10717.7	0.62158	11659.1	0.92495	12793.1	6.45915	13752.6	1.51155	14785.2	0.92495	15860.1	56.9494
144.493	1.58578	1162.07	19.7219	2132.58	1.58578	2695.82	19.7219	3560.34	57.175	4682.95	56.811	5417.48	1.25899	6117.84	1.97281	7071.51	1.506	8210.85	0.69022	8945.62	1.4199	9118.58	20.8151	9761.85	2.60703	10717.9	2.09217	11659.2	0.48071	12793.2	0.59098	13752.7	3.36382	14785.3	0.48071	15860.2	56.9021
144.61	3.47439	1162.19	12.1171	2132.7	3.47439	2695.94	12.1171	3560.45	57.8586	4683.07	57.4938	5417.59	2.823	6117.95	3.86142	7071.62	3.75108	8210.97	2.13248	8945.76	1.36309	9118.7	13.3863	9761.97	2.19286	10718	4.40507	11659.4	0.48165	12793.3	0.59187	13752.8	7.55101	14785.4	0.48165	15860.3	52.6289
144.727	6.7235	1162.3	3.51441	2132.82	6.7235	2696.06	3.51441	3560.57	58.0823	4683.18	57.7167	5417.71	5.43701	6118.07	7.11054	7071.74	7.66822	8211.08	4.5431	8945.9	1.30963	9118.82	6.721	9762.08	1.29636	10718.1	9.18891	11659.5	1.96846	12793.4	0.08548	13752.9	14.2675	14785.5	1.96846	15860.4	42.5094
144.844	11.9376	1162.42	1.38292	2132.93	11.9376	2696.17	1.38292	3560.69	56.037	4683.3	55.6706	5417.83	9.67405	6118.19	12.3247	7071.86	13.2959	8211.2	8.76148	8946.04	1.25906	9118.94	0.56486	9762.2	0.51043	10718.2	16.8591	11659.6	4.29947	12793.5	0.92276	13753.1	25.8245	14785.6	4.29947	15860.5	30.6888
144.961	20.1411	1162.54	0.52333	2133.05	20.1411	2696.29	0.52333	3560.8	47.2922	4683.42	46.925	5417.94	15.795	6118.31	20.5282	7071.97	22.9225	8211.32	15.1309	8946.18	1.21321	9119.05	0.61816	9762.32	1.10492	10718.3	31.6358	11659.7	9.10221	12793.7	2.88944	13753.2	46.6728	14785.8	9.10221	15860.6	20.8151
145.078	37.8726	1162.65	0.8316	2133.17	37.8726	2696.41	0.8316	3560.92	36.9021	4683.53	36.5342	5418.06	27.3539	6118.42	38.2596	7072.09	44.4721	8211.44	26.6061	8946.32	1.16456	9119.17	0.0797	9762.44	2.65532	10718.4	55.6992	11659.8	16.7914	12793.8	6.28246	13753.3	55.9235	14785.9	16.7914	15860.8	13.3863
145.195	59.0823	1162.77	2.61928	2133.29	59.0823	2696.52	2.61928	3561.04	27.504	4683.65	27.1353	5418.18	55.7189	6118.54	59.4693	7072.21	58.7151	8211.55	50.4848	8946.46	1.12061	9119.29	0.8802	9762.55	5.96068	10718.6	57.2399	11659.9	31.6339	12793.9	12.2957	13753.4	55.6309	14786	31.6339	15860.9	6.721
145.312	59.1341	1162.89	5.54915	2133.4	59.1341	2696.64	5.54915	3561.15	19.7219	4683.77	19.3524	5418.3	58.613	6118.66	59.5211	7072.32	58.9568	8211.67	59.628	8946.6	1.07789	9119.4	2.85528	9762.67	11.8551	10718.7	57.2247	11660.1	55.2564	12794	22.7148	13753.5	52.6567	14786.1	55.2564	15861	0.56486
145.429	58.1768	1163.01	9.99613	2133.52	58.1768	2696.76	9.99613	3561.27	12.1171	4683.89	11.7467	5418.41	59.0005	6118.77	58.5638	7072.44	58.9991	8211.79	59.4267	8946.73	1.03676	9119.52	6.20379	9762.79	21.883	10718.8	57.1773	11660.2	56.4167	12794.1	43.0676	13753.7	43.2596	14786.2	56.4167	15861.1	0.61816
145.546	50.6728	1163.12	16.7162	2133.64	50.6728	2696.88	16.7162	3561.39	3.51441	4684	3.14324	5418.53	59.0388	6118.89	51.0598	7072.56	57.3575	8211.9	59.1886	8946.87	0.99789	9119.64	12.1661	9762.9	41.3488	10718.9	52.904	11660.3	56.3876	12794.2	57.1814	13753.8	31.4611	14786.3	56.3876	15861.2	0.0797
145.663	39.0096	1163.24	30.5731	2133.75	39.0096	2696.99	30.5731	3561.51	1.38292	4684.12	1.01095	5418.65	54.3239	6119.01	39.3966	7072.68	48.6965	8212.02	56.8657	8947.01	0.96104	9119.75	22.4028	9763.02	56.8238	10719	42.7845	11660.4	56.3133	12794.4	57.2536	13753.9	21.1846	14786.5	56.3133	15861.3	0.8802
145.78	27.9823	1163.36	57.0787	2133.87	27.9823	2697.11	57.0787	3561.62	0.52333	4684.24	0.15056	5418.76	44.3952	6119.12	28.3693	7072.79	37.1465	8212.14	47.5991	8947.15	0.92547	9119.87	42.4291	9763.14	57.2243	10719.1	30.9638	11660.5	52.2529	12794.5	57.1915	13754	13.7509	14786.6	52.2529	15861.5	2.85528
145.896	19.4147	1163.47	58.1796	2133.99	19.4147	2697.23	58.1796	3561.74	0.8316	4684.35	0.45803	5418.88	34.1915	6119.24	19.8017	7072.91	26.7553	8212.25	35.723	8947.29	0.89089	9119.99	56.5864	9763.25	56.0269	10719.3	21.09	11660.6	42.3169	12794.6	55.9007	13754.1	7.52178	14786.7	42.3169	15861.6	6.20379
146.013	12.2632	1163.59	58.5483	2134.11	12.2632	2697.34	58.5483	3561.86	2.61928	4684.47	2.24491	5419	25.3659	6119.36	12.6502	7073.03	18.7797	8212.37	25.1017	8947.43	0.85854	9120.11	56.6253	9763.37	48.2145	10719.4	13.6611	11660.8	30.6305	12794.7	47.9851	13754.2	1.75473	14786.8	30.6305	15861.7	12.1661
146.13	4.92383	1163.71	58.4073	2134.22	4.92383	2697.46	58.4073	3561.97	5.54915	4684.59	5.17489	5419.11	17.9101	6119.48	5.31086	7073.14	11.5086	8212.49	16.9021	8947.57	0.8276	9120.22	55.913	9763.49	36.7985	10719.5	6.9958	11660.9	20.7691	12794.8	36.4105	13754.4	1.81003	14786.9	20.7691	15861.8	22.4028
146.247	1.93005	1163.82	52.3538	2134.34	1.93005	2697.58	52.3538	3562.09	9.99613	4684.7	9.62211	5419.23	10.2142	6119.59	2.31708	7073.26	3.30745	8212.61	9.52971	8947.71	0.79757	9120.34	49.0118	9763.61	25.8772	10719.6	0.83959	11661	13.3101	12795	25.2283	13754.5	1.30311	14787	13.3101	15861.9	42.4291
146.364	1.5258	1163.94	42.0298	2134.46	1.5258	2697.69	42.0298	3562.21	16.7162	4684.82	16.3425	5419.35	2.67425	6119.71	1.91284	7073.38	1.2625	8212.72	1.65476	8947.84	0.76953	9120.46	37.7797	9763.72	17.7231	10719.7	0.89283	11661.1	6.70163	12795.1	16.8633	13754.6	0.67723	14787.2	6.70163	15862	56.5864
146.481	0.91685	1164.06	31.996	2134.57	0.91685	2697.81	31.996	3562.32	30.5731	4684.94	30.1996	5419.47	1.87254	6119.83	1.30388	7073.49	0.65375	8212.84	1.09151	8947.98	0.74071	9120.57	26.2501	9763.84	11.0534	10719.8	0.3543	11661.2	0.55799	12795.2	10.02	13754.7	0.97631	14787.3	0.55799	15862.2	56.6253
146.598	0.66823	1164.17	23.4592	2134.69	0.66823	2697.93	23.4592	3562.44	57.0787	4685.06	56.7054	5419.58	1.13995	6119.94	1.05526	7073.61	0.84347	8212.96	0.57349	8948.12	0.71613	9120.69	17.3996	9763.96	3.99951	10720	1.15473	11661.3	0.59992	12795.3	2.6186	13754.8	2.46656	14787.4	0.59992	15862.3	55.913
146.715	2.03817	1164.29	15.9495	2134.81	2.03817	2698.05	15.9495	3562.56	58.1796	4685.17	57.8065	5419.7	2.06191	6120.06	2.4252	7073.73	2.6386	8213.07	1.12126	8948.26	0.69063	9120.81	10.3931	9764.07	2.58451	10720.1	3.12975	11661.5	0.13294	12795.4	0.92495	13754.9	5.37493	14787.5	0.13294	15862.4	49.0118
146.832	4.40957	1164.41	8.14581	2134.92	4.40957	2698.16	8.14581	3562.68	58.5483	4685.29	58.1755	5419.82	4.09693	6120.18	4.7966	7073.85	5.49555	8213.19	3.23872	8948.4	0.66659	9120.92	3.28934	9764.19	1.71599	10720.2	6.47819	11661.6	0.95076	12795.5	0.48071	13755.1	10.9427	14787.6	0.95076	15862.5	37.7797
146.949	8.57348	1164.53	1.88882	2135.04	8.57348	2698.28	1.88882	3562.79	58.4073	4685.41	58.0347	5419.93	7.68301	6120.3	8.96052	7073.96	10.2613	8213.31	6.30735	8948.54	0.64439	9121.04	0.06588	9764.31	0.74408	10720.3	12.4404	11661.7	2.89154	12795.7	0.48165	13755.2	19.8416	14787.8	2.89154	15862.6	26.2501
147.066	14.6476	1164.64	1.02105	2135.16	14.6476	2698.4	1.02105	3562.91	52.3538	4685.52	51.9815	5420.05	12.6827	6120.41	15.0346	7074.08	17.2209	8213.42	11.4796	8948.68	0.62235	9121.16	-0.27784	9764.42	0.62818	10720.4	22.677	11661.8	6.3088	12795.8	1.96846	13755.3	36.4247	14787.9	6.3088	15862.7	17.3996
147.183	25.7409	1164.76	0.51364	2135.28	25.7409	2698.51	0.51364	3563.03	42.0298	4685.64	41.6577	5420.17	20.8971	6120.53	26.1279	7074.2	31.4976	8213.54	19.8381	8948.82	0.60206	9121.28	-0.38372	9764.54	1.92286	10720.5	42.7033	11661.9	12.3533	12795.9	4.29947	13755.4	56.1353	14788	12.3533	15862.9	10.3931
147.3	49.5724	1164.88	1.73236	2135.39	49.5724	2698.63	1.73236	3563.14	31.996	4685.76	31.6241	5420.28	40.6067	6120.65	49.9594	7074.31	56.7367	8213.66	36.9129	8948.96	0.58265	9121.39	0.97836	9764.66	4.00987	10720.7	56.8605	11662	22.8548	12796	9.10221	13755.5	56.0741	14788.1	22.8548	15863	3.28934
147.417	59.781	1164.99	4.02286	2135.51	59.781	2698.75	4.02286	3563.26	23.4592	4685.88	23.0876	5420.4	57.199	6120.76	60.168	7074.43	57.6565	8213.78	58.9797	8949.09	0.56456	9121.51	3.19909	9764.78	8.64239	10720.8	56.8994	11662.2	43.3089	12796.1	16.7914	13755.6	55.3882	14788.2	43.3089	15863.1	0.06588
147.534	59.5878	1165.11	7.79303	2135.63	59.5878	2698.86	7.79303	3563.38	15.9495	4685.99	15.5781	5420.52	57.9281	6120.88	59.9749	7074.55	57.6753	8213.89	59.0489	8949.23	0.54698	9121.63	7.67552	9764.89	16.1491	10720.9	56.187	11662.3	56.535	12796.2	31.6339	13755.8	48.9382	14788.3	56.535	15863.2	-0.27784
147.651	56.0924	1165.23	13.1164	2135.74	56.0924	2698.98	13.1164	3563.49	8.14581	4686.11	7.77468	5420.64	58.0864	6121	56.4794	7074.66	57.5954	8214.01	58.7977	8949.37	0.52977	9121.74	14.8446	9765.01	30.4602	10721	49.2857	11662.4	56.5759	12796.4	55.2564	13755.9	37.8689	14788.5	56.5759	15863.3	-0.38372
147.768	45.7623	1165.35	22.3043	2135.86	45.7623	2699.1	22.3043	3563.61	1.88882	4686.23	1.51793	5420.75	56.918	6121.11	46.1494	7074.78	52.7258	8214.13	58.371	8949.51	0.51301	9121.86	28.2305	9765.13	54.1521	10721.1	38.0536	11662.5	56.5252	12796.5	56.4167	13756	26.2949	14788.6	56.5252	15863.5	0.97836
147.885	33.9112	1165.46	45.6904	2135.98	33.9112	2699.22	45.6904	3563.73	1.02105	4686.34	0.6504	5420.87	49.1078	6121.23	34.2982	7074.9	42.346	8214.24	52.4716	8949.65	0.49748	9121.98	52.1511	9765.24	57.4891	10721.2	26.5239	11662.6	55.5184	12796.6	56.3876	13756.1	17.5406	14788.7	55.5184	15863.6	3.19909
148.002	23.94	1165.58	57.2921	2136.09	23.94	2699.33	57.2921	3563.84	0.51364	4686.46	0.14323	5420.99	38.8121	6121.35	24.3271	7075.02	31.1508	8214.36	41.3952	8949.79	0.48246	9122.09	56.7535	9765.36	57.6817	10721.4	17.6734	11662.7	48.1394	12796.7	56.3133	13756.2	10.8128	14788.8	48.1394	15863.7	7.67552
148.119	16.1563	1165.7	57.9303	2136.21	16.1563	2699.45	57.9303	3563.96	1.73236	4686.58	1.36219	5421.1	29.2363	6121.47	16.5434	7075.13	22.0767	8214.48	29.7977	8949.93	0.46889	9122.21	56.782	9765.48	53.105	10721.5	10.6667	11662.9	36.8126	12796.8	52.2529	13756.3	4.69747	14788.9	36.8126	15863.8	14.8446
148.236	8.99343	1165.81	58.1168	2136.33	8.99343	2699.57	58.1168	3564.08	4.02286	4686.69	3.65293	5421.22	21.3371	6121.58	9.38046	7075.25	14.808	8214.59	20.5556	8950.07	0.45569	9122.33	56.7522	9765.59	42.8957	10721.6	3.56296	11663	25.5469	12796.9	42.3169	13756.5	1.89356	14789	25.5469	15863.9	28.2305
148.353	1.92701	1165.93	55.8631	2136.45	1.92701	2699.68	55.8631	3564.2	7.79303	4686.81	7.42334	5421.34	13.8627	6121.7	2.31405	7075.37	7.31484	8214.71	12.9141	8950.2	0.44293	9122.45	53.6461	9765.71	31.1329	10721.7	0.33944	11663.1	17.07	12797.1	30.6305	13756.6	1.56167	14789.2	17.07	15864	52.1511
148.47	1.83138	1166.05	46.9872	2136.56	1.83138	2699.8	46.9872	3564.31	13.1164	4686.93	12.747	5421.45	5.63515	6121.82	2.21841	7075.48	1.06416	8214.83	5.44636	8950.34	0.43118	9122.56	44.1852	9765.83	21.582	10721.8	-0.00435	11663.2	10.2046	12797.2	20.7691	13756.7	0.90347	14789.3	10.2046	15864.2	56.7535
148.587	1.26403	1166.16	36.5993	2136.68	1.26403	2699.92	36.5993	3564.43	22.3043	4687.05	21.9351	5421.57	2.10988	6121.93	1.65106	7075.6	0.70367	8214.95	0.72596	8950.48	0.41886	9122.68	32.3591	9765.95	14.3486	10722	-0.11029	11663.3	2.89709	12797.3	13.3101	13756.8	0.5233	14789.4	2.89709	15864.3	56.782
148.704	0.64196	1166.28	27.2389	2136.8	0.64196	2700.03	27.2389	3564.55	45.6904	4687.16	45.3215	5421.69	1.25267	6122.05	1.02899	7075.72	0.18882	8215.06	0.47412	8950.62	0.40813	9122.8	22.0154	9766.06	7.74196	10722.1	1.25172	11663.4	0.69541	12797.4	6.70163	13756.9	1.58259	14789.5	0.69541	15864.4	56.7522
148.821	1.19256	1166.4	19.4753	2136.91	1.19256	2700.15	19.4753	3564.66	57.2921	4687.28	56.9234	5421.81	1.21538	6122.17	1.57959	7075.83	1.24075	8215.18	0.18105	8950.76	0.39696	9122.91	14.3276	9766.18	2.81854	10722.2	3.47238	11663.6	0.26248	12797.5	0.55799	13757	3.47766	14789.6	0.26248	15864.5	53.6461
148.938	3.06093	1166.52	11.879	2137.03	3.06093	2700.27	11.879	3564.78	57.9303	4687.4	57.5618	5421.92	2.8059	6122.28	3.44796	7075.95	3.48257	8215.3	1.66068	8950.9	0.38797	9123.03	7.69991	9766.3	2.32982	10722.3	7.94875	11663.7	0.28368	12797.6	0.59992	13757.2	7.71911	14789.7	0.28368	15864.6	44.1852
149.055	6.2338	1166.63	3.27016	2137.15	6.2338	2700.39	3.27016	3564.9	58.1168	4687.51	57.7486	5422.04	5.43972	6122.4	6.62084	7076.07	7.31199	8215.41	4.10053	8951.04	0.37796	9123.15	0.64903	9766.41	1.44824	10722.4	15.1178	11663.8	1.76167	12797.8	0.13294	13757.3	14.5059	14789.9	1.76167	15864.7	32.3591
149.172	11.3446	1166.75	1.48115	2137.26	11.3446	2700.5	1.48115	3565.01	55.8631	4687.63	55.4951	5422.16	9.7154	6122.52	11.7317	7076.19	12.8384	8215.53	8.31865	8951.18	0.36926	9123.26	0.63783	9766.53	0.70541	10722.5	28.5036	11663.9	4.07678	12797.9	0.95076	13757.4	26.2636	14790	4.07678	15864.9	22.0154
149.289	19.1557	1166.87	0.61278	2137.38	19.1557	2700.62	0.61278	3565.13	46.9872	4687.75	46.6194	5422.27	15.9157	6122.64	19.5427	7076.3	22.1923	8215.65	14.6738	8951.31	0.36041	9123.38	0.08318	9766.65	1.25659	10722.7	52.4241	11664	8.79659	12798	2.89154	13757.5	47.3347	14790.1	8.79659	15865	14.3276
149.406	35.8444	1166.98	1.01131	2137.5	35.8444	2700.74	1.01131	3565.25	36.5993	4687.86	36.2317	5422.39	27.6964	6122.75	36.2315	7076.42	43.1229	8215.76	26.0146	8951.45	0.35229	9123.5	0.71077	9766.76	2.80147	10722.8	57.0265	11664.1	16.3403	12798.1	6.3088	13757.6	56.2557	14790.2	16.3403	15865.1	7.69991
149.523	59.8377	1167.1	2.81553	2137.61	59.8377	2700.85	2.81553	3565.37	27.2389	4687.98	26.8716	5422.51	55.8504	6122.87	60.2248	7076.54	58.1896	8215.88	49.6176	8951.59	0.34503	9123.62	2.63494	9766.88	6.11137	10722.9	57.0549	11664.3	30.8531	12798.2	12.3533	13757.7	55.9352	14790.3	30.8531	15865.2	0.64903
149.639	59.9925	1167.22	5.85976	2137.73	59.9925	2700.97	5.85976	3565.48	19.4753	4688.1	19.1083	5422.62	58.1716	6122.99	60.3795	7076.65	58.4571	8216	59.9512	8951.73	0.33841	9123.73	5.71388	9767	12.0427	10723	57.025	11664.4	54.7511	12798.3	22.8548	13757.9	52.9031	14790.4	54.7511	15865.3	0.63783
149.756	59.284	1167.33	10.3762	2137.85	59.284	2701.09	10.3762	3565.6	11.879	4688.22	11.5122	5422.74	58.5369	6123.1	59.671	7076.77	58.464	8216.12	59.7844	8951.87	0.33202	9123.85	11.4342	9767.12	22.1552	10723.1	53.9189	11664.5	56.4191	12798.5	43.3089	13758	43.4446	14790.6	56.4191	15865.4	0.08318
149.873	52.221	1167.45	17.2553	2137.97	52.221	2701.2	17.2553	3565.72	3.27016	4688.33	2.9036	5422.86	58.5968	6123.22	52.6081	7076.89	57.1963	8216.23	59.5773	8952.01	0.32526	9123.97	21.1095	9767.23	41.7651	10723.2	44.4579	11664.6	56.3832	12798.6	56.535	13758.1	31.5874	14790.7	56.3832	15865.6	0.71077
149.99	40.4981	1167.57	31.9684	2138.08	40.4981	2701.32	31.9684	3565.83	1.48115	4688.45	1.11482	5422.98	53.9751	6123.34	40.8852	7077	49.0733	8216.35	57.3582	8952.15	0.31909	9124.08	40.1892	9767.35	56.8069	10723.4	32.6318	11664.7	56.3112	12798.7	56.5759	13758.2	21.3038	14790.8	56.3112	15865.7	2.63494
150.107	29.226	1167.68	56.3541	2138.2	29.226	2701.44	56.3541	3565.95	0.61278	4688.57	0.24669	5423.09	44.0853	6123.45	29.613	7077.12	37.7327	8216.47	48.0205	8952.29	0.31284	9124.2	56.5894	9767.47	57.1605	10723.5	22.288	11664.9	52.6023	12798.8	56.5252	13758.3	13.8412	14790.9	52.6023	15865.8	5.71388
150.224	20.3899	1167.8	57.4302	2138.32	20.3899	2701.55	57.4302	3566.07	1.01131	4688.68	0.64546	5423.21	33.9064	6123.57	20.7769	7077.24	27.2384	8216.58	36.0596	8952.43	0.3076	9124.32	56.729	9767.58	55.9443	10723.6	14.6001	11665	42.9308	12798.9	55.5184	13758.4	7.60984	14791	42.9308	15865.9	11.4342
150.341	13.133	1167.92	57.8073	2138.43	13.133	2701.67	57.8073	3566.18	2.81553	4688.8	2.44992	5423.33	25.106	6123.69	13.52	7077.35	19.1445	8216.7	25.3429	8952.56	0.30214	9124.43	56.696	9767.7	48.1611	10723.7	7.97236	11665.1	31.2382	12799	48.1394	13758.6	1.72788	14791.1	31.2382	15866	21.1095
150.458	5.81581	1168.04	57.6073	2138.55	5.81581	2701.79	57.6073	3566.3	5.85976	4688.92	5.49439	5423.44	17.7179	6123.81	6.20284	7077.47	11.9065	8216.82	17.0895	8952.7	0.29575	9124.55	55.9144	9767.82	36.7453	10723.8	0.92141	11665.2	21.1959	12799.2	36.8126	13758.7	1.76674	14791.3	21.1959	15866.1	40.1892
150.575	2.11207	1168.15	51.5239	2138.67	2.11207	2701.91	51.5239	3566.42	10.3762	4689.03	10.0111	5423.56	10.0189	6123.92	2.4991	7077.59	3.7728	8216.93	9.68132	8952.84	0.29223	9124.67	48.9467	9767.93	25.8346	10723.9	0.91014	11665.3	13.6574	12799.3	25.5469	13758.8	1.1954	14791.4	13.6574	15866.3	56.5894
150.692	1.74307	1168.27	41.2922	2138.78	1.74307	2702.02	41.2922	3566.54	17.2553	4689.15	16.8904	5423.68	2.48519	6124.04	2.1301	7077.71	1.1589	8217.05	1.73437	8952.98	0.28707	9124.79	37.7657	9768.05	17.6678	10724.1	0.35543	11665.4	7.0676	12799.4	17.07	13758.9	0.46702	14791.5	7.0676	15866.4	56.729
150.809	1.13323	1168.39	31.353	2138.9	1.13323	2702.14	31.353	3566.65	31.9684	4689.27	31.6037	5423.79	1.69211	6124.16	1.52026	7077.82	0.57757	8217.17	1.05285	8953.12	0.28319	9124.9	26.3713	9768.17	10.9536	10724.2	0.98296	11665.6	0.37747	12799.5	10.2046	13759	0.84163	14791.6	0.37747	15866.5	56.696
150.926	0.81603	1168.5	22.8718	2139.02	0.81603	2702.26	22.8718	3566.77	56.3541	4689.39	55.9897	5423.91	0.97302	6124.27	1.20307	7077.94	0.65962	8217.29	0.54705	8953.26	0.2791	9125.02	17.649	9768.29	3.9068	10724.3	2.90706	11665.7	0.44134	12799.6	2.89709	13759.1	2.41771	14791.7	0.44134	15866.6	55.9144
151.043	2.05208	1168.62	15.3853	2139.14	2.05208	2702.37	15.3853	3566.89	57.4302	4689.5	57.0661	5424.03	1.91023	6124.39	2.43911	7078.06	2.37346	8217.4	1.04452	8953.4	0.27516	9125.14	10.6707	9768.4	2.61044	10724.4	5.98593	11665.8	-0.03457	12799.7	0.69541	13759.3	5.33505	14791.8	-0.03457	15866.7	48.9467
151.16	4.33526	1168.74	7.55026	2139.25	4.33526	2702.49	7.55026	3567	57.8073	4689.62	57.4433	5424.15	3.94586	6124.51	4.7223	7078.17	5.14494	8217.52	3.11012	8953.54	0.27164	9125.25	3.49808	9768.52	1.88602	10724.5	11.7062	11665.9	0.78046	12799.9	0.26248	13759.4	10.9079	14792	0.78046	15866.8	37.7657
151.277	8.41955	1168.86	1.58756	2139.37	8.41955	2702.61	1.58756	3567.12	57.6073	4689.74	57.2436	5424.26	7.50694	6124.62	8.80658	7078.29	9.84273	8217.64	6.10189	8953.67	0.2677	9125.37	0.60417	9768.64	1.03831	10724.6	21.3814	11666	2.73932	12800	0.28368	13759.5	19.7436	14792.1	2.73932	15867	26.3713
151.394	14.3875	1168.97	0.78091	2139.49	14.3875	2702.72	0.78091	3567.24	51.5239	4689.85	51.1605	5424.38	12.5083	6124.74	14.7745	7078.41	16.5843	8217.75	11.2432	8953.81	0.26368	9125.49	0.20975	9768.75	0.74616	10724.8	40.461	11666.1	6.04643	12800.1	1.76167	13759.6	36.1932	14792.2	6.04643	15867.1	17.649
151.511	25.1079	1169.09	0.32265	2139.6	25.1079	2702.84	0.32265	3567.36	41.2922	4689.97	40.929	5424.5	20.693	6124.86	25.495	7078.52	30.1496	8217.87	19.4967	8953.95	0.26003	9125.6	0.07154	9768.87	1.92271	10724.9	56.8612	11666.3	11.9731	12800.2	4.07678	13759.7	56.4957	14792.3	11.9731	15867.2	10.6707
151.628	48.3218	1169.21	1.58778	2139.72	48.3218	2702.96	1.58778	3567.47	31.353	4690.09	30.9901	5424.61	40.2881	6124.98	48.7088	7078.64	56.6183	8217.99	36.1976	8954.09	0.25666	9125.72	1.39935	9768.99	3.95223	10725	57.0007	11666.4	22.1163	12800.3	8.79659	13759.9	56.4617	14792.4	22.1163	15867.3	3.49808
151.745	59.1337	1169.32	3.89088	2139.84	59.1337	2703.08	3.89088	3567.59	22.8718	4690.2	22.5091	5424.73	58.394	6125.09	59.5208	7078.76	58.9074	8218.1	59.4138	8954.23	0.25422	9125.84	3.57551	9769.1	8.48704	10725.1	56.9676	11666.5	42.0073	12800.4	16.3403	13760	55.6073	14792.5	42.0073	15867.4	0.60417
151.862	58.9489	1169.44	7.74394	2139.95	58.9489	2703.19	7.74394	3567.71	15.3853	4690.32	15.0228	5424.85	59.0905	6125.21	59.3359	7078.88	59.0456	8218.22	59.5169	8954.37	0.25221	9125.96	8.00608	9769.22	15.906	10725.2	56.186	11666.6	56.1705	12800.6	30.8531	13760.1	48.747	14792.7	56.1705	15867.5	0.20975
151.979	55.8141	1169.56	13.147	2140.07	55.8141	2703.31	13.147	3567.82	7.55026	4690.44	7.18801	5424.96	59.2545	6125.33	56.2011	7078.99	59.0127	8218.34	59.2834	8954.51	0.25092	9126.07	15.1298	9769.34	29.9751	10725.3	49.2183	11666.7	56.244	12800.7	54.7511	13760.2	37.4717	14792.8	56.244	15867.7	0.07154
152.096	45.7919	1169.67	22.5267	2140.19	45.7919	2703.43	22.5267	3567.94	1.58756	4690.56	1.22556	5425.08	57.7981	6125.44	46.179	7079.11	54.4421	8218.46	58.9988	8954.65	0.24856	9126.19	28.4517	9769.46	53.5478	10725.5	38.0371	11666.8	56.2088	12800.8	56.4191	13760.3	25.9196	14792.9	56.2088	15867.8	1.39935
152.213	33.975	1169.79	46.4795	2140.31	33.975	2703.54	46.4795	3568.06	0.78091	4690.67	0.41915	5425.2	49.5354	6125.56	34.362	7079.23	43.9148	8218.57	53.4854	8954.78	0.24691	9126.31	52.2622	9769.57	57.2233	10725.6	26.6427	11667	55.1224	12800.9	56.3832	13760.4	17.2792	14793	55.1224	15867.9	3.57551
152.33	23.9552	1169.91	57.568	2140.42	23.9552	2703.66	57.568	3568.17	0.32265	4690.79	-0.03887	5425.31	39.0217	6125.68	24.3423	7079.34	32.4833	8218.69	42.4239	8954.92	0.24555	9126.42	56.3034	9769.69	57.4353	10725.7	17.9203	11667.1	47.6618	12801	56.3112	13760.6	10.5974	14793.1	47.6618	15868	8.00608
152.447	16.1875	1170.03	58.2022	2140.54	16.1875	2703.78	58.2022	3568.29	1.58778	4690.91	1.2265	5425.43	29.3944	6125.79	16.5745	7079.46	23.209	8218.81	30.6748	8955.06	0.24497	9126.54	56.2886	9769.81	53.1678	10725.8	10.9419	11667.2	36.3035	12801.2	52.6023	13760.7	4.43945	14793.3	36.3035	15868.1	15.1298
152.564	9.0603	1170.14	58.3699	2140.66	9.0603	2703.89	58.3699	3568.41	3.89088	4691.02	3.52984	5425.55	21.5208	6125.91	9.44733	7079.58	15.7914	8218.92	21.2747	8955.2	0.24311	9126.66	56.2247	9769.92	43.0451	10725.9	3.76929	11667.3	25.1536	12801.3	42.9308	13760.8	1.88633	14793.4	25.1536	15868.2	28.4517
152.681	1.88059	1170.26	55.8141	2140.77	1.88059	2704.01	55.8141	3568.53	7.74394	4691.14	7.38314	5425.67	13.9784	6126.03	2.26763	7079.69	8.24237	8219.04	13.6005	8955.34	0.24189	9126.77	53.1085	9770.04	31.2562	10726	0.87532	11667.4	16.7421	12801.4	31.2382	13760.9	1.51095	14793.5	16.7421	15868.4	52.2622
152.798	1.71455	1170.38	46.6408	2140.89	1.71455	2704.13	46.6408	3568.64	13.147	4691.26	12.7865	5425.78	5.68791	6126.15	2.10158	7079.81	1.43678	8219.16	6.1731	8955.48	0.24125	9126.89	43.6547	9770.16	21.6544	10726.2	0.48083	11667.5	9.93547	12801.5	21.1959	13761	0.79768	14793.6	9.93547	15868.5	56.3034
152.915	1.17037	1170.49	36.2353	2141.01	1.17037	2704.25	36.2353	3568.76	22.5267	4691.37	22.1664	5425.9	2.437	6126.26	1.5574	7079.93	1.09289	8219.27	0.94028	8955.62	0.23938	9127.01	31.8808	9770.27	14.3813	10726.3	0.34256	11667.7	2.56537	12801.6	13.6574	13761.1	0.45799	14793.7	2.56537	15868.6	56.2886
153.032	0.58853	1170.61	26.926	2141.12	0.58853	2704.36	26.926	3568.88	46.4795	4691.49	46.1195	5426.02	2.20769	6126.38	0.97556	7080.05	0.54202	8219.39	0.76258	8955.76	0.23946	9127.13	21.6359	9770.39	7.77423	10726.4	1.67029	11667.8	0.76042	12801.7	7.0676	13761.3	1.57998	14793.8	0.76042	15868.7	56.2247
153.149	1.01204	1170.73	19.2099	2141.24	1.01204	2704.48	19.2099	3568.99	57.568	4691.61	57.2082	5426.13	3.66931	6126.5	1.39907	7080.16	1.44741	8219.51	0.37618	8955.9	0.23795	9127.24	14.0352	9770.51	2.75396	10726.5	3.84639	11667.9	0.33901	12801.9	0.37747	13761.4	3.50699	14794	0.33901	15868.8	53.1085
153.266	2.83112	1170.84	11.5827	2141.36	2.83112	2704.6	11.5827	3569.11	58.2022	4691.73	57.8426	5426.25	6.14596	6126.61	3.21815	7080.28	3.61856	8219.63	0.12527	8956.03	0.2363	9127.36	7.39358	9770.63	2.32778	10726.6	8.27689	11668	0.34581	12802	0.44134	13761.5	7.82569	14794.1	0.34581	15869	43.6547
153.383	5.87893	1170.96	2.95692	2141.48	5.87893	2704.71	2.95692	3569.23	58.3699	4691.84	58.0105	5426.37	10.2421	6126.73	6.26597	7080.4	7.28847	8219.74	1.3207	8956.17	0.23852	9127.48	0.43186	9770.74	1.5201	10726.7	15.4006	11668.1	1.81647	12802.1	-0.03457	13761.6	14.6804	14794.2	1.81647	15869.1	31.8808
153.5	10.9117	1171.08	1.46637	2141.59	10.9117	2704.83	1.46637	3569.34	55.8141	4691.96	55.455	5426.48	16.0501	6126.85	11.2988	7080.51	12.7277	8219.86	3.54977	8956.31	0.23766	9127.59	0.47972	9770.86	0.75466	10726.9	28.7223	11668.2	4.12943	12802.2	0.78046	13761.7	26.599	14794.3	4.12943	15869.2	21.6359
153.617	18.4806	1171.19	0.5865	2141.71	18.4806	2704.95	0.5865	3569.46	46.6408	4692.08	46.2819	5426.6	26.938	6126.96	18.8676	7080.63	21.8005	8219.98	7.36864	8956.45	0.23616	9127.71	-0.06481	9770.98	1.22865	10727	52.5328	11668.4	8.91333	12802.3	2.73932	13761.8	47.854	14794.4	8.91333	15869.3	14.0352
153.734	34.4365	1171.31	0.9644	2141.83	34.4365	2705.07	0.9644	3569.58	36.2353	4692.19	35.8767	5426.72	54.3513	6127.08	34.8235	7080.75	41.9833	8220.09	12.6869	8956.59	0.23824	9127.83	0.56541	9771.09	2.72428	10727.1	56.574	11668.5	16.5836	12802.4	6.04643	13762	56.6149	14794.5	16.5836	15869.4	7.39358
153.851	59.5465	1171.43	2.73656	2141.94	59.5465	2705.18	2.73656	3569.7	26.926	4692.31	26.5676	5426.84	57.6696	6127.2	59.9335	7080.86	58.5373	8220.21	21.8981	8956.73	0.2391	9127.94	2.48252	9771.21	5.93314	10727.2	56.5591	11668.6	31.3603	12802.6	11.9731	13762.1	56.2914	14794.7	31.3603	15869.5	0.43186
153.968	59.8493	1171.55	5.72472	2142.06	59.8493	2705.3	5.72472	3569.81	19.2099	4692.43	18.8517	5426.95	58.0758	6127.31	60.2364	7080.98	58.8411	8220.33	45.2675	8956.87	0.23781	9128.06	5.53416	9771.33	11.8127	10727.3	56.4951	11668.7	55.4239	12802.7	22.1163	13762.2	53.069	14794.8	55.4239	15869.7	0.47972
154.085	59.1365	1171.66	10.2395	2142.18	59.1365	2705.42	10.2395	3569.93	11.5827	4692.54	11.2248	5427.07	58.1329	6127.43	59.5235	7081.1	58.8698	8220.44	57.4206	8957.01	0.23817	9128.18	11.2163	9771.44	21.7986	10727.4	53.3788	11668.8	56.9646	12802.8	42.0073	13762.3	43.4625	14794.9	56.9646	15869.8	-0.06481
154.201	52.0389	1171.78	17.0936	2142.3	52.0389	2705.53	17.0936	3570.05	2.95692	4692.66	2.59924	5427.19	54.151	6127.55	52.426	7081.22	57.7607	8220.56	57.9757	8957.14	0.23974	9128.3	20.7697	9771.56	41.1947	10727.6	43.925	11668.9	56.9494	12802.9	56.1705	13762.4	31.5814	14795	56.9494	15869.9	0.56541
154.318	40.3308	1171.9	31.6377	2142.41	40.3308	2705.65	31.6377	3570.16	1.46637	4692.78	1.10893	5427.3	44.5128	6127.67	40.7178	7081.33	49.8187	8220.68	58.0984	8957.28	0.23874	9128.41	39.6452	9771.68	56.8854	10727.7	32.151	11669.1	56.9021	12803	56.244	13762.5	21.3141	14795.1	56.9021	15870	2.48252
154.435	29.0416	1172.01	56.8092	2142.53	29.0416	2705.77	56.8092	3570.28	0.5865	4692.9	0.22931	5427.42	34.4014	6127.78	29.4286	7081.45	38.4109	8220.8	55.6716	8957.42	0.23723	9128.53	56.1241	9771.8	57.26	10727.8	21.9061	11669.2	52.6289	12803.1	56.2088	13762.7	13.8548	14795.2	52.6289	15870.1	5.53416
[truncated: 64,240 more rows]

## Sheet: Fig. 3b
Main Figure															Inset Figure
[truncated: 4,203 more rows]

## Sheet: Fig. 3c
After 4 month		After 3 month		After 2 month		Stored in Half-cut for 1 month and Healed
[truncated: 10,419 more rows]

[truncated: 3 more sheets: Fig. 3e, Fig. 3f, Fig. 3g]
