# Supplementary material for: Ion-cluster-mediated ultrafast self-healable ionoconductors for reconfigurable electronics
Source: Nat Commun. 2022 Jun 30;13:3769. doi: 10.1038/s41467-022-31553-4 (PMC9247092; doi:10.1038/s41467-022-31553-4)
Supplement: Supplementary file 10 — Source Data [file 41467_2022_31553_MOESM10_ESM.zip › Source data_Fig. 4_ncomms-22-08900.xlsx]

## Sheet: Fig. 4b
Nuber of Healing	L/L0	Y error bar
0	1	0
1	1.1	0.1
2	1.12	0.05
3	0.98	0.1
4	0.92	0.12
5	1.05	0.1
6	1.14	0.12
7	0.97	0.13
8	0.98	0.11
9	1.2	0.2
10	1.06	0.1
--	--	--
--	--	--
--	--	--
--	--	--
--	--	--
--	--	--
--	--	--
--	--	--
--	--	--
--	--	--
--	--	--
--	--	--
--	--	--
--	--	--
--	--	--
--	--	--
--	--	--
--	--	--
--	--	--
--	--
--	--
