# Supplementary material for: Ion-cluster-mediated ultrafast self-healable ionoconductors for reconfigurable electronics
Source: Nat Commun. 2022 Jun 30;13:3769. doi: 10.1038/s41467-022-31553-4 (PMC9247092; doi:10.1038/s41467-022-31553-4)
Supplement: Supplementary file 10 — Source Data [file 41467_2022_31553_MOESM10_ESM.zip › Supplementary Figures/Source data_Supplementary Fig. 10_ncomms-22-08900.xlsx]

## Sheet: Supplementary Fig. 10
as-prepared		5 min		10 min		30 min		60 min
Strain (%)	Stress (Pa)	Strain (%)	Stress (Pa)	Strain (%)	Stress (Pa)	Strain (%)	Stress (Pa)	Strain (%)	Stress (Pa)
0	0	0	0	0	2000	0	2000	0	0
0	38000	0	0	0	2000	0	83000	0	23000
0	79000	0	0	0	2000	0	92000	0	107000
0	151000	0	0	0	14000	0.4	110000	0	182000
0.4	235000	0	0	0	26000	0.4	127000	0.5	239000
0.4	244000	0.13333	1000	0	34000	0.4	141000	0.5	282000
0.4	274000	0.13333	1000	0.4	40000	0.4	152000	0.5	340000
0.4	304000	0.13333	1000	0.4	44000	0.8	162000	1	347000
0.8	338000	0.13333	2000	0.4	46000	0.8	173000	1	379000
0.8	367000	0.26667	2000	0.4	50000	1.2	179000	1.5	395000
1.2	394000	0.26667	2000	0.8	52000	1.2	186000	1.5	397000
1.2	399000	0.4	2000	0.8	54000	1.2	195000	1.5	406000
1.2	409000	0.4	4000	1.2	56000	1.2	201000	1.5	412000
2	430000	0.4	3000	1.2	56000	2	207000	2.5	421000
2	439000	0.4	3000	1.2	58000	2	216000	2.5	433000
2	456000	0.66667	3000	1.2	60000	2.4	221000	3	444000
2.4	469000	0.66667	4000	2	62000	2.4	225000	3	449000
2.4	478000	0.8	4000	2	64000	2.4	229000	3	457000
2.8	491000	0.8	4000	2	64000	2.4	235000	3.5	468000
2.8	493000	0.8	4000	2.4	66000	2.8	237000	3.5	467000
3.2	507000	0.93333	5000	2.4	66000	2.8	240000	3.5	472000
3.2	510000	0.93333	4000	2.4	66000	3.2	246000	4	483000
3.2	520000	1.06667	6000	2.8	68000	3.2	250000	4	492000
3.2	529000	1.06667	5000	2.8	70000	3.2	254000	4	499000
3.2	540000	1.06667	4000	2.8	70000	3.2	258000	4	505000
4	550000	1.06667	5000	3.2	72000	4	263000	5	512000
4	550000	1.33333	5000	3.2	74000	4	265000	5	513000
4.4	553000	1.33333	5000	3.2	74000	4.4	267000	5.5	515000
4.4	560000	1.33333	5000	3.2	74000	4.4	273000	5.5	522000
4.8	583000	1.46667	7000	4	76000	4.4	275000	5.5	525000
4.8	589000	1.46667	7000	4	78000	4.8	279000	6	531000
4.8	596000	1.46667	6000	4.4	78000	4.8	283000	6	537000
5.2	599000	1.6	6000	4.4	80000	4.8	283000	6	541000
5.2	603000	1.6	6000	4.4	80000	5.2	285000	6.5	542000
5.2	612000	1.6	6000	4.4	80000	5.2	288000	6.5	544000
5.2	613000	1.73333	7000	4.8	80000	5.2	292000	6.5	549000
6	625000	1.73333	7000	4.8	82000	5.2	293000	6.5	551000
6	634000	1.73333	8000	5.2	82000	6	296000	7.5	555000
6	642000	2	8000	5.2	82000	6	300000	7.5	561000
6	647000	2	8000	5.2	84000	6	304000	7.5	565000
6.4	653000	2	8000	5.2	86000	6.4	307000	8	567000
6.4	654000	2	8000	6	84000	6.4	309000	8	569000
6.8	656000	2.13333	8000	6	86000	6.8	311000	8.5	574000
6.8	666000	2.13333	8000	6	88000	6.8	312000	8.5	574000
6.8	673000	2.26667	8000	6.4	86000	6.8	314000	8.5	577000
7.6	678000	2.26667	8000	6.4	88000	6.8	317000	8.5	583000
7.6	687000	2.26667	9000	6.4	90000	7.6	317000	9.5	583000
7.6	694000	2.26667	10000	6.8	92000	7.6	321000	9.5	583000
8	695000	2.53333	9000	6.8	90000	8	325000	10	584000
8	694000	2.53333	10000	6.8	92000	8	328000	10	587000
8	701000	2.66667	9000	7.6	90000	8	331000	10	589000
8	709000	2.66667	9000	7.6	88000	8.4	334000	10.5	592000
8.4	715000	2.66667	10000	8	88000	8.4	336000	10.5	596000
8.4	723000	2.66667	10000	8	92000	8.4	334000	10.5	595000
8.8	728000	2.8	11000	8	92000	8.8	335000	11	598000
8.8	729000	2.8	10000	8	92000	8.8	339000	11	603000
8.8	732000	2.93333	11000	8.4	96000	8.8	341000	11	606000
9.6	736000	2.93333	12000	8.4	94000	8.8	343000	11	607000
9.6	739000	2.93333	11000	8.8	94000	9.6	348000	12	610000
9.6	746000	3.2	12000	8.8	94000	9.6	350000	12	613000
10	752000	3.2	11000	8.8	94000	10	350000	12.5	613000
10	759000	3.2	11000	8.8	94000	10	351000	12.5	612000
10	765000	3.33333	11000	9.6	96000	10	354000	12.5	617000
10.4	771000	3.33333	13000	9.6	96000	10	354000	12.5	619000
10.4	773000	3.46667	12000	10	96000	10.4	356000	13	624000
10.8	772000	3.46667	13000	10	94000	10.4	362000	13	630000
10.8	771000	3.46667	12000	10	96000	10.8	365000	13.5	633000
10.8	776000	3.6	11000	10	96000	10.8	365000	13.5	631000
10.8	781000	3.6	12000	10.4	94000	10.8	368000	13.5	633000
11.6	788000	3.6	12000	10.4	98000	10.8	371000	14.5	631000
11.6	797000	3.86667	12000	10.8	98000	11.6	370000	14.5	631000
12	800000	3.86667	13000	10.8	96000	11.6	370000	14.5	635000
12	799000	3.86667	14000	10.8	96000	12	375000	15	642000
12	805000	4	14000	11.6	98000	12	378000	15	645000
12	806000	4	13000	11.6	96000	12	379000	15	645000
12.4	810000	4	13000	11.6	96000	12	383000	15	647000
12.4	818000	4.13333	13000	12	98000	12.4	386000	15.5	650000
12.4	825000	4.13333	13000	12	98000	12.4	386000	15.5	647000
13.2	828000	4.13333	13000	12	96000	12.4	383000	16.5	655000
13.2	829000	4.13333	13000	12.4	100000	12.4	387000	16.5	659000
13.2	834000	4.4	15000	12.4	100000	13.2	390000	17	664000
13.6	837000	4.4	14000	12.4	98000	13.2	391000	17	665000
13.6	841000	4.4	14000	12.4	100000	13.6	397000	17	665000
13.6	850000	4.53333	15000	13.2	100000	13.6	400000	17	665000
13.6	857000	4.53333	14000	13.2	98000	13.6	401000	17.5	666000
14	861000	4.53333	14000	13.6	98000	13.6	401000	17.5	667000
14	863000	4.66667	14000	13.6	100000	14	403000	17.5	668000
14.4	868000	4.66667	15000	13.6	100000	14	403000	18	671000
14.4	869000	4.66667	15000	13.6	100000	14.4	402000	18	678000
14.4	870000	4.8	15000	14	100000	14.4	405000	18	681000
15.2	880000	4.8	15000	14	100000	14.4	409000	19	681000
15.2	885000	4.8	15000	14.4	98000	14.4	412000	19	684000
15.2	889000	5.06667	15000	14.4	100000	15.2	416000	19.5	682000
15.6	896000	5.06667	16000	14.4	102000	15.2	419000	19.5	682000
15.6	899000	5.2	16000	14.4	100000	15.6	417000	19.5	683000
15.6	901000	5.2	15000	15.2	100000	15.6	415000	19.5	689000
16	904000	5.2	15000	15.2	100000	15.6	419000	20	689000
16	915000	5.2	16000	15.6	100000	15.6	421000	20	693000
16	918000	5.33333	17000	15.6	100000	16	422000	20.5	698000
16.4	923000	5.33333	16000	15.6	102000	16	427000	20.5	702000
16.4	929000	5.46667	16000	15.6	102000	16.4	431000	20.5	700000
16.4	933000	5.46667	17000	16	100000	16.4	429000	20.5	701000
17.2	933000	5.46667	16000	16	102000	16.4	429000	20.5	702000
17.2	935000	5.46667	16000	16.4	102000	16.4	433000	21.5	699000
17.2	939000	5.73333	17000	16.4	102000	17.2	435000	22	706000
17.6	942000	5.73333	17000	16.4	100000	17.2	434000	22	710000
17.6	948000	5.73333	17000	17.2	102000	17.6	441000	22	713000
17.6	954000	5.86667	19000	17.2	102000	17.6	445000	22	715000
18	956000	5.86667	17000	17.2	102000	17.6	445000	22.5	717000
18	959000	5.86667	18000	17.6	102000	18	443000	22.5	718000
18.4	962000	6	18000	17.6	102000	18	445000	22.5	718000
18.4	964000	6	18000	17.6	100000	18	445000	23	719000
18.4	966000	6	17000	18	100000	18.4	445000	23	727000
18.4	973000	6.13333	17000	18	102000	18.4	450000	23	728000
19.2	978000	6.13333	19000	18.4	102000	18.4	452000	24	731000
19.2	980000	6.13333	18000	18.4	102000	19.2	453000	24	731000
19.2	985000	6.4	18000	18.4	104000	19.2	457000	24	735000
19.6	990000	6.4	19000	18.4	104000	19.2	458000	24	732000
19.6	992000	6.4	18000	19.2	102000	19.2	458000	24.5	729000
20	998000	6.4	19000	19.2	102000	19.6	458000	24.5	735000
20	1003000	6.53333	19000	19.2	102000	19.6	460000	24.5	738000
20	1004000	6.53333	19000	19.6	100000	19.6	462000	25	741000
20.8	1009000	6.66667	19000	19.6	102000	20	463000	25	751000
20.8	1014000	6.66667	19000	19.6	104000	20	467000	26	751000
20.8	1017000	6.66667	20000	20	104000	20.8	472000	26	748000
21.2	1021000	6.66667	19000	20	102000	20.8	471000	26.5	748000
21.2	1027000	6.93333	19000	20	104000	20.8	469000	26.5	749000
21.2	1032000	6.93333	19000	20.8	102000	20.8	468000	26.5	751000
21.6	1036000	7.06667	19000	20.8	102000	21.2	471000	26.5	757000
21.6	1041000	7.06667	20000	21.2	102000	21.2	473000	27	760000
22	1044000	7.06667	19000	21.2	104000	21.2	476000	27	762000
22	1046000	7.06667	19000	21.2	102000	21.6	478000	27.5	761000
22	1052000	7.2	19000	21.2	102000	21.6	477000	27.5	760000
22	1054000	7.2	20000	21.6	104000	21.6	478000	27.5	759000
22.8	1057000	7.33333	20000	21.6	104000	22	477000	27.5	758000
22.8	1065000	7.33333	20000	22	102000	22	476000	28.5	769000
23.2	1067000	7.33333	20000	22	102000	22	478000	28.5	770000
23.2	1070000	7.33333	20000	22	102000	22	480000	29	770000
23.2	1075000	7.6	21000	22	102000	22.8	483000	29	774000
23.2	1074000	7.6	20000	22.8	102000	22.8	487000	29	775000
23.6	1081000	7.73333	20000	22.8	104000	23.2	488000	29	772000
23.6	1087000	7.73333	21000	23.2	102000	23.2	488000	29.5	769000
24	1089000	7.73333	21000	23.2	104000	23.2	487000	30	776000
24	1094000	7.73333	21000	23.2	102000	23.2	487000	30	779000
24	1098000	7.86667	21000	23.2	102000	23.6	489000	30	782000
24	1099000	7.86667	21000	23.6	102000	23.6	491000	30	783000
24.8	1102000	8	21000	23.6	102000	24	493000	31	781000
24.8	1106000	8	20000	24	102000	24	498000	31	778000
25.2	1110000	8	21000	24	102000	24	500000	31.5	778000
25.2	1114000	8	21000	24	102000	24.8	499000	31.5	777000
25.2	1121000	8.26667	20000	24	104000	24.8	499000	31.5	778000
25.2	1124000	8.26667	22000	24.8	102000	24.8	498000	31.5	783000
25.6	1127000	8.4	22000	24.8	102000	25.2	499000	32	786000
25.6	1131000	8.4	22000	25.2	102000	25.2	503000	32	794000
25.6	1133000	8.4	22000	25.2	102000	25.2	506000	32	793000
26.4	1136000	8.4	22000	25.2	100000	25.6	509000	32	791000
26.4	1140000	8.53333	21000	25.2	102000	25.6	505000	33	789000
26.8	1146000	8.53333	21000	25.6	104000	25.6	504000	33	785000
26.8	1148000	8.53333	22000	25.6	102000	25.6	503000	33.5	787000
26.8	1151000	8.8	22000	25.6	102000	26.4	499000	33.5	792000
26.8	1156000	8.8	23000	26.4	104000	26.4	498000	33.5	796000
27.2	1158000	8.8	23000	26.4	102000	26.4	498000	33.5	802000
27.2	1161000	8.93333	23000	26.4	102000	26.8	503000	34	803000
27.6	1163000	8.93333	23000	26.8	102000	26.8	508000	34	801000
27.6	1167000	8.93333	23000	26.8	102000	26.8	512000	34.5	799000
27.6	1173000	9.06667	23000	26.8	102000	27.2	512000	34.5	801000
27.6	1175000	9.06667	23000	27.2	100000	27.2	511000	34.5	804000
28.4	1179000	9.06667	23000	27.2	102000	27.6	512000	34.5	809000
28.4	1183000	9.2	23000	27.2	102000	27.6	515000	35.5	813000
28.8	1186000	9.2	23000	27.6	102000	27.6	517000	35.5	816000
28.8	1190000	9.2	23000	27.6	102000	27.6	520000	36	814000
28.8	1193000	9.2	24000	27.6	102000	28.4	520000	36	814000
29.2	1195000	9.46667	23000	28.4	100000	28.4	518000	36	813000
29.2	1198000	9.46667	23000	28.4	100000	28.8	519000	36	815000
29.2	1200000	9.6	23000	28.8	102000	28.8	522000	36.5	819000
29.6	1202000	9.6	24000	28.8	100000	28.8	521000	36.5	826000
29.6	1205000	9.6	23000	28.8	100000	28.8	519000	37	831000
30.4	1206000	9.73333	23000	28.8	102000	29.2	523000	37	829000
30.4	1207000	9.73333	25000	29.2	102000	29.2	525000	37	827000
30.4	1206000	9.86667	24000	29.2	100000	29.6	523000	37	825000
30.4	1209000	9.86667	24000	29.6	104000	29.6	524000	38	825000
30.8	1213000	9.86667	24000	29.6	102000	29.6	524000	38	829000
30.8	1213000	9.86667	24000	29.6	100000	29.6	524000	38.5	832000
30.8	1216000	10.1333	24000	29.6	100000	30.4	528000	38.5	833000
31.2	1218000	10.1333	24000	30.4	100000	30.4	532000	38.5	838000
31.2	1220000	10.2667	25000	30.4	100000	30.8	531000	38.5	838000
31.2	1221000	10.2667	25000	30.8	100000	30.8	531000	39	835000
31.2	1225000	10.2667	25000	30.8	102000	30.8	533000	39	831000
32	1225000	10.2667	25000	30.8	100000	31.2	530000	39	836000
32	1224000	10.4	25000	30.8	98000	31.2	527000	40	836000
32.4	1226000	10.4	25000	31.2	100000	31.2	529000	40	838000
32.4	1227000	10.4	24000	31.2	100000	31.2	532000	40.5	847000
32.4	1228000	10.4	25000	31.2	98000	32	532000	40.5	847000
32.4	1230000	10.6667	24000	31.2	98000	32	535000	40.5	847000
32.8	1239000	10.6667	24000	32	100000	32.4	538000	40.5	848000
32.8	1240000	10.8	25000	32	100000	32.4	535000	41	846000
33.2	1240000	10.8	25000	32.4	98000	32.4	532000	41	844000
33.2	1242000	10.8	25000	32.4	100000	32.4	537000	41.5	847000
33.2	1243000	10.9333	27000	32.4	100000	32.8	539000	41.5	851000
33.2	1241000	10.9333	25000	32.4	98000	32.8	538000	41.5	852000
34	1241000	10.9333	25000	32.8	98000	33.2	540000	42.5	856000
34	1247000	11.0667	25000	32.8	98000	33.2	538000	42.5	854000
34.4	1249000	11.0667	25000	33.2	98000	33.2	535000	43	850000
34.4	1252000	11.0667	25000	33.2	96000	33.2	534000	43	854000
34.4	1258000	11.3333	25000	33.2	100000	34	535000	43	853000
34.4	1259000	11.3333	27000	33.2	100000	34.4	538000	43	857000
34.8	1256000	11.3333	27000	34	98000	34.4	538000	43.5	857000
34.8	1256000	11.4667	26000	34	96000	34.4	541000	43.5	863000
34.8	1257000	11.4667	26000	34.4	98000	34.4	542000	44	861000
35.2	1259000	11.4667	25000	34.4	98000	34.4	541000	44	860000
35.2	1262000	11.6	26000	34.4	96000	34.8	540000	44	864000
35.2	1267000	11.6	25000	34.4	98000	34.8	540000	44	868000
36	1269000	11.6	25000	34.8	98000	35.2	537000	45	867000
36	1270000	11.7333	26000	34.8	98000	35.2	538000	45	869000
36	1268000	11.7333	27000	35.2	96000	35.2	541000	45.5	871000
36.4	1267000	11.7333	27000	35.2	98000	35.2	542000	45.5	871000
36.4	1268000	12	27000	35.2	96000	36	542000	45.5	871000
36.4	1270000	12	26000	35.2	96000	36	542000	45.5	874000
36.8	1275000	12.1333	26000	36	96000	36.4	542000	46	874000
36.8	1277000	12.1333	26000	36	96000	36.4	540000	46	875000
36.8	1275000	12.1333	26000	36	96000	36.4	542000	46.5	881000
37.2	1280000	12.1333	27000	36.4	96000	36.8	543000	46.5	883000
37.2	1275000	12.2667	27000	36.4	96000	36.8	542000	46.5	883000
37.2	1276000	12.2667	27000	36.4	96000	36.8	542000	47.5	887000
38	1277000	12.4	28000	36.8	96000	37.2	544000	47.5	885000
38	1281000	12.4	29000	36.8	96000	37.2	542000	47.5	887000
38	1282000	12.4	27000	36.8	94000	37.2	542000	48	892000
38	1286000	12.4	27000	37.2	92000	38	542000	48	892000
38.4	1292000	12.6667	28000	37.2	94000	38	543000	48.5	892000
38.4	1292000	12.6667	27000	37.2	94000	38	543000	48.5	894000
38.8	1291000	12.6667	27000	38	96000	38.4	545000	48.5	895000
38.8	1289000	12.8	27000	38	94000	38.4	546000	48.5	891000
38.8	1290000	12.8	29000	38	96000	38.4	545000	49.5	892000
39.6	1288000	12.8	27000	38	94000	38.8	544000	49.5	897000
39.6	1290000	12.9333	28000	38.4	94000	38.8	546000	50	897000
39.6	1293000	12.9333	28000	38.4	94000	38.8	545000	50	898000
40	1295000	12.9333	28000	38.8	92000	39.6	543000	50	900000
40	1296000	13.2	27000	38.8	94000	39.6	545000	50	898000
40	1296000	13.2	27000	38.8	94000	39.6	546000	50.5	894000
40	1296000	13.3333	27000	38.8	94000	40	545000	50.5	895000
40.4	1291000	13.3333	28000	39.6	94000	40	546000	51	899000
40.4	1295000	13.3333	28000	39.6	92000	40	547000	51	900000
40.8	1298000	13.3333	28000	40	92000	40.4	545000	51	903000
40.8	1300000	13.4667	28000	40	92000	40.4	544000	51	905000
40.8	1300000	13.4667	28000	40	92000	40.4	546000	52	903000
40.8	1301000	13.6	29000	40	94000	40.8	545000	52	901000
41.6	1298000	13.6	28000	40.4	92000	40.8	547000	52.5	902000
41.6	1296000	13.6	28000	40.4	92000	40.8	546000	52.5	903000
42	1298000	13.6	29000	40.8	92000	41.6	547000	52.5	904000
42	1302000	13.8667	28000	40.8	94000	41.6	545000	53	906000
42	1304000	13.8667	29000	40.8	92000	42	544000	53	908000
42	1306000	14	29000	40.8	92000	42	546000	53	906000
42.4	1309000	14	30000	41.6	94000	42	547000	53.5	904000
42.4	1308000	14	29000	41.6	92000	42	547000	53.5	906000
42.8	1305000	14	29000	42	90000	42.4	548000	53.5	905000
42.8	1302000	14.1333	28000	42	92000	42.4	549000	54.5	906000
42.8	1302000	14.1333	29000	42	92000	42.8	547000	54.5	908000
42.8	1302000	14.2667	29000	42	92000	42.8	544000	54.5	911000
43.6	1307000	14.2667	29000	42.4	92000	42.8	544000	55	910000
44	1308000	14.2667	30000	42.4	92000	42.8	544000	55	910000
44	1307000	14.2667	29000	42.8	90000	43.6	545000	55	912000
44	1306000	14.5333	29000	42.8	90000	43.6	547000	55.5	911000
44	1304000	14.5333	30000	42.8	90000	44	548000	55.5	913000
44.4	1306000	14.6667	29000	42.8	90000	44	546000	55.5	917000
44.4	1307000	14.6667	29000	43.6	90000	44	545000	55.5	917000
44.4	1309000	14.6667	29000	43.6	88000	44	546000	56.5	916000
44.4	1310000	14.8	30000	44	90000	44.4	545000	56.5	915000
45.2	1307000	14.8	29000	44	90000	44.4	546000	57	915000
45.2	1308000	14.8	30000	44	90000	44.4	548000	57	913000
45.6	1308000	14.8	31000	44	90000	45.2	547000	57	914000
45.6	1308000	15.0667	30000	44.4	90000	45.2	547000	57	918000
45.6	1308000	15.0667	30000	44.4	88000	45.2	547000	57.5	917000
45.6	1313000	15.2	29000	44.4	90000	45.6	547000	57.5	919000
46	1316000	15.2	29000	45.2	90000	45.6	544000	58	919000
46.4	1319000	15.2	29000	45.2	88000	45.6	545000	58	920000
46.4	1318000	15.2	30000	45.6	88000	46	548000	58	918000
46.4	1317000	15.3333	31000	45.6	88000	46	547000	59	919000
46.4	1311000	15.3333	30000	45.6	88000	46	547000	59	921000
46.4	1310000	15.4667	31000	45.6	88000	46.4	547000	59	920000
47.2	1310000	15.4667	30000	46	88000	46.4	546000	59.5	921000
47.2	1312000	15.4667	30000	46	88000	46.4	544000	59.5	922000
47.6	1315000	15.4667	30000	46	86000	47.2	545000	59.5	921000
47.6	1315000	15.7333	30000	46.4	86000	47.2	545000	60	920000
47.6	1312000	15.7333	30000	46.4	86000	47.6	542000	60	920000
47.6	1308000	15.8667	30000	46.4	84000	47.6	543000	60	921000
48	1307000	15.8667	31000	47.2	86000	47.6	544000	60.5	920000
48	1302000	15.8667	31000	47.2	88000	47.6	544000	60.5	922000
48.4	1299000	15.8667	30000	47.2	86000	48	544000	60.5	923000
48.4	1300000	16	30000	47.6	84000	48	544000	61.5	924000
48.4	1304000	16	31000	47.6	86000	48.4	543000	61.5	924000
48.4	1304000	16.1333	31000	47.6	84000	48.4	540000	61.5	924000
49.2	1303000	16.1333	30000	48	86000	48.4	542000	62	923000
49.6	1306000	16.1333	31000	48	86000	48.4	542000	62	919000
49.6	1307000	16.1333	30000	48.4	86000	49.2	540000	62	919000
49.6	1311000	16.4	31000	48.4	84000	49.2	542000	62.5	920000
49.6	1317000	16.4	32000	48.4	84000	49.6	544000	62.5	919000
50	1317000	16.5333	31000	48.4	84000	49.6	543000	63	919000
50	1317000	16.5333	31000	49.2	84000	49.6	541000	63	920000
50	1317000	16.5333	30000	49.2	82000	49.6	540000	63	918000
50.4	1318000	16.6667	31000	49.6	84000	50	539000	63	915000
50.4	1316000	16.6667	30000	49.6	84000	50	537000	64	916000
50.4	1315000	16.6667	31000	49.6	84000	50.4	538000	64	913000
51.2	1317000	16.8	31000	49.6	84000	50.4	541000	64	909000
51.2	1315000	16.8	31000	50	84000	50.4	540000	64.5	910000
51.2	1317000	16.8	31000	50	82000	50.4	540000	64.5	910000
51.6	1316000	17.0667	31000	50.4	82000	51.2	542000	64.5	910000
51.6	1317000	17.0667	32000	50.4	84000	51.2	540000	65	910000
51.6	1312000	17.0667	30000	50.4	82000	51.2	537000	65	910000
52	1315000	17.0667	31000	50.4	82000	51.2	536000	65	907000
52	1316000	17.2	31000	51.2	84000	51.6	538000	66	904000
52	1315000	17.2	31000	51.2	82000	51.6	538000	66	903000
52	1317000	17.3333	32000	51.2	82000	52	538000	66	903000
52.8	1317000	17.3333	33000	51.6	80000	52	540000	66.5	900000
52.8	1314000	17.3333	33000	51.6	82000	52	538000	66.5	899000
53.2	1313000	17.3333	31000	51.6	80000	52	534000	66.5	902000
53.2	1312000	17.6	31000	52	80000	52.8	534000	67	899000
53.2	1311000	17.6	32000	52	82000	52.8	535000	67	898000
53.2	1312000	17.6	31000	52	80000	53.2	534000	67	897000
53.6	1315000	17.7333	31000	52.8	80000	53.2	533000	67.5	896000
53.6	1314000	17.7333	32000	52.8	80000	53.2	536000	67.5	893000
54	1315000	17.7333	33000	52.8	80000	53.2	536000	67.5	892000
54	1314000	17.8667	32000	53.2	80000	53.6	537000	68.5	894000
54	1312000	17.8667	32000	53.2	80000	54	534000	68.5	891000
54	1309000	17.8667	33000	53.2	78000	54	533000	68.5	889000
54.8	1309000	18	32000	53.6	80000	54	531000	69	888000
54.8	1311000	18	32000	53.6	80000	54	529000	69	885000
55.2	1311000	18	32000	54	80000	54	531000	69	879000
55.2	1312000	18.2667	32000	54	80000	54.8	531000	69.5	877000
55.2	1313000	18.2667	33000	54	80000	54.8	531000	69.5	879000
55.6	1310000	18.2667	33000	54	80000	55.2	532000	69.5	877000
55.6	1309000	18.4	33000	54.8	78000	55.2	533000	70	876000
55.6	1308000	18.4	32000	54.8	76000	55.2	531000	70	878000
56	1309000	18.4	32000	55.2	78000	55.2	530000	70	876000
56	1309000	18.5333	32000	55.2	76000	55.6	528000	71	872000
56	1311000	18.5333	33000	55.2	76000	55.6	529000	71	867000
56.8	1312000	18.5333	32000	55.2	78000	55.6	528000	71	863000
56.8	1311000	18.6667	33000	55.6	78000	56	533000	71	860000
56.8	1310000	18.6667	33000	55.6	78000	56	533000	71.5	860000
56.8	1309000	18.6667	32000	56	76000	56.8	530000	71.5	863000
57.2	1308000	18.9333	33000	56	78000	56.8	528000	71.5	861000
57.2	1308000	18.9333	33000	56	76000	56.8	526000	72	860000
57.6	1310000	18.9333	33000	56	76000	56.8	527000	72	860000
57.6	1312000	18.9333	33000	56.8	74000	57.2	532000	72	861000
57.6	1310000	19.0667	32000	56.8	76000	57.2	531000	73	854000
58.4	1307000	19.0667	33000	56.8	76000	57.6	533000	73	850000
58.4	1307000	19.0667	33000	57.2	76000	57.6	532000	73	852000
58.4	1304000	19.2	32000	57.2	76000	57.6	531000	73.5	849000
58.8	1302000	19.2	34000	57.6	76000	58.4	531000	73.5	846000
58.8	1306000	19.2	33000	57.6	74000	58.4	527000	73.5	848000
58.8	1309000	19.4667	33000	57.6	76000	58.8	529000	74	846000
59.2	1309000	19.4667	32000	57.6	76000	58.8	529000	74	840000
59.2	1309000	19.4667	33000	58.4	74000	58.8	529000	74	835000
59.2	1309000	19.6	33000	58.4	76000	58.8	533000	74.5	834000
59.6	1306000	19.6	32000	58.8	74000	59.2	532000	74.5	829000
59.6	1305000	19.6	34000	58.8	74000	59.2	531000	74.5	829000
59.6	1307000	19.7333	33000	58.8	76000	59.2	529000	75.5	831000
60.4	1307000	19.7333	33000	58.8	76000	59.6	527000	75.5	829000
60.4	1306000	19.8667	33000	59.2	74000	59.6	526000	75.5	826000
60.8	1308000	19.8667	33000	59.2	72000	59.6	526000	76	824000
60.8	1308000	19.8667	33000	59.6	74000	60.4	528000	76	820000
60.8	1306000	19.8667	33000	59.6	74000	60.4	529000	76	815000
60.8	1303000	20.1333	33000	59.6	72000	60.4	528000	76.5	813000
61.2	1302000	20.1333	34000	60.4	72000	60.8	530000	76.5	813000
61.2	1302000	20.2667	33000	60.4	74000	60.8	528000	77	810000
61.6	1302000	20.2667	33000	60.4	72000	60.8	527000	77	810000
61.6	1303000	20.2667	34000	60.8	74000	61.2	527000	77	810000
61.6	1302000	20.2667	33000	60.8	72000	61.2	529000	77	806000
61.6	1303000	20.4	34000	60.8	72000	61.2	529000	78	800000
62.4	1301000	20.4	34000	61.2	70000	61.6	527000	78	796000
62.4	1300000	20.5333	33000	61.2	70000	61.6	528000	78.5	793000
62.8	1297000	20.5333	33000	61.2	72000	61.6	525000	78.5	791000
62.8	1298000	20.5333	34000	61.6	70000	62.4	521000	78.5	789000
62.8	1300000	20.5333	34000	61.6	72000	62.4	520000	78.5	791000
62.8	1300000	20.8	34000	61.6	72000	62.8	524000	79	786000
63.2	1298000	20.8	34000	62.4	70000	62.8	525000	79	780000
63.2	1298000	20.9333	34000	62.4	70000	62.8	524000	79	776000
63.2	1298000	20.9333	34000	62.4	70000	62.8	525000	79	773000
63.2	1295000	20.9333	34000	62.8	70000	62.8	525000	80	770000
64	1295000	20.9333	34000	62.8	70000	63.2	522000	80	767000
64	1297000	21.0667	34000	62.8	70000	63.2	521000	80.5	767000
64.4	1297000	21.0667	33000	63.2	70000	63.2	519000	80.5	762000
64.4	1296000	21.0667	35000	63.2	68000	64	519000	80.5	757000
64.4	1295000	21.0667	34000	63.2	70000	64	522000	80.5	753000
64.8	1294000	21.3333	34000	63.2	70000	64	524000	81	750000
64.8	1292000	21.3333	35000	64	70000	64.4	523000	81	743000
64.8	1293000	21.4667	34000	64	68000	64.4	522000	81.5	744000
65.2	1294000	21.4667	34000	64.4	68000	64.4	521000	81.5	743000
65.2	1292000	21.4667	33000	64.4	68000	64.8	519000	81.5	741000
65.2	1292000	21.4667	35000	64.4	68000	64.8	517000	81.5	737000
65.2	1292000	21.6	34000	64.4	68000	64.8	519000	82.5	733000
66	1291000	21.6	34000	64.8	70000	65.2	519000	82.5	730000
66	1290000	21.7333	35000	64.8	68000	65.2	520000	83	726000
66.4	1290000	21.7333	35000	65.2	70000	65.2	519000	83	726000
66.4	1291000	21.7333	35000	65.2	68000	66	519000	83	724000
66.4	1291000	21.7333	35000	65.2	68000	66	518000	83	722000
66.8	1293000	22	34000	65.2	66000	66	515000	83.5	721000
66.8	1296000	22	34000	66	66000	66.4	517000	83.5	718000
66.8	1296000	22.1333	35000	66	66000	66.4	517000	84	717000
67.2	1295000	22.1333	35000	66.4	66000	66.4	517000	84	714000
67.2	1295000	22.1333	34000	66.4	68000	66.8	520000	84	713000
67.2	1294000	22.1333	35000	66.4	68000	66.8	519000	84	707000
68	1292000	22.2667	36000	66.4	66000	67.2	516000	85	703000
68	1291000	22.2667	35000	66.8	66000	67.2	513000	85	704000
68	1293000	22.4	35000	66.8	66000	67.2	513000	85.5	706000
68.4	1295000	22.4	35000	67.2	66000	67.2	513000	85.5	702000
68.4	1296000	22.4	35000	67.2	66000	68	514000	85.5	698000
68.4	1296000	22.4	34000	67.2	66000	68	516000	85.5	694000
68.8	1294000	22.6667	34000	67.2	66000	68.4	516000	86	686000
68.8	1292000	22.6667	35000	68	64000	68.4	516000	86.5	678000
69.2	1292000	22.8	35000	68	66000	68.4	516000	86.5	679000
69.2	1290000	22.8	36000	68.4	66000	68.4	516000	86.5	680000
69.2	1290000	22.8	35000	68.4	64000	68.8	513000	86.5	678000
69.2	1291000	22.9333	35000	68.4	64000	68.8	511000	86.5	676000
70	1290000	22.9333	35000	68.8	64000	69.2	513000	87.5	673000
70	1291000	22.9333	34000	68.8	62000	69.2	514000	87.5	667000
70	1290000	23.0667	35000	68.8	64000	69.2	513000	87.5	659000
70.4	1290000	23.0667	35000	69.2	66000	69.2	515000	87.5	652000
70.4	1288000	23.0667	35000	69.2	66000	70	516000	88	645000
70.8	1285000	23.3333	36000	69.2	64000	70	513000	88	645000
70.8	1287000	23.3333	35000	70	64000	70	512000	88.5	647000
70.8	1287000	23.3333	35000	70	62000	70.4	513000	88.5	645000
70.8	1288000	23.3333	35000	70	62000	70.4	514000	88.5	640000
71.6	1287000	23.4667	35000	70	62000	70.8	513000	89.5	638000
71.6	1287000	23.4667	35000	70.4	62000	70.8	516000	89.5	637000
72	1285000	23.6	34000	70.4	66000	70.8	515000	89.5	634000
72	1282000	23.6	36000	70.8	64000	70.8	513000	90	634000
72	1281000	23.6	35000	70.8	64000	71.6	510000	90	635000
72	1281000	23.6	36000	70.8	64000	71.6	509000	90	629000
72.4	1281000	23.8667	36000	70.8	62000	72	508000	90.5	625000
72.4	1282000	23.8667	35000	71.6	60000	72	511000	90.5	624000
72.8	1281000	24	36000	71.6	60000	72	513000	90.5	622000
72.8	1281000	24	35000	71.6	62000	72	513000	91	617000
72.8	1279000	24	36000	72	62000	72.4	510000	91	613000
72.8	1279000	24	35000	72	62000	72.4	511000	91	615000
73.6	1276000	24.1333	36000	72	64000	72.8	509000	92	612000
73.6	1275000	24.1333	36000	72.4	62000	72.8	507000	92	608000
73.6	1273000	24.2667	36000	72.4	60000	72.8	509000	92.5	606000
74	1273000	24.2667	36000	72.8	60000	72.8	508000	92.5	601000
74	1273000	24.2667	36000	72.8	60000	73.6	508000	92.5	596000
74	1273000	24.2667	35000	72.8	60000	73.6	508000	92.5	597000
74.4	1275000	24.5333	36000	72.8	60000	74	509000	93	596000
74.4	1275000	24.5333	36000	73.6	62000	74	506000	93	593000
74.8	1272000	24.6667	35000	73.6	60000	74	506000	93.5	591000
74.8	1269000	24.6667	35000	74	60000	74	508000	93.5	589000
74.8	1266000	24.6667	36000	74	62000	74.4	508000	93.5	584000
74.8	1262000	24.8	36000	74	58000	74.4	508000	93.5	580000
75.6	1263000	24.8	35000	74	60000	74.8	508000	94.5	580000
75.6	1267000	24.8	36000	74.4	58000	74.8	507000	94.5	577000
75.6	1265000	24.9333	36000	74.4	60000	74.8	505000	95	574000
76	1263000	24.9333	35000	74.4	58000	74.8	506000	95	574000
76	1261000	24.9333	36000	74.8	58000	75.6	506000	95	572000
76	1259000	25.2	36000	74.8	60000	75.6	505000	95	568000
76.4	1260000	25.2	37000	74.8	58000	76	505000	95.5	563000
76.4	1263000	25.2	37000	75.6	58000	76	506000	95.5	564000
76.4	1266000	25.3333	37000	75.6	58000	76	504000	95.5	561000
76.4	1266000	25.3333	38000	75.6	58000	76.4	504000	96.5	561000
77.2	1266000	25.3333	35000	76	58000	76.4	503000	96.5	561000
77.2	1265000	25.4667	35000	76	56000	76.4	504000	96.5	558000
77.6	1260000	25.4667	36000	76	58000	76.4	504000	97	556000
77.6	1254000	25.4667	35000	76.4	58000	77.2	504000	97	554000
77.6	1250000	25.4667	35000	76.4	56000	77.2	504000	97	551000
77.6	1253000	25.7333	35000	76.4	58000	77.6	502000	97.5	548000
78	1256000	25.7333	36000	76.4	58000	77.6	502000	97.5	547000
78	1257000	25.8667	36000	77.2	58000	77.6	502000	97.5	546000
78	1258000	25.8667	37000	77.2	56000	77.6	502000	98	544000
78.4	1258000	25.8667	37000	77.6	58000	78	502000	98	543000
78.4	1255000	25.8667	37000	77.6	56000	78	502000	98	543000
78.4	1252000	26	36000	77.6	56000	78.4	501000	99	540000
79.2	1250000	26	36000	77.6	58000	78.4	499000	99	535000
79.2	1250000	26.1333	36000	78	56000	78.4	499000	99	535000
79.6	1252000	26.1333	36000	78	58000	79.2	499000	99.5	534000
79.6	1255000	26.1333	37000	78.4	56000	79.2	498000	99.5	531000
79.6	1255000	26.4	37000	78.4	56000	79.2	498000	99.5	531000
80	1254000	26.4	37000	78.4	54000	79.6	499000	100	529000
80	1255000	26.4	36000	78.4	56000	79.6	499000	100	525000
80	1254000	26.5333	37000	79.2	56000	79.6	499000	100.5	522000
80.4	1250000	26.5333	36000	79.2	56000	80	498000	100.5	520000
80.4	1251000	26.5333	36000	79.6	56000	80	498000	100.5	519000
80.4	1254000	26.6667	36000	79.6	56000	80	496000	100.5	517000
80.4	1253000	26.6667	37000	79.6	56000	80.4	496000	101.5	517000
81.2	1252000	26.8	36000	79.6	54000	80.4	497000	101.5	515000
81.2	1253000	26.8	37000	80	54000	80.4	496000	102	512000
81.6	1251000	26.8	37000	80	56000	81.2	495000	102	509000
81.6	1247000	26.8	37000	80.4	54000	81.2	494000	102	507000
81.6	1247000	27.0667	37000	80.4	54000	81.2	494000	102.5	503000
81.6	1250000	27.0667	37000	80.4	56000	81.6	493000	102.5	498000
82	1253000	27.2	37000	80.4	54000	81.6	492000	102.5	496000
82	1253000	27.2	36000	81.2	54000	81.6	493000	102.5	495000
82	1254000	27.2	37000	81.2	54000	82	492000	103.5	492000
82	1252000	27.2	37000	81.6	54000	82	493000	103.5	491000
82.8	1248000	27.3333	37000	81.6	54000	82	493000	104	489000
82.8	1248000	27.3333	37000	81.6	52000	82.8	492000	104	484000
83.2	1248000	27.3333	37000	81.6	54000	82.8	490000	104	484000
83.2	1247000	27.6	37000	82	54000	82.8	489000	104	484000
83.2	1249000	27.6	37000	82	54000	83.2	488000	104.5	481000
83.2	1250000	27.6	37000	82	54000	83.2	486000	104.5	480000
83.6	1250000	27.7333	37000	82	54000	83.2	487000	105	479000
83.6	1248000	27.7333	37000	82.8	52000	83.2	487000	105	479000
84	1244000	27.7333	38000	82.8	52000	83.6	486000	105	476000
84	1244000	27.8667	38000	83.2	54000	83.6	486000	105	475000
84	1242000	27.8667	38000	83.2	54000	84	486000	106	474000
84	1243000	27.8667	37000	83.2	52000	84	485000	106	472000
84.8	1244000	28	38000	83.2	54000	84	483000	106.5	471000
84.8	1241000	28	37000	83.6	52000	84.8	483000	106.5	471000
85.2	1242000	28	37000	83.6	54000	84.8	482000	106.5	469000
85.2	1244000	28.2667	38000	84	54000	85.2	481000	106.5	467000
85.2	1242000	28.2667	37000	84	52000	85.2	481000	107	466000
85.6	1235000	28.4	38000	84	52000	85.2	481000	107	465000
85.6	1236000	28.4	38000	84	52000	85.2	480000	107.5	463000
85.6	1241000	28.4	37000	84.8	52000	85.6	479000	107.5	463000
86	1242000	28.4	37000	84.8	50000	85.6	478000	107.5	462000
86	1244000	28.5333	37000	85.2	52000	85.6	477000	107.5	459000
86	1245000	28.5333	38000	85.2	52000	86	475000	108.5	459000
86.8	1240000	28.6667	36000	85.2	52000	86	475000	108.5	459000
86.8	1239000	28.6667	37000	85.2	52000	86	476000	109	457000
86.8	1236000	28.6667	38000	85.6	52000	86.8	475000	109	455000
87.2	1234000	28.6667	39000	85.6	52000	86.8	474000	109	454000
87.2	1235000	28.9333	37000	86	50000	87.2	473000	109	454000
87.2	1238000	28.9333	38000	86	50000	87.2	472000	109.5	451000
87.2	1240000	29.0667	38000	86	50000	87.2	470000	110	450000
87.6	1238000	29.0667	37000	86	50000	87.2	470000	110	448000
87.6	1236000	29.0667	38000	86.8	50000	87.6	471000	110	447000
88	1234000	29.0667	37000	86.8	52000	87.6	469000	110	447000
88	1232000	29.2	38000	87.2	50000	88	469000	111	447000
88	1231000	29.2	38000	87.2	50000	88	468000	111	446000
88	1234000	29.3333	38000	87.2	50000	88	467000	111	445000
88.8	1236000	29.3333	38000	87.6	50000	88	463000	111.5	445000
88.8	1235000	29.3333	38000	87.6	50000	88.8	462000	111.5	442000
88.8	1236000	29.3333	38000	87.6	48000	88.8	461000	112	441000
89.2	1230000	29.6	38000	88	50000	88.8	459000	112	440000
89.2	1229000	29.6	37000	88	50000	88.8	458000	112	439000
89.2	1226000	29.6	37000	88	50000	89.2	456000	112	438000
89.6	1229000	29.7333	38000	88.8	50000	89.2	454000	113	438000
89.6	1231000	29.7333	38000	88.8	50000	89.6	452000	113	437000
89.6	1232000	29.7333	38000	88.8	48000	89.6	452000	113.5	435000
90.4	1233000	29.8667	38000	89.2	48000	89.6	449000	113.5	433000
90.4	1233000	29.8667	39000	89.2	50000	89.6	447000	113.5	432000
90.8	1229000	29.8667	38000	89.2	48000	90.4	447000	113.5	429000
90.8	1228000	30.1333	38000	89.6	48000	90.4	446000	114	428000
90.8	1226000	30.1333	38000	89.6	50000	90.8	443000	114	427000
90.8	1226000	30.1333	38000	89.6	48000	90.8	442000	114.5	427000
91.2	1227000	30.2667	38000	89.6	48000	90.8	441000	114.5	425000
91.2	1230000	30.2667	39000	90.4	48000	90.8	441000	114.5	424000
91.6	1230000	30.2667	39000	90.4	48000	91.2	439000	115.5	423000
91.6	1227000	30.4	38000	90.8	48000	91.2	438000	115.5	421000
91.6	1229000	30.4	38000	90.8	46000	91.6	437000	115.5	420000
92.4	1225000	30.5333	39000	90.8	48000	91.6	434000	116	418000
92.4	1224000	30.5333	38000	91.2	48000	91.6	433000	116	417000
92.4	1225000	30.5333	38000	91.2	48000	91.6	434000	116	414000
92.8	1229000	30.5333	40000	91.2	48000	92.4	431000	116.5	413000
92.8	1230000	30.8	38000	91.6	46000	92.4	431000	116.5	410000
92.8	1228000	30.8	38000	91.6	46000	92.8	430000	116.5	410000
92.8	1229000	30.8	39000	91.6	46000	92.8	428000	117	409000
93.2	1228000	30.9333	39000	92.4	46000	92.8	425000	117	407000
93.2	1225000	30.9333	38000	92.4	46000	92.8	424000	117	403000
93.6	1228000	30.9333	38000	92.4	48000	93.2	424000	118	401000
93.6	1229000	31.0667	38000	92.8	48000	93.2	422000	118	401000
93.6	1227000	31.0667	38000	92.8	46000	93.6	421000	118	400000
93.6	1229000	31.0667	38000	92.8	46000	93.6	420000	118.5	399000
94.4	1229000	31.2	39000	93.2	48000	93.6	417000	118.5	398000
94.4	1227000	31.2	39000	93.2	46000	93.6	414000	118.5	397000
94.8	1225000	31.2	38000	93.2	46000	94.4	412000	119	393000
94.8	1225000	31.4667	39000	93.6	46000	94.4	411000	119	392000
94.8	1224000	31.4667	38000	93.6	46000	94.8	409000	119	391000
95.2	1224000	31.4667	38000	93.6	46000	94.8	407000	119	389000
95.2	1225000	31.6	37000	94.4	46000	94.8	408000	120	388000
95.2	1225000	31.6	38000	94.4	48000	94.8	406000	120	387000
95.2	1224000	31.6	39000	94.4	46000	95.2	404000	120.5	387000
96	1221000	31.7333	38000	94.8	46000	95.2	402000	120.5	385000
96	1221000	31.7333	39000	94.8	46000	95.2	400000	120.5	383000
96.4	1221000	31.7333	39000	94.8	44000	95.2	398000	120.5	383000
96.4	1220000	31.7333	38000	95.2	44000	96	398000	121	381000
96.4	1221000	32	38000	95.2	44000	96	398000	121	378000
96.4	1222000	32	38000	95.2	46000	96.4	397000	121.5	376000
96.8	1221000	32	38000	95.2	44000	96.4	394000	121.5	375000
96.8	1220000	32.1333	38000	96	46000	96.4	392000	121.5	372000
97.2	1219000	32.1333	38000	96	46000	96.8	390000	121.5	372000
97.2	1217000	32.1333	39000	96.4	46000	96.8	390000	122.5	371000
97.2	1219000	32.2667	38000	96.4	44000	96.8	388000	122.5	370000
98	1219000	32.2667	39000	96.4	44000	97.2	386000	123	367000
98	1219000	32.2667	38000	96.4	44000	97.2	383000	123	364000
98	1218000	32.4	39000	96.8	44000	97.2	382000	123	363000
98.4	1218000	32.4	38000	96.8	44000	98	380000	123	361000
98.4	1217000	32.4	39000	97.2	44000	98	377000	123.5	359000
98.4	1216000	32.6667	39000	97.2	44000	98	375000	123.5	358000
98.4	1217000	32.6667	38000	97.2	46000	98.4	373000	123.5	355000
98.8	1217000	32.6667	39000	98	46000	98.4	371000	124	353000
99.2	1216000	32.8	39000	98	44000	98.4	370000	124	349000
99.2	1216000	32.8	38000	98	44000	98.8	369000	124	346000
99.2	1214000	32.8	38000	98.4	44000	98.8	369000	125	343000
100	1213000	32.9333	38000	98.4	44000	98.8	368000	125	343000
100	1214000	32.9333	39000	98.4	44000	99.2	368000	125	341000
100	1214000	33.0667	39000	98.8	46000	99.2	366000	125.5	338000
100.4	1215000	33.0667	39000	98.8	44000	99.2	365000	125.5	334000
100.4	1215000	33.0667	39000	99.2	42000	99.2	363000	125.5	328000
100.4	1216000	33.0667	39000	99.2	42000	100	362000	125.5	323000
100.8	1214000	33.3333	39000	99.2	44000	100	362000	126	316000
100.8	1213000	33.3333	39000	99.2	42000	100.4	362000	126	313000
101.2	1214000	33.4667	39000	100	42000	100.4	362000	126.5	309000
101.2	1213000	33.4667	39000	100	42000	100.4	362000	126.5	305000
101.2	1214000	33.4667	38000	100.4	44000	100.8	359000	126.5	301000
101.2	1215000	33.4667	39000	100.4	42000	100.8	359000	127.5	297000
102	1215000	33.6	39000	100.4	44000	101.2	359000	127.5	285000
102	1213000	33.6	39000	100.4	44000	101.2	358000	127.5	278000
102	1213000	33.7333	39000	100.8	42000	101.2	358000	127.5	273000
102.4	1212000	33.7333	39000	100.8	42000	101.2	357000	128	266000
102.4	1212000	33.7333	39000	101.2	42000	102	358000	128	261000
102.4	1212000	33.7333	39000	101.2	42000	102	356000	128.5	258000
102.8	1214000	34	39000	101.2	42000	102	355000	128.5	254000
102.8	1213000	34	38000	102	42000	102.4	355000	128.5	250000
102.8	1213000	34	38000	102	42000	102.4	354000	128.5	246000
103.6	1212000	34.1333	39000	102	42000	102.4	354000	129.5	241000
103.6	1209000	34.1333	39000	102	44000	102.8	354000	129.5	237000
103.6	1209000	34.1333	39000	102.4	44000	102.8	353000	130	233000
104	1209000	34.2667	40000	102.4	40000	102.8	352000	130	231000
104	1210000	34.2667	39000	102.8	40000	103.6	352000	130	228000
104	1209000	34.2667	39000	102.8	40000	103.6	352000	130	224000
104.4	1209000	34.2667	38000	102.8	40000	103.6	351000	130.5	221000
104.4	1209000	34.5333	39000	102.8	40000	104	352000	130.5	218000
104.4	1208000	34.5333	39000	103.6	42000	104	352000	131	214000
104.8	1207000	34.6667	39000	103.6	44000	104	352000	131	211000
104.8	1208000	34.6667	39000	104	40000	104.4	351000	131	208000
104.8	1208000	34.6667	39000	104	42000	104.4	350000	131	204000
105.6	1206000	34.6667	40000	104	40000	104.8	349000	132	200000
105.6	1206000	34.8	39000	104	40000	104.8	347000	132	196000
105.6	1206000	34.8	39000	104.4	40000	104.8	348000	132.5	193000
106	1204000	34.9333	38000	104.4	40000	104.8	347000	132.5	189000
106	1203000	34.9333	39000	104.8	40000	105.6	347000	132.5	186000
106	1203000	34.9333	39000	104.8	40000	105.6	348000	132.5	182000
106.4	1202000	35.2	39000	104.8	42000	106	346000	133	179000
106.4	1200000	35.2	39000	104.8	40000	106	344000	133	176000
106.4	1200000	35.2	40000	105.6	40000	106	343000	133.5	174000
106.8	1200000	35.3333	39000	105.6	40000	106	342000	133.5	171000
106.8	1200000	35.3333	39000	106	40000	106.4	340000	133.5	168000
106.8	1201000	35.3333	39000	106	40000	106.4	339000	133.5	165000
107.6	1200000	35.3333	39000	106	40000	106.4	340000	134.5	162000
107.6	1200000	35.4667	39000	106	42000	106.8	340000	134.5	159000
107.6	1197000	35.4667	39000	106.4	40000	106.8	339000	134.5	156000
107.6	1197000	35.6	40000	106.4	40000	106.8	339000	134.5	154000
108	1197000	35.6	39000	106.8	38000	107.6	339000	135	152000
108	1197000	35.6	40000	106.8	40000	107.6	339000	135	150000
108.4	1199000	35.6	40000	106.8	38000	108	339000	135.5	149000
108.4	1199000	35.8667	39000	106.8	38000	108	338000	135.5	146000
108.4	1198000	35.8667	39000	107.6	38000	108	337000	135.5	142000
109.2	1198000	35.8667	39000	107.6	38000	108.4	337000	135.5	141000
109.2	1197000	36	39000	107.6	38000	108.4	337000	136.5	138000
109.2	1195000	36	39000	108	40000	108.4	336000	136.5	136000
109.6	1193000	36	39000	108	40000	109.2	336000	137	134000
109.6	1195000	36.1333	40000	108	38000	109.2	335000	137	132000
109.6	1196000	36.1333	39000	108.4	38000	109.6	334000	137	130000
110	1196000	36.1333	40000	108.4	38000	109.6	333000	137.5	127000
110	1196000	36.4	41000	108.4	38000	109.6	333000	137.5	123000
110	1196000	36.4	38000	109.2	38000	109.6	333000	137.5	122000
110.4	1194000	36.4	39000	109.2	38000	110	331000	138	118000
110.4	1193000	36.5333	39000	109.6	40000	110	331000	138	117000
110.4	1193000	36.5333	39000	109.6	38000	110	332000	138	116000
111.2	1192000	36.5333	39000	109.6	38000	110.4	331000	139	115000
111.2	1192000	36.6667	39000	109.6	38000	110.4	331000	139	114000
111.2	1193000	36.6667	40000	110	38000	110.4	331000	139	113000
111.6	1194000	36.8	40000	110	38000	111.2	330000	139.5	111000
111.6	1193000	36.8	40000	110.4	38000	111.2	329000	139.5	109000
111.6	1192000	36.8	39000	110.4	38000	111.6	327000	139.5	108000
112	1192000	36.8	39000	110.4	38000	111.6	327000	140	105000
112	1191000	37.0667	39000	110.4	40000	111.6	327000	140	103000
112	1190000	37.0667	39000	111.2	40000	111.6	328000	140.5	102000
112.4	1191000	37.2	40000	111.2	36000	112	327000	--	--
112.4	1191000	37.2	40000	111.2	38000	112	326000	--	--
112.4	1190000	37.2	40000	111.6	36000	112.4	325000	--	--
113.2	1190000	37.2	40000	111.6	36000	112.4	324000	--	--
113.2	1190000	37.3333	39000	111.6	36000	112.4	323000	--	--
113.2	1188000	37.3333	39000	112	38000	113.2	323000	--	--
113.6	1186000	37.4667	39000	112	38000	113.6	322000	--	--
113.6	1186000	37.4667	40000	112	38000	113.6	323000	--	--
113.6	1186000	37.4667	40000	112.4	38000	113.6	321000	--	--
114	1185000	37.7333	39000	112.4	38000	113.6	320000	--	--
114	1188000	37.7333	41000	112.4	36000	114	320000	--	--
114	1189000	37.7333	39000	113.2	36000	114	319000	--	--
114	1188000	37.8667	40000	113.2	36000	114	319000	--	--
114.8	1186000	37.8667	39000	113.2	36000	114.8	318000	--	--
114.8	1185000	37.8667	39000	113.6	36000	114.8	319000	--	--
115.2	1182000	37.8667	39000	113.6	36000	114.8	317000	--	--
115.2	1181000	38	39000	113.6	40000	115.2	317000	--	--
115.2	1182000	38	41000	114	36000	115.2	316000	--	--
115.2	1182000	38	40000	114	36000	115.2	315000	--	--
115.6	1182000	38.2667	39000	114	38000	115.6	315000	--	--
115.6	1182000	38.2667	40000	114	36000	115.6	315000	--	--
116	1182000	38.2667	40000	114.8	36000	115.6	315000	--	--
116	1181000	38.4	41000	114.8	36000	116	314000	--	--
116	1177000	38.4	40000	115.2	38000	116	313000	--	--
116	1177000	38.5333	40000	115.2	36000	116	313000	--	--
116.8	1179000	38.5333	39000	115.2	36000	116.8	311000	--	--
116.8	1177000	38.5333	40000	115.2	38000	116.8	310000	--	--
117.2	1176000	38.6667	39000	115.6	36000	116.8	311000	--	--
117.2	1178000	38.6667	40000	115.6	36000	117.2	311000	--	--
117.2	1176000	38.6667	41000	115.6	36000	117.2	311000	--	--
117.2	1175000	38.6667	41000	116	36000	117.2	310000	--	--
117.6	1173000	38.9333	40000	116	36000	117.6	309000	--	--
117.6	1174000	38.9333	40000	116	34000	117.6	308000	--	--
118	1172000	39.0667	42000	116.8	36000	118	308000	--	--
118	1173000	39.0667	40000	116.8	34000	118	308000	--	--
118	1174000	39.0667	39000	116.8	36000	118	307000	--	--
118	1175000	39.0667	40000	117.2	36000	118	307000	--	--
118.8	1173000	39.2	40000	117.2	36000	118.8	306000	--	--
118.8	1172000	39.2	40000	117.2	36000	118.8	306000	--	--
119.2	1170000	39.3333	41000	117.6	34000	119.2	304000	--	--
119.2	1166000	39.3333	41000	117.6	36000	119.2	304000	--	--
119.2	1166000	39.3333	40000	118	34000	119.2	304000	--	--
119.2	1168000	39.3333	40000	118	36000	119.6	303000	--	--
119.6	1170000	39.6	40000	118	36000	119.6	303000	--	--
119.6	1170000	39.6	39000	118	36000	119.6	302000	--	--
120	1171000	39.7333	40000	118.8	34000	120	300000	--	--
120	1168000	39.7333	40000	118.8	36000	120	298000	--	--
120	1166000	39.7333	40000	119.2	36000	120	298000	--	--
120	1164000	39.8667	40000	119.2	34000	120.8	298000	--	--
120.8	1163000	39.8667	41000	119.2	34000	120.8	297000	--	--
120.8	1164000	40	40000	119.2	36000	120.8	297000	--	--
120.8	1165000	40	40000	119.6	34000	120.8	297000	--	--
120.8	1167000	40	39000	119.6	34000	121.2	296000	--	--
121.2	1166000	40	39000	120	34000	121.2	296000	--	--
121.6	1163000	40.2667	40000	120	34000	121.6	295000	--	--
121.6	1162000	40.2667	40000	120	34000	121.6	294000	--	--
121.6	1163000	40.2667	41000	120	32000	121.6	294000	--	--
121.6	1163000	40.2667	41000	120.8	34000	121.6	294000	--	--
122.4	1164000	40.4	40000	120.8	34000	122.4	294000	--	--
122.4	1165000	40.4	41000	120.8	34000	122.4	292000	--	--
122.8	1164000	40.5333	40000	120.8	34000	122.8	292000	--	--
122.8	1163000	40.5333	40000	121.2	34000	122.8	291000	--	--
122.8	1162000	40.5333	40000	121.2	34000	122.8	290000	--	--
122.8	1161000	40.5333	40000	121.6	32000	122.8	290000	--	--
123.2	1161000	40.8	40000	121.6	34000	123.2	290000	--	--
123.6	1163000	40.8	40000	121.6	34000	123.2	290000	--	--
123.6	1163000	40.9333	41000	121.6	34000	123.6	290000	--	--
123.6	1163000	40.9333	41000	122.4	34000	123.6	288000	--	--
123.6	1164000	40.9333	40000	122.4	34000	123.6	288000	--	--
123.6	1164000	41.0667	40000	122.8	34000	123.6	285000	--	--
124.4	1162000	41.0667	40000	122.8	34000	124.4	285000	--	--
124.4	1162000	41.0667	41000	122.8	34000	124.4	285000	--	--
124.8	1161000	41.2	40000	122.8	32000	124.8	284000	--	--
124.8	1159000	41.2	41000	123.2	32000	124.8	284000	--	--
124.8	1158000	41.2	41000	123.2	34000	124.8	283000	--	--
124.8	1159000	41.4667	40000	123.6	32000	124.8	282000	--	--
125.2	1159000	41.4667	40000	123.6	32000	125.2	281000	--	--
125.2	1159000	41.6	40000	123.6	34000	125.2	280000	--	--
125.6	1159000	41.6	40000	123.6	32000	125.6	279000	--	--
125.6	1158000	41.6	40000	124.4	34000	125.6	277000	--	--
125.6	1159000	41.7333	40000	124.4	32000	125.6	277000	--	--
125.6	1162000	41.7333	40000	124.8	34000	125.6	277000	--	--
126.4	1163000	41.7333	41000	124.8	32000	126.4	276000	--	--
126.4	1161000	41.8667	41000	124.8	30000	126.4	275000	--	--
126.8	1160000	41.8667	40000	124.8	32000	126.8	274000	--	--
126.8	1158000	41.8667	40000	125.2	32000	126.8	273000	--	--
126.8	1156000	42.1333	40000	125.2	32000	126.8	271000	--	--
126.8	1155000	42.1333	40000	125.6	34000	127.2	269000	--	--
127.2	1157000	42.1333	40000	125.6	34000	127.2	268000	--	--
127.2	1158000	42.2667	41000	125.6	32000	127.2	267000	--	--
127.2	1157000	42.2667	41000	125.6	32000	127.2	267000	--	--
128	1158000	42.2667	41000	126.4	32000	128	267000	--	--
128	1156000	42.4	41000	126.4	32000	128	265000	--	--
128	1150000	42.4	40000	126.8	30000	128.4	263000	--	--
128.4	1146000	42.4	40000	126.8	32000	128.4	263000	--	--
128.4	1144000	42.4	40000	126.8	30000	128.4	260000	--	--
128.4	1144000	42.6667	40000	126.8	32000	128.4	259000	--	--
128.8	1146000	42.6667	40000	127.2	32000	128.8	258000	--	--
128.8	1148000	42.8	40000	127.2	30000	128.8	258000	--	--
128.8	1147000	42.8	41000	127.2	30000	129.2	258000	--	--
129.2	1144000	42.8	42000	128	30000	129.2	257000	--	--
129.2	1145000	42.8	40000	128	30000	129.2	256000	--	--
129.2	1146000	42.9333	41000	128.4	30000	129.2	255000	--	--
130	1146000	42.9333	40000	128.4	30000	130	252000	--	--
130	1148000	43.0667	40000	128.4	34000	130	251000	--	--
130	1148000	43.0667	40000	128.4	32000	130.4	250000	--	--
130.4	1147000	43.0667	42000	128.8	30000	130.4	248000	--	--
130.4	1145000	43.3333	41000	128.8	30000	130.4	248000	--	--
130.4	1145000	43.3333	41000	129.2	30000	130.4	247000	--	--
130.8	1144000	43.3333	41000	129.2	30000	130.8	244000	--	--
130.8	1142000	43.4667	41000	129.2	30000	130.8	244000	--	--
130.8	1143000	43.4667	40000	129.2	32000	131.2	242000	--	--
131.2	1145000	43.4667	40000	130	30000	131.2	241000	--	--
131.2	1144000	43.6	40000	130	32000	131.2	238000	--	--
132	1142000	43.6	41000	130.4	32000	131.2	238000	--	--
132	1142000	43.7333	41000	130.4	30000	132	237000	--	--
132.4	1141000	43.7333	41000	130.4	30000	132	234000	--	--
132.4	1144000	43.7333	40000	130.4	30000	132.4	233000	--	--
132.4	1145000	43.7333	40000	130.8	30000	132.4	232000	--	--
132.4	1143000	44	40000	130.8	30000	132.4	230000	--	--
132.8	1143000	44	39000	131.2	30000	132.4	228000	--	--
132.8	1142000	44.1333	40000	131.2	32000	132.8	226000	--	--
133.6	1142000	44.1333	41000	131.2	30000	132.8	225000	--	--
133.6	1143000	44.1333	41000	131.2	30000	132.8	222000	--	--
133.6	1143000	44.1333	40000	132	32000	132.8	221000	--	--
134	1142000	44.2667	42000	132	28000	133.6	218000	--	--
134	1143000	44.2667	42000	132.4	30000	133.6	214000	--	--
134	1143000	44.2667	39000	132.4	30000	134	204000	--	--
134.4	1140000	44.5333	41000	132.4	30000	134	198000	--	--
134.4	1140000	44.5333	40000	132.4	30000	134	192000	--	--
134.4	1140000	44.5333	40000	132.8	32000	134	185000	--	--
134.8	1140000	44.6667	40000	132.8	32000	134.4	179000	--	--
134.8	1140000	44.6667	41000	132.8	30000	134.4	175000	--	--
134.8	1140000	44.6667	42000	133.6	30000	134.8	170000	--	--
135.6	1141000	44.8	40000	133.6	32000	134.8	167000	--	--
135.6	1140000	44.8	40000	134	28000	134.8	165000	--	--
135.6	1139000	44.8	41000	134	30000	134.8	161000	--	--
136	1137000	44.9333	40000	134	28000	135.6	158000	--	--
136	1135000	44.9333	40000	134	30000	135.6	155000	--	--
136	1137000	44.9333	40000	134.4	30000	136	151000	--	--
136.4	1138000	45.2	42000	134.4	32000	136	150000	--	--
136.4	1137000	45.2	40000	134.8	32000	136	147000	--	--
136.4	1138000	45.2	41000	134.8	30000	136	146000	--	--
136.8	1139000	45.3333	42000	134.8	30000	136.4	143000	--	--
136.8	1136000	45.3333	40000	134.8	28000	136.4	141000	--	--
136.8	1133000	45.3333	40000	135.6	28000	136.8	138000	--	--
137.6	1135000	45.4667	40000	135.6	28000	136.8	133000	--	--
137.6	1135000	45.4667	41000	136	30000	136.8	131000	--	--
138	1135000	45.4667	40000	136	30000	136.8	128000	--	--
138	1135000	45.6	41000	136	30000	137.6	127000	--	--
138	1132000	45.6	42000	136	30000	137.6	125000	--	--
138.4	1130000	45.6	40000	136.4	30000	138	124000	--	--
138.4	1131000	45.6	40000	136.4	28000	138	121000	--	--
138.4	1131000	45.8667	41000	136.8	28000	138	120000	--	--
138.8	1130000	45.8667	40000	--	--	138	119000	--	--
138.8	1131000	46	40000	--	--	138.4	118000	--	--
138.8	1131000	46	40000	--	--	138.8	117000	--	--
139.6	1130000	46	41000	--	--	138.8	117000	--	--
139.6	1129000	46	41000	--	--	138.8	116000	--	--
139.6	1129000	46.1333	41000	--	--	138.8	115000	--	--
140	1130000	46.1333	42000	--	--	138.8	114000	--	--
140	1130000	46.2667	40000	--	--	139.6	113000	--	--
140	1131000	46.2667	40000	--	--	139.6	111000	--	--
140.4	1131000	46.2667	40000	--	--	139.6	110000	--	--
140.4	1129000	46.5333	40000	--	--	140	110000	--	--
140.4	1129000	46.5333	40000	--	--	140	108000	--	--
141.2	1129000	46.5333	41000	--	--	140.4	108000	--	--
141.2	1128000	46.5333	41000	--	--	140.4	107000	--	--
141.6	1128000	46.6667	41000	--	--	140.4	106000	--	--
141.6	1129000	46.6667	41000	--	--	140.4	105000	--	--
141.6	1128000	46.8	41000	--	--	141.2	104000	--	--
141.6	1127000	46.8	41000	--	--	141.2	104000	--	--
142	1127000	46.8	41000	--	--	141.2	102000	--	--
142	1127000	46.8	40000	--	--	141.6	101000	--	--
142.4	1127000	47.0667	41000	--	--	141.6	100000	--	--
142.4	1127000	47.0667	41000	--	--	141.6	99000	--	--
142.4	1128000	47.2	41000	--	--	142	98000	--	--
142.4	1127000	47.2	42000	--	--	142	97000	--	--
143.2	1127000	47.2	41000	--	--	142	97000	--	--
143.6	1126000	47.2	41000	--	--	142.4	96000	--	--
143.6	1126000	47.3333	41000	--	--	142.4	95000	--	--
143.6	1125000	47.3333	41000	--	--	142.4	94000	--	--
143.6	1126000	47.4667	40000	--	--	143.2	93000	--	--
143.6	1126000	47.4667	41000	--	--	143.2	92000	--	--
144	1125000	47.4667	41000	--	--	143.2	91000	--	--
144	1126000	47.4667	41000	--	--	143.6	90000	--	--
144.4	1125000	47.7333	40000	--	--	143.6	90000	--	--
144.4	1124000	47.7333	41000	--	--	143.6	88000	--	--
144.4	1123000	47.8667	41000	--	--	143.6	88000	--	--
144.4	1124000	47.8667	41000	--	--	144	87000	--	--
145.2	1124000	47.8667	40000	--	--	--	--	--	--
145.2	1123000	47.8667	40000	--	--	--	--	--	--
145.6	1124000	48	40000	--	--	--	--	--	--
145.6	1123000	48	41000	--	--	--	--	--	--
145.6	1123000	48.1333	41000	--	--	--	--	--	--
146	1122000	48.1333	41000	--	--	--	--	--	--
146	1122000	48.1333	41000	--	--	--	--	--	--
146	1121000	48.1333	41000	--	--	--	--	--	--
146	1120000	48.4	41000	--	--	--	--	--	--
146.8	1121000	48.4	40000	--	--	--	--	--	--
146.8	1121000	48.5333	40000	--	--	--	--	--	--
147.2	1122000	48.5333	41000	--	--	--	--	--	--
147.2	1122000	48.5333	41000	--	--	--	--	--	--
147.2	1121000	48.5333	41000	--	--	--	--	--	--
147.2	1120000	48.6667	41000	--	--	--	--	--	--
147.6	1118000	48.6667	41000	--	--	--	--	--	--
147.6	1118000	48.6667	40000	--	--	--	--	--	--
148	1117000	48.6667	40000	--	--	--	--	--	--
148	1115000	48.9333	41000	--	--	--	--	--	--
148	1117000	48.9333	40000	--	--	--	--	--	--
148	1117000	49.0667	40000	--	--	--	--	--	--
148.8	1117000	49.0667	41000	--	--	--	--	--	--
148.8	1115000	49.0667	41000	--	--	--	--	--	--
149.2	1115000	49.0667	41000	--	--	--	--	--	--
149.2	1113000	49.2	42000	--	--	--	--	--	--
149.2	1110000	49.2	40000	--	--	--	--	--	--
149.2	1109000	49.3333	40000	--	--	--	--	--	--
149.6	1110000	49.3333	40000	--	--	--	--	--	--
149.6	1110000	49.3333	41000	--	--	--	--	--	--
150	1111000	49.6	41000	--	--	--	--	--	--
150	1111000	49.6	41000	--	--	--	--	--	--
150	1109000	49.6	42000	--	--	--	--	--	--
150.8	1107000	49.7333	41000	--	--	--	--	--	--
150.8	1107000	49.7333	41000	--	--	--	--	--	--
150.8	1106000	49.7333	41000	--	--	--	--	--	--
151.2	1106000	49.8667	40000	--	--	--	--	--	--
151.2	1107000	49.8667	41000	--	--	--	--	--	--
151.2	1107000	50	40000	--	--	--	--	--	--
151.6	1107000	50	42000	--	--	--	--	--	--
151.6	1106000	50	41000	--	--	--	--	--	--
151.6	1106000	50	41000	--	--	--	--	--	--
152	1104000	50.2667	42000	--	--	--	--	--	--
152	1102000	50.2667	40000	--	--	--	--	--	--
152	1103000	50.4	41000	--	--	--	--	--	--
152.8	1104000	50.4	40000	--	--	--	--	--	--
152.8	1104000	50.4	41000	--	--	--	--	--	--
152.8	1104000	50.4	40000	--	--	--	--	--	--
152.8	1104000	50.5333	41000	--	--	--	--	--	--
153.2	1102000	50.5333	42000	--	--	--	--	--	--
153.2	1100000	50.6667	41000	--	--	--	--	--	--
153.2	1099000	50.6667	41000	--	--	--	--	--	--
153.6	1099000	50.6667	42000	--	--	--	--	--	--
153.6	1098000	50.6667	40000	--	--	--	--	--	--
153.6	1100000	50.9333	40000	--	--	--	--	--	--
154.4	1100000	50.9333	41000	--	--	--	--	--	--
154.4	1099000	50.9333	41000	--	--	--	--	--	--
154.8	1098000	51.0667	41000	--	--	--	--	--	--
154.8	1097000	51.0667	42000	--	--	--	--	--	--
154.8	1096000	51.0667	42000	--	--	--	--	--	--
154.8	1093000	51.2	41000	--	--	--	--	--	--
155.2	1095000	51.2	41000	--	--	--	--	--	--
155.2	1094000	51.2	42000	--	--	--	--	--	--
155.2	1094000	51.4667	41000	--	--	--	--	--	--
155.6	1095000	51.4667	40000	--	--	--	--	--	--
155.6	1095000	51.4667	40000	--	--	--	--	--	--
155.6	1094000	51.6	42000	--	--	--	--	--	--
156.4	1091000	51.6	41000	--	--	--	--	--	--
156.4	1092000	51.6	42000	--	--	--	--	--	--
156.4	1092000	51.7333	42000	--	--	--	--	--	--
156.8	1091000	51.7333	40000	--	--	--	--	--	--
156.8	1090000	51.7333	41000	--	--	--	--	--	--
156.8	1090000	51.8667	41000	--	--	--	--	--	--
157.2	1089000	51.8667	40000	--	--	--	--	--	--
157.2	1088000	51.8667	40000	--	--	--	--	--	--
157.2	1086000	52.1333	41000	--	--	--	--	--	--
157.6	1084000	52.1333	42000	--	--	--	--	--	--
157.6	1083000	52.1333	42000	--	--	--	--	--	--
157.6	1084000	52.2667	42000	--	--	--	--	--	--
158.4	1086000	52.2667	42000	--	--	--	--	--	--
158.4	1085000	52.2667	40000	--	--	--	--	--	--
158.4	1085000	52.4	41000	--	--	--	--	--	--
158.4	1084000	52.4	40000	--	--	--	--	--	--
158.8	1083000	52.5333	40000	--	--	--	--	--	--
158.8	1080000	52.5333	41000	--	--	--	--	--	--
159.2	1081000	52.5333	42000	--	--	--	--	--	--
159.2	1082000	52.5333	42000	--	--	--	--	--	--
159.2	1082000	52.8	41000	--	--	--	--	--	--
160	1082000	52.8	42000	--	--	--	--	--	--
160	1081000	52.8	41000	--	--	--	--	--	--
160.4	1078000	52.9333	40000	--	--	--	--	--	--
160.4	1077000	52.9333	40000	--	--	--	--	--	--
160.4	1077000	53.0667	40000	--	--	--	--	--	--
160.4	1078000	53.0667	40000	--	--	--	--	--	--
160.8	1079000	53.0667	41000	--	--	--	--	--	--
160.8	1079000	53.0667	41000	--	--	--	--	--	--
161.2	1077000	53.3333	42000	--	--	--	--	--	--
161.2	1077000	53.3333	41000	--	--	--	--	--	--
161.2	1076000	53.4667	41000	--	--	--	--	--	--
161.2	1075000	53.4667	42000	--	--	--	--	--	--
162	1075000	53.4667	41000	--	--	--	--	--	--
162	1076000	53.4667	41000	--	--	--	--	--	--
162.4	1077000	53.6	42000	--	--	--	--	--	--
162.4	1077000	53.6	40000	--	--	--	--	--	--
162.4	1075000	53.7333	41000	--	--	--	--	--	--
162.4	1074000	53.7333	42000	--	--	--	--	--	--
162.8	1071000	53.7333	42000	--	--	--	--	--	--
162.8	1069000	53.7333	41000	--	--	--	--	--	--
163.2	1069000	54	40000	--	--	--	--	--	--
163.2	1070000	54	40000	--	--	--	--	--	--
163.2	1070000	54.1333	41000	--	--	--	--	--	--
163.2	1070000	54.1333	41000	--	--	--	--	--	--
164	1068000	54.1333	42000	--	--	--	--	--	--
164	1066000	54.1333	42000	--	--	--	--	--	--
164.4	1064000	54.2667	41000	--	--	--	--	--	--
164.4	1065000	54.2667	42000	--	--	--	--	--	--
164.8	1065000	54.4	41000	--	--	--	--	--	--
164.8	1068000	54.4	41000	--	--	--	--	--	--
164.8	1065000	54.4	41000	--	--	--	--	--	--
164.8	1063000	54.4	41000	--	--	--	--	--	--
165.6	1062000	54.6667	41000	--	--	--	--	--	--
165.6	1060000	54.6667	41000	--	--	--	--	--	--
166	1062000	54.8	42000	--	--	--	--	--	--
166	1064000	54.8	42000	--	--	--	--	--	--
166	1065000	54.8	41000	--	--	--	--	--	--
166	1063000	54.9333	41000	--	--	--	--	--	--
166.4	1063000	54.9333	41000	--	--	--	--	--	--
166.4	1063000	54.9333	41000	--	--	--	--	--	--
166.8	1059000	54.9333	40000	--	--	--	--	--	--
166.8	1059000	55.2	41000	--	--	--	--	--	--
166.8	1060000	55.2	41000	--	--	--	--	--	--
166.8	1059000	55.3333	41000	--	--	--	--	--	--
167.6	1060000	55.3333	42000	--	--	--	--	--	--
167.6	1060000	55.3333	42000	--	--	--	--	--	--
168	1060000	55.3333	41000	--	--	--	--	--	--
168	1057000	55.4667	41000	--	--	--	--	--	--
168	1056000	55.4667	40000	--	--	--	--	--	--
168	1056000	55.6	40000	--	--	--	--	--	--
168.4	1056000	55.6	41000	--	--	--	--	--	--
168.4	1057000	55.6	42000	--	--	--	--	--	--
168.8	1057000	55.6	42000	--	--	--	--	--	--
168.8	1058000	55.8667	41000	--	--	--	--	--	--
168.8	1054000	55.8667	41000	--	--	--	--	--	--
169.6	1053000	56	40000	--	--	--	--	--	--
169.6	1051000	56	41000	--	--	--	--	--	--
169.6	1050000	56	40000	--	--	--	--	--	--
170	1052000	56	41000	--	--	--	--	--	--
170	1053000	56.1333	40000	--	--	--	--	--	--
170	1051000	56.1333	41000	--	--	--	--	--	--
170.4	1051000	56.2667	42000	--	--	--	--	--	--
170.4	1051000	56.2667	42000	--	--	--	--	--	--
170.8	1048000	56.2667	41000	--	--	--	--	--	--
170.8	1047000	56.2667	41000	--	--	--	--	--	--
170.8	1048000	56.5333	41000	--	--	--	--	--	--
170.8	1048000	56.5333	40000	--	--	--	--	--	--
171.6	1046000	56.6667	41000	--	--	--	--	--	--
171.6	1047000	56.6667	41000	--	--	--	--	--	--
171.6	1047000	56.6667	43000	--	--	--	--	--	--
171.6	1045000	56.6667	41000	--	--	--	--	--	--
172	1042000	56.8	42000	--	--	--	--	--	--
172	1043000	56.8	42000	--	--	--	--	--	--
172.4	1043000	56.9333	40000	--	--	--	--	--	--
172.4	1042000	56.9333	40000	--	--	--	--	--	--
172.4	1042000	56.9333	41000	--	--	--	--	--	--
172.4	1042000	56.9333	41000	--	--	--	--	--	--
173.2	1041000	57.2	41000	--	--	--	--	--	--
173.2	1040000	57.2	42000	--	--	--	--	--	--
173.6	1040000	57.2	43000	--	--	--	--	--	--
173.6	1038000	57.3333	41000	--	--	--	--	--	--
173.6	1039000	57.3333	41000	--	--	--	--	--	--
174	1039000	57.3333	41000	--	--	--	--	--	--
174	1038000	57.4667	41000	--	--	--	--	--	--
174.4	1038000	57.4667	41000	--	--	--	--	--	--
174.4	1037000	57.4667	41000	--	--	--	--	--	--
174.4	1035000	57.7333	42000	--	--	--	--	--	--
174.4	1036000	57.7333	41000	--	--	--	--	--	--
175.2	1036000	57.7333	41000	--	--	--	--	--	--
175.2	1035000	57.8667	42000	--	--	--	--	--	--
175.6	1035000	57.8667	40000	--	--	--	--	--	--
175.6	1035000	57.8667	41000	--	--	--	--	--	--
175.6	1034000	58	40000	--	--	--	--	--	--
176	1032000	58	42000	--	--	--	--	--	--
176	1033000	58	41000	--	--	--	--	--	--
176	1034000	58.1333	42000	--	--	--	--	--	--
176.4	1034000	58.1333	42000	--	--	--	--	--	--
176.4	1034000	58.1333	41000	--	--	--	--	--	--
176.4	1034000	58.4	41000	--	--	--	--	--	--
177.2	1032000	58.4	40000	--	--	--	--	--	--
177.2	1030000	58.4	41000	--	--	--	--	--	--
177.2	1030000	58.5333	40000	--	--	--	--	--	--
177.6	1031000	58.5333	41000	--	--	--	--	--	--
177.6	1030000	58.5333	41000	--	--	--	--	--	--
177.6	1031000	58.5333	41000	--	--	--	--	--	--
178	1030000	58.6667	41000	--	--	--	--	--	--
178	1029000	58.6667	42000	--	--	--	--	--	--
178	1027000	58.8	41000	--	--	--	--	--	--
178	1026000	58.8	40000	--	--	--	--	--	--
178.8	1025000	58.8	40000	--	--	--	--	--	--
179.2	1026000	59.0667	41000	--	--	--	--	--	--
179.2	1026000	59.0667	41000	--	--	--	--	--	--
179.2	1026000	59.0667	41000	--	--	--	--	--	--
179.2	1025000	59.2	42000	--	--	--	--	--	--
179.6	1023000	59.2	40000	--	--	--	--	--	--
179.6	1022000	59.2	41000	--	--	--	--	--	--
179.6	1021000	59.2	41000	--	--	--	--	--	--
180	1021000	59.3333	41000	--	--	--	--	--	--
180	1022000	59.3333	40000	--	--	--	--	--	--
180	1021000	59.3333	40000	--	--	--	--	--	--
180.8	1021000	59.6	42000	--	--	--	--	--	--
180.8	1020000	59.6	41000	--	--	--	--	--	--
180.8	1020000	59.7333	41000	--	--	--	--	--	--
181.2	1018000	59.7333	42000	--	--	--	--	--	--
181.2	1018000	59.7333	41000	--	--	--	--	--	--
181.2	1019000	59.7333	41000	--	--	--	--	--	--
181.6	1018000	59.8667	41000	--	--	--	--	--	--
181.6	1019000	59.8667	41000	--	--	--	--	--	--
182	1018000	60	41000	--	--	--	--	--	--
182	1017000	60	40000	--	--	--	--	--	--
182	1017000	60	42000	--	--	--	--	--	--
182	1016000	60	41000	--	--	--	--	--	--
182.8	1016000	60.2667	42000	--	--	--	--	--	--
182.8	1016000	60.2667	42000	--	--	--	--	--	--
183.2	1015000	60.4	41000	--	--	--	--	--	--
183.2	1015000	60.4	41000	--	--	--	--	--	--
183.2	1013000	60.4	40000	--	--	--	--	--	--
183.2	1013000	60.4	41000	--	--	--	--	--	--
183.6	1011000	60.5333	41000	--	--	--	--	--	--
183.6	1012000	60.5333	42000	--	--	--	--	--	--
183.6	1011000	60.6667	41000	--	--	--	--	--	--
184.4	1011000	60.6667	41000	--	--	--	--	--	--
184.4	1010000	60.6667	41000	--	--	--	--	--	--
184.4	1010000	60.6667	40000	--	--	--	--	--	--
184.8	1009000	60.9333	41000	--	--	--	--	--	--
184.8	1009000	60.9333	40000	--	--	--	--	--	--
184.8	1008000	60.9333	40000	--	--	--	--	--	--
185.2	1008000	61.0667	41000	--	--	--	--	--	--
185.2	1008000	61.0667	41000	--	--	--	--	--	--
185.6	1008000	61.0667	41000	--	--	--	--	--	--
185.6	1007000	61.2	41000	--	--	--	--	--	--
185.6	1007000	61.2	41000	--	--	--	--	--	--
186.4	1005000	61.2	42000	--	--	--	--	--	--
186.4	1005000	61.2	41000	--	--	--	--	--	--
186.4	1005000	61.4667	40000	--	--	--	--	--	--
186.8	1005000	61.4667	41000	--	--	--	--	--	--
186.8	1004000	61.6	41000	--	--	--	--	--	--
186.8	1004000	61.6	42000	--	--	--	--	--	--
187.2	1004000	61.6	41000	--	--	--	--	--	--
187.2	1003000	61.6	41000	--	--	--	--	--	--
187.6	1002000	61.7333	41000	--	--	--	--	--	--
187.6	1002000	61.7333	40000	--	--	--	--	--	--
187.6	1002000	61.8667	40000	--	--	--	--	--	--
187.6	1002000	61.8667	41000	--	--	--	--	--	--
188.4	1002000	61.8667	41000	--	--	--	--	--	--
188.4	1002000	61.8667	41000	--	--	--	--	--	--
188.8	1001000	62.1333	41000	--	--	--	--	--	--
188.8	1000000	62.1333	42000	--	--	--	--	--	--
188.8	999000	62.2667	41000	--	--	--	--	--	--
189.2	998000	62.2667	41000	--	--	--	--	--	--
189.2	997000	62.2667	40000	--	--	--	--	--	--
189.6	997000	62.2667	41000	--	--	--	--	--	--
189.6	996000	62.4	41000	--	--	--	--	--	--
189.6	998000	62.4	40000	--	--	--	--	--	--
190.4	997000	62.5333	42000	--	--	--	--	--	--
190.4	994000	62.5333	41000	--	--	--	--	--	--
190.4	994000	62.5333	41000	--	--	--	--	--	--
190.4	994000	62.5333	41000	--	--	--	--	--	--
190.8	992000	62.8	41000	--	--	--	--	--	--
190.8	990000	62.8	40000	--	--	--	--	--	--
191.2	991000	62.9333	41000	--	--	--	--	--	--
191.2	991000	62.9333	41000	--	--	--	--	--	--
191.2	989000	62.9333	41000	--	--	--	--	--	--
191.2	988000	62.9333	42000	--	--	--	--	--	--
192	988000	63.0667	41000	--	--	--	--	--	--
192	987000	63.0667	41000	--	--	--	--	--	--
192.4	985000	63.2	41000	--	--	--	--	--	--
192.4	984000	63.2	41000	--	--	--	--	--	--
192.4	984000	63.2	41000	--	--	--	--	--	--
192.4	983000	63.4667	40000	--	--	--	--	--	--
192.8	984000	63.4667	40000	--	--	--	--	--	--
192.8	984000	63.4667	42000	--	--	--	--	--	--
192.8	982000	63.4667	41000	--	--	--	--	--	--
193.2	981000	63.6	41000	--	--	--	--	--	--
193.2	980000	63.6	41000	--	--	--	--	--	--
193.2	979000	63.7333	41000	--	--	--	--	--	--
194	977000	63.7333	40000	--	--	--	--	--	--
194	978000	63.7333	40000	--	--	--	--	--	--
194	979000	63.7333	41000	--	--	--	--	--	--
194.4	978000	64	40000	--	--	--	--	--	--
194.4	978000	64	40000	--	--	--	--	--	--
194.4	977000	64.1333	42000	--	--	--	--	--	--
194.8	975000	64.1333	41000	--	--	--	--	--	--
194.8	973000	64.1333	41000	--	--	--	--	--	--
194.8	972000	64.1333	41000	--	--	--	--	--	--
195.2	972000	64.2667	40000	--	--	--	--	--	--
195.2	972000	64.2667	41000	--	--	--	--	--	--
196	971000	64.4	41000	--	--	--	--	--	--
196	969000	64.4	40000	--	--	--	--	--	--
196.4	968000	64.4	41000	--	--	--	--	--	--
196.4	967000	64.6667	42000	--	--	--	--	--	--
196.8	967000	64.6667	42000	--	--	--	--	--	--
196.8	968000	64.6667	41000	--	--	--	--	--	--
196.8	967000	64.8	42000	--	--	--	--	--	--
197.6	964000	64.8	41000	--	--	--	--	--	--
197.6	962000	64.8	40000	--	--	--	--	--	--
197.6	960000	64.9333	40000	--	--	--	--	--	--
198	961000	64.9333	41000	--	--	--	--	--	--
198	961000	64.9333	40000	--	--	--	--	--	--
198	960000	65.0667	41000	--	--	--	--	--	--
198.4	961000	65.0667	42000	--	--	--	--	--	--
198.4	961000	65.0667	43000	--	--	--	--	--	--
198.4	960000	65.3333	41000	--	--	--	--	--	--
198.8	957000	65.3333	41000	--	--	--	--	--	--
198.8	956000	65.4667	41000	--	--	--	--	--	--
198.8	956000	65.4667	40000	--	--	--	--	--	--
199.6	956000	65.4667	40000	--	--	--	--	--	--
199.6	957000	65.4667	40000	--	--	--	--	--	--
200	956000	65.6	40000	--	--	--	--	--	--
200	956000	65.6	41000	--	--	--	--	--	--
200	954000	65.6	42000	--	--	--	--	--	--
200	953000	65.6	41000	--	--	--	--	--	--
200.4	950000	65.8667	40000	--	--	--	--	--	--
200.4	950000	65.8667	40000	--	--	--	--	--	--
200.8	950000	66	40000	--	--	--	--	--	--
200.8	950000	66	40000	--	--	--	--	--	--
200.8	949000	66	40000	--	--	--	--	--	--
200.8	948000	66	41000	--	--	--	--	--	--
201.6	946000	66.1333	40000	--	--	--	--	--	--
201.6	946000	66.1333	41000	--	--	--	--	--	--
202	944000	66.2667	41000	--	--	--	--	--	--
202	944000	66.2667	40000	--	--	--	--	--	--
202	944000	66.2667	40000	--	--	--	--	--	--
202	943000	66.5333	41000	--	--	--	--	--	--
202.4	943000	66.5333	41000	--	--	--	--	--	--
202.4	942000	66.5333	41000	--	--	--	--	--	--
202.8	940000	66.6667	40000	--	--	--	--	--	--
202.8	939000	66.6667	42000	--	--	--	--	--	--
202.8	938000	66.6667	42000	--	--	--	--	--	--
202.8	937000	66.8	41000	--	--	--	--	--	--
203.6	935000	66.8	41000	--	--	--	--	--	--
203.6	935000	66.9333	41000	--	--	--	--	--	--
203.6	934000	66.9333	40000	--	--	--	--	--	--
203.6	934000	66.9333	40000	--	--	--	--	--	--
204	933000	66.9333	40000	--	--	--	--	--	--
204	931000	67.2	42000	--	--	--	--	--	--
204.4	929000	67.2	41000	--	--	--	--	--	--
204.4	929000	67.3333	41000	--	--	--	--	--	--
204.4	929000	67.3333	42000	--	--	--	--	--	--
204.4	928000	67.3333	40000	--	--	--	--	--	--
205.2	927000	67.3333	40000	--	--	--	--	--	--
205.2	925000	67.4667	40000	--	--	--	--	--	--
205.6	923000	67.4667	40000	--	--	--	--	--	--
205.6	921000	67.6	41000	--	--	--	--	--	--
205.6	920000	67.6	42000	--	--	--	--	--	--
205.6	921000	67.6	42000	--	--	--	--	--	--
206	920000	67.6	41000	--	--	--	--	--	--
206	920000	67.8667	41000	--	--	--	--	--	--
206.4	919000	67.8667	41000	--	--	--	--	--	--
206.4	917000	67.8667	40000	--	--	--	--	--	--
206.4	915000	68	40000	--	--	--	--	--	--
206.4	913000	68	40000	--	--	--	--	--	--
207.2	912000	68	41000	--	--	--	--	--	--
207.2	911000	68.1333	41000	--	--	--	--	--	--
207.6	911000	68.1333	42000	--	--	--	--	--	--
207.6	911000	68.1333	42000	--	--	--	--	--	--
207.6	909000	68.4	41000	--	--	--	--	--	--
207.6	906000	68.4	40000	--	--	--	--	--	--
208	903000	68.4	40000	--	--	--	--	--	--
208	901000	68.5333	40000	--	--	--	--	--	--
208.4	895000	68.5333	40000	--	--	--	--	--	--
208.4	895000	68.5333	41000	--	--	--	--	--	--
208.4	898000	68.6667	41000	--	--	--	--	--	--
208.4	898000	68.6667	41000	--	--	--	--	--	--
209.2	897000	68.8	41000	--	--	--	--	--	--
209.2	896000	68.8	41000	--	--	--	--	--	--
209.2	894000	68.8	40000	--	--	--	--	--	--
209.6	894000	68.8	40000	--	--	--	--	--	--
209.6	895000	69.0667	40000	--	--	--	--	--	--
210	895000	69.0667	41000	--	--	--	--	--	--
210	894000	69.2	40000	--	--	--	--	--	--
210	893000	69.2	42000	--	--	--	--	--	--
210	892000	69.2	41000	--	--	--	--	--	--
210.8	891000	69.2	41000	--	--	--	--	--	--
210.8	888000	69.3333	41000	--	--	--	--	--	--
211.2	888000	69.3333	40000	--	--	--	--	--	--
211.2	888000	69.4667	40000	--	--	--	--	--	--
211.2	885000	69.4667	40000	--	--	--	--	--	--
211.2	887000	69.4667	41000	--	--	--	--	--	--
211.6	885000	69.4667	42000	--	--	--	--	--	--
211.6	883000	69.7333	41000	--	--	--	--	--	--
212	881000	69.7333	41000	--	--	--	--	--	--
212	881000	69.7333	41000	--	--	--	--	--	--
212	880000	69.8667	40000	--	--	--	--	--	--
212	880000	69.8667	40000	--	--	--	--	--	--
212.8	879000	70	40000	--	--	--	--	--	--
212.8	878000	70	40000	--	--	--	--	--	--
213.2	876000	70	40000	--	--	--	--	--	--
213.2	875000	70	41000	--	--	--	--	--	--
213.2	875000	70.2667	41000	--	--	--	--	--	--
213.2	874000	70.2667	40000	--	--	--	--	--	--
213.6	873000	70.2667	41000	--	--	--	--	--	--
213.6	873000	70.4	41000	--	--	--	--	--	--
214	871000	70.4	40000	--	--	--	--	--	--
214	871000	70.4	40000	--	--	--	--	--	--
214	869000	70.5333	40000	--	--	--	--	--	--
214.8	867000	70.5333	40000	--	--	--	--	--	--
--	--	70.5333	41000	--	--	--	--	--	--
--	--	70.6667	41000	--	--	--	--	--	--
--	--	70.6667	41000	--	--	--	--	--	--
--	--	70.6667	40000	--	--	--	--	--	--
--	--	70.9333	40000	--	--	--	--	--	--
--	--	70.9333	40000	--	--	--	--	--	--
--	--	70.9333	40000	--	--	--	--	--	--
--	--	71.0667	40000	--	--	--	--	--	--
--	--	71.0667	40000	--	--	--	--	--	--
--	--	71.0667	42000	--	--	--	--	--	--
--	--	71.2	40000	--	--	--	--	--	--
--	--	71.2	40000	--	--	--	--	--	--
--	--	71.2	40000	--	--	--	--	--	--
--	--	71.3333	40000	--	--	--	--	--	--
--	--	71.3333	40000	--	--	--	--	--	--
--	--	71.3333	40000	--	--	--	--	--	--
--	--	71.6	42000	--	--	--	--	--	--
--	--	71.6	40000	--	--	--	--	--	--
--	--	71.6	41000	--	--	--	--	--	--
--	--	71.7333	42000	--	--	--	--	--	--
--	--	71.7333	40000	--	--	--	--	--	--
--	--	71.7333	40000	--	--	--	--	--	--
--	--	71.8667	40000	--	--	--	--	--	--
--	--	71.8667	40000	--	--	--	--	--	--
--	--	71.8667	40000	--	--	--	--	--	--
--	--	71.8667	40000	--	--	--	--	--	--
--	--	72.1333	42000	--	--	--	--	--	--
--	--	72.1333	40000	--	--	--	--	--	--
--	--	72.2667	41000	--	--	--	--	--	--
--	--	72.2667	41000	--	--	--	--	--	--
--	--	72.2667	40000	--	--	--	--	--	--
--	--	72.2667	40000	--	--	--	--	--	--
--	--	72.4	40000	--	--	--	--	--	--
--	--	72.4	41000	--	--	--	--	--	--
--	--	72.4	40000	--	--	--	--	--	--
--	--	72.5333	40000	--	--	--	--	--	--
--	--	72.5333	41000	--	--	--	--	--	--
--	--	72.5333	40000	--	--	--	--	--	--
--	--	72.8	41000	--	--	--	--	--	--
--	--	72.8	40000	--	--	--	--	--	--
--	--	72.8	40000	--	--	--	--	--	--
--	--	72.9333	40000	--	--	--	--	--	--
--	--	72.9333	40000	--	--	--	--	--	--
--	--	72.9333	41000	--	--	--	--	--	--
--	--	73.0667	40000	--	--	--	--	--	--
--	--	73.0667	41000	--	--	--	--	--	--
--	--	73.2	41000	--	--	--	--	--	--
--	--	73.2	41000	--	--	--	--	--	--
--	--	73.2	40000	--	--	--	--	--	--
--	--	73.2	41000	--	--	--	--	--	--
--	--	73.4667	41000	--	--	--	--	--	--
--	--	73.4667	40000	--	--	--	--	--	--
--	--	73.6	40000	--	--	--	--	--	--
--	--	73.6	41000	--	--	--	--	--	--
--	--	73.6	40000	--	--	--	--	--	--
--	--	73.6	41000	--	--	--	--	--	--
--	--	73.7333	40000	--	--	--	--	--	--
--	--	73.7333	40000	--	--	--	--	--	--
--	--	73.8667	40000	--	--	--	--	--	--
--	--	73.8667	40000	--	--	--	--	--	--
--	--	73.8667	41000	--	--	--	--	--	--
--	--	73.8667	40000	--	--	--	--	--	--
--	--	74.1333	41000	--	--	--	--	--	--
--	--	74.1333	41000	--	--	--	--	--	--
--	--	74.1333	40000	--	--	--	--	--	--
--	--	74.1333	40000	--	--	--	--	--	--
--	--	74.2667	40000	--	--	--	--	--	--
--	--	74.2667	40000	--	--	--	--	--	--
--	--	74.4	40000	--	--	--	--	--	--
--	--	74.4	40000	--	--	--	--	--	--
--	--	74.4	41000	--	--	--	--	--	--
--	--	74.4	40000	--	--	--	--	--	--
--	--	74.6667	41000	--	--	--	--	--	--
--	--	74.6667	41000	--	--	--	--	--	--
--	--	74.8	40000	--	--	--	--	--	--
--	--	74.8	40000	--	--	--	--	--	--
--	--	74.8	40000	--	--	--	--	--	--
--	--	74.8	40000	--	--	--	--	--	--
--	--	74.9333	40000	--	--	--	--	--	--
--	--	74.9333	40000	--	--	--	--	--	--
--	--	75.0667	41000	--	--	--	--	--	--
--	--	75.0667	40000	--	--	--	--	--	--
--	--	75.0667	40000	--	--	--	--	--	--
--	--	75.0667	40000	--	--	--	--	--	--
--	--	75.3333	40000	--	--	--	--	--	--
--	--	75.3333	39000	--	--	--	--	--	--
--	--	75.4667	40000	--	--	--	--	--	--
--	--	75.4667	41000	--	--	--	--	--	--
--	--	75.4667	40000	--	--	--	--	--	--
--	--	75.4667	40000	--	--	--	--	--	--
--	--	75.6	42000	--	--	--	--	--	--
--	--	75.6	40000	--	--	--	--	--	--
--	--	75.7333	40000	--	--	--	--	--	--
--	--	75.7333	41000	--	--	--	--	--	--
--	--	75.7333	40000	--	--	--	--	--	--
--	--	75.7333	40000	--	--	--	--	--	--
--	--	76	40000	--	--	--	--	--	--
--	--	76	41000	--	--	--	--	--	--
--	--	76.1333	40000	--	--	--	--	--	--
--	--	76.1333	41000	--	--	--	--	--	--
--	--	76.1333	40000	--	--	--	--	--	--
--	--	76.2667	40000	--	--	--	--	--	--
--	--	76.2667	40000	--	--	--	--	--	--
--	--	76.2667	39000	--	--	--	--	--	--
--	--	76.2667	40000	--	--	--	--	--	--
--	--	76.5333	39000	--	--	--	--	--	--
--	--	76.5333	39000	--	--	--	--	--	--
--	--	76.6667	41000	--	--	--	--	--	--
--	--	76.6667	40000	--	--	--	--	--	--
--	--	76.6667	40000	--	--	--	--	--	--
--	--	76.6667	41000	--	--	--	--	--	--
--	--	76.8	40000	--	--	--	--	--	--
--	--	76.8	40000	--	--	--	--	--	--
--	--	76.9333	39000	--	--	--	--	--	--
--	--	76.9333	40000	--	--	--	--	--	--
--	--	76.9333	40000	--	--	--	--	--	--
--	--	76.9333	40000	--	--	--	--	--	--
--	--	77.2	41000	--	--	--	--	--	--
--	--	77.2	40000	--	--	--	--	--	--
--	--	77.3333	40000	--	--	--	--	--	--
--	--	77.3333	40000	--	--	--	--	--	--
--	--	77.3333	40000	--	--	--	--	--	--
--	--	77.3333	40000	--	--	--	--	--	--
--	--	77.4667	40000	--	--	--	--	--	--
--	--	77.4667	41000	--	--	--	--	--	--
--	--	77.6	40000	--	--	--	--	--	--
--	--	77.6	40000	--	--	--	--	--	--
--	--	77.6	41000	--	--	--	--	--	--
--	--	77.8667	39000	--	--	--	--	--	--
--	--	77.8667	40000	--	--	--	--	--	--
--	--	77.8667	39000	--	--	--	--	--	--
--	--	78	40000	--	--	--	--	--	--
--	--	78	40000	--	--	--	--	--	--
--	--	78	40000	--	--	--	--	--	--
--	--	78.1333	42000	--	--	--	--	--	--
--	--	78.1333	40000	--	--	--	--	--	--
--	--	78.1333	41000	--	--	--	--	--	--
--	--	78.1333	40000	--	--	--	--	--	--
--	--	78.4	40000	--	--	--	--	--	--
--	--	78.4	40000	--	--	--	--	--	--
--	--	78.5333	40000	--	--	--	--	--	--
--	--	78.5333	41000	--	--	--	--	--	--
--	--	78.5333	40000	--	--	--	--	--	--
--	--	78.5333	41000	--	--	--	--	--	--
--	--	78.6667	41000	--	--	--	--	--	--
--	--	78.6667	40000	--	--	--	--	--	--
--	--	78.8	41000	--	--	--	--	--	--
--	--	78.8	40000	--	--	--	--	--	--
--	--	78.8	39000	--	--	--	--	--	--
--	--	78.8	40000	--	--	--	--	--	--
--	--	79.0667	40000	--	--	--	--	--	--
--	--	79.0667	40000	--	--	--	--	--	--
--	--	79.2	40000	--	--	--	--	--	--
--	--	79.2	41000	--	--	--	--	--	--
--	--	79.2	41000	--	--	--	--	--	--
--	--	79.3333	40000	--	--	--	--	--	--
--	--	79.3333	40000	--	--	--	--	--	--
--	--	79.3333	40000	--	--	--	--	--	--
--	--	79.4667	40000	--	--	--	--	--	--
--	--	79.4667	39000	--	--	--	--	--	--
--	--	79.4667	40000	--	--	--	--	--	--
--	--	79.7333	40000	--	--	--	--	--	--
--	--	79.7333	40000	--	--	--	--	--	--
--	--	79.8667	41000	--	--	--	--	--	--
--	--	79.8667	40000	--	--	--	--	--	--
--	--	79.8667	40000	--	--	--	--	--	--
--	--	79.8667	40000	--	--	--	--	--	--
--	--	80	39000	--	--	--	--	--	--
--	--	80	40000	--	--	--	--	--	--
--	--	80.1333	39000	--	--	--	--	--	--
--	--	80.1333	39000	--	--	--	--	--	--
--	--	80.1333	39000	--	--	--	--	--	--
--	--	80.1333	40000	--	--	--	--	--	--
--	--	80.4	40000	--	--	--	--	--	--
--	--	80.4	39000	--	--	--	--	--	--
--	--	80.4	40000	--	--	--	--	--	--
--	--	80.5333	39000	--	--	--	--	--	--
--	--	80.5333	39000	--	--	--	--	--	--
--	--	80.5333	40000	--	--	--	--	--	--
--	--	80.6667	39000	--	--	--	--	--	--
--	--	80.6667	40000	--	--	--	--	--	--
--	--	80.6667	41000	--	--	--	--	--	--
--	--	80.9333	40000	--	--	--	--	--	--
--	--	80.9333	40000	--	--	--	--	--	--
--	--	81.0667	40000	--	--	--	--	--	--
--	--	81.0667	39000	--	--	--	--	--	--
--	--	81.0667	39000	--	--	--	--	--	--
--	--	81.0667	39000	--	--	--	--	--	--
--	--	81.2	40000	--	--	--	--	--	--
--	--	81.2	40000	--	--	--	--	--	--
--	--	81.3333	40000	--	--	--	--	--	--
--	--	81.3333	40000	--	--	--	--	--	--
--	--	81.3333	40000	--	--	--	--	--	--
--	--	81.3333	39000	--	--	--	--	--	--
--	--	81.6	39000	--	--	--	--	--	--
--	--	81.6	39000	--	--	--	--	--	--
--	--	81.7333	39000	--	--	--	--	--	--
--	--	81.7333	40000	--	--	--	--	--	--
--	--	81.7333	40000	--	--	--	--	--	--
--	--	81.7333	39000	--	--	--	--	--	--
--	--	81.8667	39000	--	--	--	--	--	--
--	--	81.8667	40000	--	--	--	--	--	--
--	--	82	39000	--	--	--	--	--	--
--	--	82	40000	--	--	--	--	--	--
--	--	82	39000	--	--	--	--	--	--
--	--	82	39000	--	--	--	--	--	--
--	--	82.2667	39000	--	--	--	--	--	--
--	--	82.2667	40000	--	--	--	--	--	--
--	--	82.4	41000	--	--	--	--	--	--
--	--	82.4	40000	--	--	--	--	--	--
--	--	82.4	40000	--	--	--	--	--	--
--	--	82.4	40000	--	--	--	--	--	--
--	--	82.5333	39000	--	--	--	--	--	--
--	--	82.5333	39000	--	--	--	--	--	--
--	--	82.5333	40000	--	--	--	--	--	--
--	--	82.8	41000	--	--	--	--	--	--
--	--	82.8	40000	--	--	--	--	--	--
--	--	82.8	40000	--	--	--	--	--	--
--	--	82.9333	40000	--	--	--	--	--	--
--	--	82.9333	39000	--	--	--	--	--	--
--	--	82.9333	39000	--	--	--	--	--	--
--	--	83.0667	39000	--	--	--	--	--	--
--	--	83.0667	39000	--	--	--	--	--	--
--	--	83.2	40000	--	--	--	--	--	--
--	--	83.2	40000	--	--	--	--	--	--
--	--	83.2	40000	--	--	--	--	--	--
--	--	83.2	40000	--	--	--	--	--	--
--	--	83.4667	39000	--	--	--	--	--	--
--	--	83.4667	39000	--	--	--	--	--	--
--	--	83.6	38000	--	--	--	--	--	--
--	--	83.6	39000	--	--	--	--	--	--
--	--	83.6	39000	--	--	--	--	--	--
--	--	83.6	40000	--	--	--	--	--	--
--	--	83.7333	39000	--	--	--	--	--	--
--	--	83.7333	40000	--	--	--	--	--	--
--	--	83.8667	40000	--	--	--	--	--	--
--	--	83.8667	39000	--	--	--	--	--	--
--	--	83.8667	40000	--	--	--	--	--	--
--	--	83.8667	39000	--	--	--	--	--	--
--	--	84.1333	38000	--	--	--	--	--	--
--	--	84.1333	39000	--	--	--	--	--	--
--	--	84.2667	40000	--	--	--	--	--	--
--	--	84.2667	40000	--	--	--	--	--	--
--	--	84.2667	39000	--	--	--	--	--	--
--	--	84.2667	40000	--	--	--	--	--	--
--	--	84.4	39000	--	--	--	--	--	--
--	--	84.4	38000	--	--	--	--	--	--
--	--	84.4	38000	--	--	--	--	--	--
--	--	84.5333	39000	--	--	--	--	--	--
--	--	84.5333	40000	--	--	--	--	--	--
--	--	84.5333	39000	--	--	--	--	--	--
--	--	84.8	40000	--	--	--	--	--	--
--	--	84.8	40000	--	--	--	--	--	--
--	--	84.8	39000	--	--	--	--	--	--
--	--	84.8	39000	--	--	--	--	--	--
--	--	84.9333	39000	--	--	--	--	--	--
--	--	84.9333	39000	--	--	--	--	--	--
--	--	85.0667	38000	--	--	--	--	--	--
--	--	85.0667	40000	--	--	--	--	--	--
--	--	85.0667	40000	--	--	--	--	--	--
--	--	85.0667	39000	--	--	--	--	--	--
--	--	85.3333	39000	--	--	--	--	--	--
--	--	85.3333	38000	--	--	--	--	--	--
--	--	85.4667	39000	--	--	--	--	--	--
--	--	85.4667	38000	--	--	--	--	--	--
--	--	85.4667	39000	--	--	--	--	--	--
--	--	85.4667	40000	--	--	--	--	--	--
--	--	85.6	39000	--	--	--	--	--	--
--	--	85.6	39000	--	--	--	--	--	--
--	--	85.7333	39000	--	--	--	--	--	--
--	--	85.7333	39000	--	--	--	--	--	--
--	--	85.7333	38000	--	--	--	--	--	--
--	--	85.7333	38000	--	--	--	--	--	--
--	--	86	40000	--	--	--	--	--	--
--	--	86	38000	--	--	--	--	--	--
--	--	86.1333	40000	--	--	--	--	--	--
--	--	86.1333	39000	--	--	--	--	--	--
--	--	86.1333	39000	--	--	--	--	--	--
--	--	86.1333	39000	--	--	--	--	--	--
--	--	86.2667	38000	--	--	--	--	--	--
--	--	86.2667	39000	--	--	--	--	--	--
--	--	86.4	38000	--	--	--	--	--	--
--	--	86.4	38000	--	--	--	--	--	--
--	--	86.4	39000	--	--	--	--	--	--
--	--	86.4	39000	--	--	--	--	--	--
--	--	86.6667	39000	--	--	--	--	--	--
--	--	86.6667	39000	--	--	--	--	--	--
--	--	86.6667	38000	--	--	--	--	--	--
--	--	86.8	38000	--	--	--	--	--	--
--	--	86.8	38000	--	--	--	--	--	--
--	--	86.8	39000	--	--	--	--	--	--
--	--	86.9333	38000	--	--	--	--	--	--
--	--	86.9333	38000	--	--	--	--	--	--
--	--	86.9333	39000	--	--	--	--	--	--
--	--	86.9333	38000	--	--	--	--	--	--
--	--	87.2	39000	--	--	--	--	--	--
--	--	87.2	39000	--	--	--	--	--	--
--	--	87.3333	38000	--	--	--	--	--	--
--	--	87.3333	38000	--	--	--	--	--	--
--	--	87.3333	38000	--	--	--	--	--	--
--	--	87.4667	39000	--	--	--	--	--	--
--	--	87.4667	39000	--	--	--	--	--	--
--	--	87.4667	38000	--	--	--	--	--	--
--	--	87.6	40000	--	--	--	--	--	--
--	--	87.6	38000	--	--	--	--	--	--
--	--	87.6	38000	--	--	--	--	--	--
--	--	87.6	38000	--	--	--	--	--	--
--	--	87.8667	38000	--	--	--	--	--	--
--	--	87.8667	38000	--	--	--	--	--	--
--	--	88	38000	--	--	--	--	--	--
--	--	88	39000	--	--	--	--	--	--
--	--	88	38000	--	--	--	--	--	--
--	--	88	39000	--	--	--	--	--	--
--	--	88.1333	39000	--	--	--	--	--	--
--	--	88.1333	38000	--	--	--	--	--	--
--	--	88.2667	38000	--	--	--	--	--	--
--	--	88.2667	38000	--	--	--	--	--	--
--	--	88.2667	39000	--	--	--	--	--	--
--	--	88.2667	38000	--	--	--	--	--	--
--	--	88.5333	39000	--	--	--	--	--	--
--	--	88.5333	39000	--	--	--	--	--	--
--	--	88.6667	38000	--	--	--	--	--	--
--	--	88.6667	38000	--	--	--	--	--	--
--	--	88.6667	38000	--	--	--	--	--	--
--	--	88.6667	38000	--	--	--	--	--	--
--	--	88.8	38000	--	--	--	--	--	--
--	--	88.8	37000	--	--	--	--	--	--
--	--	88.8	40000	--	--	--	--	--	--
--	--	89.0667	38000	--	--	--	--	--	--
--	--	89.0667	39000	--	--	--	--	--	--
--	--	89.2	39000	--	--	--	--	--	--
--	--	89.2	38000	--	--	--	--	--	--
--	--	89.2	38000	--	--	--	--	--	--
--	--	89.2	38000	--	--	--	--	--	--
--	--	89.3333	38000	--	--	--	--	--	--
--	--	89.3333	37000	--	--	--	--	--	--
--	--	89.3333	38000	--	--	--	--	--	--
--	--	89.4667	39000	--	--	--	--	--	--
--	--	89.4667	38000	--	--	--	--	--	--
--	--	89.4667	38000	--	--	--	--	--	--
--	--	89.7333	39000	--	--	--	--	--	--
--	--	89.7333	38000	--	--	--	--	--	--
--	--	89.8667	38000	--	--	--	--	--	--
--	--	89.8667	38000	--	--	--	--	--	--
--	--	89.8667	37000	--	--	--	--	--	--
--	--	89.8667	38000	--	--	--	--	--	--
--	--	90	37000	--	--	--	--	--	--
--	--	90	39000	--	--	--	--	--	--
--	--	90.1333	38000	--	--	--	--	--	--
--	--	90.1333	38000	--	--	--	--	--	--
--	--	90.1333	39000	--	--	--	--	--	--
--	--	90.1333	38000	--	--	--	--	--	--
--	--	90.4	37000	--	--	--	--	--	--
--	--	90.4	38000	--	--	--	--	--	--
--	--	90.5333	38000	--	--	--	--	--	--
--	--	90.5333	38000	--	--	--	--	--	--
--	--	90.5333	38000	--	--	--	--	--	--
--	--	90.5333	39000	--	--	--	--	--	--
--	--	90.6667	37000	--	--	--	--	--	--
--	--	90.6667	38000	--	--	--	--	--	--
--	--	90.8	37000	--	--	--	--	--	--
--	--	90.8	38000	--	--	--	--	--	--
--	--	90.8	38000	--	--	--	--	--	--
--	--	90.8	37000	--	--	--	--	--	--
--	--	91.0667	39000	--	--	--	--	--	--
--	--	91.0667	39000	--	--	--	--	--	--
--	--	91.0667	39000	--	--	--	--	--	--
--	--	91.2	39000	--	--	--	--	--	--
--	--	91.2	38000	--	--	--	--	--	--
--	--	91.2	38000	--	--	--	--	--	--
--	--	91.3333	37000	--	--	--	--	--	--
--	--	91.3333	38000	--	--	--	--	--	--
--	--	91.3333	38000	--	--	--	--	--	--
--	--	91.6	39000	--	--	--	--	--	--
--	--	91.6	39000	--	--	--	--	--	--
--	--	91.6	38000	--	--	--	--	--	--
--	--	91.7333	38000	--	--	--	--	--	--
--	--	91.7333	39000	--	--	--	--	--	--
--	--	91.7333	37000	--	--	--	--	--	--
--	--	91.8667	37000	--	--	--	--	--	--
--	--	91.8667	38000	--	--	--	--	--	--
--	--	92	38000	--	--	--	--	--	--
--	--	92	38000	--	--	--	--	--	--
--	--	92	39000	--	--	--	--	--	--
--	--	92	39000	--	--	--	--	--	--
--	--	92.2667	37000	--	--	--	--	--	--
--	--	92.2667	38000	--	--	--	--	--	--
--	--	92.4	38000	--	--	--	--	--	--
--	--	92.4	37000	--	--	--	--	--	--
--	--	92.4	37000	--	--	--	--	--	--
--	--	92.4	38000	--	--	--	--	--	--
--	--	92.5333	39000	--	--	--	--	--	--
--	--	92.5333	37000	--	--	--	--	--	--
--	--	92.6667	38000	--	--	--	--	--	--
--	--	92.6667	38000	--	--	--	--	--	--
--	--	92.6667	37000	--	--	--	--	--	--
--	--	92.6667	38000	--	--	--	--	--	--
--	--	92.9333	37000	--	--	--	--	--	--
--	--	92.9333	38000	--	--	--	--	--	--
--	--	93.0667	37000	--	--	--	--	--	--
--	--	93.0667	38000	--	--	--	--	--	--
--	--	93.0667	38000	--	--	--	--	--	--
--	--	93.2	37000	--	--	--	--	--	--
--	--	93.2	38000	--	--	--	--	--	--
--	--	93.2	38000	--	--	--	--	--	--
--	--	93.2	37000	--	--	--	--	--	--
--	--	93.4667	37000	--	--	--	--	--	--
--	--	93.4667	38000	--	--	--	--	--	--
--	--	93.6	37000	--	--	--	--	--	--
--	--	93.6	37000	--	--	--	--	--	--
--	--	93.6	38000	--	--	--	--	--	--
--	--	93.6	38000	--	--	--	--	--	--
--	--	93.7333	37000	--	--	--	--	--	--
--	--	93.7333	37000	--	--	--	--	--	--
--	--	93.8667	37000	--	--	--	--	--	--
--	--	93.8667	37000	--	--	--	--	--	--
--	--	93.8667	37000	--	--	--	--	--	--
--	--	93.8667	38000	--	--	--	--	--	--
--	--	94.1333	38000	--	--	--	--	--	--
--	--	94.1333	37000	--	--	--	--	--	--
--	--	94.2667	38000	--	--	--	--	--	--
--	--	94.2667	38000	--	--	--	--	--	--
--	--	94.2667	38000	--	--	--	--	--	--
--	--	94.2667	37000	--	--	--	--	--	--
--	--	94.4	36000	--	--	--	--	--	--
--	--	94.4	37000	--	--	--	--	--	--
--	--	94.5333	37000	--	--	--	--	--	--
--	--	94.5333	38000	--	--	--	--	--	--
--	--	94.5333	38000	--	--	--	--	--	--
--	--	94.8	37000	--	--	--	--	--	--
--	--	94.8	37000	--	--	--	--	--	--
--	--	94.8	37000	--	--	--	--	--	--
--	--	94.9333	37000	--	--	--	--	--	--
--	--	94.9333	37000	--	--	--	--	--	--
--	--	94.9333	37000	--	--	--	--	--	--
--	--	95.0667	37000	--	--	--	--	--	--
--	--	95.0667	37000	--	--	--	--	--	--
--	--	95.0667	37000	--	--	--	--	--	--
--	--	95.0667	38000	--	--	--	--	--	--
--	--	95.3333	37000	--	--	--	--	--	--
--	--	95.3333	38000	--	--	--	--	--	--
--	--	95.4667	36000	--	--	--	--	--	--
--	--	95.4667	36000	--	--	--	--	--	--
--	--	95.4667	36000	--	--	--	--	--	--
--	--	95.4667	37000	--	--	--	--	--	--
--	--	95.6	38000	--	--	--	--	--	--
--	--	95.6	36000	--	--	--	--	--	--
--	--	95.7333	37000	--	--	--	--	--	--
--	--	95.7333	37000	--	--	--	--	--	--
--	--	95.7333	37000	--	--	--	--	--	--
--	--	95.7333	36000	--	--	--	--	--	--
--	--	96	36000	--	--	--	--	--	--
--	--	96	36000	--	--	--	--	--	--
--	--	96.1333	36000	--	--	--	--	--	--
--	--	96.1333	37000	--	--	--	--	--	--
--	--	96.1333	38000	--	--	--	--	--	--
--	--	96.1333	37000	--	--	--	--	--	--
--	--	96.2667	37000	--	--	--	--	--	--
--	--	96.2667	36000	--	--	--	--	--	--
--	--	96.4	36000	--	--	--	--	--	--
--	--	96.4	36000	--	--	--	--	--	--
--	--	96.4	37000	--	--	--	--	--	--
--	--	96.4	38000	--	--	--	--	--	--
--	--	96.6667	36000	--	--	--	--	--	--
--	--	96.6667	37000	--	--	--	--	--	--
--	--	96.8	37000	--	--	--	--	--	--
--	--	96.8	37000	--	--	--	--	--	--
--	--	96.8	36000	--	--	--	--	--	--
--	--	96.8	37000	--	--	--	--	--	--
--	--	96.9333	36000	--	--	--	--	--	--
--	--	96.9333	36000	--	--	--	--	--	--
--	--	97.0667	37000	--	--	--	--	--	--
--	--	97.0667	37000	--	--	--	--	--	--
--	--	97.0667	37000	--	--	--	--	--	--
--	--	97.0667	36000	--	--	--	--	--	--
--	--	97.3333	38000	--	--	--	--	--	--
--	--	97.3333	35000	--	--	--	--	--	--
--	--	97.3333	36000	--	--	--	--	--	--
--	--	97.4667	36000	--	--	--	--	--	--
--	--	97.4667	36000	--	--	--	--	--	--
--	--	97.4667	37000	--	--	--	--	--	--
--	--	97.6	37000	--	--	--	--	--	--
--	--	97.6	37000	--	--	--	--	--	--
--	--	97.6	36000	--	--	--	--	--	--
--	--	97.8667	36000	--	--	--	--	--	--
--	--	97.8667	36000	--	--	--	--	--	--
--	--	97.8667	37000	--	--	--	--	--	--
--	--	98	35000	--	--	--	--	--	--
--	--	98	37000	--	--	--	--	--	--
--	--	98	35000	--	--	--	--	--	--
--	--	98.1333	36000	--	--	--	--	--	--
--	--	98.1333	36000	--	--	--	--	--	--
--	--	98.1333	36000	--	--	--	--	--	--
--	--	98.2667	36000	--	--	--	--	--	--
--	--	98.2667	35000	--	--	--	--	--	--
--	--	98.2667	36000	--	--	--	--	--	--
--	--	98.5333	37000	--	--	--	--	--	--
--	--	98.5333	36000	--	--	--	--	--	--
--	--	98.5333	36000	--	--	--	--	--	--
--	--	98.6667	37000	--	--	--	--	--	--
--	--	98.6667	35000	--	--	--	--	--	--
--	--	98.6667	35000	--	--	--	--	--	--
--	--	98.8	35000	--	--	--	--	--	--
--	--	98.8	36000	--	--	--	--	--	--
--	--	98.8	35000	--	--	--	--	--	--
--	--	98.9333	36000	--	--	--	--	--	--
--	--	98.9333	37000	--	--	--	--	--	--
--	--	98.9333	36000	--	--	--	--	--	--
--	--	98.9333	36000	--	--	--	--	--	--
--	--	99.2	37000	--	--	--	--	--	--
--	--	99.2	36000	--	--	--	--	--	--
--	--	99.3333	35000	--	--	--	--	--	--
--	--	99.3333	35000	--	--	--	--	--	--
--	--	99.3333	36000	--	--	--	--	--	--
--	--	99.3333	36000	--	--	--	--	--	--
--	--	99.4667	35000	--	--	--	--	--	--
--	--	99.4667	37000	--	--	--	--	--	--
--	--	99.4667	36000	--	--	--	--	--	--
--	--	99.7333	35000	--	--	--	--	--	--
--	--	99.7333	35000	--	--	--	--	--	--
--	--	99.8667	35000	--	--	--	--	--	--
--	--	99.8667	35000	--	--	--	--	--	--
--	--	99.8667	35000	--	--	--	--	--	--
--	--	99.8667	36000	--	--	--	--	--	--
--	--	100	35000	--	--	--	--	--	--
--	--	100	36000	--	--	--	--	--	--
--	--	100.133	36000	--	--	--	--	--	--
--	--	100.133	35000	--	--	--	--	--	--
--	--	100.133	35000	--	--	--	--	--	--
--	--	100.133	35000	--	--	--	--	--	--
--	--	100.4	36000	--	--	--	--	--	--
--	--	100.4	35000	--	--	--	--	--	--
--	--	100.4	35000	--	--	--	--	--	--
--	--	100.533	36000	--	--	--	--	--	--
--	--	100.533	35000	--	--	--	--	--	--
--	--	100.533	36000	--	--	--	--	--	--
--	--	100.667	36000	--	--	--	--	--	--
--	--	100.667	35000	--	--	--	--	--	--
--	--	100.667	35000	--	--	--	--	--	--
--	--	100.8	34000	--	--	--	--	--	--
--	--	100.8	36000	--	--	--	--	--	--
--	--	100.8	35000	--	--	--	--	--	--
--	--	101.067	35000	--	--	--	--	--	--
--	--	101.067	36000	--	--	--	--	--	--
--	--	101.067	35000	--	--	--	--	--	--
--	--	101.2	35000	--	--	--	--	--	--
--	--	101.2	35000	--	--	--	--	--	--
--	--	101.2	35000	--	--	--	--	--	--
--	--	101.333	35000	--	--	--	--	--	--
--	--	101.333	35000	--	--	--	--	--	--
--	--	101.333	36000	--	--	--	--	--	--
--	--	101.467	35000	--	--	--	--	--	--
--	--	101.467	36000	--	--	--	--	--	--
--	--	101.467	35000	--	--	--	--	--	--
--	--	101.733	35000	--	--	--	--	--	--
--	--	101.733	34000	--	--	--	--	--	--
--	--	101.733	34000	--	--	--	--	--	--
--	--	101.733	35000	--	--	--	--	--	--
--	--	101.867	35000	--	--	--	--	--	--
--	--	101.867	35000	--	--	--	--	--	--
--	--	102	35000	--	--	--	--	--	--
--	--	102	35000	--	--	--	--	--	--
--	--	102	35000	--	--	--	--	--	--
--	--	102	34000	--	--	--	--	--	--
--	--	102.267	35000	--	--	--	--	--	--
--	--	102.267	34000	--	--	--	--	--	--
--	--	102.4	34000	--	--	--	--	--	--
--	--	102.4	35000	--	--	--	--	--	--
--	--	102.4	35000	--	--	--	--	--	--
--	--	102.4	35000	--	--	--	--	--	--
--	--	102.533	35000	--	--	--	--	--	--
--	--	102.533	35000	--	--	--	--	--	--
--	--	102.667	34000	--	--	--	--	--	--
--	--	102.667	34000	--	--	--	--	--	--
--	--	102.667	35000	--	--	--	--	--	--
--	--	102.667	34000	--	--	--	--	--	--
--	--	102.933	34000	--	--	--	--	--	--
--	--	102.933	35000	--	--	--	--	--	--
--	--	103.067	34000	--	--	--	--	--	--
--	--	103.067	35000	--	--	--	--	--	--
--	--	103.067	35000	--	--	--	--	--	--
--	--	103.2	35000	--	--	--	--	--	--
--	--	103.2	34000	--	--	--	--	--	--
--	--	103.2	33000	--	--	--	--	--	--
--	--	103.333	35000	--	--	--	--	--	--
--	--	103.333	34000	--	--	--	--	--	--
--	--	103.333	35000	--	--	--	--	--	--
--	--	103.6	36000	--	--	--	--	--	--
--	--	103.6	34000	--	--	--	--	--	--
--	--	103.6	35000	--	--	--	--	--	--
--	--	103.6	35000	--	--	--	--	--	--
--	--	103.733	34000	--	--	--	--	--	--
--	--	103.733	34000	--	--	--	--	--	--
--	--	103.867	34000	--	--	--	--	--	--
--	--	103.867	35000	--	--	--	--	--	--
--	--	103.867	35000	--	--	--	--	--	--
--	--	103.867	35000	--	--	--	--	--	--
--	--	104.133	35000	--	--	--	--	--	--
--	--	104.133	34000	--	--	--	--	--	--
--	--	104.267	35000	--	--	--	--	--	--
--	--	104.267	33000	--	--	--	--	--	--
--	--	104.267	34000	--	--	--	--	--	--
--	--	104.267	33000	--	--	--	--	--	--
--	--	104.4	34000	--	--	--	--	--	--
--	--	104.4	35000	--	--	--	--	--	--
--	--	104.533	34000	--	--	--	--	--	--
--	--	104.533	35000	--	--	--	--	--	--
--	--	104.533	34000	--	--	--	--	--	--
--	--	104.533	34000	--	--	--	--	--	--
--	--	104.8	33000	--	--	--	--	--	--
--	--	104.8	34000	--	--	--	--	--	--
--	--	104.933	33000	--	--	--	--	--	--
--	--	104.933	33000	--	--	--	--	--	--
--	--	104.933	34000	--	--	--	--	--	--
--	--	105.067	35000	--	--	--	--	--	--
--	--	105.067	34000	--	--	--	--	--	--
--	--	105.067	35000	--	--	--	--	--	--
--	--	105.2	34000	--	--	--	--	--	--
--	--	105.2	33000	--	--	--	--	--	--
--	--	105.2	33000	--	--	--	--	--	--
--	--	105.467	34000	--	--	--	--	--	--
--	--	105.467	33000	--	--	--	--	--	--
--	--	105.467	34000	--	--	--	--	--	--
--	--	105.6	35000	--	--	--	--	--	--
--	--	105.6	35000	--	--	--	--	--	--
--	--	105.6	33000	--	--	--	--	--	--
--	--	105.733	34000	--	--	--	--	--	--
--	--	105.733	34000	--	--	--	--	--	--
--	--	105.733	33000	--	--	--	--	--	--
--	--	105.733	33000	--	--	--	--	--	--
--	--	106	34000	--	--	--	--	--	--
--	--	106	35000	--	--	--	--	--	--
--	--	106.133	33000	--	--	--	--	--	--
--	--	106.133	34000	--	--	--	--	--	--
--	--	106.133	34000	--	--	--	--	--	--
--	--	106.133	33000	--	--	--	--	--	--
--	--	106.267	33000	--	--	--	--	--	--
--	--	106.267	34000	--	--	--	--	--	--
--	--	106.4	33000	--	--	--	--	--	--
--	--	106.4	33000	--	--	--	--	--	--
--	--	106.4	34000	--	--	--	--	--	--
--	--	106.667	35000	--	--	--	--	--	--
--	--	106.667	33000	--	--	--	--	--	--
--	--	106.667	33000	--	--	--	--	--	--
--	--	106.8	33000	--	--	--	--	--	--
--	--	106.8	33000	--	--	--	--	--	--
--	--	106.8	33000	--	--	--	--	--	--
--	--	106.933	32000	--	--	--	--	--	--
--	--	106.933	34000	--	--	--	--	--	--
--	--	106.933	33000	--	--	--	--	--	--
--	--	107.067	33000	--	--	--	--	--	--
--	--	107.067	34000	--	--	--	--	--	--
--	--	107.067	33000	--	--	--	--	--	--
--	--	107.333	34000	--	--	--	--	--	--
--	--	107.333	33000	--	--	--	--	--	--
--	--	107.333	33000	--	--	--	--	--	--
--	--	107.467	33000	--	--	--	--	--	--
--	--	107.467	34000	--	--	--	--	--	--
--	--	107.467	33000	--	--	--	--	--	--
--	--	107.6	33000	--	--	--	--	--	--
--	--	107.6	34000	--	--	--	--	--	--
--	--	107.733	33000	--	--	--	--	--	--
--	--	107.733	33000	--	--	--	--	--	--
--	--	107.733	33000	--	--	--	--	--	--
--	--	107.733	33000	--	--	--	--	--	--
--	--	108	33000	--	--	--	--	--	--
--	--	108	32000	--	--	--	--	--	--
--	--	108	33000	--	--	--	--	--	--
--	--	108.133	34000	--	--	--	--	--	--
--	--	108.133	33000	--	--	--	--	--	--
--	--	108.133	33000	--	--	--	--	--	--
--	--	108.267	33000	--	--	--	--	--	--
--	--	108.267	32000	--	--	--	--	--	--
--	--	108.267	32000	--	--	--	--	--	--
--	--	108.533	32000	--	--	--	--	--	--
--	--	108.533	33000	--	--	--	--	--	--
--	--	108.533	32000	--	--	--	--	--	--
--	--	108.667	33000	--	--	--	--	--	--
--	--	108.667	33000	--	--	--	--	--	--
--	--	108.667	32000	--	--	--	--	--	--
--	--	108.8	32000	--	--	--	--	--	--
--	--	108.8	33000	--	--	--	--	--	--
--	--	108.8	32000	--	--	--	--	--	--
--	--	108.933	32000	--	--	--	--	--	--
--	--	108.933	33000	--	--	--	--	--	--
--	--	108.933	33000	--	--	--	--	--	--
--	--	109.2	32000	--	--	--	--	--	--
--	--	109.2	33000	--	--	--	--	--	--
--	--	109.2	33000	--	--	--	--	--	--
--	--	109.333	32000	--	--	--	--	--	--
--	--	109.333	32000	--	--	--	--	--	--
--	--	109.333	32000	--	--	--	--	--	--
--	--	109.467	32000	--	--	--	--	--	--
--	--	109.467	33000	--	--	--	--	--	--
--	--	109.6	33000	--	--	--	--	--	--
--	--	109.6	33000	--	--	--	--	--	--
--	--	109.6	33000	--	--	--	--	--	--
--	--	109.6	32000	--	--	--	--	--	--
--	--	109.867	32000	--	--	--	--	--	--
--	--	109.867	31000	--	--	--	--	--	--
--	--	110	32000	--	--	--	--	--	--
--	--	110	32000	--	--	--	--	--	--
--	--	110	33000	--	--	--	--	--	--
--	--	110	33000	--	--	--	--	--	--
--	--	110.133	33000	--	--	--	--	--	--
--	--	110.133	33000	--	--	--	--	--	--
--	--	110.133	31000	--	--	--	--	--	--
--	--	110.4	31000	--	--	--	--	--	--
--	--	110.4	31000	--	--	--	--	--	--
--	--	110.4	32000	--	--	--	--	--	--
--	--	110.533	32000	--	--	--	--	--	--
--	--	110.533	33000	--	--	--	--	--	--
--	--	110.533	33000	--	--	--	--	--	--
--	--	110.667	32000	--	--	--	--	--	--
--	--	110.667	33000	--	--	--	--	--	--
--	--	110.667	33000	--	--	--	--	--	--
--	--	110.8	31000	--	--	--	--	--	--
--	--	110.8	31000	--	--	--	--	--	--
--	--	110.8	31000	--	--	--	--	--	--
--	--	111.067	33000	--	--	--	--	--	--
--	--	111.067	32000	--	--	--	--	--	--
--	--	111.067	32000	--	--	--	--	--	--
--	--	111.2	33000	--	--	--	--	--	--
--	--	111.2	31000	--	--	--	--	--	--
--	--	111.2	32000	--	--	--	--	--	--
--	--	111.333	31000	--	--	--	--	--	--
--	--	111.333	32000	--	--	--	--	--	--
--	--	111.333	31000	--	--	--	--	--	--
--	--	111.467	31000	--	--	--	--	--	--
--	--	111.467	33000	--	--	--	--	--	--
--	--	111.467	32000	--	--	--	--	--	--
--	--	111.467	31000	--	--	--	--	--	--
--	--	111.733	32000	--	--	--	--	--	--
--	--	111.733	31000	--	--	--	--	--	--
--	--	111.867	31000	--	--	--	--	--	--
--	--	111.867	31000	--	--	--	--	--	--
--	--	111.867	32000	--	--	--	--	--	--
--	--	111.867	31000	--	--	--	--	--	--
--	--	112	32000	--	--	--	--	--	--
[truncated: 3,584 more rows]
