# Supplementary material for: Ion-cluster-mediated ultrafast self-healable ionoconductors for reconfigurable electronics
Source: Nat Commun. 2022 Jun 30;13:3769. doi: 10.1038/s41467-022-31553-4 (PMC9247092; doi:10.1038/s41467-022-31553-4)
Supplement: Supplementary file 10 — Source Data [file 41467_2022_31553_MOESM10_ESM.zip › Supplementary Figures/Source data_Supplementary Fig. 11_ncomms-22-08900.xlsx]

## Sheet: Supplementary Fig. 11b
Strain (%)	Stress (Pa)	Strain (%)	Stress (Pa)	Strain (%)	Stress (Pa)	Strain (%)	Stress (Pa)	Strain (%)	Stress (Pa)	Strain (%)	Stress (Pa)
0	0	0	0	0	0	0	0	0	0	0	0
0	0	0	0	0	0	0	0	0	0	0	0
0	0	0	0	0	0	0	0	0	0	0	0
0	0	0	0	0	0	0	0	0	0	0	0
0	0	0	0	0	0	0	0	0	0	0	0
0.8	4000	0	0	0.44444	1000	0	0	0	0	0	0
0.8	4000	0.57143	1000	0.44444	1000	0.48077	2000	0.48077	4166.67	0	0
0.8	5000	0.57143	1000	0.44444	1000	0.48077	2000	0.48077	3333.33	0.43478	3567.27
0.8	6000	0.57143	1000	0.44444	2000	0.48077	2000	0.48077	4166.67	0.43478	2378.18
1.6	7000	0.57143	2000	0.88889	2000	0.96154	3000	0.96154	4166.67	0.43478	3567.27
1.6	8000	1.14286	2000	0.88889	2000	0.96154	3000	0.96154	5833.33	0.43478	4756.36
2.4	9000	1.14286	3000	1.33333	2000	0.96154	3000	0.96154	5833.33	0.86957	3567.27
2.4	9000	1.71429	3000	1.33333	4000	1.44231	4000	1.44231	6666.67	0.86957	4756.36
2.4	9000	1.71429	3000	1.33333	3000	1.44231	4000	1.44231	8333.33	1.30435	4756.36
2.4	10000	1.71429	3000	1.33333	3000	1.44231	4000	1.44231	7500	1.30435	4756.36
4	11000	2.85714	3000	2.22222	3000	2.40385	4000	2.40385	7500	1.30435	4756.36
4.8	12000	2.85714	3000	2.22222	4000	2.40385	5000	2.40385	8333.33	1.30435	5945.45
4.8	13000	2.85714	3000	2.66667	4000	2.88462	5000	2.40385	8333.33	2.17391	5945.45
4.8	12000	3.42857	4000	2.66667	4000	2.88462	6000	2.88462	8333.33	2.17391	5945.45
5.6	14000	3.42857	5000	2.66667	4000	2.88462	6000	2.88462	9166.67	2.6087	7134.55
5.6	15000	3.42857	4000	3.11111	5000	2.88462	6000	2.88462	10000	2.6087	7134.55
6.4	15000	4	5000	3.11111	4000	3.36538	6000	3.36538	10000	2.6087	7134.55
6.4	15000	4	5000	3.55556	6000	3.36538	6000	3.36538	10833.3	2.6087	7134.55
6.4	16000	4	4000	3.55556	5000	3.36538	6000	3.36538	11666.7	3.04348	8323.64
8	17000	4.57143	5000	3.55556	4000	3.84615	6000	3.84615	11666.7	3.04348	7134.55
8	18000	4.57143	5000	3.55556	5000	3.84615	7000	3.84615	11666.7	3.47826	8323.64
8.8	19000	4.57143	5000	4.44444	5000	3.84615	7000	3.84615	12500	3.47826	9512.73
8.8	18000	5.71429	5000	4.44444	5000	3.84615	7000	4.80769	12500	3.47826	10701.8
8.8	18000	5.71429	6000	4.44444	5000	4.80769	7000	4.80769	13333.3	3.47826	9512.73
8.8	20000	6.28571	6000	4.88889	7000	4.80769	8000	4.80769	13333.3	4.34783	10701.8
9.6	19000	6.28571	6000	4.88889	7000	5.28846	8000	5.28846	14166.7	4.34783	10701.8
9.6	20000	6.28571	6000	4.88889	6000	5.28846	8000	5.28846	14166.7	4.78261	9512.73
10.4	20000	6.28571	6000	5.33333	6000	5.28846	9000	5.28846	14166.7	4.78261	10701.8
10.4	21000	6.85714	6000	5.33333	6000	5.28846	8000	5.76923	14166.7	4.78261	10701.8
10.4	21000	6.85714	6000	5.33333	6000	5.76923	9000	5.76923	15000	4.78261	10701.8
10.4	22000	7.42857	6000	5.77778	7000	5.76923	9000	5.76923	15833.3	5.21739	11890.9
12	23000	7.42857	7000	5.77778	7000	6.25	9000	6.25	16666.7	5.21739	13080
12	22000	7.42857	7000	5.77778	8000	6.25	9000	6.25	15833.3	5.65217	13080
12	23000	7.42857	8000	6.66667	8000	6.25	10000	6.25	16666.7	5.65217	11890.9
12	23000	8.57143	8000	6.66667	8000	6.25	10000	6.25	17500	5.65217	11890.9
12.8	24000	8.57143	7000	6.66667	8000	7.21154	10000	7.21154	17500	6.52174	13080
12.8	24000	8.57143	8000	6.66667	8000	7.21154	10000	7.21154	17500	6.52174	11890.9
13.6	25000	9.14286	8000	7.11111	8000	7.21154	12000	7.21154	17500	6.52174	13080
13.6	25000	9.14286	8000	7.11111	8000	7.69231	10000	7.69231	17500	6.52174	14269.1
13.6	25000	9.14286	8000	7.55556	8000	7.69231	10000	7.69231	19166.7	6.95652	14269.1
13.6	26000	9.71429	9000	7.55556	8000	8.17308	11000	7.69231	18333.3	6.95652	14269.1
15.2	26000	9.71429	9000	7.55556	9000	8.17308	12000	8.17308	19166.7	7.3913	15458.2
15.2	27000	9.71429	8000	7.55556	10000	8.17308	11000	8.17308	20000	7.3913	15458.2
16	27000	10.8571	9000	8.44444	9000	9.13462	13000	9.13462	19166.7	7.3913	14269.1
16	27000	10.8571	10000	8.44444	10000	9.61538	12000	9.13462	20000	7.3913	14269.1
16	28000	10.8571	9000	8.88889	9000	9.61538	13000	9.13462	20000	8.26087	15458.2
16	28000	11.4286	9000	8.88889	9000	9.61538	13000	9.61538	20833.3	8.26087	15458.2
16.8	28000	11.4286	9000	8.88889	10000	9.61538	12000	9.61538	20833.3	8.69565	15458.2
16.8	29000	11.4286	9000	8.88889	10000	10.0961	13000	9.61538	21666.7	8.69565	16647.3
17.6	29000	12	10000	9.33333	11000	10.0961	13000	9.61538	21666.7	8.69565	16647.3
17.6	29000	12	10000	9.33333	10000	10.0961	13000	10.0961	20833.3	8.69565	16647.3
17.6	29000	12	11000	9.77778	11000	10.5769	13000	10.0961	22500	9.13043	16647.3
17.6	31000	12.5714	10000	9.77778	12000	10.5769	13000	10.5769	22500	9.13043	16647.3
19.2	30000	12.5714	11000	9.77778	11000	11.5385	13000	10.5769	22500	9.56522	16647.3
19.2	30000	12.5714	10000	10.6667	12000	11.5385	14000	10.5769	22500	9.56522	16647.3
20	31000	13.7143	10000	10.6667	11000	12.0192	13000	11.5385	23333.3	9.56522	17836.4
20	31000	13.7143	10000	10.6667	11000	12.0192	14000	11.5385	23333.3	9.56522	17836.4
20	31000	14.2857	11000	11.1111	11000	12.0192	15000	11.5385	23333.3	10.4348	17836.4
20	32000	14.2857	10000	11.1111	13000	12.0192	16000	11.5385	23333.3	10.4348	19025.5
20.8	32000	14.2857	11000	11.5556	12000	12.5	15000	12.0192	24166.7	10.8696	19025.5
20.8	32000	14.2857	12000	11.5556	13000	12.5	15000	12.0192	24166.7	10.8696	17836.4
21.6	32000	14.8571	12000	11.5556	12000	12.9808	16000	12.0192	24166.7	10.8696	17836.4
21.6	33000	14.8571	12000	12	11000	12.9808	15000	12.5	25000	11.3043	19025.5
21.6	33000	14.8571	11000	12	12000	12.9808	15000	12.5	25833.3	11.3043	19025.5
21.6	33000	15.4286	11000	12	12000	12.9808	15000	12.5	25000	11.3043	19025.5
23.2	34000	15.4286	11000	12.8889	12000	13.9423	16000	12.9808	25000	11.7391	20214.5
23.2	34000	15.4286	12000	12.8889	13000	13.9423	15000	12.9808	25833.3	11.7391	21403.6
24	35000	16.5714	13000	12.8889	14000	14.4231	16000	12.9808	25833.3	11.7391	20214.5
24	35000	16.5714	13000	13.3333	14000	14.4231	17000	13.9423	25833.3	12.6087	20214.5
24	35000	16.5714	12000	13.3333	13000	14.4231	16000	13.9423	26666.7	12.6087	20214.5
24	35000	17.1429	13000	13.3333	13000	14.4231	16000	13.9423	26666.7	12.6087	20214.5
24.8	35000	17.1429	13000	13.7778	13000	14.9039	17000	14.4231	26666.7	13.0435	20214.5
24.8	36000	17.1429	12000	13.7778	13000	14.9039	16000	14.4231	26666.7	13.0435	21403.6
24.8	35000	17.7143	13000	13.7778	13000	14.9039	17000	14.4231	27500	13.0435	21403.6
24.8	36000	17.7143	13000	13.7778	13000	14.9039	17000	14.9039	27500	13.4783	21403.6
26.4	37000	17.7143	13000	14.6667	15000	15.8654	18000	14.9039	27500	13.4783	22592.7
26.4	36000	17.7143	13000	14.6667	14000	15.8654	18000	14.9039	28333.3	13.4783	22592.7
27.2	37000	18.8571	14000	14.6667	14000	16.3462	17000	14.9039	27500	13.4783	21403.6
27.2	36000	18.8571	14000	15.1111	15000	16.3462	18000	15.8654	28333.3	14.3478	22592.7
27.2	38000	19.4286	13000	15.1111	14000	16.3462	17000	16.3462	28333.3	14.3478	22592.7
27.2	37000	19.4286	13000	15.1111	14000	16.3462	18000	16.3462	29166.7	14.7826	21403.6
28	38000	19.4286	13000	15.5556	14000	16.8269	18000	16.3462	29166.7	14.7826	22592.7
28	39000	20	13000	15.5556	15000	16.8269	17000	16.3462	29166.7	14.7826	22592.7
28.8	38000	20	14000	15.5556	15000	17.3077	18000	16.3462	29166.7	14.7826	22592.7
28.8	39000	20	14000	16	15000	17.3077	19000	16.8269	30000	15.2174	22592.7
28.8	39000	20.5714	14000	16	15000	17.3077	19000	16.8269	29166.7	15.2174	23781.8
28.8	39000	20.5714	14000	16	15000	17.3077	19000	17.3077	30833.3	15.6522	23781.8
30.4	39000	20.5714	14000	16.8889	15000	18.2692	19000	17.3077	30000	15.6522	22592.7
30.4	39000	21.7143	15000	16.8889	16000	18.2692	19000	17.3077	30000	15.6522	23781.8
31.2	40000	21.7143	14000	17.3333	16000	18.75	19000	17.3077	30833.3	16.5217	23781.8
31.2	40000	21.7143	14000	17.3333	15000	18.75	20000	18.2692	30833.3	16.5217	23781.8
31.2	40000	22.2857	14000	17.3333	15000	18.75	20000	18.2692	30833.3	16.5217	23781.8
32	41000	22.2857	14000	17.3333	16000	19.2308	19000	18.75	30000	16.9565	24970.9
32	40000	22.2857	15000	17.7778	17000	19.2308	19000	18.75	30833.3	16.9565	24970.9
32	40000	22.8571	16000	17.7778	16000	19.2308	20000	18.75	30833.3	16.9565	24970.9
32.8	40000	22.8571	16000	18.2222	16000	19.7115	21000	18.75	31666.7	17.3913	24970.9
32.8	41000	22.8571	15000	18.2222	17000	19.7115	20000	19.2308	32500	17.3913	24970.9
32.8	41000	23.4286	16000	18.2222	16000	19.7115	21000	19.7115	32500	17.3913	23781.8
32.8	42000	23.4286	15000	18.2222	16000	20.6731	21000	19.7115	31666.7	17.8261	24970.9
34.4	42000	23.4286	15000	19.1111	17000	20.6731	20000	19.7115	32500	17.8261	24970.9
34.4	42000	24.5714	15000	19.1111	17000	20.6731	20000	19.7115	32500	17.8261	24970.9
35.2	42000	24.5714	16000	19.1111	17000	21.1538	21000	19.7115	32500	18.6957	26160
35.2	43000	24.5714	17000	19.5556	19000	21.1538	21000	20.6731	32500	18.6957	27349.1
35.2	42000	25.1429	16000	19.5556	17000	21.6346	22000	20.6731	33333.3	18.6957	27349.1
35.2	43000	25.1429	16000	19.5556	18000	21.6346	21000	21.1538	33333.3	19.1304	24970.9
36	43000	25.1429	17000	20	18000	22.1154	22000	21.1538	33333.3	19.1304	26160
36	43000	25.7143	15000	20	18000	22.1154	21000	21.1538	34166.7	19.1304	24970.9
36.8	43000	25.7143	16000	20	17000	22.1154	22000	21.1538	33333.3	19.1304	24970.9
36.8	43000	25.7143	16000	20.4444	17000	22.1154	22000	21.6346	33333.3	19.5652	26160
36.8	44000	26.2857	17000	20.4444	19000	23.0769	21000	21.6346	34166.7	19.5652	26160
36.8	44000	26.2857	17000	20.4444	18000	23.0769	22000	22.1154	35000	20	27349.1
38.4	44000	26.2857	17000	21.3333	18000	23.0769	22000	22.1154	34166.7	20	27349.1
38.4	45000	27.4286	18000	21.3333	19000	23.5577	22000	22.1154	34166.7	20	27349.1
38.4	44000	27.4286	16000	21.3333	18000	23.5577	23000	22.1154	35000	20.8696	27349.1
39.2	44000	27.4286	17000	21.3333	19000	23.5577	23000	23.0769	35000	20.8696	27349.1
39.2	44000	27.4286	17000	21.7778	19000	24.0385	22000	23.0769	34166.7	20.8696	27349.1
40	45000	28	17000	21.7778	19000	24.0385	23000	23.0769	35000	20.8696	27349.1
40	44000	28	17000	22.2222	19000	24.0385	23000	23.5577	35000	21.3043	28538.2
40	45000	28.5714	17000	22.2222	19000	25	23000	23.5577	35833.3	21.3043	28538.2
40	46000	28.5714	19000	22.2222	20000	25	23000	23.5577	35000	21.7391	28538.2
41.6	45000	28.5714	17000	22.2222	19000	25.4808	23000	24.0385	35833.3	21.7391	28538.2
41.6	47000	28.5714	18000	23.1111	19000	25.4808	24000	24.0385	35833.3	21.7391	27349.1
42.4	46000	29.7143	18000	23.1111	19000	25.4808	23000	24.0385	35833.3	21.7391	27349.1
42.4	46000	29.7143	18000	23.5556	19000	25.4808	24000	25	36666.7	22.6087	28538.2
42.4	46000	29.7143	17000	23.5556	20000	25.9615	24000	25	35833.3	22.6087	27349.1
42.4	46000	30.2857	18000	23.5556	19000	25.9615	25000	25	35833.3	22.6087	28538.2
43.2	46000	30.2857	18000	23.5556	19000	26.4423	24000	25.4808	36666.7	23.0435	28538.2
43.2	46000	30.2857	18000	24	19000	26.4423	24000	25.4808	36666.7	23.0435	29727.3
44	46000	30.8571	18000	24	20000	26.4423	24000	25.4808	36666.7	23.0435	28538.2
44	47000	30.8571	19000	24.4444	20000	26.4423	24000	25.9615	36666.7	23.4783	29727.3
44	47000	30.8571	18000	24.4444	20000	27.4038	25000	25.9615	36666.7	23.4783	29727.3
44	47000	31.4286	18000	24.4444	20000	27.4038	25000	25.9615	36666.7	23.4783	29727.3
45.6	47000	31.4286	19000	24.4444	20000	27.8846	24000	26.4423	37500	23.913	29727.3
45.6	48000	31.4286	18000	25.3333	21000	27.8846	25000	26.4423	37500	23.913	29727.3
46.4	47000	32.5714	19000	25.3333	20000	27.8846	24000	26.4423	37500	23.913	29727.3
46.4	47000	32.5714	18000	25.7778	20000	27.8846	24000	27.4038	37500	24.7826	29727.3
46.4	48000	32.5714	19000	25.7778	21000	28.3654	24000	27.4038	37500	24.7826	29727.3
46.4	48000	33.1429	19000	25.7778	21000	28.8462	25000	27.4038	38333.3	24.7826	30916.4
47.2	48000	33.1429	19000	25.7778	21000	28.8462	25000	27.8846	37500	25.2174	29727.3
47.2	49000	33.1429	20000	26.2222	21000	28.8462	26000	27.8846	38333.3	25.2174	29727.3
48	48000	33.7143	19000	26.2222	21000	28.8462	26000	27.8846	39166.7	25.2174	29727.3
48	48000	33.7143	19000	26.6667	21000	29.8077	25000	28.3654	38333.3	25.6522	30916.4
48	48000	34.2857	19000	26.6667	20000	29.8077	26000	28.3654	39166.7	25.6522	30916.4
48	48000	34.2857	20000	26.6667	21000	30.2885	25000	28.8462	38333.3	25.6522	29727.3
49.6	49000	34.2857	19000	26.6667	21000	30.2885	25000	28.8462	38333.3	26.087	32105.5
49.6	49000	34.2857	19000	27.5556	20000	30.2885	25000	28.8462	38333.3	26.087	30916.4
50.4	50000	35.4286	20000	27.5556	22000	30.2885	26000	28.8462	39166.7	26.087	30916.4
50.4	49000	35.4286	20000	28	22000	30.7692	26000	29.8077	40000	26.9565	30916.4
50.4	49000	35.4286	20000	28	22000	30.7692	26000	29.8077	39166.7	26.9565	32105.5
51.2	50000	36	20000	28	22000	30.7692	27000	30.2885	40000	26.9565	30916.4
51.2	49000	36	20000	28	22000	31.7308	27000	30.2885	39166.7	27.3913	30916.4
51.2	49000	36	20000	28.4444	21000	31.7308	27000	30.2885	39166.7	27.3913	32105.5
51.2	50000	36.5714	19000	28.4444	21000	31.7308	26000	30.2885	39166.7	27.3913	32105.5
52.8	50000	36.5714	20000	28.4444	22000	32.2115	26000	30.7692	40000	27.8261	32105.5
52.8	50000	36.5714	20000	29.3333	22000	32.2115	27000	30.7692	39166.7	27.8261	32105.5
53.6	50000	36.5714	20000	29.3333	23000	32.2115	27000	30.7692	40000	27.8261	32105.5
53.6	51000	37.7143	21000	29.3333	23000	32.6923	27000	30.7692	40000	27.8261	32105.5
53.6	50000	37.7143	20000	29.7778	23000	32.6923	27000	31.7308	40000	28.6957	32105.5
53.6	51000	38.2857	21000	29.7778	23000	33.1731	27000	31.7308	40000	28.6957	32105.5
54.4	50000	38.2857	20000	29.7778	23000	33.1731	27000	32.2115	40833.3	29.1304	32105.5
54.4	50000	38.2857	21000	30.2222	23000	33.1731	27000	32.2115	41666.7	29.1304	32105.5
55.2	51000	38.2857	20000	30.2222	23000	33.1731	27000	32.2115	40000	29.1304	33294.5
55.2	51000	38.8571	20000	30.2222	23000	34.1346	27000	32.6923	40833.3	29.1304	32105.5
55.2	51000	38.8571	21000	30.6667	23000	34.1346	28000	32.6923	40000	29.5652	33294.5
55.2	50000	39.4286	21000	30.6667	23000	34.6154	28000	32.6923	40833.3	29.5652	33294.5
56.8	51000	39.4286	21000	30.6667	23000	34.6154	28000	33.1731	40833.3	30	32105.5
56.8	52000	39.4286	21000	30.6667	24000	34.6154	28000	33.1731	40833.3	30	33294.5
57.6	51000	39.4286	21000	31.5556	23000	34.6154	29000	33.1731	41666.7	30	32105.5
57.6	51000	40.5714	21000	31.5556	23000	35.0962	28000	34.1346	41666.7	30	33294.5
57.6	52000	40.5714	21000	32	23000	35.0962	28000	34.1346	41666.7	30.8696	33294.5
58.4	51000	41.1429	21000	32	24000	35.5769	28000	34.6154	41666.7	30.8696	32105.5
58.4	52000	41.1429	21000	32	23000	35.5769	28000	34.6154	41666.7	31.3043	34483.6
58.4	52000	41.1429	22000	32.4444	23000	36.5385	29000	34.6154	41666.7	31.3043	33294.5
59.2	52000	41.1429	22000	32.4444	25000	36.5385	30000	34.6154	41666.7	31.3043	33294.5
59.2	52000	41.7143	22000	32.8889	24000	37.0192	29000	35.0962	41666.7	31.3043	34483.6
60.8	52000	41.7143	22000	32.8889	24000	37.0192	29000	35.0962	41666.7	31.7391	34483.6
60.8	52000	42.2857	22000	32.8889	24000	37.0192	29000	35.5769	42500	31.7391	34483.6
61.6	52000	42.2857	22000	32.8889	24000	37.0192	29000	35.5769	43333.3	32.1739	33294.5
61.6	53000	42.2857	22000	33.7778	24000	37.5	29000	35.5769	42500	32.1739	34483.6
61.6	53000	42.2857	21000	33.7778	24000	37.5	29000	35.5769	42500	32.1739	34483.6
61.6	52000	43.4286	23000	34.2222	25000	37.5	30000	36.5385	42500	32.1739	34483.6
62.4	53000	43.4286	22000	34.2222	25000	37.5	29000	37.0192	43333.3	33.0435	34483.6
62.4	54000	44	22000	34.2222	25000	38.4615	30000	37.0192	43333.3	33.0435	34483.6
62.4	53000	44	23000	34.2222	25000	38.4615	30000	37.0192	43333.3	33.0435	34483.6
64	52000	44	23000	34.6667	25000	38.9423	29000	37.0192	44166.7	33.4783	34483.6
64.8	53000	44	22000	34.6667	25000	38.9423	29000	37.0192	42500	33.4783	34483.6
64.8	53000	44.5714	22000	34.6667	24000	38.9423	29000	37.5	43333.3	33.4783	34483.6
64.8	54000	44.5714	23000	34.6667	25000	38.9423	30000	37.5	43333.3	33.913	34483.6
64.8	54000	44.5714	23000	35.5556	24000	39.4231	29000	37.5	43333.3	33.913	35672.7
65.6	53000	45.7143	22000	35.5556	24000	39.4231	30000	38.4615	43333.3	33.913	34483.6
65.6	54000	45.7143	23000	36	25000	39.9038	31000	38.4615	43333.3	33.913	35672.7
65.6	54000	45.7143	23000	36	25000	39.9038	31000	38.9423	43333.3	34.7826	35672.7
66.4	53000	46.2857	23000	36	25000	39.9038	30000	38.9423	43333.3	34.7826	35672.7
66.4	54000	46.2857	23000	36.4444	27000	39.9038	31000	38.9423	44166.7	35.2174	35672.7
66.4	53000	46.2857	23000	36.4444	25000	40.8654	29000	38.9423	44166.7	35.2174	34483.6
68	53000	46.2857	23000	36.4444	25000	40.8654	30000	39.4231	43333.3	35.2174	35672.7
68	53000	46.8571	23000	36.8889	25000	41.3462	30000	39.9038	44166.7	35.2174	34483.6
68	55000	46.8571	23000	36.8889	25000	41.3462	30000	39.9038	43333.3	35.6522	35672.7
68.8	54000	47.4286	23000	36.8889	25000	41.3462	31000	39.9038	44166.7	35.6522	36861.8
68.8	54000	47.4286	23000	37.7778	25000	41.3462	31000	39.9038	44166.7	36.087	35672.7
68.8	54000	47.4286	24000	37.7778	27000	41.8269	31000	40.8654	45000	36.087	35672.7
69.6	54000	48.5714	23000	37.7778	27000	41.8269	30000	40.8654	44166.7	36.087	36861.8
69.6	54000	48.5714	23000	38.2222	26000	42.3077	30000	41.3462	45000	36.9565	36861.8
69.6	54000	49.1429	23000	38.2222	26000	42.3077	31000	41.3462	45000	36.9565	35672.7
70.4	54000	49.1429	23000	38.2222	25000	42.3077	31000	41.3462	45000	36.9565	35672.7
70.4	55000	49.1429	23000	38.6667	26000	42.3077	31000	41.3462	45000	37.3913	36861.8
70.4	54000	49.1429	23000	38.6667	25000	43.2692	31000	41.8269	44166.7	37.3913	35672.7
72	55000	49.7143	25000	38.6667	25000	43.2692	31000	41.8269	45000	37.3913	36861.8
72	55000	49.7143	24000	39.1111	26000	43.75	32000	42.3077	45000	37.3913	36861.8
72	55000	49.7143	24000	39.1111	27000	43.75	31000	42.3077	45000	37.8261	36861.8
72.8	55000	50.2857	25000	39.1111	27000	43.75	32000	42.3077	45833.3	37.8261	36861.8
72.8	54000	50.2857	24000	40	27000	43.75	32000	42.3077	45000	38.2609	36861.8
72.8	55000	50.2857	24000	40	26000	44.2308	31000	43.2692	45833.3	38.2609	36861.8
73.6	55000	51.4286	24000	40.4444	26000	44.2308	31000	43.2692	45000	38.2609	36861.8
73.6	56000	51.4286	24000	40.4444	26000	44.7115	33000	43.75	45000	39.1304	36861.8
74.4	56000	51.4286	24000	40.4444	26000	44.7115	32000	43.75	45833.3	39.1304	38050.9
74.4	55000	52	24000	40.4444	27000	44.7115	32000	43.75	45833.3	39.1304	36861.8
74.4	55000	52	25000	40.8889	27000	44.7115	33000	43.75	45833.3	39.5652	36861.8
74.4	55000	52	24000	40.8889	27000	45.6731	32000	44.2308	45000	39.5652	38050.9
76	55000	52.5714	24000	41.3333	28000	45.6731	32000	44.7115	46666.7	39.5652	36861.8
76	56000	52.5714	25000	41.3333	29000	45.6731	32000	44.7115	45000	40	36861.8
76	56000	53.1429	25000	41.3333	27000	45.6731	33000	44.7115	45833.3	40	36861.8
76	56000	53.1429	24000	41.3333	27000	46.1538	32000	44.7115	45000	40	38050.9
76.8	56000	53.1429	25000	42.2222	28000	46.1538	33000	45.6731	45833.3	40.4348	36861.8
76.8	56000	53.1429	25000	42.2222	27000	46.6346	33000	45.6731	47500	40.4348	36861.8
77.6	56000	54.2857	25000	42.2222	27000	46.6346	32000	46.1538	45833.3	40.4348	38050.9
77.6	56000	54.2857	25000	42.6667	27000	46.6346	32000	46.1538	47500	41.3043	38050.9
77.6	56000	54.2857	26000	42.6667	29000	46.6346	33000	46.1538	46666.7	41.3043	36861.8
79.2	56000	54.8571	25000	42.6667	27000	47.5962	33000	46.6346	47500	41.3043	38050.9
79.2	55000	54.8571	25000	43.1111	28000	47.5962	33000	46.6346	46666.7	41.3043	38050.9
79.2	56000	54.8571	25000	43.1111	28000	48.0769	33000	46.6346	46666.7	41.7391	38050.9
80	57000	55.4286	25000	43.1111	28000	48.0769	34000	47.5962	45833.3	41.7391	38050.9
80	57000	55.4286	25000	44	27000	48.0769	33000	47.5962	46666.7	42.1739	39240
80	56000	55.4286	25000	44	27000	48.0769	33000	48.0769	46666.7	42.1739	38050.9
80.8	56000	56.5714	27000	44.4444	27000	48.5577	33000	48.0769	46666.7	42.1739	38050.9
80.8	57000	56.5714	26000	44.4444	28000	48.5577	33000	48.5577	47500	42.1739	39240
80.8	56000	56.5714	26000	44.4444	28000	49.0385	33000	48.5577	46666.7	43.0435	38050.9
81.6	56000	57.1429	26000	44.4444	28000	49.0385	33000	48.5577	46666.7	43.0435	38050.9
81.6	57000	57.1429	25000	44.8889	28000	49.0385	33000	49.0385	46666.7	43.4783	38050.9
81.6	57000	57.1429	25000	44.8889	28000	49.0385	33000	49.0385	47500	43.4783	38050.9
83.2	57000	57.7143	25000	45.3333	29000	50	33000	49.0385	47500	43.4783	38050.9
83.2	58000	57.7143	25000	45.3333	28000	50	34000	49.0385	48333.3	43.4783	38050.9
83.2	57000	57.7143	26000	45.3333	28000	50.4808	33000	50	47500	43.913	39240
84	56000	58.2857	26000	45.3333	29000	50.4808	34000	50	47500	43.913	39240
84	56000	58.2857	27000	46.2222	28000	50.4808	34000	50.4808	48333.3	44.3478	39240
84	58000	58.2857	26000	46.2222	29000	50.4808	33000	50.4808	47500	44.3478	40429.1
84.8	56000	59.4286	26000	46.6667	29000	50.9615	34000	50.4808	47500	44.3478	38050.9
84.8	57000	59.4286	27000	46.6667	30000	50.9615	33000	50.4808	47500	45.2174	38050.9
84.8	58000	59.4286	26000	46.6667	29000	51.4423	34000	50.9615	47500	45.2174	39240
85.6	56000	60	26000	46.6667	29000	51.4423	34000	50.9615	47500	45.2174	39240
85.6	57000	60	26000	47.1111	28000	51.4423	35000	51.4423	48333.3	45.6522	39240
85.6	57000	60	25000	47.1111	29000	52.4038	34000	51.4423	48333.3	45.6522	39240
87.2	58000	60.5714	26000	47.5556	29000	52.4038	34000	51.4423	47500	45.6522	40429.1
87.2	57000	60.5714	27000	47.5556	29000	52.8846	34000	51.4423	47500	46.087	39240
87.2	57000	60.5714	27000	47.5556	30000	52.8846	35000	52.4038	48333.3	46.087	39240
88	58000	61.1429	26000	47.5556	29000	52.8846	34000	52.4038	47500	46.087	40429.1
88	57000	61.1429	27000	48.4444	29000	53.3654	35000	52.8846	48333.3	46.5217	39240
88	57000	61.1429	26000	48.4444	30000	53.3654	35000	52.8846	48333.3	46.5217	39240
88.8	57000	62.2857	26000	48.8889	29000	53.3654	34000	52.8846	48333.3	46.5217	39240
88.8	59000	62.2857	26000	48.8889	29000	53.3654	35000	52.8846	48333.3	47.3913	40429.1
88.8	58000	62.8571	27000	48.8889	29000	53.3654	35000	53.3654	48333.3	47.3913	39240
88.8	57000	62.8571	27000	49.3333	30000	54.3269	35000	53.3654	48333.3	47.3913	40429.1
90.4	58000	62.8571	27000	49.3333	29000	54.8077	36000	53.3654	47500	47.8261	40429.1
90.4	57000	62.8571	28000	49.3333	30000	54.8077	35000	54.3269	48333.3	47.8261	40429.1
91.2	58000	63.4286	27000	49.3333	31000	54.8077	35000	54.3269	49166.7	47.8261	40429.1
91.2	58000	63.4286	27000	50.2222	30000	54.8077	35000	54.3269	49166.7	48.2609	40429.1
91.2	58000	63.4286	27000	50.2222	30000	54.8077	35000	54.8077	48333.3	48.2609	40429.1
92	58000	64.5714	27000	50.6667	29000	55.2885	36000	54.8077	48333.3	48.2609	40429.1
92	58000	64.5714	27000	50.6667	29000	55.2885	35000	54.8077	49166.7	48.2609	40429.1
92	58000	65.1429	27000	50.6667	29000	55.7692	35000	54.8077	48333.3	49.1304	40429.1
92.8	58000	65.1429	27000	50.6667	30000	55.7692	35000	55.2885	48333.3	49.1304	40429.1
92.8	58000	65.1429	28000	51.1111	31000	55.7692	36000	55.2885	48333.3	49.5652	41618.2
92.8	59000	65.1429	27000	51.1111	30000	55.7692	35000	55.7692	48333.3	49.5652	41618.2
94.4	58000	65.7143	27000	51.5556	31000	56.7308	35000	55.7692	50000	49.5652	40429.1
94.4	58000	65.7143	28000	51.5556	30000	56.7308	35000	55.7692	48333.3	50	40429.1
94.4	58000	66.2857	27000	51.5556	30000	57.2115	35000	56.7308	49166.7	50	40429.1
95.2	58000	66.2857	27000	51.5556	30000	57.2115	36000	56.7308	49166.7	50.4348	40429.1
95.2	58000	66.2857	27000	52.4444	30000	57.2115	37000	56.7308	49166.7	50.4348	40429.1
95.2	58000	66.2857	28000	52.4444	30000	57.2115	35000	57.2115	50000	50.4348	41618.2
96	59000	67.4286	27000	52.8889	30000	57.6923	35000	57.2115	49166.7	50.4348	41618.2
96	58000	67.4286	28000	52.8889	31000	57.6923	36000	57.2115	49166.7	51.3043	40429.1
96	58000	68	29000	52.8889	31000	58.1731	37000	57.6923	49166.7	51.3043	41618.2
96.8	59000	68	27000	52.8889	30000	58.1731	36000	57.6923	49166.7	51.7391	41618.2
96.8	58000	68	28000	53.3333	30000	58.1731	36000	57.6923	49166.7	51.7391	41618.2
96.8	59000	68.5714	28000	53.3333	31000	59.1346	37000	58.1731	50000	51.7391	40429.1
98.4	59000	68.5714	28000	53.7778	31000	59.1346	36000	58.1731	49166.7	51.7391	41618.2
98.4	58000	68.5714	28000	53.7778	30000	59.1346	36000	58.1731	49166.7	52.1739	41618.2
99.2	59000	69.1429	28000	53.7778	31000	59.6154	37000	59.1346	49166.7	52.1739	41618.2
99.2	58000	69.1429	29000	53.7778	30000	59.6154	36000	59.1346	50000	52.6087	41618.2
99.2	59000	69.1429	28000	54.6667	31000	59.6154	36000	59.1346	50000	52.6087	41618.2
99.2	59000	70.2857	29000	54.6667	32000	60.0962	36000	59.6154	50000	52.6087	41618.2
100	59000	70.2857	29000	55.1111	31000	60.0962	37000	59.6154	50000	52.6087	41618.2
100	59000	70.2857	28000	55.1111	31000	60.0962	36000	59.6154	50000	53.4783	41618.2
100.8	59000	70.8571	28000	55.1111	30000	60.5769	37000	60.0962	50000	53.4783	41618.2
100.8	59000	70.8571	28000	55.5556	31000	60.5769	38000	60.0962	50000	53.913	41618.2
100.8	58000	70.8571	28000	55.5556	30000	60.5769	36000	60.0962	50000	53.913	41618.2
100.8	59000	71.4286	28000	55.5556	31000	61.5385	36000	60.5769	50000	53.913	42807.3
102.4	58000	71.4286	29000	56	31000	61.5385	37000	60.5769	50000	53.913	41618.2
102.4	59000	71.4286	29000	56	31000	61.5385	36000	60.5769	50000	54.3478	41618.2
102.4	60000	72	29000	56	31000	61.5385	37000	61.5385	50000	54.3478	42807.3
102.4	59000	72	29000	56.8889	31000	62.0192	37000	61.5385	50000	54.7826	41618.2
103.2	59000	72	29000	56.8889	32000	62.0192	37000	61.5385	49166.7	54.7826	41618.2
103.2	60000	73.1429	29000	56.8889	30000	62.5	37000	61.5385	50000	54.7826	41618.2
104	59000	73.1429	29000	56.8889	31000	62.5	37000	62.0192	50000	54.7826	42807.3
104	59000	73.1429	29000	57.3333	31000	62.5	38000	62.0192	50000	55.6522	41618.2
104	59000	73.1429	29000	57.3333	31000	62.5	37000	62.5	50000	55.6522	42807.3
104	60000	73.7143	29000	57.7778	32000	63.4615	37000	62.5	50000	55.6522	42807.3
105.6	60000	73.7143	29000	57.7778	33000	63.4615	37000	62.5	50000	56.087	42807.3
105.6	59000	74.2857	30000	57.7778	33000	63.9423	37000	62.5	50000	56.087	42807.3
106.4	60000	74.2857	29000	57.7778	31000	63.9423	37000	63.4615	50833.3	56.087	42807.3
106.4	59000	74.2857	29000	58.6667	31000	63.9423	37000	63.4615	50000	56.5217	42807.3
106.4	60000	74.2857	29000	58.6667	32000	64.4231	38000	63.4615	50000	56.5217	41618.2
106.4	59000	75.4286	29000	58.6667	31000	64.4231	37000	63.9423	50833.3	56.5217	42807.3
107.2	60000	75.4286	29000	59.1111	31000	64.4231	37000	63.9423	50000	57.3913	42807.3
107.2	60000	76	30000	59.1111	32000	64.9039	38000	63.9423	50000	57.3913	42807.3
108	59000	76	30000	59.1111	33000	64.9039	36000	64.4231	50833.3	57.3913	42807.3
108	59000	76	29000	59.5556	32000	64.9039	37000	64.4231	50833.3	57.8261	43996.4
108	59000	76	30000	59.5556	32000	65.8654	37000	64.4231	50833.3	57.8261	42807.3
108	60000	76.5714	30000	59.5556	33000	65.8654	38000	64.9039	50000	57.8261	42807.3
109.6	60000	76.5714	29000	60	32000	65.8654	38000	64.9039	51666.7	58.2609	41618.2
109.6	59000	77.1429	29000	60	32000	66.3461	38000	64.9039	50833.3	58.2609	42807.3
110.4	60000	77.1429	29000	60	32000	66.3461	39000	65.8654	50833.3	58.2609	42807.3
110.4	60000	77.1429	29000	60.8889	32000	66.3461	38000	65.8654	50833.3	58.6957	42807.3
110.4	60000	77.1429	29000	60.8889	33000	66.3461	38000	65.8654	50833.3	58.6957	43996.4
110.4	60000	78.2857	30000	60.8889	33000	66.8269	39000	66.3461	50833.3	58.6957	42807.3
111.2	59000	78.2857	30000	61.3333	33000	66.8269	37000	66.3461	50833.3	59.5652	43996.4
111.2	60000	78.8571	29000	61.3333	32000	67.3077	38000	66.3461	50833.3	59.5652	42807.3
112	60000	78.8571	29000	61.3333	32000	67.3077	38000	66.8269	50833.3	60	42807.3
112	60000	78.8571	29000	61.7778	32000	67.3077	38000	66.8269	50833.3	60	43996.4
112	60000	78.8571	29000	61.7778	33000	67.3077	38000	66.8269	51666.7	60	43996.4
112	60000	79.4286	29000	61.7778	32000	68.2692	39000	67.3077	50833.3	60	42807.3
113.6	60000	79.4286	30000	62.2222	33000	68.2692	39000	67.3077	50833.3	60.4348	43996.4
113.6	59000	80	30000	62.2222	33000	68.2692	38000	67.3077	51666.7	60.4348	45185.5
113.6	61000	80	30000	62.2222	32000	68.75	38000	68.2692	50833.3	60.8696	45185.5
113.6	60000	80	30000	63.1111	33000	68.75	39000	68.2692	50833.3	60.8696	43996.4
114.4	60000	80	31000	63.1111	33000	69.2308	38000	68.2692	50833.3	60.8696	43996.4
114.4	60000	81.1429	29000	63.1111	33000	69.2308	38000	68.2692	50833.3	60.8696	43996.4
115.2	60000	81.1429	30000	63.1111	33000	69.2308	39000	68.75	51666.7	61.7391	42807.3
115.2	60000	81.1429	30000	63.5556	32000	69.2308	39000	68.75	50833.3	61.7391	43996.4
115.2	61000	81.7143	30000	63.5556	33000	70.1923	38000	69.2308	51666.7	61.7391	43996.4
116.8	60000	81.7143	30000	63.5556	33000	70.1923	39000	69.2308	50833.3	62.1739	46374.5
116.8	60000	81.7143	31000	64	32000	70.6731	39000	69.2308	51666.7	62.1739	43996.4
116.8	60000	82.2857	32000	64	34000	70.6731	39000	70.1923	51666.7	62.1739	45185.5
117.6	61000	82.2857	30000	64	33000	70.6731	38000	70.1923	51666.7	62.6087	45185.5
117.6	60000	82.2857	30000	64.8889	33000	70.6731	39000	70.1923	50833.3	62.6087	43996.4
117.6	60000	83.4286	31000	64.8889	32000	71.1539	38000	70.6731	51666.7	62.6087	43996.4
118.4	61000	83.4286	30000	64.8889	33000	71.1539	39000	70.6731	52500	63.4783	43996.4
118.4	60000	83.4286	30000	65.3333	33000	71.6346	39000	70.6731	51666.7	63.4783	45185.5
118.4	60000	84	31000	65.3333	32000	71.6346	40000	71.1539	51666.7	63.4783	43996.4
119.2	60000	84	32000	65.3333	34000	71.6346	39000	71.1539	52500	63.913	45185.5
119.2	60000	84	31000	65.7778	33000	72.5961	39000	71.1539	51666.7	63.913	46374.5
119.2	60000	84	31000	65.7778	33000	72.5961	39000	71.6346	51666.7	63.913	45185.5
120.8	61000	84.5714	32000	66.2222	33000	72.5961	39000	71.6346	51666.7	63.913	43996.4
120.8	60000	84.5714	30000	66.2222	33000	73.0769	39000	71.6346	51666.7	64.3478	45185.5
121.6	60000	85.1429	30000	66.2222	33000	73.0769	39000	71.6346	51666.7	64.3478	43996.4
121.6	61000	85.1429	31000	66.2222	33000	73.0769	39000	72.5961	51666.7	64.7826	43996.4
121.6	61000	85.1429	31000	67.1111	33000	73.5577	39000	72.5961	52500	64.7826	45185.5
121.6	60000	86.2857	31000	67.1111	34000	73.5577	40000	73.0769	51666.7	64.7826	46374.5
122.4	60000	86.2857	31000	67.5556	33000	74.0385	40000	73.0769	51666.7	65.6522	45185.5
122.4	60000	86.2857	32000	67.5556	33000	74.0385	39000	73.0769	52500	65.6522	46374.5
123.2	61000	86.8571	31000	67.5556	34000	74.0385	39000	73.5577	51666.7	65.6522	46374.5
123.2	61000	86.8571	31000	67.5556	33000	74.0385	39000	73.5577	51666.7	66.087	43996.4
123.2	60000	86.8571	31000	68	34000	75	40000	73.5577	51666.7	66.087	43996.4
123.2	62000	87.4286	31000	68	34000	75	40000	74.0385	52500	66.087	45185.5
124.8	60000	87.4286	31000	68.4444	33000	75.4808	40000	74.0385	51666.7	66.5217	45185.5
124.8	61000	87.4286	31000	68.4444	33000	75.4808	40000	74.0385	51666.7	66.5217	45185.5
125.6	61000	88	31000	68.4444	34000	75.4808	39000	75	52500	66.5217	45185.5
125.6	60000	88	31000	68.4444	34000	75.4808	40000	75	51666.7	66.9565	46374.5
125.6	61000	88	31000	69.3333	34000	75.9615	40000	75	52500	66.9565	45185.5
125.6	60000	88	32000	69.3333	34000	75.9615	39000	75.4808	51666.7	66.9565	45185.5
126.4	61000	89.1429	31000	69.7778	34000	75.9615	40000	75.4808	51666.7	67.8261	45185.5
126.4	61000	89.1429	31000	69.7778	34000	76.9231	40000	75.4808	51666.7	67.8261	45185.5
128	61000	89.7143	31000	69.7778	34000	76.9231	40000	75.9615	52500	67.8261	45185.5
128.8	61000	89.7143	31000	69.7778	34000	76.9231	40000	75.9615	52500	68.2609	45185.5
128.8	61000	89.7143	31000	70.2222	34000	77.4039	40000	75.9615	52500	68.2609	47563.6
128.8	61000	89.7143	30000	70.2222	33000	77.4039	40000	75.9615	52500	68.2609	46374.5
128.8	60000	90.2857	32000	70.2222	35000	77.4039	40000	76.9231	52500	68.2609	45185.5
129.6	61000	90.2857	31000	70.2222	34000	77.8846	40000	76.9231	52500	68.6957	46374.5
129.6	61000	90.2857	31000	71.1111	34000	77.8846	41000	77.4039	53333.3	68.6957	46374.5
129.6	61000	91.4286	31000	71.1111	35000	77.8846	40000	77.4039	52500	68.6957	45185.5
130.4	61000	91.4286	32000	71.5556	34000	78.3654	40000	77.4039	52500	69.5652	45185.5
130.4	61000	92	31000	71.5556	34000	78.3654	40000	77.4039	51666.7	69.5652	46374.5
132	61000	92	31000	71.5556	33000	78.3654	40000	77.8846	52500	69.5652	46374.5
132	61000	92	32000	71.5556	35000	79.3269	40000	77.8846	53333.3	70	45185.5
132.8	60000	92	32000	72	34000	79.3269	40000	78.3654	52500	70	46374.5
132.8	61000	92.5714	32000	72	34000	79.3269	41000	78.3654	52500	70	45185.5
132.8	62000	92.5714	32000	72.4444	35000	79.8077	40000	78.3654	53333.3	70.4348	45185.5
132.8	62000	93.1429	32000	72.4444	35000	79.8077	40000	78.3654	51666.7	70.4348	46374.5
133.6	61000	93.1429	32000	72.4444	35000	79.8077	41000	79.3269	51666.7	70.4348	46374.5
133.6	62000	93.1429	31000	72.4444	35000	80.2885	40000	79.3269	52500	70.8696	45185.5
134.4	63000	93.1429	32000	73.3333	34000	80.2885	40000	79.8077	52500	70.8696	46374.5
134.4	61000	94.2857	32000	73.3333	34000	80.2885	41000	79.8077	52500	70.8696	46374.5
134.4	61000	94.2857	31000	73.7778	35000	80.7692	41000	79.8077	52500	71.7391	46374.5
134.4	62000	94.8571	32000	73.7778	35000	80.7692	40000	80.2885	53333.3	71.7391	46374.5
136	61000	94.8571	32000	73.7778	34000	80.7692	41000	80.2885	52500	71.7391	46374.5
136	61000	94.8571	32000	73.7778	35000	81.7308	40000	80.2885	52500	72.1739	46374.5
136.8	62000	94.8571	33000	74.2222	36000	81.7308	40000	80.7692	52500	72.1739	46374.5
136.8	63000	95.4286	32000	74.2222	35000	82.2115	40000	80.7692	52500	72.1739	46374.5
136.8	61000	95.4286	32000	74.6667	35000	82.2115	41000	80.7692	52500	72.6087	46374.5
136.8	61000	95.4286	31000	74.6667	35000	82.2115	41000	81.7308	52500	72.6087	46374.5
137.6	63000	96	33000	74.6667	35000	82.2115	40000	81.7308	53333.3	72.6087	46374.5
137.6	61000	96	32000	74.6667	34000	82.6923	41000	81.7308	52500	73.0435	47563.6
138.4	62000	96	32000	75.5556	34000	82.6923	41000	82.2115	53333.3	73.0435	47563.6
138.4	61000	97.1429	33000	75.5556	35000	83.1731	41000	82.2115	53333.3	73.0435	46374.5
138.4	62000	97.1429	32000	76	35000	83.1731	40000	82.2115	53333.3	73.913	47563.6
140	61000	97.1429	32000	76	36000	83.1731	41000	82.6923	52500	73.913	47563.6
140	63000	97.7143	32000	76	35000	83.1731	40000	82.6923	52500	73.913	47563.6
140	63000	97.7143	33000	76.4444	35000	84.1346	40000	82.6923	52500	74.3478	46374.5
140	62000	97.7143	32000	76.4444	35000	84.1346	41000	83.1731	53333.3	74.3478	47563.6
140.8	62000	98.2857	32000	76.4444	34000	84.1346	41000	83.1731	53333.3	74.3478	46374.5
140.8	63000	98.2857	33000	76.8889	35000	84.6154	40000	83.1731	52500	74.7826	47563.6
141.6	62000	98.2857	32000	76.8889	35000	84.6154	41000	84.1346	52500	74.7826	47563.6
141.6	61000	98.8571	33000	76.8889	35000	85.0961	41000	84.1346	53333.3	74.7826	47563.6
141.6	62000	98.8571	33000	77.7778	36000	85.0961	40000	84.1346	53333.3	75.2174	47563.6
141.6	62000	98.8571	33000	77.7778	35000	85.0961	40000	84.1346	53333.3	75.2174	46374.5
143.2	62000	100	33000	77.7778	35000	85.0961	40000	84.6154	53333.3	75.2174	47563.6
143.2	62000	100	32000	77.7778	35000	86.0577	41000	84.6154	53333.3	76.087	46374.5
144	62000	100	33000	78.2222	35000	86.0577	41000	85.0961	53333.3	76.087	47563.6
144	61000	100	33000	78.2222	35000	86.5385	42000	85.0961	52500	76.087	47563.6
144	62000	100.571	32000	78.6667	34000	86.5385	42000	85.0961	52500	76.087	47563.6
144.8	62000	100.571	33000	78.6667	36000	86.5385	41000	86.0577	54166.7	76.5217	47563.6
144.8	62000	101.143	33000	78.6667	35000	86.5385	41000	86.0577	52500	76.5217	47563.6
144.8	62000	101.143	33000	78.6667	36000	87.0192	42000	86.0577	53333.3	76.9565	47563.6
145.6	62000	101.143	33000	79.5556	36000	87.0192	41000	86.5385	53333.3	76.9565	47563.6
145.6	63000	101.143	33000	79.5556	35000	87.5	41000	86.5385	52500	76.9565	46374.5
145.6	61000	102.286	32000	80	36000	87.5	40000	86.5385	53333.3	76.9565	47563.6
147.2	62000	102.286	32000	80	35000	87.5	42000	87.0192	52500	77.8261	46374.5
147.2	62000	102.857	34000	80	36000	87.5	41000	87.0192	54166.7	77.8261	47563.6
147.2	62000	102.857	33000	80	35000	88.4615	41000	87.0192	53333.3	78.2609	47563.6
148	62000	102.857	33000	80.4444	36000	88.4615	42000	87.5	53333.3	78.2609	47563.6
148	62000	102.857	33000	80.4444	36000	88.4615	41000	87.5	54166.7	78.2609	47563.6
148	63000	103.429	33000	80.8889	36000	88.9423	41000	87.5	53333.3	78.2609	47563.6
148.8	62000	103.429	33000	80.8889	36000	88.9423	42000	88.4615	53333.3	78.6957	47563.6
148.8	61000	104	33000	80.8889	36000	88.9423	42000	88.4615	54166.7	78.6957	47563.6
148.8	63000	104	33000	80.8889	35000	89.4231	41000	88.9423	53333.3	78.6957	47563.6
149.6	62000	104	33000	81.7778	36000	89.4231	42000	88.9423	53333.3	79.1304	48752.7
149.6	61000	105.143	33000	81.7778	36000	89.9039	43000	88.9423	53333.3	79.1304	47563.6
151.2	62000	105.143	34000	82.2222	35000	89.9039	41000	88.9423	54166.7	79.1304	47563.6
151.2	62000	105.143	33000	82.2222	35000	89.9039	41000	89.4231	53333.3	80	48752.7
151.2	62000	105.714	33000	82.2222	36000	89.9039	42000	89.4231	54166.7	80	47563.6
152	63000	105.714	34000	82.6667	36000	90.8654	42000	89.9039	53333.3	80.4348	47563.6
152	63000	105.714	33000	82.6667	35000	90.8654	41000	89.9039	53333.3	80.4348	46374.5
152	62000	106.286	33000	82.6667	36000	90.8654	42000	89.9039	54166.7	80.4348	48752.7
152	62000	106.286	33000	83.1111	36000	91.3461	43000	89.9039	53333.3	80.4348	47563.6
152.8	62000	106.286	34000	83.1111	35000	91.3461	42000	90.8654	53333.3	80.8696	47563.6
152.8	63000	106.857	33000	83.1111	36000	91.3461	42000	90.8654	53333.3	80.8696	48752.7
152.8	62000	106.857	33000	84	36000	91.8269	42000	91.3461	54166.7	81.3043	47563.6
152.8	62000	106.857	35000	84	37000	91.8269	42000	91.3461	54166.7	81.3043	47563.6
154.4	63000	108	33000	84	37000	91.8269	42000	91.3461	53333.3	81.3043	48752.7
154.4	62000	108	33000	84.4444	37000	91.8269	41000	91.3461	53333.3	81.3043	48752.7
155.2	62000	108.571	34000	84.4444	38000	92.7885	43000	91.8269	53333.3	82.1739	47563.6
155.2	62000	108.571	33000	84.4444	35000	92.7885	42000	91.8269	53333.3	82.1739	47563.6
155.2	62000	108.571	33000	84.8889	35000	93.2692	42000	91.8269	53333.3	82.6087	48752.7
155.2	62000	108.571	33000	84.8889	36000	93.2692	42000	92.7885	54166.7	82.6087	48752.7
156	62000	109.143	34000	84.8889	35000	93.2692	42000	92.7885	54166.7	82.6087	48752.7
156	62000	109.143	34000	84.8889	35000	93.2692	42000	92.7885	53333.3	83.0435	49941.8
156.8	62000	109.143	34000	85.7778	35000	93.75	42000	93.2692	54166.7	83.0435	48752.7
156.8	63000	109.143	35000	85.7778	36000	93.75	42000	93.2692	54166.7	83.0435	48752.7
156.8	63000	110.286	34000	86.2222	36000	94.2308	42000	93.2692	54166.7	83.0435	48752.7
156.8	62000	110.286	33000	86.2222	37000	94.2308	42000	93.75	53333.3	83.913	48752.7
158.4	62000	110.857	33000	86.2222	37000	94.2308	42000	93.75	54166.7	83.913	48752.7
159.2	62000	110.857	34000	86.2222	37000	94.2308	42000	94.2308	54166.7	84.3478	47563.6
159.2	62000	110.857	34000	86.6667	36000	95.1923	42000	94.2308	53333.3	84.3478	49941.8
159.2	62000	110.857	34000	86.6667	36000	95.1923	43000	94.2308	54166.7	84.3478	48752.7
159.2	62000	111.429	35000	87.1111	36000	95.6731	42000	94.2308	55000	84.3478	48752.7
160	63000	111.429	34000	87.1111	36000	95.6731	42000	95.1923	54166.7	84.7826	49941.8
160	62000	112	34000	87.1111	37000	95.6731	42000	95.1923	53333.3	84.7826	48752.7
160	62000	112	35000	88	37000	95.6731	42000	95.6731	54166.7	85.2174	48752.7
160.8	62000	112	34000	88	37000	96.1539	42000	95.6731	53333.3	85.2174	48752.7
160.8	62000	112	33000	88	36000	96.1539	42000	95.6731	54166.7	85.2174	48752.7
160.8	62000	113.143	33000	88.4444	37000	96.6346	43000	95.6731	53333.3	85.2174	48752.7
162.4	62000	113.143	33000	88.4444	36000	96.6346	42000	96.1539	54166.7	86.087	48752.7
162.4	62000	113.714	33000	88.4444	36000	96.6346	42000	96.1539	54166.7	86.087	49941.8
162.4	62000	113.714	35000	88.8889	36000	96.6346	43000	96.6346	54166.7	86.5217	48752.7
163.2	62000	113.714	35000	88.8889	37000	97.5961	42000	96.6346	54166.7	86.5217	48752.7
163.2	63000	113.714	34000	89.3333	36000	97.5961	42000	96.6346	54166.7	86.5217	49941.8
163.2	63000	114.286	34000	89.3333	37000	98.0769	43000	96.6346	53333.3	86.5217	48752.7
163.2	62000	114.286	34000	89.3333	37000	98.0769	43000	97.5961	54166.7	86.9565	48752.7
164	63000	114.857	33000	89.3333	37000	98.0769	42000	98.0769	54166.7	86.9565	49941.8
164	62000	114.857	34000	90.2222	37000	98.0769	42000	98.0769	54166.7	87.3913	49941.8
164	63000	114.857	35000	90.2222	37000	98.5577	43000	98.0769	54166.7	87.3913	48752.7
165.6	62000	116	35000	90.6667	37000	98.5577	42000	98.0769	54166.7	87.3913	49941.8
165.6	63000	116	34000	90.6667	36000	98.5577	42000	98.5577	54166.7	87.3913	51130.9
165.6	62000	116	35000	90.6667	37000	99.5192	43000	98.5577	54166.7	88.2609	49941.8
166.4	62000	116.571	36000	90.6667	37000	99.5192	42000	98.5577	54166.7	88.2609	49941.8
166.4	63000	116.571	34000	91.1111	37000	100	42000	98.5577	54166.7	88.6957	49941.8
166.4	62000	116.571	34000	91.1111	37000	100	42000	99.5192	54166.7	88.6957	48752.7
167.2	63000	117.143	34000	91.1111	37000	100	43000	99.5192	54166.7	88.6957	48752.7
167.2	62000	117.143	34000	92	37000	100	42000	100	54166.7	88.6957	49941.8
167.2	63000	117.143	34000	92	37000	100	43000	100	54166.7	89.1304	51130.9
168	62000	117.143	34000	92	37000	100.481	43000	100	54166.7	89.1304	49941.8
168	62000	118.286	36000	92.4444	37000	100.481	43000	100.481	54166.7	89.1304	49941.8
168	63000	118.286	35000	92.4444	37000	100.962	43000	100.481	54166.7	90	51130.9
169.6	63000	118.857	35000	92.4444	38000	100.962	43000	100.481	54166.7	90	48752.7
169.6	62000	118.857	35000	92.8889	38000	100.962	43000	100.962	55000	90	48752.7
169.6	63000	118.857	34000	92.8889	38000	100.962	42000	100.962	54166.7	90.4348	48752.7
170.4	62000	118.857	34000	92.8889	37000	101.923	43000	100.962	54166.7	90.4348	48752.7
170.4	62000	119.429	34000	93.3333	38000	101.923	43000	100.962	55000	90.4348	49941.8
170.4	63000	119.429	35000	93.3333	37000	102.404	42000	101.923	54166.7	90.8696	49941.8
171.2	63000	120	34000	93.3333	37000	102.404	43000	101.923	54166.7	90.8696	51130.9
171.2	63000	120	35000	94.2222	38000	102.404	44000	102.404	54166.7	91.3043	49941.8
171.2	63000	120	35000	94.2222	37000	102.404	43000	102.404	55000	91.3043	49941.8
172	64000	121.143	34000	94.6667	38000	102.885	43000	102.404	54166.7	91.3043	51130.9
172	62000	121.143	35000	94.6667	38000	102.885	43000	102.885	54166.7	91.3043	49941.8
172	63000	121.143	35000	94.6667	37000	103.365	43000	102.885	55000	92.1739	49941.8
173.6	63000	121.714	35000	94.6667	37000	103.365	43000	102.885	54166.7	92.1739	49941.8
173.6	63000	121.714	35000	95.1111	37000	103.365	43000	103.365	54166.7	92.6087	49941.8
173.6	63000	121.714	35000	95.1111	38000	103.365	43000	103.365	55000	92.6087	49941.8
174.4	63000	122.286	35000	95.5556	36000	104.327	43000	103.365	54166.7	92.6087	51130.9
174.4	64000	122.286	35000	95.5556	37000	104.327	43000	103.365	54166.7	92.6087	51130.9
174.4	62000	122.857	35000	95.5556	38000	104.808	43000	104.327	54166.7	93.0435	49941.8
174.4	63000	122.857	35000	95.5556	39000	104.808	43000	104.327	55000	93.0435	49941.8
175.2	64000	122.857	34000	96.4444	37000	104.808	43000	104.808	54166.7	93.4783	49941.8
175.2	63000	122.857	35000	96.4444	38000	104.808	43000	104.808	54166.7	93.4783	49941.8
176	63000	124	34000	96.8889	38000	105.288	44000	104.808	55000	93.4783	49941.8
176	62000	124	35000	96.8889	37000	105.288	43000	104.808	54166.7	94.3478	49941.8
176	63000	124.571	35000	96.8889	38000	105.769	43000	105.288	54166.7	94.3478	49941.8
177.6	62000	124.571	35000	96.8889	37000	105.769	43000	105.288	55000	94.3478	49941.8
177.6	63000	124.571	36000	97.3333	38000	105.769	43000	105.769	54166.7	94.7826	51130.9
177.6	64000	124.571	35000	97.3333	38000	105.769	43000	105.769	54166.7	94.7826	51130.9
177.6	63000	125.143	36000	97.7778	38000	106.731	43000	105.769	54166.7	94.7826	49941.8
178.4	63000	125.143	36000	97.7778	38000	106.731	43000	106.731	55000	95.2174	49941.8
178.4	63000	125.714	35000	97.7778	38000	106.731	43000	106.731	54166.7	95.2174	49941.8
179.2	63000	125.714	35000	97.7778	38000	106.731	43000	106.731	54166.7	95.2174	51130.9
179.2	63000	125.714	35000	98.6667	38000	107.212	44000	106.731	55000	95.6522	49941.8
179.2	62000	125.714	35000	98.6667	37000	107.692	43000	107.212	54166.7	95.6522	51130.9
179.2	63000	126.857	35000	98.6667	37000	107.692	42000	107.212	54166.7	95.6522	51130.9
180.8	62000	126.857	35000	99.1111	38000	107.692	43000	107.692	54166.7	96.5217	49941.8
180.8	63000	126.857	36000	99.1111	38000	107.692	43000	107.692	54166.7	96.5217	51130.9
181.6	63000	127.429	35000	99.1111	38000	108.654	43000	107.692	55000	96.5217	51130.9
181.6	63000	127.429	35000	99.5556	38000	108.654	44000	107.692	54166.7	96.5217	51130.9
181.6	63000	127.429	35000	99.5556	39000	109.135	45000	108.654	55000	96.9565	49941.8
181.6	63000	128	35000	99.5556	38000	109.135	43000	108.654	54166.7	96.9565	49941.8
182.4	63000	128	35000	100.444	38000	109.135	43000	108.654	54166.7	97.3913	51130.9
182.4	63000	128	35000	100.444	38000	109.135	44000	109.135	54166.7	97.3913	51130.9
183.2	63000	129.143	36000	100.444	38000	109.615	43000	109.135	54166.7	97.3913	52320
183.2	63000	129.143	35000	100.889	38000	109.615	43000	109.135	54166.7	98.2609	51130.9
183.2	63000	129.714	37000	100.889	39000	110.096	43000	109.615	54166.7	98.2609	49941.8
183.2	63000	129.714	--	100.889	39000	110.096	44000	109.615	55000	98.2609	51130.9
184.8	63000	129.714	34000	101.333	38000	110.096	43000	109.615	54166.7	98.6957	51130.9
184.8	63000	129.714	35000	101.333	38000	111.058	43000	110.096	54166.7	98.6957	49941.8
185.6	63000	130.286	--	101.778	39000	111.058	44000	110.096	55000	98.6957	51130.9
185.6	62000	130.286	35000	101.778	38000	111.058	43000	110.096	54166.7	99.1304	49941.8
185.6	63000	130.857	35000	101.778	38000	111.538	44000	111.058	55000	99.1304	52320
185.6	63000	130.857	37000	101.778	40000	111.538	44000	111.058	55000	99.1304	49941.8
186.4	63000	130.857	36000	102.667	38000	111.538	42000	111.058	54166.7	99.5652	52320
186.4	63000	130.857	35000	102.667	38000	111.538	43000	111.538	54166.7	99.5652	51130.9
187.2	62000	132	35000	102.667	39000	112.019	43000	111.538	54166.7	99.5652	49941.8
187.2	62000	132	36000	103.111	39000	112.019	44000	111.538	55000	100.435	49941.8
187.2	63000	132.571	35000	103.111	38000	112.5	43000	112.019	54166.7	100.435	49941.8
187.2	63000	132.571	35000	103.111	38000	112.5	43000	112.019	55000	100.435	51130.9
188.8	63000	132.571	35000	103.556	38000	112.5	45000	112.019	55000	100.87	51130.9
188.8	62000	132.571	35000	103.556	38000	112.5	44000	112.5	54166.7	100.87	52320
189.6	63000	133.143	36000	103.556	38000	113.462	43000	112.5	55000	100.87	52320
189.6	63000	133.143	36000	104	39000	113.462	44000	112.5	54166.7	101.304	51130.9
189.6	63000	133.714	37000	104	39000	113.942	43000	113.462	55000	101.304	51130.9
189.6	63000	133.714	35000	104	38000	113.942	43000	113.462	54166.7	101.304	51130.9
190.4	62000	133.714	36000	104.889	39000	113.942	44000	113.942	54166.7	101.739	51130.9
190.4	62000	133.714	35000	104.889	38000	114.423	44000	113.942	55000	101.739	51130.9
190.4	63000	134.857	35000	104.889	38000	114.423	44000	113.942	54166.7	101.739	51130.9
192	63000	134.857	35000	105.333	37000	114.423	44000	113.942	55000	102.609	51130.9
192	63000	135.429	36000	105.333	38000	114.423	44000	114.423	54166.7	102.609	51130.9
192	63000	135.429	36000	105.333	39000	115.385	44000	114.423	54166.7	103.043	51130.9
192.8	63000	135.429	36000	105.778	38000	115.385	44000	114.423	55000	103.043	52320
192.8	63000	135.429	35000	105.778	39000	115.385	44000	114.423	54166.7	103.043	51130.9
192.8	63000	136	37000	105.778	39000	115.865	43000	115.385	55000	103.043	52320
193.6	63000	136	35000	105.778	38000	115.865	43000	115.385	55000	103.478	51130.9
193.6	63000	136	35000	106.667	38000	116.346	43000	115.865	55000	103.478	51130.9
193.6	63000	137.143	36000	106.667	38000	116.346	44000	115.865	55000	103.478	51130.9
194.4	63000	137.143	36000	106.667	38000	116.346	44000	115.865	54166.7	104.348	51130.9
194.4	64000	137.143	36000	107.111	38000	116.346	44000	115.865	55000	104.348	52320
194.4	63000	137.714	36000	107.111	38000	116.827	44000	116.346	54166.7	104.348	52320
194.4	63000	137.714	37000	107.111	39000	116.827	43000	116.346	54166.7	104.783	51130.9
196	63000	137.714	35000	107.556	38000	116.827	44000	116.827	54166.7	104.783	52320
196	63000	138.286	36000	107.556	39000	117.788	44000	116.827	54166.7	104.783	51130.9
196.8	62000	138.286	36000	107.556	38000	117.788	44000	116.827	55000	105.217	51130.9
196.8	63000	138.286	35000	108	39000	117.788	43000	116.827	54166.7	105.217	51130.9
196.8	63000	138.857	35000	108	38000	118.269	45000	117.788	54166.7	105.217	51130.9
196.8	63000	138.857	36000	108	39000	118.269	45000	117.788	55000	105.652	52320
197.6	62000	138.857	37000	108.889	39000	118.269	44000	118.269	54166.7	105.652	52320
197.6	63000	140	36000	108.889	38000	118.75	44000	118.269	54166.7	105.652	53509.1
198.4	63000	140	36000	108.889	39000	118.75	44000	118.269	54166.7	106.522	51130.9
198.4	63000	140	37000	109.333	39000	118.75	44000	118.269	55000	106.522	51130.9
198.4	64000	140.571	36000	109.333	38000	119.231	44000	118.75	55000	106.522	51130.9
200	63000	140.571	35000	109.333	38000	119.231	44000	118.75	54166.7	106.957	52320
200	63000	140.571	36000	109.778	38000	120.192	44000	119.231	55000	106.957	51130.9
200.8	63000	141.143	37000	109.778	39000	120.192	44000	119.231	54166.7	106.957	52320
200.8	63000	141.143	36000	110.222	39000	120.192	44000	119.231	54166.7	107.391	52320
200.8	63000	141.143	36000	110.222	39000	120.673	44000	119.231	55000	107.391	51130.9
200.8	64000	141.714	37000	110.222	39000	120.673	44000	120.192	54166.7	107.391	52320
201.6	64000	141.714	36000	110.222	39000	120.673	44000	120.192	54166.7	107.826	52320
201.6	63000	141.714	36000	111.111	39000	121.154	44000	120.673	55000	107.826	51130.9
201.6	63000	141.714	36000	111.111	39000	121.154	44000	120.673	55000	107.826	51130.9
202.4	63000	142.857	35000	111.556	39000	121.154	44000	120.673	55000	107.826	52320
202.4	63000	142.857	36000	111.556	39000	121.635	44000	120.673	54166.7	108.696	52320
202.4	63000	143.429	35000	111.556	38000	121.635	45000	121.154	55000	108.696	52320
204	64000	143.429	36000	111.556	39000	121.635	44000	121.154	54166.7	109.13	52320
204	64000	143.429	35000	112	39000	122.596	44000	121.635	54166.7	109.13	53509.1
204	63000	143.429	36000	112	39000	122.596	44000	121.635	55000	109.13	51130.9
204.8	63000	144	37000	112.444	39000	122.596	44000	121.635	55000	109.13	52320
204.8	63000	144	36000	112.444	39000	122.596	44000	121.635	54166.7	109.565	52320
204.8	63000	144.571	36000	112.444	39000	123.077	44000	122.596	55000	109.565	51130.9
205.6	64000	144.571	36000	112.444	39000	123.077	44000	122.596	55833.3	110	52320
205.6	63000	144.571	37000	113.333	39000	123.558	44000	122.596	54166.7	110	52320
205.6	63000	144.571	36000	113.333	38000	123.558	44000	123.077	55000	110	54698.2
205.6	63000	145.714	36000	113.333	38000	123.558	45000	123.077	55000	110	52320
207.2	63000	145.714	38000	113.778	39000	123.558	44000	123.077	54166.7	110.87	52320
207.2	64000	145.714	36000	113.778	39000	124.519	44000	123.558	54166.7	110.87	52320
208	64000	146.286	36000	113.778	39000	124.519	44000	123.558	54166.7	110.87	52320
208	64000	146.286	36000	114.222	40000	125	44000	123.558	55000	111.304	52320
208	64000	146.286	36000	114.222	39000	125	44000	124.519	54166.7	111.304	51130.9
208.8	64000	146.857	36000	114.222	39000	125	44000	124.519	55000	111.304	53509.1
208.8	63000	146.857	35000	114.222	38000	125.481	45000	125	55000	111.739	52320
209.6	63000	146.857	37000	115.111	39000	125.481	44000	125	55000	111.739	52320
209.6	63000	148	36000	115.111	39000	125.481	45000	125	55000	111.739	52320
209.6	63000	148	36000	115.556	39000	125.962	44000	125	54166.7	112.609	52320
209.6	63000	148.571	37000	115.556	39000	125.962	45000	125.481	55000	112.609	52320
211.2	63000	148.571	36000	115.556	39000	125.962	44000	125.481	54166.7	112.609	52320
211.2	63000	148.571	36000	115.556	40000	126.923	44000	125.962	55000	113.043	52320
212	63000	148.571	36000	116	39000	126.923	44000	125.962	55000	113.043	51130.9
212	64000	149.143	37000	116	39000	126.923	44000	125.962	54166.7	113.043	52320
212	63000	149.143	36000	116.444	38000	127.404	44000	125.962	54166.7	113.478	53509.1
212	63000	149.714	36000	116.444	39000	127.404	45000	126.923	54166.7	113.478	52320
212.8	62000	149.714	37000	116.444	39000	127.404	44000	126.923	55000	113.478	52320
212.8	63000	149.714	36000	117.333	39000	127.885	45000	127.404	54166.7	113.913	53509.1
212.8	63000	149.714	36000	117.333	39000	127.885	45000	127.404	55000	113.913	52320
213.6	63000	150.857	36000	117.333	40000	127.885	44000	127.404	54166.7	113.913	52320
213.6	63000	150.857	37000	117.778	39000	128.365	44000	127.404	54166.7	114.783	52320
213.6	63000	150.857	36000	117.778	39000	128.365	44000	127.885	54166.7	114.783	53509.1
215.2	63000	151.429	36000	117.778	39000	128.365	45000	127.885	55833.3	114.783	52320
215.2	63000	151.429	37000	117.778	39000	129.327	44000	128.365	54166.7	115.217	52320
215.2	63000	151.429	36000	118.222	39000	129.327	45000	128.365	54166.7	115.217	53509.1
215.2	64000	152	36000	118.222	39000	129.327	45000	128.365	55000	115.217	52320
216	63000	152	37000	118.667	40000	129.327	44000	128.365	54166.7	115.652	53509.1
216	63000	152	37000	118.667	39000	129.808	44000	129.327	54166.7	115.652	53509.1
216.8	63000	152.571	36000	118.667	40000	129.808	44000	129.327	54166.7	115.652	53509.1
216.8	64000	152.571	36000	118.667	40000	130.288	44000	129.327	54166.7	116.087	52320
216.8	63000	152.571	37000	119.556	39000	130.288	44000	129.808	54166.7	116.087	52320
218.4	63000	153.714	36000	119.556	39000	130.288	45000	129.808	55000	116.087	53509.1
218.4	63000	153.714	36000	119.556	39000	130.288	44000	130.288	55000	116.957	52320
218.4	63000	153.714	37000	120	39000	131.25	44000	130.288	54166.7	116.957	52320
219.2	64000	153.714	36000	120	39000	131.25	44000	130.288	54166.7	116.957	53509.1
219.2	64000	154.286	37000	120	39000	131.731	45000	130.288	55000	116.957	52320
219.2	63000	154.286	37000	120.444	40000	131.731	45000	131.25	54166.7	117.391	52320
220	63000	154.857	37000	120.444	39000	131.731	44000	131.25	54166.7	117.391	52320
220	63000	154.857	36000	120.444	40000	132.212	44000	131.731	54166.7	117.826	53509.1
220.8	64000	154.857	36000	121.333	41000	132.212	45000	131.731	54166.7	117.826	52320
220.8	64000	154.857	37000	121.333	38000	132.212	45000	131.731	54166.7	117.826	52320
220.8	63000	156	36000	121.333	39000	132.692	45000	131.731	55000	117.826	53509.1
220.8	63000	156	37000	121.778	39000	132.692	45000	132.212	55000	118.696	53509.1
222.4	64000	156.571	37000	121.778	39000	132.692	44000	132.212	54166.7	118.696	53509.1
222.4	63000	156.571	37000	121.778	39000	133.654	44000	132.692	54166.7	119.13	53509.1
223.2	63000	156.571	37000	122.222	39000	133.654	44000	132.692	55000	119.13	53509.1
223.2	63000	156.571	37000	122.222	40000	133.654	44000	132.692	54166.7	119.13	53509.1
223.2	63000	157.143	37000	122.667	40000	134.135	45000	132.692	54166.7	119.13	53509.1
223.2	63000	157.143	37000	122.667	40000	134.135	45000	133.654	55000	119.565	53509.1
224	63000	157.714	36000	122.667	39000	134.135	45000	133.654	55000	119.565	52320
224	63000	157.714	37000	122.667	39000	134.615	44000	134.135	54166.7	119.565	53509.1
224.8	64000	157.714	36000	123.556	39000	134.615	45000	134.135	54166.7	120	53509.1
224.8	63000	157.714	37000	123.556	39000	134.615	45000	134.135	54166.7	120	53509.1
224.8	63000	158.857	37000	124	40000	135.096	45000	134.615	54166.7	120	53509.1
224.8	64000	158.857	37000	124	40000	135.096	44000	134.615	54166.7	120.87	53509.1
226.4	63000	159.429	37000	124	40000	135.096	44000	134.615	54166.7	120.87	53509.1
226.4	63000	159.429	37000	124	40000	136.058	44000	135.096	55000	120.87	53509.1
227.2	63000	159.429	37000	124.444	39000	136.058	44000	135.096	55000	121.304	52320
227.2	63000	159.429	36000	124.444	39000	136.538	45000	135.096	55000	121.304	54698.2
227.2	63000	160	37000	124.889	39000	136.538	46000	135.096	55000	121.304	53509.1
228	63000	160	37000	124.889	40000	136.538	45000	136.058	55000	121.739	53509.1
228	63000	160.571	37000	124.889	40000	136.538	44000	136.058	55000	121.739	53509.1
228	63000	160.571	37000	125.778	39000	137.019	44000	136.538	55000	122.174	53509.1
228	62000	160.571	38000	125.778	41000	137.019	44000	136.538	54166.7	122.174	53509.1
229.6	63000	160.571	37000	125.778	39000	137.019	45000	136.538	55000	122.174	52320
229.6	63000	161.714	36000	126.222	40000	137.019	45000	137.019	55000	122.174	53509.1
230.4	63000	161.714	36000	126.222	39000	137.981	46000	137.019	55000	123.043	53509.1
230.4	64000	162.286	37000	126.222	39000	137.981	45000	137.019	54166.7	123.043	53509.1
230.4	63000	162.286	37000	126.222	39000	138.462	45000	137.019	54166.7	123.478	54698.2
230.4	63000	162.286	37000	126.667	39000	138.462	45000	137.981	54166.7	123.478	53509.1
231.2	63000	162.286	38000	126.667	41000	138.462	45000	138.462	55000	123.478	53509.1
231.2	63000	162.857	37000	126.667	40000	138.462	44000	138.462	54166.7	123.478	53509.1
231.2	63000	162.857	37000	127.556	39000	138.942	45000	138.462	55000	123.913	53509.1
232	64000	162.857	37000	127.556	40000	138.942	45000	138.462	54166.7	123.913	53509.1
232	63000	164	37000	127.556	40000	139.423	45000	138.942	55000	123.913	53509.1
232	63000	164	37000	128	41000	139.423	45000	138.942	55833.3	123.913	54698.2
233.6	63000	164.571	36000	128	40000	139.423	46000	139.423	54166.7	124.783	53509.1
233.6	63000	164.571	38000	128.444	40000	139.423	44000	139.423	55000	124.783	53509.1
234.4	63000	164.571	37000	128.444	39000	140.385	45000	139.423	54166.7	125.217	54698.2
234.4	63000	164.571	37000	128.444	40000	140.385	45000	139.423	55000	125.217	53509.1
234.4	63000	165.143	38000	128.889	39000	140.865	44000	140.385	55000	125.217	53509.1
234.4	63000	165.143	37000	128.889	40000	140.865	45000	140.385	54166.7	125.652	53509.1
235.2	65000	165.714	37000	128.889	41000	140.865	45000	140.865	55000	125.652	54698.2
235.2	63000	165.714	37000	128.889	41000	141.346	45000	140.865	54166.7	125.652	53509.1
236	63000	165.714	37000	129.778	40000	141.346	44000	140.865	55000	126.087	53509.1
236	63000	165.714	37000	129.778	40000	141.346	45000	141.346	55000	126.087	55887.3
236	64000	166.857	37000	130.222	42000	141.346	45000	141.346	54166.7	126.087	53509.1
236	64000	166.857	38000	130.222	40000	141.827	44000	141.827	55000	126.957	53509.1
237.6	63000	167.429	37000	130.222	39000	141.827	45000	141.827	55000	126.957	54698.2
237.6	63000	167.429	37000	130.222	40000	141.827	45000	141.827	54166.7	126.957	53509.1
238.4	64000	167.429	38000	130.667	40000	142.788	46000	142.788	55000	127.391	53509.1
238.4	64000	167.429	36000	130.667	40000	142.788	45000	142.788	55833.3	127.391	53509.1
238.4	63000	168	36000	131.111	41000	142.788	45000	142.788	55000	127.391	54698.2
238.4	63000	168	36000	131.111	41000	143.269	45000	143.269	55000	127.826	53509.1
239.2	63000	168.571	36000	131.111	40000	143.269	45000	143.269	54166.7	127.826	53509.1
239.2	63000	168.571	37000	131.111	40000	143.269	45000	143.75	54166.7	128.261	55887.3
240	63000	168.571	38000	132	40000	143.75	45000	143.75	55833.3	128.261	53509.1
240	64000	168.571	38000	132	39000	143.75	45000	143.75	54166.7	128.261	53509.1
240	63000	169.714	37000	132.444	40000	144.231	45000	144.231	55000	128.261	54698.2
241.6	63000	169.714	37000	132.444	40000	144.231	45000	144.231	54166.7	129.13	53509.1
241.6	63000	170.286	38000	132.444	40000	144.231	46000	144.231	55000	129.13	53509.1
241.6	63000	170.286	36000	132.889	40000	144.231	45000	144.231	55833.3	129.565	53509.1
241.6	63000	170.286	36000	132.889	41000	145.192	45000	145.192	54166.7	129.565	54698.2
242.4	63000	170.857	37000	133.333	40000	145.192	46000	145.192	54166.7	129.565	54698.2
242.4	64000	170.857	38000	133.333	40000	145.192	45000	145.192	54166.7	129.565	54698.2
243.2	63000	170.857	37000	133.333	39000	145.192	45000	145.673	54166.7	130	55887.3
243.2	63000	171.429	38000	133.333	39000	145.673	45000	145.673	55000	130	53509.1
243.2	64000	171.429	38000	134.222	40000	145.673	46000	145.673	55000	130.435	53509.1
243.2	64000	171.429	37000	134.222	40000	146.154	45000	146.154	55833.3	130.435	54698.2
244.8	63000	171.429	37000	134.222	41000	146.154	45000	146.154	54166.7	130.435	53509.1
244.8	63000	172.571	37000	134.222	41000	146.154	45000	146.154	55000	130.435	53509.1
245.6	64000	172.571	36000	134.667	40000	146.154	45000	146.154	54166.7	131.304	54698.2
245.6	63000	172.571	36000	134.667	41000	147.115	45000	147.115	54166.7	131.304	54698.2
245.6	64000	173.143	37000	135.111	40000	147.596	45000	147.115	54166.7	131.304	54698.2
245.6	63000	173.143	37000	135.111	40000	147.596	45000	147.596	54166.7	131.739	54698.2
246.4	63000	173.714	37000	135.111	40000	147.596	45000	147.596	55000	131.739	55887.3
246.4	63000	173.714	38000	135.111	40000	147.596	45000	147.596	54166.7	131.739	54698.2
247.2	65000	173.714	37000	136	40000	147.596	45000	147.596	54166.7	132.174	54698.2
247.2	64000	173.714	37000	136	40000	148.077	45000	148.077	55000	132.174	54698.2
247.2	63000	174.857	37000	136.444	41000	148.077	45000	148.077	54166.7	132.174	53509.1
247.2	63000	174.857	37000	136.444	41000	148.558	46000	148.558	54166.7	133.043	53509.1
248.8	63000	175.429	36000	136.444	40000	148.558	45000	148.558	54166.7	133.043	55887.3
248.8	63000	175.429	37000	136.889	40000	148.558	45000	148.558	55000	133.043	54698.2
248.8	63000	175.429	38000	136.889	40000	149.519	45000	148.558	54166.7	133.478	54698.2
249.6	63000	175.429	38000	136.889	41000	149.519	46000	149.519	54166.7	133.478	53509.1
249.6	63000	176	37000	137.333	40000	149.519	45000	149.519	55000	133.478	54698.2
249.6	63000	176	37000	137.333	41000	150	45000	150	54166.7	133.913	53509.1
250.4	63000	176.571	38000	137.333	41000	150	46000	150	54166.7	133.913	54698.2
250.4	63000	176.571	36000	138.222	40000	150	45000	150	54166.7	134.348	54698.2
250.4	63000	176.571	37000	138.222	40000	150	45000	150	54166.7	134.348	54698.2
251.2	63000	177.714	37000	138.667	40000	150.481	46000	150.481	54166.7	134.348	54698.2
251.2	63000	177.714	37000	138.667	40000	150.481	45000	150.481	54166.7	134.348	54698.2
251.2	64000	177.714	37000	138.667	40000	150.962	46000	150.962	55000	135.217	55887.3
252.8	63000	178.286	37000	139.111	40000	150.962	45000	150.962	54166.7	135.217	54698.2
252.8	63000	178.286	38000	139.111	40000	150.962	46000	150.962	54166.7	135.652	54698.2
252.8	64000	178.286	37000	139.111	41000	150.962	45000	150.962	55000	135.652	54698.2
253.6	63000	178.857	37000	139.556	41000	151.923	45000	151.923	54166.7	135.652	54698.2
253.6	64000	178.857	37000	139.556	40000	151.923	46000	151.923	54166.7	135.652	54698.2
253.6	63000	178.857	36000	139.556	40000	152.404	45000	152.404	54166.7	136.087	54698.2
253.6	63000	179.429	37000	140.444	40000	152.404	46000	152.404	55000	136.087	55887.3
254.4	63000	179.429	38000	140.444	40000	152.404	45000	152.404	54166.7	136.522	54698.2
254.4	63000	179.429	38000	140.444	40000	152.404	46000	152.885	55000	136.522	54698.2
254.4	63000	180.571	37000	140.889	41000	152.885	45000	152.885	55000	136.522	55887.3
256	63000	180.571	37000	140.889	41000	152.885	45000	152.885	54166.7	136.522	54698.2
256	63000	180.571	38000	140.889	41000	152.885	45000	152.885	54166.7	137.391	54698.2
256.8	63000	181.143	37000	141.333	41000	153.846	45000	153.846	55000	137.391	54698.2
256.8	63000	181.143	37000	141.333	40000	153.846	45000	153.846	54166.7	137.826	54698.2
256.8	63000	181.143	37000	141.333	40000	153.846	46000	153.846	54166.7	137.826	54698.2
256.8	63000	181.714	37000	141.333	40000	154.327	45000	154.327	54166.7	137.826	54698.2
257.6	63000	181.714	37000	142.222	40000	154.327	45000	154.327	55000	138.261	55887.3
257.6	64000	181.714	38000	142.222	40000	154.327	45000	154.327	55000	138.261	54698.2
258.4	63000	181.714	38000	142.667	40000	154.808	45000	154.808	54166.7	138.261	54698.2
258.4	64000	182.857	37000	142.667	41000	154.808	45000	154.808	55000	138.261	54698.2
258.4	63000	182.857	37000	142.667	42000	154.808	45000	155.288	54166.7	139.13	54698.2
258.4	63000	183.429	37000	142.667	40000	155.288	46000	155.288	54166.7	139.13	54698.2
260	64000	183.429	37000	143.111	41000	155.288	45000	155.288	54166.7	139.565	55887.3
260	64000	183.429	37000	143.111	40000	155.288	45000	155.288	55000	139.565	54698.2
260.8	63000	183.429	38000	143.556	40000	156.25	45000	156.25	54166.7	139.565	54698.2
260.8	64000	184	37000	143.556	40000	156.25	45000	156.25	54166.7	139.565	55887.3
260.8	63000	184	37000	143.556	42000	156.25	45000	156.25	55000	140	55887.3
260.8	63000	184.571	38000	144.444	41000	156.731	45000	156.731	54166.7	140	54698.2
261.6	63000	184.571	37000	144.444	41000	156.731	46000	156.731	54166.7	140.435	54698.2
261.6	63000	184.571	37000	144.444	41000	156.731	46000	156.731	54166.7	140.435	55887.3
262.4	63000	184.571	37000	144.889	41000	157.212	45000	157.212	55000	140.435	54698.2
262.4	63000	185.714	37000	144.889	40000	157.212	46000	157.212	54166.7	140.435	54698.2
262.4	62000	185.714	37000	144.889	40000	157.692	46000	157.212	54166.7	141.304	54698.2
262.4	64000	186.286	36000	145.333	40000	157.692	45000	157.692	54166.7	141.304	55887.3
264	63000	186.286	37000	145.333	41000	157.692	45000	157.692	54166.7	141.739	54698.2
264	63000	186.286	38000	145.778	41000	157.692	45000	157.692	54166.7	141.739	54698.2
264.8	63000	186.286	37000	145.778	41000	158.654	45000	158.654	54166.7	141.739	55887.3
264.8	63000	186.857	38000	145.778	40000	158.654	45000	158.654	54166.7	141.739	55887.3
264.8	64000	186.857	37000	145.778	40000	159.135	46000	158.654	54166.7	142.174	54698.2
264.8	63000	187.429	37000	146.667	40000	159.135	45000	159.135	54166.7	142.174	54698.2
265.6	63000	187.429	37000	146.667	39000	159.135	45000	159.135	54166.7	142.609	54698.2
265.6	63000	187.429	37000	147.111	40000	159.135	46000	159.135	55000	142.609	54698.2
265.6	63000	188.571	38000	147.111	41000	159.615	44000	159.615	55000	142.609	55887.3
265.6	64000	188.571	37000	147.111	41000	159.615	45000	159.615	55000	143.478	55887.3
267.2	63000	188.571	38000	147.111	40000	159.615	45000	159.615	54166.7	143.478	54698.2
267.2	63000	189.143	38000	147.556	42000	159.615	46000	159.615	54166.7	143.478	54698.2
268	63000	189.143	37000	147.556	42000	160.577	45000	160.577	55000	143.913	54698.2
268	63000	189.143	37000	147.556	39000	160.577	45000	160.577	55000	143.913	54698.2
268	64000	189.714	37000	148.444	41000	161.058	47000	161.058	54166.7	143.913	54698.2
268	63000	189.714	37000	148.444	40000	161.058	46000	161.058	54166.7	144.348	55887.3
268.8	64000	189.714	37000	148.444	40000	161.058	45000	161.058	55000	144.348	55887.3
268.8	63000	189.714	37000	148.889	40000	161.058	46000	161.058	54166.7	144.348	55887.3
269.6	64000	190.857	37000	148.889	41000	161.538	45000	161.538	54166.7	144.348	55887.3
269.6	63000	190.857	37000	148.889	42000	161.538	45000	161.538	54166.7	145.217	57076.4
269.6	63000	191.429	37000	149.333	40000	162.019	45000	162.019	54166.7	145.217	54698.2
269.6	64000	191.429	37000	149.333	40000	162.019	46000	162.019	54166.7	145.652	54698.2
271.2	64000	191.429	37000	149.333	41000	162.019	45000	162.019	54166.7	145.652	54698.2
271.2	64000	192	37000	149.778	40000	162.981	46000	162.019	54166.7	145.652	54698.2
272	63000	192	37000	149.778	40000	162.981	45000	162.981	54166.7	145.652	54698.2
272	64000	192	37000	149.778	40000	162.981	45000	162.981	54166.7	146.087	57076.4
272	63000	192.571	37000	150.667	42000	163.462	45000	163.462	55000	146.087	57076.4
272	64000	192.571	38000	150.667	40000	163.462	47000	163.462	54166.7	146.522	55887.3
272.8	64000	192.571	38000	150.667	41000	163.462	45000	163.462	54166.7	146.522	55887.3
272.8	63000	193.714	37000	151.111	42000	163.942	45000	163.462	55000	146.522	54698.2
273.6	63000	193.714	38000	151.111	40000	163.942	45000	163.942	54166.7	146.522	55887.3
273.6	63000	193.714	37000	151.111	40000	163.942	46000	163.942	55000	147.391	54698.2
273.6	64000	194.286	37000	151.556	40000	164.423	45000	164.423	54166.7	147.391	54698.2
273.6	63000	194.286	37000	151.556	41000	164.423	46000	164.423	54166.7	147.826	54698.2
275.2	63000	194.286	37000	151.556	40000	164.423	46000	164.423	54166.7	147.826	55887.3
275.2	63000	194.857	38000	152	41000	165.385	45000	164.423	54166.7	147.826	55887.3
276	63000	194.857	38000	152	42000	165.385	45000	165.385	55000	148.261	55887.3
276	63000	194.857	38000	152	40000	165.385	46000	165.385	54166.7	148.261	55887.3
276	63000	195.429	38000	152	40000	165.865	45000	165.865	54166.7	148.261	54698.2
276	64000	195.429	37000	152.889	41000	165.865	45000	165.865	55000	148.696	57076.4
276.8	63000	195.429	37000	152.889	40000	165.865	46000	165.865	54166.7	148.696	54698.2
276.8	63000	196.571	36000	153.333	40000	166.346	46000	165.865	54166.7	148.696	55887.3
277.6	64000	196.571	37000	153.333	40000	166.346	45000	166.346	54166.7	149.565	57076.4
277.6	63000	196.571	37000	153.333	41000	166.827	46000	166.346	54166.7	149.565	55887.3
277.6	63000	197.143	37000	153.333	41000	166.827	46000	166.827	54166.7	149.565	55887.3
279.2	64000	197.143	38000	153.778	41000	166.827	45000	166.827	54166.7	150	55887.3
279.2	63000	197.143	37000	153.778	42000	166.827	46000	166.827	55000	150	57076.4
279.2	63000	197.143	37000	154.222	40000	167.788	46000	166.827	54166.7	150	54698.2
279.2	62000	197.714	37000	154.222	40000	167.788	45000	167.788	54166.7	150	54698.2
280	63000	197.714	37000	154.222	40000	167.788	45000	167.788	54166.7	150.435	55887.3
280	63000	198.286	37000	155.111	40000	168.269	46000	167.788	54166.7	150.435	55887.3
280.8	63000	198.286	37000	155.111	40000	168.269	46000	168.269	54166.7	150.87	55887.3
280.8	62000	198.286	38000	155.111	41000	168.269	45000	168.269	54166.7	150.87	55887.3
280.8	63000	198.286	37000	155.111	41000	168.75	45000	168.75	54166.7	150.87	57076.4
280.8	63000	199.429	37000	155.556	41000	168.75	45000	168.75	54166.7	150.87	55887.3
282.4	63000	199.429	38000	155.556	41000	168.75	45000	168.75	54166.7	151.739	55887.3
282.4	64000	199.429	37000	156	41000	169.712	46000	168.75	55000	151.739	55887.3
283.2	63000	200	37000	156	41000	169.712	45000	169.712	54166.7	151.739	54698.2
283.2	63000	200	37000	156	41000	169.712	46000	169.712	54166.7	152.174	54698.2
283.2	63000	200	37000	156	40000	170.192	45000	169.712	54166.7	152.174	55887.3
283.2	63000	200.571	37000	156.889	41000	170.192	46000	170.192	54166.7	152.174	55887.3
284	63000	200.571	37000	156.889	41000	170.192	46000	170.192	54166.7	152.609	55887.3
284	63000	200.571	38000	157.333	41000	170.673	45000	170.192	54166.7	152.609	55887.3
284.8	63000	201.714	37000	157.333	42000	170.673	45000	170.673	55000	152.609	55887.3
284.8	64000	201.714	37000	157.333	41000	171.154	45000	170.673	54166.7	152.609	55887.3
284.8	64000	201.714	37000	157.333	41000	171.154	45000	170.673	55000	153.478	55887.3
284.8	64000	202.286	37000	157.778	41000	171.154	46000	171.154	55000	153.478	54698.2
286.4	63000	202.286	37000	157.778	41000	171.154	45000	171.154	54166.7	153.913	57076.4
286.4	64000	202.286	36000	158.222	40000	172.115	46000	172.115	54166.7	153.913	55887.3
287.2	63000	202.286	38000	158.222	41000	172.115	45000	172.115	53333.3	153.913	55887.3
287.2	63000	202.857	37000	158.222	41000	172.596	46000	172.115	54166.7	153.913	57076.4
287.2	62000	202.857	37000	158.222	41000	172.596	46000	172.596	54166.7	154.348	55887.3
287.2	63000	203.429	38000	159.111	40000	172.596	45000	172.596	55000	154.348	55887.3
288	64000	203.429	37000	159.111	41000	172.596	45000	172.596	54166.7	154.783	55887.3
288	63000	203.429	37000	159.556	41000	173.077	45000	173.077	54166.7	154.783	55887.3
288.8	63000	203.429	36000	159.556	41000	173.077	45000	173.077	54166.7	154.783	55887.3
288.8	63000	204.571	37000	159.556	40000	173.558	45000	173.558	54166.7	154.783	55887.3
288.8	64000	204.571	37000	159.556	40000	173.558	46000	173.558	54166.7	155.652	55887.3
290.4	64000	205.143	37000	160	40000	173.558	46000	174.519	54166.7	155.652	55887.3
290.4	63000	205.143	38000	160	41000	173.558	46000	174.519	54166.7	156.087	55887.3
291.2	62000	205.143	37000	160.444	41000	174.519	46000	175	54166.7	156.087	57076.4
291.2	63000	205.714	37000	160.444	41000	174.519	46000	175	54166.7	156.087	55887.3
291.2	63000	205.714	37000	160.444	41000	175	45000	175	54166.7	156.087	55887.3
291.2	64000	205.714	37000	160.444	41000	175	45000	175	54166.7	156.522	54698.2
292	63000	206.286	37000	161.333	41000	175	46000	175.481	54166.7	156.522	57076.4
292	63000	206.286	36000	161.333	40000	175.481	46000	175.481	53333.3	156.957	55887.3
292	63000	206.286	38000	161.778	40000	175.481	46000	175.481	54166.7	156.957	55887.3
292	63000	207.429	37000	161.778	41000	175.481	45000	176.442	54166.7	156.957	57076.4
293.6	64000	207.429	37000	161.778	41000	175.481	46000	176.442	54166.7	156.957	55887.3
293.6	64000	207.429	38000	161.778	41000	176.442	46000	176.442	55000	157.826	55887.3
294.4	63000	208	37000	162.222	41000	176.923	45000	176.923	55000	157.826	55887.3
294.4	63000	208	37000	162.222	41000	176.923	45000	176.923	54166.7	158.261	57076.4
294.4	63000	208	36000	162.222	40000	176.923	45000	176.923	54166.7	158.261	55887.3
294.4	64000	208.571	37000	162.222	40000	176.923	46000	177.404	54166.7	158.261	54698.2
295.2	63000	208.571	37000	163.111	41000	177.404	47000	177.885	54166.7	158.696	57076.4
295.2	64000	208.571	36000	163.111	40000	177.885	46000	177.885	54166.7	158.696	55887.3
296	63000	208.571	38000	163.556	40000	177.885	46000	177.885	54166.7	158.696	57076.4
296	63000	209.714	37000	163.556	41000	177.885	45000	177.885	54166.7	158.696	57076.4
296	63000	209.714	37000	163.556	41000	177.885	45000	178.846	54166.7	159.565	57076.4
297.6	64000	210.286	38000	163.556	41000	177.885	45000	178.846	54166.7	159.565	55887.3
297.6	63000	210.286	37000	164	42000	178.846	45000	179.327	54166.7	160	55887.3
297.6	63000	210.286	37000	164	40000	178.846	46000	179.327	54166.7	160	57076.4
298.4	63000	210.286	36000	164.444	40000	179.327	45000	179.327	54166.7	160	55887.3
298.4	64000	210.857	38000	164.444	40000	179.327	46000	179.327	54166.7	160	55887.3
298.4	63000	210.857	37000	164.444	41000	179.327	45000	179.808	53333.3	160.435	57076.4
299.2	63000	211.429	37000	165.333	41000	179.808	45000	180.288	55000	160.435	55887.3
299.2	64000	211.429	37000	165.333	41000	179.808	45000	180.288	54166.7	160.435	57076.4
300	63000	211.429	36000	165.333	42000	179.808	45000	180.288	53333.3	160.87	57076.4
300	63000	211.429	37000	165.778	41000	180.288	45000	180.288	54166.7	160.87	57076.4
300	63000	212.571	36000	165.778	41000	180.288	45000	181.25	54166.7	160.87	55887.3
300	63000	212.571	38000	165.778	41000	180.288	46000	181.25	54166.7	161.739	55887.3
301.6	63000	213.143	37000	166.222	40000	181.25	46000	181.731	54166.7	161.739	57076.4
301.6	63000	213.143	36000	166.222	41000	181.25	45000	181.731	54166.7	161.739	55887.3
302.4	64000	213.143	37000	166.667	40000	181.25	46000	181.731	54166.7	162.174	57076.4
302.4	63000	213.143	36000	166.667	42000	181.731	46000	181.731	54166.7	162.174	57076.4
302.4	63000	213.714	37000	166.667	41000	181.731	45000	182.212	54166.7	162.174	57076.4
302.4	62000	213.714	37000	166.667	41000	181.731	45000	182.692	54166.7	162.609	55887.3
303.2	64000	213.714	37000	167.556	42000	182.212	46000	182.692	54166.7	162.609	55887.3
303.2	63000	214.286	36000	167.556	40000	182.212	46000	182.692	54166.7	162.609	57076.4
304	64000	214.286	36000	168	41000	182.212	45000	182.692	54166.7	163.043	55887.3
304	63000	214.286	37000	168	40000	182.692	46000	182.692	54166.7	163.043	55887.3
304	63000	215.429	37000	168	41000	182.692	47000	183.654	55000	163.043	57076.4
305.6	63000	215.429	36000	168	40000	182.692	46000	183.654	54166.7	163.913	55887.3
305.6	63000	215.429	37000	168.444	41000	183.654	45000	183.654	54166.7	163.913	55887.3
305.6	63000	216	36000	168.444	42000	183.654	46000	184.135	54166.7	163.913	57076.4
305.6	63000	216	37000	168.889	41000	183.654	45000	184.135	54166.7	164.348	55887.3
306.4	64000	216	37000	168.889	41000	183.654	45000	184.135	54166.7	164.348	57076.4
306.4	64000	216.571	37000	168.889	42000	184.135	46000	184.615	53333.3	164.348	55887.3
307.2	63000	216.571	37000	168.889	40000	184.135	47000	184.615	54166.7	164.783	57076.4
307.2	64000	217.143	36000	169.778	40000	184.615	46000	184.615	53333.3	164.783	55887.3
307.2	64000	217.143	37000	169.778	41000	184.615	46000	185.577	54166.7	164.783	55887.3
307.2	63000	217.143	36000	169.778	41000	184.615	46000	185.577	54166.7	165.217	57076.4
308.8	63000	217.143	37000	170.222	41000	184.615	45000	185.577	54166.7	165.217	55887.3
308.8	63000	218.286	37000	170.222	42000	185.577	45000	186.058	54166.7	165.217	57076.4
309.6	64000	218.286	37000	170.222	42000	185.577	45000	186.058	55000	166.087	55887.3
309.6	64000	218.286	36000	170.667	41000	186.058	46000	186.538	53333.3	166.087	57076.4
309.6	63000	218.857	36000	170.667	41000	186.058	46000	186.538	54166.7	166.087	55887.3
309.6	63000	218.857	37000	170.667	42000	186.058	46000	187.019	54166.7	166.087	55887.3
310.4	63000	218.857	36000	171.556	41000	186.058	46000	187.019	55000	166.522	57076.4
310.4	63000	219.429	36000	171.556	40000	186.538	46000	187.019	53333.3	166.522	57076.4
311.2	64000	219.429	37000	171.556	40000	187.019	45000	187.019	54166.7	166.957	57076.4
311.2	63000	219.429	37000	172	42000	187.019	45000	187.981	53333.3	166.957	57076.4
311.2	63000	220.571	36000	172	41000	187.019	45000	187.981	54166.7	166.957	57076.4
311.2	63000	220.571	37000	172	42000	187.019	46000	188.462	53333.3	166.957	57076.4
312.8	63000	220.571	36000	172.444	42000	187.981	47000	188.462	53333.3	167.826	55887.3
312.8	63000	221.143	36000	172.444	40000	187.981	45000	188.462	53333.3	167.826	55887.3
312.8	63000	221.143	35000	172.444	41000	188.462	45000	188.462	53333.3	168.261	57076.4
313.6	63000	221.143	37000	172.889	41000	188.462	46000	188.942	54166.7	168.261	55887.3
313.6	63000	221.714	36000	172.889	40000	188.462	45000	188.942	54166.7	168.261	58265.5
313.6	63000	221.714	36000	172.889	40000	188.462	45000	189.423	53333.3	168.696	55887.3
314.4	63000	222.286	38000	173.778	41000	188.942	45000	189.423	54166.7	168.696	57076.4
314.4	63000	222.286	36000	173.778	42000	188.942	47000	189.423	53333.3	168.696	57076.4
314.4	62000	222.286	36000	173.778	42000	189.423	45000	189.423	53333.3	169.13	57076.4
315.2	64000	222.286	37000	174.222	42000	189.423	46000	190.385	53333.3	169.13	55887.3
315.2	63000	223.429	37000	174.222	42000	189.423	45000	190.385	54166.7	169.13	55887.3
315.2	63000	223.429	37000	174.222	40000	189.423	45000	190.385	53333.3	170	57076.4
316.8	63000	224	36000	174.667	41000	190.385	45000	190.865	54166.7	170	57076.4
316.8	64000	224	38000	174.667	40000	190.385	45000	190.865	54166.7	170	55887.3
316.8	63000	224	37000	175.111	40000	190.385	46000	191.346	54166.7	170.435	57076.4
317.6	62000	224	36000	175.111	41000	190.385	45000	191.346	53333.3	170.435	55887.3
317.6	63000	224.571	38000	175.111	42000	190.865	45000	191.346	54166.7	170.435	55887.3
317.6	62000	224.571	37000	175.111	42000	190.865	46000	191.346	54166.7	170.87	57076.4
318.4	62000	225.143	37000	176	41000	191.346	45000	192.308	53333.3	170.87	57076.4
318.4	64000	225.143	37000	176	42000	191.346	46000	192.788	54166.7	170.87	57076.4
318.4	64000	225.143	36000	176	41000	191.346	46000	192.788	54166.7	171.304	55887.3
320	63000	225.143	36000	176.444	40000	191.346	46000	192.788	53333.3	171.304	57076.4
320	63000	226.286	37000	176.444	40000	192.308	45000	192.788	54166.7	171.304	55887.3
320	63000	226.286	38000	176.889	40000	192.308	45000	193.269	54166.7	172.174	57076.4
320.8	62000	226.286	36000	176.889	40000	192.788	46000	193.269	53333.3	172.174	57076.4
320.8	62000	226.286	36000	176.889	41000	192.788	45000	193.75	53333.3	172.174	57076.4
320.8	63000	226.857	38000	176.889	41000	192.788	46000	193.75	53333.3	172.174	55887.3
321.6	63000	226.857	36000	177.778	42000	192.788	46000	193.75	54166.7	172.609	57076.4
321.6	62000	227.429	36000	177.778	41000	193.269	45000	193.75	54166.7	172.609	57076.4
321.6	63000	227.429	36000	178.222	41000	193.269	45000	194.712	54166.7	173.043	57076.4
322.4	64000	227.429	36000	178.222	42000	193.75	45000	194.712	54166.7	173.043	57076.4
322.4	63000	228.571	36000	178.222	41000	193.75	46000	195.192	54166.7	173.043	58265.5
322.4	63000	228.571	36000	178.222	41000	193.75	45000	195.192	53333.3	173.043	57076.4
324	63000	228.571	38000	178.667	42000	193.75	46000	195.192	53333.3	173.913	57076.4
324	63000	229.143	37000	178.667	40000	194.712	46000	195.192	53333.3	173.913	57076.4
324	62000	229.143	37000	179.111	41000	194.712	45000	195.673	53333.3	174.348	57076.4
324.8	64000	229.143	37000	179.111	42000	195.192	45000	195.673	54166.7	174.348	55887.3
324.8	64000	229.714	36000	179.111	42000	195.192	45000	196.154	54166.7	174.348	57076.4
324.8	63000	229.714	36000	179.111	41000	195.192	45000	196.154	53333.3	174.348	57076.4
325.6	63000	229.714	36000	180	40000	195.192	45000	196.154	54166.7	174.783	57076.4
325.6	63000	230.286	36000	180	40000	195.673	45000	196.154	55000	174.783	57076.4
325.6	62000	230.286	36000	180.444	41000	195.673	46000	197.115	52500	175.217	58265.5
326.4	62000	230.286	37000	180.444	41000	196.154	45000	197.115	53333.3	175.217	57076.4
326.4	62000	231.429	37000	180.444	42000	196.154	45000	197.596	53333.3	175.217	57076.4
326.4	63000	231.429	37000	180.444	42000	196.154	46000	197.596	54166.7	176.087	57076.4
328	63000	232	37000	180.889	41000	196.154	45000	197.596	54166.7	176.087	57076.4
328	63000	232	36000	180.889	42000	197.115	45000	197.596	53333.3	176.087	57076.4
328	64000	232	36000	181.333	41000	197.115	45000	198.077	54166.7	176.522	57076.4
328.8	62000	232	36000	181.333	41000	197.596	46000	198.077	53333.3	176.522	57076.4
328.8	62000	232.571	36000	181.333	41000	197.596	45000	198.077	54166.7	176.522	57076.4
328.8	63000	232.571	36000	181.333	41000	197.596	45000	199.038	53333.3	176.957	58265.5
329.6	63000	233.143	36000	182.222	41000	197.596	46000	199.038	54166.7	176.957	58265.5
329.6	63000	233.143	36000	182.222	41000	198.077	45000	199.038	53333.3	176.957	57076.4
329.6	63000	233.143	37000	182.667	42000	198.077	46000	199.519	54166.7	177.391	57076.4
329.6	64000	233.143	36000	182.667	42000	198.077	46000	199.519	54166.7	177.391	57076.4
331.2	63000	234.286	36000	182.667	41000	199.038	45000	199.519	53333.3	177.391	57076.4
331.2	63000	234.286	36000	183.111	41000	199.038	45000	199.519	54166.7	178.261	57076.4
332	63000	234.857	36000	183.111	41000	199.038	46000	200	53333.3	178.261	55887.3
332	63000	234.857	36000	183.111	41000	199.519	46000	200	53333.3	178.261	58265.5
332	63000	234.857	37000	183.111	40000	199.519	46000	200.481	53333.3	178.696	57076.4
332	62000	235.429	37000	184	41000	199.519	45000	200.481	53333.3	178.696	57076.4
332.8	63000	235.429	36000	184	41000	200	46000	200.481	54166.7	178.696	58265.5
332.8	63000	235.429	36000	184.444	41000	200	45000	201.442	53333.3	179.13	57076.4
332.8	63000	235.429	36000	184.444	42000	200	45000	201.442	53333.3	179.13	55887.3
333.6	63000	236.571	37000	184.444	42000	200.481	45000	201.442	53333.3	179.13	57076.4
333.6	63000	236.571	36000	184.444	41000	200.481	45000	201.923	53333.3	180	57076.4
333.6	63000	237.143	36000	184.889	41000	200.481	45000	201.923	53333.3	180	57076.4
335.2	62000	237.143	36000	184.889	40000	201.442	45000	201.923	54166.7	180	58265.5
335.2	63000	237.143	36000	185.333	40000	201.442	46000	202.404	54166.7	180.435	57076.4
336	63000	237.143	37000	185.333	41000	201.442	45000	202.404	53333.3	180.435	57076.4
336	63000	237.714	37000	185.333	42000	201.923	45000	202.404	54166.7	180.435	57076.4
336	64000	237.714	36000	185.333	42000	201.923	46000	202.885	54166.7	180.87	57076.4
336	63000	238.286	36000	186.222	41000	201.923	45000	202.885	53333.3	180.87	57076.4
336.8	63000	238.286	36000	186.222	41000	202.404	45000	202.885	54166.7	181.304	57076.4
336.8	62000	238.286	36000	186.667	40000	202.404	45000	203.846	53333.3	181.304	58265.5
336.8	63000	238.286	36000	186.667	41000	202.404	45000	203.846	53333.3	181.304	57076.4
337.6	62000	239.429	36000	186.667	40000	202.885	45000	203.846	53333.3	181.304	57076.4
337.6	62000	239.429	36000	186.667	41000	202.885	45000	204.327	53333.3	182.174	57076.4
337.6	63000	240	35000	187.111	40000	202.885	46000	204.327	54166.7	182.174	58265.5
339.2	62000	240	36000	187.111	41000	203.846	45000	204.327	53333.3	182.609	57076.4
339.2	62000	240	37000	187.556	42000	203.846	45000	204.327	54166.7	182.609	57076.4
340	63000	240	35000	187.556	42000	204.327	46000	204.808	52500	182.609	57076.4
340	63000	240.571	35000	187.556	41000	204.327	45000	204.808	53333.3	182.609	57076.4
340	63000	240.571	35000	187.556	41000	204.327	45000	205.288	53333.3	183.043	57076.4
340	62000	241.143	35000	188.444	41000	204.327	45000	205.288	53333.3	183.043	58265.5
340.8	63000	241.143	35000	188.444	40000	204.808	45000	205.288	53333.3	183.478	57076.4
340.8	63000	241.143	37000	188.889	41000	204.808	45000	205.288	53333.3	183.478	57076.4
341.6	62000	242.286	37000	188.889	41000	205.288	45000	206.25	52500	183.478	57076.4
341.6	63000	242.286	36000	188.889	43000	205.288	46000	206.25	54166.7	183.478	57076.4
341.6	63000	242.286	37000	188.889	41000	205.288	45000	206.25	53333.3	184.348	57076.4
341.6	62000	242.857	36000	189.333	42000	205.288	45000	206.731	53333.3	184.348	57076.4
343.2	63000	242.857	35000	189.333	42000	206.25	46000	206.731	54166.7	184.783	57076.4
343.2	63000	242.857	35000	189.778	40000	206.25	45000	207.212	53333.3	184.783	57076.4
343.2	63000	243.429	35000	189.778	40000	206.25	44000	207.212	53333.3	184.783	57076.4
343.2	63000	243.429	37000	189.778	41000	206.25	45000	207.212	52500	184.783	58265.5
344	63000	243.429	35000	189.778	41000	206.731	46000	207.212	53333.3	185.217	58265.5
344	62000	244	36000	190.667	41000	206.731	45000	208.173	53333.3	185.217	57076.4
344.8	63000	244	36000	190.667	42000	207.212	45000	208.173	53333.3	185.652	57076.4
344.8	63000	244	36000	190.667	43000	207.212	46000	208.654	54166.7	185.652	57076.4
344.8	63000	245.143	36000	191.111	41000	207.212	46000	208.654	53333.3	185.652	57076.4
344.8	63000	245.143	35000	191.111	41000	208.173	45000	208.654	53333.3	185.652	57076.4
346.4	63000	245.143	35000	191.111	41000	208.173	45000	208.654	53333.3	186.522	58265.5
346.4	63000	245.143	35000	191.556	41000	208.173	45000	209.135	53333.3	186.522	58265.5
347.2	62000	245.714	36000	191.556	41000	208.654	45000	209.135	53333.3	186.522	57076.4
347.2	62000	245.714	36000	191.556	41000	208.654	45000	209.615	53333.3	186.957	57076.4
347.2	63000	246.286	36000	192.444	42000	208.654	47000	209.615	53333.3	186.957	58265.5
347.2	62000	246.286	36000	192.444	41000	209.135	45000	209.615	53333.3	186.957	58265.5
348	63000	246.286	36000	192.444	41000	209.135	45000	209.615	53333.3	187.391	57076.4
348	63000	246.286	35000	192.889	42000	209.135	46000	210.577	54166.7	187.391	57076.4
348.8	63000	247.429	35000	192.889	40000	209.615	45000	210.577	53333.3	187.391	57076.4
348.8	63000	247.429	35000	192.889	41000	209.615	45000	211.058	53333.3	188.261	57076.4
348.8	62000	248	36000	193.333	40000	209.615	45000	211.058	53333.3	188.261	58265.5
348.8	63000	248	36000	193.333	42000	210.577	45000	211.058	53333.3	188.696	59454.5
350.4	62000	248	36000	193.333	41000	210.577	46000	211.058	53333.3	188.696	57076.4
350.4	62000	248	37000	193.778	42000	211.058	46000	211.538	53333.3	188.696	57076.4
351.2	64000	248.571	35000	193.778	42000	211.058	45000	212.019	53333.3	188.696	57076.4
351.2	63000	248.571	36000	193.778	41000	211.058	45000	212.019	53333.3	189.13	57076.4
351.2	63000	249.143	35000	194.667	41000	211.538	45000	212.019	54166.7	189.13	57076.4
351.2	63000	249.143	35000	194.667	40000	211.538	44000	212.019	53333.3	189.565	57076.4
352	63000	249.143	35000	194.667	41000	211.538	44000	212.981	52500	189.565	59454.5
352	62000	249.143	35000	195.111	40000	212.019	45000	212.981	53333.3	189.565	57076.4
352.8	62000	250.286	36000	195.111	41000	212.019	46000	213.462	54166.7	189.565	58265.5
352.8	63000	250.286	35000	195.111	41000	212.019	45000	213.462	53333.3	190.435	58265.5
352.8	63000	250.857	36000	195.111	41000	212.981	45000	213.462	52500	190.435	57076.4
352.8	62000	250.857	36000	195.556	41000	212.981	45000	213.462	54166.7	190.87	57076.4
354.4	63000	250.857	35000	195.556	42000	213.462	45000	213.942	52500	190.87	57076.4
354.4	63000	250.857	35000	196	41000	213.462	45000	213.942	53333.3	190.87	57076.4
355.2	62000	251.429	35000	196	40000	213.462	45000	213.942	53333.3	190.87	57076.4
355.2	63000	251.429	35000	196	40000	213.942	45000	213.942	52500	191.304	58265.5
355.2	62000	252	35000	196.889	41000	213.942	45000	214.904	52500	191.304	58265.5
355.2	63000	252	36000	196.889	41000	213.942	46000	214.904	53333.3	191.739	58265.5
356	62000	252	37000	196.889	41000	213.942	45000	215.385	53333.3	191.739	57076.4
356	63000	252	35000	197.333	42000	214.904	45000	215.385	53333.3	191.739	57076.4
356	62000	253.143	35000	197.333	40000	214.904	45000	215.865	52500	191.739	57076.4
357.6	62000	253.143	35000	197.333	41000	215.385	45000	215.865	52500	192.609	57076.4
357.6	63000	253.714	35000	197.333	41000	215.385	45000	215.865	52500	192.609	57076.4
357.6	63000	253.714	35000	197.778	41000	215.385	45000	216.346	53333.3	193.043	58265.5
358.4	62000	253.714	35000	197.778	40000	215.385	45000	216.346	54166.7	193.043	57076.4
358.4	63000	253.714	36000	197.778	40000	215.865	45000	216.346	52500	193.043	58265.5
358.4	63000	254.286	35000	198.667	42000	215.865	45000	216.346	53333.3	193.043	59454.5
359.2	62000	254.286	35000	198.667	41000	216.346	45000	217.308	54166.7	193.478	57076.4
359.2	62000	254.286	36000	199.111	41000	216.346	45000	217.308	52500	193.478	58265.5
360	63000	255.429	35000	199.111	42000	216.346	45000	217.788	53333.3	193.478	57076.4
360	62000	255.429	34000	199.111	41000	217.308	45000	217.788	53333.3	194.348	57076.4
360	63000	255.429	35000	199.111	41000	217.308	45000	217.788	53333.3	194.348	57076.4
360	62000	256	35000	199.556	41000	217.308	45000	218.269	53333.3	194.348	58265.5
361.6	62000	256	35000	199.556	41000	217.788	45000	218.269	53333.3	194.783	59454.5
361.6	62000	256	35000	200	41000	217.788	45000	218.269	53333.3	194.783	58265.5
362.4	62000	256.571	35000	200	40000	217.788	45000	218.75	53333.3	194.783	58265.5
362.4	63000	256.571	35000	200	42000	218.269	46000	218.75	53333.3	195.217	58265.5
362.4	62000	256.571	35000	200	41000	218.269	45000	218.75	54166.7	195.217	57076.4
362.4	63000	257.143	35000	200.889	42000	218.269	45000	219.712	52500	195.217	57076.4
363.2	63000	257.143	35000	200.889	42000	218.75	45000	219.712	52500	195.652	57076.4
363.2	62000	257.143	35000	201.333	41000	218.75	45000	219.712	53333.3	195.652	58265.5
363.2	63000	258.286	35000	201.333	41000	218.75	45000	220.192	52500	195.652	58265.5
364	62000	258.286	36000	201.333	40000	219.712	45000	220.192	52500	196.522	58265.5
364	63000	258.286	35000	201.333	41000	219.712	45000	220.192	52500	196.522	59454.5
364	62000	258.857	35000	201.778	41000	219.712	46000	220.673	53333.3	196.522	57076.4
365.6	62000	258.857	35000	201.778	42000	220.192	45000	220.673	53333.3	196.957	57076.4
365.6	63000	258.857	35000	202.222	41000	220.192	45000	220.673	53333.3	196.957	58265.5
366.4	62000	259.429	35000	202.222	41000	220.192	46000	220.673	53333.3	196.957	57076.4
366.4	63000	259.429	35000	202.222	41000	220.673	45000	221.635	52500	197.391	57076.4
366.4	64000	259.429	36000	202.222	40000	220.673	45000	221.635	52500	197.391	57076.4
366.4	62000	260	35000	203.111	41000	220.673	44000	222.115	52500	197.391	58265.5
367.2	62000	260	34000	203.111	40000	220.673	45000	222.115	52500	197.826	57076.4
367.2	62000	260	36000	203.111	40000	221.635	44000	222.115	52500	197.826	58265.5
367.2	63000	260	35000	203.556	41000	221.635	46000	222.115	53333.3	197.826	58265.5
368.8	62000	261.143	35000	203.556	41000	222.115	46000	222.596	54166.7	197.826	57076.4
368.8	62000	261.143	36000	203.556	41000	222.115	44000	222.596	53333.3	198.696	57076.4
368.8	64000	261.714	35000	204	41000	222.115	45000	223.077	53333.3	198.696	57076.4
369.6	62000	261.714	35000	204	41000	222.115	45000	223.077	52500	199.13	58265.5
369.6	63000	261.714	35000	204	42000	222.596	45000	223.077	52500	199.13	57076.4
369.6	63000	261.714	35000	204	41000	222.596	45000	224.038	52500	199.13	57076.4
370.4	62000	262.286	34000	204.889	40000	223.077	45000	224.038	52500	199.13	58265.5
370.4	62000	262.286	35000	204.889	41000	223.077	46000	224.519	52500	199.565	57076.4
370.4	62000	262.286	35000	205.333	41000	223.077	45000	224.519	52500	199.565	58265.5
371.2	63000	263.429	35000	205.333	42000	224.038	45000	224.519	53333.3	199.565	57076.4
371.2	63000	263.429	35000	205.333	41000	224.038	46000	224.519	53333.3	200.435	58265.5
371.2	63000	264	34000	205.333	41000	224.038	45000	225	52500	200.435	57076.4
372.8	62000	264	35000	205.778	41000	224.519	45000	225	54166.7	200.435	57076.4
372.8	63000	264	34000	205.778	40000	224.519	45000	225.481	53333.3	200.87	58265.5
372.8	62000	264	34000	206.222	40000	224.519	45000	225.481	53333.3	200.87	57076.4
373.6	62000	264.571	35000	206.222	41000	225	44000	225.481	53333.3	200.87	58265.5
373.6	62000	264.571	34000	206.222	41000	225	45000	226.442	52500	201.304	58265.5
373.6	62000	264.571	35000	206.222	41000	225	46000	226.442	52500	201.304	57076.4
374.4	62000	265.143	35000	207.111	41000	225.481	45000	226.442	53333.3	201.304	57076.4
374.4	63000	265.143	35000	207.111	42000	225.481	45000	226.923	53333.3	201.739	57076.4
375.2	63000	265.143	35000	207.556	41000	225.481	45000	226.923	52500	201.739	58265.5
375.2	63000	266.286	34000	207.556	41000	226.442	45000	226.923	53333.3	201.739	57076.4
375.2	64000	266.286	35000	207.556	40000	226.442	44000	227.404	52500	202.609	58265.5
375.2	62000	266.286	34000	207.556	41000	226.923	44000	227.404	53333.3	202.609	58265.5
376.8	62000	266.857	35000	208	41000	226.923	45000	227.885	52500	202.609	58265.5
376.8	62000	266.857	35000	208	40000	226.923	45000	227.885	53333.3	203.043	58265.5
377.6	62000	266.857	35000	208.444	42000	226.923	46000	227.885	53333.3	203.043	58265.5
377.6	62000	267.429	35000	208.444	41000	227.404	46000	227.885	52500	203.043	58265.5
377.6	62000	267.429	35000	208.444	41000	227.404	45000	228.846	53333.3	203.478	58265.5
377.6	63000	267.429	35000	208.444	41000	227.885	45000	228.846	53333.3	203.478	57076.4
378.4	62000	268	34000	209.333	41000	227.885	44000	228.846	52500	203.478	58265.5
378.4	63000	268	34000	209.333	40000	227.885	45000	228.846	52500	203.913	57076.4
379.2	63000	268	35000	209.778	41000	228.846	45000	229.327	52500	203.913	58265.5
379.2	62000	269.143	34000	209.778	41000	228.846	45000	229.327	53333.3	203.913	58265.5
379.2	63000	269.143	34000	209.778	41000	228.846	45000	229.808	52500	204.783	57076.4
380.8	62000	269.143	34000	209.778	42000	229.327	46000	229.808	53333.3	204.783	58265.5
380.8	62000	269.714	35000	210.222	41000	229.327	45000	229.808	53333.3	204.783	57076.4
380.8	62000	269.714	34000	210.222	41000	229.327	44000	230.769	52500	205.217	58265.5
380.8	63000	269.714	33000	210.667	41000	229.808	45000	230.769	53333.3	205.217	57076.4
381.6	63000	270.286	35000	210.667	41000	229.808	44000	230.769	53333.3	205.217	57076.4
381.6	62000	270.286	34000	210.667	41000	229.808	44000	231.25	52500	205.652	58265.5
382.4	62000	270.286	34000	211.556	40000	230.769	44000	231.25	52500	205.652	57076.4
382.4	62000	270.857	35000	211.556	40000	230.769	44000	231.25	52500	205.652	58265.5
382.4	62000	270.857	34000	211.556	42000	231.25	46000	231.731	53333.3	206.087	57076.4
382.4	63000	270.857	34000	211.556	41000	231.25	45000	231.731	52500	206.087	58265.5
384	62000	272	34000	212	41000	231.25	45000	232.212	53333.3	206.087	57076.4
384	62000	272	34000	212	41000	231.25	45000	232.212	52500	206.957	57076.4
384.8	62000	272	34000	212.444	41000	231.731	44000	232.212	52500	206.957	58265.5
384.8	63000	272	33000	212.444	40000	231.731	44000	232.212	52500	206.957	57076.4
384.8	63000	272.571	35000	212.444	40000	232.212	44000	233.173	52500	206.957	58265.5
384.8	62000	272.571	34000	212.444	41000	232.212	45000	233.173	52500	207.391	58265.5
385.6	63000	273.143	34000	213.333	40000	232.212	44000	233.173	52500	207.391	58265.5
385.6	62000	273.143	35000	213.333	40000	232.212	45000	233.654	53333.3	207.826	58265.5
386.4	62000	273.143	34000	213.778	42000	233.173	46000	233.654	53333.3	207.826	57076.4
386.4	62000	273.143	34000	213.778	41000	233.173	44000	233.654	52500	207.826	58265.5
386.4	63000	274.286	34000	213.778	41000	233.654	45000	234.135	53333.3	207.826	57076.4
388	64000	274.286	34000	213.778	41000	233.654	44000	234.135	53333.3	208.696	57076.4
388	63000	274.857	33000	214.222	40000	233.654	45000	234.135	52500	208.696	59454.5
388	62000	274.857	34000	214.222	41000	233.654	44000	234.615	52500	209.13	57076.4
388.8	62000	274.857	34000	214.667	41000	234.135	45000	234.615	52500	209.13	58265.5
388.8	62000	274.857	34000	214.667	40000	234.135	44000	234.615	53333.3	209.13	58265.5
388.8	62000	275.429	34000	214.667	41000	234.615	46000	235.577	52500	209.13	58265.5
389.6	62000	275.429	35000	215.556	42000	234.615	44000	235.577	53333.3	209.565	57076.4
389.6	62000	276	33000	215.556	42000	234.615	46000	236.058	53333.3	209.565	57076.4
389.6	62000	276	33000	215.556	41000	234.615	44000	236.058	52500	210	58265.5
390.4	63000	276	33000	216	42000	235.577	44000	236.058	51666.7	210	57076.4
390.4	63000	277.143	34000	216	41000	235.577	44000	236.058	52500	210	58265.5
390.4	62000	277.143	34000	216	40000	236.058	45000	236.538	52500	210	58265.5
392	62000	277.143	34000	216.444	40000	236.058	44000	236.538	52500	210.87	58265.5
392	62000	277.714	35000	216.444	41000	236.058	45000	236.538	53333.3	210.87	57076.4
392	62000	277.714	33000	216.444	40000	236.058	45000	237.5	53333.3	211.304	58265.5
392.8	62000	277.714	33000	216.889	41000	236.538	44000	237.5	52500	211.304	57076.4
392.8	63000	278.286	34000	216.889	42000	236.538	44000	237.5	52500	211.304	57076.4
392.8	63000	278.286	34000	216.889	43000	236.538	45000	237.981	52500	211.304	57076.4
393.6	62000	278.286	33000	217.778	41000	236.538	45000	237.981	52500	211.739	58265.5
393.6	63000	278.857	33000	217.778	41000	237.5	44000	237.981	52500	211.739	58265.5
393.6	63000	278.857	35000	218.222	41000	237.5	44000	238.462	52500	212.174	58265.5
393.6	63000	278.857	34000	218.222	40000	237.981	44000	238.462	52500	212.174	59454.5
395.2	62000	280	33000	218.222	40000	237.981	44000	238.462	51666.7	212.174	58265.5
395.2	62000	280	34000	218.222	40000	237.981	45000	238.942	53333.3	212.174	58265.5
396	62000	280	33000	218.667	40000	237.981	45000	238.942	53333.3	213.043	57076.4
396	62000	280.571	33000	218.667	41000	238.462	44000	238.942	52500	213.043	57076.4
396	63000	280.571	33000	218.667	42000	238.462	44000	239.904	52500	213.478	57076.4
396	63000	280.571	33000	218.667	41000	238.942	44000	239.904	52500	213.478	57076.4
396.8	62000	281.143	33000	219.556	40000	238.942	44000	239.904	51666.7	213.478	58265.5
396.8	62000	281.143	33000	219.556	40000	238.942	44000	240.385	51666.7	213.913	58265.5
397.6	62000	281.143	34000	220	40000	238.942	45000	240.385	52500	213.913	58265.5
397.6	62000	281.143	33000	220	40000	239.904	45000	240.865	53333.3	213.913	59454.5
397.6	61000	282.286	33000	220	40000	239.904	45000	240.865	52500	213.913	57076.4
397.6	62000	282.286	34000	220	41000	240.385	44000	240.865	52500	214.783	57076.4
399.2	63000	282.857	33000	220.444	40000	240.385	46000	240.865	52500	214.783	57076.4
399.2	62000	282.857	33000	220.444	41000	240.385	45000	241.346	51666.7	215.217	58265.5
400	63000	282.857	33000	220.889	41000	240.385	45000	241.346	51666.7	215.217	57076.4
400	62000	282.857	34000	220.889	40000	240.865	44000	241.346	52500	215.217	57076.4
400	62000	283.429	33000	220.889	40000	240.865	45000	242.308	52500	215.217	59454.5
400	62000	283.429	33000	221.778	41000	241.346	44000	242.308	52500	215.652	57076.4
400.8	62000	284	34000	221.778	41000	241.346	45000	242.308	52500	215.652	58265.5
400.8	62000	284	33000	221.778	41000	241.346	45000	242.788	52500	216.087	57076.4
401.6	62000	284	33000	222.222	40000	241.346	44000	242.788	51666.7	216.087	57076.4
401.6	63000	285.143	33000	222.222	42000	242.308	44000	242.788	52500	216.087	57076.4
401.6	63000	285.143	32000	222.222	42000	242.308	45000	243.269	52500	216.087	57076.4
401.6	62000	285.143	33000	222.667	41000	242.788	45000	243.269	51666.7	216.957	59454.5
403.2	62000	285.714	33000	222.667	41000	242.788	44000	243.75	51666.7	216.957	58265.5
403.2	62000	285.714	33000	223.111	41000	242.788	44000	243.75	52500	217.391	58265.5
404	62000	285.714	33000	223.111	40000	242.788	45000	243.75	53333.3	217.391	58265.5
404	61000	286.286	33000	223.111	40000	243.269	44000	243.75	52500	217.391	57076.4
404	62000	286.286	34000	223.111	40000	243.269	44000	244.712	52500	217.391	57076.4
404	63000	286.286	32000	224	42000	243.75	44000	244.712	53333.3	217.826	58265.5
404.8	62000	286.857	33000	224	41000	243.75	45000	244.712	51666.7	217.826	58265.5
404.8	62000	286.857	33000	224.444	41000	243.75	44000	244.712	51666.7	218.261	57076.4
405.6	62000	286.857	32000	224.444	42000	243.75	44000	245.192	52500	218.261	58265.5
405.6	61000	288	33000	224.444	40000	244.712	45000	245.192	52500	218.261	59454.5
405.6	61000	288	33000	224.444	40000	244.712	44000	245.673	52500	218.261	58265.5
405.6	62000	288	33000	224.889	40000	244.712	44000	245.673	52500	219.13	58265.5
407.2	62000	288.571	33000	224.889	40000	244.712	45000	245.673	53333.3	219.13	58265.5
407.2	62000	288.571	34000	225.333	41000	245.192	44000	245.673	51666.7	219.565	57076.4
407.2	62000	288.571	34000	225.333	42000	245.192	44000	246.635	51666.7	219.565	57076.4
408	63000	289.143	32000	225.333	42000	245.673	44000	246.635	52500	219.565	57076.4
408	62000	289.143	33000	225.333	41000	245.673	45000	247.115	52500	219.565	58265.5
408	62000	289.143	33000	226.222	41000	245.673	44000	247.115	52500	220	57076.4
408.8	62000	289.714	32000	226.222	41000	245.673	44000	247.115	52500	220	59454.5
408.8	62000	289.714	33000	226.222	40000	246.635	44000	247.115	53333.3	220.435	59454.5
408.8	61000	289.714	33000	226.667	40000	246.635	44000	247.596	52500	220.435	58265.5
410.4	61000	290.857	34000	226.667	40000	247.115	45000	247.596	52500	220.435	58265.5
410.4	63000	290.857	33000	226.667	41000	247.115	45000	248.077	52500	221.304	58265.5
410.4	62000	290.857	33000	227.111	41000	247.115	44000	248.077	51666.7	221.304	57076.4
411.2	62000	290.857	32000	227.111	42000	247.115	45000	248.077	51666.7	221.304	57076.4
411.2	63000	291.429	32000	227.111	42000	247.596	44000	248.077	51666.7	221.304	57076.4
411.2	62000	291.429	32000	228	41000	247.596	45000	249.038	51666.7	221.739	57076.4
412	62000	292	33000	228	40000	248.077	44000	249.038	51666.7	221.739	57076.4
412	61000	292	33000	228	40000	248.077	45000	249.519	51666.7	222.174	58265.5
412	62000	292	32000	228.444	40000	248.077	45000	249.519	53333.3	222.174	58265.5
412.8	62000	293.143	32000	228.444	40000	248.077	44000	249.519	51666.7	222.174	58265.5
412.8	62000	293.143	33000	228.444	41000	249.038	44000	250	51666.7	222.174	57076.4
412.8	63000	293.143	33000	228.889	41000	249.038	44000	250	52500	223.043	58265.5
414.4	62000	293.714	32000	228.889	41000	249.519	44000	250	52500	223.043	58265.5
414.4	62000	293.714	32000	229.333	41000	249.519	44000	250.481	51666.7	223.478	58265.5
414.4	62000	293.714	32000	229.333	41000	249.519	44000	250.481	51666.7	223.478	58265.5
415.2	62000	294.286	32000	229.333	40000	249.519	45000	250.481	52500	223.478	58265.5
415.2	61000	294.286	33000	229.333	40000	250	44000	251.442	52500	223.478	58265.5
415.2	61000	294.857	33000	230.222	40000	250	44000	251.442	52500	223.913	58265.5
416	62000	294.857	32000	230.222	41000	250.481	45000	251.442	52500	223.913	58265.5
416	62000	294.857	33000	230.667	40000	250.481	44000	251.442	51666.7	224.348	58265.5
416	62000	294.857	33000	230.667	42000	250.481	44000	251.923	52500	224.348	57076.4
416.8	63000	296	32000	230.667	41000	251.442	46000	251.923	52500	224.348	57076.4
416.8	62000	296	32000	230.667	41000	251.442	45000	251.923	52500	225.217	58265.5
416.8	62000	296.571	32000	231.111	41000	251.442	44000	252.404	52500	225.217	57076.4
418.4	63000	296.571	32000	231.111	40000	251.442	44000	252.404	51666.7	225.217	58265.5
418.4	62000	296.571	32000	231.556	40000	251.923	45000	252.404	52500	225.652	58265.5
418.4	62000	296.571	33000	231.556	40000	251.923	44000	253.365	51666.7	225.652	57076.4
418.4	61000	297.143	33000	231.556	41000	252.404	44000	253.365	51666.7	225.652	59454.5
419.2	63000	297.143	31000	231.556	42000	252.404	44000	253.846	51666.7	226.087	58265.5
419.2	62000	297.714	32000	232.444	41000	252.404	43000	253.846	52500	226.087	57076.4
420	62000	297.714	32000	232.444	41000	252.404	44000	253.846	51666.7	226.087	58265.5
420	62000	297.714	32000	232.444	41000	253.365	44000	253.846	51666.7	226.522	57076.4
420	62000	297.714	32000	232.889	40000	253.365	45000	254.327	52500	226.522	58265.5
420	62000	298.857	32000	232.889	40000	253.846	44000	254.327	51666.7	226.522	57076.4
421.6	61000	298.857	33000	233.333	40000	253.846	44000	254.327	51666.7	227.391	59454.5
421.6	62000	298.857	32000	233.333	40000	253.846	45000	254.808	52500	227.391	59454.5
422.4	61000	299.429	33000	233.333	40000	253.846	44000	254.808	51666.7	227.391	57076.4
422.4	62000	299.429	32000	233.333	41000	254.327	44000	254.808	52500	227.391	58265.5
422.4	62000	299.429	32000	234.222	41000	254.327	44000	255.769	51666.7	227.826	57076.4
422.4	62000	300	32000	234.222	40000	254.808	44000	255.769	51666.7	227.826	58265.5
423.2	62000	300	32000	234.222	41000	254.808	44000	255.769	51666.7	228.261	58265.5
423.2	62000	300	32000	234.667	41000	254.808	44000	256.25	52500	228.261	58265.5
424	62000	301.143	32000	234.667	40000	254.808	45000	256.25	52500	228.261	59454.5
424	62000	301.143	33000	234.667	40000	255.769	44000	256.25	51666.7	229.13	58265.5
424	61000	301.714	32000	235.111	40000	255.769	44000	256.731	51666.7	229.13	58265.5
424	62000	301.714	32000	235.111	40000	256.25	45000	256.731	52500	229.13	59454.5
425.6	61000	301.714	32000	235.111	41000	256.25	43000	256.731	51666.7	229.565	58265.5
425.6	62000	301.714	32000	235.556	41000	256.25	44000	257.212	51666.7	229.565	58265.5
426.4	63000	302.286	31000	235.556	41000	256.25	44000	257.212	51666.7	229.565	57076.4
426.4	62000	302.286	31000	235.556	40000	256.731	45000	257.212	51666.7	230	58265.5
426.4	62000	302.857	32000	236.444	40000	256.731	44000	258.173	51666.7	230	57076.4
426.4	61000	302.857	32000	236.444	40000	257.212	44000	258.173	50833.3	230	58265.5
427.2	62000	302.857	31000	236.444	40000	257.212	43000	258.654	51666.7	230.435	59454.5
427.2	61000	302.857	32000	236.889	40000	257.212	44000	258.654	51666.7	230.435	58265.5
427.2	62000	304	32000	236.889	40000	257.212	44000	258.654	51666.7	230.435	58265.5
428	62000	304	31000	236.889	42000	258.173	44000	258.654	51666.7	231.304	57076.4
428	62000	304.571	31000	237.333	40000	258.173	43000	259.135	51666.7	231.304	58265.5
428	62000	304.571	31000	237.333	40000	258.654	44000	259.135	51666.7	231.304	57076.4
429.6	62000	304.571	31000	237.333	40000	258.654	44000	259.135	50833.3	231.739	58265.5
429.6	61000	304.571	31000	237.778	40000	258.654	45000	259.135	52500	231.739	58265.5
430.4	62000	305.143	31000	237.778	40000	258.654	44000	260.096	51666.7	231.739	58265.5
430.4	61000	305.143	33000	237.778	40000	259.135	44000	260.096	51666.7	232.174	58265.5
430.4	62000	305.714	31000	238.667	42000	259.135	45000	260.577	52500	232.174	59454.5
430.4	62000	305.714	32000	238.667	40000	259.135	43000	260.577	51666.7	232.174	58265.5
431.2	61000	305.714	32000	238.667	41000	260.096	44000	260.577	51666.7	232.609	58265.5
431.2	63000	305.714	31000	239.111	42000	260.096	44000	260.577	52500	232.609	58265.5
431.2	61000	306.857	31000	239.111	40000	260.096	44000	261.058	51666.7	232.609	57076.4
431.2	62000	306.857	31000	239.111	40000	260.577	43000	261.058	50833.3	233.478	58265.5
432.8	62000	307.429	31000	239.556	40000	260.577	44000	261.538	51666.7	233.478	59454.5
432.8	62000	307.429	31000	239.556	40000	260.577	45000	261.538	52500	233.478	59454.5
433.6	61000	307.429	32000	239.556	40000	261.058	44000	261.538	51666.7	233.913	58265.5
433.6	61000	307.429	32000	239.556	40000	261.058	44000	261.538	50833.3	233.913	59454.5
433.6	63000	308	31000	240.444	42000	261.538	43000	262.5	52500	233.913	58265.5
433.6	62000	308	31000	240.444	40000	261.538	43000	262.5	50833.3	234.348	58265.5
434.4	62000	308	31000	240.889	41000	261.538	44000	262.981	51666.7	234.348	58265.5
434.4	62000	308	31000	240.889	41000	261.538	44000	262.981	50833.3	234.348	57076.4
435.2	62000	309.143	31000	240.889	40000	262.5	43000	262.981	51666.7	234.348	57076.4
435.2	62000	309.143	31000	240.889	40000	262.5	44000	262.981	51666.7	235.217	57076.4
435.2	61000	309.714	32000	241.333	40000	262.981	44000	263.462	50833.3	235.217	58265.5
435.2	62000	309.714	31000	241.333	41000	262.981	45000	263.462	52500	235.652	59454.5
436.8	61000	309.714	31000	241.333	40000	262.981	44000	263.942	50833.3	235.652	58265.5
436.8	61000	309.714	31000	241.778	40000	262.981	44000	263.942	51666.7	235.652	58265.5
437.6	63000	310.286	30000	241.778	41000	263.462	45000	263.942	51666.7	235.652	58265.5
437.6	62000	310.286	30000	241.778	40000	263.462	44000	263.942	50833.3	236.087	57076.4
437.6	62000	310.857	31000	242.667	41000	263.942	44000	264.904	51666.7	236.087	58265.5
438.4	62000	310.857	31000	242.667	40000	263.942	44000	264.904	50833.3	236.522	58265.5
438.4	61000	310.857	31000	242.667	40000	263.942	45000	265.385	52500	236.522	59454.5
438.4	61000	310.857	31000	243.111	40000	263.942	44000	265.385	50833.3	236.522	58265.5
439.2	61000	312	32000	243.111	40000	264.904	43000	265.385	51666.7	236.522	59454.5
439.2	62000	312	31000	243.111	41000	264.904	45000	265.385	51666.7	237.391	59454.5
439.2	61000	312.571	31000	243.556	40000	265.385	44000	265.865	50833.3	237.391	57076.4
440.8	61000	312.571	31000	243.556	41000	265.385	44000	265.865	50833.3	237.826	58265.5
440.8	62000	312.571	31000	244	41000	265.385	44000	266.346	52500	237.826	57076.4
440.8	62000	312.571	30000	244	41000	265.865	43000	266.346	50833.3	237.826	57076.4
441.6	62000	313.143	30000	244	40000	265.865	43000	266.346	50833.3	237.826	57076.4
441.6	62000	313.143	32000	244	41000	266.346	43000	267.308	51666.7	238.261	58265.5
441.6	61000	313.714	31000	244.889	41000	266.346	44000	267.308	50833.3	238.261	59454.5
442.4	61000	313.714	31000	244.889	40000	266.346	43000	267.308	51666.7	238.696	58265.5
442.4	61000	313.714	31000	245.333	40000	266.346	44000	267.308	51666.7	238.696	58265.5
443.2	63000	313.714	31000	245.333	41000	267.308	44000	267.788	51666.7	238.696	58265.5
443.2	62000	314.857	30000	245.333	40000	267.308	44000	267.788	50833.3	238.696	57076.4
443.2	62000	314.857	30000	245.333	41000	267.308	44000	268.269	51666.7	239.565	57076.4
443.2	63000	315.429	31000	245.778	40000	267.308	44000	268.269	50833.3	239.565	57076.4
444.8	61000	315.429	30000	245.778	40000	267.788	44000	268.269	50833.3	240	59454.5
444.8	62000	315.429	30000	246.222	40000	267.788	44000	268.269	51666.7	240	58265.5
444.8	61000	315.429	31000	246.222	40000	268.269	44000	269.231	50833.3	240	58265.5
444.8	62000	316	30000	246.222	41000	268.269	44000	269.231	51666.7	240	59454.5
445.6	62000	316	30000	246.222	40000	268.269	44000	269.231	51666.7	240.435	58265.5
445.6	61000	316.571	30000	247.111	41000	268.269	44000	269.712	51666.7	240.435	58265.5
446.4	63000	316.571	30000	247.111	41000	269.231	44000	269.712	51666.7	240.87	57076.4
446.4	62000	316.571	30000	247.111	40000	269.231	44000	269.712	50000	240.87	58265.5
446.4	62000	316.571	29000	247.111	40000	269.712	44000	270.192	50833.3	240.87	58265.5
448	62000	317.714	31000	247.556	40000	269.712	44000	270.192	50833.3	240.87	58265.5
448	61000	317.714	30000	247.556	40000	269.712	44000	270.673	50833.3	241.739	59454.5
448	61000	317.714	31000	248	40000	270.192	43000	270.673	51666.7	241.739	57076.4
448.8	61000	318.286	30000	248	40000	270.192	44000	270.673	51666.7	241.739	58265.5
448.8	62000	318.286	30000	248	41000	270.192	44000	270.673	50833.3	242.174	58265.5
448.8	62000	318.286	30000	248	40000	270.673	44000	271.635	50833.3	242.174	58265.5
449.6	62000	318.857	30000	248.889	41000	270.673	44000	271.635	50833.3	242.174	57076.4
449.6	62000	318.857	30000	248.889	41000	270.673	43000	272.115	51666.7	242.609	57076.4
449.6	62000	318.857	30000	249.333	40000	271.635	43000	272.115	50833.3	242.609	59454.5
450.4	61000	320	30000	249.333	40000	271.635	43000	272.115	50833.3	242.609	58265.5
450.4	62000	320	30000	249.333	40000	271.635	44000	272.115	51666.7	242.609	58265.5
450.4	61000	320	29000	249.333	40000	272.115	44000	272.596	51666.7	243.478	59454.5
452	61000	320.571	30000	249.778	40000	272.115	43000	272.596	50833.3	243.478	57076.4
452	60000	320.571	29000	249.778	40000	272.115	44000	273.077	51666.7	243.913	57076.4
452	63000	320.571	29000	250.222	41000	272.596	44000	273.077	52500	243.913	57076.4
452.8	61000	321.143	29000	250.222	40000	272.596	43000	273.077	50833.3	243.913	58265.5
452.8	62000	321.143	29000	250.222	40000	272.596	43000	274.038	50833.3	243.913	58265.5
452.8	63000	321.143	30000	250.222	40000	273.077	43000	274.038	50833.3	244.348	57076.4
453.6	62000	321.714	29000	251.111	40000	273.077	43000	274.038	50833.3	244.348	59454.5
453.6	61000	321.714	29000	251.111	39000	273.077	43000	274.519	51666.7	244.783	58265.5
454.4	62000	321.714	30000	251.556	40000	274.038	44000	274.519	51666.7	244.783	58265.5
454.4	61000	322.857	29000	251.556	41000	274.038	44000	274.519	50833.3	244.783	58265.5
454.4	61000	322.857	30000	251.556	40000	274.038	44000	275	50833.3	245.652	58265.5
454.4	62000	322.857	29000	251.556	40000	274.519	44000	275	51666.7	245.652	58265.5
456	63000	323.429	29000	252	42000	274.519	43000	275	50833.3	245.652	57076.4
456	62000	323.429	29000	252	40000	274.519	44000	275	50833.3	246.087	58265.5
456.8	62000	323.429	29000	252.444	40000	275	43000	275.962	50833.3	246.087	58265.5
456.8	63000	324	29000	252.444	41000	275	43000	275.962	50000	246.087	58265.5
456.8	60000	324	29000	252.444	40000	275	44000	276.442	50833.3	246.522	59454.5
456.8	62000	324	29000	252.444	40000	275	44000	276.442	50833.3	246.522	58265.5
457.6	61000	324.571	29000	253.333	40000	275.962	44000	276.442	51666.7	246.522	58265.5
457.6	62000	324.571	29000	253.333	41000	275.962	44000	276.442	51666.7	246.957	57076.4
457.6	61000	324.571	29000	253.778	40000	276.442	43000	276.923	50833.3	246.957	58265.5
459.2	62000	325.714	29000	253.778	41000	276.442	43000	276.923	50833.3	246.957	58265.5
459.2	61000	325.714	29000	253.778	40000	276.442	43000	277.404	51666.7	246.957	57076.4
459.2	62000	325.714	28000	254.222	40000	276.923	44000	277.404	50833.3	247.826	58265.5
460	62000	326.286	29000	254.222	40000	276.923	44000	277.404	50000	247.826	58265.5
460	62000	326.286	29000	254.222	39000	276.923	43000	277.404	50833.3	248.261	58265.5
460	61000	326.286	29000	254.222	40000	277.404	45000	278.365	51666.7	248.261	57076.4
460.8	61000	326.286	29000	255.111	39000	277.404	43000	278.365	50000	248.261	58265.5
460.8	61000	326.857	29000	255.111	39000	277.404	43000	278.846	50000	248.261	57076.4
461.6	62000	326.857	29000	255.556	41000	278.365	43000	278.846	50833.3	248.696	58265.5
461.6	61000	326.857	28000	255.556	40000	278.365	43000	278.846	50833.3	248.696	59454.5
461.6	62000	328	28000	255.556	40000	278.365	43000	278.846	50833.3	248.696	58265.5
461.6	62000	328	28000	255.556	41000	278.846	44000	279.327	50000	249.565	58265.5
463.2	61000	328	28000	256	40000	278.846	43000	279.327	50833.3	249.565	59454.5
463.2	61000	328.571	29000	256	40000	278.846	43000	279.808	50833.3	249.565	58265.5
464	61000	328.571	29000	256.444	39000	279.327	43000	279.808	50833.3	250	58265.5
464	61000	328.571	28000	256.444	40000	279.327	44000	280.769	51666.7	250	58265.5
464	61000	329.143	28000	256.444	40000	279.327	43000	280.769	50833.3	250	58265.5
464	62000	329.143	28000	256.444	40000	279.808	43000	281.25	50000	250.435	58265.5
464.8	61000	329.714	28000	257.333	41000	279.808	43000	281.25	50000	250.435	58265.5
464.8	61000	329.714	28000	257.333	40000	279.808	43000	281.25	50000	250.435	59454.5
465.6	62000	329.714	28000	257.778	40000	280.769	43000	281.731	50833.3	250.87	58265.5
465.6	62000	329.714	29000	257.778	40000	280.769	43000	281.731	50000	250.87	58265.5
465.6	61000	330.857	28000	257.778	40000	281.25	43000	281.731	50833.3	250.87	59454.5
465.6	61000	330.857	28000	257.778	40000	281.25	43000	281.731	50833.3	251.739	58265.5
467.2	60000	331.429	28000	258.222	40000	281.25	43000	282.692	50833.3	251.739	58265.5
467.2	61000	331.429	28000	258.222	41000	281.25	43000	282.692	50833.3	251.739	57076.4
468	61000	331.429	28000	258.667	40000	281.731	43000	283.173	50833.3	252.174	58265.5
468	62000	331.429	27000	258.667	40000	281.731	43000	283.173	50833.3	252.174	58265.5
468	63000	332	28000	258.667	41000	281.731	43000	283.173	50000	252.174	58265.5
468	61000	332	27000	259.556	39000	281.731	44000	283.173	50833.3	252.609	58265.5
468.8	62000	332.571	27000	259.556	40000	282.692	43000	283.654	50833.3	252.609	58265.5
468.8	61000	332.571	29000	259.556	39000	282.692	44000	283.654	50833.3	252.609	58265.5
468.8	61000	332.571	27000	260	40000	283.173	44000	284.135	50833.3	253.043	58265.5
470.4	61000	332.571	27000	260	40000	283.173	43000	284.135	50000	253.043	58265.5
470.4	61000	333.714	27000	260	40000	283.173	43000	284.135	50000	253.043	58265.5
471.2	62000	333.714	28000	260.444	42000	283.173	42000	284.135	50833.3	253.913	57076.4
471.2	61000	334.286	27000	260.444	40000	283.654	43000	285.096	50833.3	253.913	59454.5
471.2	62000	334.286	27000	260.444	41000	283.654	42000	285.096	50000	253.913	58265.5
471.2	62000	334.286	28000	260.444	40000	284.135	43000	285.577	50000	254.348	58265.5
472	61000	334.857	28000	261.333	40000	284.135	44000	285.577	50833.3	254.348	58265.5
472	61000	334.857	27000	261.333	40000	284.135	43000	285.577	51666.7	254.348	58265.5
472.8	60000	334.857	28000	261.778	40000	284.135	43000	286.058	50000	254.783	58265.5
472.8	61000	334.857	27000	261.778	41000	285.096	43000	286.058	50000	254.783	57076.4
472.8	60000	336	27000	261.778	40000	285.096	43000	286.058	50000	254.783	58265.5
472.8	62000	336	27000	261.778	41000	285.577	43000	286.538	50833.3	255.652	58265.5
474.4	61000	336.571	27000	262.222	41000	285.577	44000	286.538	50000	255.652	58265.5
474.4	62000	336.571	27000	262.222	40000	285.577	44000	286.538	51666.7	255.652	59454.5
475.2	62000	336.571	27000	262.667	41000	285.577	42000	287.5	50000	256.087	58265.5
475.2	60000	336.571	28000	262.667	40000	286.058	43000	287.5	50833.3	256.087	58265.5
475.2	61000	337.143	27000	262.667	39000	286.058	43000	287.5	50833.3	256.087	59454.5
475.2	61000	337.143	27000	262.667	40000	286.538	42000	287.981	50833.3	256.522	58265.5
476	61000	337.714	27000	263.556	40000	286.538	42000	287.981	50000	256.522	57076.4
476	61000	337.714	26000	263.556	40000	286.538	42000	287.981	50000	256.957	58265.5
476.8	61000	337.714	26000	264	40000	286.538	44000	288.462	50833.3	256.957	58265.5
476.8	62000	337.714	27000	264	41000	287.5	43000	288.462	51666.7	256.957	57076.4
476.8	62000	338.857	26000	264	41000	287.5	43000	288.462	50833.3	256.957	58265.5
476.8	61000	338.857	27000	264.444	40000	287.981	43000	288.942	50000	257.826	59454.5
478.4	61000	339.429	26000	264.444	40000	287.981	42000	288.942	50000	257.826	58265.5
478.4	61000	339.429	27000	264.444	40000	287.981	43000	288.942	50000	257.826	58265.5
479.2	61000	339.429	27000	264.889	40000	287.981	44000	289.904	50833.3	258.261	58265.5
479.2	61000	339.429	26000	264.889	39000	288.462	43000	289.904	50000	258.261	58265.5
479.2	61000	340	27000	264.889	40000	288.462	43000	289.904	50000	258.261	58265.5
479.2	61000	340	25000	265.778	40000	288.942	43000	289.904	50000	258.696	57076.4
480	61000	340.571	26000	265.778	40000	288.942	43000	290.385	50000	258.696	58265.5
480	62000	340.571	26000	266.222	41000	288.942	42000	290.385	50000	258.696	58265.5
480.8	62000	340.571	27000	266.222	40000	288.942	42000	290.865	50000	259.13	58265.5
480.8	61000	340.571	27000	266.222	40000	289.904	43000	290.865	50000	259.13	59454.5
480.8	61000	341.714	27000	266.222	40000	289.904	42000	290.865	50833.3	259.13	58265.5
480.8	61000	341.714	27000	266.667	39000	289.904	43000	290.865	50000	260	58265.5
482.4	62000	342.286	25000	266.667	40000	290.385	42000	291.827	50000	260	58265.5
482.4	61000	342.286	26000	267.111	39000	290.385	43000	291.827	50000	260.435	59454.5
482.4	62000	342.286	26000	267.111	39000	290.385	42000	292.308	50000	260.435	58265.5
483.2	62000	342.286	25000	267.111	39000	290.865	42000	292.308	50000	260.435	58265.5
483.2	61000	342.857	25000	267.111	40000	290.865	43000	292.308	50000	260.435	59454.5
483.2	61000	342.857	26000	268	40000	290.865	42000	292.308	50833.3	260.87	58265.5
484	61000	343.429	26000	268	39000	290.865	43000	292.788	50000	260.87	58265.5
484	61000	343.429	26000	268	40000	291.827	43000	292.788	50000	261.304	58265.5
484	61000	343.429	27000	268.444	39000	291.827	43000	293.269	50833.3	261.304	57076.4
485.6	61000	344.571	26000	268.444	39000	292.308	42000	293.269	50000	261.304	57076.4
485.6	63000	344.571	25000	268.444	40000	292.308	42000	293.269	50000	261.304	58265.5
485.6	62000	344.571	26000	268.889	39000	292.308	43000	293.269	50000	262.174	58265.5
486.4	61000	344.571	25000	268.889	40000	292.308	42000	294.231	50833.3	262.174	58265.5
486.4	62000	345.143	26000	268.889	41000	292.788	42000	294.231	49166.7	262.174	58265.5
486.4	60000	345.143	25000	269.778	40000	292.788	43000	294.712	50000	262.609	59454.5
487.2	60000	345.714	26000	269.778	40000	293.269	42000	294.712	50833.3	262.609	58265.5
487.2	61000	345.714	27000	270.222	40000	293.269	43000	294.712	50000	262.609	58265.5
487.2	61000	345.714	26000	270.222	39000	293.269	43000	294.712	50000	263.043	58265.5
488	61000	345.714	25000	270.222	39000	293.269	43000	295.192	50000	263.043	57076.4
488	61000	346.857	26000	270.222	39000	294.231	43000	295.192	50000	263.043	57076.4
488	61000	346.857	25000	270.667	40000	294.231	42000	295.673	50000	263.913	58265.5
488	61000	347.429	25000	270.667	40000	294.712	43000	295.673	50833.3	263.913	58265.5
489.6	61000	347.429	25000	271.111	40000	294.712	42000	295.673	50833.3	263.913	58265.5
489.6	61000	347.429	25000	271.111	40000	294.712	42000	295.673	50000	264.348	59454.5
490.4	61000	347.429	25000	271.111	40000	294.712	43000	296.635	50000	264.348	59454.5
490.4	61000	348	26000	271.111	39000	295.192	42000	296.635	50000	264.348	58265.5
490.4	60000	348	26000	272	39000	295.192	43000	297.115	50000	264.783	57076.4
491.2	62000	348.571	25000	272	39000	295.673	42000	297.115	50000	264.783	58265.5
491.2	61000	348.571	25000	272.444	39000	295.673	43000	297.115	50000	264.783	57076.4
491.2	61000	348.571	25000	272.444	40000	295.673	42000	297.115	50000	265.217	57076.4
492	62000	348.571	24000	272.444	40000	295.673	42000	297.596	50000	265.217	58265.5
492	61000	349.714	25000	272.444	39000	296.635	43000	297.596	50000	265.217	59454.5
492	61000	349.714	25000	272.889	39000	296.635	42000	297.596	50833.3	266.087	58265.5
492	60000	350.286	25000	272.889	40000	297.115	42000	298.558	50000	266.087	58265.5
493.6	61000	350.286	25000	273.333	39000	297.115	43000	298.558	50000	266.522	58265.5
493.6	61000	350.286	24000	273.333	40000	297.115	42000	299.038	50833.3	266.522	58265.5
494.4	61000	350.857	25000	273.333	39000	297.596	43000	299.038	50000	266.522	58265.5
494.4	62000	350.857	24000	273.333	39000	297.596	42000	299.038	50000	266.522	58265.5
494.4	61000	350.857	25000	274.222	39000	297.596	42000	299.038	50000	266.957	57076.4
494.4	61000	351.429	25000	274.222	40000	297.596	42000	299.519	50833.3	266.957	58265.5
495.2	61000	351.429	25000	274.667	41000	298.558	42000	299.519	50833.3	267.391	59454.5
495.2	61000	351.429	24000	274.667	40000	298.558	42000	299.519	49166.7	267.391	58265.5
495.2	60000	352.571	25000	274.667	40000	299.038	43000	300	50000	267.391	58265.5
496.8	60000	352.571	25000	274.667	40000	299.038	42000	300	50000	267.391	58265.5
496.8	61000	352.571	24000	275.111	39000	299.038	42000	300	50000	268.261	59454.5
496.8	60000	353.143	25000	275.111	39000	299.038	42000	300.962	49166.7	268.261	58265.5
497.6	61000	353.143	24000	275.111	40000	299.038	42000	300.962	50000	268.696	58265.5
497.6	62000	353.143	24000	276	41000	299.519	42000	300.962	50000	268.696	57076.4
497.6	60000	353.714	24000	276	40000	299.519	43000	301.442	50000	268.696	58265.5
498.4	61000	353.714	24000	276	40000	300	42000	301.442	50000	269.13	58265.5
498.4	61000	353.714	25000	276.444	40000	300	42000	301.442	50000	269.13	58265.5
499.2	61000	353.714	24000	276.444	39000	300	43000	301.923	50000	269.13	59454.5
499.2	61000	354.857	25000	276.444	39000	300.962	42000	301.923	50000	269.13	57076.4
499.2	61000	354.857	24000	276.889	39000	300.962	42000	301.923	50000	270	58265.5
499.2	62000	355.429	24000	276.889	39000	301.442	42000	302.404	50000	270	57076.4
500.8	61000	355.429	24000	277.333	40000	301.442	43000	302.404	50000	270.435	58265.5
500.8	61000	355.429	24000	277.333	40000	301.442	42000	302.404	50000	270.435	57076.4
501.6	61000	355.429	23000	277.333	40000	301.442	42000	303.365	49166.7	270.435	59454.5
501.6	61000	356	23000	277.333	40000	301.923	43000	303.365	50000	270.435	59454.5
501.6	61000	356	24000	278.222	39000	301.923	42000	303.365	50000	270.87	58265.5
501.6	60000	356.571	24000	278.222	39000	302.404	42000	303.846	50000	270.87	59454.5
502.4	61000	356.571	23000	278.667	38000	302.404	43000	303.846	50000	271.304	58265.5
502.4	61000	356.571	24000	278.667	39000	302.404	42000	303.846	50000	271.304	58265.5
502.4	61000	357.714	24000	278.667	39000	302.404	42000	304.327	49166.7	271.304	58265.5
503.2	62000	357.714	23000	278.667	40000	303.365	42000	304.327	50000	271.304	57076.4
503.2	61000	357.714	23000	279.111	39000	303.365	43000	304.327	50000	272.174	58265.5
503.2	61000	358.286	23000	279.111	40000	303.365	42000	304.808	50000	272.174	58265.5
504.8	60000	358.286	23000	279.556	40000	303.846	42000	304.808	50000	272.609	59454.5
504.8	61000	358.286	23000	279.556	39000	303.846	41000	304.808	50000	272.609	59454.5
504.8	60000	358.857	24000	279.556	40000	304.327	42000	305.769	50000	272.609	58265.5
505.6	60000	358.857	24000	279.556	39000	304.327	42000	305.769	50000	273.043	59454.5
505.6	62000	358.857	23000	280.444	38000	304.327	44000	305.769	50000	273.043	58265.5
505.6	60000	359.429	23000	280.444	39000	304.808	42000	306.25	50000	273.043	58265.5
506.4	61000	359.429	23000	280.889	40000	304.808	42000	306.25	50000	273.478	58265.5
506.4	61000	359.429	23000	280.889	40000	304.808	43000	306.25	50000	273.478	58265.5
506.4	62000	360.571	23000	280.889	39000	304.808	43000	306.731	50000	273.478	59454.5
507.2	60000	360.571	23000	280.889	40000	305.769	42000	306.731	50000	274.348	58265.5
507.2	60000	361.143	24000	281.333	39000	305.769	42000	306.731	50000	274.348	58265.5
507.2	62000	361.143	23000	281.333	38000	305.769	43000	306.731	50000	274.348	59454.5
508.8	60000	361.143	23000	281.333	38000	305.769	41000	307.692	49166.7	274.783	58265.5
508.8	61000	361.143	24000	281.778	39000	306.25	42000	307.692	50000	274.783	57076.4
508.8	61000	361.714	23000	281.778	40000	306.25	42000	308.173	49166.7	274.783	57076.4
508.8	61000	361.714	23000	281.778	39000	306.731	41000	308.173	50000	275.217	58265.5
509.6	62000	362.286	22000	282.667	40000	306.731	42000	308.173	49166.7	275.217	57076.4
509.6	61000	362.286	23000	282.667	40000	306.731	42000	308.173	50000	275.217	59454.5
510.4	61000	362.286	23000	282.667	39000	307.692	43000	308.654	50000	275.652	59454.5
510.4	60000	362.286	23000	282.667	39000	307.692	43000	308.654	50000	275.652	58265.5
510.4	60000	363.429	23000	283.111	39000	307.692	42000	309.135	49166.7	275.652	58265.5
510.4	61000	363.429	23000	283.111	39000	308.173	42000	309.135	48333.3	276.522	58265.5
512	61000	363.429	23000	283.556	38000	308.173	41000	309.135	50000	276.522	57076.4
512	61000	364	23000	283.556	40000	308.173	42000	309.135	50000	276.522	58265.5
512.8	61000	364	22000	283.556	40000	308.654	41000	310.096	49166.7	276.522	59454.5
512.8	61000	364	22000	283.556	39000	308.654	42000	310.096	49166.7	276.957	58265.5
512.8	61000	364.571	23000	284.444	39000	309.135	42000	310.577	49166.7	276.957	58265.5
512.8	60000	364.571	24000	284.444	38000	309.135	41000	310.577	49166.7	277.391	59454.5
513.6	61000	364.571	23000	284.889	39000	310.096	42000	310.577	49166.7	277.391	59454.5
513.6	60000	365.714	23000	284.889	38000	310.096	42000	310.577	50000	277.391	58265.5
514.4	60000	365.714	23000	284.889	39000	310.577	41000	311.058	50000	277.391	58265.5
514.4	61000	365.714	22000	284.889	40000	310.577	41000	311.058	49166.7	278.261	58265.5
514.4	60000	366.286	22000	285.333	39000	310.577	42000	311.538	49166.7	278.261	58265.5
514.4	61000	366.286	22000	285.333	39000	310.577	42000	311.538	50833.3	278.696	58265.5
516	61000	366.286	23000	285.778	39000	311.058	42000	311.538	49166.7	278.696	57076.4
516	61000	366.286	22000	285.778	39000	311.058	42000	312.5	49166.7	278.696	59454.5
516	60000	366.857	23000	285.778	38000	311.538	43000	312.5	50000	278.696	58265.5
516.8	61000	366.857	23000	285.778	38000	311.538	42000	312.5	49166.7	279.13	58265.5
516.8	61000	367.429	23000	286.667	40000	311.538	42000	312.5	49166.7	279.13	59454.5
516.8	61000	367.429	22000	286.667	38000	311.538	42000	312.5	49166.7	279.565	57076.4
517.6	60000	367.429	22000	287.111	40000	312.5	41000	312.981	49166.7	279.565	58265.5
517.6	62000	367.429	22000	287.111	39000	312.5	41000	312.981	49166.7	279.565	57076.4
518.4	60000	368.571	21000	287.111	39000	312.5	42000	313.462	49166.7	279.565	58265.5
518.4	61000	368.571	22000	287.111	39000	312.981	43000	313.462	50000	280.435	58265.5
518.4	62000	369.143	23000	287.556	38000	312.981	41000	313.462	49166.7	280.435	58265.5
520	60000	369.143	22000	287.556	39000	312.981	42000	314.423	49166.7	280.87	59454.5
520	61000	369.143	22000	288	38000	313.462	42000	314.423	50000	280.87	57076.4
520	60000	369.143	23000	288	38000	313.462	41000	314.423	48333.3	280.87	58265.5
520	61000	369.714	22000	288	39000	313.462	42000	314.904	49166.7	280.87	57076.4
520.8	60000	369.714	22000	288	39000	314.423	41000	314.904	49166.7	281.304	58265.5
520.8	61000	370.286	21000	288.889	39000	314.423	42000	314.904	50000	281.304	58265.5
521.6	61000	370.286	23000	288.889	39000	314.423	41000	315.385	49166.7	281.739	58265.5
521.6	61000	370.286	22000	288.889	38000	314.904	42000	315.385	50000	281.739	59454.5
521.6	60000	370.286	21000	289.333	38000	314.904	41000	315.385	50000	281.739	58265.5
521.6	60000	371.429	23000	289.333	38000	314.904	42000	315.865	50000	281.739	58265.5
523.2	61000	371.429	22000	289.333	39000	315.385	42000	315.865	49166.7	282.609	59454.5
523.2	60000	371.429	22000	289.778	38000	315.385	42000	315.865	49166.7	282.609	58265.5
524	60000	372	21000	289.778	38000	315.865	41000	316.827	48333.3	282.609	57076.4
524	62000	372	22000	289.778	39000	315.865	42000	316.827	50000	283.043	58265.5
524	61000	372	21000	289.778	38000	315.865	42000	317.308	48333.3	283.043	58265.5
524	61000	372.571	21000	290.667	39000	315.865	41000	317.308	50000	283.043	58265.5
524.8	61000	372.571	22000	290.667	39000	316.827	41000	317.308	49166.7	283.478	58265.5
524.8	60000	372.571	21000	291.111	38000	316.827	42000	317.308	50000	283.478	59454.5
525.6	61000	372.571	22000	291.111	38000	317.308	41000	317.788	50000	283.478	58265.5
525.6	60000	373.714	22000	291.111	38000	317.308	42000	317.788	48333.3	283.478	58265.5
525.6	61000	373.714	21000	291.556	39000	317.308	41000	317.788	49166.7	284.348	58265.5
525.6	60000	374.286	21000	291.556	39000	317.308	42000	318.269	48333.3	284.348	58265.5
527.2	61000	374.286	21000	291.556	38000	317.788	41000	318.269	49166.7	284.783	58265.5
527.2	62000	374.286	21000	292	40000	317.788	41000	318.269	49166.7	284.783	57076.4
528	60000	374.286	21000	292	38000	318.269	42000	319.231	49166.7	284.783	59454.5
528	61000	374.857	21000	292	38000	318.269	42000	319.231	50000	284.783	58265.5
528	60000	374.857	22000	292	38000	318.269	41000	319.231	49166.7	285.217	58265.5
528	60000	375.429	21000	292.889	38000	319.231	41000	319.712	49166.7	285.217	59454.5
528.8	60000	375.429	21000	292.889	38000	319.231	41000	319.712	48333.3	285.652	58265.5
528.8	60000	375.429	22000	293.333	38000	319.231	42000	319.712	49166.7	285.652	58265.5
529.6	60000	375.429	21000	293.333	39000	319.712	40000	320.192	49166.7	285.652	57076.4
529.6	60000	376.571	21000	293.333	38000	319.712	41000	320.192	50000	285.652	59454.5
529.6	61000	376.571	21000	293.333	39000	319.712	41000	320.192	48333.3	286.522	58265.5
531.2	62000	377.143	22000	293.778	39000	320.192	41000	320.192	49166.7	286.522	58265.5
531.2	61000	377.143	21000	293.778	38000	320.192	42000	321.154	49166.7	286.957	59454.5
531.2	61000	377.143	21000	294.222	38000	320.192	41000	321.154	50000	286.957	58265.5
532	61000	377.714	22000	294.222	38000	320.192	41000	321.635	49166.7	286.957	58265.5
532	60000	377.714	21000	294.222	39000	321.154	42000	321.635	49166.7	286.957	58265.5
532	60000	377.714	21000	294.222	38000	321.154	41000	321.635	49166.7	287.391	58265.5
532.8	60000	378.286	21000	295.111	39000	321.635	41000	322.115	48333.3	287.391	58265.5
532.8	61000	378.286	21000	295.111	39000	321.635	41000	322.115	48333.3	287.826	57076.4
532.8	60000	378.286	21000	295.556	38000	321.635	41000	322.115	49166.7	287.826	59454.5
532.8	61000	379.429	20000	295.556	38000	321.635	42000	322.596	50000	287.826	57076.4
534.4	61000	379.429	21000	295.556	38000	322.115	41000	322.596	48333.3	287.826	58265.5
534.4	60000	379.429	20000	295.556	38000	322.115	42000	322.596	49166.7	288.696	58265.5
535.2	60000	380	21000	296	38000	322.596	41000	323.558	49166.7	288.696	58265.5
535.2	60000	380	21000	296	37000	322.596	41000	323.558	48333.3	289.13	58265.5
535.2	60000	380	21000	296	40000	322.596	42000	324.038	49166.7	289.13	57076.4
535.2	60000	380.571	21000	296.889	38000	323.558	41000	324.038	48333.3	289.13	58265.5
536	61000	380.571	20000	296.889	39000	323.558	41000	324.038	49166.7	289.565	57076.4
536	61000	380.571	21000	297.333	39000	323.558	41000	324.038	48333.3	289.565	58265.5
536.8	61000	380.571	20000	297.333	38000	324.038	42000	324.519	49166.7	289.565	59454.5
536.8	60000	381.714	21000	297.333	38000	324.038	42000	324.519	48333.3	289.565	58265.5
536.8	62000	381.714	21000	297.333	38000	324.038	40000	325	49166.7	290.435	58265.5
538.4	60000	382.286	20000	297.778	38000	324.519	42000	325	49166.7	290.435	58265.5
538.4	60000	382.286	21000	297.778	37000	324.519	41000	325	48333.3	290.435	58265.5
538.4	60000	382.286	20000	297.778	38000	324.519	40000	325.962	48333.3	290.87	58265.5
539.2	60000	382.286	21000	298.222	39000	325	41000	325.962	48333.3	290.87	57076.4
539.2	60000	382.857	20000	298.222	38000	325	41000	325.962	50000	290.87	59454.5
539.2	61000	382.857	20000	298.222	38000	325	41000	326.442	48333.3	291.304	58265.5
540	62000	382.857	21000	299.111	39000	325.962	41000	326.442	48333.3	291.304	58265.5
540	60000	383.429	20000	299.111	38000	325.962	42000	326.442	49166.7	291.304	58265.5
540.8	61000	383.429	21000	299.556	38000	325.962	40000	326.442	50000	291.739	58265.5
540.8	61000	383.429	21000	299.556	38000	326.442	41000	326.923	48333.3	291.739	58265.5
540.8	60000	384.571	20000	299.556	37000	326.442	41000	326.923	49166.7	291.739	57076.4
540.8	60000	384.571	21000	299.556	38000	326.442	40000	327.404	48333.3	292.609	58265.5
542.4	60000	384.571	19000	300	37000	326.923	40000	327.404	48333.3	292.609	57076.4
542.4	60000	385.143	20000	300	39000	326.923	41000	327.404	49166.7	292.609	57076.4
543.2	60000	385.143	20000	300.444	38000	326.923	42000	327.404	48333.3	293.043	58265.5
543.2	61000	385.143	20000	300.444	38000	327.404	42000	328.365	49166.7	293.043	58265.5
543.2	62000	385.714	21000	300.444	39000	327.404	41000	328.365	48333.3	293.043	58265.5
543.2	61000	385.714	20000	300.444	38000	327.404	40000	328.365	49166.7	293.478	58265.5
544	61000	385.714	20000	301.333	37000	328.365	40000	328.846	49166.7	293.478	58265.5
544	60000	386.286	20000	301.333	38000	328.365	40000	328.846	48333.3	293.478	57076.4
544.8	60000	386.286	20000	301.778	38000	328.365	42000	328.846	48333.3	293.913	57076.4
544.8	60000	386.286	20000	301.778	38000	328.846	42000	329.327	48333.3	293.913	58265.5
544.8	60000	387.429	20000	301.778	38000	328.846	42000	329.327	48333.3	293.913	57076.4
544.8	61000	387.429	21000	301.778	39000	328.846	41000	329.327	48333.3	294.783	57076.4
546.4	60000	388	20000	302.222	37000	329.327	41000	330.288	49166.7	294.783	58265.5
546.4	60000	388	20000	302.222	38000	329.327	41000	330.288	48333.3	295.217	58265.5
546.4	61000	388	20000	302.667	37000	329.327	40000	330.769	48333.3	295.217	58265.5
546.4	60000	388	20000	302.667	38000	330.288	41000	330.769	48333.3	295.217	57076.4
547.2	60000	388.571	20000	302.667	38000	330.288	41000	330.769	48333.3	295.217	58265.5
547.2	60000	388.571	19000	302.667	37000	330.288	40000	330.769	48333.3	295.652	58265.5
548	60000	388.571	20000	303.556	39000	330.769	41000	331.25	48333.3	295.652	57076.4
548	60000	389.143	20000	303.556	39000	330.769	40000	331.25	48333.3	295.652	59454.5
548	60000	389.143	19000	303.556	39000	330.769	41000	331.731	49166.7	296.087	58265.5
549.6	61000	389.143	21000	304	39000	330.769	40000	331.731	48333.3	296.087	57076.4
549.6	60000	390.286	20000	304	38000	331.25	40000	331.731	49166.7	296.087	58265.5
549.6	60000	390.286	19000	304	38000	331.25	42000	331.731	48333.3	296.957	58265.5
550.4	60000	390.286	20000	304.444	37000	331.731	41000	332.692	48333.3	296.957	58265.5
550.4	60000	390.286	19000	304.444	38000	331.731	40000	332.692	48333.3	296.957	58265.5
550.4	59000	390.857	19000	304.444	38000	331.731	40000	333.173	48333.3	296.957	58265.5
551.2	60000	390.857	19000	305.333	39000	331.731	41000	333.173	48333.3	297.391	58265.5
551.2	61000	391.429	19000	305.333	39000	332.692	40000	333.173	48333.3	297.391	58265.5
551.2	61000	391.429	19000	305.333	38000	332.692	40000	333.173	48333.3	297.826	58265.5
552	61000	391.429	19000	305.778	38000	333.173	40000	333.654	49166.7	297.826	58265.5
552	60000	392.571	20000	305.778	39000	333.173	40000	333.654	48333.3	297.826	58265.5
552	60000	392.571	19000	305.778	37000	333.173	41000	334.135	49166.7	297.826	59454.5
553.6	60000	392.571	19000	306.222	37000	333.173	40000	334.135	48333.3	298.696	57076.4
553.6	60000	393.143	20000	306.222	38000	333.654	41000	334.135	48333.3	298.696	58265.5
553.6	61000	393.143	19000	306.667	38000	333.654	41000	335.096	48333.3	299.13	57076.4
554.4	60000	393.143	19000	306.667	38000	333.654	41000	335.096	47500	299.13	58265.5
554.4	60000	393.714	19000	306.667	39000	334.135	41000	335.096	48333.3	299.13	57076.4
554.4	61000	393.714	20000	306.667	39000	334.135	40000	335.577	49166.7	299.13	58265.5
555.2	61000	393.714	19000	307.556	37000	334.135	40000	335.577	48333.3	299.565	59454.5
555.2	61000	394.286	19000	307.556	38000	335.096	41000	336.058	48333.3	299.565	58265.5
556	60000	394.286	21000	308	38000	335.096	41000	336.058	48333.3	300	58265.5
556	60000	394.286	19000	308	37000	335.096	40000	337.019	48333.3	300	58265.5
556	60000	395.429	19000	308	37000	335.577	40000	337.019	49166.7	300	58265.5
556	60000	395.429	19000	308	38000	335.577	40000	337.5	49166.7	300.87	57076.4
557.6	60000	396	19000	308.444	39000	335.577	40000	337.5	48333.3	300.87	58265.5
557.6	60000	396	19000	308.444	37000	336.058	40000	337.5	47500	300.87	59454.5
558.4	60000	396	19000	308.889	38000	336.058	40000	337.981	49166.7	301.304	58265.5
558.4	60000	396	21000	308.889	38000	336.058	40000	337.981	47500	301.304	58265.5
558.4	60000	396.571	19000	308.889	37000	336.058	40000	337.981	48333.3	301.304	59454.5
558.4	60000	396.571	19000	308.889	38000	337.019	40000	338.462	48333.3	301.739	57076.4
559.2	60000	397.143	19000	309.778	37000	337.019	41000	338.462	48333.3	301.739	58265.5
559.2	60000	397.143	18000	309.778	38000	337.5	40000	338.462	48333.3	301.739	57076.4
559.2	60000	397.143	19000	310.222	37000	337.5	40000	338.462	48333.3	302.174	57076.4
560.8	60000	397.143	19000	310.222	38000	337.5	41000	339.423	49166.7	302.174	58265.5
560.8	61000	398.286	19000	310.222	38000	337.5	40000	339.423	47500	302.174	58265.5
560.8	60000	398.286	18000	310.667	37000	337.981	40000	339.904	48333.3	303.043	59454.5
561.6	61000	398.857	19000	310.667	38000	337.981	40000	339.904	48333.3	303.043	58265.5
561.6	61000	398.857	19000	310.667	38000	338.462	40000	339.904	48333.3	303.043	58265.5
561.6	60000	398.857	18000	310.667	37000	338.462	40000	339.904	47500	303.478	58265.5
562.4	60000	398.857	19000	311.556	37000	338.462	40000	340.385	48333.3	303.478	58265.5
562.4	60000	399.429	20000	311.556	38000	338.462	41000	340.385	49166.7	303.478	58265.5
562.4	60000	399.429	18000	312	37000	339.423	40000	340.865	48333.3	303.913	58265.5
563.2	60000	399.429	19000	312	37000	339.904	40000	340.865	48333.3	303.913	57076.4
563.2	61000	400.571	19000	312	38000	339.904	41000	340.865	48333.3	303.913	57076.4
563.2	61000	400.571	18000	312	38000	339.904	40000	340.865	48333.3	303.913	59454.5
564.8	60000	400.571	19000	312.444	37000	339.904	40000	342.308	48333.3	304.783	59454.5
564.8	60000	401.143	19000	312.444	37000	340.385	40000	342.308	49166.7	304.783	58265.5
565.6	61000	401.143	20000	312.889	37000	340.385	40000	342.308	48333.3	305.217	58265.5
565.6	59000	401.143	19000	312.889	37000	340.865	41000	342.308	48333.3	305.217	58265.5
565.6	60000	401.714	19000	312.889	37000	340.865	40000	342.308	49166.7	305.217	57076.4
565.6	60000	401.714	19000	312.889	38000	340.865	41000	342.788	48333.3	305.217	57076.4
566.4	61000	401.714	18000	313.778	38000	340.865	40000	342.788	48333.3	305.652	58265.5
566.4	60000	402.286	18000	313.778	37000	341.827	40000	342.788	47500	305.652	57076.4
566.4	60000	402.286	19000	314.222	38000	341.827	41000	343.75	48333.3	306.087	58265.5
567.2	60000	402.286	19000	314.222	38000	341.827	40000	343.75	48333.3	306.087	59454.5
567.2	59000	403.429	18000	314.222	38000	342.308	40000	343.75	47500	306.087	59454.5
567.2	60000	403.429	19000	314.222	37000	342.308	40000	344.231	48333.3	306.957	58265.5
568.8	60000	404	19000	314.667	36000	342.308	41000	344.231	47500	306.957	58265.5
568.8	60000	404	18000	314.667	37000	342.788	40000	344.231	48333.3	306.957	57076.4
568.8	60000	404	18000	315.111	37000	342.788	40000	344.231	48333.3	307.391	59454.5
569.6	60000	404	18000	315.111	38000	342.788	40000	344.712	47500	307.391	57076.4
569.6	61000	404.571	18000	315.111	38000	342.788	40000	345.192	47500	307.391	58265.5
569.6	60000	404.571	18000	316	37000	343.75	40000	345.192	47500	307.826	58265.5
570.4	60000	405.143	19000	316	37000	343.75	40000	345.192	48333.3	307.826	58265.5
570.4	60000	405.143	19000	316	37000	343.75	40000	345.192	48333.3	307.826	59454.5
570.4	60000	405.143	18000	316.444	37000	344.231	40000	345.192	48333.3	308.261	59454.5
570.4	60000	405.143	19000	316.444	37000	344.231	39000	346.154	47500	308.261	58265.5
572	60000	406.286	19000	316.444	37000	344.231	41000	346.635	47500	308.261	58265.5
572	61000	406.286	18000	316.889	37000	344.712	40000	346.635	47500	309.13	58265.5
572.8	60000	406.857	18000	316.889	37000	344.712	40000	346.635	48333.3	309.13	57076.4
572.8	60000	406.857	19000	316.889	37000	345.192	41000	346.635	48333.3	309.13	58265.5
572.8	60000	406.857	17000	316.889	38000	345.192	40000	347.115	47500	309.565	59454.5
572.8	60000	406.857	18000	317.778	37000	345.192	40000	347.115	48333.3	309.565	58265.5
573.6	60000	407.429	19000	317.778	38000	345.192	40000	347.596	47500	309.565	57076.4
573.6	59000	407.429	19000	318.222	36000	346.154	40000	347.596	47500	310	58265.5
573.6	60000	407.429	18000	318.222	36000	346.154	40000	347.596	47500	310	58265.5
574.4	60000	408.571	18000	318.222	36000	346.154	40000	347.596	47500	310	57076.4
574.4	60000	408.571	18000	318.222	37000	346.635	40000	348.558	47500	310	58265.5
574.4	61000	409.143	19000	318.667	38000	346.635	39000	348.558	48333.3	310.87	59454.5
576	60000	409.143	18000	318.667	36000	346.635	40000	348.558	47500	310.87	58265.5
576	60000	409.143	18000	319.111	37000	347.115	40000	349.038	48333.3	311.304	57076.4
576	60000	409.143	17000	319.111	37000	347.115	39000	349.038	48333.3	311.304	58265.5
576.8	61000	409.714	17000	319.111	37000	347.115	39000	349.038	47500	311.304	57076.4
576.8	60000	409.714	19000	319.111	36000	347.596	39000	349.519	48333.3	311.739	58265.5
576.8	60000	410.286	18000	320	36000	347.596	40000	349.519	47500	311.739	57076.4
577.6	60000	410.286	18000	320	36000	347.596	40000	350	48333.3	311.739	59454.5
577.6	60000	410.286	17000	320.444	36000	348.558	39000	350	47500	312.174	58265.5
577.6	60000	410.286	17000	320.444	37000	348.558	41000	350	47500	312.174	57076.4
578.4	61000	411.429	17000	320.444	38000	349.038	39000	350	47500	312.174	57076.4
578.4	60000	411.429	17000	320.444	37000	349.038	39000	350.962	47500	313.043	57076.4
578.4	60000	412	19000	320.889	37000	349.038	40000	350.962	47500	313.043	58265.5
580	59000	412	19000	320.889	36000	349.038	40000	350.962	47500	313.043	58265.5
580	60000	412	18000	321.333	36000	349.519	40000	350.962	48333.3	313.478	58265.5
580.8	60000	412	18000	321.333	36000	349.519	39000	351.442	47500	313.478	57076.4
580.8	59000	412.571	18000	321.333	37000	350	40000	351.442	47500	313.478	58265.5
580.8	60000	412.571	18000	321.333	38000	350	40000	351.923	48333.3	313.913	58265.5
580.8	60000	413.143	18000	322.222	36000	350	40000	351.923	46666.7	313.913	58265.5
581.6	60000	413.143	17000	322.222	37000	350	41000	351.923	48333.3	314.348	58265.5
581.6	60000	413.143	17000	322.667	37000	350.962	39000	351.923	47500	314.348	59454.5
582.4	60000	413.143	18000	322.667	37000	350.962	39000	352.885	48333.3	314.348	58265.5
582.4	60000	414.286	18000	322.667	36000	350.962	39000	352.885	48333.3	314.348	58265.5
582.4	59000	414.286	18000	322.667	37000	351.442	39000	353.365	47500	315.217	58265.5
582.4	60000	414.857	17000	323.111	36000	351.442	40000	353.365	47500	315.217	59454.5
584	59000	414.857	17000	323.111	36000	351.442	40000	353.365	47500	315.652	58265.5
584	60000	414.857	17000	323.556	37000	351.923	41000	353.365	47500	315.652	57076.4
584	60000	414.857	17000	323.556	37000	351.923	40000	353.846	47500	315.652	58265.5
584	60000	415.429	17000	323.556	37000	351.923	39000	353.846	47500	315.652	58265.5
584.8	60000	415.429	18000	323.556	36000	352.885	40000	354.327	48333.3	316.087	58265.5
584.8	60000	416	18000	324.444	38000	352.885	39000	354.327	47500	316.087	58265.5
585.6	60000	416	17000	324.444	35000	352.885	39000	354.327	47500	316.522	58265.5
585.6	60000	416	18000	324.444	36000	353.365	39000	354.327	46666.7	316.522	58265.5
585.6	59000	417.143	18000	324.889	36000	353.365	41000	355.288	47500	316.522	57076.4
585.6	61000	417.143	17000	324.889	36000	353.365	39000	355.288	47500	316.522	58265.5
587.2	60000	417.143	17000	324.889	37000	353.846	40000	355.769	47500	317.391	58265.5
587.2	60000	417.143	17000	325.333	37000	353.846	41000	355.769	47500	317.391	57076.4
588	60000	417.714	17000	325.333	37000	353.846	39000	355.769	47500	317.391	59454.5
588	60000	417.714	17000	325.333	36000	354.327	39000	355.769	46666.7	317.826	59454.5
588	60000	418.286	18000	326.222	36000	354.327	39000	356.25	48333.3	317.826	58265.5
588	59000	418.286	18000	326.222	36000	354.327	39000	356.25	47500	317.826	57076.4
588.8	60000	418.286	17000	326.222	37000	355.288	39000	356.731	47500	318.261	57076.4
588.8	60000	418.286	18000	326.667	35000	355.288	40000	356.731	48333.3	318.261	58265.5
589.6	59000	419.429	17000	326.667	37000	355.288	40000	356.731	47500	318.261	57076.4
589.6	60000	419.429	17000	326.667	35000	355.769	39000	356.731	46666.7	319.13	57076.4
589.6	60000	420	17000	327.111	36000	355.769	40000	357.692	48333.3	319.13	58265.5
589.6	60000	420	17000	327.111	36000	355.769	40000	357.692	47500	319.13	57076.4
591.2	61000	--	--	327.111	36000	356.25	39000	358.173	46666.7	319.565	59454.5
591.2	60000	--	--	327.556	36000	356.25	39000	358.173	47500	319.565	59454.5
592	60000	--	--	327.556	35000	356.25	39000	358.173	48333.3	319.565	58265.5
592	59000	--	--	327.556	36000	356.731	39000	358.173	47500	320	58265.5
592	60000	--	--	328.444	37000	356.731	39000	358.654	47500	320	58265.5
592	59000	--	--	328.444	36000	356.731	39000	358.654	47500	320.435	57076.4
592.8	59000	--	--	328.444	36000	357.692	40000	358.654	47500	320.435	57076.4
592.8	61000	--	--	328.889	37000	357.692	39000	359.615	47500	320.435	58265.5
593.6	60000	--	--	328.889	35000	357.692	40000	359.615	46666.7	320.435	57076.4
593.6	60000	--	--	328.889	35000	358.173	40000	360.096	47500	321.304	58265.5
593.6	60000	--	--	329.333	35000	358.173	39000	360.096	47500	321.304	58265.5
593.6	60000	--	--	329.333	36000	358.173	39000	360.096	47500	321.739	58265.5
595.2	60000	--	--	329.333	35000	358.654	39000	360.096	48333.3	321.739	57076.4
595.2	59000	--	--	329.778	36000	358.654	39000	360.577	47500	321.739	57076.4
596	60000	--	--	329.778	37000	358.654	39000	360.577	48333.3	322.174	58265.5
596	60000	--	--	329.778	36000	358.654	40000	361.058	46666.7	322.174	57076.4
596	60000	--	--	329.778	36000	359.615	40000	361.058	47500	322.174	58265.5
596	61000	--	--	330.667	37000	359.615	39000	361.058	46666.7	322.609	58265.5
596.8	60000	--	--	330.667	36000	360.096	39000	361.058	47500	322.609	58265.5
596.8	60000	--	--	331.111	35000	360.096	39000	362.019	46666.7	322.609	57076.4
596.8	59000	--	--	331.111	35000	360.096	39000	362.019	47500	322.609	57076.4
598.4	60000	--	--	331.111	36000	360.577	39000	362.5	46666.7	323.478	57076.4
598.4	59000	--	--	331.111	36000	360.577	39000	362.5	48333.3	323.478	58265.5
599.2	59000	--	--	331.556	35000	360.577	39000	362.5	46666.7	323.913	57076.4
599.2	61000	--	--	331.556	37000	361.058	39000	362.5	46666.7	323.913	58265.5
599.2	59000	--	--	331.556	36000	361.058	39000	362.981	48333.3	323.913	59454.5
599.2	60000	--	--	332.444	35000	361.058	39000	362.981	47500	323.913	58265.5
600	59000	--	--	332.444	35000	362.019	39000	362.981	47500	324.348	58265.5
600	60000	--	--	332.889	35000	362.019	39000	363.462	47500	324.348	59454.5
600.8	59000	--	--	332.889	35000	362.5	38000	363.462	48333.3	324.348	57076.4
600.8	59000	--	--	332.889	35000	362.5	38000	363.462	47500	325.217	58265.5
600.8	60000	--	--	332.889	36000	362.5	39000	364.423	47500	325.217	58265.5
600.8	60000	--	--	333.333	35000	362.5	40000	364.423	47500	325.217	58265.5
602.4	60000	--	--	333.333	36000	362.981	40000	364.423	46666.7	325.652	57076.4
602.4	61000	--	--	333.778	36000	362.981	39000	364.904	46666.7	325.652	58265.5
603.2	60000	--	--	333.778	35000	363.462	39000	364.904	46666.7	325.652	59454.5
603.2	60000	--	--	333.778	35000	363.462	39000	364.904	47500	326.087	57076.4
603.2	59000	--	--	333.778	35000	363.462	39000	365.385	46666.7	326.087	58265.5
603.2	60000	--	--	334.667	36000	363.462	39000	365.385	47500	326.087	57076.4
604	60000	--	--	334.667	35000	364.423	39000	365.865	48333.3	326.522	58265.5
604	59000	--	--	334.667	35000	364.423	39000	365.865	46666.7	326.522	57076.4
604.8	61000	--	--	335.111	36000	364.904	38000	365.865	47500	326.522	58265.5
604.8	60000	--	--	335.111	35000	364.904	39000	365.865	46666.7	327.391	59454.5
604.8	59000	--	--	335.111	36000	364.904	40000	366.827	46666.7	327.391	58265.5
604.8	60000	--	--	335.556	36000	364.904	39000	366.827	46666.7	327.391	58265.5
606.4	60000	--	--	335.556	35000	365.385	39000	366.827	46666.7	327.826	59454.5
606.4	59000	--	--	335.556	35000	365.385	38000	366.827	47500	327.826	58265.5
607.2	59000	--	--	336	34000	365.865	39000	367.308	46666.7	327.826	57076.4
607.2	59000	--	--	336	36000	365.865	38000	367.308	47500	328.261	57076.4
607.2	59000			336	35000	365.865	39000	367.788	46666.7	328.261	58265.5
608	60000			336.889	35000	366.827	39000	367.788	47500	328.261	58265.5
608	61000			336.889	36000	366.827	38000	367.788	47500	328.696	58265.5
608	60000			336.889	35000	366.827	39000	368.75	46666.7	328.696	59454.5
608.8	60000			337.333	35000	366.827	39000	368.75	46666.7	328.696	58265.5
608.8	60000			337.333	35000	367.308	38000	368.75	46666.7	328.696	58265.5
608.8	59000			337.333	35000	367.308	38000	369.231	47500	329.565	58265.5
610.4	59000			337.778	35000	367.788	38000	369.231	46666.7	329.565	58265.5
610.4	59000			337.778	35000	367.788	38000	369.231	46666.7	330	58265.5
610.4	60000			337.778	36000	367.788	38000	369.712	46666.7	330	57076.4
610.4	60000			338.222	35000	367.788	39000	369.712	47500	330	59454.5
611.2	60000			338.222	36000	368.75	38000	370.192	46666.7	330	57076.4
611.2	60000			338.222	35000	368.75	39000	370.192	46666.7	330.435	58265.5
612	60000			339.111	35000	369.231	39000	370.192	46666.7	330.435	58265.5
612	60000			339.111	34000	369.231	38000	370.192	47500	330.87	58265.5
612	59000			339.111	34000	369.231	39000	371.154	46666.7	330.87	58265.5
612	58000			339.111	35000	369.231	39000	371.154	47500	330.87	57076.4
613.6	59000			339.556	35000	369.712	38000	371.635	47500	330.87	58265.5
613.6	59000			339.556	35000	369.712	39000	371.635	46666.7	331.739	57076.4
614.4	60000			340	35000	370.192	38000	371.635	46666.7	331.739	57076.4
614.4	60000			340	35000	370.192	39000	372.115	47500	331.739	59454.5
614.4	59000			340	35000	370.192	40000	372.115	46666.7	332.174	58265.5
615.2	60000			340	34000	370.192	38000	372.596	47500	332.174	58265.5
615.2	59000			340.889	35000	371.154	38000	372.596	47500	332.609	58265.5
615.2	60000			340.889	34000	371.154	38000	372.596	46666.7	332.609	58265.5
616	59000			341.333	34000	371.635	38000	372.596	47500	332.609	58265.5
616	59000			341.333	35000	371.635	38000	373.558	47500	332.609	57076.4
616	59000			341.333	35000	371.635	39000	373.558	46666.7	333.478	59454.5
617.6	59000			341.333	35000	372.115	39000	374.038	46666.7	333.478	58265.5
617.6	60000			341.778	35000	372.115	38000	374.038	46666.7	333.913	57076.4
617.6	59000			341.778	35000	372.115	39000	374.038	46666.7	333.913	58265.5
618.4	59000			342.222	34000	372.596	39000	374.519	46666.7	333.913	58265.5
618.4	59000			342.222	34000	372.596	38000	374.519	46666.7	333.913	58265.5
618.4	59000			342.222	35000	373.558	39000	374.519	47500	334.348	57076.4
619.2	59000			342.222	34000	373.558	38000	374.519	46666.7	334.348	58265.5
619.2	60000			343.111	34000	373.558	38000	375.481	47500	334.783	57076.4
620	60000			343.111	35000	374.038	39000	375.481	46666.7	334.783	58265.5
620	59000			343.556	34000	374.038	39000	375.962	46666.7	334.783	58265.5
620	60000			343.556	35000	374.038	38000	375.962	46666.7	334.783	58265.5
620	60000			343.556	35000	374.519	38000	375.962	46666.7	335.652	58265.5
621.6	59000			344	35000	374.519	38000	375.962	47500	335.652	57076.4
621.6	60000			344	34000	374.519	38000	376.442	46666.7	335.652	58265.5
621.6	60000			344	33000	374.519	38000	376.442	46666.7	336.087	58265.5
622.4	59000			344.444	35000	375.481	39000	376.923	46666.7	336.087	57076.4
622.4	60000			344.444	34000	375.962	39000	376.923	46666.7	336.087	58265.5
622.4	59000			344.444	35000	375.962	38000	376.923	46666.7	336.522	58265.5
623.2	61000			345.333	36000	375.962	39000	376.923	46666.7	336.522	58265.5
623.2	60000			345.333	34000	375.962	39000	377.885	46666.7	336.957	58265.5
623.2	60000			345.333	35000	375.962	37000	377.885	46666.7	336.957	58265.5
624.8	60000			345.333	35000	376.442	38000	378.365	47500	336.957	58265.5
624.8	60000			345.778	34000	376.923	38000	378.365	46666.7	336.957	58265.5
624.8	59000			345.778	34000	376.923	38000	378.365	47500	337.826	59454.5
625.6	59000			346.222	34000	376.923	38000	378.365	46666.7	337.826	58265.5
625.6	59000			346.222	35000	376.923	38000	378.846	46666.7	337.826	57076.4
625.6	59000			346.222	35000	376.923	39000	378.846	46666.7	337.826	58265.5
626.4	60000			346.222	35000	377.885	37000	379.327	46666.7	338.261	57076.4
626.4	60000			347.111	35000	377.885	38000	379.327	46666.7	338.261	58265.5
626.4	59000			347.111	34000	378.365	39000	379.327	46666.7	338.696	58265.5
627.2	59000			347.556	35000	378.365	37000	379.327	46666.7	338.696	58265.5
627.2	59000			347.556	33000	378.365	38000	380.288	47500	338.696	57076.4
627.2	59000			347.556	34000	378.365	38000	380.288	47500	338.696	58265.5
628.8	58000			347.556	33000	378.846	39000	380.769	46666.7	339.565	58265.5
628.8	60000			348	34000	378.846	38000	380.769	46666.7	339.565	58265.5
629.6	60000			348	35000	379.327	39000	380.769	46666.7	340	57076.4
629.6	59000			348.444	34000	379.327	39000	380.769	46666.7	340	58265.5
629.6	60000			348.444	35000	379.327	38000	381.25	46666.7	340	58265.5
629.6	60000			348.444	34000	379.327	38000	381.25	46666.7	340	58265.5
630.4	60000			348.444	34000	380.288	38000	381.25	47500	340.435	58265.5
630.4	60000			349.333	33000	380.288	38000	382.212	46666.7	340.435	58265.5
631.2	59000			349.333	34000	380.769	38000	382.212	46666.7	340.87	58265.5
631.2	59000			349.778	33000	380.769	38000	382.692	46666.7	340.87	57076.4
631.2	59000			349.778	33000	380.769	39000	382.692	45833.3	340.87	58265.5
631.2	60000			349.778	34000	380.769	38000	382.692	46666.7	340.87	57076.4
632.8	60000			350.222	35000	381.25	38000	382.692	46666.7	341.739	58265.5
632.8	60000			350.222	34000	381.25	38000	383.173	46666.7	341.739	58265.5
633.6	59000			350.222	35000	381.25	38000	383.173	46666.7	342.174	57076.4
633.6	60000			350.667	34000	382.212	37000	383.654	46666.7	342.174	58265.5
633.6	59000			350.667	33000	382.212	38000	383.654	47500	342.174	57076.4
633.6	59000			350.667	33000	382.212	38000	383.654	46666.7	342.609	58265.5
634.4	59000			351.556	34000	382.692	38000	383.654	46666.7	342.609	58265.5
634.4	59000			351.556	33000	382.692	38000	384.615	46666.7	343.043	58265.5
634.4	59000			351.556	34000	382.692	38000	385.096	46666.7	343.043	57076.4
634.4	59000			352	35000	383.173	38000	385.096	45833.3	343.043	58265.5
636	60000			352	35000	383.173	38000	385.096	46666.7	343.043	57076.4
636	59000			352	33000	383.173	37000	385.096	46666.7	343.913	58265.5
636.8	59000			352.444	34000	383.654	38000	385.096	45833.3	343.913	58265.5
636.8	59000			352.444	34000	383.654	37000	385.577	45833.3	344.348	57076.4
636.8	59000			352.444	33000	383.654	38000	385.577	46666.7	344.348	58265.5
637.6	58000			352.444	33000	384.615	38000	386.058	45833.3	344.348	58265.5
637.6	59000			353.333	34000	384.615	37000	386.058	46666.7	344.783	58265.5
637.6	60000			353.333	35000	384.615	37000	386.058	45833.3	344.783	59454.5
638.4	59000			353.778	33000	385.096	38000	386.058	46666.7	344.783	58265.5
638.4	59000			353.778	34000	385.096	38000	387.019	46666.7	344.783	58265.5
638.4	60000			353.778	34000	385.096	37000	387.5	45833.3	345.652	57076.4
640	59000			353.778	33000	385.577	37000	387.5	47500	345.652	58265.5
640	59000			354.222	33000	385.577	38000	387.5	45833.3	346.087	57076.4
640.8	59000			354.222	34000	385.577	37000	387.5	46666.7	346.087	57076.4
640.8	59000			354.667	33000	386.058	37000	387.5	46666.7	346.087	58265.5
640.8	59000			354.667	33000	386.058	38000	387.981	46666.7	346.087	58265.5
640.8	60000			354.667	34000	386.058	37000	387.981	45833.3	346.522	57076.4
641.6	60000			355.556	35000	387.019	37000	388.462	46666.7	346.522	59454.5
641.6	59000			355.556	33000	387.019	37000	388.462	47500	346.957	57076.4
642.4	59000			355.556	33000	387.019	38000	388.462	46666.7	346.957	57076.4
642.4	59000			356	33000	387.5	37000	388.462	46666.7	346.957	57076.4
642.4	58000			356	33000	387.5	38000	389.423	45833.3	347.826	58265.5
642.4	58000			356	33000	387.5	38000	389.423	45833.3	347.826	57076.4
644	59000			356.444	32000	387.981	37000	389.423	45833.3	347.826	57076.4
644	60000			356.444	34000	387.981	38000	389.904	45833.3	348.261	57076.4
644	59000			356.444	33000	387.981	37000	389.904	46666.7	348.261	57076.4
644.8	60000			356.889	33000	388.462	38000	389.904	45833.3	348.261	57076.4
644.8	60000			356.889	34000	388.462	37000	390.385	46666.7	348.696	57076.4
644.8	59000			356.889	33000	388.462	37000	390.385	47500	348.696	57076.4
645.6	59000			357.778	34000	388.462	38000	390.385	45833.3	348.696	57076.4
645.6	59000			357.778	33000	389.423	37000	391.346	45833.3	349.13	58265.5
646.4	59000			357.778	33000	389.423	38000	391.346	46666.7	349.13	58265.5
646.4	59000			358.222	33000	389.423	38000	391.346	45833.3	349.13	59454.5
646.4	59000			358.222	34000	389.904	37000	391.827	46666.7	350	58265.5
646.4	60000			358.222	33000	389.904	37000	391.827	45833.3	350	58265.5
648	59000			358.667	33000	389.904	37000	391.827	46666.7	350	57076.4
648	59000			358.667	34000	390.385	37000	392.308	45000	350.435	57076.4
648	60000			359.111	33000	390.385	37000	392.308	46666.7	350.435	59454.5
648	58000			359.111	33000	390.385	37000	392.308	46666.7	350.435	57076.4
648.8	59000			359.111	33000	391.346	38000	392.788	45833.3	350.87	57076.4
648.8	58000			359.111	33000	391.346	37000	392.788	45833.3	350.87	57076.4
649.6	60000			360	33000	391.346	37000	392.788	45833.3	350.87	58265.5
649.6	59000			360	32000	391.827	37000	393.75	45833.3	351.304	58265.5
649.6	60000			360	33000	391.827	37000	393.75	45833.3	351.304	57076.4
649.6	60000			360.444	34000	391.827	37000	394.231	45833.3	352.174	57076.4
651.2	59000			360.444	33000	392.308	37000	394.231	46666.7	352.174	57076.4
651.2	59000			360.444	33000	392.308	37000	394.712	45833.3	352.174	58265.5
652	59000			360.889	33000	392.788	37000	395.192	45833.3	352.174	57076.4
652	60000			360.889	32000	392.788	37000	395.192	45833.3	352.174	57076.4
652	59000			360.889	32000	392.788	38000	395.192	45833.3	352.609	57076.4
652	58000			361.778	32000	392.788	37000	396.154	45833.3	353.043	57076.4
652.8	60000			361.778	33000	393.75	37000	396.154	45833.3	353.043	57076.4
652.8	59000			361.778	32000	393.75	37000	396.154	45833.3	353.043	58265.5
653.6	59000			362.222	33000	394.231	37000	396.635	45833.3	353.043	58265.5
653.6	59000			362.222	33000	394.231	37000	396.635	45833.3	353.913	57076.4
653.6	59000			362.222	32000	394.231	37000	396.635	45833.3	353.913	57076.4
653.6	59000			362.667	32000	394.231	38000	397.115	45833.3	354.348	58265.5
655.2	58000			362.667	33000	394.712	37000	397.115	46666.7	354.348	57076.4
655.2	60000			362.667	32000	394.712	37000	397.115	45833.3	354.348	57076.4
655.2	58000			363.111	32000	395.192	37000	397.115	45833.3	354.348	58265.5
656	59000			363.111	33000	395.192	36000	398.077	45833.3	354.783	58265.5
656	60000			363.111	33000	395.192	36000	398.077	46666.7	354.783	59454.5
656	59000			364	32000	395.192	38000	398.558	45833.3	355.217	57076.4
656.8	59000			364	33000	396.154	37000	398.558	45833.3	355.217	57076.4
656.8	58000			364	33000	396.154	37000	398.558	45000	355.217	57076.4
657.6	59000			364.444	32000	396.635	36000	398.558	45833.3	356.087	57076.4
657.6	58000			364.444	32000	396.635	38000	399.038	45833.3	356.087	59454.5
657.6	58000			364.444	32000	396.635	37000	399.038	45833.3	356.087	57076.4
657.6	59000			364.889	32000	396.635	37000	399.519	45833.3	356.522	57076.4
659.2	59000			364.889	33000	397.115	38000	399.519	45000	356.522	57076.4
659.2	59000			365.333	33000	397.115	36000	399.519	45833.3	356.522	58265.5
660	59000			365.333	33000	397.115	36000	399.519	45833.3	356.957	58265.5
660	59000			365.333	33000	398.077	37000	400.481	45833.3	356.957	57076.4
660	59000			365.333	32000	398.077	37000	400.481	45833.3	357.391	57076.4
660	58000			366.222	32000	398.077	37000	400.962	45833.3	357.391	58265.5
660.8	59000			366.222	31000	398.558	37000	400.962	45833.3	357.391	57076.4
660.8	59000			366.667	32000	398.558	38000	400.962	45833.3	357.391	58265.5
660.8	58000			366.667	32000	398.558	37000	401.442	46666.7	358.261	58265.5
660.8	59000			366.667	33000	398.558	36000	401.442	45000	358.261	58265.5
662.4	59000			366.667	33000	399.038	37000	401.923	45833.3	358.696	57076.4
662.4	59000			367.111	33000	399.038	37000	401.923	45833.3	358.696	58265.5
663.2	59000			367.111	33000	399.519	36000	401.923	45833.3	358.696	58265.5
663.2	59000			367.111	31000	399.519	37000	402.885	45000	358.696	58265.5
663.2	59000			368	31000	399.519	38000	402.885	46666.7	359.13	57076.4
663.2	59000			368	31000	399.519	37000	403.365	45000	359.13	57076.4
664	59000			368	32000	400.481	37000	403.365	45833.3	360	58265.5
664.8	59000			368.444	32000	400.481	37000	403.365	45833.3	360	58265.5
664.8	60000			368.444	33000	400.962	36000	403.365	45000	360	58265.5
664.8	59000			368.444	33000	400.962	36000	403.846	45000	360.435	58265.5
664.8	59000			368.889	32000	400.962	37000	403.846	45000	360.435	58265.5
666.4	59000			368.889	33000	400.962	36000	403.846	45833.3	360.435	58265.5
666.4	59000			368.889	33000	401.442	36000	403.846	45000	360.87	59454.5
666.4	59000			369.333	31000	401.442	37000	404.808	45833.3	360.87	57076.4
667.2	58000			369.333	31000	401.923	38000	404.808	45833.3	360.87	58265.5
667.2	58000			369.333	31000	401.923	36000	405.288	45000	361.304	58265.5
667.2	59000			370.222	33000	401.923	36000	405.288	45000	361.304	57076.4
667.2	59000			370.222	32000	401.923	37000	405.288	45833.3	361.304	57076.4
668	59000			370.222	32000	402.885	36000	405.769	45000	362.174	58265.5
668	59000			370.667	33000	402.885	36000	405.769	45000	362.174	57076.4
668.8	59000			370.667	31000	403.365	36000	405.769	45833.3	362.174	57076.4
668.8	58000			370.667	32000	403.365	37000	406.25	46666.7	362.609	57076.4
668.8	58000			371.111	31000	403.365	36000	406.25	45833.3	362.609	57076.4
668.8	59000			371.111	32000	403.365	37000	406.25	45833.3	362.609	58265.5
670.4	58000			371.111	31000	403.846	37000	407.212	45833.3	363.043	57076.4
670.4	59000			371.556	31000	403.846	36000	407.212	45000	363.043	57076.4
671.2	60000			371.556	33000	403.846	36000	407.212	45000	363.043	57076.4
671.2	59000			371.556	32000	404.808	36000	407.692	45000	363.478	59454.5
671.2	59000			371.556	31000	404.808	35000	407.692	45000	363.478	58265.5
672	59000			372.444	32000	404.808	36000	407.692	45000	363.478	57076.4
672	59000			372.444	31000	405.288	36000	408.173	45000	364.348	57076.4
672	59000			372.889	31000	405.288	37000	408.173	45000	364.348	57076.4
672	58000			372.889	31000	405.288	36000	408.173	45833.3	364.783	57076.4
673.6	59000			372.889	32000	405.769	36000	408.654	45000	364.783	58265.5
673.6	58000			372.889	31000	405.769	37000	408.654	45833.3	364.783	58265.5
673.6	59000			373.333	32000	405.769	36000	408.654	45000	364.783	57076.4
674.4	60000			373.333	33000	406.25	36000	408.654	45000	365.217	57076.4
[truncated: 13,309 more rows]

## Sheet: Supplementary FIg. 11c
Self-healing Time (s)	Self-healing efficiency (%)	Y error bar
300	21.76	10
600	27.92	16
1800	46.6	13
3600	70.3	5
--	--	--
	--	--
	--	--
	--	--
	--	--
	--	--
	--	--
	--	--
	--	--
	--	--
	--	--
	--	--
	--	--
	--	--
	--	--
	--	--
	--	--
	--	--
	--	--
	--	--
	--
	--
	--
	--
	--
	--
	--
	--
