# Supplementary material for: Ion-cluster-mediated ultrafast self-healable ionoconductors for reconfigurable electronics
Source: Nat Commun. 2022 Jun 30;13:3769. doi: 10.1038/s41467-022-31553-4 (PMC9247092; doi:10.1038/s41467-022-31553-4)
Supplement: Supplementary file 10 — Source Data [file 41467_2022_31553_MOESM10_ESM.zip › Supplementary Figures/Source data_Supplementary Fig. 12_ncomms-22-08900.xlsx]

## Sheet: Supplementary FIg. 12a
92-AAHA-IL			100-AAHA-IL			61-AAHA-IL
10	44.88	15	0	0	0	0	0	0
30	63.07	17	100	40	8.8	300	28	10.5
60	90.3423	2.5	300	60	5.6	600	38	12
180	98.6559	2	500	80	5.1	1800	48	11.2
300	99.735	0.8	1000	90.4	8.5	3600	72	8.8

## Sheet: Supplementary Fig. 12b 
100-AAHA-IL		92-AAHA-IL		61-AAHA-IL
Temperature (oC)	Heat Flow (a.u.)	Temperature (oC)	Heat Flow (a.u.)	Temperature (oC)	Heat Flow (a.u.)
-70.005	-7.25047	-69.33	-7.2374	-69.992	-7.33893
-69.996	-7.2509	-69.33	-7.2368	-69.975	-7.33861
-69.975	-7.25165	-69.33	-7.2341	-69.959	-7.33637
-69.955	-7.25197	-69.33	-7.2299	-69.942	-7.33252
-69.934	-7.25165	-69.33	-7.2243	-69.925	-7.32761
-69.913	-7.25015	-69.33	-7.2185	-69.909	-7.32216
-69.896	-7.24759	-69.33	-7.2128	-69.892	-7.31671
-69.875	-7.24406	-69.33	-7.2077	-69.875	-7.31169
-69.855	-7.23947	-69.33	-7.2037	-69.859	-7.3072
-69.834	-7.23402	-69.32	-7.2007	-69.842	-7.30368
-69.813	-7.22793	-69.32	-7.199	-69.825	-7.30111
-69.796	-7.22131	-69.31	-7.1984	-69.809	-7.29951
-69.775	-7.21404	-69.31	-7.1991	-69.792	-7.29908
-69.755	-7.20657	-69.31	-7.2007	-69.775	-7.29962
-69.734	-7.19887	-69.3	-7.2031	-69.759	-7.30122
-69.717	-7.19129	-69.3	-7.2062	-69.742	-7.30357
-69.696	-7.1837	-69.29	-7.2099	-69.725	-7.30688
-69.675	-7.17644	-69.28	-7.2139	-69.709	-7.31094
-69.655	-7.16939	-69.28	-7.2179	-69.692	-7.31564
-69.634	-7.16276	-69.27	-7.2216	-69.675	-7.32088
-69.617	-7.15668	-69.26	-7.2252	-69.659	-7.32665
-69.596	-7.15112	-69.25	-7.228	-69.642	-7.33273
-69.575	-7.14642	-69.25	-7.2304	-69.625	-7.33904
-69.555	-7.14215	-69.24	-7.232	-69.609	-7.34555
-69.534	-7.13883	-69.23	-7.2326	-69.592	-7.35207
-69.517	-7.13616	-69.22	-7.2323	-69.575	-7.35848
-69.496	-7.13435	-69.21	-7.2308	-69.559	-7.36468
-69.475	-7.13349	-69.2	-7.2281	-69.542	-7.37066
-69.455	-7.13349	-69.19	-7.2241	-69.525	-7.37632
-69.434	-7.13435	-69.18	-7.2189	-69.509	-7.38156
-69.417	-7.13627	-69.17	-7.2121	-69.492	-7.38626
-69.396	-7.13905	-69.16	-7.204	-69.475	-7.39042
-69.375	-7.14257	-69.15	-7.1946	-69.459	-7.39384
-69.355	-7.14727	-69.13	-7.1836	-69.442	-7.39651
-69.334	-7.15272	-69.12	-7.1711	-69.425	-7.39844
-69.317	-7.15924	-69.11	-7.1572	-69.409	-7.3994
-69.296	-7.16661	-69.1	-7.1419	-69.392	-7.3995
-69.275	-7.17473	-69.09	-7.1254	-69.375	-7.39876
-69.255	-7.18381	-69.08	-7.1073	-69.359	-7.39694
-69.238	-7.19364	-69.07	-7.0881	-69.342	-7.39416
-69.217	-7.20432	-69.05	-7.0677	-69.325	-7.39042
-69.196	-7.21586	-69.04	-7.0461	-69.309	-7.38572
-69.175	-7.22804	-69.02	-7.0233	-69.292	-7.37985
-69.155	-7.24107	-69.01	-6.9995	-69.275	-7.37301
-69.138	-7.25464	-69	-6.9746	-69.259	-7.3651
-69.117	-7.26885	-68.98	-6.9488	-69.242	-7.35613
-69.096	-7.2837	-68.97	-6.922	-69.225	-7.34609
-69.075	-7.29908	-68.95	-6.8943	-69.209	-7.33498
-69.055	-7.315	-68.94	-6.8659	-69.192	-7.32269
-69.038	-7.33145	-68.92	-6.8368	-69.175	-7.30945
-69.017	-7.34833	-68.92	-6.807	-69.159	-7.29524
-68.996	-7.36553	-68.9	-6.7766	-69.142	-7.27985
-68.975	-7.38295	-68.88	-6.7457	-69.125	-7.26361
-68.955	-7.40079	-68.87	-6.7142	-69.109	-7.24631
-68.938	-7.41895	-68.86	-6.6822	-69.092	-7.22815
-68.917	-7.43722	-68.84	-6.6499	-69.075	-7.20913
-68.896	-7.4557	-68.83	-6.6173	-69.059	-7.18926
-68.875	-7.47429	-68.81	-6.5844	-69.042	-7.16853
-68.855	-7.49277	-68.8	-6.5513	-69.025	-7.14695
-68.838	-7.51146	-68.78	-6.5179	-69.009	-7.12452
-68.817	-7.53005	-68.77	-6.4846	-68.992	-7.10144
-68.796	-7.54864	-68.75	-6.451	-68.975	-7.07762
-68.775	-7.56723	-68.74	-6.4175	-68.959	-7.05316
-68.759	-7.58529	-68.72	-6.3839	-68.942	-7.02794
-68.738	-7.60334	-68.71	-6.3504	-68.925	-7.00209
-68.717	-7.62118	-68.69	-6.317	-68.909	-6.97581
-68.696	-7.6387	-68.67	-6.2835	-68.892	-6.94889
-68.675	-7.65601	-68.66	-6.2502	-68.875	-6.92154
-68.659	-7.67289	-68.65	-6.2172	-68.859	-6.89366
-68.638	-7.68923	-68.63	-6.1843	-68.842	-6.86534
-68.617	-7.70536	-68.62	-6.1515	-68.825	-6.83671
-68.596	-7.72075	-68.61	-6.119	-68.809	-6.80766
-68.575	-7.73581	-68.59	-6.0869	-68.792	-6.77828
-68.559	-7.75034	-68.57	-6.0549	-68.775	-6.74847
-68.538	-7.76434	-68.56	-6.0234	-68.759	-6.71845
-68.517	-7.77769	-68.54	-5.9921	-68.742	-6.68832
-68.496	-7.79051	-68.52	-5.961	-68.725	-6.65798
-68.475	-7.80247	-68.51	-5.9305	-68.709	-6.62743
-68.459	-7.81401	-68.49	-5.9	-68.692	-6.59666
-68.438	-7.8247	-68.48	-5.8702	-68.675	-6.56568
-68.417	-7.83452	-68.46	-5.8406	-68.659	-6.5347
-68.396	-7.84393	-68.45	-5.8116	-68.642	-6.5035
-68.375	-7.85215	-68.43	-5.7829	-68.625	-6.47242
-68.359	-7.85984	-68.41	-5.7546	-68.609	-6.44133
-68.338	-7.86679	-68.4	-5.7266	-68.592	-6.41024
-68.317	-7.87256	-68.38	-5.6994	-68.575	-6.37926
-68.296	-7.8779	-68.36	-5.6725	-68.559	-6.34838
-68.275	-7.88206	-68.35	-5.6459	-68.542	-6.31751
-68.259	-7.88559	-68.33	-5.6198	-68.525	-6.28664
-68.238	-7.88794	-68.32	-5.5943	-68.509	-6.25598
-68.217	-7.88954	-68.31	-5.5693	-68.492	-6.22531
-68.196	-7.89018	-68.29	-5.5445	-68.475	-6.19487
-68.18	-7.88997	-68.27	-5.5202	-68.459	-6.16453
-68.159	-7.88858	-68.25	-5.4964	-68.442	-6.13451
-68.138	-7.88644	-68.23	-5.4729	-68.425	-6.10459
-68.117	-7.88324	-68.22	-5.4498	-68.409	-6.07479
-68.096	-7.87929	-68.2	-5.4273	-68.392	-6.04509
-68.08	-7.87405	-68.19	-5.4051	-68.375	-6.01571
-68.059	-7.86807	-68.17	-5.3833	-68.359	-5.98654
-68.038	-7.86102	-68.16	-5.3619	-68.342	-5.95759
-68.017	-7.85301	-68.14	-5.3411	-68.325	-5.92875
-67.996	-7.84403	-68.13	-5.3204	-68.309	-5.90012
-67.98	-7.83399	-68.11	-5.3004	-68.292	-5.87191
-67.959	-7.82309	-68.1	-5.2806	-68.275	-5.84382
-67.938	-7.81113	-68.08	-5.2612	-68.259	-5.81625
-67.917	-7.79842	-68.06	-5.242	-68.242	-5.7888
-67.896	-7.78453	-68.05	-5.2234	-68.225	-5.76156
-67.88	-7.76946	-68.03	-5.2052	-68.209	-5.73474
-67.859	-7.75365	-68.02	-5.1873	-68.192	-5.70825
-67.838	-7.73677	-68	-5.1698	-68.175	-5.68197
-67.817	-7.71915	-67.98	-5.1527	-68.159	-5.65601
-67.796	-7.70034	-67.96	-5.1359	-68.142	-5.63047
-67.78	-7.6809	-67.95	-5.1196	-68.125	-5.60515
-67.759	-7.66007	-67.93	-5.1036	-68.109	-5.58005
-67.738	-7.63849	-67.92	-5.0878	-68.092	-5.55548
-67.717	-7.61616	-67.9	-5.0725	-68.075	-5.53101
-67.7	-7.59287	-67.88	-5.0575	-68.059	-5.50687
-67.68	-7.56851	-67.87	-5.0428	-68.042	-5.48315
-67.659	-7.5433	-67.85	-5.0285	-68.025	-5.45976
-67.638	-7.51723	-67.83	-5.0144	-68.009	-5.43668
-67.617	-7.49031	-67.82	-5.0005	-67.992	-5.41371
-67.6	-7.46243	-67.81	-4.9867	-67.975	-5.39106
-67.58	-7.43369	-67.79	-4.9733	-67.959	-5.36863
-67.559	-7.4041	-67.77	-4.9603	-67.942	-5.34651
-67.538	-7.37386	-67.75	-4.9475	-67.925	-5.32483
-67.517	-7.34256	-67.73	-4.935	-67.909	-5.30335
-67.5	-7.31062	-67.72	-4.923	-67.892	-5.28242
-67.48	-7.27793	-67.7	-4.9113	-67.875	-5.2618
-67.459	-7.24417	-67.69	-4.8996	-67.863	-5.2415
-67.438	-7.20977	-67.67	-4.8885	-67.846	-5.22141
-67.417	-7.17452	-67.66	-4.8775	-67.83	-5.20186
-67.4	-7.13873	-67.64	-4.8668	-67.813	-5.18253
-67.38	-7.10219	-67.63	-4.8565	-67.796	-5.16351
-67.359	-7.06491	-67.61	-4.8462	-67.78	-5.14471
-67.338	-7.02666	-67.58	-4.8364	-67.763	-5.12633
-67.317	-6.98809	-67.57	-4.8266	-67.746	-5.10828
-67.3	-6.94857	-67.56	-4.8171	-67.73	-5.09054
-67.28	-6.9084	-67.54	-4.8079	-67.713	-5.07302
-67.259	-6.86748	-67.52	-4.7989	-67.696	-5.05582
-67.238	-6.82603	-67.51	-4.7899	-67.68	-5.03894
-67.221	-6.78394	-67.49	-4.7814	-67.663	-5.02228
-67.2	-6.74121	-67.47	-4.7729	-67.646	-5.00593
-67.18	-6.69783	-67.46	-4.7647	-67.63	-4.98991
-67.159	-6.65392	-67.44	-4.7567	-67.613	-4.97431
-67.138	-6.60938	-67.42	-4.7488	-67.596	-4.95882
-67.121	-6.56429	-67.41	-4.7411	-67.58	-4.94376
-67.1	-6.51889	-67.39	-4.7337	-67.563	-4.92869
-67.08	-6.47252	-67.38	-4.7264	-67.546	-4.91406
-67.059	-6.42584	-67.36	-4.7192	-67.53	-4.89953
-67.038	-6.37872	-67.34	-4.7124	-67.513	-4.88521
-67.021	-6.33118	-67.33	-4.7055	-67.496	-4.87122
-67	-6.2829	-67.31	-4.6989	-67.48	-4.85754
-66.98	-6.23429	-67.3	-4.6925	-67.463	-4.84398
-66.959	-6.18515	-67.28	-4.6861	-67.446	-4.83062
-66.938	-6.13568	-67.26	-4.6801	-67.43	-4.8177
-66.921	-6.0859	-67.25	-4.6739	-67.413	-4.80488
-66.9	-6.03558	-67.23	-4.6679	-67.396	-4.79238
-66.88	-5.98473	-67.21	-4.662	-67.38	-4.78009
-66.859	-5.93345	-67.2	-4.6564	-67.363	-4.76791
-66.838	-5.88206	-67.18	-4.6508	-67.346	-4.75616
-66.821	-5.83014	-67.16	-4.6454	-67.33	-4.74441
-66.8	-5.7779	-67.15	-4.64	-67.313	-4.73287
-66.78	-5.72534	-67.13	-4.6348	-67.296	-4.72165
-66.759	-5.67267	-67.12	-4.6296	-67.28	-4.71054
-66.742	-5.61926	-67.1	-4.6244	-67.263	-4.69933
-66.721	-5.56584	-67.08	-4.6194	-67.246	-4.68832
-66.7	-5.512	-67.07	-4.6146	-67.23	-4.67775
-66.68	-5.45805	-67.05	-4.6098	-67.213	-4.66728
-66.659	-5.40367	-67.03	-4.6053	-67.196	-4.65702
-66.642	-5.34919	-67.02	-4.6009	-67.18	-4.64698
-66.621	-5.29449	-67	-4.5968	-67.163	-4.63726
-66.6	-5.23936	-66.98	-4.5926	-67.146	-4.62775
-66.58	-5.18424	-66.97	-4.5885	-67.13	-4.61845
-66.559	-5.12847	-66.95	-4.5847	-67.113	-4.60937
-66.542	-5.07281	-66.93	-4.5808	-67.096	-4.60019
-66.521	-5.01694	-66.92	-4.5771	-67.08	-4.59143
-66.5	-4.96085	-66.9	-4.5734	-67.063	-4.58277
-66.48	-4.90444	-66.88	-4.5698	-67.046	-4.57444
-66.459	-4.84814	-66.87	-4.5664	-67.03	-4.56632
-66.442	-4.79163	-66.85	-4.5632	-67.013	-4.55831
-66.421	-4.7349	-66.83	-4.56	-66.996	-4.55062
-66.4	-4.67785	-66.82	-4.5569	-66.98	-4.54292
-66.38	-4.62102	-66.81	-4.5538	-66.963	-4.53545
-66.359	-4.56408	-66.78	-4.5509	-66.946	-4.52829
-66.342	-4.50692	-66.77	-4.5479	-66.93	-4.52102
-66.321	-4.44977	-66.75	-4.5451	-66.913	-4.51387
-66.3	-4.39229	-66.73	-4.5423	-66.896	-4.50703
-66.28	-4.33503	-66.72	-4.5396	-66.88	-4.5003
-66.263	-4.27755	-66.7	-4.537	-66.863	-4.49357
-66.242	-4.22008	-66.69	-4.5345	-66.846	-4.48716
-66.221	-4.16271	-66.67	-4.5318	-66.83	-4.48064
-66.2	-4.10513	-66.66	-4.5294	-66.813	-4.47444
-66.18	-4.04776	-66.64	-4.5269	-66.796	-4.46825
-66.163	-3.99018	-66.62	-4.5243	-66.78	-4.46205
-66.142	-3.93259	-66.6	-4.522	-66.763	-4.45618
-66.121	-3.87501	-66.58	-4.5195	-66.746	-4.45019
-66.1	-3.81764	-66.57	-4.5172	-66.73	-4.44453
-66.08	-3.76006	-66.56	-4.5148	-66.713	-4.43876
-66.063	-3.70248	-66.54	-4.5126	-66.696	-4.4331
-66.042	-3.64511	-66.52	-4.5106	-66.68	-4.42765
-66.021	-3.58774	-66.51	-4.5083	-66.663	-4.4222
-66	-3.53016	-66.49	-4.5063	-66.646	-4.41708
-65.98	-3.473	-66.47	-4.5044	-66.63	-4.41173
-65.963	-3.41563	-66.45	-4.5024	-66.613	-4.40671
-65.942	-3.35837	-66.44	-4.5005	-66.596	-4.40169
-65.921	-3.30132	-66.42	-4.4987	-66.58	-4.39688
-65.9	-3.24427	-66.41	-4.4967	-66.563	-4.39197
-65.88	-3.18723	-66.39	-4.4946	-66.546	-4.38716
-65.863	-3.13007	-66.37	-4.4926	-66.53	-4.38246
-65.842	-3.07345	-66.36	-4.4907	-66.513	-4.37776
-65.821	-3.01651	-66.34	-4.489	-66.496	-4.37317
-65.8	-2.95978	-66.33	-4.4873	-66.48	-4.36879
-65.784	-2.90305	-66.31	-4.4857	-66.463	-4.36451
-65.763	-2.84643	-66.29	-4.4841	-66.446	-4.36046
-65.742	-2.78992	-66.28	-4.4825	-66.43	-4.3564
-65.721	-2.73362	-66.25	-4.4811	-66.413	-4.35255
-65.7	-2.67753	-66.24	-4.4798	-66.396	-4.3487
-65.684	-2.62134	-66.22	-4.4784	-66.38	-4.34507
-65.663	-2.56546	-66.21	-4.4771	-66.363	-4.34155
-65.642	-2.50959	-66.19	-4.4759	-66.346	-4.33802
-65.621	-2.45414	-66.17	-4.4746	-66.33	-4.33439
-65.6	-2.3987	-66.16	-4.4735	-66.313	-4.33108
-65.584	-2.34325	-66.14	-4.4723	-66.296	-4.32787
-65.563	-2.28834	-66.13	-4.4712	-66.28	-4.32456
-65.542	-2.23343	-66.11	-4.4701	-66.263	-4.32125
-65.521	-2.17863	-66.09	-4.4688	-66.246	-4.31826
-65.5	-2.12414	-66.08	-4.4676	-66.23	-4.31527
-65.484	-2.06966	-66.06	-4.4664	-66.213	-4.31217
-65.463	-2.01528	-66.04	-4.4655	-66.196	-4.30918
-65.442	-1.96133	-66.03	-4.4644	-66.18	-4.30629
-65.421	-1.90759	-66.01	-4.4633	-66.163	-4.30351
-65.4	-1.85396	-66	-4.4624	-66.146	-4.30074
-65.384	-1.80055	-65.98	-4.4613	-66.13	-4.29807
-65.363	-1.74734	-65.96	-4.4602	-66.113	-4.29539
-65.342	-1.69425	-65.94	-4.4592	-66.096	-4.29272
-65.321	-1.64147	-65.92	-4.4581	-66.08	-4.29005
-65.3	-1.58891	-65.91	-4.4572	-66.063	-4.28738
-65.284	-1.53646	-65.9	-4.4563	-66.046	-4.28492
-65.263	-1.484	-65.88	-4.4554	-66.03	-4.28247
-65.242	-1.43187	-65.86	-4.4545	-66.013	-4.28012
-65.221	-1.38006	-65.85	-4.4537	-65.996	-4.27777
-65.205	-1.32824	-65.83	-4.4529	-65.98	-4.27542
-65.184	-1.27686	-65.81	-4.452	-65.963	-4.27307
-65.163	-1.22558	-65.8	-4.4512	-65.946	-4.27082
-65.142	-1.17462	-65.78	-4.4504	-65.93	-4.26869
-65.121	-1.12398	-65.76	-4.4497	-65.913	-4.26666
-65.105	-1.07323	-65.75	-4.4489	-65.896	-4.26452
-65.084	-1.0226	-65.72	-4.4483	-65.88	-4.2626
-65.063	-0.97249	-65.71	-4.4475	-65.863	-4.26057
-65.042	-0.92239	-65.7	-4.4467	-65.846	-4.25843
-65.021	-0.8726	-65.68	-4.4458	-65.83	-4.25629
-65.005	-0.82293	-65.66	-4.445	-65.813	-4.25405
-64.984	-0.77346	-65.65	-4.4439	-65.796	-4.25181
-64.963	-0.72432	-65.63	-4.443	-65.78	-4.24967
-64.942	-0.67539	-65.61	-4.4421	-65.763	-4.24764
-64.921	-0.62668	-65.6	-4.4412	-65.746	-4.24582
-64.905	-0.57828	-65.58	-4.4404	-65.73	-4.24411
-64.884	-0.5301	-65.57	-4.4397	-65.713	-4.2423
-64.863	-0.48224	-65.55	-4.4391	-65.696	-4.2407
-64.842	-0.43449	-65.53	-4.4384	-65.68	-4.23899
-64.821	-0.38705	-65.52	-4.4379	-65.663	-4.23738
-64.805	-0.33994	-65.5	-4.4373	-65.646	-4.23578
-64.784	-0.29293	-65.48	-4.4366	-65.63	-4.23418
-64.763	-0.24614	-65.46	-4.4361	-65.613	-4.23279
-64.742	-0.19967	-65.45	-4.4355	-65.596	-4.2313
-64.725	-0.15362	-65.43	-4.4349	-65.58	-4.23001
-64.705	-0.10747	-65.42	-4.4344	-65.563	-4.22852
-64.684	-0.06207	-65.4	-4.434	-65.546	-4.22724
-64.663	-0.01645	-65.38	-4.4335	-65.53	-4.22585
-64.642	0.02863	-65.37	-4.433	-65.513	-4.22456
-64.625	0.07371	-65.36	-4.4325	-65.496	-4.22328
-64.605	0.11858	-65.34	-4.432	-65.48	-4.22221
-64.584	0.16303	-65.32	-4.4316	-65.463	-4.22083
-64.563	0.20704	-65.3	-4.4312	-65.446	-4.21976
-64.542	0.25116	-65.28	-4.4309	-65.43	-4.2188
-64.525	0.29486	-65.26	-4.4304	-65.413	-4.21773
-64.505	0.33834	-65.25	-4.4301	-65.396	-4.21666
-64.484	0.3815	-65.23	-4.4296	-65.38	-4.2157
-64.463	0.42444	-65.22	-4.4293	-65.363	-4.21463
-64.442	0.46739	-65.2	-4.4288	-65.346	-4.21367
-64.425	0.50959	-65.19	-4.4283	-65.334	-4.2126
-64.405	0.552	-65.17	-4.428	-65.317	-4.21132
-64.384	0.59409	-65.15	-4.4273	-65.3	-4.20993
-64.363	0.63608	-65.13	-4.4269	-65.284	-4.20843
-64.342	0.67785	-65.12	-4.4264	-65.267	-4.20662
-64.325	0.71941	-65.11	-4.4259	-65.25	-4.20469
-64.305	0.76032	-65.09	-4.4255	-65.234	-4.20277
-64.284	0.80156	-65.07	-4.4251	-65.217	-4.20117
-64.263	0.84216	-65.06	-4.4247	-65.2	-4.19999
-64.246	0.88275	-65.03	-4.4241	-65.184	-4.19903
-64.225	0.92271	-65.02	-4.4238	-65.167	-4.19807
-64.205	0.96277	-65	-4.4233	-65.15	-4.19722
-64.184	1.00241	-64.98	-4.4225	-65.134	-4.19625
-64.163	1.04193	-64.97	-4.4218	-65.117	-4.19529
-64.146	1.08135	-64.95	-4.4211	-65.1	-4.19444
-64.125	1.12056	-64.94	-4.4205	-65.084	-4.19369
-64.105	1.15891	-64.92	-4.4199	-65.067	-4.19305
-64.084	1.19737	-64.91	-4.4193	-65.05	-4.19252
-64.063	1.23573	-64.89	-4.419	-65.034	-4.19209
-64.046	1.27365	-64.88	-4.4185	-65.017	-4.19166
-64.025	1.31126	-64.86	-4.418	-65	-4.19113
-64.005	1.34886	-64.84	-4.4176	-64.984	-4.1907
-63.984	1.38593	-64.82	-4.4173	-64.967	-4.19016
-63.963	1.423	-64.81	-4.417	-64.95	-4.18952
-63.946	1.45997	-64.79	-4.4168	-64.934	-4.1891
-63.925	1.4964	-64.77	-4.4165	-64.917	-4.18846
-63.905	1.53283	-64.75	-4.4163	-64.9	-4.18792
-63.884	1.56872	-64.74	-4.4161	-64.884	-4.18749
-63.863	1.60451	-64.72	-4.416	-64.867	-4.18717
-63.846	1.64009	-64.7	-4.4159	-64.85	-4.18664
-63.825	1.67534	-64.69	-4.4157	-64.834	-4.18632
-63.805	1.71049	-64.67	-4.4155	-64.817	-4.186
-63.784	1.74553	-64.66	-4.4152	-64.8	-4.18557
-63.767	1.78014	-64.64	-4.4148	-64.784	-4.18504
-63.746	1.81454	-64.63	-4.4146	-64.767	-4.1845
-63.725	1.84883	-64.61	-4.4144	-64.75	-4.18397
-63.705	1.88291	-64.59	-4.4142	-64.734	-4.18354
-63.684	1.91678	-64.58	-4.4139	-64.717	-4.18301
-63.667	1.95043	-64.56	-4.4137	-64.7	-4.18258
-63.646	1.98419	-64.54	-4.4133	-64.684	-4.18205
-63.625	2.01742	-64.53	-4.413	-64.667	-4.1814
-63.605	2.05053	-64.5	-4.4127	-64.65	-4.18076
-63.584	2.08344	-64.49	-4.4124	-64.634	-4.18012
-63.567	2.11602	-64.47	-4.4121	-64.617	-4.17959
-63.546	2.14828	-64.45	-4.4116	-64.6	-4.17905
-63.525	2.18076	-64.44	-4.4113	-64.584	-4.17863
-63.505	2.21249	-64.42	-4.4109	-64.567	-4.17777
-63.484	2.24422	-64.41	-4.4105	-64.55	-4.17713
-63.467	2.27552	-64.4	-4.4101	-64.534	-4.17649
-63.446	2.30704	-64.38	-4.4098	-64.517	-4.17606
-63.425	2.33791	-64.36	-4.4097	-64.5	-4.17553
-63.405	2.36889	-64.34	-4.4094	-64.484	-4.1751
-63.384	2.39945	-64.33	-4.4091	-64.467	-4.17467
-63.367	2.42979	-64.31	-4.4087	-64.45	-4.17414
-63.346	2.46002	-64.3	-4.4082	-64.434	-4.17361
-63.325	2.49025	-64.28	-4.4076	-64.417	-4.17296
-63.305	2.51985	-64.26	-4.407	-64.4	-4.17222
-63.288	2.54933	-64.24	-4.4066	-64.384	-4.17147
-63.267	2.57871	-64.22	-4.4062	-64.367	-4.17072
-63.246	2.60788	-64.21	-4.4059	-64.35	-4.17019
-63.225	2.63661	-64.2	-4.4056	-64.334	-4.16976
-63.205	2.66524	-64.18	-4.4054	-64.317	-4.16901
-63.188	2.69366	-64.16	-4.4051	-64.3	-4.16848
-63.167	2.72187	-64.15	-4.4049	-64.284	-4.16794
-63.146	2.74996	-64.13	-4.4048	-64.267	-4.16741
-63.125	2.77774	-64.11	-4.4045	-64.25	-4.16698
-63.105	2.80562	-64.1	-4.4043	-64.234	-4.16655
-63.088	2.83297	-64.08	-4.404	-64.217	-4.16623
-63.067	2.86043	-64.06	-4.4039	-64.2	-4.16581
-63.046	2.88756	-64.05	-4.4037	-64.184	-4.16549
-63.025	2.9147	-64.03	-4.4034	-64.167	-4.16517
-63.005	2.94141	-64.01	-4.4032	-64.15	-4.16506
-62.988	2.96801	-63.99	-4.4031	-64.134	-4.16485
-62.967	2.99482	-63.98	-4.4028	-64.117	-4.16442
-62.946	3.02121	-63.96	-4.4025	-64.1	-4.1641
-62.925	3.0476	-63.95	-4.4023	-64.084	-4.16388
-62.905	3.07356	-63.93	-4.402	-64.067	-4.16356
-62.888	3.0993	-63.92	-4.4018	-64.05	-4.16324
-62.867	3.12494	-63.9	-4.4016	-64.034	-4.16271
-62.846	3.15026	-63.89	-4.4013	-64.017	-4.16239
-62.825	3.17569	-63.87	-4.4011	-64	-4.16196
-62.809	3.20079	-63.85	-4.4009	-63.984	-4.16153
-62.788	3.22579	-63.83	-4.4006	-63.967	-4.16121
-62.767	3.25036	-63.81	-4.4005	-63.95	-4.16068
-62.746	3.27494	-63.8	-4.4002	-63.934	-4.16036
-62.725	3.29908	-63.78	-4.4001	-63.917	-4.15993
-62.709	3.32333	-63.77	-4.3999	-63.9	-4.15961
-62.688	3.34715	-63.75	-4.3997	-63.884	-4.15918
-62.667	3.37098	-63.73	-4.3994	-63.867	-4.15876
-62.646	3.39469	-63.72	-4.3991	-63.85	-4.15822
-62.625	3.41798	-63.7	-4.3989	-63.834	-4.15779
-62.609	3.44149	-63.68	-4.3986	-63.817	-4.15747
-62.588	3.46456	-63.66	-4.3984	-63.8	-4.15715
-62.567	3.48732	-63.65	-4.3982	-63.784	-4.15683
-62.546	3.51029	-63.63	-4.3978	-63.767	-4.15662
-62.525	3.53261	-63.62	-4.3976	-63.75	-4.15641
-62.509	3.55516	-63.6	-4.3973	-63.734	-4.15609
-62.488	3.5777	-63.58	-4.397	-63.717	-4.15555
-62.467	3.59981	-63.57	-4.3966	-63.7	-4.15491
-62.446	3.6216	-63.55	-4.396	-63.684	-4.15448
-62.425	3.6434	-63.53	-4.3956	-63.667	-4.15384
-62.409	3.66519	-63.52	-4.3952	-63.65	-4.1532
-62.388	3.68656	-63.5	-4.3947	-63.634	-4.15245
-62.367	3.70782	-63.48	-4.3942	-63.617	-4.15192
-62.346	3.72876	-63.47	-4.394	-63.6	-4.15128
-62.325	3.75012	-63.45	-4.3937	-63.584	-4.15074
-62.309	3.77074	-63.44	-4.3935	-63.567	-4.1501
-62.288	3.79115	-63.42	-4.3931	-63.55	-4.14978
-62.267	3.81187	-63.41	-4.393	-63.534	-4.14936
-62.246	3.83238	-63.39	-4.3928	-63.517	-4.14903
-62.23	3.85268	-63.37	-4.3926	-63.5	-4.14882
-62.209	3.87309	-63.36	-4.3923	-63.484	-4.14861
-62.188	3.89317	-63.34	-4.3922	-63.467	-4.14818
-62.167	3.91304	-63.32	-4.392	-63.45	-4.14797
-62.146	3.93302	-63.31	-4.3918	-63.434	-4.14765
-62.13	3.95268	-63.29	-4.3915	-63.417	-4.14743
-62.109	3.97212	-63.27	-4.3913	-63.4	-4.14711
-62.088	3.99156	-63.26	-4.3912	-63.384	-4.14722
-62.067	4.01079	-63.24	-4.3912	-63.367	-4.1469
-62.046	4.02992	-63.22	-4.391	-63.35	-4.14668
-62.03	4.04893	-63.21	-4.3909	-63.334	-4.14636
-62.009	4.06763	-63.19	-4.3908	-63.317	-4.14615
-61.988	4.08622	-63.17	-4.3906	-63.3	-4.14583
-61.967	4.10491	-63.16	-4.3903	-63.284	-4.14562
-61.946	4.12318	-63.14	-4.3902	-63.267	-4.1453
-61.93	4.14134	-63.13	-4.3898	-63.25	-4.14508
-61.909	4.1594	-63.11	-4.3897	-63.234	-4.14487
-61.888	4.17724	-63.09	-4.3896	-63.217	-4.14476
-61.867	4.19487	-63.07	-4.3894	-63.2	-4.14455
-61.846	4.21249	-63.05	-4.3892	-63.184	-4.14433
-61.83	4.2298	-63.04	-4.389	-63.167	-4.14401
-61.809	4.247	-63.02	-4.3888	-63.15	-4.1438
-61.788	4.26441	-63.01	-4.3884	-63.134	-4.14348
-61.767	4.28108	-62.99	-4.3882	-63.117	-4.14327
-61.75	4.29817	-62.98	-4.3879	-63.1	-4.14305
-61.73	4.31484	-62.96	-4.3876	-63.084	-4.14273
-61.709	4.33129	-62.94	-4.3873	-63.067	-4.14252
-61.688	4.34785	-62.93	-4.3868	-63.05	-4.1422
-61.667	4.36441	-62.91	-4.3865	-63.034	-4.14177
-61.65	4.38075	-62.89	-4.3861	-63.017	-4.14134
-61.63	4.39688	-62.88	-4.3857	-63	-4.1407
-61.609	4.41291	-62.86	-4.3852	-62.984	-4.14006
-61.588	4.42915	-62.84	-4.3847	-62.967	-4.13963
-61.567	4.44507	-62.83	-4.3842	-62.95	-4.1391
-61.55	4.46109	-62.81	-4.3837	-62.934	-4.13867
-61.53	4.47722	-62.79	-4.3833	-62.917	-4.13824
-61.509	4.49282	-62.77	-4.3829	-62.9	-4.13782
-61.488	4.50831	-62.76	-4.3826	-62.884	-4.13782
-61.467	4.52401	-62.74	-4.3825	-62.867	-4.13771
-61.45	4.5394	-62.72	-4.3822	-62.85	-4.1375
-61.43	4.55468	-62.71	-4.3822	-62.834	-4.1375
-61.409	4.56995	-62.69	-4.382	-62.817	-4.1375
-61.388	4.58502	-62.68	-4.3819	-62.8	-4.13728
-61.367	4.59987	-62.66	-4.3819	-62.788	-4.13718
-61.35	4.61439	-62.64	-4.3818	-62.771	-4.13707
-61.33	4.62924	-62.63	-4.3816	-62.755	-4.13707
-61.309	4.64377	-62.61	-4.3816	-62.738	-4.13686
-61.288	4.65798	-62.59	-4.3814	-62.721	-4.13643
-61.271	4.6724	-62.58	-4.3814	-62.705	-4.13621
-61.25	4.68629	-62.56	-4.3812	-62.688	-4.13589
-61.23	4.70018	-62.54	-4.381	-62.671	-4.13568
-61.209	4.71418	-62.53	-4.3808	-62.655	-4.13547
-61.188	4.72774	-62.51	-4.3806	-62.638	-4.13547
-61.171	4.74152	-62.49	-4.3805	-62.621	-4.13525
-61.15	4.75488	-62.48	-4.3803	-62.605	-4.13483
-61.13	4.76855	-62.46	-4.3802	-62.588	-4.13461
-61.109	4.78191	-62.44	-4.3799	-62.571	-4.13429
-61.088	4.79515	-62.43	-4.3796	-62.555	-4.13408
-61.071	4.80819	-62.41	-4.3794	-62.538	-4.13376
-61.05	4.82101	-62.4	-4.3792	-62.521	-4.13333
-61.03	4.83404	-62.38	-4.3788	-62.505	-4.13301
-61.009	4.84686	-62.36	-4.3785	-62.488	-4.13258
-60.988	4.85957	-62.34	-4.3782	-62.471	-4.13216
-60.971	4.87239	-62.33	-4.3779	-62.455	-4.13194
-60.95	4.885	-62.31	-4.3777	-62.438	-4.13162
-60.93	4.8975	-62.29	-4.3773	-62.421	-4.1313
-60.909	4.91021	-62.27	-4.377	-62.405	-4.13098
-60.888	4.92218	-62.26	-4.3768	-62.388	-4.13055
-60.871	4.93457	-62.24	-4.3765	-62.371	-4.13013
-60.85	4.94696	-62.23	-4.3763	-62.355	-4.1297
-60.83	4.95936	-62.21	-4.3759	-62.338	-4.12916
-60.809	4.97143	-62.2	-4.3756	-62.321	-4.12852
-60.792	4.98361	-62.18	-4.3752	-62.305	-4.12788
-60.771	4.99568	-62.16	-4.3747	-62.288	-4.12724
-60.75	5.00775	-62.15	-4.3742	-62.271	-4.12649
-60.73	5.01961	-62.13	-4.3737	-62.255	-4.12596
-60.709	5.03104	-62.12	-4.3734	-62.238	-4.12532
-60.692	5.04279	-62.1	-4.3731	-62.221	-4.12468
-60.671	5.05422	-62.08	-4.3727	-62.205	-4.12414
-60.65	5.06587	-62.06	-4.3724	-62.188	-4.12361
-60.63	5.07708	-62.04	-4.3723	-62.171	-4.12329
-60.609	5.08852	-62.02	-4.3722	-62.155	-4.12265
-60.592	5.09963	-62.01	-4.372	-62.138	-4.12211
-60.571	5.11084	-62	-4.3718	-62.121	-4.12179
-60.55	5.12185	-61.98	-4.3716	-62.105	-4.12147
-60.53	5.13264	-61.97	-4.3715	-62.088	-4.12104
-60.509	5.14343	-61.95	-4.3711	-62.071	-4.12083
-60.492	5.15422	-61.93	-4.371	-62.055	-4.12051
-60.471	5.16511	-61.91	-4.3708	-62.038	-4.12019
-60.45	5.17548	-61.89	-4.3706	-62.021	-4.11976
-60.43	5.18627	-61.88	-4.3704	-62.005	-4.11944
-60.409	5.19674	-61.86	-4.3703	-61.988	-4.11912
-60.392	5.20699	-61.85	-4.37	-61.971	-4.11859
-60.371	5.21703	-61.83	-4.3696	-61.955	-4.11816
-60.35	5.22729	-61.82	-4.3693	-61.938	-4.11784
-60.33	5.23733	-61.81	-4.3691	-61.921	-4.11752
-60.313	5.24716	-61.78	-4.3688	-61.905	-4.11731
-60.292	5.2572	-61.77	-4.3686	-61.888	-4.11709
-60.271	5.2666	-61.75	-4.3683	-61.871	-4.11698
-60.25	5.27643	-61.73	-4.368	-61.855	-4.11677
-60.23	5.28594	-61.71	-4.3679	-61.838	-4.11645
-60.213	5.29556	-61.7	-4.3677	-61.821	-4.11634
-60.192	5.30528	-61.68	-4.3675	-61.805	-4.11613
-60.171	5.31489	-61.67	-4.3674	-61.788	-4.11592
-60.15	5.32472	-61.65	-4.3671	-61.771	-4.1157
-60.13	5.33423	-61.63	-4.3668	-61.755	-4.11538
-60.113	5.34374	-61.61	-4.3665	-61.738	-4.11506
-60.092	5.35357	-61.6	-4.3663	-61.721	-4.11485
-60.071	5.36318	-61.58	-4.3662	-61.705	-4.11463
-60.05	5.37247	-61.57	-4.3661	-61.688	-4.11431
-60.03	5.38177	-61.55	-4.3661	-61.671	-4.11421
-60.013	5.39074	-61.53	-4.366	-61.655	-4.11399
-59.992	5.39993	-61.52	-4.3659	-61.638	-4.11389
-59.971	5.40912	-61.51	-4.3657	-61.621	-4.11357
-59.95	5.41809	-61.48	-4.3652	-61.605	-4.11314
-59.93	5.42696	-61.46	-4.3647	-61.588	-4.1126
-59.913	5.43561	-61.45	-4.3643	-61.571	-4.11218
-59.892	5.44427	-61.43	-4.364	-61.555	-4.11175
-59.871	5.45313	-61.42	-4.3636	-61.538	-4.11143
-59.85	5.46157	-61.41	-4.3633	-61.521	-4.1109
-59.834	5.46991	-61.39	-4.3631	-61.505	-4.11068
-59.813	5.47845	-61.37	-4.3628	-61.488	-4.11036
-59.792	5.48657	-61.36	-4.3626	-61.471	-4.10993
-59.771	5.49458	-61.33	-4.3623	-61.455	-4.10961
-59.75	5.50292	-61.32	-4.362	-61.438	-4.10929
-59.734	5.51104	-61.3	-4.3616	-61.421	-4.10897
-59.713	5.51915	-61.29	-4.3614	-61.405	-4.10865
-59.692	5.52727	-61.27	-4.3612	-61.388	-4.10844
-59.671	5.53518	-61.25	-4.361	-61.371	-4.10822
-59.65	5.54287	-61.24	-4.3609	-61.355	-4.10801
-59.634	5.55056	-61.22	-4.3608	-61.338	-4.10769
-59.613	5.55858	-61.2	-4.3607	-61.321	-4.10748
-59.592	5.56627	-61.18	-4.3605	-61.305	-4.10748
-59.571	5.57375	-61.17	-4.3602	-61.288	-4.10726
-59.55	5.58165	-61.15	-4.3601	-61.271	-4.10694
-59.534	5.58902	-61.13	-4.3601	-61.255	-4.10662
-59.513	5.59639	-61.12	-4.3599	-61.238	-4.10652
-59.492	5.60441	-61.11	-4.3598	-61.221	-4.1063
-59.471	5.61178	-61.09	-4.3597	-61.205	-4.10619
-59.45	5.61926	-61.07	-4.3595	-61.188	-4.10609
-59.434	5.62684	-61.06	-4.3594	-61.171	-4.10577
-59.413	5.63464	-61.04	-4.3591	-61.155	-4.10545
-59.392	5.6419	-61.02	-4.3589	-61.138	-4.10545
-59.371	5.64917	-61.01	-4.3586	-61.121	-4.10534
-59.355	5.65675	-60.99	-4.3583	-61.105	-4.10513
-59.334	5.66423	-60.97	-4.3581	-61.088	-4.10491
-59.313	5.67139	-60.95	-4.3579	-61.071	-4.10481
-59.292	5.67844	-60.94	-4.3577	-61.055	-4.1047
-59.271	5.6856	-60.92	-4.3575	-61.038	-4.10438
-59.255	5.69244	-60.91	-4.3572	-61.021	-4.10406
-59.234	5.69927	-60.89	-4.3569	-61.005	-4.10395
-59.213	5.706	-60.87	-4.3565	-60.988	-4.10363
-59.192	5.71305	-60.86	-4.3561	-60.971	-4.10342
-59.171	5.71979	-60.84	-4.3558	-60.955	-4.1032
-59.155	5.7263	-60.82	-4.3554	-60.938	-4.10299
-59.134	5.73271	-60.81	-4.3551	-60.921	-4.10267
-59.113	5.73934	-60.79	-4.3547	-60.905	-4.10214
-59.092	5.74564	-60.77	-4.354	-60.888	-4.1016
-59.071	5.75226	-60.75	-4.3535	-60.871	-4.10107
-59.055	5.75846	-60.74	-4.353	-60.855	-4.10053
-59.034	5.76508	-60.72	-4.3527	-60.838	-4.10011
-59.013	5.77139	-60.7	-4.3523	-60.821	-4.09957
-58.992	5.77747	-60.69	-4.3521	-60.805	-4.09914
-58.971	5.78367	-60.68	-4.3518	-60.788	-4.09882
-58.955	5.78976	-60.66	-4.3516	-60.771	-4.0984
-58.934	5.79617	-60.64	-4.3514	-60.755	-4.09818
-58.913	5.80226	-60.62	-4.3512	-60.738	-4.09786
-58.892	5.80835	-60.61	-4.3511	-60.721	-4.09754
-58.871	5.81433	-60.59	-4.3509	-60.705	-4.09733
-58.855	5.82021	-60.57	-4.3508	-60.688	-4.09722
-58.834	5.82619	-60.56	-4.3507	-60.671	-4.09701
-58.813	5.83207	-60.54	-4.3506	-60.655	-4.0969
-58.792	5.83826	-60.52	-4.3504	-60.638	-4.09669
-58.775	5.84414	-60.51	-4.3503	-60.621	-4.09637
-58.755	5.85023	-60.49	-4.3502	-60.605	-4.09605
-58.734	5.85653	-60.48	-4.3499	-60.588	-4.09573
-58.713	5.86241	-60.46	-4.3497	-60.571	-4.09551
-58.692	5.8686	-60.44	-4.3495	-60.555	-4.09551
-58.675	5.87458	-60.42	-4.3493	-60.538	-4.0954
-58.655	5.88057	-60.41	-4.3489	-60.521	-4.09519
-58.634	5.88634	-60.39	-4.3487	-60.505	-4.09508
-58.613	5.89211	-60.38	-4.3485	-60.488	-4.09487
-58.592	5.89766	-60.36	-4.3481	-60.471	-4.09476
-58.575	5.90343	-60.34	-4.3477	-60.455	-4.09455
-58.555	5.90909	-60.32	-4.3475	-60.438	-4.09423
-58.534	5.91497	-60.31	-4.3472	-60.421	-4.09391
-58.513	5.9202	-60.29	-4.347	-60.405	-4.09359
-58.492	5.92565	-60.27	-4.3467	-60.388	-4.09338
-58.475	5.93131	-60.26	-4.3465	-60.371	-4.09295
-58.455	5.93676	-60.24	-4.346	-60.355	-4.09263
-58.434	5.94221	-60.23	-4.3459	-60.338	-4.09231
-58.413	5.94712	-60.21	-4.3456	-60.321	-4.09188
-58.392	5.95236	-60.19	-4.3452	-60.305	-4.09167
-58.375	5.95781	-60.18	-4.3451	-60.288	-4.09135
-58.355	5.96283	-60.16	-4.3445	-60.271	-4.09113
-58.334	5.96828	-60.14	-4.3443	-60.259	-4.09092
-58.313	5.97308	-60.13	-4.344	-60.242	-4.0906
-58.296	5.978	-60.11	-4.3437	-60.225	-4.09028
-58.275	5.98281	-60.09	-4.3433	-60.209	-4.08985
-58.255	5.98793	-60.08	-4.3428	-60.192	-4.08921
-58.234	5.99306	-60.07	-4.3425	-60.175	-4.08867
-58.213	5.99798	-60.05	-4.3423	-60.159	-4.08825
-58.196	6.00257	-60.02	-4.3419	-60.142	-4.08771
-58.175	6.0077	-60.01	-4.3415	-60.125	-4.08739
-58.155	6.01208	-60	-4.3412	-60.109	-4.08697
-58.134	6.01699	-59.98	-4.341	-60.092	-4.08675
-58.113	6.02169	-59.96	-4.3407	-60.075	-4.08664
-58.096	6.02661	-59.95	-4.3406	-60.059	-4.08643
-58.075	6.03131	-59.93	-4.3405	-60.042	-4.08632
-58.055	6.03633	-59.91	-4.3403	-60.025	-4.086
-58.034	6.04124	-59.89	-4.3404	-60.009	-4.08579
-58.013	6.04616	-59.88	-4.3404	-59.992	-4.08547
-57.996	6.05096	-59.86	-4.3403	-59.975	-4.08536
-57.975	6.05567	-59.85	-4.34	-59.959	-4.08515
-57.955	6.06069	-59.83	-4.3397	-59.942	-4.08494
-57.934	6.06528	-59.81	-4.3396	-59.925	-4.08461
-57.913	6.06966	-59.8	-4.3394	-59.909	-4.08429
-57.896	6.07436	-59.78	-4.3392	-59.892	-4.08429
-57.875	6.07885	-59.76	-4.3392	-59.875	-4.08408
-57.855	6.08376	-59.74	-4.339	-59.859	-4.08397
-57.834	6.08793	-59.73	-4.3389	-59.842	-4.08365
-57.817	6.09231	-59.71	-4.3388	-59.825	-4.08333
-57.796	6.0969	-59.7	-4.3387	-59.809	-4.08312
-57.775	6.1015	-59.68	-4.3384	-59.792	-4.08259
-57.755	6.10545	-59.67	-4.3381	-59.775	-4.08237
-57.734	6.10983	-59.65	-4.3378	-59.759	-4.08205
-57.717	6.11389	-59.63	-4.3377	-59.742	-4.08173
-57.696	6.11816	-59.62	-4.3376	-59.725	-4.0813
-57.675	6.12254	-59.6	-4.3375	-59.709	-4.08109
-57.655	6.12639	-59.58	-4.3374	-59.692	-4.08088
-57.634	6.13034	-59.56	-4.3373	-59.675	-4.08077
-57.617	6.13451	-59.55	-4.3371	-59.659	-4.08034
-57.596	6.13835	-59.53	-4.3368	-59.642	-4.08013
-57.575	6.14241	-59.51	-4.3366	-59.625	-4.07981
-57.555	6.14615	-59.5	-4.3364	-59.609	-4.07959
-57.534	6.15032	-59.48	-4.3361	-59.592	-4.07917
-57.517	6.15395	-59.47	-4.3359	-59.575	-4.07906
-57.496	6.15801	-59.45	-4.3358	-59.559	-4.07895
-57.475	6.16186	-59.43	-4.3358	-59.542	-4.07895
-57.455	6.16549	-59.42	-4.3355	-59.525	-4.07874
-57.434	6.16944	-59.4	-4.3351	-59.509	-4.0782
-57.417	6.17318	-59.38	-4.3346	-59.492	-4.07767
-57.396	6.17735	-59.37	-4.3341	-59.475	-4.07724
-57.375	6.18109	-59.35	-4.3335	-59.459	-4.07682
-57.355	6.18493	-59.33	-4.333	-59.442	-4.07628
-57.338	6.18942	-59.31	-4.3326	-59.425	-4.07585
-57.317	6.19337	-59.3	-4.3323	-59.409	-4.07532
-57.296	6.19722	-59.28	-4.3319	-59.392	-4.07511
-57.275	6.20106	-59.26	-4.3316	-59.375	-4.07479
-57.255	6.20523	-59.25	-4.3313	-59.359	-4.07447
-57.238	6.20886	-59.23	-4.3311	-59.342	-4.07415
-57.217	6.21292	-59.22	-4.3309	-59.325	-4.07393
-57.196	6.21677	-59.2	-4.3305	-59.309	-4.07372
-57.175	6.2204	-59.18	-4.3304	-59.292	-4.0734
-57.155	6.22446	-59.17	-4.3302	-59.275	-4.07318
-57.138	6.22831	-59.15	-4.33	-59.259	-4.07276
-57.117	6.23194	-59.13	-4.3298	-59.242	-4.07276
-57.096	6.23578	-59.12	-4.3296	-59.225	-4.07265
-57.075	6.23942	-59.11	-4.3295	-59.209	-4.07254
-57.055	6.24283	-59.08	-4.3295	-59.192	-4.07244
-57.038	6.24689	-59.07	-4.3297	-59.175	-4.07233
-57.017	6.25031	-59.05	-4.3295	-59.159	-4.07212
-56.996	6.25373	-59.04	-4.3294	-59.142	-4.0719
-56.975	6.25726	-59.02	-4.3293	-59.125	-4.0719
-56.955	6.26089	-59	-4.3292	-59.109	-4.07179
-56.938	6.26431	-58.98	-4.329	-59.092	-4.07169
-56.917	6.26741	-58.97	-4.3289	-59.075	-4.07179
-56.896	6.27104	-58.95	-4.3288	-59.059	-4.07179
-56.875	6.27467	-58.94	-4.3288	-59.042	-4.07179
-56.859	6.27809	-58.92	-4.3286	-59.025	-4.07158
-56.838	6.2814	-58.91	-4.3285	-59.009	-4.07179
-56.817	6.28471	-58.88	-4.3285	-58.992	-4.07169
-56.796	6.28792	-58.87	-4.3283	-58.975	-4.07169
-56.775	6.29091	-58.86	-4.3282	-58.959	-4.07147
-56.759	6.29411	-58.84	-4.3279	-58.942	-4.07137
-56.738	6.29753	-58.82	-4.3277	-58.925	-4.07115
-56.717	6.30063	-58.81	-4.3274	-58.909	-4.07094
-56.696	6.30384	-58.79	-4.3272	-58.892	-4.07083
-56.675	6.30725	-58.77	-4.3269	-58.875	-4.07051
-56.659	6.31067	-58.75	-4.3268	-58.859	-4.0703
-56.638	6.31409	-58.73	-4.3265	-58.842	-4.06987
-56.617	6.31751	-58.72	-4.3261	-58.825	-4.06934
-56.596	6.32082	-58.7	-4.3256	-58.809	-4.0688
-56.575	6.32435	-58.68	-4.325	-58.792	-4.06816
-56.559	6.32777	-58.67	-4.3246	-58.775	-4.06752
-56.538	6.33076	-58.66	-4.3241	-58.759	-4.06699
-56.517	6.33407	-58.64	-4.3236	-58.742	-4.06667
-56.496	6.33717	-58.62	-4.3234	-58.725	-4.06603
-56.475	6.34037	-58.61	-4.3231	-58.709	-4.0656
-56.459	6.34368	-58.59	-4.3227	-58.692	-4.06528
-56.438	6.34689	-58.57	-4.3226	-58.675	-4.06485
-56.417	6.34999	-58.56	-4.3225	-58.659	-4.06442
-56.396	6.35276	-58.54	-4.3222	-58.642	-4.06421
-56.38	6.35586	-58.52	-4.322	-58.625	-4.064
-56.359	6.35885	-58.51	-4.3218	-58.609	-4.06378
-56.338	6.36163	-58.49	-4.3217	-58.592	-4.06346
-56.317	6.36452	-58.47	-4.3215	-58.575	-4.06303
-56.296	6.36761	-58.45	-4.3214	-58.559	-4.06282
-56.28	6.37071	-58.43	-4.3212	-58.542	-4.0625
-56.259	6.3737	-58.42	-4.3211	-58.525	-4.06229
-56.238	6.3768	-58.41	-4.3209	-58.509	-4.06197
-56.217	6.37979	-58.39	-4.3209	-58.492	-4.06165
-56.196	6.38268	-58.38	-4.3207	-58.475	-4.06122
-56.18	6.38524	-58.36	-4.3206	-58.459	-4.06079
-56.159	6.38823	-58.34	-4.3203	-58.442	-4.06058
-56.138	6.39101	-58.33	-4.3202	-58.425	-4.06036
-56.117	6.39379	-58.31	-4.3199	-58.409	-4.06004
-56.096	6.39678	-58.29	-4.3198	-58.392	-4.05972
-56.08	6.39934	-58.27	-4.3195	-58.375	-4.0594
-56.059	6.40223	-58.26	-4.3192	-58.359	-4.05898
-56.038	6.40533	-58.24	-4.319	-58.342	-4.05865
-56.017	6.40821	-58.23	-4.3188	-58.325	-4.05833
-55.996	6.4111	-58.21	-4.3185	-58.309	-4.05812
-55.98	6.41409	-58.19	-4.318	-58.292	-4.05769
-55.959	6.41708	-58.18	-4.3176	-58.275	-4.05737
-55.938	6.41975	-58.16	-4.3172	-58.259	-4.05695
-55.917	6.42274	-58.14	-4.317	-58.242	-4.05673
-55.896	6.42594	-58.13	-4.3167	-58.225	-4.05652
-55.88	6.42872	-58.11	-4.3164	-58.209	-4.05609
-55.859	6.43161	-58.09	-4.3162	-58.192	-4.05566
-55.838	6.4346	-58.08	-4.3159	-58.175	-4.05513
-55.817	6.43759	-58.06	-4.3157	-58.159	-4.05449
-55.8	6.44026	-58.04	-4.3155	-58.142	-4.05406
-55.78	6.44336	-58.02	-4.3152	-58.125	-4.05353
-55.759	6.44603	-58.01	-4.3146	-58.109	-4.05289
-55.738	6.44859	-57.99	-4.3141	-58.092	-4.05224
-55.717	6.45148	-57.98	-4.3134	-58.075	-4.0515
-55.7	6.45393	-57.96	-4.313	-58.059	-4.05096
-55.68	6.45661	-57.95	-4.3127	-58.042	-4.05043
-55.659	6.45906	-57.93	-4.3124	-58.025	-4.05
-55.638	6.46216	-57.91	-4.3122	-58.009	-4.04957
-55.617	6.46472	-57.9	-4.3118	-57.992	-4.04893
-55.6	6.46708	-57.88	-4.3116	-57.975	-4.04786
-55.58	6.46985	-57.86	-4.3114	-57.959	-4.04658
-55.559	6.47199	-57.85	-4.3112	-57.942	-4.04498
-55.538	6.47477	-57.83	-4.311	-57.925	-4.04338
-55.517	6.47765	-57.81	-4.3108	-57.909	-4.04199
-55.5	6.48022	-57.79	-4.3107	-57.892	-4.04081
-55.48	6.48246	-57.78	-4.3105	-57.875	-4.04007
-55.459	6.4846	-57.76	-4.3104	-57.859	-4.03975
-55.438	6.48695	-57.74	-4.3102	-57.842	-4.03964
-55.417	6.48962	-57.73	-4.3101	-57.825	-4.03985
-55.4	6.49197	-57.71	-4.31	-57.809	-4.04007
-55.38	6.49442	-57.69	-4.3098	-57.792	-4.04049
-55.359	6.49709	-57.68	-4.3096	-57.775	-4.04071
-55.338	6.49955	-57.66	-4.3092	-57.759	-4.04103
-55.321	6.50212	-57.65	-4.309	-57.742	-4.04156
-55.3	6.50468	-57.63	-4.3087	-57.725	-4.04188
-55.28	6.50746	-57.61	-4.3085	-57.713	-4.04231
-55.259	6.51024	-57.6	-4.3084	-57.696	-4.04274
-55.238	6.51237	-57.58	-4.3082	-57.68	-4.04306
-55.221	6.51536	-57.56	-4.3079	-57.663	-4.04327
-55.2	6.51793	-57.55	-4.3076	-57.646	-4.04348
-55.18	6.52049	-57.53	-4.3074	-57.63	-4.0438
-55.159	6.52338	-57.51	-4.3071	-57.613	-4.04402
-55.138	6.52583	-57.5	-4.3067	-57.596	-4.04423
-55.121	6.5284	-57.48	-4.3064	-57.58	-4.04445
-55.1	6.53139	-57.46	-4.3062	-57.563	-4.04455
-55.08	6.53342	-57.45	-4.3059	-57.546	-4.04477
-55.059	6.53598	-57.43	-4.3056	-57.53	-4.04477
-55.038	6.53833	-57.41	-4.3053	-57.513	-4.04498
-55.021	6.54079	-57.4	-4.3051	-57.496	-4.04498
-55	6.54314	-57.38	-4.305	-57.48	-4.04498
-54.98	6.54528	-57.36	-4.3049	-57.463	-4.04487
-54.959	6.54752	-57.35	-4.3046	-57.446	-4.04466
-54.938	6.54998	-57.33	-4.3042	-57.43	-4.04413
-54.921	6.55201	-57.31	-4.3036	-57.413	-4.04348
-54.9	6.55436	-57.3	-4.3032	-57.396	-4.04295
-54.88	6.55639	-57.28	-4.3028	-57.38	-4.04242
-54.859	6.55895	-57.26	-4.3023	-57.363	-4.04178
-54.842	6.56098	-57.25	-4.3019	-57.346	-4.04113
-54.821	6.56322	-57.23	-4.3017	-57.33	-4.04071
-54.8	6.56547	-57.22	-4.3013	-57.313	-4.04028
-54.78	6.5676	-57.2	-4.3011	-57.296	-4.03985
-54.759	6.56985	-57.18	-4.3007	-57.28	-4.03953
-54.742	6.57177	-57.17	-4.3005	-57.263	-4.03932
-54.721	6.57369	-57.15	-4.3005	-57.246	-4.039
-54.7	6.57583	-57.13	-4.3004	-57.23	-4.03868
-54.68	6.57807	-57.11	-4.3001	-57.213	-4.03836
-54.659	6.58021	-57.1	-4.2999	-57.196	-4.03804
-54.642	6.58267	-57.08	-4.2997	-57.18	-4.03782
-54.621	6.58502	-57.06	-4.2992	-57.163	-4.03772
-54.6	6.58747	-57.05	-4.2987	-57.146	-4.0375
-54.58	6.58982	-57.03	-4.298	-57.13	-4.0374
-54.559	6.59228	-57.02	-4.2969	-57.113	-4.03718
-54.542	6.59474	-57	-4.2958	-57.096	-4.03707
-54.521	6.59741	-56.98	-4.2945	-57.08	-4.03686
-54.5	6.59976	-56.97	-4.2932	-57.063	-4.03675
-54.48	6.60222	-56.95	-4.292	-57.046	-4.03665
-54.459	6.60446	-56.93	-4.2908	-57.03	-4.03643
-54.442	6.6066	-56.92	-4.2897	-57.013	-4.03633
-54.421	6.60905	-56.9	-4.2889	-56.996	-4.0359
-54.4	6.61141	-56.88	-4.2881	-56.98	-4.03547
-54.38	6.61333	-56.86	-4.2875	-56.963	-4.03515
-54.363	6.61579	-56.85	-4.2871	-56.946	-4.03472
-54.342	6.61803	-56.83	-4.2871	-56.93	-4.0344
-54.321	6.62006	-56.82	-4.2874	-56.913	-4.03398
-54.3	6.62209	-56.8	-4.288	-56.896	-4.03366
-54.28	6.62444	-56.78	-4.2888	-56.88	-4.03323
-54.263	6.62625	-56.77	-4.2897	-56.863	-4.03269
-54.242	6.6285	-56.76	-4.2906	-56.846	-4.03216
-54.221	6.63042	-56.74	-4.2914	-56.83	-4.03163
-54.2	6.63256	-56.72	-4.2922	-56.813	-4.03099
-54.18	6.63469	-56.7	-4.2928	-56.796	-4.03034
-54.163	6.63683	-56.68	-4.2933	-56.78	-4.02992
-54.142	6.63875	-56.67	-4.2936	-56.763	-4.02938
-54.121	6.64046	-56.65	-4.2937	-56.746	-4.02896
-54.1	6.64271	-56.64	-4.2938	-56.73	-4.02842
-54.08	6.64527	-56.62	-4.2938	-56.713	-4.02778
-54.063	6.64698	-56.61	-4.2938	-56.696	-4.02703
-54.042	6.6489	-56.59	-4.2938	-56.68	-4.02639
-54.021	6.65083	-56.57	-4.2937	-56.663	-4.02575
-54	6.65275	-56.55	-4.2937	-56.646	-4.02522
-53.98	6.65467	-56.53	-4.2936	-56.63	-4.0249
-53.963	6.6567	-56.52	-4.2935	-56.613	-4.02436
-53.942	6.65895	-56.51	-4.2933	-56.596	-4.02436
-53.921	6.66108	-56.49	-4.2932	-56.58	-4.02425
-53.9	6.66354	-56.47	-4.2932	-56.563	-4.02393
-53.884	6.66568	-56.45	-4.293	-56.546	-4.0234
-53.863	6.66781	-56.43	-4.293	-56.53	-4.02319
-53.842	6.67006	-56.42	-4.293	-56.513	-4.02276
-53.821	6.67219	-56.41	-4.293	-56.496	-4.02255
-53.8	6.67422	-56.39	-4.293	-56.48	-4.02212
-53.784	6.67647	-56.37	-4.2928	-56.463	-4.0219
-53.763	6.67818	-56.35	-4.2926	-56.446	-4.02169
-53.742	6.68042	-56.34	-4.2924	-56.43	-4.02148
-53.721	6.68245	-56.32	-4.2922	-56.413	-4.02126
-53.7	6.68437	-56.31	-4.2919	-56.396	-4.02094
-53.684	6.68651	-56.29	-4.2918	-56.38	-4.02073
-53.663	6.68843	-56.27	-4.2915	-56.363	-4.02052
-53.642	6.69057	-56.26	-4.2912	-56.346	-4.0203
-53.621	6.6927	-56.24	-4.291	-56.33	-4.02009
-53.6	6.69473	-56.22	-4.2909	-56.313	-4.01977
-53.584	6.69623	-56.21	-4.2905	-56.296	-4.01945
-53.563	6.69847	-56.19	-4.2902	-56.28	-4.01913
-53.542	6.7004	-56.17	-4.2898	-56.263	-4.0187
-53.521	6.70189	-56.16	-4.2894	-56.246	-4.01838
-53.5	6.70403	-56.14	-4.289	-56.23	-4.01795
-53.484	6.70574	-56.12	-4.2887	-56.213	-4.01774
-53.463	6.70777	-56.11	-4.2883	-56.196	-4.01752
-53.442	6.70969	-56.09	-4.288	-56.18	-4.0172
-53.421	6.71151	-56.08	-4.2877	-56.163	-4.01699
-53.405	6.71332	-56.06	-4.2874	-56.146	-4.01678
-53.384	6.71546	-56.04	-4.2871	-56.13	-4.01667
-53.363	6.71728	-56.02	-4.2866	-56.113	-4.01646
-53.342	6.71931	-56.01	-4.2863	-56.096	-4.01614
-53.321	6.7208	-55.99	-4.2858	-56.08	-4.01582
-53.305	6.72283	-55.97	-4.2855	-56.063	-4.0156
-53.284	6.72454	-55.95	-4.2849	-56.046	-4.01517
-53.263	6.72625	-55.94	-4.2843	-56.03	-4.01443
-53.242	6.72839	-55.93	-4.2837	-56.013	-4.01379
-53.221	6.73042	-55.91	-4.2833	-55.996	-4.01325
-53.205	6.73245	-55.9	-4.2829	-55.98	-4.01272
-53.184	6.73437	-55.88	-4.2825	-55.963	-4.01229
-53.163	6.73661	-55.86	-4.2821	-55.946	-4.01176
-53.142	6.73811	-55.84	-4.2819	-55.93	-4.01133
-53.121	6.74014	-55.83	-4.2816	-55.913	-4.0109
-53.105	6.74217	-55.81	-4.2815	-55.896	-4.01058
-53.084	6.7442	-55.79	-4.2813	-55.88	-4.01026
-53.063	6.74601	-55.77	-4.2812	-55.863	-4.01005
-53.042	6.74804	-55.76	-4.2811	-55.846	-4.00973
-53.021	6.74975	-55.75	-4.2809	-55.83	-4.00951
-53.005	6.752	-55.73	-4.2808	-55.813	-4.0093
-52.984	6.7536	-55.71	-4.2807	-55.796	-4.00919
-52.963	6.75541	-55.69	-4.2805	-55.78	-4.00908
-52.942	6.75723	-55.68	-4.2803	-55.763	-4.00919
-52.921	6.75926	-55.66	-4.2802	-55.746	-4.00919
-52.905	6.76097	-55.64	-4.28	-55.73	-4.00898
-52.884	6.76268	-55.63	-4.28	-55.713	-4.00876
-52.863	6.76428	-55.61	-4.2798	-55.696	-4.00855
-52.842	6.76631	-55.59	-4.2797	-55.68	-4.00812
-52.825	6.76781	-55.58	-4.2795	-55.663	-4.0078
-52.805	6.7692	-55.56	-4.2792	-55.646	-4.00748
-52.784	6.77123	-55.54	-4.2789	-55.63	-4.00716
-52.763	6.77294	-55.52	-4.2786	-55.613	-4.00684
-52.742	6.77454	-55.51	-4.2784	-55.596	-4.00641
-52.725	6.77635	-55.49	-4.2781	-55.58	-4.00588
-52.705	6.77806	-55.48	-4.2779	-55.563	-4.00567
-52.684	6.77956	-55.46	-4.2777	-55.546	-4.00535
-52.663	6.78116	-55.44	-4.2774	-55.53	-4.00492
-52.642	6.78287	-55.42	-4.2772	-55.513	-4.0046
-52.625	6.78479	-55.41	-4.2767	-55.496	-4.00406
-52.605	6.78661	-55.39	-4.2765	-55.48	-4.00385
-52.584	6.78853	-55.38	-4.2764	-55.463	-4.00364
-52.563	6.79056	-55.36	-4.276	-55.446	-4.00332
-52.542	6.79227	-55.34	-4.2756	-55.43	-4.003
-52.525	6.79441	-55.33	-4.2754	-55.413	-4.00267
-52.505	6.79654	-55.31	-4.2751	-55.396	-4.00246
-52.484	6.79857	-55.29	-4.2749	-55.38	-4.00225
-52.463	6.80039	-55.27	-4.2746	-55.363	-4.00214
-52.442	6.80242	-55.26	-4.274	-55.346	-4.00182
-52.425	6.80434	-55.24	-4.2736	-55.33	-4.00129
-52.405	6.80627	-55.23	-4.2731	-55.313	-4.00086
-52.384	6.80819	-55.21	-4.2726	-55.296	-4.00043
-52.363	6.8099	-55.19	-4.2723	-55.28	-4
-52.346	6.81182	-55.18	-4.2721	-55.263	-3.99958
-52.325	6.81353	-55.16	-4.2717	-55.246	-3.99936
-52.305	6.81524	-55.15	-4.2715	-55.23	-3.99904
-52.284	6.81695	-55.13	-4.2712	-55.213	-3.99883
-52.263	6.81855	-55.11	-4.271	-55.196	-3.99851
-52.246	6.82015	-55.09	-4.271	-55.184	-3.99829
-52.225	6.82176	-55.08	-4.2709	-55.167	-3.99819
-52.205	6.82336	-55.06	-4.2708	-55.15	-3.99797
-52.184	6.82486	-55.05	-4.2706	-55.134	-3.99755
-52.163	6.82656	-55.03	-4.2704	-55.117	-3.99723
-52.146	6.82806	-55.01	-4.2701	-55.1	-3.99691
-52.125	6.82966	-55	-4.2699	-55.084	-3.99669
-52.105	6.83105	-54.98	-4.2698	-55.067	-3.99626
-52.084	6.83276	-54.96	-4.2694	-55.05	-3.99594
-52.063	6.83458	-54.95	-4.2693	-55.034	-3.9953
-52.046	6.83629	-54.93	-4.2691	-55.017	-3.99456
-52.025	6.83789	-54.91	-4.2689	-55	-3.99338
-52.005	6.83938	-54.9	-4.2687	-54.984	-3.99199
-51.984	6.84099	-54.88	-4.2684	-54.967	-3.99028
-51.963	6.84259	-54.86	-4.2683	-54.95	-3.98868
-51.946	6.84419	-54.85	-4.2679	-54.934	-3.9874
-51.925	6.84611	-54.83	-4.2677	-54.917	-3.98644
-51.905	6.84793	-54.81	-4.2675	-54.9	-3.9859
-51.884	6.84996	-54.79	-4.2672	-54.884	-3.9858
-51.867	6.85188	-54.78	-4.2671	-54.867	-3.9859
-51.846	6.85391	-54.76	-4.267	-54.85	-3.98601
-51.825	6.85605	-54.75	-4.2669	-54.834	-3.98633
-51.805	6.85808	-54.73	-4.2667	-54.817	-3.98665
-51.784	6.86	-54.71	-4.2664	-54.8	-3.98697
-51.767	6.86182	-54.69	-4.2663	-54.784	-3.98718
-51.746	6.86374	-54.68	-4.2662	-54.767	-3.9874
-51.725	6.86534	-54.66	-4.266	-54.75	-3.98772
-51.705	6.86716	-54.65	-4.2659	-54.734	-3.98815
-51.684	6.86908	-54.63	-4.2657	-54.717	-3.98847
-51.667	6.87058	-54.62	-4.2655	-54.7	-3.98857
-51.646	6.87218	-54.6	-4.2652	-54.684	-3.98857
-51.625	6.874	-54.58	-4.2647	-54.667	-3.98825
-51.605	6.87571	-54.57	-4.2642	-54.65	-3.98804
-51.584	6.87731	-54.55	-4.2636	-54.634	-3.9875
-51.567	6.87913	-54.52	-4.263	-54.617	-3.98718
-51.546	6.88062	-54.51	-4.2625	-54.6	-3.98676
-51.525	6.8819	-54.5	-4.2621	-54.584	-3.98633
-51.505	6.88372	-54.48	-4.2617	-54.567	-3.98601
-51.484	6.88489	-54.47	-4.2614	-54.55	-3.98547
-51.467	6.8866	-54.45	-4.2613	-54.534	-3.98515
-51.446	6.88821	-54.43	-4.261	-54.517	-3.98494
-51.425	6.88992	-54.42	-4.2608	-54.5	-3.98462
-51.405	6.89152	-54.4	-4.2606	-54.484	-3.98441
-51.388	6.89323	-54.38	-4.2602	-54.467	-3.98419
-51.367	6.89462	-54.37	-4.2601	-54.45	-3.98387
-51.346	6.89633	-54.35	-4.2599	-54.434	-3.98377
-51.325	6.89771	-54.33	-4.2598	-54.417	-3.98355
-51.305	6.89932	-54.32	-4.2598	-54.4	-3.98344
-51.288	6.90092	-54.3	-4.2597	-54.384	-3.98312
-51.267	6.90231	-54.28	-4.2596	-54.367	-3.98291
-51.246	6.9038	-54.27	-4.2596	-54.35	-3.9827
-51.225	6.9053	-54.25	-4.2594	-54.334	-3.98248
-51.205	6.90701	-54.23	-4.2593	-54.317	-3.98227
-51.188	6.90883	-54.21	-4.2592	-54.3	-3.98206
-51.167	6.91043	-54.2	-4.259	-54.284	-3.98184
-51.146	6.91235	-54.19	-4.2589	-54.267	-3.98152
-51.125	6.91406	-54.17	-4.2588	-54.25	-3.98142
-51.105	6.91588	-54.15	-4.2586	-54.234	-3.98099
-51.088	6.91791	-54.13	-4.2584	-54.217	-3.98088
-51.067	6.91929	-54.12	-4.2582	-54.2	-3.98067
-51.046	6.921	-54.11	-4.258	-54.184	-3.98056
-51.025	6.92271	-54.09	-4.2578	-54.167	-3.98024
-51.005	6.92432	-54.07	-4.2576	-54.15	-3.98013
-50.988	6.92624	-54.06	-4.2573	-54.134	-3.97992
-50.967	6.92784	-54.03	-4.257	-54.117	-3.9796
-50.946	6.92944	-54.02	-4.2567	-54.1	-3.97928
-50.925	6.93126	-54	-4.2564	-54.084	-3.97896
-50.909	6.93318	-53.98	-4.2562	-54.067	-3.97864
-50.888	6.93446	-53.97	-4.2559	-54.05	-3.97832
-50.867	6.93628	-53.95	-4.2557	-54.034	-3.97789
-50.846	6.93788	-53.94	-4.2553	-54.017	-3.97768
-50.825	6.93938	-53.92	-4.255	-54	-3.97725
-50.809	6.94098	-53.91	-4.2545	-53.984	-3.97661
-50.788	6.94269	-53.88	-4.2538	-53.967	-3.97597
-50.767	6.94429	-53.87	-4.2532	-53.95	-3.97533
-50.746	6.94611	-53.85	-4.2528	-53.934	-3.97458
-50.725	6.94739	-53.83	-4.2523	-53.917	-3.97426
-50.709	6.94889	-53.82	-4.2521	-53.9	-3.97383
-50.688	6.95028	-53.8	-4.2518	-53.884	-3.9733
-50.667	6.95177	-53.78	-4.2516	-53.867	-3.97308
-50.646	6.95348	-53.77	-4.2514	-53.85	-3.97276
-50.625	6.95498	-53.76	-4.2512	-53.834	-3.97244
-50.609	6.95615	-53.74	-4.2511	-53.817	-3.97212
-50.588	6.95733	-53.72	-4.251	-53.8	-3.9718
-50.567	6.95893	-53.7	-4.2506	-53.784	-3.97148
-50.546	6.96021	-53.68	-4.2504	-53.767	-3.97127
-50.525	6.96181	-53.67	-4.25	-53.75	-3.97095
-50.509	6.96352	-53.65	-4.2499	-53.734	-3.97084
-50.488	6.96491	-53.63	-4.2498	-53.717	-3.97073
-50.467	6.96641	-53.62	-4.2498	-53.7	-3.97052
-50.446	6.96833	-53.61	-4.2497	-53.684	-3.9703
-50.43	6.96972	-53.59	-4.2495	-53.667	-3.97009
-50.409	6.97186	-53.57	-4.2495	-53.65	-3.96988
-50.388	6.97346	-53.56	-4.2492	-53.634	-3.96945
-50.367	6.97485	-53.54	-4.2491	-53.617	-3.96902
-50.346	6.97645	-53.52	-4.2488	-53.6	-3.96881
-50.33	6.97816	-53.5	-4.2487	-53.584	-3.96849
-50.309	6.98008	-53.49	-4.2486	-53.567	-3.96827
-50.288	6.98158	-53.47	-4.2484	-53.55	-3.96785
-50.267	6.98329	-53.45	-4.2482	-53.534	-3.96763
-50.246	6.98468	-53.44	-4.2479	-53.517	-3.96742
-50.23	6.98628	-53.42	-4.2477	-53.5	-3.96699
-50.209	6.98745	-53.41	-4.2475	-53.484	-3.96678
-50.188	6.98927	-53.39	-4.2472	-53.467	-3.96635
-50.167	6.99034	-53.37	-4.2468	-53.45	-3.96603
-50.146	6.99162	-53.36	-4.2466	-53.434	-3.96571
-50.13	6.99301	-53.34	-4.2463	-53.417	-3.96528
-50.109	6.9944	-53.32	-4.2459	-53.4	-3.96496
-50.088	6.996	-53.31	-4.2456	-53.384	-3.96475
-50.067	6.99739	-53.29	-4.2455	-53.367	-3.96454
-50.046	6.9991	-53.27	-4.2451	-53.35	-3.96422
-50.03	7.0007	-53.26	-4.245	-53.334	-3.964
-50.009	7.00188	-53.23	-4.2449	-53.317	-3.96379
-49.988	7.00348	-53.22	-4.2443	-53.3	-3.96336
-49.967	7.00497	-53.2	-4.2439	-53.284	-3.96293
-49.946	7.00647	-53.19	-4.2435	-53.267	-3.9624
-49.93	7.00786	-53.17	-4.243	-53.25	-3.96197
-49.909	7.00935	-53.16	-4.2428	-53.234	-3.96154
-49.888	7.01074	-53.14	-4.2425	-53.217	-3.96122
-49.867	7.01245	-53.12	-4.2423	-53.2	-3.9609
-49.85	7.01427	-53.11	-4.242	-53.184	-3.96048
-49.83	7.01576	-53.09	-4.2418	-53.167	-3.96016
-49.809	7.01769	-53.07	-4.2417	-53.15	-3.95994
-49.788	7.01918	-53.06	-4.2413	-53.134	-3.95962
-49.767	7.021	-53.04	-4.2412	-53.117	-3.9593
-49.75	7.02292	-53.02	-4.2411	-53.1	-3.95887
-49.73	7.02495	-53.01	-4.241	-53.084	-3.95866
-49.709	7.02655	-52.99	-4.2408	-53.067	-3.95845
-49.688	7.02816	-52.97	-4.2407	-53.05	-3.95813
-49.667	7.03008	-52.95	-4.2405	-53.034	-3.95748
-49.65	7.03168	-52.94	-4.2403	-53.017	-3.95642
-49.63	7.03339	-52.92	-4.2402	-53	-3.95492
-49.609	7.03478	-52.91	-4.2401	-52.984	-3.95353
-49.588	7.03596	-52.89	-4.2398	-52.967	-3.95204
-49.567	7.03766	-52.88	-4.2396	-52.95	-3.95075
-49.55	7.03905	-52.86	-4.2395	-52.934	-3.94947
-49.53	7.04034	-52.84	-4.2392	-52.917	-3.94862
-49.509	7.04215	-52.82	-4.2391	-52.9	-3.94808
-49.488	7.04343	-52.81	-4.2388	-52.884	-3.94787
-49.467	7.04482	-52.79	-4.2386	-52.867	-3.94798
-49.45	7.04675	-52.77	-4.2382	-52.85	-3.94819
-49.43	7.04813	-52.76	-4.238	-52.834	-3.94862
-49.409	7.04984	-52.74	-4.2376	-52.817	-3.94915
-49.388	7.05145	-52.73	-4.2374	-52.8	-3.94969
-49.371	7.05283	-52.71	-4.2371	-52.784	-3.95001
-49.35	7.05433	-52.69	-4.2367	-52.767	-3.95043
-49.33	7.05604	-52.68	-4.2366	-52.75	-3.95086
-49.309	7.05732	-52.66	-4.2363	-52.734	-3.95118
-49.288	7.05839	-52.64	-4.2361	-52.717	-3.9515
-49.271	7.05999	-52.63	-4.236	-52.7	-3.95172
-49.25	7.06149	-52.61	-4.2358	-52.684	-3.95182
-49.23	7.06288	-52.59	-4.2357	-52.667	-3.95204
-49.209	7.06427	-52.58	-4.2354	-52.65	-3.95193
-49.188	7.06598	-52.56	-4.2351	-52.638	-3.95193
-49.171	7.06747	-52.54	-4.2347	-52.621	-3.95161
-49.15	7.06907	-52.52	-4.2343	-52.605	-3.95107
-49.13	7.07068	-52.51	-4.2335	-52.588	-3.95065
-49.109	7.0726	-52.5	-4.2332	-52.571	-3.95022
-49.088	7.07452	-52.48	-4.2329	-52.555	-3.95001
-49.071	7.0758	-52.46	-4.2326	-52.538	-3.94958
-49.05	7.07751	-52.44	-4.2324	-52.521	-3.94926
-49.03	7.07965	-52.43	-4.2321	-52.505	-3.94894
-49.009	7.08115	-52.41	-4.2319	-52.488	-3.94862
-48.988	7.08285	-52.4	-4.2318	-52.471	-3.9484
-48.971	7.08424	-52.38	-4.2315	-52.455	-3.94787
-48.95	7.08585	-52.36	-4.2312	-52.438	-3.94755
-48.93	7.08756	-52.35	-4.231	-52.421	-3.94723
-48.909	7.08926	-52.33	-4.2308	-52.405	-3.94712
-48.892	7.09076	-52.31	-4.2304	-52.388	-3.9468
-48.871	7.09268	-52.3	-4.2303	-52.371	-3.94669
-48.85	7.09397	-52.28	-4.2301	-52.355	-3.94637
-48.83	7.09535	-52.26	-4.23	-52.338	-3.94605
-48.809	7.09696	-52.24	-4.2298	-52.321	-3.94584
-48.792	7.09845	-52.23	-4.2297	-52.305	-3.94563
-48.771	7.09984	-52.21	-4.2295	-52.288	-3.9452
-48.75	7.10144	-52.19	-4.2294	-52.271	-3.94499
-48.73	7.10283	-52.18	-4.2293	-52.255	-3.94466
-48.709	7.10433	-52.16	-4.2292	-52.238	-3.94434
-48.692	7.10561	-52.15	-4.2289	-52.221	-3.94413
-48.671	7.10711	-52.13	-4.2288	-52.205	-3.9437
-48.65	7.10871	-52.11	-4.2288	-52.188	-3.94338
-48.63	7.1101	-52.1	-4.2286	-52.171	-3.94317
-48.609	7.11138	-52.08	-4.2284	-52.155	-3.94285
-48.592	7.11309	-52.06	-4.2283	-52.138	-3.94264
-48.571	7.11416	-52.04	-4.228	-52.121	-3.94231
-48.55	7.11587	-52.02	-4.2278	-52.105	-3.94199
-48.53	7.11747	-52.01	-4.2274	-52.088	-3.94157
-48.509	7.11896	-52	-4.2271	-52.071	-3.94135
-48.492	7.12067	-51.98	-4.2268	-52.055	-3.94103
-48.471	7.12228	-51.96	-4.2267	-52.038	-3.94082
-48.45	7.12398	-51.95	-4.2263	-52.021	-3.9405
-48.43	7.1258	-51.93	-4.2261	-52.005	-3.94007
-48.413	7.1274	-51.91	-4.2257	-51.988	-3.93975
-48.392	7.12922	-51.9	-4.2255	-51.971	-3.93932
-48.371	7.13029	-51.88	-4.2251	-51.955	-3.9389
-48.35	7.1321	-51.86	-4.2247	-51.938	-3.93825
-48.33	7.13371	-51.85	-4.224	-51.921	-3.93772
-48.313	7.1352	-51.83	-4.2235	-51.905	-3.93697
-48.292	7.13659	-51.81	-4.2231	-51.888	-3.93644
-48.271	7.13798	-51.8	-4.2226	-51.871	-3.9358
-48.25	7.1398	-51.78	-4.2221	-51.855	-3.93516
-48.23	7.14129	-51.76	-4.2217	-51.838	-3.93473
-48.213	7.14236	-51.75	-4.2214	-51.821	-3.93409
-48.192	7.14386	-51.73	-4.221	-51.805	-3.93366
-48.171	7.14535	-51.71	-4.2208	-51.788	-3.93334
-48.15	7.14653	-51.7	-4.2206	-51.771	-3.93302
-48.13	7.14802	-51.68	-4.2205	-51.755	-3.93259
-48.113	7.14952	-51.66	-4.2203	-51.738	-3.93227
-48.092	7.15123	-51.65	-4.2203	-51.721	-3.93206
-48.071	7.1523	-51.63	-4.2204	-51.705	-3.93185
-48.05	7.1539	-51.61	-4.2203	-51.688	-3.93163
-48.03	7.15518	-51.6	-4.2202	-51.671	-3.93142
-48.013	7.15636	-51.58	-4.2201	-51.655	-3.9312
-47.992	7.15785	-51.56	-4.2198	-51.638	-3.93088
-47.971	7.15935	-51.55	-4.2196	-51.621	-3.93067
-47.95	7.16052	-51.53	-4.2194	-51.605	-3.93046
-47.934	7.16191	-51.51	-4.2192	-51.588	-3.93014
-47.913	7.1633	-51.5	-4.2191	-51.571	-3.92992
-47.892	7.16447	-51.48	-4.2188	-51.555	-3.9296
-47.871	7.16608	-51.47	-4.2186	-51.538	-3.92939
-47.85	7.16736	-51.45	-4.2185	-51.521	-3.92917
-47.834	7.16896	-51.43	-4.2183	-51.505	-3.92907
-47.813	7.17067	-51.42	-4.2178	-51.488	-3.92875
-47.792	7.17259	-51.4	-4.2175	-51.471	-3.92821
-47.771	7.17409	-51.38	-4.2172	-51.455	-3.92736
-47.75	7.1758	-51.36	-4.2169	-51.438	-3.92608
-47.734	7.17772	-51.35	-4.2166	-51.421	-3.92469
-47.713	7.17943	-51.33	-4.2164	-51.405	-3.9233
-47.692	7.18082	-51.32	-4.2162	-51.388	-3.92212
-47.671	7.18264	-51.3	-4.2159	-51.371	-3.92138
-47.65	7.18424	-51.28	-4.2156	-51.355	-3.92095
-47.634	7.18595	-51.26	-4.2152	-51.338	-3.92073
-47.613	7.18734	-51.25	-4.2148	-51.321	-3.92052
-47.592	7.18883	-51.23	-4.2144	-51.305	-3.92052
-47.571	7.19022	-51.22	-4.2141	-51.288	-3.92052
-47.55	7.19161	-51.2	-4.214	-51.271	-3.92041
-47.534	7.19311	-51.18	-4.2135	-51.255	-3.9202
-47.513	7.19439	-51.17	-4.2129	-51.238	-3.92009
-47.492	7.19556	-51.15	-4.2125	-51.221	-3.91988
-47.471	7.19706	-51.13	-4.2119	-51.205	-3.91967
-47.455	7.19813	-51.12	-4.2115	-51.188	-3.91945
-47.434	7.19919	-51.1	-4.2112	-51.171	-3.91935
-47.413	7.2009	-51.08	-4.211	-51.155	-3.91913
-47.392	7.20219	-51.07	-4.2109	-51.138	-3.91903
-47.371	7.20347	-51.05	-4.2107	-51.121	-3.91892
-47.355	7.20496	-51.03	-4.2106	-51.105	-3.91892
-47.334	7.20667	-51.02	-4.2104	-51.088	-3.91892
-47.313	7.20795	-51	-4.2101	-51.071	-3.91881
-47.292	7.20934	-50.98	-4.21	-51.055	-3.91892
-47.271	7.21084	-50.97	-4.2098	-51.038	-3.91881
-47.255	7.21233	-50.95	-4.2097	-51.021	-3.91892
-47.234	7.21383	-50.93	-4.2096	-51.005	-3.9186
-47.213	7.21511	-50.92	-4.2095	-50.988	-3.9186
-47.192	7.21639	-50.9	-4.2093	-50.971	-3.91838
-47.171	7.218	-50.88	-4.2091	-50.955	-3.91828
-47.155	7.21971	-50.87	-4.2089	-50.938	-3.91828
-47.134	7.2211	-50.86	-4.2086	-50.921	-3.91806
-47.113	7.2228	-50.83	-4.2085	-50.905	-3.91817
-47.092	7.22441	-50.82	-4.2084	-50.888	-3.91806
-47.071	7.22633	-50.8	-4.2082	-50.871	-3.91817
-47.055	7.22804	-50.78	-4.208	-50.855	-3.91785
-47.034	7.22964	-50.77	-4.2077	-50.838	-3.91774
-47.013	7.23167	-50.75	-4.2075	-50.821	-3.91742
-46.992	7.23306	-50.73	-4.2073	-50.805	-3.91721
-46.975	7.23477	-50.72	-4.2069	-50.788	-3.91689
-46.955	7.23627	-50.7	-4.2065	-50.771	-3.91646
-46.934	7.23755	-50.69	-4.2063	-50.755	-3.91614
-46.913	7.23915	-50.67	-4.206	-50.738	-3.91571
-46.892	7.24032	-50.66	-4.2057	-50.721	-3.91518
-46.875	7.24203	-50.63	-4.2053	-50.705	-3.91486
-46.855	7.24321	-50.62	-4.2051	-50.688	-3.91454
-46.834	7.24492	-50.6	-4.2048	-50.671	-3.91422
-46.813	7.2462	-50.58	-4.2045	-50.655	-3.9139
-46.792	7.24727	-50.57	-4.2042	-50.638	-3.91358
-46.775	7.24866	-50.55	-4.2038	-50.621	-3.91336
-46.755	7.25026	-50.53	-4.2036	-50.605	-3.91304
-46.734	7.25176	-50.52	-4.2033	-50.588	-3.91272
-46.713	7.25272	-50.5	-4.2029	-50.571	-3.91219
-46.692	7.25421	-50.48	-4.2025	-50.555	-3.91165
-46.675	7.25539	-50.47	-4.2019	-50.538	-3.9108
-46.655	7.25667	-50.45	-4.2015	-50.521	-3.91037
-46.634	7.25795	-50.44	-4.2011	-50.505	-3.90984
-46.613	7.25902	-50.42	-4.2008	-50.488	-3.90952
-46.592	7.2603	-50.4	-4.2005	-50.471	-3.9092
-46.575	7.26137	-50.38	-4.2002	-50.455	-3.90866
-46.555	7.26255	-50.37	-4.1999	-50.438	-3.90781
-46.534	7.26415	-50.35	-4.1998	-50.421	-3.90653
-46.513	7.26543	-50.33	-4.1996	-50.405	-3.90503
-46.492	7.26703	-50.32	-4.1992	-50.388	-3.90332
-46.475	7.26864	-50.31	-4.1991	-50.371	-3.90161
-46.455	7.27067	-50.29	-4.1988	-50.355	-3.90022
-46.434	7.27259	-50.27	-4.1986	-50.338	-3.89926
-46.413	7.2743	-50.25	-4.1986	-50.321	-3.89873
-46.396	7.2759	-50.24	-4.1984	-50.305	-3.89819
-46.375	7.2775	-50.22	-4.1983	-50.288	-3.89787
-46.355	7.27932	-50.2	-4.1982	-50.271	-3.89798
-46.334	7.28124	-50.19	-4.1979	-50.255	-3.89809
-46.313	7.28252	-50.17	-4.1977	-50.238	-3.89841
-46.296	7.28423	-50.16	-4.1976	-50.221	-3.89862
-46.275	7.28605	-50.13	-4.1974	-50.205	-3.89894
-46.255	7.28765	-50.12	-4.1973	-50.188	-3.89915
-46.234	7.28925	-50.1	-4.1972	-50.171	-3.89926
-46.213	7.29075	-50.08	-4.197	-50.155	-3.89926
-46.196	7.29246	-50.07	-4.1968	-50.138	-3.89915
-46.175	7.29417	-50.05	-4.1966	-50.121	-3.89915
-46.155	7.29577	-50.04	-4.1963	-50.109	-3.89905
-46.134	7.29716	-50.02	-4.1959	-50.092	-3.89883
-46.113	7.29866	-50.01	-4.1956	-50.075	-3.89894
-46.096	7.30026	-49.99	-4.1954	-50.059	-3.89894
-46.075	7.30197	-49.97	-4.1953	-50.042	-3.89894
-46.055	7.30368	-49.95	-4.195	-50.025	-3.89905
-46.034	7.30517	-49.94	-4.1948	-50.009	-3.89894
-46.013	7.30667	-49.93	-4.1944	-49.992	-3.89883
-45.996	7.30795	-49.91	-4.1942	-49.975	-3.89862
-45.975	7.30945	-49.89	-4.1938	-49.959	-3.8983
-45.955	7.31105	-49.87	-4.1936	-49.942	-3.89819
-45.934	7.31276	-49.86	-4.1934	-49.925	-3.89798
-45.917	7.31415	-49.84	-4.193	-49.909	-3.89766
-45.896	7.31543	-49.82	-4.1926	-49.892	-3.89712
-45.875	7.31682	-49.81	-4.1921	-49.875	-3.89659
-45.855	7.31831	-49.79	-4.1916	-49.859	-3.89584
-45.834	7.31991	-49.77	-4.1912	-49.842	-3.89531
-45.817	7.32173	-49.76	-4.1909	-49.825	-3.89467
-45.796	7.32291	-49.74	-4.1905	-49.809	-3.89403
-45.775	7.32494	-49.73	-4.1902	-49.792	-3.89349
-45.755	7.32654	-49.71	-4.1897	-49.775	-3.89307
-45.734	7.32825	-49.69	-4.1894	-49.759	-3.89274
-45.717	7.32996	-49.68	-4.189	-49.742	-3.89242
-45.696	7.33167	-49.66	-4.1887	-49.725	-3.8921
-45.675	7.33327	-49.64	-4.1886	-49.709	-3.89168
-45.655	7.33444	-49.62	-4.1885	-49.692	-3.89136
-45.634	7.33626	-49.61	-4.1882	-49.675	-3.89093
-45.617	7.33786	-49.59	-4.1881	-49.659	-3.89071
-45.596	7.33936	-49.57	-4.1879	-49.642	-3.8905
-45.575	7.34043	-49.56	-4.1879	-49.625	-3.89007
-45.555	7.34203	-49.54	-4.1876	-49.609	-3.88997
-45.534	7.34363	-49.52	-4.1875	-49.592	-3.88975
-45.517	7.34534	-49.51	-4.1872	-49.575	-3.88965
-45.496	7.34662	-49.49	-4.1871	-49.559	-3.88954
-45.475	7.34823	-49.48	-4.1867	-49.542	-3.88933
-45.455	7.35004	-49.46	-4.1866	-49.525	-3.88922
-45.438	7.35143	-49.44	-4.1864	-49.509	-3.88911
-45.417	7.35293	-49.43	-4.1861	-49.492	-3.88901
-45.396	7.35431	-49.41	-4.186	-49.475	-3.88868
-45.375	7.35549	-49.39	-4.1857	-49.459	-3.88794
-45.355	7.35699	-49.38	-4.1855	-49.442	-3.88687
-45.338	7.35827	-49.36	-4.1853	-49.425	-3.88569
-45.317	7.35976	-49.34	-4.185	-49.409	-3.88441
-45.296	7.36115	-49.33	-4.1848	-49.392	-3.88356
-45.275	7.36275	-49.31	-4.1845	-49.375	-3.88302
-45.255	7.36393	-49.3	-4.1845	-49.359	-3.8826
-45.238	7.36543	-49.28	-4.1844	-49.342	-3.8827
-45.217	7.36692	-49.26	-4.1841	-49.325	-3.88292
-45.196	7.36831	-49.24	-4.1836	-49.309	-3.88324
-45.175	7.3697	-49.23	-4.1834	-49.292	-3.88356
-45.155	7.3713	-49.21	-4.1832	-49.275	-3.88398
-45.138	7.37312	-49.19	-4.183	-49.259	-3.8843
-45.117	7.37504	-49.18	-4.1826	-49.242	-3.88463
-45.096	7.37664	-49.16	-4.182	-49.225	-3.88452
-45.075	7.37857	-49.14	-4.1814	-49.209	-3.88441
-45.055	7.38017	-49.13	-4.1808	-49.192	-3.8842
-45.038	7.38188	-49.11	-4.1802	-49.175	-3.88388
-45.017	7.38369	-49.09	-4.1799	-49.159	-3.88345
-44.996	7.3853	-49.08	-4.1796	-49.142	-3.88324
-44.975	7.38733	-49.06	-4.1794	-49.125	-3.88281
-44.959	7.38904	-49.04	-4.1791	-49.109	-3.8826
-44.938	7.39042	-49.02	-4.1789	-49.092	-3.88238
-44.917	7.39213	-49.01	-4.1787	-49.075	-3.88206
-44.896	7.39384	-49	-4.1786	-49.059	-3.88174
-44.875	7.39545	-48.98	-4.1785	-49.042	-3.88142
-44.859	7.39715	-48.96	-4.1783	-49.025	-3.8811
-44.838	7.39865	-48.95	-4.1781	-49.009	-3.88078
-44.817	7.40015	-48.93	-4.1779	-48.992	-3.88057
-44.796	7.40164	-48.91	-4.1777	-48.975	-3.88035
-44.775	7.40282	-48.89	-4.1776	-48.959	-3.88003
-44.759	7.40421	-48.88	-4.1773	-48.942	-3.8796
-44.738	7.40549	-48.86	-4.1772	-48.925	-3.87896
-44.717	7.40709	-48.85	-4.177	-48.909	-3.87832
-44.696	7.40826	-48.83	-4.1768	-48.892	-3.87757
-44.675	7.40965	-48.81	-4.1766	-48.875	-3.87683
-44.659	7.41136	-48.8	-4.1764	-48.859	-3.87608
-44.638	7.41232	-48.78	-4.1762	-48.842	-3.87533
-44.617	7.41382	-48.76	-4.176	-48.825	-3.87458
-44.596	7.41542	-48.75	-4.1756	-48.809	-3.87384
-44.575	7.41703	-48.73	-4.1753	-48.792	-3.87319
-44.559	7.41809	-48.71	-4.175	-48.775	-3.87266
-44.538	7.41959	-48.7	-4.1748	-48.759	-3.87223
-44.517	7.42087	-48.68	-4.1745	-48.742	-3.8717
-44.496	7.42247	-48.66	-4.1742	-48.725	-3.87116
-44.48	7.42397	-48.65	-4.1739	-48.709	-3.87074
-44.459	7.42579	-48.63	-4.1737	-48.692	-3.87031
-44.438	7.42749	-48.61	-4.1734	-48.675	-3.86967
-44.417	7.42931	-48.6	-4.1732	-48.659	-3.86935
-44.396	7.43081	-48.58	-4.1728	-48.642	-3.86871
-44.38	7.43252	-48.56	-4.1726	-48.625	-3.86785
-44.359	7.43412	-48.55	-4.1723	-48.609	-3.86657
-44.338	7.43583	-48.53	-4.172	-48.592	-3.86497
-44.317	7.43764	-48.52	-4.1718	-48.575	-3.86305
-44.296	7.43914	-48.5	-4.1715	-48.559	-3.86112
-44.28	7.44085	-48.48	-4.171	-48.542	-3.8592
-44.259	7.44245	-48.46	-4.1706	-48.525	-3.8577
-44.238	7.44395	-48.45	-4.1702	-48.509	-3.85631
-44.217	7.44544	-48.43	-4.17	-48.492	-3.85503
-44.196	7.44715	-48.41	-4.1695	-48.475	-3.85407
-44.18	7.44854	-48.4	-4.1693	-48.459	-3.85322
-44.159	7.45004	-48.38	-4.169	-48.442	-3.85268
-44.138	7.45175	-48.36	-4.1687	-48.425	-3.85247
-44.117	7.45324	-48.35	-4.1685	-48.409	-3.85258
-44.096	7.45463	-48.33	-4.1683	-48.392	-3.853
-44.08	7.45581	-48.31	-4.1682	-48.375	-3.85354
-44.059	7.45751	-48.29	-4.1681	-48.359	-3.85418
-44.038	7.45912	-48.28	-4.1678	-48.342	-3.85493
-44.017	7.46051	-48.27	-4.1677	-48.325	-3.85546
-44	7.46179	-48.25	-4.1677	-48.309	-3.8561
-43.98	7.46328	-48.23	-4.1674	-48.292	-3.85685
-43.959	7.46489	-48.21	-4.1671	-48.275	-3.85738
-43.938	7.46649	-48.2	-4.167	-48.259	-3.85802
-43.917	7.46809	-48.18	-4.1668	-48.242	-3.85867
-43.9	7.46937	-48.17	-4.1666	-48.225	-3.85909
-43.88	7.47044	-48.15	-4.1663	-48.209	-3.85952
-43.859	7.47204	-48.13	-4.1662	-48.192	-3.85984
-43.838	7.47375	-48.12	-4.1661	-48.175	-3.86027
-43.817	7.47536	-48.1	-4.1657	-48.159	-3.86027
-43.8	7.47674	-48.08	-4.1654	-48.142	-3.86037
-43.78	7.47845	-48.07	-4.1652	-48.125	-3.86048
-43.759	7.48006	-48.05	-4.1648	-48.109	-3.86048
-43.738	7.48166	-48.03	-4.1644	-48.092	-3.86048
-43.717	7.48347	-48.02	-4.1642	-48.075	-3.86037
-43.7	7.48518	-48	-4.1639	-48.059	-3.86027
-43.68	7.48668	-47.98	-4.1638	-48.042	-3.86016
-43.659	7.4885	-47.97	-4.1633	-48.025	-3.86005
-43.638	7.4901	-47.95	-4.163	-48.009	-3.85995
-43.617	7.49149	-47.93	-4.1628	-47.992	-3.85984
-43.6	7.4933	-47.92	-4.1625	-47.975	-3.85973
-43.58	7.49469	-47.9	-4.1622	-47.959	-3.85963
-43.559	7.49629	-47.88	-4.1619	-47.942	-3.85952
-43.538	7.49779	-47.87	-4.1616	-47.925	-3.85931
-43.517	7.49929	-47.85	-4.1613	-47.909	-3.85909
-43.5	7.50067	-47.84	-4.161	-47.892	-3.85845
-43.48	7.50249	-47.82	-4.1607	-47.875	-3.85792
-43.459	7.50399	-47.81	-4.1603	-47.859	-3.85706
-43.438	7.50559	-47.78	-4.1598	-47.842	-3.85653
-43.421	7.5073	-47.77	-4.1592	-47.825	-3.85589
-43.4	7.5089	-47.75	-4.1586	-47.809	-3.85525
-43.38	7.5104	-47.73	-4.1582	-47.792	-3.85482
-43.359	7.51189	-47.72	-4.1578	-47.775	-3.8545
-43.338	7.5136	-47.7	-4.1575	-47.759	-3.85407
-43.321	7.51499	-47.68	-4.157	-47.742	-3.85364
-43.3	7.51659	-47.67	-4.1568	-47.725	-3.85332
-43.28	7.51777	-47.65	-4.1566	-47.709	-3.8529
-43.259	7.51926	-47.63	-4.1565	-47.692	-3.85268
-43.238	7.52055	-47.62	-4.1563	-47.675	-3.85226
-43.221	7.52193	-47.61	-4.156	-47.659	-3.85183
-43.2	7.52354	-47.59	-4.1558	-47.642	-3.8514
-43.18	7.52503	-47.57	-4.1556	-47.625	-3.85097
-43.159	7.52642	-47.56	-4.1553	-47.609	-3.85023
-43.138	7.52792	-47.54	-4.1553	-47.592	-3.84916
-43.121	7.52952	-47.52	-4.1551	-47.575	-3.84745
-43.1	7.53123	-47.51	-4.155	-47.563	-3.84563
-43.08	7.53283	-47.49	-4.1548	-47.546	-3.84371
-43.059	7.53454	-47.47	-4.1545	-47.53	-3.84211
-43.038	7.53614	-47.45	-4.1545	-47.513	-3.84104
-43.021	7.53785	-47.44	-4.1544	-47.496	-3.84018
-43	7.53956	-47.42	-4.1542	-47.48	-3.83997
-42.98	7.54127	-47.41	-4.1539	-47.463	-3.84008
-42.959	7.54287	-47.38	-4.1539	-47.446	-3.84029
-42.942	7.54469	-47.37	-4.1536	-47.43	-3.84061
-42.921	7.54651	-47.36	-4.1533	-47.413	-3.84104
-42.9	7.548	-47.34	-4.153	-47.396	-3.84136
-42.88	7.5495	-47.32	-4.1527	-47.38	-3.84168
-42.859	7.55121	-47.31	-4.1525	-47.363	-3.84211
-42.842	7.55292	-47.29	-4.1521	-47.346	-3.84232
-42.821	7.55441	-47.27	-4.1518	-47.33	-3.84264
-42.8	7.55601	-47.26	-4.1517	-47.313	-3.84296
-42.78	7.55751	-47.24	-4.1513	-47.296	-3.84317
-42.759	7.55911	-47.23	-4.1511	-47.28	-3.84339
-42.742	7.56061	-47.2	-4.1507	-47.263	-3.84371
-42.721	7.5621	-47.19	-4.1504	-47.246	-3.84382
-42.7	7.56371	-47.18	-4.1502	-47.23	-3.84382
-42.68	7.56531	-47.16	-4.1499	-47.213	-3.8436
-42.659	7.56648	-47.14	-4.1494	-47.196	-3.84328
-42.642	7.56819	-47.12	-4.1487	-47.18	-3.84285
-42.621	7.56958	-47.11	-4.1481	-47.163	-3.84232
-42.6	7.57097	-47.09	-4.1474	-47.146	-3.84179
-42.58	7.57247	-47.07	-4.1469	-47.13	-3.84136
-42.559	7.57353	-47.06	-4.1464	-47.113	-3.84104
-42.542	7.57503	-47.04	-4.1458	-47.096	-3.8405
-42.521	7.57653	-47.02	-4.1454	-47.08	-3.84018
-42.5	7.57823	-47.01	-4.1451	-47.063	-3.83986
-42.48	7.57962	-46.99	-4.145	-47.046	-3.83933
-42.463	7.58123	-46.97	-4.1447	-47.03	-3.8389
-42.442	7.58294	-46.95	-4.1445	-47.013	-3.83847
-42.421	7.58464	-46.94	-4.1444	-46.996	-3.83794
-42.4	7.58635	-46.93	-4.1444	-46.98	-3.83773
-42.38	7.58817	-46.91	-4.1442	-46.963	-3.8373
-42.363	7.59009	-46.89	-4.1441	-46.946	-3.83698
-42.342	7.59191	-46.88	-4.144	-46.93	-3.83644
-42.321	7.5934	-46.86	-4.1441	-46.913	-3.83591
-42.3	7.59533	-46.84	-4.1439	-46.896	-3.83548
-42.28	7.59661	-46.83	-4.1438	-46.88	-3.83506
-42.263	7.59811	-46.81	-4.1436	-46.863	-3.83441
-42.242	7.59971	-46.79	-4.1434	-46.846	-3.83388
-42.221	7.60142	-46.77	-4.1433	-46.83	-3.83345
-42.2	7.6027	-46.76	-4.1429	-46.813	-3.83303
-42.18	7.60441	-46.74	-4.1425	-46.796	-3.8326
-42.163	7.6058	-46.72	-4.1423	-46.78	-3.83206
-42.142	7.60697	-46.7	-4.1419	-46.763	-3.83164
-42.121	7.60879	-46.69	-4.1418	-46.746	-3.83121
-42.1	7.60996	-46.68	-4.1414	-46.73	-3.83078
-42.08	7.61135	-46.66	-4.1413	-46.713	-3.83035
-42.063	7.61306	-46.64	-4.141	-46.696	-3.82939
-42.042	7.61445	-46.63	-4.1407	-46.68	-3.82811
-42.021	7.61595	-46.61	-4.1403	-46.663	-3.82651
-42	7.61734	-46.59	-4.1401	-46.646	-3.8248
-41.984	7.61872	-46.58	-4.1397	-46.63	-3.82288
-41.963	7.62011	-46.56	-4.1394	-46.613	-3.82095
-41.942	7.62172	-46.54	-4.1391	-46.596	-3.81967
-41.921	7.623	-46.52	-4.1387	-46.58	-3.81871
-41.9	7.62481	-46.51	-4.1384	-46.563	-3.81828
-41.884	7.6262	-46.49	-4.1379	-46.546	-3.81828
-41.863	7.6277	-46.48	-4.1374	-46.53	-3.81807
-41.842	7.62898	-46.45	-4.1369	-46.513	-3.81807
-41.821	7.6308	-46.44	-4.136	-46.496	-3.81786
-41.8	7.63283	-46.43	-4.1354	-46.48	-3.81818
-41.784	7.63432	-46.41	-4.1349	-46.463	-3.8185
-41.763	7.63646	-46.39	-4.1345	-46.446	-3.81882
-41.742	7.63795	-46.38	-4.1342	-46.43	-3.81914
-41.721	7.63956	-46.36	-4.1338	-46.413	-3.81946
-41.7	7.64137	-46.34	-4.1337	-46.396	-3.81978
-41.684	7.64308	-46.33	-4.1333	-46.38	-3.8201
-41.663	7.64522	-46.31	-4.1331	-46.363	-3.82053
-41.642	7.64682	-46.3	-4.1328	-46.346	-3.82063
-41.621	7.64874	-46.28	-4.1325	-46.33	-3.82095
-41.6	7.65056	-46.26	-4.1324	-46.313	-3.82117
-41.584	7.65206	-46.24	-4.1322	-46.296	-3.82138
-41.563	7.65355	-46.23	-4.1319	-46.28	-3.82159
-41.542	7.65515	-46.21	-4.1318	-46.263	-3.8217
-41.521	7.65697	-46.2	-4.1317	-46.246	-3.82202
-41.505	7.65868	-46.18	-4.1316	-46.23	-3.82213
-41.484	7.66039	-46.16	-4.1314	-46.213	-3.82213
-41.463	7.66167	-46.15	-4.1313	-46.196	-3.82213
-41.442	7.66349	-46.13	-4.131	-46.18	-3.82181
-41.421	7.6652	-46.11	-4.1307	-46.163	-3.82149
-41.405	7.66669	-46.1	-4.1303	-46.146	-3.82095
-41.384	7.66819	-46.08	-4.1299	-46.13	-3.82021
-41.363	7.66947	-46.06	-4.1297	-46.113	-3.81882
-41.342	7.67096	-46.05	-4.1294	-46.096	-3.81721
-41.321	7.67246	-46.03	-4.1289	-46.08	-3.81551
-41.305	7.67396	-46.01	-4.1287	-46.063	-3.8138
-41.284	7.67556	-46	-4.1284	-46.046	-3.8123
-41.263	7.67716	-45.98	-4.1283	-46.03	-3.81091
-41.242	7.67834	-45.96	-4.128	-46.013	-3.80984
-41.221	7.67994	-45.95	-4.1277	-45.996	-3.8092
-41.205	7.68122	-45.93	-4.1273	-45.98	-3.80877
-41.184	7.68293	-45.91	-4.127	-45.963	-3.80867
-41.163	7.68453	-45.89	-4.1267	-45.946	-3.80877
-41.142	7.68624	-45.88	-4.1265	-45.93	-3.8092
-41.121	7.68795	-45.86	-4.126	-45.913	-3.80952
-41.105	7.68955	-45.85	-4.1257	-45.896	-3.80984
-41.084	7.69126	-45.83	-4.1254	-45.88	-3.80995
-41.063	7.6934	-45.81	-4.1251	-45.863	-3.81016
-41.042	7.695	-45.8	-4.1246	-45.846	-3.80995
-41.025	7.69682	-45.78	-4.124	-45.83	-3.80974
-41.005	7.69863	-45.77	-4.1234	-45.813	-3.80952
-40.984	7.70034	-45.75	-4.123	-45.796	-3.8091
-40.963	7.70216	-45.73	-4.1226	-45.78	-3.80888
-40.942	7.70376	-45.71	-4.1222	-45.763	-3.80888
-40.925	7.70547	-45.7	-4.1219	-45.746	-3.80877
-40.905	7.70729	-45.68	-4.1216	-45.73	-3.80856
-40.884	7.70889	-45.67	-4.1215	-45.713	-3.80845
-40.863	7.7106	-45.65	-4.1213	-45.696	-3.80845
-40.842	7.71199	-45.63	-4.1213	-45.68	-3.80835
-40.825	7.7137	-45.62	-4.1212	-45.663	-3.80803
-40.805	7.7153	-45.6	-4.121	-45.646	-3.80717
-40.784	7.7168	-45.58	-4.1208	-45.63	-3.806
-40.763	7.71818	-45.56	-4.1206	-45.613	-3.80439
-40.742	7.71979	-45.55	-4.1205	-45.596	-3.80279
-40.725	7.72128	-45.53	-4.1203	-45.58	-3.80119
-40.705	7.72278	-45.52	-4.12	-45.563	-3.79991
-40.684	7.72417	-45.5	-4.1198	-45.546	-3.79905
-40.663	7.72566	-45.48	-4.1193	-45.53	-3.79852
-40.642	7.72673	-45.46	-4.1191	-45.513	-3.79831
-40.625	7.72823	-45.45	-4.1188	-45.496	-3.79841
-40.605	7.72962	-45.43	-4.1186	-45.48	-3.79852
-40.584	7.73132	-45.41	-4.1183	-45.463	-3.79895
-40.563	7.73271	-45.4	-4.1182	-45.446	-3.79937
-40.542	7.73389	-45.38	-4.1178	-45.43	-3.79959
-40.525	7.7356	-45.36	-4.1175	-45.413	-3.79969
-40.505	7.73752	-45.35	-4.1172	-45.396	-3.79991
-40.484	7.73902	-45.33	-4.1171	-45.38	-3.80001
-40.463	7.74115	-45.32	-4.1169	-45.363	-3.7998
-40.446	7.74286	-45.3	-4.1166	-45.346	-3.79948
-40.425	7.74436	-45.28	-4.1162	-45.33	-3.79916
-40.405	7.74628	-45.27	-4.1159	-45.313	-3.79863
-40.384	7.74842	-45.25	-4.1156	-45.296	-3.79809
-40.363	7.74991	-45.23	-4.1152	-45.28	-3.79745
-40.346	7.75152	-45.22	-4.115	-45.263	-3.79713
-40.325	7.75333	-45.2	-4.1146	-45.246	-3.7967
-40.305	7.75504	-45.18	-4.1143	-45.23	-3.79628
-40.284	7.75675	-45.17	-4.114	-45.213	-3.79595
-40.263	7.75846	-45.15	-4.1137	-45.196	-3.79542
-40.246	7.76006	-45.13	-4.1131	-45.18	-3.79478
-40.225	7.76188	-45.11	-4.1127	-45.163	-3.79392
-40.205	7.76348	-45.1	-4.1122	-45.146	-3.79328
-40.184	7.76508	-45.08	-4.1119	-45.13	-3.79286
-40.163	7.76701	-45.06	-4.1114	-45.113	-3.79232
-40.146	7.7684	-45.05	-4.1112	-45.096	-3.7919
-40.125	7.77021	-45.03	-4.1109	-45.08	-3.79168
-40.105	7.7716	-45.02	-4.1106	-45.063	-3.79125
-40.084	7.7731	-45	-4.1104	-45.046	-3.79072
-40.063	7.7747	-44.98	-4.1101	-45.034	-3.79029
-40.046	7.7763	-44.97	-4.1099	-45.017	-3.78987
-40.025	7.77769	-44.95	-4.1097	-45	-3.78954
-40.005	7.77919	-44.93	-4.1096	-44.984	-3.78912
-39.984	7.78047	-44.92	-4.1094	-44.967	-3.7888
-39.967	7.78175	-44.91	-4.1092	-44.95	-3.78848
-39.946	7.78335	-44.89	-4.109	-44.934	-3.78805
-39.925	7.78485	-44.87	-4.1088	-44.917	-3.78773
-39.905	7.78634	-44.85	-4.1085	-44.9	-3.78719
-39.884	7.78763	-44.83	-4.1083	-44.884	-3.78645
-39.867	7.78912	-44.82	-4.1082	-44.867	-3.78527
-39.846	7.79072	-44.81	-4.1079	-44.85	-3.78388
-39.825	7.79222	-44.78	-4.1077	-44.834	-3.78249
-39.805	7.79382	-44.77	-4.1075	-44.817	-3.78143
-39.784	7.79564	-44.75	-4.1072	-44.8	-3.78068
-39.767	7.79756	-44.73	-4.1069	-44.784	-3.78014
-39.746	7.79916	-44.72	-4.1067	-44.767	-3.77982
-39.725	7.80087	-44.7	-4.1065	-44.75	-3.77972
-39.705	7.8028	-44.68	-4.1063	-44.734	-3.77982
-39.684	7.8044	-44.67	-4.1062	-44.717	-3.77982
-39.667	7.80611	-44.66	-4.1058	-44.7	-3.78004
-39.646	7.80803	-44.63	-4.1056	-44.684	-3.78004
-39.625	7.80974	-44.62	-4.105	-44.667	-3.78025
-39.605	7.81134	-44.6	-4.1048	-44.65	-3.78036
-39.584	7.81284	-44.58	-4.1044	-44.634	-3.78036
-39.567	7.81423	-44.57	-4.104	-44.617	-3.78036
-39.546	7.81604	-44.55	-4.1035	-44.6	-3.78036
-39.525	7.81775	-44.53	-4.1032	-44.584	-3.78036
-39.505	7.81946	-44.52	-4.1029	-44.567	-3.78036
-39.488	7.82096	-44.5	-4.1027	-44.55	-3.78014
-39.467	7.82256	-44.48	-4.1023	-44.534	-3.77993
-39.446	7.82448	-44.47	-4.102	-44.517	-3.77961
-39.425	7.8263	-44.45	-4.1015	-44.5	-3.77918
-39.405	7.82769	-44.43	-4.1009	-44.484	-3.77865
-39.388	7.8294	-44.42	-4.1002	-44.467	-3.77822
-39.367	7.831	-44.41	-4.0998	-44.45	-3.77779
-39.346	7.83228	-44.39	-4.0994	-44.434	-3.77747
-39.325	7.83378	-44.37	-4.099	-44.417	-3.77705
-39.305	7.83559	-44.35	-4.0988	-44.4	-3.77673
-39.288	7.8372	-44.33	-4.0986	-44.384	-3.7764
-39.267	7.8388	-44.32	-4.0983	-44.367	-3.77587
-39.246	7.8404	-44.3	-4.098	-44.35	-3.77512
-39.225	7.842	-44.28	-4.0978	-44.334	-3.77384
-39.205	7.84339	-44.27	-4.0975	-44.317	-3.77245
-39.188	7.84478	-44.25	-4.0973	-44.3	-3.77096
-39.167	7.84681	-44.23	-4.0971	-44.284	-3.76935
-39.146	7.84852	-44.22	-4.0969	-44.267	-3.76818
-39.125	7.85012	-44.2	-4.0968	-44.25	-3.76732
-39.105	7.85237	-44.18	-4.0966	-44.234	-3.767
-39.088	7.85407	-44.17	-4.0963	-44.217	-3.7669
-39.067	7.85578	-44.16	-4.0962	-44.2	-3.76722
-39.046	7.85739	-44.13	-4.096	-44.184	-3.76775
-39.025	7.85942	-44.12	-4.0958	-44.167	-3.76829
-39.009	7.86102	-44.1	-4.0957	-44.15	-3.76903
-38.988	7.86251	-44.09	-4.0954	-44.134	-3.76967
-38.967	7.86454	-44.07	-4.0951	-44.117	-3.77032
-38.946	7.86657	-44.06	-4.0948	-44.1	-3.77096
-38.925	7.86796	-44.04	-4.0948	-44.084	-3.77149
-38.909	7.86999	-44.02	-4.0945	-44.067	-3.77192
-38.888	7.87181	-44	-4.0944	-44.05	-3.77224
-38.867	7.8733	-43.99	-4.0943	-44.034	-3.77234
-38.846	7.87491	-43.97	-4.0941	-44.017	-3.77256
-38.825	7.8764	-43.95	-4.0937	-44	-3.77277
-38.809	7.87801	-43.94	-4.0935	-43.984	-3.77277
-38.788	7.8795	-43.92	-4.0932	-43.967	-3.77277
-38.767	7.88132	-43.9	-4.0928	-43.95	-3.77267
-38.746	7.88271	-43.88	-4.0926	-43.934	-3.77256
-38.725	7.8842	-43.87	-4.0924	-43.917	-3.77256
-38.709	7.88602	-43.86	-4.0922	-43.9	-3.77224
-38.688	7.88751	-43.84	-4.0919	-43.884	-3.77213
-38.667	7.88901	-43.82	-4.0916	-43.867	-3.77202
-38.646	7.89082	-43.8	-4.0911	-43.85	-3.77149
-38.625	7.89211	-43.78	-4.0906	-43.834	-3.77085
-38.609	7.89382	-43.77	-4.0902	-43.817	-3.76999
-38.588	7.89531	-43.76	-4.0896	-43.8	-3.76882
-38.567	7.89659	-43.74	-4.0892	-43.784	-3.767
-38.546	7.89809	-43.72	-4.0888	-43.767	-3.76487
-38.53	7.89959	-43.7	-4.0882	-43.75	-3.76294
-38.509	7.90097	-43.69	-4.0879	-43.734	-3.76123
-38.488	7.90279	-43.67	-4.0876	-43.717	-3.76006
-38.467	7.90439	-43.65	-4.0875	-43.7	-3.7591
-38.446	7.90589	-43.64	-4.0873	-43.684	-3.75856
-38.43	7.90781	-43.62	-4.0871	-43.667	-3.75824
-38.409	7.90984	-43.61	-4.087	-43.65	-3.75803
-38.388	7.91166	-43.59	-4.0868	-43.634	-3.75803
-38.367	7.91326	-43.58	-4.0864	-43.617	-3.75824
-38.346	7.91497	-43.56	-4.0861	-43.6	-3.75835
-38.33	7.91711	-43.54	-4.0859	-43.584	-3.75846
-38.309	7.91871	-43.52	-4.0858	-43.567	-3.75867
-38.288	7.92063	-43.51	-4.0856	-43.55	-3.75867
-38.267	7.92255	-43.48	-4.0854	-43.534	-3.75888
-38.246	7.92405	-43.47	-4.0851	-43.517	-3.75888
-38.23	7.92576	-43.45	-4.0849	-43.5	-3.75888
-38.209	7.92768	-43.44	-4.0845	-43.484	-3.75888
-38.188	7.92918	-43.42	-4.0844	-43.467	-3.75878
-38.167	7.93099	-43.41	-4.0842	-43.45	-3.75867
-38.146	7.93292	-43.39	-4.0839	-43.434	-3.75856
-38.13	7.93484	-43.38	-4.0835	-43.417	-3.75846
-38.109	7.93644	-43.36	-4.0833	-43.4	-3.75835
-38.088	7.93783	-43.34	-4.083	-43.384	-3.75814
-38.067	7.93975	-43.32	-4.0828	-43.367	-3.75792
-38.05	7.94125	-43.31	-4.0825	-43.35	-3.7576
-38.03	7.94307	-43.29	-4.0824	-43.334	-3.75728
-38.009	7.94488	-43.27	-4.0821	-43.317	-3.75696
-37.988	7.94627	-43.26	-4.0817	-43.3	-3.75653
-37.967	7.94787	-43.24	-4.0815	-43.284	-3.75621
-37.95	7.94958	-43.23	-4.0813	-43.267	-3.75568
-37.93	7.9514	-43.2	-4.081	-43.25	-3.75482
-37.909	7.95311	-43.19	-4.0807	-43.234	-3.75418
-37.888	7.95471	-43.17	-4.0802	-43.217	-3.75354
-37.867	7.95599	-43.16	-4.0799	-43.2	-3.75269
-37.85	7.95749	-43.14	-4.0795	-43.184	-3.75173
-37.83	7.9593	-43.13	-4.079	-43.167	-3.75066
-37.809	7.96091	-43.11	-4.0785	-43.15	-3.74948
-37.788	7.96251	-43.09	-4.0778	-43.134	-3.74841
-37.767	7.96433	-43.07	-4.0773	-43.117	-3.74745
-37.75	7.96603	-43.06	-4.0769	-43.1	-3.74671
-37.73	7.96817	-43.04	-4.0764	-43.084	-3.74596
-37.709	7.96977	-43.02	-4.0762	-43.067	-3.74542
-37.688	7.97148	-43.01	-4.0759	-43.05	-3.74478
-37.667	7.97351	-42.99	-4.0756	-43.034	-3.74414
-37.65	7.97501	-42.98	-4.0754	-43.017	-3.7435
-37.63	7.97682	-42.96	-4.0752	-43	-3.74297
-37.609	7.97864	-42.94	-4.075	-42.984	-3.74222
-37.588	7.98067	-42.93	-4.0749	-42.967	-3.74158
-37.567	7.98259	-42.91	-4.0748	-42.95	-3.74115
-37.55	7.9842	-42.89	-4.0746	-42.934	-3.74072
-37.53	7.98612	-42.87	-4.0745	-42.917	-3.74062
-37.509	7.98751	-42.86	-4.0745	-42.9	-3.7404
-37.488	7.98922	-42.84	-4.0744	-42.884	-3.74019
-37.471	7.99093	-42.82	-4.0744	-42.867	-3.73997
-37.45	7.99264	-42.81	-4.0743	-42.85	-3.73965
-37.43	7.99392	-42.79	-4.0741	-42.834	-3.73955
-37.409	7.99584	-42.77	-4.074	-42.817	-3.73912
-37.388	7.99787	-42.76	-4.0737	-42.8	-3.7388
-37.371	7.99915	-42.74	-4.0733	-42.784	-3.73848
-37.35	8.00054	-42.73	-4.0732	-42.767	-3.73827
-37.33	8.00214	-42.7	-4.0729	-42.75	-3.73816
-37.309	8.00375	-42.69	-4.0726	-42.734	-3.73773
-37.288	8.00514	-42.68	-4.0724	-42.717	-3.73752
-37.271	8.00674	-42.66	-4.0721	-42.7	-3.73698
-37.25	8.00823	-42.64	-4.0719	-42.684	-3.73592
-37.23	8.00994	-42.63	-4.0717	-42.667	-3.73442
-37.209	8.01155	-42.61	-4.0714	-42.65	-3.73282
-37.188	8.01315	-42.59	-4.071	-42.634	-3.73143
-37.171	8.01486	-42.58	-4.0707	-42.617	-3.73047
-37.15	8.01635	-42.56	-4.0704	-42.6	-3.72993
-37.13	8.01828	-42.55	-4.0702	-42.584	-3.72972
-37.109	8.02041	-42.53	-4.07	-42.567	-3.72972
-37.088	8.02244	-42.51	-4.0697	-42.55	-3.72993
-37.071	8.02426	-42.5	-4.0692	-42.534	-3.73025
-37.05	8.02586	-42.48	-4.069	-42.517	-3.73047
-37.03	8.02778	-42.46	-4.0684	-42.5	-3.73047
-37.009	8.0296	-42.44	-4.0677	-42.488	-3.73036
-36.992	8.03163	-42.43	-4.067	-42.471	-3.73015
-36.971	8.03355	-42.41	-4.0665	-42.455	-3.72993
-36.95	8.03537	-42.39	-4.066	-42.438	-3.72993
-36.93	8.03718	-42.38	-4.0656	-42.421	-3.72961
-36.909	8.03889	-42.36	-4.0654	-42.405	-3.72951
-36.892	8.04028	-42.34	-4.0653	-42.388	-3.7294
-36.871	8.04221	-42.33	-4.065	-42.371	-3.72929
-36.85	8.04413	-42.31	-4.0649	-42.355	-3.72918
-36.83	8.04562	-42.3	-4.0647	-42.338	-3.72929
-36.809	8.04723	-42.27	-4.0646	-42.321	-3.72918
-36.792	8.04904	-42.26	-4.0645	-42.305	-3.72908
-36.771	8.05033	-42.24	-4.0642	-42.288	-3.72897
-36.75	8.05193	-42.23	-4.064	-42.271	-3.72876
-36.73	8.05364	-42.21	-4.0639	-42.255	-3.72876
-36.709	8.05513	-42.2	-4.0638	-42.238	-3.72876
-36.692	8.05663	-42.18	-4.0635	-42.221	-3.72854
-36.671	8.05812	-42.16	-4.0634	-42.205	-3.72833
-36.65	8.05983	-42.14	-4.0634	-42.188	-3.72812
-36.63	8.06122	-42.13	-4.0632	-42.171	-3.7278
-36.609	8.0624	-42.11	-4.0631	-42.155	-3.72758
-36.592	8.064	-42.1	-4.0628	-42.138	-3.72737
-36.571	8.06571	-42.08	-4.0625	-42.121	-3.72715
-36.55	8.06688	-42.06	-4.0622	-42.105	-3.72694
-36.53	8.0687	-42.05	-4.0618	-42.088	-3.72673
-36.513	8.0702	-42.02	-4.0615	-42.071	-3.72651
-36.492	8.0718	-42.01	-4.0613	-42.055	-3.72641
-36.471	8.07415	-42	-4.0611	-42.038	-3.72609
-36.45	8.07607	-41.98	-4.0609	-42.021	-3.72577
-36.43	8.07789	-41.96	-4.0607	-42.005	-3.72534
-36.413	8.07981	-41.95	-4.0604	-41.988	-3.7248
-36.392	8.08195	-41.93	-4.06	-41.971	-3.72427
-36.371	8.08398	-41.91	-4.0598	-41.955	-3.72374
-36.35	8.08569	-41.9	-4.0596	-41.938	-3.72331
-36.33	8.08761	-41.88	-4.0593	-41.921	-3.72299
-36.313	8.08921	-41.86	-4.0591	-41.905	-3.72256
-36.292	8.09103	-41.85	-4.0588	-41.888	-3.72203
-36.271	8.09252	-41.83	-4.0585	-41.871	-3.7216
-36.25	8.09434	-41.81	-4.0582	-41.855	-3.72117
-36.23	8.09584	-41.8	-4.0577	-41.838	-3.72042
-36.213	8.09733	-41.78	-4.0572	-41.821	-3.71968
-36.192	8.09893	-41.76	-4.0567	-41.805	-3.71914
-36.171	8.10075	-41.74	-4.0561	-41.788	-3.71839
-36.15	8.10214	-41.73	-4.0556	-41.771	-3.71807
-36.13	8.10417	-41.71	-4.0552	-41.755	-3.71743
-36.113	8.10556	-41.7	-4.0549	-41.738	-3.7169
-36.092	8.10705	-41.68	-4.0545	-41.721	-3.71647
-36.071	8.10887	-41.66	-4.0542	-41.705	-3.71594
-36.05	8.11036	-41.65	-4.054	-41.688	-3.71562
-36.034	8.11229	-41.63	-4.0537	-41.671	-3.71551
-36.013	8.114	-41.61	-4.0534	-41.655	-3.71519
-35.992	8.11571	-41.6	-4.0533	-41.638	-3.71508
-35.971	8.1171	-41.58	-4.053	-41.621	-3.71466
-35.95	8.11891	-41.57	-4.0528	-41.605	-3.71444
-35.934	8.12041	-41.55	-4.0525	-41.588	-3.71412
-35.913	8.12212	-41.53	-4.0524	-41.571	-3.71316
-35.892	8.12361	-41.51	-4.0521	-41.555	-3.71188
-35.871	8.12553	-41.5	-4.0519	-41.538	-3.71038
-35.85	8.12735	-41.48	-4.0517	-41.521	-3.7091
-35.834	8.12906	-41.46	-4.0514	-41.505	-3.70814
-35.813	8.13109	-41.45	-4.0511	-41.488	-3.7076
-35.792	8.13323	-41.43	-4.0507	-41.471	-3.7075
-35.771	8.13515	-41.41	-4.0504	-41.455	-3.7076
-35.75	8.13718	-41.39	-4.0502	-41.438	-3.70771
-35.734	8.1391	-41.38	-4.0501	-41.421	-3.70782
-35.713	8.14103	-41.36	-4.0498	-41.405	-3.70793
-35.692	8.14306	-41.35	-4.0495	-41.388	-3.70803
-35.671	8.14487	-41.33	-4.0493	-41.371	-3.70814
-35.65	8.14679	-41.31	-4.0488	-41.355	-3.70825
-35.634	8.14861	-41.3	-4.0486	-41.338	-3.70825
-35.613	8.15021	-41.28	-4.0483	-41.321	-3.70846
-35.592	8.15203	-41.27	-4.0481	-41.305	-3.70857
-35.571	8.15406	-41.25	-4.0477	-41.288	-3.70867
-35.555	8.15588	-41.23	-4.0475	-41.271	-3.70867
-35.534	8.15726	-41.22	-4.0475	-41.255	-3.70857
-35.513	8.15887	-41.2	-4.0473	-41.238	-3.70835
-35.492	8.16111	-41.18	-4.0472	-41.221	-3.70814
-35.471	8.16271	-41.16	-4.0469	-41.205	-3.70793
-35.455	8.16421	-41.15	-4.0466	-41.188	-3.7075
-35.434	8.16613	-41.13	-4.046	-41.171	-3.70707
-35.413	8.16741	-41.12	-4.0455	-41.155	-3.70643
-35.392	8.16902	-41.1	-4.0449	-41.138	-3.70568
-35.371	8.17072	-41.08	-4.0443	-41.121	-3.70504
-35.355	8.17243	-41.07	-4.0438	-41.105	-3.70429
-35.334	8.17382	-41.05	-4.0433	-41.088	-3.70365
-35.313	8.17575	-41.03	-4.0428	-41.071	-3.70322
-35.292	8.17767	-41.02	-4.0423	-41.055	-3.70248
-35.271	8.17938	-41	-4.042	-41.038	-3.70194
-35.255	8.18098	-40.98	-4.0416	-41.021	-3.7013
-35.234	8.18301	-40.97	-4.0413	-41.005	-3.70087
-35.213	8.18461	-40.95	-4.041	-40.988	-3.70055
-35.192	8.18654	-40.93	-4.0407	-40.971	-3.70013
-35.171	8.18814	-40.92	-4.0405	-40.955	-3.6997
-35.155	8.19038	-40.9	-4.0404	-40.938	-3.69927
-35.134	8.19188	-40.88	-4.0402	-40.921	-3.69895
-35.113	8.19401	-40.87	-4.0399	-40.905	-3.69852
-35.092	8.19636	-40.85	-4.0397	-40.888	-3.69788
-35.075	8.19861	-40.83	-4.0395	-40.871	-3.69735
-35.055	8.20042	-40.82	-4.0393	-40.855	-3.69692
-35.034	8.20245	-40.8	-4.039	-40.838	-3.69575
-35.013	8.20438	-40.78	-4.0387	-40.821	-3.69436
-34.992	8.20651	-40.77	-4.0384	-40.805	-3.69254
-34.975	8.20822	-40.76	-4.038	-40.788	-3.69062
-34.955	8.21004	-40.74	-4.0378	-40.771	-3.6888
-34.934	8.21175	-40.72	-4.0375	-40.755	-3.6872
-34.913	8.21356	-40.7	-4.0373	-40.738	-3.68581
-34.892	8.21538	-40.68	-4.0371	-40.721	-3.68464
-34.875	8.21709	-40.67	-4.0366	-40.705	-3.68378
-34.855	8.21912	-40.65	-4.0364	-40.688	-3.68303
-34.834	8.22104	-40.63	-4.0362	-40.671	-3.68239
-34.813	8.22307	-40.62	-4.0361	-40.655	-3.68207
-34.792	8.22446	-40.61	-4.0358	-40.638	-3.68175
-34.775	8.22617	-40.59	-4.0355	-40.621	-3.68132
-34.755	8.22788	-40.57	-4.0349	-40.605	-3.68111
-34.734	8.2298	-40.55	-4.0345	-40.588	-3.6809
-34.713	8.23151	-40.53	-4.0341	-40.571	-3.6809
-34.692	8.23301	-40.52	-4.0331	-40.555	-3.68079
-34.675	8.2344	-40.51	-4.0319	-40.538	-3.68079
-34.655	8.23632	-40.48	-4.0307	-40.521	-3.6809
-34.634	8.23814	-40.47	-4.0288	-40.505	-3.6809
-34.613	8.23985	-40.45	-4.027	-40.488	-3.681
-34.596	8.24113	-40.43	-4.0251	-40.471	-3.68122
-34.575	8.24284	-40.42	-4.0234	-40.455	-3.68154
-34.555	8.24455	-40.4	-4.0219	-40.438	-3.68186
-34.534	8.24625	-40.38	-4.0205	-40.421	-3.68229
-34.513	8.24818	-40.37	-4.0196	-40.405	-3.68282
-34.496	8.2501	-40.36	-4.0184	-40.388	-3.68325
-34.475	8.2517	-40.33	-4.0178	-40.371	-3.68367
-34.455	8.25384	-40.32	-4.0175	-40.355	-3.68378
-34.434	8.25576	-40.3	-4.0177	-40.338	-3.6841
-34.413	8.25737	-40.29	-4.0183	-40.321	-3.68432
-34.396	8.25929	-40.27	-4.0193	-40.305	-3.68442
-34.375	8.26132	-40.25	-4.0206	-40.288	-3.68442
-34.355	8.26303	-40.24	-4.0217	-40.271	-3.68453
-34.334	8.26516	-40.22	-4.023	-40.255	-3.68453
-34.313	8.26709	-40.2	-4.0241	-40.238	-3.68453
-34.296	8.2688	-40.18	-4.0252	-40.221	-3.68453
-34.275	8.27083	-40.17	-4.026	-40.205	-3.68464
-34.255	8.27286	-40.16	-4.0267	-40.188	-3.68474
-34.234	8.27457	-40.14	-4.0276	-40.171	-3.68474
-34.213	8.27606	-40.12	-4.028	-40.155	-3.68464
-34.196	8.27809	-40.11	-4.0285	-40.138	-3.68453
-34.175	8.28001	-40.09	-4.0287	-40.121	-3.68432
-34.155	8.28151	-40.07	-4.029	-40.105	-3.68389
-34.134	8.28333	-40.06	-4.0292	-40.088	-3.68325
-34.113	8.28525	-40.04	-4.0293	-40.071	-3.68207
-34.096	8.28706	-40.02	-4.0293	-40.055	-3.68026
-34.075	8.28888	-40.01	-4.0292	-40.038	-3.67833
-34.055	8.29091	-39.98	-4.0291	-40.021	-3.6763
-34.034	8.29241	-39.97	-4.0287	-40.005	-3.6747
-34.017	8.29422	-39.95	-4.0285	-39.988	-3.67353
-33.996	8.29636	-39.94	-4.0282	-39.971	-3.67278
-33.975	8.29785	-39.92	-4.0279	-39.959	-3.67246
-33.955	8.29956	-39.91	-4.0278	-39.942	-3.67246
-33.934	8.30095	-39.89	-4.0275	-39.925	-3.67256
-33.917	8.30298	-39.87	-4.0271	-39.909	-3.67267
-33.896	8.30437	-39.86	-4.0268	-39.892	-3.67299
-33.875	8.3064	-39.84	-4.0265	-39.875	-3.6732
-33.855	8.30875	-39.82	-4.026	-39.859	-3.67342
-33.834	8.31078	-39.81	-4.0254	-39.842	-3.67331
-33.817	8.31238	-39.79	-4.0249	-39.825	-3.67299
-33.796	8.31463	-39.77	-4.0243	-39.809	-3.67278
-33.775	8.31634	-39.76	-4.0236	-39.792	-3.67267
-33.755	8.31837	-39.74	-4.023	-39.775	-3.67246
-33.734	8.32029	-39.72	-4.0227	-39.759	-3.67224
-33.717	8.32264	-39.7	-4.0222	-39.742	-3.67214
-33.696	8.32446	-39.69	-4.0219	-39.725	-3.67182
-33.675	8.32606	-39.68	-4.0217	-39.709	-3.6715
-33.655	8.32841	-39.66	-4.0214	-39.692	-3.67139
-33.634	8.33022	-39.64	-4.021	-39.675	-3.67107
-33.617	8.33215	-39.63	-4.0207	-39.659	-3.67053
-33.596	8.33386	-39.61	-4.0205	-39.642	-3.66968
-33.575	8.33589	-39.59	-4.0202	-39.625	-3.66829
-33.555	8.3377	-39.57	-4.0199	-39.609	-3.66679
-33.538	8.33952	-39.56	-4.0194	-39.592	-3.66519
-33.517	8.34112	-39.54	-4.0192	-39.575	-3.66423
-33.496	8.34294	-39.52	-4.0189	-39.559	-3.66348
-33.475	8.34454	-39.51	-4.0185	-39.542	-3.66327
-33.455	8.34614	-39.49	-4.0182	-39.525	-3.66316
-33.438	8.34775	-39.47	-4.0177	-39.509	-3.66306
-33.417	8.34924	-39.46	-4.0173	-39.492	-3.66316
-33.396	8.35106	-39.44	-4.0171	-39.475	-3.66338
-33.375	8.35287	-39.42	-4.0167	-39.459	-3.66348
-33.355	8.35458	-39.41	-4.0165	-39.442	-3.6638
-33.338	8.35619	-39.39	-4.016	-39.425	-3.66391
-33.317	8.35779	-39.38	-4.0155	-39.409	-3.66412
-33.296	8.3596	-39.36	-4.0152	-39.392	-3.66434
-33.275	8.36142	-39.34	-4.0149	-39.375	-3.66434
-33.255	8.36292	-39.33	-4.0144	-39.359	-3.66434
-33.238	8.36473	-39.31	-4.0141	-39.342	-3.66423
-33.217	8.36633	-39.29	-4.0136	-39.325	-3.66412
-33.196	8.36868	-39.27	-4.0131	-39.309	-3.66391
-33.175	8.37071	-39.26	-4.0127	-39.292	-3.66359
-33.155	8.37285	-39.24	-4.0123	-39.275	-3.66338
-33.138	8.37488	-39.23	-4.012	-39.259	-3.66306
-33.117	8.37702	-39.21	-4.0118	-39.242	-3.66284
-33.096	8.37894	-39.19	-4.0113	-39.225	-3.66252
-33.075	8.38086	-39.18	-4.0112	-39.209	-3.6622
-33.059	8.38289	-39.16	-4.0109	-39.192	-3.66167
-33.038	8.38471	-39.14	-4.0106	-39.175	-3.66081
-33.017	8.38663	-39.12	-4.01	-39.159	-3.65932
-32.996	8.38877	-39.11	-4.0095	-39.142	-3.65739
-32.975	8.39069	-39.09	-4.0089	-39.125	-3.65504
-32.959	8.39251	-39.08	-4.0083	-39.109	-3.65291
-32.938	8.39432	-39.06	-4.0078	-39.092	-3.65088
-32.917	8.39635	-39.04	-4.0076	-39.075	-3.64895
-32.896	8.39817	-39.02	-4.0072	-39.059	-3.64746
-32.875	8.39999	-39.01	-4.0069	-39.042	-3.64618
-32.859	8.40223	-38.99	-4.0067	-39.025	-3.64511
-32.838	8.40373	-38.98	-4.0065	-39.009	-3.64447
-32.817	8.40554	-38.96	-4.0064	-38.992	-3.64415
-32.796	8.40746	-38.94	-4.0061	-38.975	-3.64404
-32.775	8.40885	-38.93	-4.0059	-38.959	-3.64436
-32.759	8.41078	-38.91	-4.0058	-38.942	-3.64489
-32.738	8.41259	-38.89	-4.0056	-38.925	-3.64564
-32.717	8.41419	-38.88	-4.0055	-38.909	-3.64628
-32.696	8.41612	-38.86	-4.0053	-38.892	-3.64692
-32.675	8.41761	-38.84	-4.0052	-38.875	-3.64746
-32.659	8.41943	-38.83	-4.005	-38.859	-3.64799
-32.638	8.42114	-38.81	-4.005	-38.842	-3.64853
-32.617	8.42306	-38.8	-4.0047	-38.825	-3.64874
-32.596	8.42498	-38.78	-4.0047	-38.809	-3.64917
-32.58	8.42669	-38.76	-4.0045	-38.792	-3.64938
-32.559	8.42883	-38.74	-4.0043	-38.775	-3.64959
-32.538	8.43054	-38.73	-4.0042	-38.759	-3.6497
-32.517	8.43289	-38.71	-4.004	-38.742	-3.64981
-32.496	8.43513	-38.7	-4.0037	-38.725	-3.64992
-32.48	8.43695	-38.68	-4.0035	-38.709	-3.64981
-32.459	8.43898	-38.66	-4.0032	-38.692	-3.6497
-32.438	8.44144	-38.64	-4.0029	-38.675	-3.64938
-32.417	8.44336	-38.63	-4.0026	-38.659	-3.64906
-32.396	8.4455	-38.61	-4.0021	-38.642	-3.64874
-32.38	8.44753	-38.59	-4.0018	-38.625	-3.64831
-32.359	8.44956	-38.58	-4.0014	-38.609	-3.64789
-32.338	8.45159	-38.56	-4.0011	-38.592	-3.64757
-32.317	8.45351	-38.54	-4.001	-38.575	-3.64724
-32.296	8.45565	-38.52	-4.0008	-38.559	-3.64682
-32.28	8.45757	-38.51	-4.0005	-38.542	-3.64607
-32.259	8.45971	-38.5	-4	-38.525	-3.64468
-32.238	8.46131	-38.48	-3.9995	-38.509	-3.64276
-32.217	8.46344	-38.46	-3.999	-38.492	-3.6403
-32.196	8.46526	-38.45	-3.9985	-38.475	-3.63784
-32.18	8.46708	-38.43	-3.998	-38.459	-3.6356
-32.159	8.46921	-38.41	-3.9975	-38.442	-3.63378
-32.138	8.47103	-38.4	-3.9971	-38.425	-3.63218
-32.117	8.47285	-38.38	-3.9968	-38.409	-3.63079
-32.1	8.47413	-38.36	-3.9966	-38.392	-3.62972
-32.08	8.47648	-38.35	-3.9964	-38.375	-3.62887
-32.059	8.47797	-38.33	-3.9963	-38.359	-3.62855
-32.038	8.4799	-38.31	-3.9959	-38.342	-3.62823
-32.017	8.48161	-38.3	-3.9959	-38.325	-3.62844
-32	8.48364	-38.28	-3.9957	-38.309	-3.62887
-31.98	8.48524	-38.26	-3.9955	-38.292	-3.6294
-31.959	8.48727	-38.24	-3.9954	-38.275	-3.63015
-31.938	8.48919	-38.23	-3.9953	-38.259	-3.63079
-31.917	8.49079	-38.21	-3.9951	-38.242	-3.63143
-31.9	8.49304	-38.19	-3.995	-38.225	-3.63197
-31.88	8.49485	-38.18	-3.9949	-38.209	-3.6324
-31.859	8.49731	-38.16	-3.9947	-38.192	-3.63304
-31.838	8.49913	-38.15	-3.9943	-38.175	-3.63336
-31.817	8.50126	-38.13	-3.9941	-38.159	-3.63357
-31.8	8.5034	-38.11	-3.9938	-38.142	-3.63368
-31.78	8.50532	-38.1	-3.9936	-38.125	-3.63378
-31.759	8.50735	-38.08	-3.9932	-38.109	-3.63389
-31.738	8.5097	-38.06	-3.993	-38.092	-3.63378
-31.717	8.51184	-38.05	-3.9925	-38.075	-3.63378
-31.7	8.51366	-38.03	-3.9922	-38.059	-3.63389
-31.68	8.51558	-38.01	-3.9919	-38.042	-3.63368
-31.659	8.51782	-38	-3.9915	-38.025	-3.63346
-31.638	8.51964	-37.98	-3.9909	-38.009	-3.63314
-31.621	8.52177	-37.97	-3.9904	-37.992	-3.63282
-31.6	8.5237	-37.94	-3.99	-37.975	-3.6325
-31.58	8.52594	-37.93	-3.9894	-37.959	-3.63218
-31.559	8.52786	-37.91	-3.9889	-37.942	-3.63186
-31.538	8.52957	-37.9	-3.9885	-37.925	-3.63143
-31.521	8.5316	-37.88	-3.988	-37.909	-3.63122
-31.5	8.53331	-37.86	-3.9875	-37.892	-3.63101
-31.48	8.53524	-37.85	-3.9869	-37.875	-3.63058
-31.459	8.53705	-37.83	-3.9862	-37.859	-3.63026
-31.438	8.53855	-37.81	-3.9857	-37.842	-3.6294
-31.421	8.54004	-37.8	-3.9849	-37.825	-3.62876
-31.4	8.54218	-37.78	-3.9841	-37.809	-3.6278
-31.38	8.544	-37.77	-3.9836	-37.792	-3.62673
-31.359	8.54571	-37.75	-3.9827	-37.775	-3.62524
-31.338	8.54795	-37.73	-3.9822	-37.759	-3.62331
-31.321	8.54987	-37.72	-3.9817	-37.742	-3.62107
-31.3	8.55169	-37.7	-3.9813	-37.725	-3.61893
-31.28	8.5535	-37.68	-3.981	-37.709	-3.61701
-31.259	8.55553	-37.66	-3.9808	-37.692	-3.61552
-31.238	8.55756	-37.65	-3.9807	-37.675	-3.61445
-31.221	8.55981	-37.63	-3.9803	-37.659	-3.61391
-31.2	8.56226	-37.61	-3.9801	-37.642	-3.61381
-31.18	8.5644	-37.6	-3.9799	-37.625	-3.61381
-31.159	8.56664	-37.58	-3.9796	-37.609	-3.61402
-31.138	8.56878	-37.56	-3.9794	-37.592	-3.61434
-31.121	8.57113	-37.55	-3.9791	-37.575	-3.61466
-31.1	8.57316	-37.53	-3.9789	-37.559	-3.61498
-31.08	8.5753	-37.52	-3.9785	-37.542	-3.6153
-31.059	8.57733	-37.5	-3.9782	-37.525	-3.61562
-31.042	8.57968	-37.48	-3.978	-37.509	-3.61584
-31.021	8.5816	-37.47	-3.9778	-37.492	-3.61616
-31	8.5831	-37.45	-3.9776	-37.475	-3.61637
-30.98	8.58481	-37.43	-3.9772	-37.459	-3.61637
-30.959	8.58705	-37.42	-3.9768	-37.442	-3.61637
-30.942	8.58887	-37.4	-3.9765	-37.43	-3.61626
-30.921	8.59068	-37.38	-3.9762	-37.413	-3.61605
-30.9	8.59292	-37.36	-3.976	-37.396	-3.61584
-30.88	8.59463	-37.35	-3.9755	-37.38	-3.61562
-30.859	8.59677	-37.33	-3.9752	-37.363	-3.6153
-30.842	8.59848	-37.31	-3.975	-37.346	-3.6152
-30.821	8.6003	-37.3	-3.9749	-37.33	-3.61487
-30.8	8.60254	-37.28	-3.9747	-37.313	-3.61466
-30.78	8.60446	-37.27	-3.9746	-37.296	-3.61423
-30.759	8.60617	-37.26	-3.9743	-37.28	-3.61391
-30.742	8.60831	-37.23	-3.9742	-37.263	-3.61349
-30.721	8.61002	-37.22	-3.9739	-37.246	-3.61306
-30.7	8.61215	-37.2	-3.9737	-37.23	-3.61274
-30.68	8.61408	-37.19	-3.9736	-37.213	-3.61242
-30.659	8.61611	-37.17	-3.9732	-37.196	-3.61188
-30.642	8.61782	-37.15	-3.9729	-37.18	-3.61124
-30.621	8.61985	-37.13	-3.9724	-37.163	-3.61049
-30.6	8.62198	-37.12	-3.9718	-37.146	-3.60975
-30.58	8.6238	-37.11	-3.9715	-37.13	-3.609
-30.563	8.62615	-37.08	-3.9712	-37.113	-3.60836
-30.542	8.62829	-37.07	-3.9707	-37.096	-3.60772
-30.521	8.63085	-37.05	-3.9705	-37.08	-3.60718
-30.5	8.6332	-37.03	-3.9702	-37.063	-3.60665
-30.48	8.63512	-37.02	-3.9701	-37.046	-3.60611
-30.463	8.63726	-37	-3.9699	-37.03	-3.60579
-30.442	8.63993	-36.98	-3.9697	-37.013	-3.60558
-30.421	8.64217	-36.97	-3.9694	-36.996	-3.60526
-30.4	8.6441	-36.95	-3.9693	-36.98	-3.60494
-30.38	8.64613	-36.94	-3.9691	-36.963	-3.60483
-30.363	8.64848	-36.92	-3.969	-36.946	-3.60473
-30.342	8.65029	-36.91	-3.9689	-36.93	-3.60441
-30.321	8.65264	-36.89	-3.9688	-36.913	-3.60366
-30.3	8.65499	-36.87	-3.9687	-36.896	-3.60227
-30.28	8.65692	-36.85	-3.9686	-36.88	-3.60056
-30.263	8.65873	-36.83	-3.9685	-36.863	-3.59874
-30.242	8.6613	-36.82	-3.9681	-36.846	-3.59735
-30.221	8.66333	-36.81	-3.9678	-36.83	-3.59629
-30.2	8.66536	-36.79	-3.9675	-36.813	-3.59586
-30.18	8.66728	-36.77	-3.9672	-36.796	-3.59575
-30.163	8.6692	-36.75	-3.9669	-36.78	-3.59564
-30.142	8.67134	-36.74	-3.9665	-36.763	-3.59586
[truncated: 13,025 more rows]

## Sheet: Supplementary FIg. 12c
100-AAHA-IL		92-AAHA-IL		61-AAHA-IL
Strain (%)	Stress (Pa)	Strain (%)	Stress (Pa)	Strain (%)	Stress (Pa)
0	0	0	0	0	0
0	0	0	0	0	0
0	0	0	0	0	0
0	0	0	0	0	0
0	0	0	0	0	0
0	0	0	0	0	0
0.35714	36000	0	0	0.52084	20248.3
0.35714	42000	0.52632	37837.8	0.52084	22861
0.35714	48000	0.52632	44594.6	0.52084	23514.2
0.35714	51000	0.52632	45945.9	1.04166	24820.5
0.71429	55000	0.52632	47297.3	1.04166	26126.9
0.71429	62000	1.05263	52702.7	1.04166	28739.5
0.71429	65000	1.57895	55405.4	1.5625	28739.5
1.07143	67000	1.57895	54054.1	1.5625	29392.7
1.07143	72000	1.57895	59459.5	1.5625	31352.2
1.07143	75000	1.57895	60810.8	2.60416	31352.2
1.78571	79000	1.57895	62162.2	2.60416	32658.6
1.78571	81000	2.63157	64864.9	3.125	34618.1
2.14286	85000	2.63157	66216.2	3.125	35271.3
2.14286	88000	3.15789	68918.9	3.125	35271.3
2.14286	90000	3.15789	68918.9	3.125	36577.6
2.14286	95000	3.15789	75675.7	3.64584	37883.9
2.5	97000	3.15789	74324.3	3.64584	37883.9
2.5	95000	3.68421	75675.7	4.16666	37883.9
2.85714	100000	3.68421	77027	4.16666	39190.3
2.85714	102000	4.21053	78378.4	4.16666	40496.6
2.85714	104000	4.21053	78378.4	4.16666	40496.6
2.85714	109000	4.21053	78378.4	5.20834	41149.8
3.57143	111000	4.21053	83783.8	5.20834	42456.1
3.57143	112000	5.26316	85135.1	5.72916	42456.1
3.92857	112000	5.26316	85135.1	5.72916	43109.3
3.92857	117000	5.78948	89189.2	5.72916	44415.7
3.92857	119000	5.78948	86486.5	5.72916	44415.7
3.92857	120000	5.78948	87837.8	6.25	45068.8
4.28571	124000	5.78948	87837.8	6.25	45722
4.28571	126000	6.31579	87837.8	6.77084	47028.3
4.64286	126000	6.31579	90540.5	6.77084	46375.2
4.64286	127000	6.84211	91891.9	6.77084	47028.3
4.64286	130000	6.84211	94594.6	6.77084	48334.7
4.64286	131000	6.84211	94594.6	7.8125	48334.7
5.35714	133000	6.84211	94594.6	7.8125	48987.9
5.35714	137000	7.89473	97297.3	7.8125	50294.2
5.35714	138000	7.89473	97297.3	8.33334	49641
5.71429	139000	7.89473	98648.6	8.33334	50294.2
5.71429	142000	8.42105	100000	8.33334	51600.5
5.71429	143000	8.42105	102703	8.85416	51600.5
6.07143	144000	8.42105	101351	8.85416	51600.5
6.07143	147000	8.94737	101351	8.85416	52253.7
6.07143	149000	8.94737	105405	9.89584	52906.9
6.78571	149000	8.94737	104054	9.89584	54213.2
6.78571	150000	10	104054	9.89584	54213.2
6.78571	152000	10	106757	10.4167	55519.6
7.14286	153000	10	108108	10.4167	55519.6
7.14286	154000	10.5263	106757	10.4167	55519.6
7.14286	157000	10.5263	108108	10.9375	56172.7
7.5	159000	10.5263	109459	10.9375	56825.9
7.5	159000	11.0526	109459	11.4583	56825.9
7.85714	160000	11.0526	108108	11.4583	57479.1
7.85714	163000	11.0526	114865	11.4583	58132.3
7.85714	162000	11.579	112162	11.4583	58132.3
7.85714	165000	11.579	112162	12.5	58132.3
8.57143	167000	11.579	114865	12.5	59438.6
8.57143	168000	12.6316	116216	12.5	60091.8
8.92857	168000	12.6316	114865	13.0208	58785.4
8.92857	170000	12.6316	114865	13.0208	60091.8
8.92857	172000	13.1579	118919	13.0208	61398.1
9.28571	172000	13.1579	118919	13.5417	61398.1
9.28571	174000	13.1579	117568	13.5417	61398.1
9.28571	176000	13.6842	121622	14.0625	62704.5
9.64286	177000	13.6842	121622	14.0625	61398.1
9.64286	177000	14.2105	120270	14.0625	62704.5
9.64286	180000	14.2105	122973	14.0625	62704.5
10.3571	182000	14.2105	122973	15.1042	64010.8
10.3571	181000	14.2105	121622	15.1042	63357.6
10.3571	183000	15.2632	122973	15.625	64664
10.7143	185000	15.2632	127027	15.625	65317.1
10.7143	185000	15.7895	125676	15.625	64664
10.7143	185000	15.7895	125676	16.1458	65317.1
11.0714	189000	15.7895	128378	16.1458	65317.1
11.0714	189000	15.7895	127027	16.1458	65970.3
11.0714	190000	16.3158	127027	16.1458	65317.1
11.0714	192000	16.3158	128378	17.1875	66623.5
11.7857	193000	16.3158	129730	17.1875	67276.7
11.7857	193000	17.3684	129730	17.1875	66623.5
12.1429	194000	17.3684	131081	17.7083	67276.7
12.1429	196000	17.3684	132432	17.7083	68583
12.1429	196000	17.8947	129730	17.7083	67929.8
12.5	198000	17.8947	129730	18.2292	67929.8
12.5	200000	17.8947	132432	18.2292	67929.8
12.5	200000	18.4211	133784	18.2292	69236.2
12.8571	200000	18.4211	133784	18.75	68583
12.8571	202000	18.9474	136486	18.75	69889.3
12.8571	203000	18.9474	135135	19.7917	69889.3
13.5714	202000	18.9474	133784	19.7917	70542.5
13.5714	204000	18.9474	136486	19.7917	69889.3
13.5714	206000	20	136486	19.7917	70542.5
13.9286	206000	20	135135	20.3125	70542.5
13.9286	206000	20.5263	136486	20.3125	70542.5
13.9286	208000	20.5263	137838	20.8333	71195.7
14.2857	209000	20.5263	139189	20.8333	71195.7
14.2857	208000	20.5263	136486	20.8333	71848.9
14.2857	210000	21.0526	137838	20.8333	71195.7
14.6429	211000	21.0526	140541	21.3542	72502
14.6429	211000	21.5789	139189	21.3542	72502
14.6429	212000	21.5789	140541	21.3542	71848.9
15.3571	214000	21.5789	140541	21.3542	72502
15.3571	214000	22.6316	140541	22.3958	73808.4
15.3571	214000	22.6316	140541	22.3958	73155.2
15.7143	215000	22.6316	141892	22.9167	73155.2
15.7143	216000	23.1579	141892	22.9167	74461.5
15.7143	216000	23.1579	143243	22.9167	74461.5
16.0714	217000	23.1579	143243	23.4375	73808.4
16.0714	219000	23.6842	144595	23.4375	74461.5
16.0714	219000	23.6842	144595	23.4375	75114.7
16.4286	219000	23.6842	143243	23.9583	74461.5
16.4286	221000	24.2105	145946	23.9583	73808.4
16.4286	221000	24.2105	144595	23.9583	75767.9
17.1429	220000	24.2105	145946	23.9583	75767.9
17.1429	221000	25.2632	145946	25	75114.7
17.1429	223000	25.2632	147297	25	76421.1
17.1429	223000	25.2632	145946	25	77074.2
17.5	224000	25.2632	147297	25.5208	76421.1
17.5	226000	25.7895	148649	25.5208	75767.9
17.8571	226000	25.7895	147297	25.5208	77074.2
17.8571	225000	26.3158	147297	26.0417	77074.2
17.8571	226000	26.3158	148649	26.0417	76421.1
17.8571	227000	26.3158	150000	26.0417	77727.4
18.5714	227000	26.3158	150000	27.0833	77727.4
18.5714	229000	27.3684	148649	27.0833	77727.4
18.9286	230000	27.3684	150000	27.0833	77727.4
18.9286	229000	27.8947	148649	27.6042	77727.4
18.9286	229000	27.8947	150000	27.6042	77727.4
18.9286	231000	27.8947	151351	27.6042	77727.4
19.2857	231000	28.4211	150000	28.125	79686.9
19.2857	231000	28.4211	151351	28.125	79033.7
19.6429	233000	28.4211	151351	28.6458	79033.7
19.6429	234000	28.9474	152703	28.6458	79033.7
19.6429	233000	28.9474	151351	28.6458	79033.7
19.6429	233000	28.9474	152703	28.6458	79033.7
20.3571	235000	30	152703	29.6875	79033.7
20.3571	235000	30	152703	29.6875	80340.1
20.7143	235000	30	152703	29.6875	80340.1
20.7143	237000	30.5263	154054	30.2083	80993.3
20.7143	237000	30.5263	154054	30.2083	80340.1
20.7143	237000	30.5263	154054	30.2083	80993.3
21.0714	237000	31.0526	155405	30.7292	80340.1
21.0714	239000	31.0526	155405	30.7292	80993.3
21.4286	239000	31.0526	154054	31.25	81646.4
21.4286	239000	31.5789	154054	31.25	81646.4
21.4286	241000	31.5789	155405	31.25	80993.3
21.4286	240000	31.5789	154054	31.25	82299.6
22.1429	240000	32.6316	155405	32.2917	81646.4
22.1429	240000	32.6316	156757	32.2917	81646.4
22.5	242000	32.6316	156757	32.8125	82299.6
22.5	242000	33.1579	156757	32.8125	82299.6
22.5	242000	33.1579	156757	32.8125	82952.8
22.5	245000	33.1579	158108	32.8125	82299.6
22.8571	244000	33.6842	155405	33.3333	83605.9
22.8571	244000	33.6842	156757	33.3333	83605.9
22.8571	244000	33.6842	158108	33.3333	82952.8
22.8571	246000	33.6842	158108	34.375	83605.9
23.5714	245000	34.7368	158108	34.375	83605.9
23.5714	245000	34.7368	159459	34.375	82952.8
23.9286	248000	35.2632	159459	34.8958	83605.9
23.9286	248000	35.2632	158108	34.8958	84259.1
23.9286	247000	35.2632	158108	34.8958	84259.1
23.9286	248000	35.2632	159459	34.8958	84259.1
24.2857	248000	35.7895	158108	35.4167	84912.3
24.2857	248000	35.7895	159459	35.4167	84912.3
24.6429	248000	36.3158	160811	35.9375	84259.1
24.6429	251000	36.3158	160811	35.9375	84259.1
24.6429	251000	36.3158	159459	35.9375	84259.1
24.6429	250000	36.3158	159459	36.9792	84912.3
25.3571	251000	37.3684	160811	36.9792	84912.3
25.3571	252000	37.3684	159459	36.9792	85565.5
25.7143	251000	37.8947	159459	37.5	85565.5
25.7143	251000	37.8947	162162	37.5	84912.3
25.7143	253000	37.8947	160811	37.5	85565.5
25.7143	253000	37.8947	160811	37.5	85565.5
26.0714	252000	38.4211	163514	38.0208	85565.5
26.0714	254000	38.4211	163514	38.0208	86871.8
26.4286	254000	38.9474	160811	38.5417	86871.8
26.4286	255000	38.9474	162162	38.5417	86871.8
26.4286	254000	38.9474	162162	38.5417	86871.8
26.4286	256000	38.9474	162162	39.5833	86871.8
27.1429	256000	40	162162	39.5833	86871.8
27.1429	256000	40	163514	39.5833	86218.6
27.5	257000	40.5263	163514	40.1042	87525
27.5	258000	40.5263	163514	40.1042	87525
27.5	258000	40.5263	163514	40.1042	87525
27.5	258000	40.5263	164865	40.625	88178.1
27.8571	258000	41.0526	163514	40.625	88178.1
27.8571	258000	41.0526	162162	40.625	87525
27.8571	259000	41.0526	164865	40.625	86871.8
28.5714	260000	42.1053	163514	41.6667	86871.8
28.5714	261000	42.1053	163514	41.6667	86871.8
28.9286	260000	42.1053	164865	41.6667	86871.8
28.9286	261000	42.6316	164865	42.1875	88178.1
28.9286	261000	42.6316	163514	42.1875	88178.1
28.9286	260000	42.6316	163514	42.1875	87525
29.2857	261000	43.1579	166216	42.7083	88178.1
29.2857	262000	43.1579	164865	42.7083	88831.3
29.2857	263000	43.1579	164865	42.7083	88178.1
29.6429	263000	43.6842	166216	43.2292	88831.3
29.6429	264000	43.6842	166216	43.2292	89484.5
29.6429	264000	43.6842	166216	43.2292	88831.3
30.3571	263000	44.7368	164865	44.2708	88178.1
30.3571	264000	44.7368	166216	44.2708	89484.5
30.3571	265000	44.7368	164865	44.7917	89484.5
30.7143	265000	45.2632	164865	44.7917	88831.3
30.7143	265000	45.2632	167568	44.7917	88831.3
30.7143	266000	45.2632	166216	44.7917	90137.7
31.0714	267000	45.2632	166216	45.3125	89484.5
31.0714	266000	45.7895	166216	45.3125	89484.5
31.0714	267000	45.7895	167568	45.8333	90137.7
31.4286	267000	46.3158	166216	45.8333	90137.7
31.4286	267000	46.3158	166216	45.8333	89484.5
31.4286	270000	46.3158	167568	45.8333	90137.7
32.1429	270000	47.3684	167568	46.875	91444
32.1429	269000	47.3684	167568	46.875	90137.7
32.5	269000	47.8947	168919	47.3958	90790.8
32.5	270000	47.8947	167568	47.3958	91444
32.5	270000	47.8947	167568	47.3958	91444
32.5	269000	48.4211	167568	47.3958	90137.7
32.8571	271000	48.4211	167568	47.9167	91444
32.8571	271000	48.4211	167568	47.9167	91444
33.2143	270000	48.9474	168919	48.4375	91444
33.2143	272000	48.9474	168919	48.4375	91444
33.2143	272000	48.9474	168919	48.4375	92097.2
33.2143	271000	50	168919	48.4375	91444
33.9286	271000	50	168919	49.4792	91444
33.9286	271000	50	167568	49.4792	92097.2
33.9286	271000	50	168919	49.4792	91444
33.9286	271000	50.5263	170270	50	92097.2
34.2857	273000	50.5263	168919	50	92750.3
34.2857	273000	51.0526	168919	50.5208	92750.3
34.6429	272000	51.0526	170270	50.5208	92097.2
34.6429	274000	51.0526	170270	50.5208	92097.2
34.6429	274000	51.0526	170270	50.5208	92750.3
35.3571	273000	52.1053	168919	51.5625	91444
35.3571	275000	52.1053	170270	51.5625	92097.2
35.3571	275000	52.1053	168919	51.5625	92750.3
35.7143	274000	52.6316	168919	52.0833	92750.3
35.7143	275000	52.6316	170270	52.0833	92750.3
35.7143	275000	52.6316	170270	52.0833	93403.5
36.0714	276000	53.1579	170270	52.6042	92750.3
36.0714	275000	53.1579	170270	52.6042	92750.3
36.0714	275000	53.1579	170270	52.6042	93403.5
36.4286	277000	53.6842	170270	53.125	94056.7
36.4286	275000	53.6842	170270	53.125	93403.5
36.4286	276000	53.6842	171622	53.125	93403.5
37.1429	277000	54.7368	171622	54.1667	94056.7
37.1429	277000	54.7368	170270	54.1667	94056.7
37.1429	276000	54.7368	171622	54.6875	93403.5
37.5	278000	55.2632	170270	54.6875	94056.7
37.5	279000	55.2632	171622	54.6875	94056.7
37.5	278000	55.2632	170270	55.2083	94056.7
37.8571	278000	55.2632	171622	55.2083	94709.9
37.8571	279000	55.7895	172973	55.2083	94709.9
37.8571	279000	55.7895	171622	55.7292	94056.7
38.2143	278000	56.3158	172973	55.7292	94056.7
38.2143	279000	56.3158	171622	55.7292	94709.9
38.2143	280000	56.3158	170270	55.7292	94056.7
38.9286	279000	56.3158	172973	56.7708	94709.9
38.9286	281000	57.3684	172973	56.7708	94709.9
38.9286	281000	57.3684	171622	57.2917	94709.9
39.2857	280000	57.8947	172973	57.2917	94709.9
39.2857	281000	57.8947	174324	57.2917	94709.9
39.2857	281000	57.8947	172973	57.8125	94709.9
39.6429	281000	57.8947	171622	57.8125	94709.9
39.6429	281000	58.4211	172973	57.8125	94709.9
39.6429	282000	58.4211	172973	57.8125	95363
39.6429	282000	58.4211	172973	58.8542	95363
40.3571	282000	59.4737	174324	58.8542	95363
40.3571	283000	59.4737	174324	59.375	95363
40.7143	283000	60	174324	59.375	95363
40.7143	282000	60	172973	59.375	95363
40.7143	284000	60	174324	59.375	95363
40.7143	284000	60	172973	59.8958	95363
41.0714	283000	60.5263	174324	59.8958	95363
41.0714	283000	60.5263	175676	60.4167	95363
41.4286	285000	61.0526	174324	60.4167	95363
41.4286	284000	61.0526	174324	60.4167	95363
41.4286	284000	61.0526	174324	60.4167	96016.2
41.4286	285000	62.1053	175676	61.4583	95363
42.1429	285000	62.1053	174324	61.4583	96016.2
42.1429	285000	62.1053	174324	61.9792	96016.2
42.5	285000	62.6316	175676	61.9792	96016.2
42.5	286000	62.6316	175676	61.9792	96669.4
42.5	285000	62.6316	174324	61.9792	96016.2
42.8571	285000	63.1579	175676	62.5	96669.4
42.8571	287000	63.1579	175676	62.5	96016.2
42.8571	287000	63.1579	175676	63.0208	96669.4
43.2143	286000	63.6842	174324	63.0208	96669.4
43.2143	287000	63.6842	175676	63.0208	97322.5
43.2143	287000	63.6842	175676	64.0625	97322.5
43.9286	286000	64.7368	174324	64.0625	96669.4
43.9286	287000	64.7368	175676	64.5833	97322.5
43.9286	288000	64.7368	174324	64.5833	96669.4
44.2857	288000	65.2631	174324	64.5833	97322.5
44.2857	288000	65.2631	175676	64.5833	97322.5
44.2857	288000	65.2631	175676	65.1042	97975.7
44.6429	288000	65.7895	175676	65.1042	97322.5
44.6429	288000	65.7895	175676	65.625	97322.5
45	288000	65.7895	177027	65.625	97322.5
45	289000	66.3158	175676	65.625	97975.7
45	288000	66.3158	175676	66.6667	97975.7
45	289000	66.3158	177027	66.6667	97975.7
45.7143	290000	67.3684	175676	66.6667	97975.7
45.7143	289000	67.3684	175676	66.6667	97322.5
45.7143	290000	67.3684	177027	67.1875	97975.7
46.0714	290000	67.3684	177027	67.1875	97975.7
46.0714	290000	67.8947	177027	67.7083	97975.7
46.0714	290000	67.8947	177027	67.7083	97975.7
46.4286	290000	68.4211	178378	67.7083	98628.9
46.4286	291000	68.4211	175676	67.7083	97975.7
46.4286	291000	68.4211	177027	68.75	97975.7
47.1429	291000	68.4211	178378	68.75	97975.7
47.1429	291000	69.4737	177027	69.2708	97975.7
47.1429	291000	69.4737	177027	69.2708	97975.7
47.5	291000	70	178378	69.2708	97975.7
47.5	291000	70	177027	69.2708	99282.1
47.5	292000	70	177027	69.7917	98628.9
47.8571	291000	70.5263	175676	69.7917	98628.9
47.8571	292000	70.5263	177027	70.3125	98628.9
47.8571	293000	70.5263	177027	70.3125	98628.9
48.2143	292000	71.0526	177027	70.3125	97975.7
48.2143	292000	71.0526	179730	70.3125	99282.1
48.2143	293000	71.0526	178378	71.3542	98628.9
48.9286	293000	72.1053	178378	71.3542	98628.9
48.9286	293000	72.1053	178378	71.875	98628.9
49.2857	293000	72.1053	178378	71.875	98628.9
49.2857	294000	72.6316	177027	71.875	99282.1
49.2857	294000	72.6316	178378	71.875	98628.9
49.2857	293000	72.6316	178378	72.3958	99935.2
49.6429	294000	73.1579	178378	72.3958	99282.1
49.6429	294000	73.1579	178378	72.9167	98628.9
50	294000	73.6842	179730	72.9167	98628.9
50	294000	73.6842	178378	72.9167	99282.1
50	295000	73.6842	178378	72.9167	99282.1
50	294000	73.6842	178378	73.9583	98628.9
50.7143	295000	74.7368	179730	73.9583	99282.1
50.7143	295000	74.7368	178378	73.9583	99282.1
50.7143	295000	74.7368	178378	74.4792	99282.1
51.0714	295000	75.2632	179730	74.4792	99282.1
51.0714	296000	75.2632	178378	74.4792	99935.2
51.0714	296000	75.7895	179730	75	99282.1
51.4286	294000	75.7895	179730	75	99935.2
51.4286	296000	75.7895	179730	76.0417	99282.1
51.4286	296000	75.7895	179730	76.0417	99282.1
52.1429	295000	76.8421	179730	76.0417	99935.2
52.1429	296000	76.8421	179730	76.5625	99935.2
52.1429	297000	77.3684	179730	76.5625	99282.1
52.5	296000	77.3684	179730	76.5625	100588
52.5	296000	77.3684	179730	77.0833	100588
52.5	296000	77.3684	179730	77.0833	99282.1
52.8571	296000	77.8947	179730	77.0833	99282.1
52.8571	296000	77.8947	181081	77.6042	100588
53.2143	297000	78.4211	179730	77.6042	100588
53.2143	297000	78.4211	179730	77.6042	99935.2
53.2143	297000	78.4211	179730	78.6458	99935.2
53.2143	297000	78.4211	179730	78.6458	100588
53.9286	298000	79.4737	179730	78.6458	99935.2
53.9286	297000	79.4737	181081	79.1667	99935.2
53.9286	297000	80	181081	79.1667	99935.2
54.2857	298000	80	181081	79.1667	99935.2
54.2857	298000	80	179730	79.6875	99935.2
54.2857	297000	80	181081	79.6875	100588
54.6429	298000	80.5263	179730	79.6875	100588
54.6429	299000	80.5263	179730	80.2083	100588
54.6429	298000	81.0526	179730	80.2083	99935.2
55	298000	81.0526	181081	80.2083	100588
55	299000	81.0526	181081	81.25	100588
55	299000	81.0526	181081	81.25	99935.2
55.7143	299000	82.1053	182432	81.25	100588
55.7143	299000	82.1053	181081	81.7708	101242
55.7143	299000	82.6316	179730	81.7708	100588
56.0714	299000	82.6316	179730	81.7708	100588
56.0714	299000	82.6316	182432	82.2917	100588
56.0714	300000	83.1579	181081	82.2917	100588
56.4286	300000	83.1579	181081	82.2917	100588
56.4286	300000	83.1579	182432	83.3333	100588
56.4286	300000	83.1579	181081	83.3333	100588
56.4286	301000	84.2105	181081	83.3333	100588
57.1429	300000	84.2105	181081	83.8542	100588
57.1429	300000	84.2105	182432	83.8542	101242
57.5	301000	84.7368	181081	83.8542	101242
57.5	301000	84.7368	181081	84.375	101242
57.5	300000	84.7368	182432	84.375	101242
57.5	301000	85.2632	181081	84.375	100588
57.8571	302000	85.2632	181081	84.8958	101242
57.8571	300000	85.7895	182432	84.8958	101242
58.2143	301000	85.7895	182432	84.8958	101242
58.2143	302000	85.7895	181081	84.8958	101242
58.2143	301000	85.7895	181081	85.9375	101242
58.2143	301000	86.8421	182432	85.9375	101242
58.9286	302000	86.8421	182432	86.4583	101242
58.9286	302000	87.3684	181081	86.4583	100588
59.2857	301000	87.3684	182432	86.4583	101895
59.2857	302000	87.3684	182432	86.4583	101242
59.2857	302000	87.3684	182432	86.9792	101242
59.2857	302000	87.8947	182432	86.9792	101895
59.6429	301000	87.8947	182432	87.5	101895
59.6429	302000	88.4211	181081	87.5	101895
59.6429	302000	88.4211	182432	87.5	101242
60	301000	88.4211	182432	87.5	101242
60	303000	88.4211	182432	88.5417	101242
60	303000	89.4737	182432	88.5417	101895
60.7143	302000	89.4737	183784	88.5417	101895
60.7143	302000	90	182432	89.0625	101895
60.7143	303000	90	181081	89.0625	102548
61.0714	303000	90	182432	89.0625	101895
61.0714	302000	90	182432	89.5833	101895
61.0714	304000	90.5263	182432	89.5833	101895
61.4286	304000	90.5263	182432	89.5833	101895
61.4286	303000	91.0526	183784	90.1042	102548
61.7857	304000	91.0526	183784	90.1042	102548
61.7857	304000	91.0526	182432	90.1042	101895
61.7857	304000	91.0526	183784	91.1458	101895
61.7857	304000	92.1053	183784	91.1458	102548
62.5	304000	92.1053	182432	91.1458	102548
62.5	304000	92.1053	182432	91.1458	101895
62.5	304000	92.6316	183784	91.6667	102548
62.8571	305000	92.6316	183784	91.6667	102548
62.8571	305000	92.6316	182432	92.1875	101895
62.8571	305000	93.1579	183784	92.1875	102548
63.2143	305000	93.1579	183784	92.1875	102548
63.2143	305000	93.1579	182432	92.1875	102548
63.2143	305000	94.2105	182432	93.2292	102548
63.9286	304000	94.2105	183784	93.2292	102548
63.9286	306000	94.2105	183784	93.75	102548
63.9286	306000	94.7368	182432	93.75	102548
64.2857	306000	94.7368	183784	93.75	103201
64.2857	306000	94.7368	183784	93.75	103201
64.2857	306000	94.7368	183784	94.2708	102548
64.6429	306000	95.2632	183784	94.2708	103201
64.6429	305000	95.2632	185135	94.7917	103201
64.6429	306000	95.7895	183784	94.7917	102548
65	306000	95.7895	182432	94.7917	102548
65	306000	95.7895	185135	95.8333	103201
65	307000	95.7895	185135	95.8333	103201
65.7143	307000	96.8421	183784	96.3542	102548
65.7143	307000	96.8421	185135	96.3542	103201
65.7143	307000	97.3684	185135	96.3542	102548
66.0714	307000	97.3684	183784	96.3542	102548
66.0714	306000	97.3684	185135	96.875	103201
66.0714	306000	97.8947	183784	96.875	103201
66.0714	308000	97.8947	183784	97.3958	103201
66.4286	308000	98.421	185135	97.3958	103201
66.4286	307000	98.421	185135	97.3958	103201
66.7857	308000	98.421	185135	98.4375	102548
66.7857	308000	98.421	183784	98.4375	102548
66.7857	307000	99.4737	183784	98.4375	103201
66.7857	307000	99.4737	185135	98.4375	103201
67.5	308000	100	185135	98.9583	103201
67.5	308000	100	185135	98.9583	103854
67.8571	308000	100	185135	99.4792	103201
67.8571	309000	100.526	183784	99.4792	103201
67.8571	309000	100.526	185135	99.4792	103201
67.8571	308000	100.526	183784	99.4792	103201
68.2143	308000	100.526	186486	100.521	103201
68.2143	309000	101.579	185135	100.521	103854
68.2143	309000	101.579	186486	101.042	103854
68.9286	308000	102.105	185135	101.042	103854
68.9286	310000	102.105	185135	101.042	103201
68.9286	309000	102.105	186486	101.042	103854
69.2857	309000	102.105	185135	101.562	103201
69.2857	310000	102.632	186486	101.562	103201
69.2857	310000	102.632	186486	102.083	103854
69.6429	309000	103.158	186486	102.083	103854
69.6429	310000	103.158	186486	102.083	103201
70	310000	103.158	185135	103.125	104507
70	310000	103.158	186486	103.125	103854
70	310000	104.211	186486	103.125	103854
70	310000	104.211	186486	103.646	103854
70.7143	311000	104.737	186486	103.646	103854
70.7143	310000	104.737	186486	103.646	103854
71.0714	312000	104.737	186486	104.167	103854
71.0714	311000	104.737	185135	104.167	104507
71.0714	311000	105.263	186486	104.167	104507
71.4286	311000	105.263	185135	104.688	103854
71.4286	311000	105.789	186486	104.688	104507
71.4286	312000	105.789	186486	104.688	104507
71.7857	310000	105.789	186486	105.729	103854
71.7857	312000	106.842	186486	105.729	104507
71.7857	312000	106.842	186486	105.729	104507
72.5	311000	106.842	186486	106.25	104507
72.5	312000	107.368	186486	106.25	104507
72.5	312000	107.368	187838	106.771	103854
72.8571	312000	107.368	186486	106.771	103854
72.8571	311000	107.895	186486	106.771	103854
72.8571	312000	107.895	186486	106.771	104507
73.2143	312000	107.895	187838	106.771	104507
73.2143	312000	107.895	187838	107.812	104507
73.2143	313000	108.947	187838	107.812	104507
73.2143	313000	108.947	187838	108.333	104507
73.9286	312000	109.474	187838	108.333	103854
73.9286	313000	109.474	186486	108.333	103854
74.2857	313000	109.474	187838	108.854	105161
74.2857	313000	109.474	186486	108.854	104507
74.2857	313000	110	186486	109.375	105161
74.2857	314000	110	187838	109.375	105161
74.6429	314000	110.526	187838	109.375	105161
74.6429	313000	110.526	187838	109.375	103854
75	314000	110.526	186486	110.417	104507
75	314000	110.526	187838	110.417	104507
75	313000	111.579	186486	110.417	105161
75	313000	111.579	186486	110.938	104507
75.7143	314000	112.105	187838	110.938	105161
75.7143	313000	112.105	187838	110.938	104507
76.0714	314000	112.105	186486	111.458	104507
76.0714	315000	112.632	187838	111.458	104507
76.0714	315000	112.632	189189	111.979	105161
76.0714	314000	113.158	187838	111.979	104507
76.4286	315000	113.158	189189	111.979	104507
76.4286	315000	113.158	187838	111.979	105161
76.7857	314000	113.158	187838	113.021	104507
76.7857	315000	114.211	189189	113.021	105161
76.7857	315000	114.211	189189	113.542	105161
76.7857	315000	114.737	189189	113.542	105161
77.5	315000	114.737	187838	113.542	104507
77.5	316000	114.737	189189	113.542	105161
77.8571	315000	114.737	187838	114.062	105161
77.8571	315000	115.263	189189	114.062	105161
77.8571	316000	115.263	189189	114.583	105161
77.8571	316000	115.789	189189	114.583	105814
78.2143	316000	115.789	187838	114.583	105161
78.2143	316000	115.789	189189	114.583	105161
78.5714	317000	115.789	189189	115.625	105161
78.5714	316000	116.842	189189	115.625	105161
78.5714	316000	116.842	189189	115.625	104507
79.2857	317000	116.842	189189	116.146	105161
79.2857	317000	117.368	189189	116.146	105161
79.2857	316000	117.368	189189	116.146	105161
79.2857	317000	117.895	190541	116.667	105814
79.6429	317000	117.895	189189	116.667	105814
79.6429	317000	117.895	189189	116.667	105814
80	317000	117.895	190541	117.708	105814
80	318000	118.947	190541	117.708	105814
80	318000	118.947	189189	117.708	105814
80.7143	318000	119.474	189189	118.229	105161
80.7143	318000	119.474	190541	118.229	105814
80.7143	317000	119.474	189189	118.229	105814
81.0714	317000	119.474	189189	118.75	105814
81.0714	318000	120	190541	118.75	105161
81.0714	319000	120	190541	118.75	105814
81.4286	318000	120.526	190541	119.271	105814
81.4286	319000	120.526	191892	119.271	105161
81.4286	319000	120.526	190541	119.271	105814
81.7857	319000	120.526	189189	120.312	105814
81.7857	319000	121.579	189189	120.312	105814
81.7857	319000	121.579	190541	120.833	105814
82.5	319000	122.105	190541	120.833	105814
82.5	318000	122.105	190541	120.833	105814
82.5	319000	122.105	191892	120.833	105814
82.8571	319000	122.105	190541	121.354	105814
82.8571	319000	122.632	190541	121.354	105814
82.8571	320000	122.632	190541	121.875	105161
83.2143	320000	123.158	190541	121.875	106467
83.2143	319000	123.158	190541	121.875	106467
83.2143	319000	123.158	190541	121.875	105814
83.5714	320000	124.211	191892	122.917	105814
83.5714	321000	124.211	190541	122.917	106467
83.5714	320000	124.211	190541	123.438	105814
84.2857	320000	124.737	191892	123.438	105814
84.2857	321000	124.737	190541	123.438	105814
84.2857	320000	124.737	191892	123.438	106467
84.6429	321000	125.263	191892	123.958	105814
84.6429	321000	125.263	191892	123.958	105814
84.6429	321000	125.263	191892	123.958	106467
85	320000	125.263	190541	123.958	105814
85	321000	126.316	191892	125	106467
85	321000	126.316	191892	125	105814
85	321000	126.842	191892	125.521	106467
85.7143	321000	126.842	191892	125.521	105814
85.7143	322000	126.842	191892	125.521	105814
86.0714	322000	127.368	190541	125.521	106467
86.0714	321000	127.368	191892	126.042	106467
86.0714	322000	127.368	191892	126.042	105814
86.0714	322000	127.895	191892	126.562	106467
86.4286	322000	127.895	191892	126.562	106467
86.4286	322000	127.895	193243	126.562	105814
86.7857	323000	128.947	191892	127.604	106467
86.7857	323000	128.947	193243	127.604	106467
86.7857	323000	128.947	193243	127.604	106467
86.7857	323000	129.474	191892	128.125	105814
87.5	323000	129.474	191892	128.125	107120
87.5	323000	129.474	191892	128.125	106467
87.8571	323000	130	191892	128.125	106467
87.8571	323000	130	191892	128.646	105814
87.8571	323000	130.526	193243	128.646	106467
88.2143	323000	130.526	193243	129.167	106467
88.2143	324000	130.526	193243	129.167	106467
88.2143	323000	130.526	193243	129.167	106467
88.5714	324000	131.579	193243	129.167	106467
88.5714	325000	131.579	193243	130.208	106467
88.5714	324000	132.105	191892	130.208	106467
89.2857	323000	132.105	193243	130.729	106467
89.2857	324000	132.105	193243	130.729	106467
89.2857	324000	132.105	193243	130.729	106467
89.6429	325000	132.632	193243	130.729	106467
89.6429	324000	132.632	193243	131.25	105814
89.6429	325000	133.158	193243	131.25	106467
90	325000	133.158	191892	131.771	106467
90	324000	133.158	193243	131.771	107120
90	325000	133.158	193243	131.771	106467
90.3571	325000	134.211	193243	131.771	106467
90.3571	325000	134.211	194595	132.812	107120
90.3571	325000	134.211	194595	132.812	106467
91.0714	326000	134.737	193243	132.812	106467
91.0714	326000	134.737	194595	133.333	106467
91.0714	325000	134.737	193243	133.333	106467
91.0714	326000	135.263	194595	133.333	107120
91.4286	325000	135.263	193243	133.854	107120
91.4286	325000	135.263	194595	133.854	107120
91.7857	326000	136.316	194595	133.854	107120
91.7857	327000	136.316	194595	134.896	106467
91.7857	326000	136.316	194595	134.896	107120
91.7857	326000	136.842	194595	135.417	106467
92.5	327000	136.842	194595	135.417	106467
92.5	326000	136.842	194595	135.417	107120
92.8571	327000	137.368	194595	135.417	107120
92.8571	327000	137.368	194595	135.938	107120
92.8571	327000	137.368	194595	135.938	107120
92.8571	327000	137.895	194595	136.458	107120
93.2143	326000	137.895	194595	136.458	107120
93.2143	328000	137.895	194595	136.458	106467
93.5714	328000	138.947	194595	136.458	107120
93.5714	327000	138.947	194595	137.5	107120
93.5714	329000	139.474	194595	137.5	107120
93.5714	328000	139.474	194595	138.021	107120
94.2857	328000	139.474	194595	138.021	107120
94.2857	328000	140	195946	138.021	107120
94.6429	328000	140	195946	138.021	106467
94.6429	328000	140	195946	138.542	107120
94.6429	328000	140.526	195946	138.542	107120
94.6429	329000	140.526	195946	138.542	107120
95	329000	140.526	194595	139.062	107120
95	328000	140.526	195946	139.062	107773
95.3571	329000	141.579	195946	139.062	107773
95.3571	329000	141.579	195946	140.104	107120
95.3571	329000	141.579	195946	140.104	107120
95.3571	329000	142.105	195946	140.104	107773
96.0714	330000	142.105	195946	140.625	107120
96.0714	330000	142.105	195946	140.625	107773
96.0714	329000	142.632	197297	140.625	107120
96.0714	330000	142.632	195946	141.146	107120
96.4286	330000	142.632	195946	141.146	107120
96.4286	329000	143.684	195946	141.146	107120
96.7857	330000	143.684	197297	141.146	107773
96.7857	330000	143.684	195946	142.188	107120
96.7857	330000	144.211	197297	142.188	107773
96.7857	330000	144.211	197297	142.708	107773
97.5	331000	144.211	195946	142.708	107773
97.5	332000	144.211	195946	142.708	107773
97.8571	331000	144.737	195946	142.708	107773
97.8571	331000	144.737	197297	143.229	107773
97.8571	331000	145.263	195946	143.229	107773
97.8571	331000	145.263	197297	143.75	107120
98.2143	331000	145.263	197297	143.75	107773
98.2143	332000	146.316	197297	143.75	107773
98.5714	332000	146.316	197297	144.792	107773
98.5714	332000	146.842	197297	144.792	107773
98.5714	332000	146.842	195946	145.312	107773
98.5714	332000	146.842	195946	145.312	107773
99.2857	332000	146.842	197297	145.312	107773
99.2857	332000	147.368	197297	145.312	107120
99.6429	332000	147.368	195946	145.833	107773
99.6429	332000	147.895	197297	145.833	107773
99.6429	332000	147.895	197297	146.354	107120
100	333000	147.895	198649	146.354	107773
100	333000	147.895	197297	146.354	107773
100	333000	148.947	198649	147.396	107773
100.357	333000	148.947	197297	147.396	107773
100.357	333000	149.474	197297	147.396	107773
100.357	333000	149.474	198649	147.917	107773
100.357	333000	149.474	197297	147.917	107773
101.071	334000	149.474	198649	147.917	108426
101.071	334000	150	197297	148.438	107773
101.429	333000	150	198649	148.438	108426
101.429	334000	150	197297	148.438	108426
101.429	334000	150	197297	148.438	107773
101.429	334000	151.053	198649	149.479	107773
101.786	334000	151.053	198649	149.479	108426
101.786	334000	151.579	197297	150	108426
101.786	335000	151.579	198649	150	108426
102.5	334000	151.579	198649	150	107773
102.5	335000	151.579	198649	150	108426
102.5	335000	152.105	198649	150.521	107773
102.857	335000	152.105	198649	150.521	108426
102.857	335000	152.632	198649	151.042	107773
102.857	335000	152.632	198649	151.042	108426
103.214	336000	152.632	200000	151.042	108426
103.214	335000	153.684	198649	151.042	108426
103.571	336000	153.684	198649	152.083	108426
103.571	336000	153.684	198649	152.083	107773
103.571	336000	154.211	200000	152.604	109080
103.571	336000	154.211	200000	152.604	108426
104.286	336000	154.211	200000	152.604	108426
104.286	337000	154.737	200000	152.604	108426
104.643	337000	154.737	200000	153.125	109080
104.643	337000	154.737	200000	153.646	107773
104.643	337000	155.263	200000	153.646	109080
104.643	337000	155.263	200000	153.646	108426
105	337000	156.316	200000	153.646	107773
105	337000	156.316	200000	154.688	108426
105	337000	156.316	200000	154.688	108426
105.357	337000	156.316	200000	155.208	108426
105.357	337000	156.842	200000	155.208	109080
105.357	337000	156.842	200000	155.208	108426
106.071	338000	156.842	200000	155.208	109080
106.071	338000	157.368	200000	155.729	109080
106.071	338000	157.368	200000	156.25	109080
106.429	337000	157.895	200000	156.25	108426
106.429	339000	157.895	200000	156.25	109080
106.429	339000	157.895	200000	156.25	108426
106.786	338000	157.895	201351	157.292	109733
106.786	339000	158.947	200000	157.292	109080
107.143	339000	158.947	200000	157.292	109080
107.143	338000	158.947	200000	157.292	109080
107.143	338000	158.947	201351	157.812	109080
107.143	340000	159.474	200000	158.333	109080
107.857	340000	159.474	201351	158.333	109080
107.857	339000	160	201351	158.333	108426
107.857	340000	160	201351	158.333	109080
108.214	340000	160	200000	159.375	109733
108.214	340000	160	201351	159.375	109080
108.214	340000	161.053	201351	159.896	109080
108.571	341000	161.053	201351	159.896	109080
108.571	340000	161.579	201351	159.896	109080
108.571	340000	161.579	201351	159.896	108426
109.286	341000	161.579	201351	160.417	108426
109.286	341000	161.579	201351	160.417	109080
109.643	341000	162.105	201351	160.938	109080
109.643	342000	162.105	201351	160.938	109080
109.643	341000	162.105	201351	160.938	109733
109.643	341000	162.632	202703	161.979	109080
110	341000	162.632	201351	161.979	109080
110	341000	162.632	202703	161.979	109080
110.357	341000	163.684	201351	162.5	109080
110.357	342000	163.684	202703	162.5	109080
110.357	343000	163.684	202703	162.5	109080
110.357	342000	164.211	201351	163.021	109733
111.071	342000	164.211	202703	163.021	109080
111.071	343000	164.211	202703	163.021	109080
111.429	342000	164.737	201351	163.542	109733
111.429	342000	164.737	202703	163.542	109080
111.429	342000	165.263	202703	163.542	109080
111.429	343000	165.263	202703	164.583	110386
111.786	343000	165.263	202703	164.583	109080
111.786	343000	165.263	202703	164.583	109733
112.143	344000	166.316	202703	165.104	109733
112.143	343000	166.316	202703	165.104	109733
112.143	343000	166.842	202703	165.104	109080
112.143	344000	166.842	202703	165.625	109733
112.857	344000	166.842	202703	165.625	109733
112.857	343000	166.842	202703	165.625	109733
113.214	344000	167.368	202703	165.625	109080
113.214	344000	167.368	202703	166.667	109080
113.214	344000	167.368	202703	167.188	109733
113.214	345000	168.421	202703	167.188	109080
113.571	345000	168.421	204054	167.188	110386
113.571	344000	168.421	202703	167.188	109733
113.571	345000	168.947	204054	167.188	109733
114.286	345000	168.947	204054	167.708	109733
114.286	345000	168.947	202703	167.708	109733
114.286	345000	169.474	205405	168.229	109733
114.643	345000	169.474	204054	168.229	109733
114.643	346000	169.474	204054	168.229	109733
114.643	346000	170	204054	168.229	109733
115	346000	170	205405	169.271	109733
115	346000	170	204054	169.271	109733
115	346000	171.053	204054	169.792	110386
115.357	346000	171.053	205405	169.792	109733
115.357	346000	171.579	204054	169.792	110386
115.357	347000	171.579	204054	170.312	110386
116.071	347000	171.579	205405	170.312	109733
116.071	347000	171.579	204054	170.312	109733
116.429	347000	172.105	205405	170.833	110386
116.429	347000	172.105	204054	170.833	110386
116.429	348000	172.632	205405	170.833	109733
116.429	348000	172.632	205405	171.875	110386
116.786	348000	172.632	205405	171.875	109733
116.786	348000	172.632	206757	171.875	110386
117.143	348000	173.684	205405	172.396	109733
117.143	348000	173.684	205405	172.396	109733
117.143	348000	174.211	206757	172.396	109733
117.857	349000	174.211	205405	172.917	110386
117.857	349000	174.211	205405	172.917	110386
117.857	348000	174.211	205405	172.917	110386
118.214	349000	174.737	206757	173.958	109733
118.214	349000	174.737	205405	173.958	110386
118.214	350000	174.737	206757	174.479	110386
118.571	349000	175.789	206757	174.479	110386
118.571	350000	175.789	206757	174.479	110386
118.571	350000	175.789	205405	174.479	111039
118.571	350000	176.316	206757	175	110386
119.286	350000	176.316	205405	175	110386
119.286	351000	176.316	205405	175.521	110386
119.643	350000	176.842	205405	175.521	110386
119.643	350000	177.368	208108	175.521	109733
119.643	350000	177.368	206757	176.562	110386
119.643	351000	177.368	206757	176.562	111039
120	350000	177.368	206757	176.562	110386
120	351000	177.368	205405	177.083	110386
120.357	351000	178.421	206757	177.083	110386
120.357	351000	178.421	205405	177.083	110386
120.357	351000	178.947	206757	177.083	110386
120.357	351000	178.947	206757	177.604	110386
121.071	351000	178.947	206757	177.604	110386
121.071	351000	179.474	208108	178.125	110386
121.429	351000	179.474	206757	178.125	110386
121.429	352000	180	206757	178.125	111039
121.429	352000	180	206757	178.125	110386
121.429	352000	180	206757	179.167	110386
121.786	353000	181.053	206757	179.167	111039
121.786	352000	181.053	208108	179.688	111039
122.143	352000	181.579	208108	179.688	110386
122.143	352000	181.579	208108	179.688	109733
122.143	353000	181.579	208108	180.208	110386
122.143	353000	181.579	208108	180.208	110386
122.857	353000	182.105	208108	180.729	110386
122.857	354000	182.105	208108	180.729	111039
123.214	353000	182.632	206757	180.729	111039
123.214	354000	182.632	208108	180.729	110386
123.214	354000	182.632	208108	181.771	111039
123.214	354000	183.684	208108	181.771	110386
123.571	354000	183.684	209459	181.771	110386
123.571	354000	183.684	209459	182.292	111039
123.929	354000	183.684	208108	182.292	111039
123.929	354000	183.684	209459	182.812	111039
123.929	355000	184.211	208108	182.812	110386
123.929	355000	184.211	208108	182.812	110386
124.643	355000	184.737	209459	182.812	111039
124.643	354000	184.737	208108	182.812	110386
124.643	355000	184.737	209459	183.854	111039
125	355000	185.789	209459	183.854	111039
125	355000	185.789	209459	184.375	111039
125.357	355000	185.789	208108	184.375	111692
125.357	356000	186.316	209459	184.375	111039
125.357	356000	186.316	209459	184.375	111039
125.357	356000	186.316	210811	184.896	111039
126.071	357000	186.842	209459	185.417	111039
126.071	356000	186.842	210811	185.417	111692
126.429	356000	186.842	209459	186.458	111692
126.429	356000	187.368	210811	186.458	111039
126.429	357000	187.368	210811	186.458	111039
126.429	356000	187.368	209459	186.979	111692
126.786	357000	188.421	209459	186.979	111039
126.786	358000	188.421	209459	186.979	111039
126.786	357000	188.421	209459	187.5	111692
127.143	357000	188.947	209459	187.5	111039
127.143	357000	188.947	210811	187.5	111039
127.143	358000	188.947	210811	188.021	111692
127.857	357000	189.474	209459	188.021	111039
127.857	357000	189.474	210811	188.021	111039
127.857	358000	189.474	209459	189.062	111692
128.214	358000	190	209459	189.062	111692
128.214	358000	190	210811	189.062	111039
128.214	359000	190	210811	189.583	111692
128.571	358000	191.053	210811	189.583	111692
128.571	359000	191.053	210811	189.583	111692
128.571	358000	191.053	210811	190.104	111692
128.929	359000	191.579	210811	190.104	111692
128.929	358000	191.579	210811	190.104	111692
128.929	359000	191.579	210811	191.146	111692
129.643	360000	192.105	212162	191.667	111692
129.643	360000	192.105	210811	191.667	111039
129.643	359000	192.105	210811	191.667	111692
130	360000	192.105	212162	191.667	111692
130	360000	193.158	212162	192.188	111692
130	360000	193.158	212162	192.188	111039
130.357	360000	193.684	210811	192.708	111692
130.357	361000	193.684	212162	192.708	111692
130.357	361000	193.684	210811	192.708	111039
130.357	360000	193.684	210811	192.708	112345
131.071	361000	194.211	212162	193.75	111692
131.071	361000	194.211	210811	193.75	112345
131.429	361000	194.737	212162	194.271	111692
131.429	360000	194.737	212162	194.271	112345
131.429	362000	194.737	210811	194.271	111692
131.429	361000	194.737	212162	194.271	111692
131.786	361000	195.789	212162	194.792	112345
131.786	363000	195.789	212162	194.792	112345
131.786	362000	196.316	212162	195.312	112345
132.143	362000	196.316	212162	195.312	112345
132.143	362000	196.316	212162	195.312	112345
132.143	362000	196.316	213514	195.312	111692
132.857	362000	196.842	213514	196.354	112345
132.857	362000	197.368	213514	196.354	112345
133.214	363000	197.368	213514	196.875	112345
133.214	363000	197.368	212162	196.875	111692
133.214	363000	197.368	212162	196.875	112345
133.214	364000	197.368	212162	196.875	111692
133.571	364000	198.421	213514	197.396	111692
133.571	364000	198.947	214865	197.396	112345
133.929	364000	198.947	213514	197.917	112345
133.929	364000	198.947	214865	197.917	111692
133.929	365000	198.947	213514	197.917	112345
133.929	363000	198.947	213514	197.917	112345
134.643	365000	199.474	213514	198.958	111692
134.643	365000	200	213514	198.958	112345
135	365000	200	213514	198.958	112345
135	365000	200	214865	199.479	112999
135	365000	200	213514	199.479	112345
135	365000	201.053	213514	200	112999
135.357	365000	201.053	213514	200	112345
135.357	366000	201.053	213514	200	112345
135.714	366000	201.053	213514	200	111692
135.714	366000	201.579	213514	201.042	112345
135.714	366000	201.579	214865	201.042	112345
135.714	367000	202.105	213514	201.562	112345
136.429	366000	202.105	213514	201.562	112999
136.429	367000	202.105	214865	201.562	112345
136.429	367000	202.105	214865	201.562	112345
136.786	367000	203.158	214865	202.083	112345
136.786	367000	203.158	214865	202.083	112999
136.786	368000	203.684	214865	202.604	112345
137.143	368000	203.684	214865	202.604	112345
137.143	367000	203.684	213514	202.604	112999
137.143	368000	203.684	214865	202.604	112999
137.857	368000	204.211	214865	203.646	112345
137.857	368000	204.211	214865	203.646	112999
137.857	368000	204.737	214865	204.167	112999
138.214	368000	204.737	214865	204.167	112345
138.214	369000	204.737	214865	204.167	112345
138.214	368000	205.789	214865	204.167	112345
138.571	369000	205.789	216216	204.688	112999
138.571	369000	205.789	214865	204.688	112999
138.571	369000	206.316	216216	205.208	113652
138.929	369000	206.316	216216	205.208	112999
138.929	369000	206.316	214865	205.208	112999
138.929	369000	206.842	216216	205.208	112999
139.643	369000	206.842	214865	206.25	112999
139.643	370000	206.842	216216	206.25	112999
139.643	370000	207.368	216216	206.771	112999
140	370000	207.368	216216	206.771	112999
140	371000	207.368	216216	207.292	112999
140	370000	207.368	216216	207.292	113652
140.357	370000	208.421	216216	207.292	112999
140.357	371000	208.421	216216	207.292	112999
140.357	371000	208.421	216216	208.333	113652
140.714	371000	208.947	216216	208.333	112999
140.714	370000	208.947	216216	208.333	112999
140.714	372000	209.474	217568	208.854	113652
141.429	372000	209.474	216216	208.854	113652
141.429	371000	209.474	216216	208.854	112999
141.429	372000	209.474	217568	209.375	112999
141.429	372000	210.526	217568	209.375	113652
141.786	372000	210.526	216216	209.375	112999
141.786	371000	210.526	216216	209.896	112999
142.143	373000	211.053	217568	209.896	112999
142.143	373000	211.053	216216	209.896	113652
142.143	373000	211.053	217568	210.938	112999
142.143	373000	211.579	217568	210.938	112999
142.857	373000	211.579	217568	211.458	113652
142.857	373000	211.579	217568	211.458	113652
143.214	373000	212.105	217568	211.458	113652
143.214	373000	212.105	217568	211.979	113652
143.214	373000	212.105	217568	212.5	113652
143.571	373000	213.158	217568	212.5	113652
143.571	374000	213.158	217568	212.5	113652
143.571	374000	213.158	217568	212.5	113652
143.929	374000	213.684	217568	213.542	113652
143.929	375000	213.684	218919	213.542	114305
143.929	375000	213.684	218919	213.542	113652
143.929	375000	214.211	218919	214.062	113652
144.643	375000	214.211	218919	214.062	113652
144.643	375000	214.211	218919	214.062	113652
145	375000	214.737	217568	214.583	113652
145	375000	214.737	217568	214.583	113652
145	376000	214.737	220270	214.583	114305
145.357	376000	215.789	218919	215.625	113652
145.357	375000	215.789	218919	215.625	113652
145.357	376000	216.316	220270	215.625	114305
145.714	376000	216.316	218919	216.146	113652
145.714	376000	216.316	218919	216.146	112999
145.714	376000	216.316	218919	216.146	113652
146.429	376000	216.842	218919	216.146	113652
146.429	377000	216.842	218919	216.667	113652
146.429	376000	216.842	218919	216.667	114305
146.786	377000	216.842	220270	217.188	114305
146.786	377000	217.895	218919	217.188	114305
146.786	377000	217.895	218919	217.188	114305
147.143	378000	218.421	218919	217.188	114305
147.143	377000	218.421	220270	218.229	114305
147.143	377000	218.947	220270	218.229	114305
147.143	377000	218.947	220270	218.75	114305
147.857	378000	218.947	220270	218.75	114305
147.857	378000	219.474	220270	218.75	114305
148.214	379000	219.474	220270	218.75	114305
148.214	380000	219.474	220270	219.271	113652
148.214	379000	220.526	220270	219.792	114305
148.214	379000	220.526	221622	219.792	114305
148.571	379000	220.526	220270	219.792	114305
148.571	379000	221.053	220270	219.792	114305
148.929	379000	221.053	220270	220.833	114305
148.929	380000	221.053	221622	220.833	114305
148.929	380000	221.579	220270	221.354	114305
148.929	380000	221.579	220270	221.354	114305
149.643	380000	221.579	221622	221.354	114958
149.643	381000	222.105	220270	221.354	114305
150	380000	222.105	220270	221.875	114305
150	380000	222.105	221622	221.875	114305
150	381000	223.158	221622	222.396	114305
150.357	381000	223.158	221622	222.396	114305
150.357	381000	223.158	220270	222.396	114305
150.357	381000	223.684	222973	222.396	114958
150.714	381000	223.684	221622	223.438	114305
150.714	381000	223.684	221622	223.438	114958
150.714	382000	224.211	221622	223.438	114958
151.429	382000	224.211	221622	223.958	114305
151.429	382000	224.211	221622	223.958	114305
151.786	382000	224.737	222973	224.479	114305
151.786	383000	224.737	221622	224.479	114958
151.786	382000	224.737	221622	224.479	114305
151.786	383000	225.789	221622	224.479	114958
152.143	383000	225.789	221622	225.521	115611
152.143	383000	225.789	222973	225.521	114305
152.5	383000	226.316	222973	226.042	114958
152.5	384000	226.316	224324	226.042	114958
152.5	383000	226.316	222973	226.042	114958
152.5	384000	226.842	224324	226.562	114958
153.214	383000	226.842	222973	226.562	114305
153.214	384000	226.842	222973	226.562	114958
153.214	384000	227.895	222973	227.083	114958
153.571	384000	227.895	222973	227.083	115611
153.571	385000	227.895	224324	227.083	114958
153.571	385000	228.421	222973	227.083	114958
153.929	385000	228.421	222973	228.125	114958
153.929	384000	228.421	224324	228.125	114958
153.929	385000	228.947	222973	228.646	114958
154.643	385000	228.947	224324	228.646	114958
154.643	386000	228.947	222973	228.646	115611
154.643	386000	229.474	222973	228.646	115611
155	386000	229.474	222973	229.167	115611
155	386000	229.474	222973	229.167	115611
155	386000	230.526	224324	229.688	115611
155.357	387000	230.526	222973	229.688	114958
155.357	387000	230.526	224324	229.688	114958
155.714	387000	231.053	224324	229.688	114958
155.714	387000	231.053	224324	230.729	115611
155.714	387000	231.053	224324	230.729	115611
155.714	387000	231.579	224324	231.25	115611
156.429	388000	231.579	224324	231.25	115611
156.429	388000	232.105	224324	231.25	114958
156.786	388000	232.105	225676	231.25	114958
156.786	387000	232.105	225676	231.771	114958
156.786	388000	232.105	224324	231.771	115611
156.786	388000	233.158	224324	231.771	114958
157.143	388000	233.158	225676	232.812	115611
157.143	389000	233.684	225676	232.812	116265
157.5	389000	233.684	225676	232.812	115611
157.5	389000	233.684	224324	233.333	115611
157.5	389000	234.211	227027	233.333	114958
157.5	390000	234.211	224324	233.333	115611
158.214	389000	234.211	225676	233.854	115611
158.214	389000	234.211	225676	233.854	115611
158.571	389000	235.263	225676	233.854	116265
158.571	390000	235.263	227027	234.375	115611
158.571	390000	235.789	225676	234.375	115611
158.571	391000	235.789	225676	234.375	115611
158.929	391000	235.789	225676	235.417	115611
158.929	390000	235.789	227027	235.417	115611
158.929	391000	236.316	225676	235.417	114958
159.643	391000	236.316	225676	235.938	116265
159.643	390000	236.842	225676	235.938	115611
159.643	391000	236.842	225676	235.938	115611
160	391000	236.842	225676	235.938	116265
160	392000	236.842	227027	236.458	115611
160	392000	237.895	227027	236.458	115611
160.357	392000	237.895	227027	236.979	115611
160.357	393000	238.421	225676	236.979	115611
160.714	392000	238.421	228378	236.979	115611
160.714	392000	238.421	227027	236.979	115611
160.714	392000	238.421	227027	238.021	116265
160.714	392000	238.947	225676	238.021	115611
161.429	393000	239.474	227027	238.542	116265
161.429	393000	239.474	227027	238.542	116265
161.786	394000	239.474	228378	238.542	116265
161.786	393000	240.526	227027	239.062	116265
161.786	393000	240.526	228378	239.062	115611
161.786	394000	241.053	228378	240.104	115611
162.143	393000	241.053	227027	240.104	116265
162.143	393000	241.053	227027	240.625	116265
162.5	394000	241.053	228378	240.625	116265
162.5	395000	241.579	228378	240.625	116265
162.5	394000	241.579	228378	241.146	116265
162.5	395000	241.579	228378	241.146	116265
163.214	395000	242.632	228378	241.146	116265
163.214	395000	242.632	228378	241.667	116265
163.214	395000	242.632	228378	241.667	116265
163.571	395000	243.158	228378	241.667	116265
163.571	395000	243.158	228378	242.708	116265
163.571	395000	243.158	228378	242.708	116918
163.929	396000	243.684	228378	243.229	116918
163.929	397000	243.684	228378	243.229	116265
163.929	396000	244.211	228378	243.229	116265
163.929	396000	244.211	229730	243.229	116265
164.643	396000	244.211	229730	243.75	116918
164.643	396000	244.211	228378	243.75	116265
165	396000	245.263	228378	243.75	116918
165	396000	245.789	228378	244.271	116265
165	398000	245.789	229730	244.271	116918
165	397000	245.789	231081	245.312	116918
165.357	397000	246.316	229730	245.312	116265
165.357	398000	246.316	229730	245.312	116918
165.714	398000	246.842	229730	245.833	116918
165.714	398000	246.842	229730	245.833	116918
165.714	397000	246.842	229730	245.833	116918
165.714	398000	246.842	231081	245.833	116918
166.429	398000	247.895	231081	246.354	116918
166.429	398000	247.895	229730	246.354	116918
166.429	399000	248.421	229730	246.875	116918
166.786	399000	248.421	231081	246.875	116918
166.786	398000	248.421	229730	246.875	116265
166.786	399000	248.421	229730	246.875	117571
167.143	399000	248.947	232432	247.917	116918
167.143	399000	249.474	231081	247.917	116918
167.143	399000	249.474	231081	247.917	116918
167.5	400000	249.474	231081	247.917	116918
167.5	400000	250.526	229730	248.438	116918
167.5	400000	250.526	232432	248.438	116918
168.214	400000	250.526	229730	248.958	117571
168.214	400000	250.526	231081	248.958	116918
168.214	400000	251.053	231081	248.958	116918
168.571	400000	251.053	232432	248.958	116918
168.571	401000	251.579	231081	250	116918
168.571	400000	251.579	231081	250	116265
168.929	400000	251.579	231081	250.521	116918
168.929	402000	251.579	231081	250.521	116918
169.286	401000	252.632	231081	250.521	116918
169.286	402000	252.632	231081	251.042	116918
169.286	402000	253.158	232432	251.042	117571
169.286	402000	253.158	231081	251.042	117571
170	402000	253.158	231081	251.562	116918
170	402000	253.158	233784	251.562	118224
170	403000	253.684	232432	251.562	116918
170	403000	253.684	231081	252.604	117571
170.357	403000	254.211	232432	252.604	116918
170.357	403000	254.211	232432	252.604	117571
170.714	403000	254.211	232432	253.125	116918
170.714	403000	254.211	231081	253.125	117571
170.714	403000	255.263	233784	253.125	117571
170.714	404000	255.263	232432	253.646	117571
171.429	404000	255.789	232432	253.646	116918
171.429	404000	255.789	233784	254.167	117571
171.786	405000	255.789	232432	254.167	117571
171.786	404000	255.789	232432	254.167	116918
171.786	405000	256.316	233784	254.167	117571
171.786	405000	256.316	232432	255.208	117571
172.143	405000	256.842	232432	255.208	118224
172.143	405000	256.842	232432	255.729	117571
172.5	405000	256.842	233784	255.729	118224
172.5	406000	256.842	232432	255.729	117571
172.5	405000	257.895	232432	255.729	117571
172.5	406000	258.421	232432	256.25	118224
173.214	406000	258.421	233784	256.25	117571
173.214	406000	258.421	233784	256.25	117571
173.571	406000	258.421	233784	257.292	117571
173.571	407000	258.421	233784	257.292	118224
173.571	407000	258.947	233784	257.292	117571
173.571	407000	258.947	233784	257.812	117571
173.929	406000	258.947	233784	257.812	118224
173.929	408000	260	233784	257.812	118224
174.286	407000	260	233784	257.812	117571
174.286	408000	260.526	235135	258.333	118224
174.286	409000	260.526	233784	258.333	117571
175	408000	260.526	233784	258.854	117571
175	409000	260.526	233784	258.854	118224
175	409000	261.053	235135	258.854	118224
175.357	409000	261.053	233784	259.896	117571
175.357	409000	261.053	235135	259.896	118224
175.357	409000	261.579	233784	259.896	118224
175.714	410000	261.579	235135	260.417	117571
175.714	410000	261.579	233784	260.417	118224
175.714	410000	262.632	233784	260.417	118224
175.714	410000	262.632	235135	260.938	118224
176.429	410000	263.158	235135	260.938	118224
176.429	410000	263.158	233784	260.938	118224
176.786	410000	263.158	235135	261.458	118877
176.786	410000	263.158	235135	261.458	118224
176.786	410000	263.158	235135	261.458	118224
176.786	410000	263.684	235135	262.5	118224
177.143	412000	263.684	235135	262.5	118224
177.143	411000	264.211	235135	262.5	118224
177.5	411000	264.211	235135	263.021	118224
177.5	412000	264.211	235135	263.021	118224
177.5	411000	264.211	235135	263.021	118224
177.5	411000	265.263	236486	263.542	118224
178.214	412000	265.263	236486	263.542	119530
178.214	413000	265.789	236486	264.062	118224
178.571	412000	265.789	236486	264.062	118877
178.571	412000	265.789	235135	264.062	118224
178.571	413000	265.789	236486	265.104	118877
178.571	413000	266.316	235135	265.104	118224
178.929	413000	266.316	236486	265.104	118224
178.929	413000	266.842	236486	265.104	118877
179.286	413000	266.842	236486	265.625	118224
179.286	413000	266.842	236486	265.625	118877
179.286	413000	266.842	236486	265.625	118877
179.286	415000	267.895	236486	266.146	118877
180	414000	267.895	236486	266.146	118224
180	413000	267.895	236486	266.146	118877
180.357	415000	268.421	237838	267.188	118877
180.357	414000	268.421	236486	267.188	118877
180.357	414000	268.947	236486	267.708	118877
180.714	414000	268.947	237838	267.708	118877
180.714	416000	268.947	236486	267.708	118877
180.714	415000	268.947	236486	267.708	119530
181.071	415000	270	237838	268.229	118877
181.071	416000	270	237838	268.229	118877
181.071	415000	270.526	237838	268.75	118877
181.071	416000	270.526	236486	268.75	119530
181.786	416000	270.526	237838	268.75	118877
181.786	416000	270.526	237838	268.75	118877
181.786	416000	271.053	237838	269.792	119530
182.143	417000	271.053	239189	269.792	119530
182.143	417000	271.579	237838	270.312	119530
182.143	417000	271.579	237838	270.312	118877
182.5	417000	271.579	237838	270.312	118877
182.5	418000	272.632	237838	270.833	118877
182.5	417000	272.632	239189	270.833	119530
183.214	417000	272.632	237838	271.354	119530
183.214	417000	273.158	239189	271.354	118877
183.571	417000	273.158	239189	272.396	120184
183.571	418000	273.158	239189	272.396	119530
183.571	418000	273.684	239189	272.396	118877
183.571	419000	273.684	239189	272.917	119530
183.929	419000	274.211	239189	272.917	119530
183.929	419000	274.211	237838	272.917	120184
184.286	420000	274.211	240541	273.438	120184
184.286	419000	274.211	239189	273.438	119530
184.286	419000	275.263	239189	274.479	119530
184.286	420000	275.263	240541	274.479	119530
185	420000	275.263	239189	274.479	119530
185	420000	275.263	239189	275	119530
185.357	421000	275.789	239189	275	119530
185.357	421000	275.789	239189	275	120184
185.357	421000	276.316	239189	275.521	120184
185.357	421000	276.316	239189	275.521	120184
185.714	421000	276.316	240541	275.521	119530
185.714	421000	276.316	239189	276.042	119530
186.071	421000	277.368	239189	276.042	119530
186.071	422000	277.368	240541	276.042	119530
186.071	422000	277.895	239189	277.083	119530
186.786	422000	277.895	240541	277.083	119530
186.786	422000	277.895	239189	277.083	120837
186.786	423000	277.895	240541	277.604	119530
186.786	422000	278.421	239189	277.604	120184
187.143	422000	278.421	240541	277.604	119530
187.143	423000	278.947	241892	278.125	120184
187.5	423000	278.947	240541	278.125	119530
187.5	423000	278.947	240541	278.646	120184
187.5	423000	278.947	241892	278.646	119530
187.5	424000	280	240541	278.646	120184
188.214	423000	280.526	243243	278.646	120837
188.214	423000	280.526	240541	279.688	120837
188.571	424000	280.526	241892	279.688	120184
188.571	425000	281.053	240541	280.208	120184
188.571	424000	281.053	240541	280.208	120837
188.571	424000	281.053	241892	280.208	120184
188.929	425000	281.579	241892	280.208	120184
188.929	425000	281.579	241892	280.729	120184
189.286	426000	281.579	240541	280.729	120837
189.286	426000	282.632	241892	280.729	120184
189.286	425000	282.632	241892	280.729	120837
189.286	425000	282.632	243243	281.771	120184
190	425000	283.158	241892	282.292	120184
190	426000	283.158	243243	282.292	120184
190.357	426000	283.158	241892	282.292	120184
190.357	426000	283.684	241892	282.292	120837
190.357	427000	283.684	241892	282.292	120184
190.357	426000	283.684	241892	282.812	120837
190.714	427000	283.684	241892	282.812	120837
190.714	427000	284.737	241892	283.333	120837
191.071	427000	284.737	243243	283.333	120184
191.071	427000	285.263	244595	283.333	120184
191.071	427000	285.263	241892	283.333	120837
191.786	428000	285.263	241892	284.375	120837
191.786	428000	285.789	243243	284.375	120837
191.786	429000	285.789	241892	284.896	121490
192.143	429000	285.789	243243	284.896	120837
192.143	428000	286.316	243243	284.896	120837
192.143	429000	286.316	244595	284.896	121490
192.5	429000	286.316	243243	285.417	120837
192.5	429000	287.368	244595	285.417	120837
192.5	429000	287.368	244595	285.938	120184
192.5	429000	287.368	243243	285.938	121490
193.214	430000	287.895	243243	285.938	120837
193.214	430000	287.895	243243	285.938	120837
193.571	430000	287.895	244595	286.979	120837
193.571	430000	288.421	243243	286.979	120837
193.571	431000	288.421	244595	287.5	120837
193.571	430000	288.421	244595	287.5	120837
193.929	430000	288.947	244595	287.5	121490
193.929	431000	288.947	244595	287.5	120837
194.286	431000	288.947	244595	288.021	120837
194.286	431000	290	244595	288.021	121490
194.286	431000	290	244595	288.542	121490
194.286	431000	290.526	244595	288.542	120837
195	432000	290.526	244595	288.542	122143
195	433000	290.526	244595	288.542	120837
195.357	432000	290.526	245946	289.583	120837
195.357	432000	291.053	245946	289.583	120837
195.357	432000	291.053	244595	289.583	121490
195.714	432000	291.579	245946	290.104	121490
195.714	432000	291.579	244595	290.104	120837
195.714	433000	291.579	245946	290.625	121490
196.071	434000	291.579	244595	290.625	121490
196.071	433000	292.632	244595	290.625	121490
196.071	433000	292.632	247297	290.625	121490
196.786	433000	292.632	244595	291.667	121490
196.786	433000	293.158	247297	291.667	121490
196.786	433000	293.158	247297	292.188	120837
197.143	433000	293.158	245946	292.188	121490
197.143	435000	293.684	245946	292.188	121490
197.143	434000	293.684	245946	292.708	121490
197.5	435000	293.684	245946	292.708	121490
197.5	434000	294.737	245946	292.708	121490
197.5	434000	294.737	245946	293.229	121490
197.857	434000	294.737	247297	293.229	121490
197.857	434000	295.263	245946	293.229	122143
197.857	435000	295.263	247297	294.271	121490
197.857	435000	295.263	247297	294.271	122143
198.571	435000	295.789	247297	294.271	121490
198.571	437000	295.789	247297	294.792	121490
198.571	436000	295.789	247297	294.792	122143
198.929	436000	296.316	247297	294.792	122143
198.929	436000	296.316	245946	295.312	121490
198.929	436000	296.316	247297	295.312	121490
199.286	436000	297.368	247297	295.312	122143
199.286	436000	297.368	247297	295.833	121490
199.286	438000	297.895	247297	295.833	122143
200	437000	297.895	247297	295.833	121490
200	438000	297.895	247297	296.875	122143
200.357	438000	297.895	247297	296.875	122143
200.357	437000	298.421	247297	296.875	122143
200.357	437000	298.421	247297	297.396	122143
200.357	437000	298.947	247297	297.396	122143
200.714	438000	298.947	248649	297.396	122143
200.714	438000	298.947	248649	297.917	122143
201.071	438000	298.947	247297	297.917	122143
201.071	439000	300	248649	297.917	122143
201.071	438000	300	247297	297.917	122143
201.071	438000	300.526	248649	298.958	122143
201.786	439000	300.526	247297	298.958	122796
201.786	439000	300.526	248649	299.479	122143
201.786	439000	300.526	250000	299.479	122796
202.143	438000	301.053	248649	299.479	122143
202.143	440000	301.053	248649	299.479	122796
202.143	440000	301.053	248649	300	122796
202.5	440000	302.105	248649	300	122143
202.5	440000	302.105	248649	300.521	122796
202.5	440000	302.105	248649	300.521	122143
202.857	440000	302.632	248649	300.521	122796
202.857	440000	302.632	248649	300.521	122143
202.857	440000	302.632	248649	301.562	122143
203.571	440000	302.632	250000	301.562	122796
203.571	441000	303.158	248649	302.083	122796
203.571	442000	303.158	250000	302.083	122796
203.929	441000	303.684	248649	302.083	122796
203.929	441000	303.684	250000	302.083	122796
203.929	442000	303.684	250000	302.604	122796
204.286	441000	303.684	248649	302.604	122796
204.286	441000	304.737	250000	303.125	122796
204.286	441000	304.737	250000	303.125	122796
204.286	442000	305.263	250000	303.125	122143
205	442000	305.263	250000	304.167	123449
205	442000	305.263	250000	304.167	122796
205.357	443000	305.263	250000	304.167	122796
205.357	442000	305.789	250000	304.688	122796
205.357	443000	305.789	251351	304.688	122796
205.357	443000	306.316	250000	304.688	122796
205.714	444000	306.316	251351	305.208	122796
205.714	444000	306.316	251351	305.208	122796
206.071	444000	306.316	250000	305.208	122796
206.071	444000	307.368	250000	306.25	122796
206.071	444000	307.368	250000	306.25	124103
206.071	444000	307.368	250000	306.25	123449
206.786	445000	307.895	250000	306.771	122796
206.786	445000	307.895	250000	306.771	122796
207.143	445000	307.895	252703	306.771	123449
207.143	445000	308.421	251351	306.771	122796
207.143	446000	308.421	251351	307.292	122796
207.143	446000	308.421	251351	307.292	122796
207.5	446000	308.421	252703	307.812	123449
207.5	446000	309.474	251351	307.812	123449
207.857	446000	309.474	251351	307.812	124103
207.857	446000	310	252703	307.812	123449
207.857	446000	310	251351	308.854	122796
207.857	447000	310	252703	308.854	123449
208.571	446000	310.526	252703	309.375	124103
208.571	447000	310.526	252703	309.375	123449
208.929	447000	310.526	252703	309.375	123449
208.929	447000	311.053	252703	309.375	124103
208.929	448000	311.053	252703	309.896	123449
208.929	448000	311.053	252703	309.896	123449
209.286	448000	312.105	251351	310.417	123449
209.286	448000	312.105	254054	310.417	123449
209.286	448000	312.105	252703	310.417	123449
210	449000	312.632	252703	311.458	123449
210	448000	312.632	252703	311.458	124103
210	449000	312.632	254054	311.458	123449
210.357	449000	313.158	254054	311.979	124103
210.357	449000	313.158	252703	311.979	124756
210.357	449000	313.158	254054	311.979	123449
210.714	450000	313.684	252703	311.979	124103
210.714	449000	313.684	254054	312.5	124103
210.714	450000	313.684	254054	312.5	124103
211.071	449000	314.737	254054	313.021	123449
211.071	450000	314.737	254054	313.021	124103
211.071	450000	314.737	254054	313.021	123449
211.786	450000	315.263	254054	314.062	124103
211.786	452000	315.263	254054	314.062	124103
211.786	451000	315.263	254054	314.062	124756
212.143	451000	315.789	254054	314.062	124103
212.143	451000	315.789	254054	314.583	124103
212.143	452000	315.789	254054	314.583	123449
212.5	451000	316.316	254054	315.104	124103
212.5	451000	316.316	254054	315.104	124103
212.5	452000	316.316	254054	315.104	124103
212.857	452000	316.316	254054	315.104	124756
212.857	452000	317.368	255405	316.146	124103
212.857	453000	317.368	254054	316.146	124756
213.571	453000	317.368	254054	316.667	124103
213.571	453000	317.895	255405	316.667	124103
213.929	453000	317.895	255405	316.667	124103
213.929	454000	317.895	255405	316.667	124103
213.929	454000	318.421	254054	317.188	124756
213.929	453000	318.421	255405	317.188	124103
214.286	455000	318.421	255405	317.708	124756
214.286	454000	319.474	255405	317.708	124756
214.643	454000	319.474	255405	317.708	124756
214.643	455000	319.474	255405	317.708	124103
214.643	455000	320	255405	318.75	124756
214.643	454000	320	256757	318.75	124103
215.357	455000	320	256757	319.271	124103
215.357	455000	320.526	256757	319.271	124756
215.357	455000	320.526	256757	319.271	124756
215.714	455000	320.526	256757	319.792	124756
215.714	456000	321.053	256757	319.792	125409
215.714	456000	321.053	256757	319.792	124756
216.071	456000	321.053	256757	320.312	124756
216.071	456000	322.105	256757	320.312	124756
216.071	456000	322.105	256757	320.312	124756
216.786	456000	322.105	256757	321.354	124756
216.786	457000	322.632	256757	321.354	124756
216.786	457000	322.632	256757	321.354	124756
217.143	457000	322.632	255405	321.875	125409
217.143	457000	323.158	256757	321.875	124756
217.143	458000	323.158	256757	321.875	125409
217.5	457000	323.158	256757	322.396	124756
217.5	457000	323.684	258108	322.396	125409
217.857	457000	323.684	256757	322.396	125409
217.857	458000	323.684	256757	322.396	124756
217.857	457000	324.737	258108	323.438	125409
217.857	458000	324.737	258108	323.438	125409
218.571	459000	325.263	258108	323.958	125409
218.571	459000	325.263	256757	323.958	125409
218.571	458000	325.263	258108	323.958	125409
218.929	459000	325.263	258108	324.479	125409
218.929	459000	325.789	258108	324.479	125409
218.929	459000	325.789	259459	324.479	125409
219.286	459000	325.789	258108	325	125409
219.286	458000	326.842	258108	325	125409
219.286	459000	326.842	258108	325	126062
219.643	460000	326.842	258108	325	125409
219.643	461000	327.368	256757	326.042	126062
219.643	460000	327.368	258108	326.042	126062
220.357	460000	327.368	259459	326.562	125409
220.357	460000	327.895	259459	326.562	125409
220.714	460000	327.895	259459	326.562	125409
220.714	461000	327.895	259459	326.562	125409
220.714	461000	328.421	259459	327.083	126062
220.714	461000	328.421	258108	327.083	126062
221.071	462000	328.421	259459	327.604	126062
221.071	462000	329.474	259459	327.604	125409
221.071	463000	329.474	259459	327.604	126062
221.786	462000	330	259459	328.646	125409
221.786	462000	330	260811	328.646	125409
221.786	463000	330	259459	328.646	125409
222.143	462000	330	259459	329.167	126062
222.143	463000	330.526	259459	329.167	126062
222.143	463000	330.526	259459	329.167	126062
222.5	465000	331.053	259459	329.688	126062
222.5	463000	331.053	259459	329.688	126062
222.857	463000	331.053	260811	329.688	126062
222.857	465000	331.053	259459	330.208	126062
222.857	464000	332.105	260811	330.208	126062
222.857	464000	332.105	260811	330.208	126062
223.571	464000	332.632	260811	331.25	126062
223.571	465000	332.632	260811	331.25	126062
223.929	465000	332.632	260811	331.25	126715
223.929	465000	332.632	259459	331.25	126062
223.929	466000	333.158	260811	331.771	126062
223.929	465000	333.158	260811	331.771	126715
224.286	465000	333.684	262162	332.292	126062
224.286	466000	333.684	260811	332.292	126062
224.643	466000	333.684	262162	332.292	126062
224.643	466000	334.737	262162	332.292	126715
224.643	466000	334.737	260811	333.333	126062
224.643	467000	334.737	262162	333.333	126715
225.357	466000	334.737	260811	333.854	126715
225.357	467000	335.263	262162	333.854	126062
225.714	467000	335.263	262162	333.854	126062
225.714	467000	335.789	262162	333.854	126062
225.714	467000	335.789	263514	334.375	126062
226.071	467000	335.789	262162	334.375	126062
226.071	468000	335.789	262162	334.896	126062
226.071	467000	336.842	262162	334.896	127368
226.429	468000	336.842	262162	334.896	126715
226.429	469000	337.368	262162	334.896	126715
226.429	468000	337.368	262162	335.938	126062
227.143	469000	337.368	262162	335.938	126715
227.143	469000	337.368	262162	336.458	126715
227.143	469000	337.895	263514	336.458	126715
227.143	469000	337.895	263514	336.458	126715
227.5	469000	338.421	262162	336.979	126715
227.5	469000	338.421	263514	336.979	126715
227.857	470000	338.421	262162	336.979	127368
227.857	470000	339.474	262162	337.5	126715
227.857	471000	339.474	263514	337.5	126715
227.857	470000	339.474	263514	337.5	126715
228.571	471000	340	264865	337.5	126715
228.571	470000	340	263514	338.542	126715
228.929	471000	340	263514	338.542	126715
228.929	471000	340.526	263514	338.542	127368
228.929	471000	340.526	263514	338.542	127368
228.929	472000	340.526	263514	339.062	126715
229.286	471000	341.053	263514	339.062	127368
229.286	472000	341.053	263514	339.583	126715
229.643	472000	341.053	263514	339.583	126715
229.643	472000	342.105	264865	339.583	126715
229.643	472000	342.105	264865	340.625	126715
229.643	472000	342.105	263514	340.625	127368
230.357	473000	342.105	264865	340.625	126715
230.357	473000	342.632	264865	341.146	127368
230.714	474000	342.632	264865	341.146	127368
230.714	474000	343.158	264865	341.146	126715
230.714	473000	343.158	264865	341.146	126715
230.714	473000	343.158	264865	341.667	127368
231.071	474000	343.158	264865	341.667	127368
231.071	473000	344.211	266216	342.188	127368
231.429	474000	344.211	264865	342.188	127368
231.429	474000	344.737	264865	342.188	127368
231.429	474000	344.737	264865	343.229	128022
231.429	475000	344.737	266216	343.229	127368
232.143	475000	345.263	264865	343.229	127368
232.143	476000	345.263	264865	343.75	127368
232.143	475000	345.263	266216	343.75	127368
232.5	475000	345.789	266216	343.75	128022
232.5	475000	345.789	266216	344.271	127368
232.5	475000	345.789	266216	344.271	128022
232.857	476000	346.842	266216	344.271	128022
232.857	477000	346.842	266216	344.792	127368
232.857	477000	346.842	266216	344.792	128022
233.571	476000	347.368	266216	344.792	127368
233.571	476000	347.368	267568	345.833	127368
233.571	477000	347.368	266216	345.833	127368
233.929	477000	347.895	267568	345.833	127368
233.929	477000	347.895	266216	346.354	128022
233.929	478000	347.895	267568	346.354	128022
234.286	478000	348.421	266216	346.354	128675
234.286	478000	348.421	266216	346.875	128022
234.286	478000	348.421	267568	346.875	128022
234.643	479000	349.474	266216	346.875	128022
234.643	478000	349.474	267568	346.875	127368
234.643	478000	349.474	267568	347.917	128022
235.357	478000	350	267568	347.917	128022
235.357	479000	350	267568	348.438	127368
235.357	479000	350	268919	348.438	128022
235.714	479000	350.526	267568	348.438	128022
235.714	481000	350.526	267568	348.438	128022
235.714	480000	350.526	267568	348.958	128022
236.071	480000	350.526	267568	348.958	128022
236.071	480000	351.579	267568	348.958	128022
236.071	480000	351.579	268919	349.479	128022
236.429	480000	352.105	268919	349.479	128022
236.429	480000	352.105	267568	349.479	128022
236.429	481000	352.105	268919	350.521	128022
237.143	481000	352.632	267568	350.521	128675
237.143	481000	352.632	267568	350.521	128675
237.143	481000	352.632	267568	351.042	128022
237.5	481000	353.158	268919	351.042	128675
237.5	481000	353.158	270270	351.042	128675
237.5	481000	353.158	268919	351.562	128022
237.857	482000	353.158	268919	351.562	128675
237.857	481000	354.211	267568	352.083	128675
237.857	482000	354.211	267568	352.083	128675
237.857	483000	354.737	268919	352.083	128675
238.571	482000	354.737	268919	352.083	128675
238.571	483000	354.737	268919	353.125	128675
238.929	482000	354.737	268919	353.125	129328
238.929	483000	355.263	270270	353.646	128675
238.929	483000	355.263	270270	353.646	128675
238.929	483000	355.789	268919	353.646	128675
239.286	483000	355.789	270270	353.646	128675
239.286	483000	355.789	270270	354.167	128675
239.286	483000	355.789	270270	354.167	128675
239.643	484000	356.842	270270	354.167	128675
239.643	484000	356.842	268919	354.688	129328
239.643	484000	357.368	270270	354.688	128675
240.357	484000	357.368	270270	354.688	128675
240.357	485000	357.368	270270	355.729	128675
240.714	484000	357.368	270270	355.729	129328
240.714	485000	357.895	270270	355.729	129328
240.714	485000	357.895	270270	356.25	128675
240.714	485000	358.421	268919	356.25	129981
241.071	485000	358.421	271622	356.771	129328
241.071	486000	358.421	270270	356.771	129328
241.429	486000	358.421	270270	356.771	128675
241.429	486000	359.474	271622	356.771	129328
241.429	486000	359.474	270270	357.812	129328
241.429	487000	359.474	271622	357.812	128675
242.143	486000	360	271622	358.333	129981
242.143	487000	360	271622	358.333	129328
242.5	487000	360	270270	358.333	129328
242.5	487000	360.526	270270	358.333	129328
242.5	487000	360.526	271622	358.854	129328
242.5	488000	360.526	270270	358.854	128675
242.857	488000	360.526	271622	359.375	129328
242.857	488000	361.579	271622	359.375	129328
243.214	487000	361.579	271622	359.375	129328
243.214	488000	362.105	271622	359.375	129328
243.214	488000	362.105	270270	360.417	129981
243.214	488000	362.105	272973	360.417	129328
243.929	489000	362.105	270270	360.417	129328
243.929	489000	362.632	271622	360.938	130634
243.929	489000	362.632	272973	360.938	129328
243.929	489000	363.158	271622	360.938	129328
244.286	489000	363.158	272973	361.458	129328
244.286	489000	363.158	272973	361.458	130634
244.643	490000	364.211	272973	361.979	129328
244.643	490000	364.211	272973	361.979	129981
244.643	490000	364.211	271622	361.979	130634
244.643	490000	364.737	272973	361.979	129981
245.357	491000	364.737	272973	363.021	129981
245.357	491000	364.737	272973	363.021	129328
245.714	491000	365.263	272973	363.542	129328
245.714	490000	365.263	272973	363.542	129328
245.714	492000	365.263	272973	363.542	129981
245.714	492000	365.789	272973	363.542	129981
246.071	492000	365.789	272973	364.062	129981
246.071	492000	365.789	271622	364.062	129981
246.429	492000	366.842	272973	364.062	130634
246.429	492000	366.842	272973	365.104	129981
246.429	492000	366.842	272973	365.104	129328
247.143	493000	367.368	274324	365.104	129328
247.143	493000	367.368	272973	365.625	129328
247.143	492000	367.368	274324	365.625	129981
247.5	494000	367.895	272973	365.625	130634
247.5	493000	367.895	272973	366.146	130634
247.5	494000	367.895	274324	366.146	129981
247.857	494000	367.895	274324	366.667	130634
247.857	494000	368.947	274324	366.667	129981
247.857	494000	368.947	274324	366.667	129981
248.214	494000	369.474	274324	366.667	129981
248.214	494000	369.474	274324	367.708	130634
248.214	494000	369.474	274324	367.708	129981
248.214	494000	369.474	274324	368.229	130634
248.929	496000	370	274324	368.229	130634
248.929	495000	370	274324	368.229	130634
249.286	495000	370.526	275676	368.229	130634
249.286	495000	370.526	274324	368.75	130634
249.286	495000	370.526	275676	368.75	130634
249.643	496000	370.526	274324	369.271	129981
249.643	496000	371.579	274324	369.271	130634
249.643	497000	371.579	274324	369.271	130634
249.643	497000	372.105	275676	370.312	130634
250.357	496000	372.105	275676	370.312	130634
250.357	497000	372.105	275676	370.312	130634
250.714	496000	372.105	275676	370.833	131287
250.714	497000	372.632	275676	370.833	130634
250.714	497000	372.632	275676	370.833	130634
250.714	497000	372.632	275676	371.354	131287
251.071	497000	373.158	275676	371.354	131287
251.071	498000	373.158	275676	371.354	130634
251.429	499000	373.158	275676	371.354	131287
251.429	498000	374.211	275676	372.396	131941
251.429	498000	374.211	277027	372.396	131287
252.143	500000	374.211	275676	372.917	130634
252.143	498000	374.737	275676	372.917	131287
252.143	499000	374.737	277027	372.917	131287
252.5	499000	374.737	275676	372.917	130634
252.5	499000	375.263	277027	373.438	131287
252.5	500000	375.263	277027	373.438	130634
252.857	500000	375.263	277027	373.958	131287
252.857	501000	376.316	275676	373.958	130634
252.857	500000	376.316	275676	373.958	130634
253.214	500000	376.316	277027	373.958	130634
253.214	501000	376.842	277027	375	131287
253.214	500000	376.842	277027	375	131287
253.929	500000	376.842	278378	375.521	131287
253.929	501000	377.368	277027	375.521	131287
253.929	502000	377.368	277027	375.521	131287
254.286	502000	377.895	277027	375.521	131941
254.286	502000	377.895	278378	376.042	131287
254.286	502000	377.895	277027	376.042	131287
254.643	502000	377.895	277027	376.562	131287
254.643	502000	378.947	278378	376.562	131287
254.643	502000	378.947	277027	376.562	131287
254.643	502000	378.947	278378	376.562	131287
255.357	502000	379.474	278378	377.604	131287
255.357	503000	379.474	278378	377.604	131941
255.714	502000	379.474	277027	378.125	131941
255.714	503000	380	277027	378.125	131941
255.714	504000	380	278378	378.125	131287
255.714	504000	380.526	278378	378.125	131941
256.071	504000	380.526	278378	378.646	131941
256.071	504000	380.526	279730	378.646	131941
256.429	504000	380.526	278378	379.167	131287
256.429	504000	381.579	278378	379.167	131941
256.429	504000	381.579	278378	379.167	131941
256.429	505000	382.105	278378	379.167	131941
257.143	506000	382.105	278378	380.208	132594
257.143	505000	382.105	278378	380.208	131941
257.5	505000	382.105	279730	380.208	131941
257.5	506000	382.632	278378	380.729	131287
257.5	506000	382.632	279730	380.729	131287
257.5	506000	383.158	279730	381.25	131941
257.857	506000	383.158	279730	381.25	131941
257.857	506000	383.158	278378	381.25	132594
258.214	507000	383.158	279730	381.25	131941
258.214	507000	384.211	278378	382.292	131941
258.214	507000	384.211	279730	382.292	131941
258.929	507000	384.211	279730	382.812	131941
258.929	508000	384.737	279730	382.812	131941
259.286	507000	384.737	279730	382.812	131941
259.286	508000	384.737	281081	382.812	131941
259.286	508000	385.263	281081	383.333	131941
259.286	508000	385.263	279730	383.333	131941
259.643	509000	385.263	279730	383.854	132594
259.643	508000	386.316	279730	383.854	132594
260	509000	386.316	279730	383.854	132594
260	510000	386.842	279730	383.854	131941
260	509000	386.842	281081	384.896	133247
260	509000	386.842	281081	384.896	132594
260.714	509000	386.842	281081	385.417	131941
260.714	510000	387.368	281081	385.417	132594
260.714	510000	387.368	281081	385.417	133247
261.071	511000	387.895	281081	385.417	132594
261.071	511000	387.895	281081	385.938	132594
261.071	511000	387.895	281081	385.938	132594
261.429	511000	387.895	281081	386.458	131941
261.429	512000	388.947	281081	386.458	131941
261.429	511000	388.947	282432	386.458	132594
262.143	512000	389.474	282432	386.458	133247
262.143	511000	389.474	282432	387.5	132594
262.5	512000	389.474	282432	388.021	132594
262.5	512000	390	281081	388.021	133247
262.5	513000	390	281081	388.021	131941
262.5	513000	390	282432	388.021	132594
262.857	513000	390.526	282432	388.542	132594
262.857	513000	390.526	283784	388.542	133247
263.214	513000	390.526	282432	388.542	132594
263.214	513000	391.579	282432	388.542	133247
263.214	513000	391.579	282432	389.583	133247
263.214	514000	391.579	282432	389.583	132594
263.929	513000	392.105	282432	389.583	133247
263.929	513000	392.105	282432	390.104	133247
264.286	514000	392.105	282432	390.104	133247
264.286	515000	392.632	282432	390.104	132594
264.286	514000	392.632	283784	390.625	133900
264.286	514000	392.632	283784	390.625	132594
264.643	514000	392.632	283784	390.625	133247
264.643	515000	393.684	283784	391.146	132594
265	515000	393.684	282432	391.146	133247
265	515000	394.211	283784	391.146	133247
265	516000	394.211	283784	391.146	133247
265	515000	394.211	283784	392.188	132594
265.714	516000	394.737	283784	392.188	133247
265.714	515000	394.737	283784	392.708	133247
266.071	516000	394.737	283784	392.708	133247
266.071	516000	395.263	283784	392.708	133900
266.071	516000	395.263	283784	392.708	133247
266.071	517000	395.263	283784	393.229	133247
266.429	517000	396.316	283784	393.229	133247
266.429	517000	396.316	283784	393.75	133247
266.429	517000	396.316	283784	393.75	133247
267.143	518000	396.842	285135	393.75	133247
267.143	517000	396.842	285135	394.792	133247
267.143	517000	396.842	283784	394.792	133900
267.5	518000	397.368	283784	394.792	133900
267.5	518000	397.368	283784	395.312	133900
267.5	519000	397.368	285135	395.312	133900
267.857	519000	397.895	285135	395.312	133247
267.857	519000	397.895	285135	395.833	133247
267.857	519000	397.895	286486	395.833	133900
268.214	519000	398.947	285135	395.833	133900
268.214	518000	398.947	285135	396.354	133247
268.214	519000	398.947	287838	396.354	133900
268.929	519000	399.474	285135	396.354	133900
268.929	521000	399.474	285135	397.396	133900
268.929	520000	399.474	285135	397.396	133900
269.286	521000	400	285135	397.396	133900
269.286	521000	400	285135	397.396	133900
269.286	520000	400	286486	397.917	133247
269.643	520000	400.526	286486	397.917	134553
269.643	521000	400.526	285135	398.438	133900
269.643	521000	400.526	286486	398.438	134553
270	520000	401.579	285135	398.438	134553
270	521000	401.579	286486	398.438	134553
270	522000	401.579	285135	399.479	133900
270.714	522000	401.579	286486	399.479	133900
270.714	522000	402.105	286486	400	134553
270.714	522000	402.105	286486	400	133900
271.071	521000	402.632	286486	400	134553
271.071	522000	402.632	287838	400	134553
271.071	522000	402.632	286486	400.521	133900
271.429	523000	402.632	286486	400.521	134553
271.429	523000	403.684	286486	401.042	134553
271.429	523000	403.684	286486	401.042	134553
271.786	523000	404.211	286486	401.042	134553
271.786	523000	404.211	286486	401.042	133900
271.786	523000	404.211	289189	402.083	135206
272.5	523000	404.737	287838	402.083	134553
272.5	524000	404.737	287838	402.604	134553
272.5	524000	404.737	287838	402.604	134553
272.5	524000	405.263	287838	402.604	134553
272.857	525000	405.263	287838	402.604	134553
272.857	525000	405.263	287838	403.125	135206
273.214	525000	406.316	287838	403.125	134553
273.214	525000	406.316	287838	403.646	134553
273.214	525000	406.316	289189	403.646	134553
273.214	525000	406.842	289189	403.646	134553
273.929	525000	406.842	287838	403.646	134553
273.929	526000	406.842	289189	404.688	134553
274.286	525000	407.368	289189	404.688	135206
274.286	525000	407.368	287838	404.688	134553
274.286	526000	407.368	287838	404.688	135206
274.286	526000	407.895	287838	405.208	134553
274.643	525000	407.895	289189	405.208	135206
274.643	526000	407.895	289189	405.729	134553
275	527000	407.895	290541	405.729	134553
275	527000	408.947	289189	405.729	135860
275	526000	408.947	289189	405.729	135206
275	527000	408.947	289189	406.771	135206
275.714	527000	409.474	289189	406.771	135206
275.714	527000	409.474	290541	407.292	135206
276.071	528000	409.474	289189	407.292	135206
276.071	528000	410	289189	407.292	135206
276.071	528000	410	290541	407.812	135206
276.071	527000	410	289189	407.812	135206
276.429	529000	411.053	289189	408.333	135206
276.429	529000	411.053	289189	408.333	135860
276.786	528000	411.053	289189	408.333	135206
276.786	530000	411.579	290541	408.333	135860
276.786	529000	411.579	289189	409.375	135206
276.786	529000	411.579	290541	409.375	135206
277.5	530000	412.105	290541	409.896	135206
277.5	530000	412.105	290541	409.896	135206
277.5	530000	412.105	291892	409.896	135860
277.857	529000	412.632	290541	409.896	135860
277.857	531000	412.632	290541	410.417	135860
277.857	530000	412.632	290541	410.417	135860
278.214	531000	413.684	291892	410.938	135860
278.214	531000	413.684	290541	410.938	135206
278.214	531000	413.684	290541	410.938	135860
278.929	531000	414.211	291892	410.938	135860
278.929	531000	414.211	290541	411.979	135860
278.929	532000	414.211	290541	411.979	135860
279.286	531000	414.737	290541	412.5	136513
279.286	531000	414.737	291892	412.5	135860
279.286	533000	414.737	290541	412.5	135860
279.643	532000	415.263	290541	412.5	135860
279.643	533000	415.263	291892	413.021	135860
279.643	533000	415.263	291892	413.021	135860
280	533000	416.316	291892	413.021	135860
280	533000	416.316	291892	414.062	135860
280	532000	416.316	293243	414.062	135860
280.714	534000	416.842	291892	414.062	135860
280.714	533000	416.842	291892	414.583	137166
280.714	534000	416.842	293243	414.583	135860
281.071	535000	417.368	291892	414.583	135860
281.071	534000	417.368	291892	415.104	136513
281.071	535000	417.368	293243	415.104	135860
281.429	534000	417.368	293243	415.104	135860
281.429	535000	418.421	293243	415.625	135860
281.429	535000	418.421	291892	415.625	136513
281.786	535000	418.947	293243	415.625	136513
281.786	536000	418.947	291892	416.667	136513
281.786	535000	418.947	291892	416.667	137166
282.5	536000	418.947	293243	417.188	136513
282.5	536000	419.474	293243	417.188	135860
282.5	536000	419.474	293243	417.188	136513
282.857	536000	420	293243	417.188	135860
282.857	536000	420	293243	417.708	135860
282.857	537000	420	293243	417.708	136513
283.214	537000	420	293243	418.229	137166
283.214	537000	421.053	293243	418.229	136513
283.214	537000	421.053	293243	418.229	137166
283.214	537000	421.053	293243	418.229	137166
283.929	537000	421.579	294595	419.271	136513
283.929	538000	421.579	293243	419.271	136513
284.286	538000	421.579	294595	419.792	136513
284.286	538000	422.105	293243	419.792	136513
284.286	538000	422.105	294595	419.792	136513
284.286	539000	422.105	293243	419.792	137166
284.643	538000	422.632	293243	420.312	137166
284.643	539000	422.632	294595	420.312	136513
285	539000	422.632	294595	420.833	136513
285	539000	423.684	294595	420.833	137166
285	539000	423.684	294595	420.833	137166
285	539000	423.684	294595	421.875	137166
285.714	540000	424.211	294595	421.875	136513
285.714	540000	424.211	295946	421.875	137166
286.071	540000	424.211	295946	421.875	137166
286.071	540000	424.737	295946	422.396	137819
286.071	540000	424.737	294595	422.396	137166
286.071	540000	425.263	295946	422.917	137166
286.429	541000	425.263	294595	422.917	137166
286.429	540000	425.263	295946	422.917	137166
286.786	540000	425.263	295946	422.917	137166
286.786	541000	426.316	295946	423.958	137166
286.786	542000	426.316	295946	423.958	137819
287.5	541000	426.316	297297	424.479	137819
287.5	541000	426.842	297297	424.479	137166
287.5	542000	426.842	295946	424.479	137819
287.857	542000	426.842	295946	424.479	137166
287.857	542000	427.368	295946	425	137819
287.857	543000	427.368	295946	425	137166
288.214	543000	427.368	295946	425.521	137166
288.214	542000	427.368	298649	425.521	137819
288.214	542000	428.421	297297	425.521	137819
288.571	543000	428.421	295946	425.521	137819
288.571	543000	428.947	295946	426.562	137819
288.571	543000	428.947	297297	426.562	137166
289.286	543000	428.947	295946	427.083	137166
289.286	543000	429.474	295946	427.083	137166
289.286	544000	429.474	298649	427.083	137819
289.286	544000	429.474	295946	427.604	137819
289.643	544000	430	297297	427.604	137819
289.643	544000	430	297297	427.604	137819
290	544000	430	297297	428.125	137819
290	546000	431.053	297297	428.125	138472
290	545000	431.053	297297	428.125	138472
290	546000	431.053	298649	429.167	138472
290.714	546000	431.579	297297	429.167	137819
290.714	545000	431.579	298649	429.167	137819
291.071	545000	431.579	298649	429.688	137819
291.071	546000	432.105	298649	429.688	137819
291.071	546000	432.105	297297	429.688	138472
291.071	546000	432.105	298649	430.208	139126
291.429	547000	432.632	298649	430.208	138472
291.429	548000	432.632	298649	430.208	138472
291.786	547000	432.632	298649	430.208	138472
291.786	547000	433.684	300000	431.25	137819
291.786	548000	433.684	298649	431.25	138472
291.786	547000	433.684	298649	431.771	138472
292.5	547000	434.211	300000	431.771	138472
292.5	548000	434.211	298649	431.771	138472
292.857	548000	434.211	298649	431.771	139126
292.857	548000	434.737	298649	432.292	139126
292.857	549000	434.737	298649	432.292	138472
293.214	549000	434.737	298649	432.812	138472
293.214	548000	434.737	298649	432.812	137819
293.214	548000	435.789	300000	432.812	137819
293.571	549000	435.789	300000	432.812	138472
293.571	549000	436.316	298649	433.854	138472
293.571	549000	436.316	300000	433.854	139126
294.286	550000	436.316	298649	434.375	138472
294.286	550000	436.316	298649	434.375	139126
294.643	550000	436.842	300000	434.375	139126
294.643	551000	436.842	301351	434.375	138472
294.643	550000	437.368	300000	434.896	138472
294.643	551000	437.368	300000	434.896	138472
295	551000	437.368	301351	435.417	138472
295	551000	437.368	300000	435.417	138472
295	551000	438.421	301351	435.417	139779
295.714	551000	438.421	300000	435.417	139779
295.714	552000	438.947	300000	436.458	139126
295.714	552000	438.947	300000	436.458	139126
296.071	552000	438.947	300000	436.979	139126
296.071	552000	439.474	302703	436.979	139126
296.071	552000	439.474	301351	436.979	139126
296.429	552000	439.474	301351	436.979	139779
296.429	552000	440	301351	437.5	139779
296.429	553000	440	301351	437.5	139779
296.786	553000	440	300000	437.5	139779
296.786	552000	441.053	301351	438.542	139779
296.786	553000	441.053	301351	438.542	139126
297.5	554000	441.053	301351	438.542	139126
297.5	554000	441.579	301351	439.062	139126
297.5	554000	441.579	302703	439.062	139126
297.857	554000	441.579	301351	439.062	139126
297.857	554000	442.105	302703	439.583	139779
297.857	554000	442.105	302703	439.583	140432
298.214	556000	442.105	301351	439.583	139779
298.214	556000	443.158	301351	440.104	139779
298.571	555000	443.158	301351	440.104	139779
298.571	555000	443.158	302703	440.104	139779
298.571	556000	443.684	301351	441.146	139126
298.571	556000	443.684	304054	441.146	139779
299.286	556000	443.684	302703	441.146	140432
299.286	556000	444.211	302703	441.667	140432
299.643	556000	444.211	302703	441.667	139779
299.643	556000	444.211	304054	441.667	140432
[truncated: 6,644 more rows]
