# Supplementary material for: Ion-cluster-mediated ultrafast self-healable ionoconductors for reconfigurable electronics
Source: Nat Commun. 2022 Jun 30;13:3769. doi: 10.1038/s41467-022-31553-4 (PMC9247092; doi:10.1038/s41467-022-31553-4)
Supplement: Supplementary file 10 — Source Data [file 41467_2022_31553_MOESM10_ESM.zip › Supplementary Figures/Source data_Supplementary Fig. 13_ncomms-22-08900.xlsx]

## Sheet: Supplementary Fig. 13
EMI TFSI 100 wt%		EMI TFSI 80 wt%		EMI TFSI 60 wt%		EMI TFSI 40 wt%		EMI TFSI 20 wt%		EMI TFSI 0 wt%
1H Chemical Shift (ppm)	Normalized Intensity (a.u.)	1H Chemical Shift (ppm)	Normalized Intensity (a.u.)	1H Chemical Shift (ppm)	Normalized Intensity (a.u.)	1H Chemical Shift (ppm)	Normalized Intensity (a.u.)	1H Chemical Shift (ppm)	Normalized Intensity (a.u.)	1H Chemical Shift (ppm)	Normalized Intensity (a.u.)
16.1714	0.00281	16.1714	0.00433	16.1714	0.00523	16.1714	0.01199	16.1714	0.01271	16.1714	0.01396
16.1711	0.00278	16.1711	0.00437	16.1711	0.0052	16.1711	0.01216	16.1711	0.01261	16.1711	0.01402
16.1708	0.00276	16.1708	0.00434	16.1708	0.00519	16.1708	0.01215	16.1708	0.01251	16.1708	0.01373
16.1705	0.00276	16.1705	0.00426	16.1705	0.0052	16.1705	0.01206	16.1705	0.01245	16.1705	0.01356
16.1702	0.00275	16.1702	0.00418	16.1702	0.0052	16.1702	0.0122	16.1702	0.01255	16.1702	0.01344
16.1699	0.00275	16.1699	0.00417	16.1699	0.00522	16.1699	0.01218	16.1699	0.01257	16.1699	0.01315
16.1696	0.00273	16.1696	0.00422	16.1696	0.00517	16.1696	0.01196	16.1696	0.01257	16.1696	0.01301
16.1693	0.00273	16.1693	0.00422	16.1693	0.00513	16.1693	0.01188	16.1693	0.01247	16.1693	0.01301
16.169	0.00271	16.169	0.00419	16.169	0.00512	16.169	0.01198	16.169	0.01254	16.169	0.01328
16.1687	0.00269	16.1687	0.00416	16.1687	0.0051	16.1687	0.01208	16.1687	0.01237	16.1687	0.0134
16.1684	0.00268	16.1684	0.0042	16.1684	0.00506	16.1684	0.01193	16.1684	0.01212	16.1684	0.01348
16.1681	0.00267	16.1681	0.00423	16.1681	0.00511	16.1681	0.01179	16.1681	0.01193	16.1681	0.01357
16.1677	0.00266	16.1677	0.00417	16.1677	0.00513	16.1677	0.01193	16.1677	0.01203	16.1677	0.01357
16.1674	0.00266	16.1674	0.00411	16.1674	0.0051	16.1674	0.01203	16.1674	0.01209	16.1674	0.0137
16.1671	0.00262	16.1671	0.00407	16.1671	0.00507	16.1671	0.01199	16.1671	0.01215	16.1671	0.01356
16.1668	0.00261	16.1668	0.00403	16.1668	0.00502	16.1668	0.01175	16.1668	0.01224	16.1668	0.01345
16.1665	0.00263	16.1665	0.00401	16.1665	0.00504	16.1665	0.01158	16.1665	0.01246	16.1665	0.01325
16.1662	0.00265	16.1662	0.00403	16.1662	0.00508	16.1662	0.01173	16.1662	0.01257	16.1662	0.01328
16.1659	0.00263	16.1659	0.00404	16.1659	0.00501	16.1659	0.0119	16.1659	0.01225	16.1659	0.01346
16.1656	0.00262	16.1656	0.00406	16.1656	0.00501	16.1656	0.01161	16.1656	0.01222	16.1656	0.01348
16.1653	0.00262	16.1653	0.00409	16.1653	0.00501	16.1653	0.01133	16.1653	0.01207	16.1653	0.01363
16.165	0.00261	16.165	0.00406	16.165	0.0049	16.165	0.01135	16.165	0.01198	16.165	0.01386
16.1647	0.00259	16.1647	0.00401	16.1647	0.00491	16.1647	0.01155	16.1647	0.01204	16.1647	0.01381
16.1644	0.00255	16.1644	0.004	16.1644	0.00494	16.1644	0.01157	16.1644	0.01235	16.1644	0.01361
16.1641	0.00256	16.1641	0.00398	16.1641	0.00492	16.1641	0.01148	16.1641	0.01233	16.1641	0.01339
16.1638	0.00257	16.1638	0.00393	16.1638	0.0049	16.1638	0.01139	16.1638	0.01217	16.1638	0.0132
16.1635	0.00256	16.1635	0.00388	16.1635	0.0049	16.1635	0.01122	16.1635	0.01201	16.1635	0.01299
16.1632	0.00251	16.1632	0.00389	16.1632	0.00497	16.1632	0.01114	16.1632	0.01196	16.1632	0.01271
16.1629	0.00248	16.1629	0.00391	16.1629	0.00496	16.1629	0.01109	16.1629	0.01189	16.1629	0.01273
16.1626	0.00245	16.1626	0.00393	16.1626	0.00499	16.1626	0.01093	16.1626	0.01196	16.1626	0.01276
16.1623	0.00244	16.1623	0.00391	16.1623	0.00493	16.1623	0.01096	16.1623	0.01215	16.1623	0.01272
16.162	0.00243	16.162	0.00387	16.162	0.00494	16.162	0.01091	16.162	0.01213	16.162	0.01285
16.1616	0.00243	16.1616	0.00389	16.1616	0.00491	16.1616	0.01095	16.1616	0.01209	16.1616	0.01307
16.1613	0.00243	16.1613	0.00384	16.1613	0.00486	16.1613	0.01097	16.1613	0.01198	16.1613	0.01301
16.161	0.00241	16.161	0.0038	16.161	0.00483	16.161	0.01109	16.161	0.01165	16.161	0.01288
16.1607	0.00238	16.1607	0.00376	16.1607	0.00477	16.1607	0.01114	16.1607	0.0115	16.1607	0.01273
16.1604	0.00238	16.1604	0.00375	16.1604	0.0047	16.1604	0.01105	16.1604	0.01164	16.1604	0.01257
16.1601	0.00237	16.1601	0.00381	16.1601	0.00469	16.1601	0.01107	16.1601	0.01183	16.1601	0.01258
16.1598	0.00237	16.1598	0.00384	16.1598	0.0047	16.1598	0.01103	16.1598	0.01178	16.1598	0.01283
16.1595	0.00235	16.1595	0.00382	16.1595	0.00479	16.1595	0.01094	16.1595	0.01165	16.1595	0.01299
16.1592	0.00234	16.1592	0.00376	16.1592	0.00476	16.1592	0.01102	16.1592	0.01163	16.1592	0.01298
16.1589	0.00233	16.1589	0.00372	16.1589	0.00473	16.1589	0.01105	16.1589	0.0117	16.1589	0.01279
16.1586	0.00233	16.1586	0.00367	16.1586	0.00467	16.1586	0.01101	16.1586	0.01163	16.1586	0.01263
16.1583	0.00232	16.1583	0.00367	16.1583	0.00466	16.1583	0.01086	16.1583	0.01151	16.1583	0.01273
16.158	0.00229	16.158	0.00367	16.158	0.00463	16.158	0.01073	16.158	0.01137	16.158	0.01267
16.1577	0.00226	16.1577	0.00366	16.1577	0.00457	16.1577	0.01066	16.1577	0.01146	16.1577	0.01247
16.1574	0.00226	16.1574	0.00365	16.1574	0.00456	16.1574	0.01062	16.1574	0.01169	16.1574	0.01237
16.1571	0.00225	16.1571	0.00366	16.1571	0.00453	16.1571	0.01048	16.1571	0.01156	16.1571	0.01227
16.1568	0.00223	16.1568	0.00365	16.1568	0.00449	16.1568	0.01047	16.1568	0.0114	16.1568	0.01223
16.1565	0.00221	16.1565	0.00364	16.1565	0.00446	16.1565	0.01046	16.1565	0.01132	16.1565	0.01237
16.1562	0.00221	16.1562	0.00363	16.1562	0.00447	16.1562	0.01043	16.1562	0.01134	16.1562	0.01226
16.1559	0.00221	16.1559	0.00362	16.1559	0.00445	16.1559	0.01034	16.1559	0.01151	16.1559	0.01225
16.1555	0.00221	16.1555	0.00357	16.1555	0.00442	16.1555	0.01022	16.1555	0.01149	16.1555	0.01226
16.1552	0.00221	16.1552	0.0035	16.1552	0.0044	16.1552	0.01006	16.1552	0.01161	16.1552	0.01225
16.1549	0.00219	16.1549	0.00348	16.1549	0.00443	16.1549	0.01001	16.1549	0.01159	16.1549	0.01232
16.1546	0.00216	16.1546	0.00349	16.1546	0.00444	16.1546	0.01012	16.1546	0.01136	16.1546	0.01257
16.1543	0.00214	16.1543	0.00356	16.1543	0.00446	16.1543	0.01024	16.1543	0.01117	16.1543	0.01259
16.154	0.00213	16.154	0.00361	16.154	0.00437	16.154	0.01037	16.154	0.01114	16.154	0.0126
16.1537	0.00213	16.1537	0.00357	16.1537	0.00429	16.1537	0.0104	16.1537	0.01119	16.1537	0.01269
16.1534	0.00212	16.1534	0.00353	16.1534	0.00429	16.1534	0.0103	16.1534	0.01113	16.1534	0.01246
16.1531	0.00213	16.1531	0.00351	16.1531	0.0043	16.1531	0.01025	16.1531	0.01121	16.1531	0.01205
16.1528	0.00214	16.1528	0.00349	16.1528	0.00427	16.1528	0.01021	16.1528	0.0112	16.1528	0.01187
16.1525	0.00212	16.1525	0.00353	16.1525	0.00419	16.1525	0.01026	16.1525	0.0112	16.1525	0.01188
16.1522	0.00206	16.1522	0.00355	16.1522	0.0042	16.1522	0.01029	16.1522	0.01121	16.1522	0.01191
16.1519	0.00202	16.1519	0.00349	16.1519	0.00423	16.1519	0.01017	16.1519	0.01086	16.1519	0.01214
16.1516	0.00203	16.1516	0.00348	16.1516	0.00427	16.1516	0.01004	16.1516	0.01076	16.1516	0.01194
16.1513	0.00204	16.1513	0.0035	16.1513	0.00423	16.1513	0.01009	16.1513	0.01068	16.1513	0.01188
16.151	0.00201	16.151	0.00342	16.151	0.00418	16.151	0.01005	16.151	0.01065	16.151	0.01191
16.1507	0.00198	16.1507	0.00337	16.1507	0.00413	16.1507	0.00994	16.1507	0.01073	16.1507	0.01194
16.1503	0.00198	16.1503	0.0034	16.1503	0.00409	16.1503	0.00986	16.1503	0.01079	16.1503	0.01202
16.1501	0.00198	16.1501	0.00336	16.1501	0.00409	16.1501	0.00991	16.1501	0.01074	16.1501	0.01225
16.1497	0.00198	16.1497	0.00332	16.1497	0.00411	16.1497	0.00993	16.1497	0.01094	16.1497	0.01227
16.1494	0.00199	16.1494	0.00333	16.1494	0.00415	16.1494	0.00981	16.1494	0.01095	16.1494	0.01227
16.1491	0.00199	16.1491	0.00335	16.1491	0.00418	16.1491	0.00978	16.1491	0.01096	16.1491	0.01239
16.1488	0.00198	16.1488	0.00334	16.1488	0.00411	16.1488	0.00961	16.1488	0.01091	16.1488	0.01221
16.1485	0.00196	16.1485	0.00334	16.1485	0.00408	16.1485	0.00953	16.1485	0.01083	16.1485	0.01196
16.1482	0.00195	16.1482	0.0033	16.1482	0.00416	16.1482	0.00953	16.1482	0.01072	16.1482	0.0118
16.1479	0.00194	16.1479	0.00328	16.1479	0.00416	16.1479	0.00947	16.1479	0.01033	16.1479	0.01169
16.1476	0.00193	16.1476	0.00326	16.1476	0.0041	16.1476	0.0095	16.1476	0.01039	16.1476	0.01167
16.1473	0.00191	16.1473	0.00321	16.1473	0.00415	16.1473	0.00956	16.1473	0.01039	16.1473	0.01161
16.147	0.00189	16.147	0.00319	16.147	0.00418	16.147	0.00937	16.147	0.01041	16.147	0.01166
16.1467	0.00188	16.1467	0.00317	16.1467	0.0041	16.1467	0.00927	16.1467	0.01058	16.1467	0.01174
16.1464	0.0019	16.1464	0.00315	16.1464	0.00404	16.1464	0.00937	16.1464	0.0106	16.1464	0.01176
16.1461	0.00187	16.1461	0.00309	16.1461	0.00401	16.1461	0.00944	16.1461	0.01041	16.1461	0.01151
16.1458	0.00185	16.1458	0.00303	16.1458	0.00401	16.1458	0.00943	16.1458	0.01045	16.1458	0.01139
16.1455	0.00184	16.1455	0.00301	16.1455	0.00398	16.1455	0.00923	16.1455	0.01052	16.1455	0.01132
16.1452	0.00183	16.1452	0.00303	16.1452	0.00395	16.1452	0.00906	16.1452	0.01036	16.1452	0.01159
16.1449	0.00182	16.1449	0.00308	16.1449	0.00399	16.1449	0.00896	16.1449	0.01027	16.1449	0.01196
16.1446	0.00181	16.1446	0.00313	16.1446	0.004	16.1446	0.00884	16.1446	0.01018	16.1446	0.0118
16.1442	0.0018	16.1442	0.00312	16.1442	0.00403	16.1442	0.00876	16.1442	0.01022	16.1442	0.01161
16.144	0.0018	16.144	0.00308	16.144	0.004	16.144	0.00888	16.144	0.01016	16.144	0.01145
16.1436	0.0018	16.1436	0.00303	16.1436	0.00405	16.1436	0.00891	16.1436	0.01017	16.1436	0.01132
16.1433	0.0018	16.1433	0.00298	16.1433	0.00407	16.1433	0.00897	16.1433	0.01005	16.1433	0.01149
16.143	0.00177	16.143	0.00299	16.143	0.00399	16.143	0.00899	16.143	0.01001	16.143	0.01152
16.1427	0.00174	16.1427	0.00296	16.1427	0.00387	16.1427	0.00879	16.1427	0.0102	16.1427	0.01147
16.1424	0.00172	16.1424	0.00293	16.1424	0.00379	16.1424	0.00875	16.1424	0.01034	16.1424	0.01158
16.1421	0.00171	16.1421	0.00292	16.1421	0.00378	16.1421	0.00893	16.1421	0.0103	16.1421	0.01142
16.1418	0.00173	16.1418	0.00292	16.1418	0.00378	16.1418	0.00896	16.1418	0.01015	16.1418	0.01122
16.1415	0.00174	16.1415	0.00289	16.1415	0.00374	16.1415	0.00892	16.1415	0.01012	16.1415	0.01099
16.1412	0.00172	16.1412	0.00287	16.1412	0.00375	16.1412	0.00877	16.1412	0.00994	16.1412	0.01071
16.1409	0.00171	16.1409	0.00286	16.1409	0.00372	16.1409	0.0086	16.1409	0.00979	16.1409	0.01064
16.1406	0.00169	16.1406	0.00289	16.1406	0.00367	16.1406	0.0085	16.1406	0.00985	16.1406	0.01091
16.1403	0.00167	16.1403	0.00292	16.1403	0.00365	16.1403	0.0086	16.1403	0.00984	16.1403	0.01098
16.14	0.00169	16.14	0.00288	16.14	0.00363	16.14	0.0085	16.14	0.00968	16.14	0.01076
16.1397	0.00166	16.1397	0.00285	16.1397	0.00364	16.1397	0.00843	16.1397	0.00966	16.1397	0.01091
16.1394	0.00162	16.1394	0.00282	16.1394	0.00368	16.1394	0.00863	16.1394	0.00957	16.1394	0.0113
16.1391	0.00158	16.1391	0.00276	16.1391	0.00375	16.1391	0.00883	16.1391	0.00937	16.1391	0.01134
16.1388	0.00157	16.1388	0.00276	16.1388	0.0038	16.1388	0.00885	16.1388	0.00954	16.1388	0.01138
16.1385	0.00156	16.1385	0.00279	16.1385	0.00376	16.1385	0.00866	16.1385	0.00996	16.1385	0.01143
16.1381	0.00155	16.1381	0.0028	16.1381	0.00369	16.1381	0.00851	16.1381	0.00988	16.1381	0.01102
16.1379	0.00154	16.1379	0.00276	16.1379	0.00363	16.1379	0.00856	16.1379	0.00968	16.1379	0.01078
16.1375	0.00153	16.1375	0.00276	16.1375	0.00369	16.1375	0.00858	16.1375	0.00976	16.1375	0.0108
16.1372	0.00152	16.1372	0.00276	16.1372	0.00381	16.1372	0.00848	16.1372	0.00971	16.1372	0.01069
16.1369	0.0015	16.1369	0.00268	16.1369	0.00386	16.1369	0.0083	16.1369	0.00948	16.1369	0.01045
16.1366	0.00148	16.1366	0.00266	16.1366	0.0038	16.1366	0.00833	16.1366	0.00924	16.1366	0.0105
16.1363	0.00147	16.1363	0.00262	16.1363	0.00363	16.1363	0.00831	16.1363	0.00936	16.1363	0.01081
16.136	0.00147	16.136	0.00257	16.136	0.00357	16.136	0.00833	16.136	0.00956	16.136	0.01088
16.1357	0.00145	16.1357	0.00261	16.1357	0.00357	16.1357	0.00832	16.1357	0.00969	16.1357	0.01082
16.1354	0.00144	16.1354	0.00263	16.1354	0.00356	16.1354	0.00828	16.1354	0.00968	16.1354	0.01071
16.1351	0.00144	16.1351	0.00262	16.1351	0.00354	16.1351	0.00813	16.1351	0.00938	16.1351	0.01088
16.1348	0.00143	16.1348	0.0026	16.1348	0.00352	16.1348	0.00805	16.1348	0.0093	16.1348	0.0108
16.1345	0.00143	16.1345	0.00259	16.1345	0.00349	16.1345	0.00815	16.1345	0.00945	16.1345	0.01063
16.1342	0.00143	16.1342	0.00256	16.1342	0.00345	16.1342	0.00841	16.1342	0.00943	16.1342	0.01055
16.1339	0.00142	16.1339	0.00253	16.1339	0.00345	16.1339	0.00852	16.1339	0.00943	16.1339	0.01055
16.1336	0.00142	16.1336	0.00251	16.1336	0.00348	16.1336	0.00836	16.1336	0.0094	16.1336	0.01059
16.1333	0.00142	16.1333	0.00254	16.1333	0.00354	16.1333	0.00817	16.1333	0.00934	16.1333	0.01057
16.133	0.00141	16.133	0.00254	16.133	0.00351	16.133	0.00803	16.133	0.00927	16.133	0.01031
16.1327	0.00138	16.1327	0.00255	16.1327	0.00347	16.1327	0.00798	16.1327	0.00906	16.1327	0.01006
16.1324	0.00133	16.1324	0.00251	16.1324	0.0035	16.1324	0.00798	16.1324	0.00898	16.1324	0.01006
16.132	0.00131	16.132	0.00245	16.132	0.00344	16.132	0.00791	16.132	0.00905	16.132	0.01032
16.1318	0.00132	16.1318	0.00242	16.1318	0.00339	16.1318	0.00781	16.1318	0.00906	16.1318	0.01033
16.1314	0.00132	16.1314	0.00243	16.1314	0.00341	16.1314	0.00778	16.1314	0.00895	16.1314	0.01072
16.1311	0.00131	16.1311	0.00243	16.1311	0.00337	16.1311	0.00767	16.1311	0.00882	16.1311	0.01093
16.1308	0.00129	16.1308	0.00242	16.1308	0.00334	16.1308	0.00762	16.1308	0.00886	16.1308	0.01073
16.1305	0.00126	16.1305	0.00239	16.1305	0.00339	16.1305	0.00753	16.1305	0.00903	16.1305	0.01044
16.1302	0.00126	16.1302	0.00238	16.1302	0.00336	16.1302	0.00751	16.1302	0.00916	16.1302	0.01017
16.1299	0.00125	16.1299	0.00239	16.1299	0.0033	16.1299	0.00754	16.1299	0.00889	16.1299	0.01001
16.1296	0.00122	16.1296	0.00238	16.1296	0.0033	16.1296	0.00755	16.1296	0.00872	16.1296	0.01004
16.1293	0.0012	16.1293	0.0024	16.1293	0.0033	16.1293	0.00754	16.1293	0.00885	16.1293	0.01011
16.129	0.00119	16.129	0.0024	16.129	0.00325	16.129	0.00747	16.129	0.009	16.129	0.0102
16.1287	0.0012	16.1287	0.00233	16.1287	0.0032	16.1287	0.00759	16.1287	0.00898	16.1287	0.01018
16.1284	0.0012	16.1284	0.00233	16.1284	0.00312	16.1284	0.00754	16.1284	0.00884	16.1284	0.01034
16.1281	0.00119	16.1281	0.00238	16.1281	0.00306	16.1281	0.00741	16.1281	0.00873	16.1281	0.01043
16.1278	0.00119	16.1278	0.00233	16.1278	0.00301	16.1278	0.00753	16.1278	0.00874	16.1278	0.01047
16.1275	0.00115	16.1275	0.00233	16.1275	0.003	16.1275	0.00752	16.1275	0.00883	16.1275	0.01042
16.1272	0.00113	16.1272	0.00231	16.1272	0.00302	16.1272	0.00754	16.1272	0.00879	16.1272	0.0104
16.1269	0.00112	16.1269	0.00227	16.1269	0.00308	16.1269	0.0076	16.1269	0.00866	16.1269	0.01033
16.1266	0.00112	16.1266	0.00225	16.1266	0.00309	16.1266	0.0077	16.1266	0.0088	16.1266	0.0104
16.1263	0.00111	16.1263	0.0022	16.1263	0.00309	16.1263	0.00772	16.1263	0.00894	16.1263	0.01066
16.1259	0.00109	16.1259	0.00217	16.1259	0.00311	16.1259	0.00738	16.1259	0.00902	16.1259	0.01063
16.1257	0.00107	16.1257	0.0022	16.1257	0.00307	16.1257	0.00736	16.1257	0.00899	16.1257	0.01032
16.1253	0.00109	16.1253	0.00222	16.1253	0.00298	16.1253	0.00722	16.1253	0.00898	16.1253	0.00984
16.125	0.00109	16.125	0.00226	16.125	0.00295	16.125	0.00708	16.125	0.00874	16.125	0.0095
16.1247	0.0011	16.1247	0.0022	16.1247	0.00295	16.1247	0.00719	16.1247	0.00838	16.1247	0.00949
16.1244	0.00109	16.1244	0.00213	16.1244	0.00306	16.1244	0.00718	16.1244	0.00843	16.1244	0.00985
16.1241	0.00108	16.1241	0.00209	16.1241	0.00304	16.1241	0.007	16.1241	0.00844	16.1241	0.00998
16.1238	0.00105	16.1238	0.00206	16.1238	0.00301	16.1238	0.0069	16.1238	0.00847	16.1238	0.00985
16.1235	0.00103	16.1235	0.00204	16.1235	0.00296	16.1235	0.00703	16.1235	0.00822	16.1235	0.00998
16.1232	0.00103	16.1232	0.00202	16.1232	0.0029	16.1232	0.00713	16.1232	0.008	16.1232	0.00986
16.1229	0.000998168	16.1229	0.00198	16.1229	0.00286	16.1229	0.00713	16.1229	0.00807	16.1229	0.00969
16.1226	0.000976565	16.1226	0.00197	16.1226	0.00293	16.1226	0.00693	16.1226	0.00792	16.1226	0.00969
16.1223	0.000969506	16.1223	0.00196	16.1223	0.00294	16.1223	0.0068	16.1223	0.0079	16.1223	0.00965
16.122	0.000962412	16.122	0.00201	16.122	0.00293	16.122	0.00693	16.122	0.00814	16.122	0.00997
16.1217	0.000956209	16.1217	0.00201	16.1217	0.00298	16.1217	0.00691	16.1217	0.00813	16.1217	0.01018
16.1214	0.000934535	16.1214	0.00201	16.1214	0.00306	16.1214	0.00683	16.1214	0.00808	16.1214	0.00999
16.1211	0.000911399	16.1211	0.002	16.1211	0.00304	16.1211	0.00677	16.1211	0.0081	16.1211	0.0097
16.1208	0.000887728	16.1208	0.00201	16.1208	0.00299	16.1208	0.00665	16.1208	0.00816	16.1208	0.00974
16.1205	0.000885125	16.1205	0.002	16.1205	0.00296	16.1205	0.00667	16.1205	0.00811	16.1205	0.00992
16.1202	0.000905873	16.1202	0.00196	16.1202	0.00292	16.1202	0.00659	16.1202	0.00783	16.1202	0.00977
16.1198	0.000907441	16.1198	0.00192	16.1198	0.00284	16.1198	0.00644	16.1198	0.00769	16.1198	0.00957
16.1196	0.000900454	16.1196	0.0019	16.1196	0.00283	16.1196	0.0063	16.1196	0.00783	16.1196	0.0094
16.1192	0.000895285	16.1192	0.00193	16.1192	0.00282	16.1192	0.00627	16.1192	0.00808	16.1192	0.00935
16.1189	0.000877104	16.1189	0.00192	16.1189	0.00279	16.1189	0.00631	16.1189	0.00811	16.1189	0.00946
16.1186	0.000875144	16.1186	0.0019	16.1186	0.00281	16.1186	0.00627	16.1186	0.00808	16.1186	0.00934
16.1183	0.000850439	16.1183	0.00187	16.1183	0.00274	16.1183	0.00622	16.1183	0.00806	16.1183	0.00913
16.118	0.000798249	16.118	0.00187	16.118	0.00271	16.118	0.00619	16.118	0.00801	16.118	0.00913
16.1177	0.000791084	16.1177	0.00184	16.1177	0.00275	16.1177	0.00616	16.1177	0.00799	16.1177	0.00915
16.1174	0.000807518	16.1174	0.00182	16.1174	0.00276	16.1174	0.00611	16.1174	0.0078	16.1174	0.00924
16.1171	0.000809086	16.1171	0.0018	16.1171	0.00276	16.1171	0.00606	16.1171	0.00773	16.1171	0.00925
16.1168	0.000795825	16.1168	0.00176	16.1168	0.0027	16.1168	0.00628	16.1168	0.00774	16.1168	0.00944
16.1165	0.00077907	16.1165	0.00175	16.1165	0.00265	16.1165	0.00633	16.1165	0.00779	16.1165	0.00943
16.1162	0.000766023	16.1162	0.00177	16.1162	0.00271	16.1162	0.00637	16.1162	0.00788	16.1162	0.00901
16.1159	0.000770586	16.1159	0.00179	16.1159	0.00272	16.1159	0.00634	16.1159	0.00787	16.1159	0.00876
16.1156	0.000781031	16.1156	0.00182	16.1156	0.00265	16.1156	0.0064	16.1156	0.00772	16.1156	0.00881
16.1153	0.00077301	16.1153	0.00181	16.1153	0.00257	16.1153	0.00615	16.1153	0.00774	16.1153	0.009
16.115	0.000734972	16.115	0.00177	16.115	0.00251	16.115	0.00605	16.115	0.00779	16.115	0.0091
16.1147	0.000702461	16.1147	0.00181	16.1147	0.00249	16.1147	0.00618	16.1147	0.00794	16.1147	0.00907
16.1144	0.000685171	16.1144	0.00177	16.1144	0.00244	16.1144	0.00624	16.1144	0.00811	16.1144	0.00904
16.1141	0.000670804	16.1141	0.00172	16.1141	0.00234	16.1141	0.00607	16.1141	0.00815	16.1141	0.00918
16.1137	0.000661536	16.1137	0.00167	16.1137	0.00234	16.1137	0.00586	16.1137	0.00791	16.1137	0.00937
16.1135	0.00065626	16.1135	0.00155	16.1135	0.00242	16.1135	0.00573	16.1135	0.00768	16.1135	0.00935
16.1131	0.000651091	16.1131	0.00147	16.1131	0.00244	16.1131	0.0058	16.1131	0.00769	16.1131	0.0094
16.1128	0.000641644	16.1128	0.00155	16.1128	0.00242	16.1128	0.00604	16.1128	0.00763	16.1128	0.00918
16.1125	0.000641002	16.1125	0.00163	16.1125	0.00243	16.1125	0.00594	16.1125	0.00758	16.1125	0.00899
16.1122	0.00064585	16.1122	0.00161	16.1122	0.0024	16.1122	0.00595	16.1122	0.00749	16.1122	0.00864
16.1119	0.000622215	16.1119	0.00155	16.1119	0.00231	16.1119	0.00593	16.1119	0.00754	16.1119	0.00851
16.1116	0.000598687	16.1116	0.00152	16.1116	0.00229	16.1116	0.00575	16.1116	0.00762	16.1116	0.00851
16.1113	0.000578224	16.1113	0.00147	16.1113	0.00233	16.1113	0.00569	16.1113	0.00744	16.1113	0.00875
16.111	0.000569276	16.111	0.00146	16.111	0.00226	16.111	0.00566	16.111	0.00751	16.111	0.00919
16.1107	0.000555445	16.1107	0.00151	16.1107	0.00224	16.1107	0.00557	16.1107	0.0075	16.1107	0.00919
16.1104	0.000537513	16.1104	0.00152	16.1104	0.00227	16.1104	0.00541	16.1104	0.00743	16.1104	0.00905
16.1101	0.000517122	16.1101	0.00148	16.1101	0.00227	16.1101	0.00508	16.1101	0.00752	16.1101	0.00885
16.1098	0.000500011	16.1098	0.00145	16.1098	0.00226	16.1098	0.00487	16.1098	0.0074	16.1098	0.00887
16.1095	0.000501686	16.1095	0.00143	16.1095	0.00223	16.1095	0.00498	16.1095	0.00704	16.1095	0.00893
16.1092	0.000504289	16.1092	0.0014	16.1092	0.00223	16.1092	0.00519	16.1092	0.00694	16.1092	0.0089
16.1089	0.000510099	16.1089	0.00139	16.1089	0.00216	16.1089	0.00549	16.1089	0.00716	16.1089	0.00871
16.1086	0.000486393	16.1086	0.00141	16.1086	0.00213	16.1086	0.00553	16.1086	0.00713	16.1086	0.00874
16.1083	0.000483505	16.1083	0.00145	16.1083	0.00212	16.1083	0.00557	16.1083	0.00713	16.1083	0.00864
16.108	0.000479477	16.108	0.00146	16.108	0.00219	16.108	0.00549	16.108	0.00723	16.108	0.00849
16.1076	0.000463079	16.1076	0.00147	16.1076	0.0022	16.1076	0.00547	16.1076	0.00724	16.1076	0.00857
16.1074	0.000452099	16.1074	0.00141	16.1074	0.00214	16.1074	0.0054	16.1074	0.00723	16.1074	0.00857
16.107	0.000454131	16.107	0.00134	16.107	0.0021	16.107	0.00537	16.107	0.0071	16.107	0.00865
16.1067	0.000431815	16.1067	0.00132	16.1067	0.00214	16.1067	0.00544	16.1067	0.00699	16.1067	0.00857
16.1064	0.000417056	16.1064	0.00134	16.1064	0.0021	16.1064	0.0053	16.1064	0.00709	16.1064	0.00864
16.1061	0.000410104	16.1061	0.00138	16.1061	0.0021	16.1061	0.00518	16.1061	0.00706	16.1061	0.00916
16.1058	0.000388252	16.1058	0.00136	16.1058	0.00219	16.1058	0.00513	16.1058	0.00692	16.1058	0.00917
16.1055	0.000365401	16.1055	0.00134	16.1055	0.00221	16.1055	0.00514	16.1055	0.00685	16.1055	0.00894
16.1052	0.000355811	16.1052	0.00131	16.1052	0.00211	16.1052	0.00526	16.1052	0.00682	16.1052	0.00908
16.1049	0.000333103	16.1049	0.00132	16.1049	0.00207	16.1049	0.00523	16.1049	0.00676	16.1049	0.00913
16.1046	0.000327756	16.1046	0.00135	16.1046	0.00201	16.1046	0.00533	16.1046	0.00683	16.1046	0.00902
16.1043	0.000332604	16.1043	0.00134	16.1043	0.002	16.1043	0.00524	16.1043	0.00704	16.1043	0.00904
16.104	0.000329502	16.104	0.00134	16.104	0.00194	16.104	0.00508	16.104	0.00714	16.104	0.00869
16.1037	0.000319307	16.1037	0.00133	16.1037	0.00186	16.1037	0.00499	16.1037	0.00684	16.1037	0.00841
16.1034	0.000295279	16.1034	0.00125	16.1034	0.00191	16.1034	0.00476	16.1034	0.00657	16.1034	0.00811
16.1031	0.000280271	16.1031	0.0012	16.1031	0.00194	16.1031	0.00483	16.1031	0.00657	16.1031	0.00788
16.1028	0.000264015	16.1028	0.00115	16.1028	0.00195	16.1028	0.00487	16.1028	0.0066	16.1028	0.00789
16.1025	0.000260272	16.1025	0.00112	16.1025	0.00192	16.1025	0.00482	16.1025	0.00667	16.1025	0.00826
16.1022	0.000249685	16.1022	0.00115	16.1022	0.00196	16.1022	0.0048	16.1022	0.00656	16.1022	0.00837
16.1019	0.000240451	16.1019	0.00117	16.1019	0.00198	16.1019	0.00469	16.1019	0.00644	16.1019	0.00815
16.1015	0.000243981	16.1015	0.00114	16.1015	0.00201	16.1015	0.00458	16.1015	0.00625	16.1015	0.00788
16.1013	0.000230684	16.1013	0.00113	16.1013	0.00202	16.1013	0.00454	16.1013	0.00632	16.1013	0.00793
16.1009	0.000216531	16.1009	0.00111	16.1009	0.00196	16.1009	0.0046	16.1009	0.00646	16.1009	0.00805
16.1006	0.000214107	16.1006	0.00107	16.1006	0.00192	16.1006	0.00452	16.1006	0.00676	16.1006	0.00793
16.1003	0.00020851	16.1003	0.00104	16.1003	0.00187	16.1003	0.00431	16.1003	0.00691	16.1003	0.00793
16.1	0.000201202	16.1	0.00106	16.1	0.00182	16.1	0.00441	16.1	0.0065	16.1	0.00796
16.0997	0.000194286	16.0997	0.00109	16.0997	0.00186	16.0997	0.00458	16.0997	0.00616	16.0997	0.00788
16.0994	0.000164769	16.0994	0.00107	16.0994	0.00182	16.0994	0.00465	16.0994	0.00608	16.0994	0.00776
16.0991	0.000145055	16.0991	0.00101	16.0991	0.00179	16.0991	0.00446	16.0991	0.00623	16.0991	0.00753
16.0988	0.000129441	16.0988	0.000953858	16.0988	0.00175	16.0988	0.00441	16.0988	0.00642	16.0988	0.00757
16.0985	0.000127409	16.0985	0.000946222	16.0985	0.00172	16.0985	0.00444	16.0985	0.0064	16.0985	0.00788
16.0982	0.000133648	16.0982	0.000902786	16.0982	0.00166	16.0982	0.00444	16.0982	0.00625	16.0982	0.00808
16.0979	0.000128657	16.0979	0.000902665	16.0979	0.00164	16.0979	0.00446	16.0979	0.00618	16.0979	0.008
16.0976	9.67866e-05	16.0976	0.000884485	16.0976	0.00162	16.0976	0.00452	16.0976	0.0063	16.0976	0.0079
16.0973	0.000100958	16.0973	0.00086873	16.0973	0.00165	16.0973	0.00445	16.0973	0.00633	16.0973	0.0078
16.097	9.02985e-05	16.097	0.000885382	16.097	0.00171	16.097	0.00429	16.097	0.00606	16.097	0.00781
16.0967	8.04595e-05	16.0967	0.000897332	16.0967	0.00174	16.0967	0.0042	16.0967	0.00598	16.0967	0.00774
16.0964	8.85874e-05	16.0964	0.000891587	16.0964	0.00169	16.0964	0.00404	16.0964	0.00603	16.0964	0.00776
16.0961	6.95509e-05	16.0961	0.000911415	16.0961	0.00172	16.0961	0.00401	16.0961	0.00622	16.0961	0.00793
16.0958	4.93024e-05	16.0958	0.000921014	16.0958	0.00175	16.0958	0.00393	16.0958	0.00613	16.0958	0.00807
16.0954	4.90172e-05	16.0954	0.000894593	16.0954	0.00176	16.0954	0.00398	16.0954	0.00613	16.0954	0.00805
16.0952	4.08536e-05	16.0952	0.000869142	16.0952	0.00173	16.0952	0.00395	16.0952	0.00601	16.0952	0.00787
16.0948	2.33856e-05	16.0948	0.00088114	16.0948	0.00168	16.0948	0.00392	16.0948	0.00589	16.0948	0.00789
16.0945	3.0052e-05	16.0945	0.000866912	16.0945	0.00168	16.0945	0.00424	16.0945	0.00596	16.0945	0.00811
16.0942	2.87686e-05	16.0942	0.000865167	16.0942	0.00171	16.0942	0.00425	16.0942	0.00602	16.0942	0.00816
16.0939	4.63435e-06	16.0939	0.000821658	16.0939	0.00168	16.0939	0.00417	16.0939	0.0061	16.0939	0.00783
16.0936	-7.98534e-06	16.0936	0.000750928	16.0936	0.00162	16.0936	0.00421	16.0936	0.00601	16.0936	0.00747
16.0933	-1.29049e-05	16.0933	0.000739875	16.0933	0.00153	16.0933	0.00413	16.0933	0.00572	16.0933	0.00748
16.093	-9.91038e-06	16.093	0.00074402	16.093	0.0015	16.093	0.00411	16.093	0.00555	16.093	0.00765
16.0927	-2.96955e-05	16.0927	0.000716557	16.0927	0.0015	16.0927	0.00417	16.0927	0.00575	16.0927	0.00765
16.0924	-6.18151e-05	16.0924	0.000696608	16.0924	0.00153	16.0924	0.00405	16.0924	0.00579	16.0924	0.00779
16.0921	-6.32054e-05	16.0921	0.000687712	16.0921	0.00153	16.0921	0.00392	16.0921	0.00561	16.0921	0.00809
16.0918	-7.81779e-05	16.0918	0.000722156	16.0918	0.00153	16.0918	0.00372	16.0918	0.00559	16.0918	0.00793
16.0915	-0.00010299	16.0915	0.000634847	16.0915	0.00155	16.0915	0.00355	16.0915	0.00574	16.0915	0.00776
16.0912	-0.00011675	16.0912	0.000564868	16.0912	0.00152	16.0912	0.00359	16.0912	0.0056	16.0912	0.00747
16.0909	-0.000104166	16.0909	0.000623212	16.0909	0.00139	16.0909	0.00374	16.0909	0.00536	16.0909	0.0073
16.0906	-0.000110939	16.0906	0.000561014	16.0906	0.00138	16.0906	0.00376	16.0906	0.00512	16.0906	0.00748
16.0903	-0.000133754	16.0903	0.000499835	16.0903	0.00134	16.0903	0.00354	16.0903	0.00526	16.0903	0.00748
16.09	-0.000123416	16.09	0.000534012	16.09	0.00135	16.09	0.00348	16.09	0.00546	16.09	0.00767
16.0897	-0.000142702	16.0897	0.000580527	16.0897	0.00133	16.0897	0.00358	16.0897	0.00554	16.0897	0.00766
16.0893	-0.00014067	16.0893	0.000659474	16.0893	0.00132	16.0893	0.0035	16.0893	0.00552	16.0893	0.0075
16.0891	-0.000130047	16.0891	0.000706594	16.0891	0.00143	16.0891	0.00344	16.0891	0.00544	16.0891	0.00724
16.0887	-0.00014862	16.0887	0.000629029	16.0887	0.00144	16.0887	0.00341	16.0887	0.0053	16.0887	0.00703
16.0884	-0.000146481	16.0884	0.000526716	16.0884	0.00143	16.0884	0.00338	16.0884	0.00525	16.0884	0.00716
16.0881	-0.000155215	16.0881	0.000516099	16.0881	0.00145	16.0881	0.00339	16.0881	0.00514	16.0881	0.00725
16.0878	-0.00016124	16.0878	0.000473075	16.0878	0.00147	16.0878	0.00341	16.0878	0.00503	16.0878	0.00739
16.0875	-0.000194607	16.0875	0.000447187	16.0875	0.0015	16.0875	0.00337	16.0875	0.00505	16.0875	0.0075
16.0872	-0.000235603	16.0872	0.000467912	16.0872	0.00141	16.0872	0.00337	16.0872	0.00502	16.0872	0.00734
16.0869	-0.000238919	16.0869	0.000498235	16.0869	0.00134	16.0869	0.00333	16.0869	0.0053	16.0869	0.00723
16.0866	-0.000244123	16.0866	0.000480444	16.0866	0.00127	16.0866	0.00327	16.0866	0.00551	16.0866	0.00724
16.0863	-0.000249185	16.0863	0.000474675	16.0863	0.0012	16.0863	0.00344	16.0863	0.00538	16.0863	0.00723
16.086	-0.000252536	16.086	0.000484273	16.086	0.00123	16.086	0.00344	16.086	0.00528	16.086	0.00721
16.0857	-0.000255959	16.0857	0.000459622	16.0857	0.00125	16.0857	0.00341	16.0857	0.00519	16.0857	0.00719
16.0854	-0.000255709	16.0854	0.000447066	16.0854	0.00127	16.0854	0.00329	16.0854	0.00506	16.0854	0.00717
16.0851	-0.000286617	16.0851	0.000439382	16.0851	0.00121	16.0851	0.00311	16.0851	0.00517	16.0851	0.00709
16.0848	-0.000329075	16.0848	0.000370325	16.0848	0.00125	16.0848	0.00314	16.0848	0.00536	16.0848	0.00715
16.0845	-0.000361016	16.0845	0.000281392	16.0845	0.0013	16.0845	0.00304	16.0845	0.00559	16.0845	0.00705
16.0842	-0.00037524	16.0842	0.000257516	16.0842	0.0013	16.0842	0.00297	16.0842	0.0053	16.0842	0.00667
16.0839	-0.000365401	16.0839	0.000257759	16.0839	0.00132	16.0839	0.00306	16.0839	0.00497	16.0839	0.0067
16.0836	-0.00035574	16.0836	0.000275453	16.0836	0.0013	16.0836	0.00303	16.0836	0.00493	16.0836	0.00708
16.0832	-0.00035271	16.0832	0.000258171	16.0832	0.00132	16.0832	0.00315	16.0832	0.00489	16.0832	0.00734
16.083	-0.000355205	16.083	0.000258389	16.083	0.00131	16.083	0.00321	16.083	0.00486	16.083	0.0072
16.0826	-0.000383902	16.0826	0.000279283	16.0826	0.00124	16.0826	0.00304	16.0826	0.00476	16.0826	0.00674
16.0823	-0.000401513	16.0823	0.00031889	16.0823	0.00114	16.0823	0.00282	16.0823	0.00469	16.0823	0.00666
16.082	-0.0004085	16.082	0.000347565	16.082	0.00103	16.082	0.00289	16.082	0.00457	16.082	0.00654
16.0817	-0.000436984	16.0817	0.000324125	16.0817	0.000988828	16.0817	0.00295	16.0817	0.00456	16.0817	0.00668
16.0814	-0.000446823	16.0814	0.000320902	16.0814	0.000995922	16.0814	0.00289	16.0814	0.00477	16.0814	0.00675
16.0811	-0.000455878	16.0811	0.000316757	16.0811	0.001	16.0811	0.00285	16.0811	0.00483	16.0811	0.00687
16.0808	-0.00046946	16.0808	0.000287185	16.0808	0.00105	16.0808	0.00289	16.0808	0.00496	16.0808	0.00694
16.0805	-0.000453168	16.0805	0.000205766	16.0805	0.00106	16.0805	0.00295	16.0805	0.00487	16.0805	0.0069
16.0802	-0.00045766	16.0802	0.000154839	16.0802	0.00105	16.0802	0.00285	16.0802	0.00471	16.0802	0.00702
16.0799	-0.000467713	16.0799	0.000147495	16.0799	0.00103	16.0799	0.00282	16.0799	0.00475	16.0799	0.007
16.0796	-0.000474486	16.0796	0.000125462	16.0796	0.00115	16.0796	0.00271	16.0796	0.00474	16.0796	0.00663
16.0793	-0.000486464	16.0793	0.000121656	16.0793	0.00119	16.0793	0.00257	16.0793	0.00467	16.0793	0.00625
16.079	-0.000490635	16.079	0.000119572	16.079	0.00113	16.079	0.00228	16.079	0.00453	16.079	0.00609
16.0787	-0.000490136	16.0787	0.000113754	16.0787	0.00104	16.0787	0.00216	16.0787	0.00436	16.0787	0.00618
16.0784	-0.000498371	16.0784	0.000101053	16.0784	0.000944997	16.0784	0.00217	16.0784	0.00438	16.0784	0.00638
16.0781	-0.000511169	16.0781	0.000116711	16.0781	0.000935233	16.0781	0.00218	16.0781	0.00452	16.0781	0.00636
16.0778	-0.000535695	16.0778	0.000152343	16.0778	0.000952255	16.0778	0.00227	16.0778	0.00467	16.0778	0.00664
16.0775	-0.000533699	16.0775	0.000200797	16.0775	0.000934906	16.0775	0.00235	16.0775	0.00481	16.0775	0.00688
16.0771	-0.000517978	16.0771	0.000212068	16.0771	0.000933846	16.0771	0.0022	16.0771	0.00495	16.0771	0.00688
16.0769	-0.000515732	16.0769	0.000175152	16.0769	0.000911748	16.0769	0.00225	16.0769	0.005	16.0769	0.00675
16.0765	-0.000538012	16.0765	0.000120153	16.0765	0.000811061	16.0765	0.0023	16.0765	0.0049	16.0765	0.00673
16.0762	-0.000563252	16.0762	7.57957e-05	16.0762	0.000824291	16.0762	0.00228	16.0762	0.0048	16.0762	0.00676
16.0759	-0.000574232	16.0759	5.87314e-05	16.0759	0.000867326	16.0759	0.00233	16.0759	0.00473	16.0759	0.00679
16.0756	-0.000601503	16.0756	6.53244e-05	16.0756	0.000883187	16.0756	0.00228	16.0756	0.00461	16.0756	0.00673
16.0753	-0.000627919	16.0753	7.42202e-05	16.0753	0.000888161	16.0753	0.0022	16.0753	0.00454	16.0753	0.00646
16.075	-0.00063954	16.075	0.000105561	16.075	0.000923633	16.075	0.00221	16.075	0.0045	16.075	0.00639
16.0747	-0.000633623	16.0747	8.24857e-05	16.0747	0.000826677	16.0747	0.00232	16.0747	0.00428	16.0747	0.00668
16.0744	-0.000622572	16.0744	1.29679e-05	16.0744	0.000749638	16.0744	0.00254	16.0744	0.00406	16.0744	0.00688
16.0741	-0.000634763	16.0741	-2.25181e-05	16.0741	0.000728354	16.0741	0.00263	16.0741	0.00389	16.0741	0.00691
16.0738	-0.000642535	16.0738	-1.50283e-06	16.0738	0.000763826	16.0738	0.0026	16.0738	0.00394	16.0738	0.00677
16.0735	-0.000655226	16.0735	1.89308e-05	16.0735	0.000823191	16.0735	0.00253	16.0735	0.00403	16.0735	0.00643
16.0732	-0.00067608	16.0732	-2.84325e-05	16.0732	0.000839438	16.0732	0.00234	16.0732	0.00412	16.0732	0.00645
16.0729	-0.000670626	16.0729	-2.5136e-05	16.0729	0.000818278	16.0729	0.00213	16.0729	0.00415	16.0729	0.00664
16.0726	-0.000656794	16.0726	-2.01912e-05	16.0726	0.000732228	16.0726	0.00218	16.0726	0.00423	16.0726	0.00657
16.0723	-0.000653372	16.0723	-4.61513e-05	16.0723	0.000653007	16.0723	0.00228	16.0723	0.00437	16.0723	0.0065
16.072	-0.00067027	16.072	-0.000111209	16.072	0.000629054	16.072	0.00229	16.072	0.0044	16.072	0.00646
16.0717	-0.000694974	16.0717	-0.000131715	16.0717	0.000652661	16.0717	0.00232	16.0717	0.00443	16.0717	0.00633
16.0714	-0.000710767	16.0714	-7.95043e-05	16.0714	0.00069857	16.0714	0.00213	16.0714	0.00439	16.0714	0.00648
16.071	-0.000725561	16.071	-5.24292e-05	16.071	0.000706358	16.071	0.00182	16.071	0.00425	16.071	0.0065
16.0708	-0.000737468	16.0708	-9.71261e-05	16.0708	0.000679734	16.0708	0.00168	16.0708	0.00414	16.0708	0.00608
16.0704	-0.000755684	16.0704	-0.000145895	16.0704	0.000665056	16.0704	0.00189	16.0704	0.00417	16.0704	0.00614
16.0701	-0.000771976	16.0701	-0.000171225	16.0701	0.000686176	16.0701	0.0021	16.0701	0.00424	16.0701	0.00615
16.0698	-0.000783776	16.0698	-0.000174279	16.0698	0.000654781	16.0698	0.00206	16.0698	0.00451	16.0698	0.00597
16.0695	-0.000800245	16.0695	-0.000173188	16.0695	0.000570872	16.0695	0.00196	16.0695	0.00439	16.0695	0.00587
16.0692	-0.000808765	16.0692	-0.00011533	16.0692	0.000526226	16.0692	0.0018	16.0692	0.00399	16.0692	0.00587
16.0689	-0.000840457	16.0689	-0.000119984	16.0689	0.000469818	16.0689	0.0018	16.0689	0.00394	16.0689	0.00603
16.0686	-0.000865697	16.0686	-0.000193307	16.0686	0.000369539	16.0686	0.0016	16.0686	0.00375	16.0686	0.00602
16.0683	-0.000877924	16.0683	-0.000209232	16.0683	0.000384747	16.0683	0.0016	16.0683	0.00376	16.0683	0.0057
16.068	-0.000889154	16.068	-0.000195779	16.068	0.000397488	16.068	0.00154	16.068	0.00379	16.068	0.00531
16.0677	-0.000889154	16.0677	-0.000217231	16.0677	0.000404216	16.0677	0.00139	16.0677	0.00391	16.0677	0.00548
16.0674	-0.000876926	16.0674	-0.000232817	16.0674	0.000473752	16.0674	0.00134	16.0674	0.00397	16.0674	0.00568
16.0671	-0.000874858	16.0671	-0.000240064	16.0671	0.00052323	16.0671	0.00148	16.0671	0.00395	16.0671	0.0057
16.0668	-0.000879671	16.0668	-0.000268763	16.0668	0.000533525	16.0668	0.00169	16.0668	0.00386	16.0668	0.00555
16.0665	-0.000888441	16.0665	-0.000286385	16.0665	0.000559823	16.0665	0.00163	16.0665	0.00374	16.0665	0.00533
16.0662	-0.000900133	16.0662	-0.000308758	16.0662	0.000599739	16.0662	0.0014	16.0662	0.00371	16.0662	0.00523
16.0659	-0.000906835	16.0659	-0.00029133	16.0659	0.000633131	16.0659	0.00114	16.0659	0.00365	16.0659	0.00516
16.0656	-0.000914072	16.0656	-0.000355564	16.0656	0.000560332	16.0656	0.00103	16.0656	0.00364	16.0656	0.00503
16.0653	-0.000951111	16.0653	-0.00045698	16.0653	0.000531241	16.0653	0.00113	16.0653	0.00364	16.0653	0.00504
16.0649	-0.000960237	16.0649	-0.000496756	16.0649	0.000421788	16.0649	0.00113	16.0649	0.00364	16.0649	0.00544
16.0647	-0.000955389	16.0647	-0.000468978	16.0647	0.00035378	16.0647	0.000974348	16.0647	0.00372	16.0647	0.00571
16.0643	-0.000968045	16.0643	-0.00044137	16.0643	0.000352639	16.0643	0.00108	16.0643	0.00363	16.0643	0.00571
16.064	-0.00098398	16.064	-0.000485219	16.064	0.00035431	16.064	0.00126	16.064	0.00355	16.064	0.00578
16.0637	-0.000990967	16.0637	-0.000544968	16.0637	0.000395755	16.0637	0.00142	16.0637	0.00339	16.0637	0.00597
16.0634	-0.000994246	16.0634	-0.000501968	16.0634	0.000369253	16.0634	0.00144	16.0634	0.00343	16.0634	0.00577
16.0631	-0.000990325	16.0631	-0.000490503	16.0631	0.000343322	16.0631	0.00155	16.0631	0.00347	16.0631	0.00567
16.0628	-0.001	16.0628	-0.000484976	16.0628	0.000280961	16.0628	0.00153	16.0628	0.0034	16.0628	0.00563
16.0625	-0.00101	16.0625	-0.000453005	16.0625	0.000263225	16.0625	0.0015	16.0625	0.00348	16.0625	0.00586
16.0622	-0.00101	16.0622	-0.000430826	16.0622	0.000328848	16.0622	0.00135	16.0622	0.00344	16.0622	0.0058
16.0619	-0.00103	16.0619	-0.000476517	16.0619	0.000341528	16.0619	0.00109	16.0619	0.00312	16.0619	0.00533
16.0616	-0.00105	16.0616	-0.000539393	16.0616	0.000338695	16.0616	0.00106	16.0616	0.00301	16.0616	0.00543
16.0613	-0.00105	16.0613	-0.000558154	16.0613	0.000305608	16.0613	0.00115	16.0613	0.00333	16.0613	0.00558
16.061	-0.00108	16.061	-0.000548555	16.061	0.000247569	16.061	0.00123	16.061	0.0034	16.061	0.0055
16.0607	-0.0011	16.0607	-0.000580672	16.0607	0.000302611	16.0607	0.00121	16.0607	0.00315	16.0607	0.00533
16.0604	-0.00109	16.0604	-0.000588938	16.0604	0.000342303	16.0604	0.00109	16.0604	0.00314	16.0604	0.00509
16.0601	-0.00107	16.0601	-0.000511712	16.0601	0.000309094	16.0601	0.000933076	16.0601	0.00326	16.0601	0.00482
16.0598	-0.00108	16.0598	-0.000496853	16.0598	0.000176605	16.0598	0.000900178	16.0598	0.00328	16.0598	0.00464
16.0595	-0.0011	16.0595	-0.000586999	16.0595	9.84648e-05	16.0595	0.001	16.0595	0.00329	16.0595	0.00524
16.0592	-0.00111	16.0592	-0.000671666	16.0592	4.59299e-05	16.0592	0.00102	16.0592	0.00325	16.0592	0.00583
16.0588	-0.00112	16.0588	-0.000642967	16.0588	-4.48494e-07	16.0588	0.00106	16.0588	0.00313	16.0588	0.00569
16.0586	-0.00114	16.0586	-0.000611214	16.0586	3.24954e-05	16.0586	0.00112	16.0586	0.00322	16.0586	0.00547
16.0582	-0.00115	16.0582	-0.000579436	16.0582	9.48565e-05	16.0582	0.000990186	16.0582	0.00315	16.0582	0.00533
16.0579	-0.00118	16.0579	-0.00056751	16.0579	0.000217092	16.0579	0.000777978	16.0579	0.00311	16.0579	0.00503
16.0576	-0.0012	16.0576	-0.000649875	16.0576	0.000270748	16.0576	0.00075984	16.0576	0.00338	16.0576	0.00502
16.0573	-0.00122	16.0573	-0.000675278	16.0573	0.000254276	16.0573	0.000687514	16.0573	0.00347	16.0573	0.00521
16.057	-0.00122	16.057	-0.000677532	16.057	0.000207164	16.057	0.000534365	16.057	0.00341	16.057	0.00512
16.0567	-0.0012	16.0567	-0.000665485	16.0567	0.000131266	16.0567	0.000429246	16.0567	0.00344	16.0567	0.00537
16.0564	-0.00121	16.0564	-0.000666479	16.0564	9.59574e-05	16.0564	0.000444751	16.0564	0.00336	16.0564	0.00541
16.0561	-0.00122	16.0561	-0.000684343	16.0561	4.57872e-05	16.0561	0.00063851	16.0561	0.00334	16.0561	0.00519
16.0558	-0.00124	16.0558	-0.000664031	16.0558	-4.00587e-05	16.0558	0.000613593	16.0558	0.00327	16.0558	0.00523
16.0555	-0.00125	16.0555	-0.000662891	16.0555	-3.8652e-05	16.0555	0.000489714	16.0555	0.00306	16.0555	0.00551
16.0552	-0.00124	16.0552	-0.000724919	16.0552	4.02218e-05	16.0552	0.000621284	16.0552	0.00305	16.0552	0.00554
16.0549	-0.00122	16.0549	-0.000729476	16.0549	8.42965e-05	16.0549	0.000610919	16.0549	0.00326	16.0549	0.00541
16.0546	-0.00125	16.0546	-0.000731827	16.0546	0.000113754	16.0546	0.000642469	16.0546	0.00333	16.0546	0.0051
16.0543	-0.00128	16.0543	-0.00076935	16.0543	0.000121155	16.0543	0.000627751	16.0543	0.00321	16.0543	0.00513
16.054	-0.00128	16.054	-0.000804108	16.054	5.03537e-05	16.054	0.000538801	16.054	0.00299	16.054	0.00516
16.0537	-0.00129	16.0537	-0.000867373	16.0537	-5.26369e-05	16.0537	0.000452172	16.0537	0.00274	16.0537	0.00495
16.0534	-0.00129	16.0534	-0.000905064	16.0534	-0.000218743	16.0534	0.00042454	16.0534	0.00271	16.0534	0.00485
16.0531	-0.00128	16.0531	-0.000867082	16.0531	-0.000260025	16.0531	0.000561832	16.0531	0.00283	16.0531	0.00479
16.0527	-0.00129	16.0527	-0.000793104	16.0527	-0.000294987	16.0527	0.000493528	16.0527	0.00301	16.0527	0.00466
16.0525	-0.00131	16.0525	-0.000852538	16.0525	-0.000268668	16.0525	0.00028955	16.0525	0.00319	16.0525	0.00475
16.0521	-0.0013	16.0521	-0.000914566	16.0521	-0.000238456	16.0521	0.000184451	16.0521	0.00301	16.0521	0.00506
16.0518	-0.00132	16.0518	-0.000929885	16.0518	-0.000220537	16.0518	0.000152237	16.0518	0.00273	16.0518	0.00538
16.0515	-0.00134	16.0515	-0.000889018	16.0515	-0.000174158	16.0515	0.000266768	16.0515	0.00258	16.0515	0.00528
16.0512	-0.00133	16.0512	-0.000886546	16.0512	-0.000156606	16.0512	0.0004757	16.0512	0.00257	16.0512	0.00492
16.0509	-0.00134	16.0509	-0.000907028	16.0509	-0.0002186	16.0509	0.000398753	16.0509	0.00253	16.0509	0.00476
16.0506	-0.00136	16.0506	-0.00090647	16.0506	-0.000185799	16.0506	0.000101284	16.0506	0.00238	16.0506	0.00485
16.0503	-0.00139	16.0503	-0.000913015	16.0503	-0.000184535	16.0503	-5.75865e-05	16.0503	0.0024	16.0503	0.00484
16.05	-0.00141	16.05	-0.000897259	16.05	-0.000274968	16.05	-0.000110841	16.05	0.00253	16.05	0.00496
16.0497	-0.00141	16.0497	-0.000901065	16.0497	-0.000345096	16.0497	-0.000197531	16.0497	0.00252	16.0497	0.00502
16.0494	-0.00142	16.0494	-0.000920941	16.0494	-0.000373433	16.0494	-0.000413989	16.0494	0.00241	16.0494	0.00491
16.0491	-0.00143	16.0491	-0.000958366	16.0491	-0.000358958	16.0491	-0.000488428	16.0491	0.00239	16.0491	0.00476
16.0488	-0.00143	16.0488	-0.000992713	16.0488	-0.000373963	16.0488	-0.000386875	16.0488	0.00243	16.0488	0.00501
16.0485	-0.00143	16.0485	-0.00104	16.0485	-0.000297311	16.0485	-0.000262954	16.0485	0.00259	16.0485	0.00514
16.0482	-0.00146	16.0482	-0.00099887	16.0482	-0.00032155	16.0482	-0.000301635	16.0482	0.0025	16.0482	0.00516
16.0479	-0.00149	16.0479	-0.000989853	16.0479	-0.000350743	16.0479	-0.000239177	16.0479	0.00239	16.0479	0.00488
16.0476	-0.00149	16.0476	-0.000990241	16.0476	-0.000355126	16.0476	2.85031e-05	16.0476	0.0024	16.0476	0.00483
16.0473	-0.00148	16.0473	-0.000994798	16.0473	-0.000352496	16.0473	0.000212892	16.0473	0.0021	16.0473	0.0049
16.047	-0.00147	16.047	-0.00105	16.047	-0.000347257	16.047	0.000263638	16.047	0.00215	16.047	0.0045
16.0466	-0.00146	16.0466	-0.000967189	16.0466	-0.000335841	16.0466	-1.65629e-05	16.0466	0.0024	16.0466	0.00425
16.0464	-0.00149	16.0464	-0.00093849	16.0464	-0.00024288	16.0464	-0.000393239	16.0464	0.00231	16.0464	0.00435
16.046	-0.00149	16.046	-0.000965565	16.046	-0.00023495	16.046	-0.000618693	16.046	0.00218	16.046	0.00445
16.0457	-0.00149	16.0457	-0.000998579	16.0457	-0.000295252	16.0457	-0.000575679	16.0457	0.00217	16.0457	0.00455
16.0454	-0.00149	16.0454	-0.00103	16.0454	-0.000369049	16.0454	-0.000353459	16.0454	0.00237	16.0454	0.00464
16.0451	-0.00149	16.0451	-0.00105	16.0451	-0.000340325	16.0451	-0.000278397	16.0451	0.00246	16.0451	0.00438
16.0448	-0.00151	16.0448	-0.00109	16.0448	-0.000268261	16.0448	-0.000323878	16.0448	0.00254	16.0448	0.00447
16.0445	-0.00151	16.0445	-0.00107	16.0445	-0.000247834	16.0445	-0.000245769	16.0445	0.0024	16.0445	0.00435
16.0442	-0.0015	16.0442	-0.00108	16.0442	-0.000288769	16.0442	-0.000234658	16.0442	0.00248	16.0442	0.004
16.0439	-0.00152	16.0439	-0.00107	16.0439	-0.00031521	16.0439	-0.000212415	16.0439	0.0025	16.0439	0.00392
16.0436	-0.00153	16.0436	-0.00102	16.0436	-0.000257619	16.0436	-0.000284118	16.0436	0.00232	16.0436	0.00423
16.0433	-0.00152	16.0433	-0.00103	16.0433	-0.000257109	16.0433	-0.000222884	16.0433	0.00227	16.0433	0.00449
16.043	-0.00154	16.043	-0.00105	16.043	-0.000353128	16.043	-0.000157005	16.043	0.00213	16.043	0.00475
16.0427	-0.00155	16.0427	-0.00103	16.0427	-0.000394614	16.0427	-0.000389113	16.0427	0.00185	16.0427	0.00443
16.0424	-0.00157	16.0424	-0.00107	16.0424	-0.000363423	16.0424	-0.000736892	16.0424	0.0017	16.0424	0.00393
16.0421	-0.00158	16.0421	-0.00115	16.0421	-0.000320694	16.0421	-0.000644418	16.0421	0.00188	16.0421	0.00383
16.0418	-0.0016	16.0418	-0.00119	16.0418	-0.000349927	16.0418	-0.000459656	16.0418	0.0021	16.0418	0.00382
16.0415	-0.00161	16.0415	-0.0012	16.0415	-0.000382341	16.0415	-0.000300122	16.0415	0.00222	16.0415	0.00411
16.0412	-0.00161	16.0412	-0.00124	16.0412	-0.000393329	16.0412	-0.000353003	16.0412	0.00196	16.0412	0.00428
16.0409	-0.00164	16.0409	-0.00124	16.0409	-0.00044774	16.0409	-0.000282191	16.0409	0.00168	16.0409	0.00408
16.0405	-0.00167	16.0405	-0.00124	16.0405	-0.000419138	16.0405	-0.000305967	16.0405	0.00172	16.0405	0.0039
16.0403	-0.00167	16.0403	-0.00122	16.0403	-0.000399853	16.0403	-0.000284139	16.0403	0.00185	16.0403	0.00371
16.0399	-0.00165	16.0399	-0.00125	16.0399	-0.000393289	16.0399	-0.000370975	16.0399	0.00194	16.0399	0.00369
16.0396	-0.00164	16.0396	-0.00128	16.0396	-0.000500519	16.0396	-0.000641101	16.0396	0.00182	16.0396	0.00394
16.0393	-0.00165	16.0393	-0.00126	16.0393	-0.000607179	16.0393	-0.000737265	16.0393	0.00155	16.0393	0.00396
16.039	-0.00163	16.039	-0.00122	16.039	-0.000567365	16.039	-0.000709716	16.039	0.00177	16.039	0.00368
16.0387	-0.00164	16.0387	-0.00122	16.0387	-0.000559925	16.0387	-0.000657084	16.0387	0.00184	16.0387	0.00368
16.0384	-0.00167	16.0384	-0.00125	16.0384	-0.000572503	16.0384	-0.000429474	16.0384	0.0018	16.0384	0.00424
16.0381	-0.00169	16.0381	-0.00128	16.0381	-0.000579781	16.0381	-0.000461501	16.0381	0.00163	16.0381	0.00428
16.0378	-0.00172	16.0378	-0.00133	16.0378	-0.000559435	16.0378	-0.000590666	16.0378	0.00163	16.0378	0.0041
16.0375	-0.00175	16.0375	-0.00129	16.0375	-0.00057762	16.0375	-0.000541143	16.0375	0.00152	16.0375	0.00419
16.0372	-0.00178	16.0372	-0.00121	16.0372	-0.000618025	16.0372	-0.000610069	16.0372	0.00119	16.0372	0.00416
16.0369	-0.00178	16.0369	-0.00128	16.0369	-0.000688724	16.0369	-0.000702274	16.0369	0.0012	16.0369	0.00404
16.0366	-0.00177	16.0366	-0.00135	16.0366	-0.000701628	16.0366	-0.000800221	16.0366	0.00139	16.0366	0.0043
16.0363	-0.00177	16.0363	-0.00137	16.0363	-0.00068061	16.0363	-0.000707809	16.0363	0.00156	16.0363	0.00417
16.036	-0.00181	16.036	-0.00141	16.036	-0.000671192	16.036	-0.000718526	16.036	0.0015	16.036	0.00412
16.0357	-0.00182	16.0357	-0.00141	16.0357	-0.000659653	16.0357	-0.000736291	16.0357	0.00172	16.0357	0.00395
16.0354	-0.00179	16.0354	-0.00138	16.0354	-0.000689132	16.0354	-0.000733306	16.0354	0.00186	16.0354	0.00363
16.0351	-0.00177	16.0351	-0.00145	16.0351	-0.000618168	16.0351	-0.000894581	16.0351	0.0016	16.0351	0.00367
16.0348	-0.00177	16.0348	-0.00149	16.0348	-0.000568813	16.0348	-0.00104	16.0348	0.00166	16.0348	0.00392
16.0344	-0.00178	16.0344	-0.00149	16.0344	-0.000630501	16.0344	-0.000979552	16.0344	0.00185	16.0344	0.00422
16.0342	-0.00178	16.0342	-0.00149	16.0342	-0.000626016	16.0342	-0.00101	16.0342	0.00177	16.0342	0.00407
16.0338	-0.00179	16.0338	-0.0015	16.0338	-0.000665769	16.0338	-0.00101	16.0338	0.00162	16.0338	0.00395
16.0335	-0.00181	16.0335	-0.0015	16.0335	-0.000686604	16.0335	-0.000950779	16.0335	0.00168	16.0335	0.004
16.0332	-0.00183	16.0332	-0.00147	16.0332	-0.000658369	16.0332	-0.000792717	16.0332	0.00168	16.0332	0.00376
16.0329	-0.00184	16.0329	-0.00137	16.0329	-0.000679407	16.0329	-0.000777418	16.0329	0.00167	16.0329	0.00367
16.0326	-0.00184	16.0326	-0.00138	16.0326	-0.000689784	16.0326	-0.00107	16.0326	0.0017	16.0326	0.0037
16.0323	-0.00185	16.0323	-0.00146	16.0323	-0.000641082	16.0323	-0.00114	16.0323	0.00169	16.0323	0.00345
16.032	-0.00188	16.032	-0.00148	16.032	-0.000622021	16.032	-0.00114	16.032	0.00126	16.032	0.0031
16.0317	-0.00189	16.0317	-0.00146	16.0317	-0.000682241	16.0317	-0.000936289	16.0317	0.00125	16.0317	0.003
16.0314	-0.00188	16.0314	-0.00143	16.0314	-0.000755794	16.0314	-0.000875697	16.0314	0.00138	16.0314	0.00304
16.0311	-0.00189	16.0311	-0.00145	16.0311	-0.000841293	16.0311	-0.00111	16.0311	0.00123	16.0311	0.00322
16.0308	-0.0019	16.0308	-0.00145	16.0308	-0.000836564	16.0308	-0.00139	16.0308	0.000993997	16.0308	0.00342
16.0305	-0.00189	16.0305	-0.00157	16.0305	-0.000830937	16.0305	-0.00154	16.0305	0.00129	16.0305	0.0034
16.0302	-0.0019	16.0302	-0.00164	16.0302	-0.000719425	16.0302	-0.00162	16.0302	0.00139	16.0302	0.00343
16.0299	-0.00193	16.0299	-0.00158	16.0299	-0.000748985	16.0299	-0.00161	16.0299	0.00108	16.0299	0.00364
16.0296	-0.00194	16.0296	-0.00154	16.0296	-0.000839377	16.0296	-0.00157	16.0296	0.000935954	16.0296	0.00376
16.0293	-0.00192	16.0293	-0.00151	16.0293	-0.000816341	16.0293	-0.00181	16.0293	0.000842013	16.0293	0.00369
16.029	-0.00192	16.029	-0.00161	16.029	-0.000825168	16.029	-0.00203	16.029	0.00102	16.029	0.00356
16.0287	-0.00195	16.0287	-0.00165	16.0287	-0.00080309	16.0287	-0.00191	16.0287	0.000993745	16.0287	0.0036
16.0283	-0.00199	16.0283	-0.00162	16.0283	-0.00081522	16.0283	-0.00179	16.0283	0.000919787	16.0283	0.00383
16.0281	-0.00201	16.0281	-0.00167	16.0281	-0.000825413	16.0281	-0.00176	16.0281	0.000974553	16.0281	0.00382
16.0277	-0.00203	16.0277	-0.00175	16.0277	-0.000844168	16.0277	-0.00169	16.0277	0.00107	16.0277	0.0035
16.0274	-0.00201	16.0274	-0.00182	16.0274	-0.000878437	16.0274	-0.0017	16.0274	0.00125	16.0274	0.00344
16.0271	-0.00199	16.0271	-0.00185	16.0271	-0.000876031	16.0271	-0.00168	16.0271	0.00144	16.0271	0.00371
16.0268	-0.002	16.0268	-0.00178	16.0268	-0.00091187	16.0268	-0.00157	16.0268	0.00122	16.0268	0.00378
16.0265	-0.002	16.0265	-0.00173	16.0265	-0.000925916	16.0265	-0.00165	16.0265	0.00116	16.0265	0.00364
16.0262	-0.00201	16.0262	-0.00172	16.0262	-0.000863045	16.0262	-0.00176	16.0262	0.00122	16.0262	0.00354
16.0259	-0.00202	16.0259	-0.00175	16.0259	-0.000888508	16.0259	-0.00174	16.0259	0.00123	16.0259	0.00358
16.0256	-0.00201	16.0256	-0.00177	16.0256	-0.000977513	16.0256	-0.00174	16.0256	0.00107	16.0256	0.00341
16.0253	-0.00202	16.0253	-0.00171	16.0253	-0.0009694	16.0253	-0.0016	16.0253	0.000990144	16.0253	0.00327
16.025	-0.00201	16.025	-0.00174	16.025	-0.000962876	16.025	-0.00133	16.025	0.000987263	16.025	0.00323
16.0247	-0.00201	16.0247	-0.00173	16.0247	-0.000945731	16.0247	-0.00141	16.0247	0.000834524	16.0247	0.00332
16.0244	-0.00203	16.0244	-0.00173	16.0244	-0.00104	16.0244	-0.00173	16.0244	0.000738638	16.0244	0.00329
16.0241	-0.00205	16.0241	-0.00173	16.0241	-0.00112	16.0241	-0.00193	16.0241	0.000645813	16.0241	0.00334
16.0238	-0.00205	16.0238	-0.00168	16.0238	-0.00107	16.0238	-0.00207	16.0238	0.000922128	16.0238	0.00353
16.0235	-0.00208	16.0235	-0.00167	16.0235	-0.00111	16.0235	-0.00211	16.0235	0.00117	16.0235	0.00341
16.0232	-0.00211	16.0232	-0.00169	16.0232	-0.00121	16.0232	-0.00192	16.0232	0.00119	16.0232	0.00357
16.0229	-0.00213	16.0229	-0.00171	16.0229	-0.00122	16.0229	-0.00178	16.0229	0.00122	16.0229	0.00339
16.0226	-0.00214	16.0226	-0.00179	16.0226	-0.00113	16.0226	-0.00174	16.0226	0.00103	16.0226	0.00335
16.0222	-0.00215	16.0222	-0.00181	16.0222	-0.00112	16.0222	-0.00181	16.0222	0.00102	16.0222	0.00357
16.022	-0.00215	16.022	-0.00176	16.022	-0.00115	16.022	-0.00204	16.022	0.000893286	16.022	0.00379
16.0216	-0.00214	16.0216	-0.00178	16.0216	-0.00116	16.0216	-0.00209	16.0216	0.000607826	16.0216	0.00388
16.0213	-0.00216	16.0213	-0.00183	16.0213	-0.00122	16.0213	-0.00209	16.0213	0.000581254	16.0213	0.00373
16.021	-0.00215	16.021	-0.00183	16.021	-0.00123	16.021	-0.00204	16.021	0.000814792	16.021	0.00377
16.0207	-0.00216	16.0207	-0.00184	16.0207	-0.00115	16.0207	-0.0021	16.0207	0.00108	16.0207	0.00354
16.0204	-0.00215	16.0204	-0.00176	16.0204	-0.00108	16.0204	-0.00223	16.0204	0.00116	16.0204	0.00324
16.0201	-0.00212	16.0201	-0.00178	16.0201	-0.00106	16.0201	-0.00237	16.0201	0.000935162	16.0201	0.00312
16.0198	-0.00214	16.0198	-0.00181	16.0198	-0.00111	16.0198	-0.00234	16.0198	0.000798337	16.0198	0.00313
16.0195	-0.00215	16.0195	-0.00183	16.0195	-0.00119	16.0195	-0.00213	16.0195	0.000664141	16.0195	0.00331
16.0192	-0.00215	16.0192	-0.00184	16.0192	-0.00116	16.0192	-0.0021	16.0192	0.000566923	16.0192	0.00319
16.0189	-0.00217	16.0189	-0.0019	16.0189	-0.00112	16.0189	-0.00222	16.0189	0.000377529	16.0189	0.00285
16.0186	-0.00217	16.0186	-0.00198	16.0186	-0.00115	16.0186	-0.00222	16.0186	0.00017834	16.0186	0.00263
16.0183	-0.00215	16.0183	-0.00201	16.0183	-0.00117	16.0183	-0.00217	16.0183	0.000354088	16.0183	0.00312
16.018	-0.00217	16.018	-0.00199	16.018	-0.0012	16.018	-0.00217	16.018	0.000550612	16.018	0.00324
16.0177	-0.00221	16.0177	-0.00191	16.0177	-0.00115	16.0177	-0.00203	16.0177	0.000735614	16.0177	0.00336
16.0174	-0.00222	16.0174	-0.00186	16.0174	-0.00111	16.0174	-0.00209	16.0174	0.00078037	16.0174	0.00366
16.0171	-0.00225	16.0171	-0.00187	16.0171	-0.00115	16.0171	-0.00207	16.0171	0.000648874	16.0171	0.00358
16.0168	-0.00226	16.0168	-0.00189	16.0168	-0.00109	16.0168	-0.00197	16.0168	0.000617692	16.0168	0.00353
16.0165	-0.00226	16.0165	-0.00199	16.0165	-0.00116	16.0165	-0.00203	16.0165	0.000778461	16.0165	0.00337
16.0161	-0.00226	16.0161	-0.00204	16.0161	-0.00124	16.0161	-0.00213	16.0161	0.000836288	16.0161	0.00293
16.0159	-0.00226	16.0159	-0.00203	16.0159	-0.00125	16.0159	-0.00229	16.0159	0.000711417	16.0159	0.00267
16.0155	-0.00227	16.0155	-0.00202	16.0155	-0.0013	16.0155	-0.00247	16.0155	0.000760386	16.0155	0.00239
16.0152	-0.0023	16.0152	-0.00201	16.0152	-0.00125	16.0152	-0.00261	16.0152	0.000511293	16.0152	0.00233
16.0149	-0.00233	16.0149	-0.00203	16.0149	-0.00122	16.0149	-0.00243	16.0149	0.0004198	16.0149	0.00239
16.0146	-0.00232	16.0146	-0.00202	16.0146	-0.00117	16.0146	-0.00222	16.0146	0.000211034	16.0146	0.00255
16.0143	-0.00231	16.0143	-0.002	16.0143	-0.00124	16.0143	-0.00217	16.0143	6.63961e-05	16.0143	0.003
16.014	-0.00231	16.014	-0.00197	16.014	-0.00128	16.014	-0.00223	16.014	0.000366655	16.014	0.00321
16.0137	-0.00231	16.0137	-0.00196	16.0137	-0.00136	16.0137	-0.00245	16.0137	0.000490913	16.0137	0.00329
16.0134	-0.00233	16.0134	-0.00207	16.0134	-0.00137	16.0134	-0.00245	16.0134	0.000226481	16.0134	0.00301
16.0131	-0.00234	16.0131	-0.00213	16.0131	-0.00138	16.0131	-0.00237	16.0131	6.51358e-05	16.0131	0.00289
16.0128	-0.00236	16.0128	-0.00216	16.0128	-0.00134	16.0128	-0.00251	16.0128	0.000137113	16.0128	0.00264
16.0125	-0.00236	16.0125	-0.00214	16.0125	-0.00135	16.0125	-0.00261	16.0125	0.00025579	16.0125	0.00271
16.0122	-0.00234	16.0122	-0.00209	16.0122	-0.00137	16.0122	-0.00258	16.0122	0.000212475	16.0122	0.00282
16.0119	-0.00234	16.0119	-0.0021	16.0119	-0.00131	16.0119	-0.00255	16.0119	0.00010928	16.0119	0.00264
16.0116	-0.00234	16.0116	-0.00206	16.0116	-0.00131	16.0116	-0.00247	16.0116	-7.89984e-05	16.0116	0.00255
16.0113	-0.00235	16.0113	-0.00205	16.0113	-0.00136	16.0113	-0.00248	16.0113	-5.61342e-05	16.0113	0.00243
16.011	-0.00236	16.011	-0.00208	16.011	-0.00141	16.011	-0.00241	16.011	-0.000237607	16.011	0.00264
16.0107	-0.00235	16.0107	-0.00211	16.0107	-0.00139	16.0107	-0.00249	16.0107	-0.000161633	16.0107	0.00295
16.0104	-0.00233	16.0104	-0.0021	16.0104	-0.00141	16.0104	-0.00279	16.0104	5.10933e-05	16.0104	0.00305
16.01	-0.00233	16.01	-0.0021	16.01	-0.00143	16.01	-0.00294	16.01	0.000307712	16.01	0.00288
16.0098	-0.00235	16.0098	-0.00217	16.0098	-0.00142	16.0098	-0.00287	16.0098	0.000405758	16.0098	0.00245
16.0094	-0.00236	16.0094	-0.00225	16.0094	-0.0014	16.0094	-0.00285	16.0094	0.000420088	16.0094	0.00237
16.0091	-0.00237	16.0091	-0.00226	16.0091	-0.00137	16.0091	-0.00286	16.0091	0.000384046	16.0091	0.00249
16.0088	-0.00239	16.0088	-0.00226	16.0088	-0.00138	16.0088	-0.00277	16.0088	0.000211538	16.0088	0.00224
16.0085	-0.00239	16.0085	-0.00227	16.0085	-0.00145	16.0085	-0.00275	16.0085	-2.41244e-05	16.0085	0.00234
16.0082	-0.00242	16.0082	-0.00232	16.0082	-0.00143	16.0082	-0.00287	16.0082	-0.000129083	16.0082	0.00226
16.0079	-0.00244	16.0079	-0.00234	16.0079	-0.00147	16.0079	-0.00286	16.0079	-0.000285316	16.0079	0.00238
16.0076	-0.00246	16.0076	-0.00233	16.0076	-0.00153	16.0076	-0.00286	16.0076	-0.000182157	16.0076	0.00262
16.0073	-0.00248	16.0073	-0.00225	16.0073	-0.00155	16.0073	-0.00283	16.0073	-0.000267673	16.0073	0.00268
16.007	-0.0025	16.007	-0.00225	16.007	-0.0015	16.007	-0.00279	16.007	-0.000173696	16.007	0.00234
16.0067	-0.0025	16.0067	-0.00227	16.0067	-0.00156	16.0067	-0.00285	16.0067	-0.000126635	16.0067	0.00212
16.0064	-0.00249	16.0064	-0.0023	16.0064	-0.00162	16.0064	-0.00267	16.0064	-0.000197676	16.0064	0.0022
16.0061	-0.00252	16.0061	-0.00234	16.0061	-0.00161	16.0061	-0.00274	16.0061	-2.90573e-05	16.0061	0.00228
16.0058	-0.00251	16.0058	-0.00232	16.0058	-0.00157	16.0058	-0.00276	16.0058	-0.000122422	16.0058	0.00243
16.0055	-0.00253	16.0055	-0.00227	16.0055	-0.00162	16.0055	-0.00283	16.0055	-0.000384262	16.0055	0.00243
16.0052	-0.00254	16.0052	-0.00225	16.0052	-0.00166	16.0052	-0.00278	16.0052	-0.000232638	16.0052	0.0023
16.0049	-0.00255	16.0049	-0.00224	16.0049	-0.00157	16.0049	-0.00276	16.0049	-0.000159113	16.0049	0.00242
16.0046	-0.00255	16.0046	-0.00221	16.0046	-0.00161	16.0046	-0.0029	16.0046	-0.000212619	16.0046	0.00267
16.0043	-0.00256	16.0043	-0.00222	16.0043	-0.00167	16.0043	-0.00307	16.0043	-0.000120514	16.0043	0.0027
16.0039	-0.00255	16.0039	-0.00226	16.0039	-0.00171	16.0039	-0.00324	16.0039	-7.10409e-05	16.0039	0.00264
16.0037	-0.00252	16.0037	-0.00222	16.0037	-0.00179	16.0037	-0.00334	16.0037	7.96465e-05	16.0037	0.00272
16.0033	-0.00253	16.0033	-0.00222	16.0033	-0.00175	16.0033	-0.00324	16.0033	-0.000122278	16.0033	0.00243
16.003	-0.00255	16.003	-0.0023	16.003	-0.00164	16.003	-0.0034	16.003	-9.9126e-05	16.003	0.00215
16.0027	-0.00256	16.0027	-0.00239	16.0027	-0.00165	16.0027	-0.00337	16.0027	-0.000173984	16.0027	0.0023
16.0024	-0.00255	16.0024	-0.00239	16.0024	-0.00168	16.0024	-0.00301	16.0024	-0.000369751	16.0024	0.00291
16.0021	-0.00257	16.0021	-0.00239	16.0021	-0.00176	16.0021	-0.00331	16.0021	-0.000233899	16.0021	0.00327
16.0018	-0.0026	16.0018	-0.00242	16.0018	-0.00177	16.0018	-0.0033	16.0018	-0.000515578	16.0018	0.0031
16.0015	-0.00261	16.0015	-0.0025	16.0015	-0.00166	16.0015	-0.00324	16.0015	-0.000468661	16.0015	0.00314
16.0012	-0.00261	16.0012	-0.00251	16.0012	-0.00159	16.0012	-0.00319	16.0012	-0.000371624	16.0012	0.00274
16.0009	-0.00259	16.0009	-0.00249	16.0009	-0.00157	16.0009	-0.00316	16.0009	-0.000475286	16.0009	0.00231
16.0006	-0.00258	16.0006	-0.00249	16.0006	-0.00157	16.0006	-0.00297	16.0006	-0.000336481	16.0006	0.00201
16.0003	-0.00259	16.0003	-0.00245	16.0003	-0.00161	16.0003	-0.00294	16.0003	-0.00049725	16.0003	0.00203
16	-0.00258	16	-0.00241	16	-0.00163	16	-0.00306	16	-0.000756533	16	0.00182
15.9997	-0.0026	15.9997	-0.00239	15.9997	-0.0017	15.9997	-0.00335	15.9997	-0.000800317	15.9997	0.00175
15.9994	-0.00261	15.9994	-0.00236	15.9994	-0.0018	15.9994	-0.00367	15.9994	-0.000615388	15.9994	0.00179
15.9991	-0.00261	15.9991	-0.00242	15.9991	-0.00177	15.9991	-0.00364	15.9991	-0.000499231	15.9991	0.00194
15.9988	-0.00264	15.9988	-0.0025	15.9988	-0.00176	15.9988	-0.00351	15.9988	-0.000518638	15.9988	0.00176
15.9985	-0.00265	15.9985	-0.00248	15.9985	-0.0017	15.9985	-0.00365	15.9985	-0.000683008	15.9985	0.0015
15.9982	-0.00266	15.9982	-0.00247	15.9982	-0.00165	15.9982	-0.00382	15.9982	-0.000841833	15.9982	0.0016
15.9978	-0.00268	15.9978	-0.00247	15.9978	-0.0016	15.9978	-0.00368	15.9978	-0.000858252	15.9978	0.00179
15.9976	-0.00269	15.9976	-0.00252	15.9976	-0.00161	15.9976	-0.00359	15.9976	-0.000544491	15.9976	0.00181
15.9972	-0.00266	15.9972	-0.0026	15.9972	-0.0017	15.9972	-0.00358	15.9972	-0.000623273	15.9972	0.0019
15.9969	-0.00265	15.9969	-0.00262	15.9969	-0.00182	15.9969	-0.00367	15.9969	-0.000898291	15.9969	0.00218
15.9966	-0.00266	15.9966	-0.00264	15.9966	-0.00177	15.9966	-0.00369	15.9966	-0.00098161	15.9966	0.00208
15.9963	-0.00269	15.9963	-0.00265	15.9963	-0.00169	15.9963	-0.00369	15.9963	-0.000744471	15.9963	0.002
15.996	-0.00272	15.996	-0.00258	15.996	-0.00177	15.996	-0.00367	15.996	-0.000566527	15.996	0.00188
15.9957	-0.0027	15.9957	-0.00258	15.9957	-0.00188	15.9957	-0.0037	15.9957	-0.000405974	15.9957	0.00189
15.9954	-0.0027	15.9954	-0.00263	15.9954	-0.00188	15.9954	-0.00363	15.9954	-0.00077965	15.9954	0.00209
15.9951	-0.00271	15.9951	-0.00267	15.9951	-0.00185	15.9951	-0.00356	15.9951	-0.000972465	15.9951	0.00224
15.9948	-0.00272	15.9948	-0.0027	15.9948	-0.00189	15.9948	-0.00349	15.9948	-0.000714622	15.9948	0.0021
15.9945	-0.00276	15.9945	-0.00271	15.9945	-0.00191	15.9945	-0.00358	15.9945	-0.000689921	15.9945	0.00209
15.9942	-0.00277	15.9942	-0.00268	15.9942	-0.0019	15.9942	-0.00371	15.9942	-0.000845326	15.9942	0.0021
15.9939	-0.00274	15.9939	-0.00272	15.9939	-0.00181	15.9939	-0.00383	15.9939	-0.000917555	15.9939	0.00197
15.9936	-0.00274	15.9936	-0.00275	15.9936	-0.00179	15.9936	-0.00369	15.9936	-0.000945892	15.9936	0.00187
15.9933	-0.00273	15.9933	-0.00267	15.9933	-0.00178	15.9933	-0.0036	15.9933	-0.000973077	15.9933	0.00186
15.993	-0.00273	15.993	-0.00264	15.993	-0.00186	15.993	-0.0034	15.993	-0.000861132	15.993	0.00205
15.9927	-0.00274	15.9927	-0.00259	15.9927	-0.00191	15.9927	-0.00342	15.9927	-0.000856704	15.9927	0.00191
15.9924	-0.00277	15.9924	-0.0026	15.9924	-0.00191	15.9924	-0.00357	15.9924	-0.000954137	15.9924	0.00187
15.9921	-0.00276	15.9921	-0.00255	15.9921	-0.00188	15.9921	-0.00382	15.9921	-0.000711597	15.9921	0.00177
15.9917	-0.00276	15.9917	-0.00251	15.9917	-0.00197	15.9917	-0.00376	15.9917	-0.000616792	15.9917	0.00167
15.9915	-0.00279	15.9915	-0.00249	15.9915	-0.00199	15.9915	-0.00365	15.9915	-0.000630583	15.9915	0.00162
15.9911	-0.00282	15.9911	-0.00256	15.9911	-0.00196	15.9911	-0.00376	15.9911	-0.000766147	15.9911	0.0015
15.9908	-0.00281	15.9908	-0.00264	15.9908	-0.00193	15.9908	-0.00389	15.9908	-0.000751313	15.9908	0.00178
15.9905	-0.00281	15.9905	-0.00274	15.9905	-0.00187	15.9905	-0.00379	15.9905	-0.000740583	15.9905	0.0021
15.9902	-0.00281	15.9902	-0.00274	15.9902	-0.00184	15.9902	-0.00377	15.9902	-0.000839096	15.9902	0.00227
15.9899	-0.0028	15.9899	-0.00272	15.9899	-0.00188	15.9899	-0.00379	15.9899	-0.000914854	15.9899	0.00212
15.9896	-0.00279	15.9896	-0.00272	15.9896	-0.00199	15.9896	-0.00388	15.9896	-0.00112	15.9896	0.00192
15.9893	-0.00282	15.9893	-0.00275	15.9893	-0.00198	15.9893	-0.00399	15.9893	-0.000996265	15.9893	0.00204
15.989	-0.00284	15.989	-0.00278	15.989	-0.00199	15.989	-0.00387	15.989	-0.000901784	15.989	0.0021
15.9887	-0.00285	15.9887	-0.00277	15.9887	-0.00201	15.9887	-0.00375	15.9887	-0.000820337	15.9887	0.00185
15.9884	-0.00286	15.9884	-0.00276	15.9884	-0.00202	15.9884	-0.00372	15.9884	-0.000775293	15.9884	0.00165
15.9881	-0.00285	15.9881	-0.0028	15.9881	-0.002	15.9881	-0.00384	15.9881	-0.000990072	15.9881	0.00161
15.9878	-0.00284	15.9878	-0.0028	15.9878	-0.00203	15.9878	-0.00399	15.9878	-0.0012	15.9878	0.00136
15.9875	-0.00285	15.9875	-0.00282	15.9875	-0.00202	15.9875	-0.00401	15.9875	-0.0014	15.9875	0.00144
15.9872	-0.00288	15.9872	-0.00279	15.9872	-0.00198	15.9872	-0.0041	15.9872	-0.00123	15.9872	0.00142
15.9869	-0.00289	15.9869	-0.00281	15.9869	-0.002	15.9869	-0.0042	15.9869	-0.00116	15.9869	0.00151
15.9866	-0.0029	15.9866	-0.0028	15.9866	-0.00209	15.9866	-0.00416	15.9866	-0.00124	15.9866	0.00148
15.9863	-0.00289	15.9863	-0.00281	15.9863	-0.00211	15.9863	-0.00408	15.9863	-0.00127	15.9863	0.00155
15.986	-0.00289	15.986	-0.0028	15.986	-0.00205	15.986	-0.00387	15.986	-0.00114	15.986	0.00168
15.9856	-0.0029	15.9856	-0.00279	15.9856	-0.00211	15.9856	-0.00386	15.9856	-0.000940671	15.9856	0.00192
15.9854	-0.00293	15.9854	-0.00274	15.9854	-0.00215	15.9854	-0.00401	15.9854	-0.00104	15.9854	0.00176
15.985	-0.00294	15.985	-0.00279	15.985	-0.00217	15.985	-0.00398	15.985	-0.00118	15.985	0.00168
15.9847	-0.00294	15.9847	-0.0029	15.9847	-0.00206	15.9847	-0.00393	15.9847	-0.00123	15.9847	0.00179
15.9844	-0.00294	15.9844	-0.00291	15.9844	-0.00195	15.9844	-0.00388	15.9844	-0.00122	15.9844	0.0016
15.9841	-0.00293	15.9841	-0.00291	15.9841	-0.00196	15.9841	-0.00391	15.9841	-0.0012	15.9841	0.00122
15.9838	-0.00291	15.9838	-0.00292	15.9838	-0.00201	15.9838	-0.00387	15.9838	-0.00113	15.9838	0.00118
15.9835	-0.00291	15.9835	-0.00294	15.9835	-0.00203	15.9835	-0.00391	15.9835	-0.00108	15.9835	0.00118
15.9832	-0.00292	15.9832	-0.00288	15.9832	-0.00206	15.9832	-0.00378	15.9832	-0.00108	15.9832	0.000971823
15.9829	-0.00293	15.9829	-0.00288	15.9829	-0.00218	15.9829	-0.00375	15.9829	-0.00113	15.9829	0.000902719
15.9826	-0.00295	15.9826	-0.00292	15.9826	-0.00217	15.9826	-0.00398	15.9826	-0.00151	15.9826	0.00145
15.9823	-0.00295	15.9823	-0.00295	15.9823	-0.0022	15.9823	-0.00421	15.9823	-0.00176	15.9823	0.0016
15.982	-0.00294	15.982	-0.00295	15.982	-0.00235	15.982	-0.00418	15.982	-0.0016	15.982	0.00158
15.9817	-0.00297	15.9817	-0.00291	15.9817	-0.00234	15.9817	-0.00423	15.9817	-0.00167	15.9817	0.00179
15.9814	-0.00296	15.9814	-0.00282	15.9814	-0.00225	15.9814	-0.00433	15.9814	-0.00149	15.9814	0.00194
15.9811	-0.00298	15.9811	-0.0029	15.9811	-0.0022	15.9811	-0.00425	15.9811	-0.00139	15.9811	0.00153
15.9808	-0.003	15.9808	-0.00294	15.9808	-0.00212	15.9808	-0.00407	15.9808	-0.00158	15.9808	0.00116
15.9805	-0.003	15.9805	-0.00291	15.9805	-0.00221	15.9805	-0.00399	15.9805	-0.00163	15.9805	0.000860503
15.9802	-0.003	15.9802	-0.00296	15.9802	-0.00224	15.9802	-0.00404	15.9802	-0.00175	15.9802	0.000868711
15.9799	-0.00303	15.9799	-0.00297	15.9799	-0.00215	15.9799	-0.00427	15.9799	-0.00171	15.9799	0.000849911
15.9795	-0.00302	15.9795	-0.003	15.9795	-0.00204	15.9795	-0.00442	15.9795	-0.00167	15.9795	0.000949945
15.9793	-0.00302	15.9793	-0.00308	15.9793	-0.0021	15.9793	-0.00423	15.9793	-0.00152	15.9793	0.00105
15.9789	-0.00305	15.9789	-0.0031	15.9789	-0.00223	15.9789	-0.00411	15.9789	-0.00139	15.9789	0.00117
15.9786	-0.00307	15.9786	-0.00301	15.9786	-0.00224	15.9786	-0.00422	15.9786	-0.00136	15.9786	0.00135
15.9783	-0.00309	15.9783	-0.00296	15.9783	-0.00231	15.9783	-0.00415	15.9783	-0.00122	15.9783	0.00131
15.978	-0.00307	15.978	-0.00293	15.978	-0.00235	15.978	-0.00413	15.978	-0.00101	15.978	0.00118
15.9777	-0.00308	15.9777	-0.00291	15.9777	-0.00232	15.9777	-0.00432	15.9777	-0.0011	15.9777	0.00117
15.9774	-0.0031	15.9774	-0.00295	15.9774	-0.00224	15.9774	-0.0044	15.9774	-0.00139	15.9774	0.00119
15.9771	-0.0031	15.9771	-0.00298	15.9771	-0.00221	15.9771	-0.00451	15.9771	-0.00144	15.9771	0.00132
15.9768	-0.0031	15.9768	-0.003	15.9768	-0.00224	15.9768	-0.00438	15.9768	-0.00134	15.9768	0.00108
15.9765	-0.00311	15.9765	-0.00298	15.9765	-0.00231	15.9765	-0.00425	15.9765	-0.00145	15.9765	0.00101
15.9762	-0.0031	15.9762	-0.003	15.9762	-0.00239	15.9762	-0.00444	15.9762	-0.00154	15.9762	0.00116
15.9759	-0.00308	15.9759	-0.00302	15.9759	-0.00238	15.9759	-0.00465	15.9759	-0.00157	15.9759	0.00149
15.9756	-0.00308	15.9756	-0.00308	15.9756	-0.00238	15.9756	-0.00472	15.9756	-0.00162	15.9756	0.00153
15.9753	-0.0031	15.9753	-0.00313	15.9753	-0.00243	15.9753	-0.00481	15.9753	-0.00124	15.9753	0.00148
15.975	-0.00309	15.975	-0.00318	15.975	-0.00242	15.975	-0.00489	15.975	-0.000984743	15.975	0.00164
15.9747	-0.00309	15.9747	-0.00322	15.9747	-0.00235	15.9747	-0.00473	15.9747	-0.000920507	15.9747	0.00155
15.9744	-0.00311	15.9744	-0.0032	15.9744	-0.00233	15.9744	-0.00469	15.9744	-0.00106	15.9744	0.00117
15.9741	-0.00311	15.9741	-0.00319	15.9741	-0.00238	15.9741	-0.00467	15.9741	-0.00124	15.9741	0.000989325
15.9738	-0.00311	15.9738	-0.00316	15.9738	-0.00239	15.9738	-0.0045	15.9738	-0.00125	15.9738	0.000940047
15.9734	-0.00313	15.9734	-0.00316	15.9734	-0.00233	15.9734	-0.00447	15.9734	-0.0013	15.9734	0.00068865
15.9732	-0.00316	15.9732	-0.00321	15.9732	-0.00243	15.9732	-0.00458	15.9732	-0.00141	15.9732	0.000878246
15.9728	-0.00315	15.9728	-0.00319	15.9728	-0.00241	15.9728	-0.0047	15.9728	-0.00142	15.9728	0.00118
15.9725	-0.00313	15.9725	-0.00319	15.9725	-0.00236	15.9725	-0.00468	15.9725	-0.00143	15.9725	0.00141
15.9722	-0.00313	15.9722	-0.00316	15.9722	-0.00233	15.9722	-0.00465	15.9722	-0.0015	15.9722	0.00151
15.9719	-0.00315	15.9719	-0.00323	15.9719	-0.00233	15.9719	-0.00475	15.9719	-0.0015	15.9719	0.00167
15.9716	-0.00315	15.9716	-0.00331	15.9716	-0.00242	15.9716	-0.0049	15.9716	-0.00144	15.9716	0.00152
15.9713	-0.00315	15.9713	-0.00324	15.9713	-0.00251	15.9713	-0.00484	15.9713	-0.00178	15.9713	0.00161
15.971	-0.00313	15.971	-0.00322	15.971	-0.00257	15.971	-0.0049	15.971	-0.00208	15.971	0.00177
15.9707	-0.00314	15.9707	-0.00321	15.9707	-0.00251	15.9707	-0.00512	15.9707	-0.00207	15.9707	0.0015
15.9704	-0.00316	15.9704	-0.00324	15.9704	-0.00232	15.9704	-0.0052	15.9704	-0.00192	15.9704	0.00146
15.9701	-0.00316	15.9701	-0.00323	15.9701	-0.00223	15.9701	-0.00518	15.9701	-0.0019	15.9701	0.00116
15.9698	-0.00318	15.9698	-0.00316	15.9698	-0.0023	15.9698	-0.00524	15.9698	-0.00206	15.9698	0.000858481
15.9695	-0.0032	15.9695	-0.00314	15.9695	-0.00229	15.9695	-0.00503	15.9695	-0.00207	15.9695	0.000917385
15.9692	-0.0032	15.9692	-0.00315	15.9692	-0.00226	15.9692	-0.00493	15.9692	-0.00188	15.9692	0.00111
15.9689	-0.00319	15.9689	-0.00322	15.9689	-0.00236	15.9689	-0.00492	15.9689	-0.00198	15.9689	0.00124
15.9686	-0.0032	15.9686	-0.00326	15.9686	-0.00243	15.9686	-0.00518	15.9686	-0.00233	15.9686	0.00146
15.9683	-0.0032	15.9683	-0.00325	15.9683	-0.00237	15.9683	-0.00535	15.9683	-0.00257	15.9683	0.00143
15.968	-0.00317	15.968	-0.00325	15.968	-0.0024	15.968	-0.00524	15.968	-0.00223	15.968	0.0013
15.9677	-0.00317	15.9677	-0.00323	15.9677	-0.00244	15.9677	-0.00514	15.9677	-0.00181	15.9677	0.000926257
15.9673	-0.00318	15.9673	-0.00327	15.9673	-0.00246	15.9673	-0.00503	15.9673	-0.00162	15.9673	0.000812312
15.9671	-0.00321	15.9671	-0.00335	15.9671	-0.00249	15.9671	-0.00512	15.9671	-0.00166	15.9671	0.000860503
15.9667	-0.00321	15.9667	-0.00335	15.9667	-0.0025	15.9667	-0.00521	15.9667	-0.00168	15.9667	0.000769371
15.9664	-0.00324	15.9664	-0.00327	15.9664	-0.00252	15.9664	-0.0053	15.9664	-0.00168	15.9664	0.000864215
15.9661	-0.00327	15.9661	-0.00324	15.9661	-0.0025	15.9661	-0.00544	15.9661	-0.00175	15.9661	0.00073328
15.9658	-0.00329	15.9658	-0.00324	15.9658	-0.00243	15.9658	-0.0054	15.9658	-0.00211	15.9658	0.000689042
15.9655	-0.00334	15.9655	-0.00327	15.9655	-0.0025	15.9655	-0.00527	15.9655	-0.00211	15.9655	0.000966361
15.9652	-0.00334	15.9652	-0.00329	15.9652	-0.00254	15.9652	-0.00524	15.9652	-0.0021	15.9652	0.001
15.9649	-0.00332	15.9649	-0.00329	15.9649	-0.00245	15.9649	-0.00508	15.9649	-0.00217	15.9649	0.000911833
15.9646	-0.00328	15.9646	-0.00331	15.9646	-0.00246	15.9646	-0.00489	15.9646	-0.0024	15.9646	0.00101
15.9643	-0.00328	15.9643	-0.00333	15.9643	-0.00254	15.9643	-0.00506	15.9643	-0.0027	15.9643	0.00118
15.964	-0.00331	15.964	-0.00335	15.964	-0.00262	15.964	-0.00523	15.964	-0.0025	15.964	0.000985432
15.9637	-0.00329	15.9637	-0.00333	15.9637	-0.00256	15.9637	-0.00505	15.9637	-0.00225	15.9637	0.000828999
15.9634	-0.0033	15.9634	-0.00322	15.9634	-0.00246	15.9634	-0.00513	15.9634	-0.00221	15.9634	0.000978733
15.9631	-0.00331	15.9631	-0.00321	15.9631	-0.00249	15.9631	-0.00515	15.9631	-0.00221	15.9631	0.00101
15.9628	-0.00329	15.9628	-0.00325	15.9628	-0.00254	15.9628	-0.00511	15.9628	-0.00208	15.9628	0.000975293
15.9625	-0.00331	15.9625	-0.00326	15.9625	-0.00257	15.9625	-0.00513	15.9625	-0.00221	15.9625	0.000846562
15.9622	-0.00334	15.9622	-0.00325	15.9622	-0.00264	15.9622	-0.0052	15.9622	-0.00237	15.9622	0.000965667
15.9619	-0.00334	15.9619	-0.00333	15.9619	-0.00257	15.9619	-0.00541	15.9619	-0.0023	15.9619	0.000891946
15.9616	-0.00334	15.9616	-0.00332	15.9616	-0.00258	15.9616	-0.00538	15.9616	-0.00208	15.9616	0.00092849
15.9612	-0.00334	15.9612	-0.00332	15.9612	-0.00261	15.9612	-0.00526	15.9612	-0.00215	15.9612	0.000880872
15.961	-0.00334	15.961	-0.0033	15.961	-0.00257	15.961	-0.00518	15.961	-0.00214	15.961	0.000885851
15.9606	-0.00333	15.9606	-0.0033	15.9606	-0.00255	15.9606	-0.00504	15.9606	-0.00217	15.9606	0.000963222
15.9603	-0.00331	15.9603	-0.00343	15.9603	-0.00252	15.9603	-0.00521	15.9603	-0.0021	15.9603	0.000595949
15.96	-0.00336	15.96	-0.00352	15.96	-0.00264	15.96	-0.00528	15.96	-0.00209	15.96	0.000605394
15.9597	-0.00338	15.9597	-0.00343	15.9597	-0.00264	15.9597	-0.00524	15.9597	-0.00229	15.9597	0.00079997
15.9594	-0.00338	15.9594	-0.0034	15.9594	-0.00265	15.9594	-0.00528	15.9594	-0.00231	15.9594	0.000603523
15.9591	-0.00335	15.9591	-0.0034	15.9591	-0.00264	15.9591	-0.00511	15.9591	-0.00214	15.9591	0.000497846
15.9588	-0.00335	15.9588	-0.0034	15.9588	-0.00271	15.9588	-0.00505	15.9588	-0.00199	15.9588	0.000504485
15.9585	-0.00337	15.9585	-0.00339	15.9585	-0.00277	15.9585	-0.0053	15.9585	-0.00183	15.9585	0.000929938
15.9582	-0.00337	15.9582	-0.00335	15.9582	-0.00274	15.9582	-0.00535	15.9582	-0.00176	15.9582	0.00111
15.9579	-0.00337	15.9579	-0.00333	15.9579	-0.00274	15.9579	-0.00536	15.9579	-0.00197	15.9579	0.000903353
15.9576	-0.00337	15.9576	-0.00339	15.9576	-0.00269	15.9576	-0.00529	15.9576	-0.00232	15.9576	0.000910414
15.9573	-0.00337	15.9573	-0.00338	15.9573	-0.00268	15.9573	-0.00534	15.9573	-0.00263	15.9573	0.000759141
15.957	-0.00337	15.957	-0.00337	15.957	-0.0027	15.957	-0.00569	15.957	-0.0027	15.957	0.000450349
15.9567	-0.00337	15.9567	-0.00341	15.9567	-0.00264	15.9567	-0.00593	15.9567	-0.00271	15.9567	0.000596371
15.9564	-0.00338	15.9564	-0.00338	15.9564	-0.00268	15.9564	-0.00579	15.9564	-0.00251	15.9564	0.000789197
15.9561	-0.00338	15.9561	-0.00334	15.9561	-0.00278	15.9561	-0.00544	15.9561	-0.00236	15.9561	0.000972305
15.9558	-0.00339	15.9558	-0.0033	15.9558	-0.00283	15.9558	-0.00519	15.9558	-0.00236	15.9558	0.000993338
15.9555	-0.0034	15.9555	-0.00334	15.9555	-0.00286	15.9555	-0.00534	15.9555	-0.00251	15.9555	0.00103
15.9551	-0.0034	15.9551	-0.00338	15.9551	-0.00291	15.9551	-0.00549	15.9551	-0.00249	15.9551	0.000948527
15.9549	-0.00339	15.9549	-0.00346	15.9549	-0.00296	15.9549	-0.00546	15.9549	-0.00262	15.9549	0.000696858
15.9545	-0.00339	15.9545	-0.0035	15.9545	-0.00295	15.9545	-0.00521	15.9545	-0.00272	15.9545	0.000466342
15.9542	-0.00343	15.9542	-0.0035	15.9542	-0.00289	15.9542	-0.00511	15.9542	-0.00265	15.9542	0.000417095
15.9539	-0.00348	15.9539	-0.00352	15.9539	-0.00287	15.9539	-0.00525	15.9539	-0.0026	15.9539	0.000207189
15.9536	-0.00351	15.9536	-0.00351	15.9536	-0.00272	15.9536	-0.00521	15.9536	-0.00237	15.9536	0.00028785
15.9533	-0.00353	15.9533	-0.00349	15.9533	-0.00275	15.9533	-0.00538	15.9533	-0.00231	15.9533	0.000442111
15.953	-0.00353	15.953	-0.00348	15.953	-0.00277	15.953	-0.00562	15.953	-0.00249	15.953	0.000232779
15.9527	-0.00351	15.9527	-0.00343	15.9527	-0.00273	15.9527	-0.00561	15.9527	-0.00282	15.9527	0.00034256
15.9524	-0.0035	15.9524	-0.00344	15.9524	-0.0027	15.9524	-0.0055	15.9524	-0.00295	15.9524	0.000127796
15.9521	-0.00347	15.9521	-0.00349	15.9521	-0.00278	15.9521	-0.00549	15.9521	-0.00304	15.9521	7.71e-05
15.9518	-0.00346	15.9518	-0.0035	15.9518	-0.00292	15.9518	-0.00529	15.9518	-0.00291	15.9518	0.000453336
15.9515	-0.00347	15.9515	-0.00353	15.9515	-0.00294	15.9515	-0.00534	15.9515	-0.00289	15.9515	0.000710014
15.9512	-0.00347	15.9512	-0.00353	15.9512	-0.00294	15.9512	-0.00559	15.9512	-0.0029	15.9512	0.000637833
15.9509	-0.00347	15.9509	-0.00353	15.9509	-0.00295	15.9509	-0.00563	15.9509	-0.00293	15.9509	0.000357255
15.9506	-0.00348	15.9506	-0.0035	15.9506	-0.00303	15.9506	-0.00594	15.9506	-0.00285	15.9506	4.53547e-05
15.9503	-0.00348	15.9503	-0.00348	15.9503	-0.0031	15.9503	-0.00597	15.9503	-0.00267	15.9503	-8.02685e-05
15.95	-0.00349	15.95	-0.00353	15.95	-0.00306	15.95	-0.00608	15.95	-0.00272	15.95	3.86858e-05
15.9497	-0.00352	15.9497	-0.00361	15.9497	-0.00296	15.9497	-0.00605	15.9497	-0.00268	15.9497	6.82283e-05
15.9494	-0.00354	15.9494	-0.00355	15.9494	-0.0029	15.9494	-0.0058	15.9494	-0.00265	15.9494	0.000236883
15.949	-0.00355	15.949	-0.00352	15.949	-0.00282	15.949	-0.00569	15.949	-0.00267	15.949	0.00049163
15.9488	-0.00355	15.9488	-0.00352	15.9488	-0.00274	15.9488	-0.00572	15.9488	-0.0026	15.9488	0.000473705
15.9484	-0.00355	15.9484	-0.00356	15.9484	-0.00264	15.9484	-0.00581	15.9484	-0.00236	15.9484	0.000565652
15.9481	-0.00353	15.9481	-0.00364	15.9481	-0.00274	15.9481	-0.00574	15.9481	-0.0022	15.9481	0.000742454
15.9478	-0.0035	15.9478	-0.00365	15.9478	-0.00287	15.9478	-0.00574	15.9478	-0.00236	15.9478	0.000812553
15.9475	-0.0035	15.9475	-0.00367	15.9475	-0.00286	15.9475	-0.00586	15.9475	-0.00228	15.9475	0.000623681
15.9472	-0.0035	15.9472	-0.00367	15.9472	-0.00278	15.9472	-0.00586	15.9472	-0.00228	15.9472	0.000480857
15.9469	-0.00351	15.9469	-0.00366	15.9469	-0.00279	15.9469	-0.0058	15.9469	-0.00248	15.9469	0.000293674
15.9466	-0.00353	15.9466	-0.00368	15.9466	-0.00284	15.9466	-0.00563	15.9466	-0.00252	15.9466	0.000528988
15.9463	-0.00355	15.9463	-0.00368	15.9463	-0.00292	15.9463	-0.00569	15.9463	-0.00273	15.9463	0.000847225
15.946	-0.00354	15.946	-0.00365	15.946	-0.00288	15.946	-0.00593	15.946	-0.00287	15.946	0.00085483
15.9457	-0.00353	15.9457	-0.00361	15.9457	-0.00291	15.9457	-0.0059	15.9457	-0.00281	15.9457	0.00052944
15.9454	-0.00351	15.9454	-0.00363	15.9454	-0.00295	15.9454	-0.00592	15.9454	-0.00267	15.9454	0.00024503
15.9451	-0.00354	15.9451	-0.00359	15.9451	-0.0029	15.9451	-0.00607	15.9451	-0.00241	15.9451	0.000273939
15.9448	-0.00358	15.9448	-0.00357	15.9448	-0.00287	15.9448	-0.0061	15.9448	-0.00235	15.9448	0.000248832
15.9445	-0.00358	15.9445	-0.00361	15.9445	-0.00287	15.9445	-0.00583	15.9445	-0.00236	15.9445	0.000378107
15.9442	-0.00356	15.9442	-0.00364	15.9442	-0.00286	15.9442	-0.00564	15.9442	-0.00247	15.9442	0.000166753
15.9439	-0.00354	15.9439	-0.00366	15.9439	-0.00296	15.9439	-0.00567	15.9439	-0.00271	15.9439	0.000226623
15.9436	-0.00355	15.9436	-0.00373	15.9436	-0.00309	15.9436	-0.00575	15.9436	-0.00286	15.9436	0.000296481
15.9433	-0.00355	15.9433	-0.00379	15.9433	-0.00301	15.9433	-0.00602	15.9433	-0.00271	15.9433	0.000308279
15.9429	-0.00356	15.9429	-0.00373	15.9429	-0.00294	15.9429	-0.00607	15.9429	-0.00242	15.9429	0.000110113
15.9427	-0.00357	15.9427	-0.00368	15.9427	-0.00291	15.9427	-0.00606	15.9427	-0.00256	15.9427	6.37924e-05
15.9423	-0.00358	15.9423	-0.00375	15.9423	-0.00295	15.9423	-0.00616	15.9423	-0.0029	15.9423	5.53732e-05
15.942	-0.0036	15.942	-0.00377	15.942	-0.003	15.942	-0.0062	15.942	-0.00272	15.942	-2.84561e-05
15.9417	-0.00363	15.9417	-0.00377	15.9417	-0.00305	15.9417	-0.00622	15.9417	-0.00282	15.9417	-0.000260209
15.9414	-0.00363	15.9414	-0.00372	15.9414	-0.0031	15.9414	-0.00631	15.9414	-0.00302	15.9414	-0.000370503
15.9411	-0.00363	15.9411	-0.00374	15.9411	-0.00313	15.9411	-0.00615	15.9411	-0.00292	15.9411	-0.000277349
15.9408	-0.00364	15.9408	-0.00372	15.9408	-0.00315	15.9408	-0.00582	15.9408	-0.00265	15.9408	-7.96348e-05
15.9405	-0.00365	15.9405	-0.00366	15.9405	-0.00313	15.9405	-0.00571	15.9405	-0.00275	15.9405	-0.000417246
15.9402	-0.00364	15.9402	-0.00364	15.9402	-0.00301	15.9402	-0.00586	15.9402	-0.00297	15.9402	-0.000422345
15.9399	-0.00366	15.9399	-0.00367	15.9399	-0.00297	15.9399	-0.00605	15.9399	-0.00308	15.9399	-0.000352669
15.9396	-0.00364	15.9396	-0.00367	15.9396	-0.003	15.9396	-0.00607	15.9396	-0.00296	15.9396	-0.000198287
15.9393	-0.00362	15.9393	-0.00372	15.9393	-0.003	15.9393	-0.00605	15.9393	-0.00249	15.9393	0.000225144
15.939	-0.00363	15.939	-0.00375	15.939	-0.00302	15.939	-0.00602	15.939	-0.00248	15.939	0.000286492
15.9387	-0.00365	15.9387	-0.00371	15.9387	-0.003	15.9387	-0.00619	15.9387	-0.00263	15.9387	8.73901e-05
15.9384	-0.00365	15.9384	-0.00372	15.9384	-0.00307	15.9384	-0.00628	15.9384	-0.00242	15.9384	9.75595e-05
15.9381	-0.00366	15.9381	-0.0038	15.9381	-0.00305	15.9381	-0.00631	15.9381	-0.00238	15.9381	0.000227528
15.9378	-0.00367	15.9378	-0.00378	15.9378	-0.00305	15.9378	-0.0061	15.9378	-0.00254	15.9378	-0.000117355
15.9375	-0.00364	15.9375	-0.00376	15.9375	-0.00312	15.9375	-0.00603	15.9375	-0.00248	15.9375	-0.000169107
15.9372	-0.00366	15.9372	-0.00377	15.9372	-0.00311	15.9372	-0.00614	15.9372	-0.00234	15.9372	0.000269533
15.9368	-0.00367	15.9368	-0.00378	15.9368	-0.00311	15.9368	-0.00611	15.9368	-0.00267	15.9368	0.000220557
15.9366	-0.00367	15.9366	-0.00375	15.9366	-0.0031	15.9366	-0.0061	15.9366	-0.00295	15.9366	-0.000104802
15.9362	-0.00367	15.9362	-0.00373	15.9362	-0.00308	15.9362	-0.00591	15.9362	-0.00291	15.9362	0.000137573
15.9359	-0.00368	15.9359	-0.00383	15.9359	-0.00303	15.9359	-0.00605	15.9359	-0.00294	15.9359	0.0001593
15.9356	-0.00369	15.9356	-0.00387	15.9356	-0.003	15.9356	-0.00626	15.9356	-0.00305	15.9356	-0.000152782
15.9353	-0.00368	15.9353	-0.00383	15.9353	-0.003	15.9353	-0.00628	15.9353	-0.00282	15.9353	-0.000503398
15.935	-0.00367	15.935	-0.00376	15.935	-0.00299	15.935	-0.00631	15.935	-0.00251	15.935	-0.000356139
15.9347	-0.00366	15.9347	-0.00372	15.9347	-0.00305	15.9347	-0.00623	15.9347	-0.00245	15.9347	-0.000129576
15.9344	-0.00367	15.9344	-0.00368	15.9344	-0.00308	15.9344	-0.0061	15.9344	-0.00267	15.9344	6.88318e-05
15.9341	-0.00367	15.9341	-0.00371	15.9341	-0.0031	15.9341	-0.00605	15.9341	-0.00282	15.9341	0.000157761
15.9338	-0.00367	15.9338	-0.00371	15.9338	-0.00313	15.9338	-0.00601	15.9338	-0.00292	15.9338	-2.72491e-05
15.9335	-0.00367	15.9335	-0.00367	15.9335	-0.00317	15.9335	-0.00633	15.9335	-0.00295	15.9335	-8.18377e-05
15.9332	-0.00368	15.9332	-0.00365	15.9332	-0.00329	15.9332	-0.00656	15.9332	-0.00271	15.9332	-0.000269835
15.9329	-0.00373	15.9329	-0.00369	15.9329	-0.00331	15.9329	-0.0066	15.9329	-0.00282	15.9329	-0.000374124
15.9326	-0.00372	15.9326	-0.00367	15.9326	-0.00327	15.9326	-0.00655	15.9326	-0.00303	15.9326	-0.000172396
15.9323	-0.00371	15.9323	-0.00366	15.9323	-0.00315	15.9323	-0.00657	15.9323	-0.0033	15.9323	-5.83305e-05
15.932	-0.00373	15.932	-0.00365	15.932	-0.00307	15.932	-0.00642	15.932	-0.00347	15.932	-1.37905e-05
15.9317	-0.00373	15.9317	-0.00371	15.9317	-0.00319	15.9317	-0.00651	15.9317	-0.00342	15.9317	0.000146928
15.9314	-0.00372	15.9314	-0.00374	15.9314	-0.00318	15.9314	-0.00676	15.9314	-0.00297	15.9314	9.33348e-05
15.9311	-0.00372	15.9311	-0.00381	15.9311	-0.00315	15.9311	-0.00678	15.9311	-0.00261	15.9311	-0.000219109
15.9307	-0.00372	15.9307	-0.00382	15.9307	-0.0031	15.9307	-0.00663	15.9307	-0.0027	15.9307	-0.000592478
15.9305	-0.00373	15.9305	-0.00381	15.9305	-0.00308	15.9305	-0.0067	15.9305	-0.00287	15.9305	-0.000368692
15.9301	-0.00374	15.9301	-0.00376	15.9301	-0.00305	15.9301	-0.00675	15.9301	-0.00308	15.9301	8.78428e-05
15.9298	-0.00372	15.9298	-0.00382	15.9298	-0.00311	15.9298	-0.00667	15.9298	-0.00329	15.9298	9.5085e-05
15.9295	-0.00373	15.9295	-0.00386	15.9295	-0.0032	15.9295	-0.00659	15.9295	-0.00337	15.9295	-4.68032e-05
15.9292	-0.00373	15.9292	-0.00382	15.9292	-0.00319	15.9292	-0.00638	15.9292	-0.00335	15.9292	-0.000141677
15.9289	-0.00374	15.9289	-0.00377	15.9289	-0.00318	15.9289	-0.00631	15.9289	-0.0031	15.9289	-0.00025185
15.9286	-0.00375	15.9286	-0.00382	15.9286	-0.00318	15.9286	-0.00623	15.9286	-0.00285	15.9286	-0.000123752
15.9283	-0.00375	15.9283	-0.00384	15.9283	-0.00318	15.9283	-0.00654	15.9283	-0.00297	15.9283	5.47697e-05
15.928	-0.00376	15.928	-0.00376	15.928	-0.00312	15.928	-0.00678	15.928	-0.00313	15.928	-0.000239267
15.9277	-0.00377	15.9277	-0.00378	15.9277	-0.00303	15.9277	-0.00666	15.9277	-0.00331	15.9277	-0.000239961
15.9274	-0.00378	15.9274	-0.00382	15.9274	-0.00306	15.9274	-0.0067	15.9274	-0.00345	15.9274	-2.36883e-05
15.9271	-0.00378	15.9271	-0.00389	15.9271	-0.0031	15.9271	-0.00675	15.9271	-0.00338	15.9271	-0.000460337
15.9268	-0.00377	15.9268	-0.00396	15.9268	-0.00313	15.9268	-0.00662	15.9268	-0.00328	15.9268	-0.000923782
15.9265	-0.00377	15.9265	-0.00394	15.9265	-0.00323	15.9265	-0.00669	15.9265	-0.00313	15.9265	-0.000964671
15.9262	-0.00378	15.9262	-0.00391	15.9262	-0.00329	15.9262	-0.00658	15.9262	-0.00299	15.9262	-0.000400015
15.9259	-0.0038	15.9259	-0.00388	15.9259	-0.00328	15.9259	-0.00659	15.9259	-0.00321	15.9259	0.000214311
15.9256	-0.0038	15.9256	-0.00388	15.9256	-0.00322	15.9256	-0.00666	15.9256	-0.0034	15.9256	0.000329765
15.9253	-0.00381	15.9253	-0.00386	15.9253	-0.00314	15.9253	-0.00663	15.9253	-0.00323	15.9253	-0.000120855
15.925	-0.00381	15.925	-0.00386	15.925	-0.00305	15.925	-0.00682	15.925	-0.00297	15.925	-0.000189627
15.9246	-0.00382	15.9246	-0.00383	15.9246	-0.00298	15.9246	-0.00689	15.9246	-0.00312	15.9246	2.67662e-05
15.9244	-0.00382	15.9244	-0.00388	15.9244	-0.00299	15.9244	-0.00683	15.9244	-0.00338	15.9244	-7.91822e-05
15.924	-0.00382	15.924	-0.00392	15.924	-0.00297	15.924	-0.00677	15.924	-0.00376	15.924	1.30964e-05
15.9237	-0.00377	15.9237	-0.00389	15.9237	-0.00297	15.9237	-0.00683	15.9237	-0.00373	15.9237	-6.54822e-05
15.9234	-0.00376	15.9234	-0.00386	15.9234	-0.0031	15.9234	-0.00697	15.9234	-0.00359	15.9234	-0.000291592
15.9231	-0.00379	15.9231	-0.00388	15.9231	-0.00316	15.9231	-0.0068	15.9231	-0.00346	15.9231	-0.000149855
15.9228	-0.00383	15.9228	-0.00395	15.9228	-0.00321	15.9228	-0.00664	15.9228	-0.00317	15.9228	-0.000168926
15.9225	-0.00382	15.9225	-0.00402	15.9225	-0.0032	15.9225	-0.00671	15.9225	-0.00296	15.9225	-0.000514624
15.9222	-0.00381	15.9222	-0.00397	15.9222	-0.00318	15.9222	-0.00666	15.9222	-0.0031	15.9222	-0.000604609
15.9219	-0.0038	15.9219	-0.00397	15.9219	-0.00326	15.9219	-0.00663	15.9219	-0.00323	15.9219	-0.000634363
15.9216	-0.00383	15.9216	-0.004	15.9216	-0.00323	15.9216	-0.00653	15.9216	-0.00341	15.9216	-0.000510339
15.9213	-0.00384	15.9213	-0.00404	15.9213	-0.00328	15.9213	-0.00664	15.9213	-0.00367	15.9213	-9.90683e-05
15.921	-0.00383	15.921	-0.00409	15.921	-0.00332	15.921	-0.00701	15.921	-0.00365	15.921	0.000182898
15.9207	-0.00382	15.9207	-0.0041	15.9207	-0.00323	15.9207	-0.00702	15.9207	-0.00339	15.9207	6.53615e-05
15.9204	-0.00382	15.9204	-0.00406	15.9204	-0.00318	15.9204	-0.00706	15.9204	-0.00333	15.9204	-0.000184889
15.9201	-0.00384	15.9201	-0.00399	15.9201	-0.00325	15.9201	-0.00702	15.9201	-0.00367	15.9201	-0.000313077
15.9198	-0.00387	15.9198	-0.00396	15.9198	-0.0032	15.9198	-0.00694	15.9198	-0.00355	15.9198	-0.000700237
15.9195	-0.00386	15.9195	-0.004	15.9195	-0.00315	15.9195	-0.00672	15.9195	-0.0036	15.9195	-0.000849308
15.9192	-0.00383	15.9192	-0.00405	15.9192	-0.00311	15.9192	-0.00671	15.9192	-0.00369	15.9192	-0.000669639
15.9189	-0.00383	15.9189	-0.00404	15.9189	-0.00315	15.9189	-0.00687	15.9189	-0.00353	15.9189	-0.000433812
15.9185	-0.00385	15.9185	-0.00403	15.9185	-0.00324	15.9185	-0.00691	15.9185	-0.00346	15.9185	-0.000258187
15.9183	-0.00388	15.9183	-0.00404	15.9183	-0.00331	15.9183	-0.00688	15.9183	-0.00351	15.9183	-0.000422496
15.9179	-0.00388	15.9179	-0.00406	15.9179	-0.00342	15.9179	-0.00676	15.9179	-0.00358	15.9179	-0.000552284
15.9176	-0.00387	15.9176	-0.00405	15.9176	-0.00349	15.9176	-0.00663	15.9176	-0.00351	15.9176	-0.000581675
15.9173	-0.00388	15.9173	-0.00401	15.9173	-0.00345	15.9173	-0.0068	15.9173	-0.00339	15.9173	-0.000419207
15.917	-0.0039	15.917	-0.00401	15.917	-0.00341	15.917	-0.00684	15.917	-0.00327	15.917	-0.000561397
15.9167	-0.00392	15.9167	-0.004	15.9167	-0.00337	15.9167	-0.00654	15.9167	-0.00322	15.9167	-0.000828697
15.9164	-0.00392	15.9164	-0.004	15.9164	-0.00333	15.9164	-0.00658	15.9164	-0.00356	15.9164	-0.000910263
15.9161	-0.00388	15.9161	-0.00394	15.9161	-0.00333	15.9161	-0.007	15.9161	-0.0038	15.9161	-0.00102
15.9158	-0.00388	15.9158	-0.0039	15.9158	-0.0033	15.9158	-0.007	15.9158	-0.00357	15.9158	-0.000929999
15.9155	-0.0039	15.9155	-0.00393	15.9155	-0.00326	15.9155	-0.00688	15.9155	-0.00344	15.9155	-0.000559315
15.9152	-0.00391	15.9152	-0.00392	15.9152	-0.00331	15.9152	-0.00689	15.9152	-0.00362	15.9152	-0.000532428
15.9149	-0.00391	15.9149	-0.00399	15.9149	-0.00338	15.9149	-0.00676	15.9149	-0.00372	15.9149	-0.000244547
15.9146	-0.00389	15.9146	-0.00406	15.9146	-0.00331	15.9146	-0.00683	15.9146	-0.00381	15.9146	-7.55611e-05
15.9143	-0.00392	15.9143	-0.00414	15.9143	-0.00324	15.9143	-0.00682	15.9143	-0.0039	15.9143	5.67311e-06
15.914	-0.00396	15.914	-0.00415	15.914	-0.00322	15.914	-0.00683	15.914	-0.00369	15.914	9.57791e-05
15.9137	-0.00394	15.9137	-0.00409	15.9137	-0.0032	15.9137	-0.00683	15.9137	-0.00357	15.9137	-0.000289148
15.9134	-0.00394	15.9134	-0.00412	15.9134	-0.00325	15.9134	-0.00681	15.9134	-0.00361	15.9134	-0.000323941
15.9131	-0.00393	15.9131	-0.00415	15.9131	-0.00327	15.9131	-0.00697	15.9131	-0.00366	15.9131	-0.000300102
15.9128	-0.00392	15.9128	-0.00417	15.9128	-0.00331	15.9128	-0.007	15.9128	-0.0032	15.9128	-0.000593987
15.9124	-0.00394	15.9124	-0.00416	15.9124	-0.00336	15.9124	-0.00689	15.9124	-0.0028	15.9124	-0.00088908
15.9122	-0.00396	15.9122	-0.00415	15.9122	-0.00335	15.9122	-0.00702	15.9122	-0.00298	15.9122	-0.00111
15.9118	-0.00397	15.9118	-0.00409	15.9118	-0.00328	15.9118	-0.00707	15.9118	-0.00322	15.9118	-0.00117
15.9115	-0.00399	15.9115	-0.00411	15.9115	-0.00326	15.9115	-0.00705	15.9115	-0.00334	15.9115	-0.00127
15.9112	-0.00397	15.9112	-0.00418	15.9112	-0.00322	15.9112	-0.00689	15.9112	-0.00343	15.9112	-0.0008994
15.9109	-0.00398	15.9109	-0.00414	15.9109	-0.00324	15.9109	-0.00683	15.9109	-0.0035	15.9109	-0.000534661
15.9106	-0.00398	15.9106	-0.00413	15.9106	-0.00331	15.9106	-0.00681	15.9106	-0.00325	15.9106	-0.00094575
15.9103	-0.00397	15.9103	-0.00412	15.9103	-0.00339	15.9103	-0.00679	15.9103	-0.0033	15.9103	-0.000826072
15.91	-0.00398	15.91	-0.0041	15.91	-0.00348	15.91	-0.00692	15.91	-0.00357	15.91	-0.000538282
15.9097	-0.00398	15.9097	-0.00415	15.9097	-0.00355	15.9097	-0.00686	15.9097	-0.00355	15.9097	-0.000420867
15.9094	-0.00397	15.9094	-0.00416	15.9094	-0.00358	15.9094	-0.00682	15.9094	-0.00342	15.9094	-0.00055841
15.9091	-0.00398	15.9091	-0.00412	15.9091	-0.00352	15.9091	-0.00708	15.9091	-0.00349	15.9091	-0.000529591
15.9088	-0.00398	15.9088	-0.0041	15.9088	-0.00357	15.9088	-0.00714	15.9088	-0.00394	15.9088	-0.00072459
15.9085	-0.00401	15.9085	-0.00409	15.9085	-0.00358	15.9085	-0.00719	15.9085	-0.00399	15.9085	-0.000816989
15.9082	-0.00401	15.9082	-0.00403	15.9082	-0.00362	15.9082	-0.00728	15.9082	-0.00396	15.9082	-0.000709622
15.9079	-0.00399	15.9079	-0.00406	15.9079	-0.00367	15.9079	-0.00731	15.9079	-0.0039	15.9079	-0.000648304
15.9076	-0.004	15.9076	-0.00418	15.9076	-0.00344	15.9076	-0.00711	15.9076	-0.00385	15.9076	-0.000658142
15.9073	-0.00399	15.9073	-0.0042	15.9073	-0.00325	15.9073	-0.00724	15.9073	-0.00388	15.9073	-0.00111
15.907	-0.00399	15.907	-0.00419	15.907	-0.00329	15.907	-0.00705	15.907	-0.00407	15.907	-0.00141
15.9067	-0.00401	15.9067	-0.00418	15.9067	-0.00331	15.9067	-0.00673	15.9067	-0.00409	15.9067	-0.00123
15.9063	-0.00401	15.9063	-0.00418	15.9063	-0.00339	15.9063	-0.00685	15.9063	-0.00393	15.9063	-0.000833284
15.9061	-0.00399	15.9061	-0.00415	15.9061	-0.00345	15.9061	-0.00691	15.9061	-0.00351	15.9061	-0.000660194
15.9057	-0.00399	15.9057	-0.00415	15.9057	-0.00354	15.9057	-0.00695	15.9057	-0.00346	15.9057	-0.000958907
15.9054	-0.00399	15.9054	-0.00418	15.9054	-0.00361	15.9054	-0.00696	15.9054	-0.00372	15.9054	-0.00077429
15.9051	-0.00399	15.9051	-0.00422	15.9051	-0.00367	15.9051	-0.00706	15.9051	-0.00368	15.9051	-0.000509072
15.9048	-0.00396	15.9048	-0.00423	15.9048	-0.00366	15.9048	-0.0072	15.9048	-0.00367	15.9048	-0.000690098
15.9045	-0.00394	15.9045	-0.00419	15.9045	-0.00363	15.9045	-0.00726	15.9045	-0.00383	15.9045	-0.000665897
15.9042	-0.00396	15.9042	-0.00418	15.9042	-0.00361	15.9042	-0.00717	15.9042	-0.00393	15.9042	-0.000669578
15.9039	-0.00398	15.9039	-0.00421	15.9039	-0.0036	15.9039	-0.0071	15.9039	-0.00391	15.9039	-0.000963072
15.9036	-0.00397	15.9036	-0.00422	15.9036	-0.00356	15.9036	-0.00703	15.9036	-0.00396	15.9036	-0.00114
15.9033	-0.00399	15.9033	-0.00425	15.9033	-0.00355	15.9033	-0.00731	15.9033	-0.00398	15.9033	-0.00111
15.903	-0.00401	15.903	-0.0043	15.903	-0.00359	15.903	-0.00734	15.903	-0.00363	15.903	-0.0013
15.9027	-0.00404	15.9027	-0.00438	15.9027	-0.00361	15.9027	-0.00727	15.9027	-0.00378	15.9027	-0.00123
15.9024	-0.00406	15.9024	-0.00428	15.9024	-0.0035	15.9024	-0.0075	15.9024	-0.00402	15.9024	-0.000866538
15.9021	-0.00406	15.9021	-0.00425	15.9021	-0.00354	15.9021	-0.00764	15.9021	-0.00398	15.9021	-0.000518517
15.9018	-0.00404	15.9018	-0.00431	15.9018	-0.00359	15.9018	-0.00758	15.9018	-0.00377	15.9018	-0.000557384
15.9015	-0.00404	15.9015	-0.00426	15.9015	-0.00353	15.9015	-0.00741	15.9015	-0.00365	15.9015	-0.000586413
15.9012	-0.00406	15.9012	-0.00425	15.9012	-0.00347	15.9012	-0.00711	15.9012	-0.00358	15.9012	-0.000712429
15.9009	-0.00406	15.9009	-0.00422	15.9009	-0.00347	15.9009	-0.00692	15.9009	-0.00387	15.9009	-0.000644894
15.9006	-0.00407	15.9006	-0.00425	15.9006	-0.00353	15.9006	-0.00679	15.9006	-0.00423	15.9006	-0.000431428
15.9002	-0.00408	15.9002	-0.00426	15.9002	-0.00356	15.9002	-0.00685	15.9002	-0.00449	15.9002	-0.000310784
15.9	-0.00407	15.9	-0.0042	15.9	-0.00358	15.9	-0.00711	15.9	-0.00433	15.9	-7.4686e-05
15.8996	-0.00404	15.8996	-0.00418	15.8996	-0.00367	15.8996	-0.00723	15.8996	-0.00387	15.8996	-0.000235163
15.8993	-0.00406	15.8993	-0.00414	15.8993	-0.00365	15.8993	-0.00702	15.8993	-0.00387	15.8993	-0.000643868
15.899	-0.00408	15.899	-0.00408	15.899	-0.00365	15.899	-0.00698	15.899	-0.00392	15.899	-0.000959994
15.8987	-0.00409	15.8987	-0.00411	15.8987	-0.00367	15.8987	-0.00719	15.8987	-0.00416	15.8987	-0.000594048
15.8984	-0.00408	15.8984	-0.00416	15.8984	-0.00364	15.8984	-0.00727	15.8984	-0.00447	15.8984	-0.000425665
15.8981	-0.00406	15.8981	-0.0042	15.8981	-0.00365	15.8981	-0.00741	15.8981	-0.00452	15.8981	-0.000407589
15.8978	-0.00405	15.8978	-0.00417	15.8978	-0.00372	15.8978	-0.00755	15.8978	-0.00431	15.8978	-0.00030843
15.8975	-0.00407	15.8975	-0.00416	15.8975	-0.00377	15.8975	-0.0076	15.8975	-0.00427	15.8975	-0.000487164
15.8972	-0.00408	15.8972	-0.00423	15.8972	-0.00379	15.8972	-0.00757	15.8972	-0.00423	15.8972	-0.000691758
15.8969	-0.00409	15.8969	-0.00424	15.8969	-0.00369	15.8969	-0.00752	15.8969	-0.00404	15.8969	-0.00088057
15.8966	-0.00409	15.8966	-0.00423	15.8966	-0.00366	15.8966	-0.00766	15.8966	-0.00383	15.8966	-0.000985221
15.8963	-0.00411	15.8963	-0.00424	15.8963	-0.00359	15.8963	-0.00768	15.8963	-0.00404	15.8963	-0.00109
15.896	-0.00411	15.896	-0.00425	15.896	-0.00353	15.896	-0.00778	15.896	-0.00427	15.896	-0.00111
15.8957	-0.00409	15.8957	-0.00426	15.8957	-0.00349	15.8957	-0.00771	15.8957	-0.00441	15.8957	-0.000811044
15.8954	-0.00411	15.8954	-0.00431	15.8954	-0.00359	15.8954	-0.00749	15.8954	-0.00441	15.8954	-0.000831896
15.8951	-0.00411	15.8951	-0.00425	15.8951	-0.00354	15.8951	-0.00757	15.8951	-0.0042	15.8951	-0.00123
15.8948	-0.00409	15.8948	-0.00415	15.8948	-0.00344	15.8948	-0.0076	15.8948	-0.00416	15.8948	-0.0013
15.8945	-0.00409	15.8945	-0.00412	15.8945	-0.00341	15.8945	-0.00763	15.8945	-0.00421	15.8945	-0.0011
15.8941	-0.00408	15.8941	-0.00416	15.8941	-0.00349	15.8941	-0.00786	15.8941	-0.00431	15.8941	-0.00112
15.8939	-0.00406	15.8939	-0.00427	15.8939	-0.00351	15.8939	-0.00793	15.8939	-0.00414	15.8939	-0.000931025
15.8935	-0.00405	15.8935	-0.00427	15.8935	-0.00356	15.8935	-0.00754	15.8935	-0.00389	15.8935	-0.000809385
15.8932	-0.00406	15.8932	-0.00426	15.8932	-0.00368	15.8932	-0.00739	15.8932	-0.00363	15.8932	-0.00116
15.8929	-0.00409	15.8929	-0.00426	15.8929	-0.0037	15.8929	-0.00753	15.8929	-0.00359	15.8929	-0.00161
15.8926	-0.0041	15.8926	-0.00425	15.8926	-0.00365	15.8926	-0.00751	15.8926	-0.00387	15.8926	-0.00177
15.8923	-0.00412	15.8923	-0.00426	15.8923	-0.00361	15.8923	-0.0075	15.8923	-0.00413	15.8923	-0.00164
15.892	-0.00413	15.892	-0.00426	15.892	-0.00354	15.892	-0.00738	15.892	-0.00411	15.892	-0.000996567
15.8917	-0.00415	15.8917	-0.0042	15.8917	-0.0036	15.8917	-0.00733	15.8917	-0.00418	15.8917	-0.000506144
15.8914	-0.00416	15.8914	-0.00416	15.8914	-0.00362	15.8914	-0.00752	15.8914	-0.00423	15.8914	-0.000233714
15.8911	-0.00419	15.8911	-0.00418	15.8911	-0.00359	15.8911	-0.00767	15.8911	-0.00436	15.8911	-0.000566798
15.8908	-0.00418	15.8908	-0.00416	15.8908	-0.00366	15.8908	-0.00746	15.8908	-0.00434	15.8908	-0.00121
15.8905	-0.00412	15.8905	-0.00415	15.8905	-0.00366	15.8905	-0.0074	15.8905	-0.00446	15.8905	-0.00153
15.8902	-0.00412	15.8902	-0.00419	15.8902	-0.00356	15.8902	-0.00754	15.8902	-0.00467	15.8902	-0.00141
15.8899	-0.00414	15.8899	-0.00423	15.8899	-0.00347	15.8899	-0.00761	15.8899	-0.00428	15.8899	-0.00117
15.8896	-0.00415	15.8896	-0.00427	15.8896	-0.00349	15.8896	-0.00752	15.8896	-0.00394	15.8896	-0.00141
15.8893	-0.00414	15.8893	-0.00425	15.8893	-0.00352	15.8893	-0.00741	15.8893	-0.00409	15.8893	-0.00135
15.889	-0.00414	15.889	-0.00421	15.889	-0.00362	15.889	-0.00731	15.889	-0.00412	15.889	-0.00119
15.8887	-0.00414	15.8887	-0.00422	15.8887	-0.00372	15.8887	-0.00735	15.8887	-0.00408	15.8887	-0.00123
15.8884	-0.00414	15.8884	-0.00421	15.8884	-0.0037	15.8884	-0.00748	15.8884	-0.00395	15.8884	-0.00118
15.888	-0.00412	15.888	-0.0042	15.888	-0.00361	15.888	-0.0076	15.888	-0.00379	15.888	-0.00122
15.8878	-0.00413	15.8878	-0.00426	15.8878	-0.0036	15.8878	-0.00762	15.8878	-0.00395	15.8878	-0.00115
15.8874	-0.00415	15.8874	-0.00423	15.8874	-0.00364	15.8874	-0.00766	15.8874	-0.00401	15.8874	-0.00115
15.8871	-0.00415	15.8871	-0.00421	15.8871	-0.00382	15.8871	-0.00739	15.8871	-0.00416	15.8871	-0.00113
15.8868	-0.00414	15.8868	-0.00424	15.8868	-0.00389	15.8868	-0.00734	15.8868	-0.0043	15.8868	-0.00131
15.8865	-0.00416	15.8865	-0.00425	15.8865	-0.00386	15.8865	-0.00735	15.8865	-0.00411	15.8865	-0.00139
15.8862	-0.00413	15.8862	-0.00428	15.8862	-0.0038	15.8862	-0.00743	15.8862	-0.00371	15.8862	-0.0015
15.8859	-0.00414	15.8859	-0.00435	15.8859	-0.00373	15.8859	-0.00753	15.8859	-0.00366	15.8859	-0.00139
15.8856	-0.00417	15.8856	-0.00436	15.8856	-0.0037	15.8856	-0.00763	15.8856	-0.0039	15.8856	-0.00116
15.8853	-0.00415	15.8853	-0.00436	15.8853	-0.00369	15.8853	-0.00753	15.8853	-0.00393	15.8853	-0.000964128
15.885	-0.00414	15.885	-0.00433	15.885	-0.00375	15.885	-0.00756	15.885	-0.00396	15.885	-0.000929908
15.8847	-0.00413	15.8847	-0.00432	15.8847	-0.00375	15.8847	-0.00769	15.8847	-0.00414	15.8847	-0.000997412
15.8844	-0.00416	15.8844	-0.00434	15.8844	-0.00375	15.8844	-0.00773	15.8844	-0.00426	15.8844	-0.000932865
15.8841	-0.00418	15.8841	-0.00432	15.8841	-0.00379	15.8841	-0.00771	15.8841	-0.00415	15.8841	-0.000966844
15.8838	-0.0042	15.8838	-0.00436	15.8838	-0.0039	15.8838	-0.00764	15.8838	-0.00415	15.8838	-0.000957911
15.8835	-0.0042	15.8835	-0.00437	15.8835	-0.0039	15.8835	-0.00763	15.8835	-0.0042	15.8835	-0.00101
15.8832	-0.00419	15.8832	-0.00433	15.8832	-0.00384	15.8832	-0.00749	15.8832	-0.00429	15.8832	-0.000866719
15.8829	-0.00417	15.8829	-0.00436	15.8829	-0.00383	15.8829	-0.00741	15.8829	-0.00394	15.8829	-0.000915031
15.8826	-0.00418	15.8826	-0.00436	15.8826	-0.00393	15.8826	-0.0076	15.8826	-0.0036	15.8826	-0.00102
15.8823	-0.00416	15.8823	-0.0044	15.8823	-0.00401	15.8823	-0.0079	15.8823	-0.00368	15.8823	-0.00117
15.8819	-0.00415	15.8819	-0.00443	15.8819	-0.00394	15.8819	-0.00774	15.8819	-0.00362	15.8819	-0.00132
15.8817	-0.00415	15.8817	-0.00445	15.8817	-0.00387	15.8817	-0.00751	15.8817	-0.00383	15.8817	-0.00141
15.8813	-0.00416	15.8813	-0.00443	15.8813	-0.00381	15.8813	-0.00734	15.8813	-0.00381	15.8813	-0.00145
15.881	-0.00419	15.881	-0.00447	15.881	-0.00389	15.881	-0.00744	15.881	-0.00388	15.881	-0.00132
15.8807	-0.0042	15.8807	-0.00444	15.8807	-0.00384	15.8807	-0.0077	15.8807	-0.00391	15.8807	-0.00115
15.8804	-0.00419	15.8804	-0.00439	15.8804	-0.00375	15.8804	-0.00778	15.8804	-0.00416	15.8804	-0.00133
15.8801	-0.00419	15.8801	-0.00436	15.8801	-0.00377	15.8801	-0.00762	15.8801	-0.00433	15.8801	-0.00141
15.8798	-0.0042	15.8798	-0.00437	15.8798	-0.00384	15.8798	-0.00749	15.8798	-0.00417	15.8798	-0.00132
15.8795	-0.00422	15.8795	-0.00443	15.8795	-0.00387	15.8795	-0.00752	15.8795	-0.00423	15.8795	-0.000933559
15.8792	-0.00423	15.8792	-0.00444	15.8792	-0.00379	15.8792	-0.00753	15.8792	-0.00433	15.8792	-0.000849821
15.8789	-0.00424	15.8789	-0.00447	15.8789	-0.00377	15.8789	-0.00777	15.8789	-0.00441	15.8789	-0.00101
15.8786	-0.00424	15.8786	-0.00445	15.8786	-0.00382	15.8786	-0.00786	15.8786	-0.00431	15.8786	-0.00101
15.8783	-0.00424	15.8783	-0.00437	15.8783	-0.00386	15.8783	-0.00773	15.8783	-0.00422	15.8783	-0.0012
15.878	-0.00423	15.878	-0.00433	15.878	-0.0039	15.878	-0.00766	15.878	-0.00426	15.878	-0.00114
15.8777	-0.0042	15.8777	-0.00432	15.8777	-0.00392	15.8777	-0.00778	15.8777	-0.00402	15.8777	-0.00107
15.8774	-0.0042	15.8774	-0.0043	15.8774	-0.00386	15.8774	-0.00783	15.8774	-0.00379	15.8774	-0.001
15.8771	-0.0042	15.8771	-0.00433	15.8771	-0.00381	15.8771	-0.00807	15.8771	-0.00383	15.8771	-0.000956282
15.8768	-0.00419	15.8768	-0.00429	15.8768	-0.00378	15.8768	-0.00814	15.8768	-0.00386	15.8768	-0.00119
15.8765	-0.00418	15.8765	-0.00425	15.8765	-0.00379	15.8765	-0.00807	15.8765	-0.00397	15.8765	-0.00132
15.8762	-0.00418	15.8762	-0.00433	15.8762	-0.0038	15.8762	-0.00791	15.8762	-0.00403	15.8762	-0.00132
15.8758	-0.00421	15.8758	-0.00441	15.8758	-0.00373	15.8758	-0.00792	15.8758	-0.00433	15.8758	-0.00137
15.8756	-0.00424	15.8756	-0.00442	15.8756	-0.00357	15.8756	-0.00784	15.8756	-0.00464	15.8756	-0.00111
15.8752	-0.00425	15.8752	-0.00439	15.8752	-0.00364	15.8752	-0.00757	15.8752	-0.00455	15.8752	-0.0012
15.8749	-0.00424	15.8749	-0.00444	15.8749	-0.00376	15.8749	-0.00758	15.8749	-0.00451	15.8749	-0.00108
15.8746	-0.00425	15.8746	-0.00453	15.8746	-0.00375	15.8746	-0.00749	15.8746	-0.00431	15.8746	-0.00065449
15.8743	-0.00423	15.8743	-0.00451	15.8743	-0.00375	15.8743	-0.00742	15.8743	-0.00419	15.8743	-0.000740704
15.874	-0.00423	15.874	-0.00447	15.874	-0.00376	15.874	-0.00768	15.874	-0.00425	15.874	-0.000990683
15.8737	-0.00424	15.8737	-0.00449	15.8737	-0.00388	15.8737	-0.00793	15.8737	-0.00422	15.8737	-0.00104
15.8734	-0.00426	15.8734	-0.00449	15.8734	-0.00397	15.8734	-0.00792	15.8734	-0.00398	15.8734	-0.00132
15.8731	-0.0043	15.8731	-0.00453	15.8731	-0.00392	15.8731	-0.00791	15.8731	-0.00383	15.8731	-0.00119
15.8728	-0.00432	15.8728	-0.00448	15.8728	-0.00382	15.8728	-0.00801	15.8728	-0.00356	15.8728	-0.00116
15.8725	-0.00433	15.8725	-0.00445	15.8725	-0.00388	15.8725	-0.00803	15.8725	-0.0035	15.8725	-0.0017
15.8722	-0.00432	15.8722	-0.00444	15.8722	-0.00393	15.8722	-0.00799	15.8722	-0.00417	15.8722	-0.00211
15.8719	-0.00431	15.8719	-0.00442	15.8719	-0.00389	15.8719	-0.00793	15.8719	-0.00449	15.8719	-0.00182
15.8716	-0.0043	15.8716	-0.00451	15.8716	-0.00382	15.8716	-0.00782	15.8716	-0.00443	15.8716	-0.00128
15.8713	-0.00429	15.8713	-0.00458	15.8713	-0.00389	15.8713	-0.00781	15.8713	-0.00448	15.8713	-0.00128
15.871	-0.00432	15.871	-0.00458	15.871	-0.00392	15.871	-0.00797	15.871	-0.00438	15.871	-0.00152
15.8707	-0.0043	15.8707	-0.00453	15.8707	-0.00394	15.8707	-0.00796	15.8707	-0.00416	15.8707	-0.00146
15.8704	-0.00425	15.8704	-0.0045	15.8704	-0.00388	15.8704	-0.00783	15.8704	-0.00406	15.8704	-0.00143
15.8701	-0.00426	15.8701	-0.00445	15.8701	-0.00383	15.8701	-0.00799	15.8701	-0.00402	15.8701	-0.00134
15.8697	-0.00427	15.8697	-0.0044	15.8697	-0.00382	15.8697	-0.00803	15.8697	-0.0039	15.8697	-0.00119
15.8695	-0.00428	15.8695	-0.00437	15.8695	-0.00375	15.8695	-0.008	15.8695	-0.00367	15.8695	-0.00127
15.8691	-0.0043	15.8691	-0.00441	15.8691	-0.00369	15.8691	-0.00813	15.8691	-0.00378	15.8691	-0.00155
15.8688	-0.0043	15.8688	-0.00445	15.8688	-0.00376	15.8688	-0.00822	15.8688	-0.00393	15.8688	-0.00158
15.8685	-0.00429	15.8685	-0.00446	15.8685	-0.00374	15.8685	-0.00825	15.8685	-0.00427	15.8685	-0.00175
15.8682	-0.0043	15.8682	-0.00451	15.8682	-0.00378	15.8682	-0.00813	15.8682	-0.0046	15.8682	-0.0015
15.8679	-0.0043	15.8679	-0.00456	15.8679	-0.00387	15.8679	-0.00808	15.8679	-0.0046	15.8679	-0.00114
15.8676	-0.00431	15.8676	-0.00448	15.8676	-0.00383	15.8676	-0.00817	15.8676	-0.00445	15.8676	-0.00118
15.8673	-0.0043	15.8673	-0.00443	15.8673	-0.00383	15.8673	-0.00809	15.8673	-0.00415	15.8673	-0.00136
15.867	-0.00429	15.867	-0.00448	15.867	-0.00387	15.867	-0.00793	15.867	-0.0043	15.867	-0.00138
15.8667	-0.00429	15.8667	-0.00457	15.8667	-0.00391	15.8667	-0.00767	15.8667	-0.00441	15.8667	-0.00125
15.8664	-0.0043	15.8664	-0.00459	15.8664	-0.00392	15.8664	-0.00741	15.8664	-0.00435	15.8664	-0.00118
15.8661	-0.00431	15.8661	-0.00449	15.8661	-0.00388	15.8661	-0.00743	15.8661	-0.00426	15.8661	-0.00134
15.8658	-0.0043	15.8658	-0.00446	15.8658	-0.00389	15.8658	-0.0076	15.8658	-0.00432	15.8658	-0.00165
15.8655	-0.00428	15.8655	-0.0045	15.8655	-0.00396	15.8655	-0.00811	15.8655	-0.00417	15.8655	-0.00188
15.8652	-0.00431	15.8652	-0.0045	15.8652	-0.00403	15.8652	-0.0083	15.8652	-0.0039	15.8652	-0.00163
15.8649	-0.00433	15.8649	-0.00446	15.8649	-0.00395	15.8649	-0.00823	15.8649	-0.00405	15.8649	-0.00128
15.8646	-0.00431	15.8646	-0.00441	15.8646	-0.00386	15.8646	-0.00811	15.8646	-0.00412	15.8646	-0.0014
15.8643	-0.0043	15.8643	-0.00449	15.8643	-0.0039	15.8643	-0.00807	15.8643	-0.00416	15.8643	-0.00137
15.864	-0.00429	15.864	-0.00449	15.864	-0.00389	15.864	-0.00804	15.864	-0.00441	15.864	-0.00109
15.8636	-0.00428	15.8636	-0.00447	15.8636	-0.0039	15.8636	-0.008	15.8636	-0.00456	15.8636	-0.000644261
15.8634	-0.00429	15.8634	-0.0045	15.8634	-0.00378	15.8634	-0.0082	15.8634	-0.00442	15.8634	-0.000742635
15.863	-0.0043	15.863	-0.00445	15.863	-0.00375	15.863	-0.00834	15.863	-0.00415	15.863	-0.000857002
15.8627	-0.00429	15.8627	-0.00446	15.8627	-0.00381	15.8627	-0.00837	15.8627	-0.00443	15.8627	-0.00111
15.8624	-0.00429	15.8624	-0.00451	15.8624	-0.00394	15.8624	-0.00814	15.8624	-0.0044	15.8624	-0.00132
15.8621	-0.00432	15.8621	-0.00453	15.8621	-0.00404	15.8621	-0.00807	15.8621	-0.00456	15.8621	-0.00127
15.8618	-0.00432	15.8618	-0.00452	15.8618	-0.0041	15.8618	-0.00815	15.8618	-0.00464	15.8618	-0.00117
15.8615	-0.00432	15.8615	-0.00451	15.8615	-0.00409	15.8615	-0.00822	15.8615	-0.00449	15.8615	-0.000555271
15.8612	-0.00433	15.8612	-0.0045	15.8612	-0.00407	15.8612	-0.00816	15.8612	-0.00464	15.8612	-0.000480646
15.8609	-0.00433	15.8609	-0.00449	15.8609	-0.00395	15.8609	-0.00817	15.8609	-0.00449	15.8609	-0.00096452
15.8606	-0.00432	15.8606	-0.00451	15.8606	-0.00388	15.8606	-0.00808	15.8606	-0.00422	15.8606	-0.00157
15.8603	-0.00433	15.8603	-0.0046	15.8603	-0.00393	15.8603	-0.00802	15.8603	-0.00434	15.8603	-0.00166
15.86	-0.00438	15.86	-0.00463	15.86	-0.00391	15.86	-0.00825	15.86	-0.00454	15.86	-0.00165
15.8597	-0.00437	15.8597	-0.00461	15.8597	-0.00377	15.8597	-0.0085	15.8597	-0.0047	15.8597	-0.00166
15.8594	-0.00437	15.8594	-0.00465	15.8594	-0.00369	15.8594	-0.00838	15.8594	-0.00473	15.8594	-0.00159
15.8591	-0.00436	15.8591	-0.00473	15.8591	-0.00378	15.8591	-0.00831	15.8591	-0.00477	15.8591	-0.00137
15.8588	-0.00432	15.8588	-0.00466	15.8588	-0.00384	15.8588	-0.00858	15.8588	-0.00438	15.8588	-0.0013
15.8585	-0.0043	15.8585	-0.00457	15.8585	-0.00385	15.8585	-0.00864	15.8585	-0.00415	15.8585	-0.00165
15.8582	-0.00433	15.8582	-0.00459	15.8582	-0.00382	15.8582	-0.00843	15.8582	-0.00423	15.8582	-0.00174
15.8579	-0.00436	15.8579	-0.00459	15.8579	-0.00387	15.8579	-0.00816	15.8579	-0.00431	15.8579	-0.0018
15.8575	-0.00435	15.8575	-0.00459	15.8575	-0.00392	15.8575	-0.00815	15.8575	-0.00434	15.8575	-0.00177
15.8573	-0.00434	15.8573	-0.00456	15.8573	-0.00392	15.8573	-0.00813	15.8573	-0.00454	15.8573	-0.0019
15.8569	-0.00434	15.8569	-0.00457	15.8569	-0.00388	15.8569	-0.00807	15.8569	-0.00467	15.8569	-0.00188
15.8566	-0.00431	15.8566	-0.0046	15.8566	-0.00391	15.8566	-0.00811	15.8566	-0.00441	15.8566	-0.00194
15.8563	-0.00428	15.8563	-0.00465	15.8563	-0.004	15.8563	-0.00812	15.8563	-0.00446	15.8563	-0.00196
15.856	-0.00431	15.856	-0.00463	15.856	-0.00403	15.856	-0.00809	15.856	-0.00468	15.856	-0.00209
15.8557	-0.00432	15.8557	-0.00461	15.8557	-0.00406	15.8557	-0.00826	15.8557	-0.00474	15.8557	-0.00193
15.8554	-0.00431	15.8554	-0.00454	15.8554	-0.00404	15.8554	-0.00827	15.8554	-0.00482	15.8554	-0.00161
15.8551	-0.0043	15.8551	-0.00461	15.8551	-0.00408	15.8551	-0.00814	15.8551	-0.00518	15.8551	-0.00147
15.8548	-0.00433	15.8548	-0.00462	15.8548	-0.00409	15.8548	-0.00816	15.8548	-0.00527	15.8548	-0.00148
15.8545	-0.00435	15.8545	-0.00458	15.8545	-0.00403	15.8545	-0.00828	15.8545	-0.00515	15.8545	-0.00143
15.8542	-0.00433	15.8542	-0.00459	15.8542	-0.004	15.8542	-0.00833	15.8542	-0.0049	15.8542	-0.00128
15.8539	-0.00432	15.8539	-0.00465	15.8539	-0.004	15.8539	-0.00846	15.8539	-0.00453	15.8539	-0.00099364
15.8536	-0.00434	15.8536	-0.00466	15.8536	-0.00401	15.8536	-0.00846	15.8536	-0.0042	15.8536	-0.000890739
15.8533	-0.00436	15.8533	-0.00461	15.8533	-0.00405	15.8533	-0.00832	15.8533	-0.0041	15.8533	-0.00111
15.853	-0.00437	15.853	-0.00465	15.853	-0.00405	15.853	-0.00832	15.853	-0.00434	15.853	-0.00151
15.8527	-0.00436	15.8527	-0.00466	15.8527	-0.00405	15.8527	-0.00827	15.8527	-0.00442	15.8527	-0.00159
15.8524	-0.00433	15.8524	-0.0046	15.8524	-0.00412	15.8524	-0.00838	15.8524	-0.00449	15.8524	-0.00132
15.8521	-0.0043	15.8521	-0.00456	15.8521	-0.00406	15.8521	-0.0083	15.8521	-0.00438	15.8521	-0.00155
15.8518	-0.00431	15.8518	-0.0046	15.8518	-0.00408	15.8518	-0.00844	15.8518	-0.00448	15.8518	-0.00155
15.8514	-0.00437	15.8514	-0.00464	15.8514	-0.00409	15.8514	-0.00853	15.8514	-0.00446	15.8514	-0.00115
15.8512	-0.00439	15.8512	-0.00469	15.8512	-0.0041	15.8512	-0.00846	15.8512	-0.00445	15.8512	-0.00104
15.8508	-0.00438	15.8508	-0.00468	15.8508	-0.00409	15.8508	-0.0083	15.8508	-0.00459	15.8508	-0.000943608
15.8505	-0.00438	15.8505	-0.00466	15.8505	-0.00408	15.8505	-0.00814	15.8505	-0.00449	15.8505	-0.000698306
15.8502	-0.00437	15.8502	-0.00465	15.8502	-0.00407	15.8502	-0.00814	15.8502	-0.00442	15.8502	-0.000597669
15.8499	-0.00438	15.8499	-0.00465	15.8499	-0.00406	15.8499	-0.00808	15.8499	-0.00462	15.8499	-0.000937754
15.8496	-0.00439	15.8496	-0.00463	15.8496	-0.00407	15.8496	-0.00805	15.8496	-0.00495	15.8496	-0.00108
15.8493	-0.00436	15.8493	-0.00456	15.8493	-0.00415	15.8493	-0.00792	15.8493	-0.00503	15.8493	-0.00115
15.849	-0.00433	15.849	-0.00454	15.849	-0.00419	15.849	-0.00783	15.849	-0.0048	15.849	-0.00154
15.8487	-0.00437	15.8487	-0.00458	15.8487	-0.00425	15.8487	-0.00783	15.8487	-0.00485	15.8487	-0.00172
15.8484	-0.0044	15.8484	-0.00457	15.8484	-0.00423	15.8484	-0.00807	15.8484	-0.00492	15.8484	-0.00147
15.8481	-0.0044	15.8481	-0.00461	15.8481	-0.00411	15.8481	-0.00825	15.8481	-0.00487	15.8481	-0.00129
15.8478	-0.00439	15.8478	-0.00469	15.8478	-0.00402	15.8478	-0.00829	15.8478	-0.00473	15.8478	-0.0013
15.8475	-0.0044	15.8475	-0.00467	15.8475	-0.00403	15.8475	-0.00813	15.8475	-0.00458	15.8475	-0.00163
15.8472	-0.00442	15.8472	-0.00468	15.8472	-0.00398	15.8472	-0.00815	15.8472	-0.00441	15.8472	-0.00199
15.8469	-0.00441	15.8469	-0.00469	15.8469	-0.00395	15.8469	-0.00812	15.8469	-0.00441	15.8469	-0.0024
15.8466	-0.00438	15.8466	-0.00459	15.8466	-0.00397	15.8466	-0.00787	15.8466	-0.00431	15.8466	-0.0023
15.8463	-0.00436	15.8463	-0.00449	15.8463	-0.00408	15.8463	-0.008	15.8463	-0.00426	15.8463	-0.00208
15.846	-0.00434	15.846	-0.0045	15.846	-0.00406	15.846	-0.00826	15.846	-0.00421	15.846	-0.00155
15.8457	-0.00436	15.8457	-0.00456	15.8457	-0.004	15.8457	-0.00835	15.8457	-0.00443	15.8457	-0.00139
15.8453	-0.00436	15.8453	-0.00466	15.8453	-0.00397	15.8453	-0.00838	15.8453	-0.00457	15.8453	-0.0013
15.8451	-0.00435	15.8451	-0.00471	15.8451	-0.00391	15.8451	-0.0085	15.8451	-0.00456	15.8451	-0.00176
15.8447	-0.00435	15.8447	-0.0047	15.8447	-0.00389	15.8447	-0.00837	15.8447	-0.00474	15.8447	-0.00187
15.8444	-0.00436	15.8444	-0.00475	15.8444	-0.0039	15.8444	-0.0084	15.8444	-0.00473	15.8444	-0.0019
15.8441	-0.00436	15.8441	-0.00471	15.8441	-0.00391	15.8441	-0.00847	15.8441	-0.00485	15.8441	-0.00213
15.8438	-0.00437	15.8438	-0.00467	15.8438	-0.00391	15.8438	-0.00846	15.8438	-0.00518	15.8438	-0.00201
15.8435	-0.00437	15.8435	-0.00465	15.8435	-0.00399	15.8435	-0.00832	15.8435	-0.0052	15.8435	-0.00179
15.8432	-0.00439	15.8432	-0.00465	15.8432	-0.00403	15.8432	-0.00831	15.8432	-0.00514	15.8432	-0.00163
15.8429	-0.00442	15.8429	-0.00461	15.8429	-0.00404	15.8429	-0.0082	15.8429	-0.0051	15.8429	-0.00165
15.8426	-0.00443	15.8426	-0.00463	15.8426	-0.00409	15.8426	-0.00825	15.8426	-0.00544	15.8426	-0.00152
15.8423	-0.00442	15.8423	-0.00466	15.8423	-0.00413	15.8423	-0.0084	15.8423	-0.00537	15.8423	-0.00176
15.842	-0.00441	15.842	-0.00467	15.842	-0.00413	15.842	-0.00845	15.842	-0.00509	15.842	-0.00203
15.8417	-0.00439	15.8417	-0.00465	15.8417	-0.00417	15.8417	-0.00848	15.8417	-0.00506	15.8417	-0.00205
15.8414	-0.00436	15.8414	-0.00464	15.8414	-0.00421	15.8414	-0.00849	15.8414	-0.00496	15.8414	-0.00196
15.8411	-0.00437	15.8411	-0.00465	15.8411	-0.00427	15.8411	-0.0085	15.8411	-0.00488	15.8411	-0.0019
15.8408	-0.00439	15.8408	-0.00464	15.8408	-0.00423	15.8408	-0.00843	15.8408	-0.00483	15.8408	-0.00203
15.8405	-0.00443	15.8405	-0.00468	15.8405	-0.00415	15.8405	-0.00831	15.8405	-0.00456	15.8405	-0.00217
15.8402	-0.00445	15.8402	-0.00468	15.8402	-0.00404	15.8402	-0.00827	15.8402	-0.00439	15.8402	-0.00199
15.8399	-0.00443	15.8399	-0.00465	15.8399	-0.00404	15.8399	-0.00834	15.8399	-0.00465	15.8399	-0.0019
15.8396	-0.00443	15.8396	-0.00468	15.8396	-0.00404	15.8396	-0.00831	15.8396	-0.00485	15.8396	-0.00211
15.8392	-0.00443	15.8392	-0.00466	15.8392	-0.00411	15.8392	-0.00847	15.8392	-0.0052	15.8392	-0.00182
15.839	-0.00441	15.839	-0.00462	15.839	-0.00412	15.839	-0.00853	15.839	-0.00528	15.839	-0.00157
15.8386	-0.00441	15.8386	-0.00469	15.8386	-0.00407	15.8386	-0.00863	15.8386	-0.0051	15.8386	-0.0017
15.8383	-0.0044	15.8383	-0.00472	15.8383	-0.004	15.8383	-0.00852	15.8383	-0.00501	15.8383	-0.00184
15.838	-0.0044	15.838	-0.00477	15.838	-0.00391	15.838	-0.00854	15.838	-0.00504	15.838	-0.00138
15.8377	-0.00437	15.8377	-0.00481	15.8377	-0.00384	15.8377	-0.00863	15.8377	-0.00481	15.8377	-0.00105
15.8374	-0.00437	15.8374	-0.00478	15.8374	-0.00386	15.8374	-0.00864	15.8374	-0.00494	15.8374	-0.00146
15.8371	-0.00437	15.8371	-0.00472	15.8371	-0.00379	15.8371	-0.00842	15.8371	-0.00504	15.8371	-0.00157
15.8368	-0.00439	15.8368	-0.00468	15.8368	-0.0038	15.8368	-0.00849	15.8368	-0.00485	15.8368	-0.00127
15.8365	-0.0044	15.8365	-0.00461	15.8365	-0.00382	15.8365	-0.00882	15.8365	-0.00466	15.8365	-0.00135
15.8362	-0.0044	15.8362	-0.00457	15.8362	-0.00393	15.8362	-0.0088	15.8362	-0.00472	15.8362	-0.00143
15.8359	-0.00441	15.8359	-0.00467	15.8359	-0.00413	15.8359	-0.00855	15.8359	-0.00462	15.8359	-0.0016
15.8356	-0.00441	15.8356	-0.00468	15.8356	-0.0042	15.8356	-0.00835	15.8356	-0.00451	15.8356	-0.00135
15.8353	-0.00443	15.8353	-0.00463	15.8353	-0.00423	15.8353	-0.00824	15.8353	-0.00461	15.8353	-0.00112
15.835	-0.00443	15.835	-0.00472	15.835	-0.00417	15.835	-0.00824	15.835	-0.0046	15.835	-0.00106
15.8347	-0.00444	15.8347	-0.00472	15.8347	-0.00419	15.8347	-0.00832	15.8347	-0.0046	15.8347	-0.000995179
15.8344	-0.00446	15.8344	-0.00473	15.8344	-0.00416	15.8344	-0.00835	15.8344	-0.00488	15.8344	-0.0012
15.8341	-0.00448	15.8341	-0.0047	15.8341	-0.00413	15.8341	-0.00833	15.8341	-0.00482	15.8341	-0.00142
15.8338	-0.00447	15.8338	-0.00469	15.8338	-0.00414	15.8338	-0.00824	15.8338	-0.00444	15.8338	-0.00138
15.8335	-0.00445	15.8335	-0.00463	15.8335	-0.00405	15.8335	-0.00816	15.8335	-0.00434	15.8335	-0.00115
15.8331	-0.00443	15.8331	-0.00461	15.8331	-0.00401	15.8331	-0.00831	15.8331	-0.00457	15.8331	-0.00129
15.8329	-0.00445	15.8329	-0.00465	15.8329	-0.00402	15.8329	-0.00866	15.8329	-0.00492	15.8329	-0.00146
15.8325	-0.00442	15.8325	-0.00468	15.8325	-0.00403	15.8325	-0.00865	15.8325	-0.00494	15.8325	-0.00138
15.8322	-0.0044	15.8322	-0.00463	15.8322	-0.0041	15.8322	-0.00858	15.8322	-0.00493	15.8322	-0.00106
15.8319	-0.0044	15.8319	-0.00468	15.8319	-0.00417	15.8319	-0.00853	15.8319	-0.0049	15.8319	-0.0012
15.8316	-0.00442	15.8316	-0.00469	15.8316	-0.00418	15.8316	-0.00849	15.8316	-0.0046	15.8316	-0.00123
15.8313	-0.00443	15.8313	-0.00473	15.8313	-0.00412	15.8313	-0.00862	15.8313	-0.00472	15.8313	-0.00093033
15.831	-0.00443	15.831	-0.0048	15.831	-0.00411	15.831	-0.00863	15.831	-0.00497	15.831	-0.00114
15.8307	-0.00444	15.8307	-0.0048	15.8307	-0.00404	15.8307	-0.00874	15.8307	-0.00493	15.8307	-0.0015
15.8304	-0.00447	15.8304	-0.00481	15.8304	-0.00402	15.8304	-0.00882	15.8304	-0.00484	15.8304	-0.00166
15.8301	-0.00447	15.8301	-0.00479	15.8301	-0.00404	15.8301	-0.00855	15.8301	-0.00473	15.8301	-0.002
15.8298	-0.00446	15.8298	-0.00484	15.8298	-0.00401	15.8298	-0.0085	15.8298	-0.00462	15.8298	-0.0022
15.8295	-0.00446	15.8295	-0.00483	15.8295	-0.00395	15.8295	-0.00863	15.8295	-0.00473	15.8295	-0.0019
15.8292	-0.00442	15.8292	-0.00479	15.8292	-0.0039	15.8292	-0.00856	15.8292	-0.00478	15.8292	-0.00163
15.8289	-0.00439	15.8289	-0.00478	15.8289	-0.00401	15.8289	-0.00844	15.8289	-0.00471	15.8289	-0.00145
15.8286	-0.00439	15.8286	-0.00483	15.8286	-0.00413	15.8286	-0.00841	15.8286	-0.00451	15.8286	-0.00182
15.8283	-0.00441	15.8283	-0.00481	15.8283	-0.00419	15.8283	-0.00821	15.8283	-0.00459	15.8283	-0.00181
15.828	-0.00444	15.828	-0.00472	15.828	-0.00415	15.828	-0.00815	15.828	-0.00488	15.828	-0.00138
15.8277	-0.00446	15.8277	-0.00462	15.8277	-0.00415	15.8277	-0.00816	15.8277	-0.005	15.8277	-0.00132
15.8274	-0.00442	15.8274	-0.00461	15.8274	-0.00413	15.8274	-0.00823	15.8274	-0.00483	15.8274	-0.00169
15.827	-0.00442	15.827	-0.00469	15.827	-0.00415	15.827	-0.0084	15.827	-0.0049	15.827	-0.00169
15.8268	-0.00442	15.8268	-0.00469	15.8268	-0.0042	15.8268	-0.00838	15.8268	-0.0051	15.8268	-0.00157
15.8264	-0.00444	15.8264	-0.00473	15.8264	-0.0041	15.8264	-0.00826	15.8264	-0.00515	15.8264	-0.00186
15.8261	-0.00445	15.8261	-0.00471	15.8261	-0.00408	15.8261	-0.00818	15.8261	-0.00497	15.8261	-0.00206
15.8258	-0.00447	15.8258	-0.0047	15.8258	-0.00406	15.8258	-0.00825	15.8258	-0.00457	15.8258	-0.00198
15.8255	-0.00448	15.8255	-0.00471	15.8255	-0.00405	15.8255	-0.00822	15.8255	-0.00454	15.8255	-0.00223
15.8252	-0.00449	15.8252	-0.00473	15.8252	-0.00397	15.8252	-0.00831	15.8252	-0.00487	15.8252	-0.00228
15.8249	-0.00449	15.8249	-0.00472	15.8249	-0.00402	15.8249	-0.00828	15.8249	-0.00498	15.8249	-0.00218
15.8246	-0.00448	15.8246	-0.00468	15.8246	-0.00411	15.8246	-0.00824	15.8246	-0.00484	15.8246	-0.00209
15.8243	-0.00448	15.8243	-0.00465	15.8243	-0.00412	15.8243	-0.00811	15.8243	-0.0049	15.8243	-0.00208
15.824	-0.00448	15.824	-0.00471	15.824	-0.00412	15.824	-0.00812	15.824	-0.00483	15.824	-0.00199
15.8237	-0.00447	15.8237	-0.00474	15.8237	-0.00409	15.8237	-0.00834	15.8237	-0.00462	15.8237	-0.00184
15.8234	-0.00446	15.8234	-0.0047	15.8234	-0.00403	15.8234	-0.00845	15.8234	-0.00485	15.8234	-0.00207
15.8231	-0.00444	15.8231	-0.00464	15.8231	-0.00402	15.8231	-0.00836	15.8231	-0.00524	15.8231	-0.00207
15.8228	-0.00443	15.8228	-0.00464	15.8228	-0.00406	15.8228	-0.00828	15.8228	-0.00528	15.8228	-0.00177
15.8225	-0.00442	15.8225	-0.00474	15.8225	-0.00406	15.8225	-0.00824	15.8225	-0.00516	15.8225	-0.00135
15.8222	-0.00446	15.8222	-0.00477	15.8222	-0.00402	15.8222	-0.00821	15.8222	-0.00513	15.8222	-0.00121
15.8219	-0.00449	15.8219	-0.00471	15.8219	-0.00397	15.8219	-0.00838	15.8219	-0.00514	15.8219	-0.00151
15.8216	-0.00449	15.8216	-0.00465	15.8216	-0.00396	15.8216	-0.00844	15.8216	-0.00509	15.8216	-0.00162
15.8213	-0.00447	15.8213	-0.00474	15.8213	-0.00403	15.8213	-0.0084	15.8213	-0.00504	15.8213	-0.00178
15.8209	-0.00447	15.8209	-0.00478	15.8209	-0.00408	15.8209	-0.00853	15.8209	-0.00489	15.8209	-0.00154
15.8207	-0.00448	15.8207	-0.00474	15.8207	-0.00416	15.8207	-0.00845	15.8207	-0.00451	15.8207	-0.0015
15.8203	-0.0045	15.8203	-0.00474	15.8203	-0.00407	15.8203	-0.00812	15.8203	-0.00447	15.8203	-0.00131
15.82	-0.00448	15.82	-0.00475	15.82	-0.00391	15.82	-0.0081	15.82	-0.00449	15.82	-0.00118
15.8197	-0.00449	15.8197	-0.00471	15.8197	-0.00384	15.8197	-0.00814	15.8197	-0.0045	15.8197	-0.00127
15.8194	-0.00448	15.8194	-0.00466	15.8194	-0.00395	15.8194	-0.00824	15.8194	-0.0047	15.8194	-0.00151
15.8191	-0.00447	15.8191	-0.00472	15.8191	-0.00411	15.8191	-0.0083	15.8191	-0.00485	15.8191	-0.0016
15.8188	-0.00445	15.8188	-0.00474	15.8188	-0.00407	15.8188	-0.00846	15.8188	-0.00475	15.8188	-0.00159
15.8185	-0.00443	15.8185	-0.00473	15.8185	-0.00394	15.8185	-0.00845	15.8185	-0.0048	15.8185	-0.0014
15.8182	-0.00443	15.8182	-0.00468	15.8182	-0.00387	15.8182	-0.00806	15.8182	-0.00459	15.8182	-0.00125
15.8179	-0.00447	15.8179	-0.00466	15.8179	-0.0039	15.8179	-0.00805	15.8179	-0.00451	15.8179	-0.00106
15.8176	-0.00449	15.8176	-0.0047	15.8176	-0.00396	15.8176	-0.00853	15.8176	-0.00482	15.8176	-0.00138
15.8173	-0.00448	15.8173	-0.00471	15.8173	-0.00403	15.8173	-0.00865	15.8173	-0.005	15.8173	-0.00168
15.817	-0.00445	15.817	-0.00466	15.817	-0.00403	15.817	-0.00856	15.817	-0.00521	15.817	-0.00133
15.8167	-0.00443	15.8167	-0.00463	15.8167	-0.00409	15.8167	-0.00835	15.8167	-0.00542	15.8167	-0.00129
15.8164	-0.00442	15.8164	-0.00467	15.8164	-0.0041	15.8164	-0.00814	15.8164	-0.00532	15.8164	-0.00176
15.8161	-0.00443	15.8161	-0.00466	15.8161	-0.00417	15.8161	-0.00816	15.8161	-0.00493	15.8161	-0.00194
15.8158	-0.00449	15.8158	-0.00472	15.8158	-0.00406	15.8158	-0.00819	15.8158	-0.00469	15.8158	-0.00167
15.8155	-0.00452	15.8155	-0.00478	15.8155	-0.00398	15.8155	-0.00843	15.8155	-0.00476	15.8155	-0.00148
15.8152	-0.0045	15.8152	-0.00481	15.8152	-0.00402	15.8152	-0.00869	15.8152	-0.00458	15.8152	-0.00122
15.8148	-0.00448	15.8148	-0.00483	15.8148	-0.00408	15.8148	-0.00886	15.8148	-0.00457	15.8148	-0.000840436
15.8146	-0.00447	15.8146	-0.00477	15.8146	-0.00417	15.8146	-0.00875	15.8146	-0.00495	15.8146	-0.000740824
15.8142	-0.00447	15.8142	-0.00484	15.8142	-0.00411	15.8142	-0.00878	15.8142	-0.00487	15.8142	-0.00108
15.8139	-0.00447	15.8139	-0.00493	15.8139	-0.0041	15.8139	-0.00874	15.8139	-0.00469	15.8139	-0.00112
15.8136	-0.00447	15.8136	-0.0049	15.8136	-0.00416	15.8136	-0.0088	15.8136	-0.00464	15.8136	-0.00123
15.8133	-0.00448	15.8133	-0.00494	15.8133	-0.00418	15.8133	-0.0088	15.8133	-0.00477	15.8133	-0.00113
15.813	-0.00448	15.813	-0.00494	15.813	-0.00406	15.813	-0.00877	15.813	-0.00497	15.813	-0.00123
15.8127	-0.00448	15.8127	-0.0049	15.8127	-0.00406	15.8127	-0.00866	15.8127	-0.00525	15.8127	-0.00142
15.8124	-0.00449	15.8124	-0.00489	15.8124	-0.00403	15.8124	-0.00858	15.8124	-0.00513	15.8124	-0.00156
15.8121	-0.00449	15.8121	-0.00485	15.8121	-0.004	15.8121	-0.00872	15.8121	-0.00523	15.8121	-0.0014
15.8118	-0.00449	15.8118	-0.0048	15.8118	-0.00407	15.8118	-0.00875	15.8118	-0.00558	15.8118	-0.00127
15.8115	-0.0045	15.8115	-0.00479	15.8115	-0.00418	15.8115	-0.00857	15.8115	-0.00571	15.8115	-0.00139
15.8112	-0.0045	15.8112	-0.00482	15.8112	-0.00422	15.8112	-0.00857	15.8112	-0.00565	15.8112	-0.00139
15.8109	-0.00447	15.8109	-0.00481	15.8109	-0.00426	15.8109	-0.00865	15.8109	-0.00525	15.8109	-0.00144
15.8106	-0.00448	15.8106	-0.00472	15.8106	-0.00426	15.8106	-0.00871	15.8106	-0.00494	15.8106	-0.00163
15.8103	-0.00451	15.8103	-0.00468	15.8103	-0.00419	15.8103	-0.00848	15.8103	-0.00506	15.8103	-0.00122
15.81	-0.0045	15.81	-0.0047	15.81	-0.0041	15.81	-0.00846	15.81	-0.00499	15.81	-0.00103
15.8097	-0.0045	15.8097	-0.00471	15.8097	-0.00417	15.8097	-0.00853	15.8097	-0.00515	15.8097	-0.00126
15.8094	-0.00451	15.8094	-0.00471	15.8094	-0.0042	15.8094	-0.0084	15.8094	-0.00525	15.8094	-0.0017
15.8091	-0.00451	15.8091	-0.00471	15.8091	-0.00415	15.8091	-0.00836	15.8091	-0.00506	15.8091	-0.00216
15.8087	-0.0045	15.8087	-0.00475	15.8087	-0.00406	15.8087	-0.00842	15.8087	-0.00495	15.8087	-0.002
15.8085	-0.0045	15.8085	-0.00478	15.8085	-0.00408	15.8085	-0.00834	15.8085	-0.0047	15.8085	-0.00223
15.8081	-0.00452	15.8081	-0.00482	15.8081	-0.00414	15.8081	-0.00837	15.8081	-0.00483	15.8081	-0.00234
15.8078	-0.00453	15.8078	-0.00484	15.8078	-0.00414	15.8078	-0.00848	15.8078	-0.00521	15.8078	-0.00213
15.8075	-0.00452	15.8075	-0.00484	15.8075	-0.00414	15.8075	-0.00858	15.8075	-0.0053	15.8075	-0.0016
15.8072	-0.00452	15.8072	-0.00492	15.8072	-0.00404	15.8072	-0.00879	15.8072	-0.00507	15.8072	-0.00133
15.8069	-0.00451	15.8069	-0.00491	15.8069	-0.00394	15.8069	-0.00869	15.8069	-0.00479	15.8069	-0.00166
15.8066	-0.00451	15.8066	-0.00478	15.8066	-0.00397	15.8066	-0.00863	15.8066	-0.00474	15.8066	-0.00176
15.8063	-0.00453	15.8063	-0.00469	15.8063	-0.00393	15.8063	-0.00881	15.8063	-0.00494	15.8063	-0.00195
15.806	-0.00456	15.806	-0.00474	15.806	-0.004	15.806	-0.00897	15.806	-0.00512	15.806	-0.0021
15.8057	-0.00457	15.8057	-0.00479	15.8057	-0.00409	15.8057	-0.00892	15.8057	-0.00513	15.8057	-0.00183
15.8054	-0.00456	15.8054	-0.00478	15.8054	-0.00419	15.8054	-0.00868	15.8054	-0.00517	15.8054	-0.00136
15.8051	-0.00455	15.8051	-0.00477	15.8051	-0.00419	15.8051	-0.00865	15.8051	-0.00527	15.8051	-0.00114
15.8048	-0.00453	15.8048	-0.00482	15.8048	-0.00413	15.8048	-0.00847	15.8048	-0.00489	15.8048	-0.00106
15.8045	-0.00452	15.8045	-0.00478	15.8045	-0.00417	15.8045	-0.00836	15.8045	-0.00481	15.8045	-0.00127
15.8042	-0.00452	15.8042	-0.00477	15.8042	-0.00418	15.8042	-0.00852	15.8042	-0.00519	15.8042	-0.0016
15.8039	-0.00453	15.8039	-0.00484	15.8039	-0.00412	15.8039	-0.00865	15.8039	-0.00545	15.8039	-0.00205
15.8036	-0.00455	15.8036	-0.00479	15.8036	-0.00401	15.8036	-0.00855	15.8036	-0.00566	15.8036	-0.00199
15.8033	-0.00452	15.8033	-0.00474	15.8033	-0.00405	15.8033	-0.00843	15.8033	-0.00565	15.8033	-0.00191
15.803	-0.0045	15.803	-0.00478	15.803	-0.0042	15.803	-0.00834	15.803	-0.00556	15.803	-0.00187
15.8026	-0.00449	15.8026	-0.00475	15.8026	-0.0042	15.8026	-0.00833	15.8026	-0.00538	15.8026	-0.00226
15.8024	-0.00449	15.8024	-0.00467	15.8024	-0.00416	15.8024	-0.00838	15.8024	-0.00522	15.8024	-0.00234
15.802	-0.00448	15.802	-0.00463	15.802	-0.00409	15.802	-0.00851	15.802	-0.0051	15.802	-0.00188
15.8017	-0.00449	15.8017	-0.00464	15.8017	-0.00405	15.8017	-0.00833	15.8017	-0.00504	15.8017	-0.0017
15.8014	-0.00448	15.8014	-0.00469	15.8014	-0.00413	15.8014	-0.00826	15.8014	-0.00487	15.8014	-0.00189
15.8011	-0.00449	15.8011	-0.00475	15.8011	-0.00422	15.8011	-0.00831	15.8011	-0.0051	15.8011	-0.0021
15.8008	-0.00452	15.8008	-0.00479	15.8008	-0.00428	15.8008	-0.00831	15.8008	-0.00521	15.8008	-0.00176
15.8005	-0.00453	15.8005	-0.00482	15.8005	-0.00427	15.8005	-0.00836	15.8005	-0.00505	15.8005	-0.00131
15.8002	-0.00455	15.8002	-0.00487	15.8002	-0.00419	15.8002	-0.00846	15.8002	-0.00461	15.8002	-0.00119
15.7999	-0.00454	15.7999	-0.00484	15.7999	-0.0041	15.7999	-0.00876	15.7999	-0.00466	15.7999	-0.00164
15.7996	-0.00454	15.7996	-0.00482	15.7996	-0.00404	15.7996	-0.00891	15.7996	-0.00483	15.7996	-0.00194
15.7993	-0.00455	15.7993	-0.00478	15.7993	-0.00409	15.7993	-0.00908	15.7993	-0.00467	15.7993	-0.00199
15.799	-0.00455	15.799	-0.00474	15.799	-0.00404	15.799	-0.00904	15.799	-0.00492	15.799	-0.002
15.7987	-0.00451	15.7987	-0.00472	15.7987	-0.0041	15.7987	-0.0087	15.7987	-0.00534	15.7987	-0.00187
15.7984	-0.00452	15.7984	-0.00472	15.7984	-0.00418	15.7984	-0.0085	15.7984	-0.00531	15.7984	-0.00194
15.7981	-0.00453	15.7981	-0.00479	15.7981	-0.00409	15.7981	-0.00874	15.7981	-0.00531	15.7981	-0.002
15.7978	-0.00451	15.7978	-0.00487	15.7978	-0.00402	15.7978	-0.00856	15.7978	-0.00539	15.7978	-0.00234
15.7975	-0.0045	15.7975	-0.00487	15.7975	-0.00402	15.7975	-0.00834	15.7975	-0.00512	15.7975	-0.00244
15.7972	-0.00451	15.7972	-0.00485	15.7972	-0.00414	15.7972	-0.00856	15.7972	-0.00491	15.7972	-0.00214
15.7969	-0.00453	15.7969	-0.00485	15.7969	-0.00425	15.7969	-0.00872	15.7969	-0.00511	15.7969	-0.00199
15.7965	-0.00453	15.7965	-0.00481	15.7965	-0.0042	15.7965	-0.00866	15.7965	-0.0051	15.7965	-0.00174
15.7963	-0.00453	15.7963	-0.0048	15.7963	-0.00405	15.7963	-0.00859	15.7963	-0.00491	15.7963	-0.00149
15.7959	-0.00452	15.7959	-0.00487	15.7959	-0.00404	15.7959	-0.00829	15.7959	-0.00457	15.7959	-0.00144
15.7956	-0.00453	15.7956	-0.00492	15.7956	-0.00407	15.7956	-0.00841	15.7956	-0.00459	15.7956	-0.00164
15.7953	-0.00451	15.7953	-0.00496	15.7953	-0.00414	15.7953	-0.00867	15.7953	-0.00477	15.7953	-0.00183
15.795	-0.00449	15.795	-0.00494	15.795	-0.00406	15.795	-0.00862	15.795	-0.00482	15.795	-0.00168
15.7947	-0.00451	15.7947	-0.0049	15.7947	-0.00405	15.7947	-0.00859	15.7947	-0.0048	15.7947	-0.00166
15.7944	-0.00453	15.7944	-0.00492	15.7944	-0.00409	15.7944	-0.0086	15.7944	-0.0048	15.7944	-0.00169
15.7941	-0.00453	15.7941	-0.00491	15.7941	-0.00402	15.7941	-0.00835	15.7941	-0.00502	15.7941	-0.00156
15.7938	-0.00448	15.7938	-0.00487	15.7938	-0.00397	15.7938	-0.00822	15.7938	-0.00495	15.7938	-0.00173
15.7935	-0.00447	15.7935	-0.00486	15.7935	-0.0041	15.7935	-0.00843	15.7935	-0.00474	15.7935	-0.00204
15.7932	-0.00451	15.7932	-0.00485	15.7932	-0.00408	15.7932	-0.00857	15.7932	-0.00464	15.7932	-0.00236
15.7929	-0.00451	15.7929	-0.0048	15.7929	-0.00411	15.7929	-0.00876	15.7929	-0.00475	15.7929	-0.00229
15.7926	-0.00449	15.7926	-0.00477	15.7926	-0.00417	15.7926	-0.00887	15.7926	-0.0049	15.7926	-0.00203
15.7923	-0.00447	15.7923	-0.00474	15.7923	-0.00408	15.7923	-0.00888	15.7923	-0.00489	15.7923	-0.00187
15.792	-0.00447	15.792	-0.00477	15.792	-0.00394	15.792	-0.00915	15.792	-0.00482	15.792	-0.00189
15.7917	-0.00448	15.7917	-0.00481	15.7917	-0.00388	15.7917	-0.00921	15.7917	-0.00497	15.7917	-0.00215
15.7914	-0.00449	15.7914	-0.00481	15.7914	-0.00404	15.7914	-0.00907	15.7914	-0.00499	15.7914	-0.00211
15.7911	-0.00452	15.7911	-0.00477	15.7911	-0.00415	15.7911	-0.00873	15.7911	-0.00498	15.7911	-0.00176
15.7908	-0.00456	15.7908	-0.00473	15.7908	-0.00407	15.7908	-0.00874	15.7908	-0.00511	15.7908	-0.00187
15.7904	-0.00458	15.7904	-0.00469	15.7904	-0.00403	15.7904	-0.0089	15.7904	-0.00524	15.7904	-0.00181
15.7902	-0.00456	15.7902	-0.00466	15.7902	-0.00416	15.7902	-0.0087	15.7902	-0.00521	15.7902	-0.00169
15.7898	-0.00454	15.7898	-0.00468	15.7898	-0.00421	15.7898	-0.00832	15.7898	-0.00529	15.7898	-0.00159
15.7895	-0.00456	15.7895	-0.00473	15.7895	-0.00423	15.7895	-0.00823	15.7895	-0.00511	15.7895	-0.00177
15.7892	-0.00456	15.7892	-0.00479	15.7892	-0.00418	15.7892	-0.0083	15.7892	-0.0048	15.7892	-0.00196
15.7889	-0.00455	15.7889	-0.00484	15.7889	-0.00409	15.7889	-0.00851	15.7889	-0.00463	15.7889	-0.00199
15.7886	-0.00455	15.7886	-0.00482	15.7886	-0.00399	15.7886	-0.00867	15.7886	-0.00457	15.7886	-0.002
15.7883	-0.00455	15.7883	-0.00481	15.7883	-0.00404	15.7883	-0.00881	15.7883	-0.0047	15.7883	-0.00231
15.788	-0.00456	15.788	-0.00478	15.788	-0.00411	15.788	-0.00877	15.788	-0.00464	15.788	-0.00223
15.7877	-0.00455	15.7877	-0.00478	15.7877	-0.00418	15.7877	-0.00864	15.7877	-0.00478	15.7877	-0.00189
15.7874	-0.00453	15.7874	-0.00475	15.7874	-0.00422	15.7874	-0.0087	15.7874	-0.00477	15.7874	-0.00178
15.7871	-0.0045	15.7871	-0.00478	15.7871	-0.00432	15.7871	-0.00863	15.7871	-0.00487	15.7871	-0.00173
15.7868	-0.00447	15.7868	-0.00474	15.7868	-0.00433	15.7868	-0.00861	15.7868	-0.00481	15.7868	-0.00184
15.7865	-0.00448	15.7865	-0.00472	15.7865	-0.00417	15.7865	-0.00869	15.7865	-0.00498	15.7865	-0.00153
15.7862	-0.00451	15.7862	-0.00476	15.7862	-0.00404	15.7862	-0.0088	15.7862	-0.00495	15.7862	-0.00112
15.7859	-0.00454	15.7859	-0.00477	15.7859	-0.00392	15.7859	-0.00868	15.7859	-0.00475	15.7859	-0.000973271
15.7856	-0.00455	15.7856	-0.00471	15.7856	-0.00394	15.7856	-0.00851	15.7856	-0.00488	15.7856	-0.000975172
15.7853	-0.00454	15.7853	-0.00464	15.7853	-0.00411	15.7853	-0.00878	15.7853	-0.00491	15.7853	-0.000982143
15.785	-0.00452	15.785	-0.00466	15.785	-0.00421	15.785	-0.00886	15.785	-0.00494	15.785	-0.00139
15.7847	-0.00451	15.7847	-0.00471	15.7847	-0.00411	15.7847	-0.00884	15.7847	-0.00469	15.7847	-0.00139
15.7843	-0.0045	15.7843	-0.00471	15.7843	-0.00407	15.7843	-0.00874	15.7843	-0.00475	15.7843	-0.00122
15.7841	-0.00453	15.7841	-0.00481	15.7841	-0.00403	15.7841	-0.00865	15.7841	-0.00511	15.7841	-0.00125
15.7837	-0.00456	15.7837	-0.00475	15.7837	-0.00402	15.7837	-0.00869	15.7837	-0.00499	15.7837	-0.00128
15.7834	-0.00455	15.7834	-0.00472	15.7834	-0.00406	15.7834	-0.00866	15.7834	-0.00508	15.7834	-0.00137
15.7831	-0.00453	15.7831	-0.00471	15.7831	-0.0041	15.7831	-0.00875	15.7831	-0.00554	15.7831	-0.00127
15.7828	-0.00455	15.7828	-0.00471	15.7828	-0.00415	15.7828	-0.00878	15.7828	-0.00558	15.7828	-0.00131
15.7825	-0.00455	15.7825	-0.00477	15.7825	-0.00413	15.7825	-0.00866	15.7825	-0.00554	15.7825	-0.00146
15.7822	-0.00455	15.7822	-0.00483	15.7822	-0.00413	15.7822	-0.00878	15.7822	-0.00547	15.7822	-0.00154
15.7819	-0.00455	15.7819	-0.00489	15.7819	-0.0042	15.7819	-0.00865	15.7819	-0.0055	15.7819	-0.00183
15.7816	-0.00454	15.7816	-0.00495	15.7816	-0.0042	15.7816	-0.00849	15.7816	-0.00555	15.7816	-0.00168
15.7813	-0.00454	15.7813	-0.005	15.7813	-0.00424	15.7813	-0.00859	15.7813	-0.00549	15.7813	-0.00134
15.781	-0.00453	15.781	-0.005	15.781	-0.00422	15.781	-0.00869	15.781	-0.00554	15.781	-0.00151
15.7807	-0.00451	15.7807	-0.00489	15.7807	-0.00414	15.7807	-0.00862	15.7807	-0.00538	15.7807	-0.0018
15.7804	-0.00453	15.7804	-0.00476	15.7804	-0.00411	15.7804	-0.00876	15.7804	-0.005	15.7804	-0.00165
15.7801	-0.00455	15.7801	-0.00467	15.7801	-0.00411	15.7801	-0.00879	15.7801	-0.00492	15.7801	-0.00194
15.7798	-0.00454	15.7798	-0.00466	15.7798	-0.00413	15.7798	-0.0088	15.7798	-0.00497	15.7798	-0.00205
15.7795	-0.00452	15.7795	-0.00472	15.7795	-0.00414	15.7795	-0.00884	15.7795	-0.00516	15.7795	-0.00203
15.7792	-0.00451	15.7792	-0.00472	15.7792	-0.00427	15.7792	-0.00888	15.7792	-0.00529	15.7792	-0.00183
15.7789	-0.00449	15.7789	-0.00472	15.7789	-0.00428	15.7789	-0.00907	15.7789	-0.00547	15.7789	-0.00173
15.7786	-0.00451	15.7786	-0.00476	15.7786	-0.00418	15.7786	-0.00905	15.7786	-0.00537	15.7786	-0.00194
15.7782	-0.00456	15.7782	-0.00483	15.7782	-0.00418	15.7782	-0.00904	15.7782	-0.00523	15.7782	-0.00196
15.778	-0.00458	15.778	-0.00486	15.778	-0.00416	15.778	-0.00866	15.778	-0.00553	15.778	-0.0015
15.7776	-0.00458	15.7776	-0.00488	15.7776	-0.00426	15.7776	-0.00838	15.7776	-0.00559	15.7776	-0.00142
15.7773	-0.00454	15.7773	-0.00486	15.7773	-0.00435	15.7773	-0.00839	15.7773	-0.0055	15.7773	-0.00126
15.777	-0.00452	15.777	-0.00483	15.777	-0.00433	15.777	-0.0085	15.777	-0.00572	15.777	-0.00112
15.7767	-0.00455	15.7767	-0.00478	15.7767	-0.00429	15.7767	-0.00869	15.7767	-0.00573	15.7767	-0.00146
15.7764	-0.00457	15.7764	-0.00485	15.7764	-0.00418	15.7764	-0.00864	15.7764	-0.00566	15.7764	-0.00167
15.7761	-0.00459	15.7761	-0.00492	15.7761	-0.00408	15.7761	-0.00853	15.7761	-0.00549	15.7761	-0.00146
15.7758	-0.00461	15.7758	-0.00496	15.7758	-0.004	15.7758	-0.0086	15.7758	-0.00536	15.7758	-0.00133
15.7755	-0.00462	15.7755	-0.00496	15.7755	-0.00389	15.7755	-0.00863	15.7755	-0.00535	15.7755	-0.00166
15.7752	-0.0046	15.7752	-0.00487	15.7752	-0.00394	15.7752	-0.0084	15.7752	-0.00549	15.7752	-0.00163
15.7749	-0.00459	15.7749	-0.00489	15.7749	-0.00412	15.7749	-0.00836	15.7749	-0.00528	15.7749	-0.0016
15.7746	-0.00456	15.7746	-0.0049	15.7746	-0.00415	15.7746	-0.00838	15.7746	-0.0052	15.7746	-0.00196
15.7743	-0.00454	15.7743	-0.0049	15.7743	-0.00424	15.7743	-0.00837	15.7743	-0.00544	15.7743	-0.00209
15.774	-0.00454	15.774	-0.00489	15.774	-0.00426	15.774	-0.00865	15.774	-0.00519	15.774	-0.00221
15.7737	-0.00452	15.7737	-0.00489	15.7737	-0.00414	15.7737	-0.00857	15.7737	-0.00481	15.7737	-0.00221
15.7734	-0.00453	15.7734	-0.00488	15.7734	-0.00416	15.7734	-0.00863	15.7734	-0.00482	15.7734	-0.00194
15.7731	-0.00454	15.7731	-0.00486	15.7731	-0.00427	15.7731	-0.00862	15.7731	-0.00495	15.7731	-0.00188
15.7728	-0.00453	15.7728	-0.00487	15.7728	-0.00429	15.7728	-0.00841	15.7728	-0.00484	15.7728	-0.00159
15.7725	-0.00454	15.7725	-0.00488	15.7725	-0.00425	15.7725	-0.00846	15.7725	-0.0047	15.7725	-0.00127
15.7721	-0.00454	15.7721	-0.00489	15.7721	-0.00416	15.7721	-0.00877	15.7721	-0.00488	15.7721	-0.00141
15.7719	-0.00456	15.7719	-0.00487	15.7719	-0.0042	15.7719	-0.00904	15.7719	-0.00487	15.7719	-0.00165
15.7715	-0.00456	15.7715	-0.00489	15.7715	-0.00425	15.7715	-0.00906	15.7715	-0.00489	15.7715	-0.00194
15.7712	-0.00457	15.7712	-0.00486	15.7712	-0.00421	15.7712	-0.00917	15.7712	-0.00498	15.7712	-0.00231
15.7709	-0.00457	15.7709	-0.00484	15.7709	-0.00417	15.7709	-0.00909	15.7709	-0.00493	15.7709	-0.00225
15.7706	-0.00454	15.7706	-0.00477	15.7706	-0.00413	15.7706	-0.009	15.7706	-0.00487	15.7706	-0.00216
15.7703	-0.00453	15.7703	-0.00472	15.7703	-0.00412	15.7703	-0.00899	15.7703	-0.00505	15.7703	-0.00226
15.77	-0.00453	15.77	-0.00475	15.77	-0.00407	15.77	-0.0088	15.77	-0.00525	15.77	-0.00195
15.7697	-0.00456	15.7697	-0.00478	15.7697	-0.00408	15.7697	-0.00861	15.7697	-0.00528	15.7697	-0.00184
15.7694	-0.00458	15.7694	-0.00485	15.7694	-0.00415	15.7694	-0.00864	15.7694	-0.00523	15.7694	-0.0018
15.7691	-0.00457	15.7691	-0.00488	15.7691	-0.00412	15.7691	-0.00859	15.7691	-0.00496	15.7691	-0.00165
15.7688	-0.00456	15.7688	-0.00486	15.7688	-0.00408	15.7688	-0.00863	15.7688	-0.00493	15.7688	-0.00152
15.7685	-0.00453	15.7685	-0.00485	15.7685	-0.00409	15.7685	-0.00875	15.7685	-0.00482	15.7685	-0.00169
15.7682	-0.00452	15.7682	-0.00489	15.7682	-0.00404	15.7682	-0.00872	15.7682	-0.00477	15.7682	-0.00208
15.7679	-0.00453	15.7679	-0.00491	15.7679	-0.00401	15.7679	-0.00888	15.7679	-0.00496	15.7679	-0.00232
15.7676	-0.00457	15.7676	-0.0049	15.7676	-0.00393	15.7676	-0.0091	15.7676	-0.0053	15.7676	-0.0022
15.7673	-0.00456	15.7673	-0.00487	15.7673	-0.00396	15.7673	-0.00919	15.7673	-0.00517	15.7673	-0.00227
15.767	-0.00455	15.767	-0.00483	15.767	-0.00409	15.767	-0.00902	15.767	-0.00495	15.767	-0.00225
15.7667	-0.00455	15.7667	-0.00488	15.7667	-0.00419	15.7667	-0.00872	15.7667	-0.00463	15.7667	-0.00214
15.7664	-0.00456	15.7664	-0.00488	15.7664	-0.0042	15.7664	-0.00876	15.7664	-0.00444	15.7664	-0.00191
15.766	-0.00456	15.766	-0.00484	15.766	-0.00423	15.766	-0.00858	15.766	-0.00458	15.766	-0.00173
15.7658	-0.00455	15.7658	-0.00483	15.7658	-0.0043	15.7658	-0.00861	15.7658	-0.0047	15.7658	-0.00121
15.7654	-0.00454	15.7654	-0.00489	15.7654	-0.00437	15.7654	-0.00884	15.7654	-0.00472	15.7654	-0.00102
15.7651	-0.00452	15.7651	-0.00492	15.7651	-0.0043	15.7651	-0.00906	15.7651	-0.00503	15.7651	-0.00139
15.7648	-0.00455	15.7648	-0.00488	15.7648	-0.00416	15.7648	-0.00902	15.7648	-0.0054	15.7648	-0.00148
15.7645	-0.00456	15.7645	-0.00493	15.7645	-0.00409	15.7645	-0.00884	15.7645	-0.00537	15.7645	-0.00103
15.7642	-0.00456	15.7642	-0.00494	15.7642	-0.00414	15.7642	-0.00868	15.7642	-0.00543	15.7642	-0.00122
15.7639	-0.00459	15.7639	-0.0049	15.7639	-0.00416	15.7639	-0.00855	15.7639	-0.00505	15.7639	-0.00186
15.7636	-0.00458	15.7636	-0.00488	15.7636	-0.00417	15.7636	-0.00845	15.7636	-0.00466	15.7636	-0.00191
15.7633	-0.00455	15.7633	-0.00491	15.7633	-0.00411	15.7633	-0.00848	15.7633	-0.0047	15.7633	-0.00195
15.763	-0.00455	15.763	-0.00487	15.763	-0.00412	15.763	-0.00841	15.763	-0.0051	15.763	-0.00191
15.7627	-0.00455	15.7627	-0.00487	15.7627	-0.00417	15.7627	-0.00833	15.7627	-0.00545	15.7627	-0.00182
15.7624	-0.00453	15.7624	-0.00487	15.7624	-0.00422	15.7624	-0.00855	15.7624	-0.00547	15.7624	-0.00211
15.7621	-0.00456	15.7621	-0.0049	15.7621	-0.00428	15.7621	-0.00865	15.7621	-0.0052	15.7621	-0.00214
15.7618	-0.00457	15.7618	-0.00495	15.7618	-0.00435	15.7618	-0.00866	15.7618	-0.00516	15.7618	-0.0026
15.7615	-0.00456	15.7615	-0.00496	15.7615	-0.00433	15.7615	-0.0088	15.7615	-0.00496	15.7615	-0.00293
15.7612	-0.00452	15.7612	-0.00497	15.7612	-0.00421	15.7612	-0.00902	15.7612	-0.00494	15.7612	-0.00266
15.7609	-0.0045	15.7609	-0.00496	15.7609	-0.00417	15.7609	-0.009	15.7609	-0.00535	15.7609	-0.00222
15.7606	-0.0045	15.7606	-0.0049	15.7606	-0.00407	15.7606	-0.00883	15.7606	-0.00526	15.7606	-0.00178
15.7603	-0.00452	15.7603	-0.00486	15.7603	-0.00401	15.7603	-0.00891	15.7603	-0.00494	15.7603	-0.00191
15.7599	-0.00452	15.7599	-0.00493	15.7599	-0.00403	15.7599	-0.00909	15.7599	-0.00481	15.7599	-0.00215
15.7597	-0.00453	15.7597	-0.00501	15.7597	-0.00409	15.7597	-0.0091	15.7597	-0.00443	15.7597	-0.0021
15.7593	-0.00454	15.7593	-0.00501	15.7593	-0.00415	15.7593	-0.00894	15.7593	-0.00433	15.7593	-0.00196
15.759	-0.00454	15.759	-0.00503	15.759	-0.0042	15.759	-0.00879	15.759	-0.00475	15.759	-0.00192
15.7587	-0.00452	15.7587	-0.00505	15.7587	-0.0043	15.7587	-0.00881	15.7587	-0.0049	15.7587	-0.00158
15.7584	-0.00449	15.7584	-0.00499	15.7584	-0.00425	15.7584	-0.00897	15.7584	-0.00505	15.7584	-0.00153
15.7581	-0.0045	15.7581	-0.00494	15.7581	-0.00424	15.7581	-0.00908	15.7581	-0.00501	15.7581	-0.00176
15.7578	-0.00452	15.7578	-0.00488	15.7578	-0.00428	15.7578	-0.00894	15.7578	-0.00447	15.7578	-0.00182
15.7575	-0.00455	15.7575	-0.00496	15.7575	-0.00427	15.7575	-0.0091	15.7575	-0.00413	15.7575	-0.00202
15.7572	-0.00454	15.7572	-0.00497	15.7572	-0.00425	15.7572	-0.00886	15.7572	-0.00397	15.7572	-0.00191
15.7569	-0.00454	15.7569	-0.00491	15.7569	-0.00424	15.7569	-0.00857	15.7569	-0.00398	15.7569	-0.00186
15.7566	-0.00454	15.7566	-0.00489	15.7566	-0.00422	15.7566	-0.00867	15.7566	-0.0043	15.7566	-0.00161
15.7563	-0.00455	15.7563	-0.0049	15.7563	-0.00418	15.7563	-0.00857	15.7563	-0.00471	15.7563	-0.00147
15.756	-0.00454	15.756	-0.00491	15.756	-0.0042	15.756	-0.00856	15.756	-0.0052	15.756	-0.00118
15.7557	-0.00454	15.7557	-0.00492	15.7557	-0.00422	15.7557	-0.00863	15.7557	-0.00541	15.7557	-0.000669518
15.7554	-0.00455	15.7554	-0.00492	15.7554	-0.00419	15.7554	-0.00863	15.7554	-0.00527	15.7554	-0.000461061
15.7551	-0.00458	15.7551	-0.0049	15.7551	-0.00413	15.7551	-0.00857	15.7551	-0.00525	15.7551	-0.000946656
15.7548	-0.00456	15.7548	-0.00486	15.7548	-0.00421	15.7548	-0.00848	15.7548	-0.00509	15.7548	-0.00135
15.7545	-0.00454	15.7545	-0.00485	15.7545	-0.00422	15.7545	-0.00846	15.7545	-0.00511	15.7545	-0.00161
15.7542	-0.00455	15.7542	-0.00491	15.7542	-0.00421	15.7542	-0.00857	15.7542	-0.00507	15.7542	-0.00185
15.7538	-0.00455	15.7538	-0.00491	15.7538	-0.00414	15.7538	-0.00862	15.7538	-0.0047	15.7538	-0.00206
15.7536	-0.00452	15.7536	-0.00478	15.7536	-0.00407	15.7536	-0.0084	15.7536	-0.00486	15.7536	-0.00205
15.7532	-0.00452	15.7532	-0.00478	15.7532	-0.00406	15.7532	-0.00827	15.7532	-0.00517	15.7532	-0.00179
15.7529	-0.00454	15.7529	-0.00483	15.7529	-0.00409	15.7529	-0.0086	15.7529	-0.00529	15.7529	-0.00137
15.7526	-0.00456	15.7526	-0.00496	15.7526	-0.00419	15.7526	-0.00882	15.7526	-0.00508	15.7526	-0.00158
15.7523	-0.00451	15.7523	-0.00503	15.7523	-0.00422	15.7523	-0.00871	15.7523	-0.00478	15.7523	-0.00187
15.752	-0.00452	15.752	-0.00498	15.752	-0.00422	15.752	-0.00873	15.752	-0.00454	15.752	-0.00189
15.7517	-0.00456	15.7517	-0.00495	15.7517	-0.00427	15.7517	-0.00878	15.7517	-0.00477	15.7517	-0.00161
15.7514	-0.00456	15.7514	-0.00494	15.7514	-0.00427	15.7514	-0.00887	15.7514	-0.00511	15.7514	-0.00152
15.7511	-0.00457	15.7511	-0.0049	15.7511	-0.00427	15.7511	-0.00901	15.7511	-0.0053	15.7511	-0.00167
15.7508	-0.00457	15.7508	-0.00489	15.7508	-0.00423	15.7508	-0.00906	15.7508	-0.005	15.7508	-0.00195
15.7505	-0.00456	15.7505	-0.00484	15.7505	-0.00414	15.7505	-0.00908	15.7505	-0.00509	15.7505	-0.00177
15.7502	-0.00455	15.7502	-0.00483	15.7502	-0.00409	15.7502	-0.00893	15.7502	-0.00521	15.7502	-0.00166
15.7499	-0.00454	15.7499	-0.0048	15.7499	-0.00411	15.7499	-0.0087	15.7499	-0.00531	15.7499	-0.00178
15.7496	-0.00455	15.7496	-0.00475	15.7496	-0.00426	15.7496	-0.00848	15.7496	-0.00512	15.7496	-0.00155
15.7493	-0.00459	15.7493	-0.00474	15.7493	-0.00424	15.7493	-0.00849	15.7493	-0.00491	15.7493	-0.00164
15.749	-0.0046	15.749	-0.00473	15.749	-0.00406	15.749	-0.00852	15.749	-0.00479	15.749	-0.00192
15.7487	-0.00459	15.7487	-0.00482	15.7487	-0.00413	15.7487	-0.0085	15.7487	-0.00506	15.7487	-0.0019
15.7484	-0.0046	15.7484	-0.00482	15.7484	-0.0041	15.7484	-0.00856	15.7484	-0.00528	15.7484	-0.00181
15.7481	-0.00461	15.7481	-0.00475	15.7481	-0.004	15.7481	-0.00884	15.7481	-0.00515	15.7481	-0.00174
15.7477	-0.0046	15.7477	-0.00476	15.7477	-0.00404	15.7477	-0.00898	15.7477	-0.00498	15.7477	-0.00161
15.7475	-0.00457	15.7475	-0.00472	15.7475	-0.00411	15.7475	-0.00886	15.7475	-0.00506	15.7475	-0.0016
15.7471	-0.0046	15.7471	-0.00476	15.7471	-0.004	15.7471	-0.00873	15.7471	-0.00525	15.7471	-0.00163
15.7468	-0.00461	15.7468	-0.00487	15.7468	-0.00395	15.7468	-0.00882	15.7468	-0.00522	15.7468	-0.00186
15.7465	-0.00459	15.7465	-0.00493	15.7465	-0.00395	15.7465	-0.00894	15.7465	-0.00528	15.7465	-0.00198
15.7462	-0.00461	15.7462	-0.00493	15.7462	-0.00397	15.7462	-0.00867	15.7462	-0.00522	15.7462	-0.00226
15.7459	-0.00461	15.7459	-0.00496	15.7459	-0.004	15.7459	-0.00853	15.7459	-0.00518	15.7459	-0.00208
15.7456	-0.00459	15.7456	-0.00492	15.7456	-0.00397	15.7456	-0.00848	15.7456	-0.00517	15.7456	-0.00163
15.7453	-0.00458	15.7453	-0.00484	15.7453	-0.00402	15.7453	-0.00868	15.7453	-0.00502	15.7453	-0.00139
15.745	-0.00456	15.745	-0.00482	15.745	-0.00412	15.745	-0.00868	15.745	-0.00505	15.745	-0.00157
15.7447	-0.00455	15.7447	-0.00478	15.7447	-0.00411	15.7447	-0.0088	15.7447	-0.00534	15.7447	-0.00201
15.7444	-0.00459	15.7444	-0.00483	15.7444	-0.00407	15.7444	-0.00898	15.7444	-0.00544	15.7444	-0.00189
15.7441	-0.00458	15.7441	-0.00487	15.7441	-0.00421	15.7441	-0.00895	15.7441	-0.00526	15.7441	-0.00188
15.7438	-0.0046	15.7438	-0.00488	15.7438	-0.00428	15.7438	-0.00886	15.7438	-0.00524	15.7438	-0.0019
15.7435	-0.0046	15.7435	-0.00487	15.7435	-0.00421	15.7435	-0.00868	15.7435	-0.00561	15.7435	-0.00209
15.7432	-0.00458	15.7432	-0.00486	15.7432	-0.00414	15.7432	-0.00885	15.7432	-0.00588	15.7432	-0.00215
15.7429	-0.0046	15.7429	-0.00484	15.7429	-0.00421	15.7429	-0.00888	15.7429	-0.00585	15.7429	-0.00211
15.7426	-0.0046	15.7426	-0.00478	15.7426	-0.00414	15.7426	-0.00877	15.7426	-0.00542	15.7426	-0.00196
15.7423	-0.00458	15.7423	-0.0048	15.7423	-0.00417	15.7423	-0.00885	15.7423	-0.00492	15.7423	-0.00187
15.742	-0.00455	15.742	-0.00487	15.742	-0.00434	15.742	-0.00849	15.742	-0.00479	15.742	-0.00183
15.7416	-0.00455	15.7416	-0.00489	15.7416	-0.00443	15.7416	-0.00822	15.7416	-0.00486	15.7416	-0.00168
15.7414	-0.00456	15.7414	-0.00491	15.7414	-0.00441	15.7414	-0.00815	15.7414	-0.00509	15.7414	-0.00164
15.741	-0.00455	15.741	-0.00485	15.741	-0.00436	15.741	-0.0083	15.741	-0.00536	15.741	-0.0015
15.7407	-0.00457	15.7407	-0.00478	15.7407	-0.00427	15.7407	-0.00855	15.7407	-0.00547	15.7407	-0.00165
15.7404	-0.00459	15.7404	-0.00473	15.7404	-0.00418	15.7404	-0.00875	15.7404	-0.00524	15.7404	-0.00177
15.7401	-0.00458	15.7401	-0.00473	15.7401	-0.0042	15.7401	-0.0086	15.7401	-0.00512	15.7401	-0.0018
15.7398	-0.00455	15.7398	-0.00471	15.7398	-0.00425	15.7398	-0.00855	15.7398	-0.00508	15.7398	-0.00199
15.7395	-0.00453	15.7395	-0.00473	15.7395	-0.00437	15.7395	-0.00858	15.7395	-0.00481	15.7395	-0.00174
15.7392	-0.00452	15.7392	-0.0048	15.7392	-0.0044	15.7392	-0.00854	15.7392	-0.00447	15.7392	-0.00143
15.7389	-0.00455	15.7389	-0.0048	15.7389	-0.00431	15.7389	-0.00873	15.7389	-0.00444	15.7389	-0.0013
15.7386	-0.00457	15.7386	-0.00476	15.7386	-0.00421	15.7386	-0.00866	15.7386	-0.0046	15.7386	-0.00148
15.7383	-0.00456	15.7383	-0.0048	15.7383	-0.00425	15.7383	-0.00877	15.7383	-0.00491	15.7383	-0.00177
15.738	-0.00456	15.738	-0.00481	15.738	-0.00431	15.738	-0.00867	15.738	-0.005	15.738	-0.00164
15.7377	-0.00454	15.7377	-0.00486	15.7377	-0.00427	15.7377	-0.00857	15.7377	-0.00476	15.7377	-0.00146
15.7374	-0.00454	15.7374	-0.00495	15.7374	-0.00424	15.7374	-0.00863	15.7374	-0.00482	15.7374	-0.00165
15.7371	-0.00454	15.7371	-0.00496	15.7371	-0.00427	15.7371	-0.00873	15.7371	-0.005	15.7371	-0.00189
15.7368	-0.00456	15.7368	-0.00487	15.7368	-0.00421	15.7368	-0.0089	15.7368	-0.00499	15.7368	-0.00206
15.7365	-0.00456	15.7365	-0.00484	15.7365	-0.00417	15.7365	-0.00902	15.7365	-0.00475	15.7365	-0.0019
15.7362	-0.00454	15.7362	-0.00486	15.7362	-0.00423	15.7362	-0.00913	15.7362	-0.00484	15.7362	-0.00173
15.7359	-0.00453	15.7359	-0.00487	15.7359	-0.00414	15.7359	-0.00906	15.7359	-0.00512	15.7359	-0.00142
15.7355	-0.00454	15.7355	-0.00483	15.7355	-0.00419	15.7355	-0.00899	15.7355	-0.00506	15.7355	-0.00135
15.7353	-0.00453	15.7353	-0.00479	15.7353	-0.0042	15.7353	-0.00894	15.7353	-0.00507	15.7353	-0.00141
15.7349	-0.00453	15.7349	-0.00481	15.7349	-0.00421	15.7349	-0.00879	15.7349	-0.00511	15.7349	-0.00142
15.7346	-0.00453	15.7346	-0.00478	15.7346	-0.0042	15.7346	-0.00878	15.7346	-0.00508	15.7346	-0.00148
15.7343	-0.00453	15.7343	-0.00476	15.7343	-0.00422	15.7343	-0.00867	15.7343	-0.00517	15.7343	-0.00141
15.734	-0.00454	15.734	-0.00476	15.734	-0.00415	15.734	-0.00847	15.734	-0.00519	15.734	-0.00149
15.7337	-0.00457	15.7337	-0.00475	15.7337	-0.00417	15.7337	-0.00861	15.7337	-0.00504	15.7337	-0.00152
15.7334	-0.00458	15.7334	-0.00482	15.7334	-0.00413	15.7334	-0.00868	15.7334	-0.0049	15.7334	-0.00152
15.7331	-0.00457	15.7331	-0.00494	15.7331	-0.00409	15.7331	-0.00885	15.7331	-0.00513	15.7331	-0.00169
15.7328	-0.00456	15.7328	-0.00498	15.7328	-0.00413	15.7328	-0.00926	15.7328	-0.00515	15.7328	-0.00187
15.7325	-0.00459	15.7325	-0.00497	15.7325	-0.00417	15.7325	-0.00937	15.7325	-0.00502	15.7325	-0.00205
15.7322	-0.00459	15.7322	-0.00501	15.7322	-0.00414	15.7322	-0.00923	15.7322	-0.00496	15.7322	-0.00183
15.7319	-0.00457	15.7319	-0.00495	15.7319	-0.00405	15.7319	-0.00893	15.7319	-0.00526	15.7319	-0.00171
15.7316	-0.00455	15.7316	-0.00491	15.7316	-0.00413	15.7316	-0.0087	15.7316	-0.0055	15.7316	-0.00194
15.7313	-0.00454	15.7313	-0.00487	15.7313	-0.00419	15.7313	-0.00885	15.7313	-0.00555	15.7313	-0.00172
15.731	-0.00459	15.731	-0.00489	15.731	-0.00422	15.731	-0.0089	15.731	-0.00557	15.731	-0.00177
15.7307	-0.00462	15.7307	-0.00497	15.7307	-0.00425	15.7307	-0.00895	15.7307	-0.00547	15.7307	-0.0017
15.7304	-0.00464	15.7304	-0.00496	15.7304	-0.00415	15.7304	-0.00893	15.7304	-0.00517	15.7304	-0.00151
15.7301	-0.00461	15.7301	-0.0049	15.7301	-0.00413	15.7301	-0.00901	15.7301	-0.00517	15.7301	-0.00171
15.7298	-0.00459	15.7298	-0.00485	15.7298	-0.00411	15.7298	-0.00907	15.7298	-0.00522	15.7298	-0.00209
15.7294	-0.00457	15.7294	-0.00486	15.7294	-0.00413	15.7294	-0.00888	15.7294	-0.00515	15.7294	-0.00202
15.7292	-0.00454	15.7292	-0.0048	15.7292	-0.00417	15.7292	-0.00895	15.7292	-0.00503	15.7292	-0.00193
15.7288	-0.00454	15.7288	-0.00481	15.7288	-0.00419	15.7288	-0.00905	15.7288	-0.00492	15.7288	-0.00196
15.7285	-0.00454	15.7285	-0.0048	15.7285	-0.00411	15.7285	-0.00901	15.7285	-0.00495	15.7285	-0.00187
15.7282	-0.00456	15.7282	-0.00481	15.7282	-0.0041	15.7282	-0.00911	15.7282	-0.00493	15.7282	-0.00186
15.7279	-0.0046	15.7279	-0.00484	15.7279	-0.00417	15.7279	-0.00894	15.7279	-0.00479	15.7279	-0.00207
15.7276	-0.0046	15.7276	-0.00484	15.7276	-0.00421	15.7276	-0.00898	15.7276	-0.00472	15.7276	-0.00202
15.7273	-0.00459	15.7273	-0.00486	15.7273	-0.00424	15.7273	-0.00912	15.7273	-0.00497	15.7273	-0.0021
15.727	-0.00458	15.727	-0.0049	15.727	-0.00421	15.727	-0.00924	15.727	-0.00551	15.727	-0.00196
15.7267	-0.0046	15.7267	-0.00487	15.7267	-0.00419	15.7267	-0.00918	15.7267	-0.00589	15.7267	-0.00196
15.7264	-0.00461	15.7264	-0.0049	15.7264	-0.00422	15.7264	-0.00931	15.7264	-0.00579	15.7264	-0.00221
15.7261	-0.00459	15.7261	-0.00495	15.7261	-0.00432	15.7261	-0.00922	15.7261	-0.00573	15.7261	-0.0022
15.7258	-0.00458	15.7258	-0.00491	15.7258	-0.00431	15.7258	-0.00892	15.7258	-0.00538	15.7258	-0.00224
15.7255	-0.00459	15.7255	-0.00489	15.7255	-0.00433	15.7255	-0.00881	15.7255	-0.005	15.7255	-0.00228
15.7252	-0.00456	15.7252	-0.00494	15.7252	-0.00437	15.7252	-0.00889	15.7252	-0.00515	15.7252	-0.00228
15.7249	-0.00453	15.7249	-0.00492	15.7249	-0.00428	15.7249	-0.00894	15.7249	-0.00512	15.7249	-0.00213
15.7246	-0.00452	15.7246	-0.00483	15.7246	-0.0042	15.7246	-0.00896	15.7246	-0.00513	15.7246	-0.00179
15.7243	-0.00452	15.7243	-0.00481	15.7243	-0.0042	15.7243	-0.00893	15.7243	-0.00495	15.7243	-0.00165
15.724	-0.00452	15.724	-0.00482	15.724	-0.0042	15.724	-0.00891	15.724	-0.00509	15.724	-0.00172
15.7237	-0.00453	15.7237	-0.00478	15.7237	-0.00426	15.7237	-0.00881	15.7237	-0.00531	15.7237	-0.00197
15.7233	-0.00455	15.7233	-0.00477	15.7233	-0.00428	15.7233	-0.00879	15.7233	-0.00548	15.7233	-0.00171
15.7231	-0.00456	15.7231	-0.00475	15.7231	-0.00431	15.7231	-0.00891	15.7231	-0.0051	15.7231	-0.00158
15.7227	-0.00457	15.7227	-0.00472	15.7227	-0.00426	15.7227	-0.00882	15.7227	-0.0047	15.7227	-0.00175
15.7224	-0.00458	15.7224	-0.00472	15.7224	-0.00426	15.7224	-0.00866	15.7224	-0.00461	15.7224	-0.00156
15.7221	-0.00458	15.7221	-0.00473	15.7221	-0.00424	15.7221	-0.0085	15.7221	-0.00478	15.7221	-0.00145
15.7218	-0.00458	15.7218	-0.00476	15.7218	-0.00425	15.7218	-0.00867	15.7218	-0.00503	15.7218	-0.00144
15.7215	-0.00459	15.7215	-0.00484	15.7215	-0.00422	15.7215	-0.00883	15.7215	-0.00507	15.7215	-0.00158
15.7212	-0.00462	15.7212	-0.0049	15.7212	-0.00421	15.7212	-0.00874	15.7212	-0.0048	15.7212	-0.00189
15.7209	-0.00464	15.7209	-0.00491	15.7209	-0.0042	15.7209	-0.00872	15.7209	-0.00472	15.7209	-0.00213
15.7206	-0.00464	15.7206	-0.00485	15.7206	-0.0042	15.7206	-0.00892	15.7206	-0.00473	15.7206	-0.00233
15.7203	-0.00466	15.7203	-0.00481	15.7203	-0.00409	15.7203	-0.00891	15.7203	-0.00502	15.7203	-0.00253
15.72	-0.00464	15.72	-0.00484	15.72	-0.00401	15.72	-0.00887	15.72	-0.00537	15.72	-0.00189
15.7197	-0.00462	15.7197	-0.00489	15.7197	-0.00406	15.7197	-0.00879	15.7197	-0.00526	15.7197	-0.00174
15.7194	-0.00462	15.7194	-0.0049	15.7194	-0.00402	15.7194	-0.00856	15.7194	-0.0053	15.7194	-0.00223
15.7191	-0.00462	15.7191	-0.0048	15.7191	-0.004	15.7191	-0.00868	15.7191	-0.00527	15.7191	-0.00188
15.7188	-0.0046	15.7188	-0.00474	15.7188	-0.00406	15.7188	-0.00882	15.7188	-0.00531	15.7188	-0.00175
15.7185	-0.00457	15.7185	-0.00478	15.7185	-0.00416	15.7185	-0.00858	15.7185	-0.00507	15.7185	-0.00159
15.7182	-0.00457	15.7182	-0.00478	15.7182	-0.0041	15.7182	-0.00853	15.7182	-0.00492	15.7182	-0.00156
15.7179	-0.00456	15.7179	-0.00483	15.7179	-0.00414	15.7179	-0.00871	15.7179	-0.00507	15.7179	-0.00166
15.7176	-0.00455	15.7176	-0.00486	15.7176	-0.00417	15.7176	-0.00882	15.7176	-0.00522	15.7176	-0.0016
15.7172	-0.00454	15.7172	-0.00478	15.7172	-0.00411	15.7172	-0.00877	15.7172	-0.00505	15.7172	-0.00151
15.717	-0.00453	15.717	-0.00473	15.717	-0.00411	15.717	-0.0089	15.717	-0.00479	15.717	-0.00167
15.7166	-0.00452	15.7166	-0.00472	15.7166	-0.00411	15.7166	-0.00907	15.7166	-0.00493	15.7166	-0.00207
15.7163	-0.00453	15.7163	-0.00481	15.7163	-0.00418	15.7163	-0.00908	15.7163	-0.00503	15.7163	-0.00202
15.716	-0.00452	15.716	-0.00489	15.716	-0.00421	15.716	-0.00916	15.716	-0.00475	15.716	-0.0019
15.7157	-0.00456	15.7157	-0.00494	15.7157	-0.00416	15.7157	-0.00902	15.7157	-0.00476	15.7157	-0.00181
15.7154	-0.00458	15.7154	-0.00498	15.7154	-0.0042	15.7154	-0.0088	15.7154	-0.00498	15.7154	-0.00181
15.7151	-0.00457	15.7151	-0.00496	15.7151	-0.00414	15.7151	-0.00871	15.7151	-0.00513	15.7151	-0.00187
15.7148	-0.00459	15.7148	-0.00483	15.7148	-0.00402	15.7148	-0.00873	15.7148	-0.00507	15.7148	-0.00183
15.7145	-0.00463	15.7145	-0.0048	15.7145	-0.00403	15.7145	-0.00849	15.7145	-0.00492	15.7145	-0.00188
15.7142	-0.00463	15.7142	-0.00481	15.7142	-0.00407	15.7142	-0.00827	15.7142	-0.00505	15.7142	-0.00192
15.7139	-0.00463	15.7139	-0.00482	15.7139	-0.00413	15.7139	-0.0083	15.7139	-0.0052	15.7139	-0.00186
15.7136	-0.00461	15.7136	-0.0048	15.7136	-0.00417	15.7136	-0.00841	15.7136	-0.0051	15.7136	-0.00183
15.7133	-0.00459	15.7133	-0.0048	15.7133	-0.0042	15.7133	-0.00855	15.7133	-0.00535	15.7133	-0.00189
15.713	-0.00461	15.713	-0.00487	15.713	-0.00422	15.713	-0.00849	15.713	-0.00552	15.713	-0.00192
15.7127	-0.00461	15.7127	-0.00489	15.7127	-0.00421	15.7127	-0.00867	15.7127	-0.00562	15.7127	-0.00173
15.7124	-0.0046	15.7124	-0.00489	15.7124	-0.00423	15.7124	-0.00896	15.7124	-0.00559	15.7124	-0.00159
15.7121	-0.00462	15.7121	-0.00482	15.7121	-0.00429	15.7121	-0.00918	15.7121	-0.00578	15.7121	-0.00156
15.7118	-0.00461	15.7118	-0.00477	15.7118	-0.00427	15.7118	-0.00918	15.7118	-0.0059	15.7118	-0.00158
15.7115	-0.00458	15.7115	-0.00477	15.7115	-0.0043	15.7115	-0.00897	15.7115	-0.00556	15.7115	-0.00146
15.7111	-0.00456	15.7111	-0.00477	15.7111	-0.00432	15.7111	-0.00881	15.7111	-0.00537	15.7111	-0.00153
15.7109	-0.00457	15.7109	-0.0048	15.7109	-0.0043	15.7109	-0.00856	15.7109	-0.00553	15.7109	-0.00166
15.7105	-0.00459	15.7105	-0.0048	15.7105	-0.00431	15.7105	-0.00842	15.7105	-0.00538	15.7105	-0.00168
15.7102	-0.00458	15.7102	-0.00474	15.7102	-0.00437	15.7102	-0.00852	15.7102	-0.00505	15.7102	-0.00203
15.7099	-0.00457	15.7099	-0.00483	15.7099	-0.00442	15.7099	-0.00856	15.7099	-0.00484	15.7099	-0.00218
15.7096	-0.00456	15.7096	-0.00489	15.7096	-0.00445	15.7096	-0.00865	15.7096	-0.00491	15.7096	-0.00211
15.7093	-0.00458	15.7093	-0.00485	15.7093	-0.00442	15.7093	-0.00865	15.7093	-0.00523	15.7093	-0.00188
15.709	-0.00458	15.709	-0.00482	15.709	-0.00434	15.709	-0.00844	15.709	-0.00541	15.709	-0.00145
15.7087	-0.00456	15.7087	-0.00483	15.7087	-0.00436	15.7087	-0.00831	15.7087	-0.00557	15.7087	-0.00165
15.7084	-0.00457	15.7084	-0.00488	15.7084	-0.00424	15.7084	-0.00859	15.7084	-0.00543	15.7084	-0.00186
15.7081	-0.00456	15.7081	-0.00489	15.7081	-0.0041	15.7081	-0.0087	15.7081	-0.00529	15.7081	-0.00169
15.7078	-0.00457	15.7078	-0.00491	15.7078	-0.00411	15.7078	-0.00861	15.7078	-0.00497	15.7078	-0.00169
15.7075	-0.00457	15.7075	-0.00492	15.7075	-0.00415	15.7075	-0.00864	15.7075	-0.00503	15.7075	-0.00213
15.7072	-0.00454	15.7072	-0.00487	15.7072	-0.00413	15.7072	-0.00873	15.7072	-0.00526	15.7072	-0.00201
15.7069	-0.00453	15.7069	-0.00485	15.7069	-0.00415	15.7069	-0.0086	15.7069	-0.00544	15.7069	-0.0016
15.7066	-0.00454	15.7066	-0.00483	15.7066	-0.00416	15.7066	-0.00857	15.7066	-0.00524	15.7066	-0.00171
15.7063	-0.00458	15.7063	-0.0048	15.7063	-0.00418	15.7063	-0.0086	15.7063	-0.0051	15.7063	-0.00209
15.706	-0.0046	15.706	-0.00485	15.706	-0.00413	15.706	-0.0089	15.706	-0.00515	15.706	-0.00212
15.7057	-0.00459	15.7057	-0.00493	15.7057	-0.00411	15.7057	-0.00891	15.7057	-0.00535	15.7057	-0.00205
15.7054	-0.00455	15.7054	-0.00491	15.7054	-0.00413	15.7054	-0.00874	15.7054	-0.00528	15.7054	-0.00187
15.705	-0.00456	15.705	-0.00486	15.705	-0.00409	15.705	-0.00855	15.705	-0.00519	15.705	-0.00173
15.7048	-0.00457	15.7048	-0.00489	15.7048	-0.0041	15.7048	-0.00865	15.7048	-0.00529	15.7048	-0.00217
15.7044	-0.00457	15.7044	-0.00488	15.7044	-0.00412	15.7044	-0.00874	15.7044	-0.00532	15.7044	-0.00231
15.7041	-0.00456	15.7041	-0.00485	15.7041	-0.00413	15.7041	-0.0088	15.7041	-0.00538	15.7041	-0.00199
15.7038	-0.00458	15.7038	-0.00486	15.7038	-0.0041	15.7038	-0.00875	15.7038	-0.00545	15.7038	-0.0019
15.7035	-0.0046	15.7035	-0.00486	15.7035	-0.00416	15.7035	-0.00872	15.7035	-0.00513	15.7035	-0.00208
15.7032	-0.00459	15.7032	-0.00492	15.7032	-0.00423	15.7032	-0.00857	15.7032	-0.00507	15.7032	-0.00185
15.7029	-0.00458	15.7029	-0.00493	15.7029	-0.00418	15.7029	-0.0085	15.7029	-0.00485	15.7029	-0.00197
15.7026	-0.00455	15.7026	-0.00494	15.7026	-0.00419	15.7026	-0.00871	15.7026	-0.00466	15.7026	-0.002
15.7023	-0.00453	15.7023	-0.00494	15.7023	-0.00425	15.7023	-0.00906	15.7023	-0.00489	15.7023	-0.002
15.702	-0.00454	15.702	-0.00493	15.702	-0.00422	15.702	-0.00912	15.702	-0.00504	15.702	-0.002
15.7017	-0.00456	15.7017	-0.00491	15.7017	-0.00417	15.7017	-0.00907	15.7017	-0.00513	15.7017	-0.00174
15.7014	-0.00457	15.7014	-0.00491	15.7014	-0.00411	15.7014	-0.00898	15.7014	-0.00486	15.7014	-0.0015
15.7011	-0.00457	15.7011	-0.00489	15.7011	-0.00413	15.7011	-0.00901	15.7011	-0.00505	15.7011	-0.00201
15.7008	-0.00455	15.7008	-0.00483	15.7008	-0.00418	15.7008	-0.00916	15.7008	-0.00539	15.7008	-0.00222
15.7005	-0.00458	15.7005	-0.00478	15.7005	-0.00416	15.7005	-0.00913	15.7005	-0.00534	15.7005	-0.0019
15.7002	-0.00461	15.7002	-0.00479	15.7002	-0.00417	15.7002	-0.00898	15.7002	-0.00555	15.7002	-0.00168
15.6999	-0.0046	15.6999	-0.00477	15.6999	-0.0042	15.6999	-0.00871	15.6999	-0.00553	15.6999	-0.0019
15.6996	-0.0046	15.6996	-0.00479	15.6996	-0.00421	15.6996	-0.00867	15.6996	-0.00534	15.6996	-0.00198
15.6993	-0.00462	15.6993	-0.00484	15.6993	-0.00414	15.6993	-0.00865	15.6993	-0.00533	15.6993	-0.00195
15.6989	-0.00459	15.6989	-0.00489	15.6989	-0.00407	15.6989	-0.00856	15.6989	-0.00529	15.6989	-0.00164
15.6987	-0.00458	15.6987	-0.00489	15.6987	-0.00416	15.6987	-0.00852	15.6987	-0.00531	15.6987	-0.00178
15.6983	-0.0046	15.6983	-0.00484	15.6983	-0.0042	15.6983	-0.00847	15.6983	-0.00534	15.6983	-0.00187
15.698	-0.00459	15.698	-0.00488	15.698	-0.00412	15.698	-0.0085	15.698	-0.00516	15.698	-0.00181
15.6977	-0.00457	15.6977	-0.00492	15.6977	-0.00406	15.6977	-0.00848	15.6977	-0.00506	15.6977	-0.00172
15.6974	-0.00454	15.6974	-0.00489	15.6974	-0.00407	15.6974	-0.00831	15.6974	-0.00513	15.6974	-0.00165
15.6971	-0.00454	15.6971	-0.00484	15.6971	-0.00407	15.6971	-0.00833	15.6971	-0.00555	15.6971	-0.0017
15.6968	-0.00456	15.6968	-0.00486	15.6968	-0.00398	15.6968	-0.00859	15.6968	-0.00543	15.6968	-0.00178
15.6965	-0.00457	15.6965	-0.00485	15.6965	-0.00395	15.6965	-0.00878	15.6965	-0.00533	15.6965	-0.00191
15.6962	-0.00456	15.6962	-0.00484	15.6962	-0.00405	15.6962	-0.00875	15.6962	-0.00553	15.6962	-0.00183
15.6959	-0.00457	15.6959	-0.00485	15.6959	-0.00413	15.6959	-0.00874	15.6959	-0.00514	15.6959	-0.00187
15.6956	-0.00459	15.6956	-0.00492	15.6956	-0.00413	15.6956	-0.0088	15.6956	-0.00467	15.6956	-0.00186
15.6953	-0.0046	15.6953	-0.00498	15.6953	-0.00417	15.6953	-0.0086	15.6953	-0.00476	15.6953	-0.0019
15.695	-0.0046	15.695	-0.00491	15.695	-0.00417	15.695	-0.00878	15.695	-0.00502	15.695	-0.00187
15.6947	-0.00457	15.6947	-0.00497	15.6947	-0.00417	15.6947	-0.00897	15.6947	-0.00498	15.6947	-0.00196
15.6944	-0.00455	15.6944	-0.00495	15.6944	-0.00427	15.6944	-0.00891	15.6944	-0.00478	15.6944	-0.00193
15.6941	-0.00457	15.6941	-0.00486	15.6941	-0.00437	15.6941	-0.00885	15.6941	-0.00478	15.6941	-0.00209
15.6938	-0.00457	15.6938	-0.00486	15.6938	-0.00435	15.6938	-0.00894	15.6938	-0.0046	15.6938	-0.00216
15.6935	-0.00456	15.6935	-0.00488	15.6935	-0.00436	15.6935	-0.00893	15.6935	-0.00482	15.6935	-0.00202
15.6932	-0.00457	15.6932	-0.0048	15.6932	-0.00439	15.6932	-0.00898	15.6932	-0.00502	15.6932	-0.00212
15.6928	-0.00458	15.6928	-0.00483	15.6928	-0.00436	15.6928	-0.00914	15.6928	-0.00493	15.6928	-0.00201
15.6926	-0.00456	15.6926	-0.00493	15.6926	-0.00434	15.6926	-0.00919	15.6926	-0.00512	15.6926	-0.00173
15.6922	-0.00454	15.6922	-0.00493	15.6922	-0.00432	15.6922	-0.00921	15.6922	-0.005	15.6922	-0.00148
15.6919	-0.00454	15.6919	-0.00489	15.6919	-0.00431	15.6919	-0.00926	15.6919	-0.00484	15.6919	-0.00154
15.6916	-0.00455	15.6916	-0.00488	15.6916	-0.00422	15.6916	-0.00933	15.6916	-0.00507	15.6916	-0.00166
15.6913	-0.00454	15.6913	-0.00489	15.6913	-0.00413	15.6913	-0.00915	15.6913	-0.00518	15.6913	-0.00146
15.691	-0.00455	15.691	-0.0049	15.691	-0.00414	15.691	-0.00901	15.691	-0.00496	15.691	-0.00137
15.6907	-0.00455	15.6907	-0.0049	15.6907	-0.00413	15.6907	-0.00902	15.6907	-0.00512	15.6907	-0.00148
15.6904	-0.00452	15.6904	-0.00493	15.6904	-0.00417	15.6904	-0.00912	15.6904	-0.00556	15.6904	-0.00156
15.6901	-0.00456	15.6901	-0.00495	15.6901	-0.00416	15.6901	-0.00917	15.6901	-0.00519	15.6901	-0.00188
15.6898	-0.00457	15.6898	-0.00493	15.6898	-0.00414	15.6898	-0.00913	15.6898	-0.00472	15.6898	-0.00191
15.6895	-0.00456	15.6895	-0.00489	15.6895	-0.00418	15.6895	-0.00932	15.6895	-0.00447	15.6895	-0.00179
15.6892	-0.00455	15.6892	-0.00485	15.6892	-0.00421	15.6892	-0.00928	15.6892	-0.00478	15.6892	-0.00202
15.6889	-0.00455	15.6889	-0.00486	15.6889	-0.00433	15.6889	-0.00912	15.6889	-0.0052	15.6889	-0.00217
15.6886	-0.00453	15.6886	-0.00488	15.6886	-0.00439	15.6886	-0.00899	15.6886	-0.00519	15.6886	-0.00213
15.6883	-0.00452	15.6883	-0.00488	15.6883	-0.00432	15.6883	-0.00893	15.6883	-0.00512	15.6883	-0.0019
15.688	-0.00453	15.688	-0.00482	15.688	-0.00422	15.688	-0.00891	15.688	-0.00498	15.688	-0.00174
15.6877	-0.00453	15.6877	-0.00482	15.6877	-0.00424	15.6877	-0.00883	15.6877	-0.00511	15.6877	-0.00163
15.6874	-0.00453	15.6874	-0.00478	15.6874	-0.00432	15.6874	-0.00898	15.6874	-0.00526	15.6874	-0.00171
15.6871	-0.00454	15.6871	-0.00474	15.6871	-0.0045	15.6871	-0.00885	15.6871	-0.00525	15.6871	-0.0016
15.6867	-0.00455	15.6867	-0.00475	15.6867	-0.00453	15.6867	-0.00887	15.6867	-0.00519	15.6867	-0.0016
15.6865	-0.00456	15.6865	-0.00477	15.6865	-0.0043	15.6865	-0.00891	15.6865	-0.00504	15.6865	-0.00191
15.6861	-0.00456	15.6861	-0.00484	15.6861	-0.00413	15.6861	-0.00892	15.6861	-0.00495	15.6861	-0.00185
15.6858	-0.00458	15.6858	-0.00485	15.6858	-0.00413	15.6858	-0.00885	15.6858	-0.00506	15.6858	-0.00174
15.6855	-0.00459	15.6855	-0.0048	15.6855	-0.00424	15.6855	-0.00881	15.6855	-0.00523	15.6855	-0.00166
15.6852	-0.00457	15.6852	-0.00479	15.6852	-0.00427	15.6852	-0.00884	15.6852	-0.00546	15.6852	-0.00177
15.6849	-0.00456	15.6849	-0.00482	15.6849	-0.00424	15.6849	-0.00885	15.6849	-0.00545	15.6849	-0.0017
15.6846	-0.00459	15.6846	-0.00484	15.6846	-0.00417	15.6846	-0.00884	15.6846	-0.00519	15.6846	-0.00134
15.6843	-0.00459	15.6843	-0.00486	15.6843	-0.00412	15.6843	-0.00896	15.6843	-0.00548	15.6843	-0.00115
15.684	-0.00459	15.684	-0.00492	15.684	-0.00417	15.684	-0.00915	15.684	-0.00547	15.684	-0.00132
15.6837	-0.0046	15.6837	-0.00491	15.6837	-0.00419	15.6837	-0.00907	15.6837	-0.00531	15.6837	-0.00133
15.6834	-0.0046	15.6834	-0.00494	15.6834	-0.00417	15.6834	-0.00885	15.6834	-0.00514	15.6834	-0.00138
15.6831	-0.0046	15.6831	-0.00496	15.6831	-0.00414	15.6831	-0.00858	15.6831	-0.00516	15.6831	-0.00123
15.6828	-0.00459	15.6828	-0.00496	15.6828	-0.00408	15.6828	-0.0084	15.6828	-0.00531	15.6828	-0.00159
15.6825	-0.0046	15.6825	-0.00492	15.6825	-0.00404	15.6825	-0.00844	15.6825	-0.00541	15.6825	-0.00186
15.6822	-0.00458	15.6822	-0.00485	15.6822	-0.00406	15.6822	-0.00872	15.6822	-0.0055	15.6822	-0.00175
15.6819	-0.00456	15.6819	-0.00487	15.6819	-0.00402	15.6819	-0.00884	15.6819	-0.00566	15.6819	-0.0016
15.6816	-0.00456	15.6816	-0.00483	15.6816	-0.00406	15.6816	-0.00897	15.6816	-0.00551	15.6816	-0.00136
15.6813	-0.00456	15.6813	-0.00481	15.6813	-0.00424	15.6813	-0.00878	15.6813	-0.00538	15.6813	-0.0012
15.681	-0.00457	15.681	-0.00476	15.681	-0.00439	15.681	-0.00861	15.681	-0.00535	15.681	-0.00128
15.6806	-0.00457	15.6806	-0.00477	15.6806	-0.00443	15.6806	-0.0085	15.6806	-0.00526	15.6806	-0.00145
15.6804	-0.00459	15.6804	-0.00479	15.6804	-0.00434	15.6804	-0.00857	15.6804	-0.00517	15.6804	-0.00193
15.68	-0.00459	15.68	-0.00484	15.68	-0.00434	15.68	-0.00888	15.68	-0.00538	15.68	-0.00196
15.6797	-0.00458	15.6797	-0.0049	15.6797	-0.0044	15.6797	-0.00902	15.6797	-0.00567	15.6797	-0.00202
15.6794	-0.00458	15.6794	-0.00496	15.6794	-0.00436	15.6794	-0.00909	15.6794	-0.00557	15.6794	-0.00206
15.6791	-0.0046	15.6791	-0.00488	15.6791	-0.00427	15.6791	-0.00876	15.6791	-0.00592	15.6791	-0.0017
15.6788	-0.00462	15.6788	-0.00482	15.6788	-0.00432	15.6788	-0.00858	15.6788	-0.00597	15.6788	-0.00144
15.6785	-0.00461	15.6785	-0.00487	15.6785	-0.00434	15.6785	-0.00873	15.6785	-0.00576	15.6785	-0.00159
15.6782	-0.00459	15.6782	-0.00494	15.6782	-0.00421	15.6782	-0.0087	15.6782	-0.0056	15.6782	-0.00164
15.6779	-0.00461	15.6779	-0.0049	15.6779	-0.0042	15.6779	-0.00856	15.6779	-0.00575	15.6779	-0.00163
15.6776	-0.0046	15.6776	-0.00484	15.6776	-0.00415	15.6776	-0.00876	15.6776	-0.00549	15.6776	-0.00144
15.6773	-0.00459	15.6773	-0.00486	15.6773	-0.00407	15.6773	-0.00886	15.6773	-0.00503	15.6773	-0.00163
15.677	-0.00459	15.677	-0.00489	15.677	-0.00418	15.677	-0.00887	15.677	-0.00496	15.677	-0.00168
15.6767	-0.00457	15.6767	-0.00494	15.6767	-0.00425	15.6767	-0.00877	15.6767	-0.00516	15.6767	-0.00173
15.6764	-0.00457	15.6764	-0.00494	15.6764	-0.00433	15.6764	-0.00854	15.6764	-0.00536	15.6764	-0.00202
15.6761	-0.00457	15.6761	-0.00486	15.6761	-0.0043	15.6761	-0.00844	15.6761	-0.00543	15.6761	-0.00199
15.6758	-0.00459	15.6758	-0.00485	15.6758	-0.00416	15.6758	-0.00837	15.6758	-0.00552	15.6758	-0.00193
15.6755	-0.00459	15.6755	-0.00487	15.6755	-0.00415	15.6755	-0.00831	15.6755	-0.00551	15.6755	-0.00181
15.6752	-0.00461	15.6752	-0.00482	15.6752	-0.00416	15.6752	-0.00838	15.6752	-0.00546	15.6752	-0.00137
15.6749	-0.00461	15.6749	-0.00487	15.6749	-0.00417	15.6749	-0.00867	15.6749	-0.00537	15.6749	-0.00131
15.6745	-0.00458	15.6745	-0.00494	15.6745	-0.00414	15.6745	-0.00893	15.6745	-0.005	15.6745	-0.00135
15.6743	-0.00459	15.6743	-0.00493	15.6743	-0.0041	15.6743	-0.00898	15.6743	-0.00502	15.6743	-0.00135
15.6739	-0.00456	15.6739	-0.00487	15.6739	-0.00417	15.6739	-0.009	15.6739	-0.005	15.6739	-0.00149
15.6736	-0.00457	15.6736	-0.00484	15.6736	-0.00422	15.6736	-0.00882	15.6736	-0.00489	15.6736	-0.00195
15.6733	-0.00457	15.6733	-0.0049	15.6733	-0.00419	15.6733	-0.00874	15.6733	-0.00511	15.6733	-0.00191
15.673	-0.00457	15.673	-0.00499	15.673	-0.00419	15.673	-0.00883	15.673	-0.00514	15.673	-0.0018
15.6727	-0.00457	15.6727	-0.00501	15.6727	-0.00407	15.6727	-0.00893	15.6727	-0.00506	15.6727	-0.0015
15.6724	-0.00455	15.6724	-0.00496	15.6724	-0.00401	15.6724	-0.00893	15.6724	-0.00495	15.6724	-0.0014
15.6721	-0.00454	15.6721	-0.00491	15.6721	-0.00407	15.6721	-0.00881	15.6721	-0.00456	15.6721	-0.00143
15.6718	-0.00456	15.6718	-0.00491	15.6718	-0.00416	15.6718	-0.00875	15.6718	-0.00429	15.6718	-0.00143
15.6715	-0.00458	15.6715	-0.00492	15.6715	-0.00419	15.6715	-0.00883	15.6715	-0.0045	15.6715	-0.00138
15.6712	-0.00459	15.6712	-0.00491	15.6712	-0.00436	15.6712	-0.00898	15.6712	-0.00477	15.6712	-0.00128
15.6709	-0.00459	15.6709	-0.00486	15.6709	-0.00455	15.6709	-0.00904	15.6709	-0.00493	15.6709	-0.00152
15.6706	-0.00458	15.6706	-0.00493	15.6706	-0.00452	15.6706	-0.00906	15.6706	-0.00503	15.6706	-0.00181
15.6703	-0.00457	15.6703	-0.00495	15.6703	-0.00446	15.6703	-0.00912	15.6703	-0.00498	15.6703	-0.00192
15.67	-0.00457	15.67	-0.005	15.67	-0.00437	15.67	-0.00908	15.67	-0.00482	15.67	-0.0016
15.6697	-0.00455	15.6697	-0.00497	15.6697	-0.00437	15.6697	-0.00906	15.6697	-0.00468	15.6697	-0.00138
15.6694	-0.00455	15.6694	-0.00493	15.6694	-0.00439	15.6694	-0.00904	15.6694	-0.00459	15.6694	-0.00147
15.6691	-0.00458	15.6691	-0.00495	15.6691	-0.00431	15.6691	-0.00898	15.6691	-0.00488	15.6691	-0.00173
15.6688	-0.00459	15.6688	-0.00491	15.6688	-0.0043	15.6688	-0.00872	15.6688	-0.00479	15.6688	-0.00163
15.6684	-0.00459	15.6684	-0.00486	15.6684	-0.00432	15.6684	-0.00868	15.6684	-0.00468	15.6684	-0.00171
15.6682	-0.00458	15.6682	-0.0049	15.6682	-0.00436	15.6682	-0.00895	15.6682	-0.00464	15.6682	-0.00174
15.6678	-0.00459	15.6678	-0.0049	15.6678	-0.00435	15.6678	-0.009	15.6678	-0.00481	15.6678	-0.00171
15.6675	-0.0046	15.6675	-0.00492	15.6675	-0.00428	15.6675	-0.00892	15.6675	-0.0049	15.6675	-0.00161
15.6672	-0.00461	15.6672	-0.00489	15.6672	-0.00421	15.6672	-0.00874	15.6672	-0.00464	15.6672	-0.00168
15.6669	-0.00458	15.6669	-0.00484	15.6669	-0.00417	15.6669	-0.0089	15.6669	-0.00459	15.6669	-0.00191
15.6666	-0.00457	15.6666	-0.00488	15.6666	-0.00417	15.6666	-0.00882	15.6666	-0.00476	15.6666	-0.00173
15.6663	-0.0046	15.6663	-0.00492	15.6663	-0.00428	15.6663	-0.00875	15.6663	-0.00503	15.6663	-0.00164
15.666	-0.0046	15.666	-0.00495	15.666	-0.00431	15.666	-0.00884	15.666	-0.00499	15.666	-0.00189
15.6657	-0.00458	15.6657	-0.00498	15.6657	-0.00436	15.6657	-0.00875	15.6657	-0.00483	15.6657	-0.00215
15.6654	-0.00459	15.6654	-0.00505	15.6654	-0.00444	15.6654	-0.00888	15.6654	-0.00473	15.6654	-0.00218
15.6651	-0.0046	15.6651	-0.00506	15.6651	-0.00445	15.6651	-0.0089	15.6651	-0.00495	15.6651	-0.00219
15.6648	-0.0046	15.6648	-0.00493	15.6648	-0.00439	15.6648	-0.00887	15.6648	-0.00492	15.6648	-0.00205
15.6645	-0.00461	15.6645	-0.00499	15.6645	-0.0044	15.6645	-0.0088	15.6645	-0.00497	15.6645	-0.00155
15.6642	-0.00463	15.6642	-0.00506	15.6642	-0.00449	15.6642	-0.00874	15.6642	-0.00502	15.6642	-0.00127
15.6639	-0.00464	15.6639	-0.00506	15.6639	-0.00444	15.6639	-0.00872	15.6639	-0.00518	15.6639	-0.00155
15.6636	-0.00466	15.6636	-0.00506	15.6636	-0.00436	15.6636	-0.00875	15.6636	-0.00525	15.6636	-0.00192
15.6633	-0.00465	15.6633	-0.00505	15.6633	-0.00433	15.6633	-0.00897	15.6633	-0.00528	15.6633	-0.00234
15.663	-0.00461	15.663	-0.00498	15.663	-0.00427	15.663	-0.00902	15.663	-0.00535	15.663	-0.00209
15.6627	-0.00458	15.6627	-0.00485	15.6627	-0.00424	15.6627	-0.00891	15.6627	-0.00539	15.6627	-0.00144
15.6623	-0.00461	15.6623	-0.00482	15.6623	-0.00423	15.6623	-0.00895	15.6623	-0.00533	15.6623	-0.000935641
15.6621	-0.00465	15.6621	-0.00486	15.6621	-0.00414	15.6621	-0.00875	15.6621	-0.00497	15.6621	-0.000947018
15.6617	-0.00464	15.6617	-0.00491	15.6617	-0.0042	15.6617	-0.00856	15.6617	-0.00463	15.6617	-0.00118
15.6614	-0.00461	15.6614	-0.00496	15.6614	-0.00428	15.6614	-0.00861	15.6614	-0.00466	15.6614	-0.00163
15.6611	-0.00457	15.6611	-0.005	15.6611	-0.00418	15.6611	-0.00857	15.6611	-0.00446	15.6611	-0.00197
15.6608	-0.00455	15.6608	-0.00498	15.6608	-0.00408	15.6608	-0.0085	15.6608	-0.0044	15.6608	-0.00222
15.6605	-0.00457	15.6605	-0.00496	15.6605	-0.00399	15.6605	-0.00854	15.6605	-0.00474	15.6605	-0.00228
15.6602	-0.0046	15.6602	-0.0049	15.6602	-0.00408	15.6602	-0.0086	15.6602	-0.00522	15.6602	-0.00207
15.6599	-0.00458	15.6599	-0.0049	15.6599	-0.00412	15.6599	-0.00846	15.6599	-0.0054	15.6599	-0.0022
15.6596	-0.00457	15.6596	-0.0049	15.6596	-0.00423	15.6596	-0.00858	15.6596	-0.0053	15.6596	-0.00243
15.6593	-0.00456	15.6593	-0.00486	15.6593	-0.0043	15.6593	-0.00871	15.6593	-0.00516	15.6593	-0.0024
15.659	-0.00455	15.659	-0.00491	15.659	-0.00416	15.659	-0.00879	15.659	-0.00495	15.659	-0.00218
15.6587	-0.00456	15.6587	-0.00487	15.6587	-0.00409	15.6587	-0.00881	15.6587	-0.00487	15.6587	-0.00237
15.6584	-0.00456	15.6584	-0.00485	15.6584	-0.00412	15.6584	-0.00881	15.6584	-0.0048	15.6584	-0.00235
15.6581	-0.00456	15.6581	-0.00478	15.6581	-0.00414	15.6581	-0.00886	15.6581	-0.00487	15.6581	-0.00191
15.6578	-0.00456	15.6578	-0.00484	15.6578	-0.0041	15.6578	-0.00884	15.6578	-0.00514	15.6578	-0.00151
15.6575	-0.00455	15.6575	-0.00488	15.6575	-0.00408	15.6575	-0.00868	15.6575	-0.00503	15.6575	-0.0015
15.6572	-0.00454	15.6572	-0.00483	15.6572	-0.00408	15.6572	-0.00889	15.6572	-0.00502	15.6572	-0.00151
15.6569	-0.00453	15.6569	-0.00478	15.6569	-0.00414	15.6569	-0.00898	15.6569	-0.00495	15.6569	-0.00154
15.6566	-0.00453	15.6566	-0.0047	15.6566	-0.00411	15.6566	-0.00881	15.6566	-0.00489	15.6566	-0.00151
15.6562	-0.00456	15.6562	-0.00475	15.6562	-0.00422	15.6562	-0.00882	15.6562	-0.00497	15.6562	-0.00148
15.656	-0.00459	15.656	-0.00486	15.656	-0.00422	15.656	-0.0088	15.656	-0.00482	15.656	-0.0014
15.6556	-0.00459	15.6556	-0.0049	15.6556	-0.00414	15.6556	-0.00877	15.6556	-0.00492	15.6556	-0.00178
15.6553	-0.00458	15.6553	-0.00488	15.6553	-0.00423	15.6553	-0.00874	15.6553	-0.00504	15.6553	-0.00171
15.655	-0.00457	15.655	-0.0049	15.655	-0.00438	15.655	-0.00859	15.655	-0.00491	15.655	-0.00177
15.6547	-0.00458	15.6547	-0.00493	15.6547	-0.00443	15.6547	-0.00848	15.6547	-0.00475	15.6547	-0.00206
15.6544	-0.0046	15.6544	-0.00491	15.6544	-0.0044	15.6544	-0.00849	15.6544	-0.00481	15.6544	-0.00197
15.6541	-0.00463	15.6541	-0.00491	15.6541	-0.00433	15.6541	-0.00871	15.6541	-0.00529	15.6541	-0.00186
15.6538	-0.00462	15.6538	-0.00493	15.6538	-0.00423	15.6538	-0.00862	15.6538	-0.00527	15.6538	-0.00177
15.6535	-0.00461	15.6535	-0.00498	15.6535	-0.00429	15.6535	-0.00835	15.6535	-0.00507	15.6535	-0.00163
15.6532	-0.00462	15.6532	-0.00493	15.6532	-0.00435	15.6532	-0.00846	15.6532	-0.00518	15.6532	-0.00164
15.6529	-0.00462	15.6529	-0.00485	15.6529	-0.00439	15.6529	-0.00857	15.6529	-0.00489	15.6529	-0.00156
15.6526	-0.00461	15.6526	-0.00485	15.6526	-0.00435	15.6526	-0.00857	15.6526	-0.00447	15.6526	-0.00155
15.6523	-0.00455	15.6523	-0.00486	15.6523	-0.00428	15.6523	-0.00851	15.6523	-0.0045	15.6523	-0.00176
15.652	-0.00452	15.652	-0.00489	15.652	-0.00423	15.652	-0.00874	15.652	-0.00457	15.652	-0.00196
15.6517	-0.00454	15.6517	-0.00489	15.6517	-0.00424	15.6517	-0.00886	15.6517	-0.00471	15.6517	-0.00182
15.6514	-0.00458	15.6514	-0.00486	15.6514	-0.00425	15.6514	-0.0086	15.6514	-0.00471	15.6514	-0.00157
15.6511	-0.00462	15.6511	-0.00486	15.6511	-0.0043	15.6511	-0.00859	15.6511	-0.00466	15.6511	-0.00169
15.6508	-0.00459	15.6508	-0.00486	15.6508	-0.00432	15.6508	-0.00873	15.6508	-0.00479	15.6508	-0.00163
15.6505	-0.00458	15.6505	-0.00486	15.6505	-0.00433	15.6505	-0.00863	15.6505	-0.00498	15.6505	-0.0017
15.6502	-0.00458	15.6502	-0.00487	15.6502	-0.00426	15.6502	-0.00854	15.6502	-0.00496	15.6502	-0.002
15.6499	-0.00459	15.6499	-0.00488	15.6499	-0.00418	15.6499	-0.00859	15.6499	-0.00503	15.6499	-0.00208
15.6495	-0.00458	15.6495	-0.00491	15.6495	-0.00418	15.6495	-0.00875	15.6495	-0.00499	15.6495	-0.00234
15.6492	-0.00458	15.6492	-0.00494	15.6492	-0.0043	15.6492	-0.00866	15.6492	-0.00513	15.6492	-0.00213
15.6489	-0.00458	15.6489	-0.00492	15.6489	-0.00435	15.6489	-0.00867	15.6489	-0.00523	15.6489	-0.0023
15.6486	-0.00458	15.6486	-0.00489	15.6486	-0.00429	15.6486	-0.00874	15.6486	-0.00513	15.6486	-0.00228
15.6483	-0.00459	15.6483	-0.00487	15.6483	-0.00424	15.6483	-0.00859	15.6483	-0.0051	15.6483	-0.00194
15.648	-0.00459	15.648	-0.00487	15.648	-0.00418	15.648	-0.00847	15.648	-0.00503	15.648	-0.00162
15.6477	-0.00457	15.6477	-0.00491	15.6477	-0.00415	15.6477	-0.00847	15.6477	-0.00502	15.6477	-0.00149
15.6474	-0.00456	15.6474	-0.00496	15.6474	-0.00408	15.6474	-0.00831	15.6474	-0.00528	15.6474	-0.00176
15.6471	-0.00455	15.6471	-0.00492	15.6471	-0.004	15.6471	-0.00831	15.6471	-0.00548	15.6471	-0.00197
15.6468	-0.00455	15.6468	-0.0049	15.6468	-0.00418	15.6468	-0.00834	15.6468	-0.00543	15.6468	-0.00213
15.6465	-0.00457	15.6465	-0.00494	15.6465	-0.00426	15.6465	-0.00861	15.6465	-0.00535	15.6465	-0.00208
15.6462	-0.00455	15.6462	-0.00489	15.6462	-0.00421	15.6462	-0.00885	15.6462	-0.00525	15.6462	-0.00207
15.6459	-0.00452	15.6459	-0.00483	15.6459	-0.00419	15.6459	-0.00896	15.6459	-0.00531	15.6459	-0.0018
15.6456	-0.00454	15.6456	-0.00482	15.6456	-0.00417	15.6456	-0.00888	15.6456	-0.00529	15.6456	-0.000924688
15.6453	-0.00455	15.6453	-0.00487	15.6453	-0.00419	15.6453	-0.00879	15.6453	-0.00522	15.6453	-0.00059453
15.645	-0.00455	15.645	-0.00491	15.645	-0.00422	15.645	-0.00893	15.645	-0.00523	15.645	-0.00112
15.6447	-0.00458	15.6447	-0.00491	15.6447	-0.00425	15.6447	-0.00904	15.6447	-0.0054	15.6447	-0.00161
15.6444	-0.00457	15.6444	-0.0049	15.6444	-0.00414	15.6444	-0.00923	15.6444	-0.00528	15.6444	-0.00135
15.6441	-0.00455	15.6441	-0.00479	15.6441	-0.00412	15.6441	-0.00918	15.6441	-0.00542	15.6441	-0.00115
15.6438	-0.00459	15.6438	-0.00477	15.6438	-0.00414	15.6438	-0.00914	15.6438	-0.0056	15.6438	-0.00143
15.6434	-0.00461	15.6434	-0.00487	15.6434	-0.00417	15.6434	-0.00915	15.6434	-0.00549	15.6434	-0.00185
15.6431	-0.00457	15.6431	-0.0049	15.6431	-0.00419	15.6431	-0.00905	15.6431	-0.00537	15.6431	-0.00203
15.6428	-0.00458	15.6428	-0.00485	15.6428	-0.00417	15.6428	-0.00907	15.6428	-0.00553	15.6428	-0.00202
15.6425	-0.0046	15.6425	-0.00482	15.6425	-0.0042	15.6425	-0.00902	15.6425	-0.00557	15.6425	-0.00153
15.6422	-0.00459	15.6422	-0.00479	15.6422	-0.00427	15.6422	-0.00889	15.6422	-0.00574	15.6422	-0.00117
15.6419	-0.00458	15.6419	-0.00482	15.6419	-0.00428	15.6419	-0.00901	15.6419	-0.00555	15.6419	-0.00133
15.6416	-0.00459	15.6416	-0.00487	15.6416	-0.00428	15.6416	-0.00905	15.6416	-0.00529	15.6416	-0.00167
15.6413	-0.00459	15.6413	-0.00487	15.6413	-0.00432	15.6413	-0.00896	15.6413	-0.00516	15.6413	-0.00174
15.641	-0.00455	15.641	-0.00481	15.641	-0.00425	15.641	-0.00883	15.641	-0.00503	15.641	-0.00181
15.6407	-0.00453	15.6407	-0.00484	15.6407	-0.00419	15.6407	-0.00873	15.6407	-0.00498	15.6407	-0.00219
15.6404	-0.00454	15.6404	-0.0049	15.6404	-0.00417	15.6404	-0.00869	15.6404	-0.00491	15.6404	-0.0024
15.6401	-0.00458	15.6401	-0.0049	15.6401	-0.0041	15.6401	-0.00864	15.6401	-0.00526	15.6401	-0.00265
15.6398	-0.00457	15.6398	-0.00489	15.6398	-0.00405	15.6398	-0.00875	15.6398	-0.00558	15.6398	-0.00258
15.6395	-0.00456	15.6395	-0.00494	15.6395	-0.00412	15.6395	-0.00881	15.6395	-0.00534	15.6395	-0.002
15.6392	-0.00457	15.6392	-0.00493	15.6392	-0.00417	15.6392	-0.00884	15.6392	-0.00493	15.6392	-0.00156
15.6389	-0.00458	15.6389	-0.00486	15.6389	-0.0041	15.6389	-0.00884	15.6389	-0.00504	15.6389	-0.00149
15.6386	-0.0046	15.6386	-0.00494	15.6386	-0.00406	15.6386	-0.00886	15.6386	-0.00495	15.6386	-0.00161
15.6383	-0.00459	15.6383	-0.00493	15.6383	-0.00409	15.6383	-0.00863	15.6383	-0.00471	15.6383	-0.00192
15.638	-0.00457	15.638	-0.00488	15.638	-0.00412	15.638	-0.00816	15.638	-0.0048	15.638	-0.00214
15.6377	-0.00455	15.6377	-0.0048	15.6377	-0.00418	15.6377	-0.00811	15.6377	-0.00503	15.6377	-0.00202
15.6373	-0.00454	15.6373	-0.00485	15.6373	-0.00415	15.6373	-0.00832	15.6373	-0.00519	15.6373	-0.0019
15.637	-0.00455	15.637	-0.00484	15.637	-0.00409	15.637	-0.00852	15.637	-0.00508	15.637	-0.00198
15.6367	-0.00454	15.6367	-0.00481	15.6367	-0.00416	15.6367	-0.00885	15.6367	-0.00472	15.6367	-0.00172
15.6364	-0.00456	15.6364	-0.00484	15.6364	-0.00422	15.6364	-0.00913	15.6364	-0.00458	15.6364	-0.00178
15.6361	-0.00456	15.6361	-0.00484	15.6361	-0.00431	15.6361	-0.00912	15.6361	-0.00475	15.6361	-0.00204
15.6358	-0.00458	15.6358	-0.00487	15.6358	-0.00428	15.6358	-0.00869	15.6358	-0.00468	15.6358	-0.00216
15.6355	-0.0046	15.6355	-0.00486	15.6355	-0.00427	15.6355	-0.00842	15.6355	-0.0049	15.6355	-0.00193
15.6352	-0.00457	15.6352	-0.00484	15.6352	-0.00424	15.6352	-0.00868	15.6352	-0.0053	15.6352	-0.00198
15.6349	-0.00456	15.6349	-0.00487	15.6349	-0.00426	15.6349	-0.00899	15.6349	-0.00558	15.6349	-0.00197
15.6346	-0.00457	15.6346	-0.00485	15.6346	-0.0043	15.6346	-0.00915	15.6346	-0.00579	15.6346	-0.00158
15.6343	-0.00455	15.6343	-0.00488	15.6343	-0.00433	15.6343	-0.00906	15.6343	-0.00578	15.6343	-0.00114
15.634	-0.00458	15.634	-0.00495	15.634	-0.0042	15.634	-0.00904	15.634	-0.00547	15.634	-0.00106
15.6337	-0.00461	15.6337	-0.00493	15.6337	-0.00412	15.6337	-0.00907	15.6337	-0.00507	15.6337	-0.00173
15.6334	-0.00463	15.6334	-0.00497	15.6334	-0.00417	15.6334	-0.00916	15.6334	-0.00494	15.6334	-0.00186
15.6331	-0.00462	15.6331	-0.00489	15.6331	-0.00421	15.6331	-0.00915	15.6331	-0.00488	15.6331	-0.00174
15.6328	-0.00457	15.6328	-0.00484	15.6328	-0.00424	15.6328	-0.00908	15.6328	-0.00487	15.6328	-0.00164
15.6325	-0.00455	15.6325	-0.00481	15.6325	-0.00418	15.6325	-0.00922	15.6325	-0.00475	15.6325	-0.00195
15.6322	-0.00456	15.6322	-0.00476	15.6322	-0.00407	15.6322	-0.00938	15.6322	-0.00459	15.6322	-0.00192
15.6319	-0.00459	15.6319	-0.00473	15.6319	-0.00398	15.6319	-0.00943	15.6319	-0.00471	15.6319	-0.00128
15.6316	-0.00458	15.6316	-0.00475	15.6316	-0.00402	15.6316	-0.00935	15.6316	-0.00505	15.6316	-0.00141
15.6312	-0.00461	15.6312	-0.00477	15.6312	-0.00414	15.6312	-0.00937	15.6312	-0.00524	15.6312	-0.00175
15.6309	-0.0046	15.6309	-0.00475	15.6309	-0.00423	15.6309	-0.00924	15.6309	-0.00532	15.6309	-0.0019
15.6306	-0.00457	15.6306	-0.00475	15.6306	-0.00431	15.6306	-0.00899	15.6306	-0.00529	15.6306	-0.00157
15.6303	-0.00455	15.6303	-0.00484	15.6303	-0.00426	15.6303	-0.00887	15.6303	-0.00541	15.6303	-0.00145
15.63	-0.00457	15.63	-0.00487	15.63	-0.00422	15.63	-0.00892	15.63	-0.0054	15.63	-0.00132
15.6297	-0.00459	15.6297	-0.00483	15.6297	-0.00419	15.6297	-0.00901	15.6297	-0.0052	15.6297	-0.00121
15.6294	-0.00459	15.6294	-0.00485	15.6294	-0.00412	15.6294	-0.00897	15.6294	-0.005	15.6294	-0.00129
15.6291	-0.00459	15.6291	-0.00493	15.6291	-0.00418	15.6291	-0.00876	15.6291	-0.00493	15.6291	-0.00147
15.6288	-0.00459	15.6288	-0.00498	15.6288	-0.00418	15.6288	-0.00852	15.6288	-0.00481	15.6288	-0.00167
15.6285	-0.0046	15.6285	-0.00497	15.6285	-0.00409	15.6285	-0.00817	15.6285	-0.00478	15.6285	-0.00144
15.6282	-0.00458	15.6282	-0.00492	15.6282	-0.00408	15.6282	-0.00814	15.6282	-0.00482	15.6282	-0.00129
15.6279	-0.00459	15.6279	-0.00484	15.6279	-0.00412	15.6279	-0.00825	15.6279	-0.00491	15.6279	-0.00135
15.6276	-0.0046	15.6276	-0.00486	15.6276	-0.00426	15.6276	-0.00843	15.6276	-0.00498	15.6276	-0.00146
15.6273	-0.00458	15.6273	-0.00488	15.6273	-0.00436	15.6273	-0.00855	15.6273	-0.00516	15.6273	-0.00178
15.627	-0.00459	15.627	-0.00494	15.627	-0.00441	15.627	-0.00869	15.627	-0.00532	15.627	-0.00191
15.6267	-0.00459	15.6267	-0.00494	15.6267	-0.00437	15.6267	-0.00889	15.6267	-0.00529	15.6267	-0.00201
15.6264	-0.00459	15.6264	-0.00495	15.6264	-0.00446	15.6264	-0.00905	15.6264	-0.00517	15.6264	-0.00184
15.6261	-0.00458	15.6261	-0.00503	15.6261	-0.00446	15.6261	-0.00926	15.6261	-0.00488	15.6261	-0.00185
15.6258	-0.00459	15.6258	-0.00494	15.6258	-0.00434	15.6258	-0.00924	15.6258	-0.00496	15.6258	-0.00217
15.6255	-0.00457	15.6255	-0.00487	15.6255	-0.00431	15.6255	-0.00928	15.6255	-0.00496	15.6255	-0.00232
15.6251	-0.00459	15.6251	-0.00484	15.6251	-0.00436	15.6251	-0.00919	15.6251	-0.00495	15.6251	-0.00223
15.6248	-0.00458	15.6248	-0.00484	15.6248	-0.00435	15.6248	-0.00895	15.6248	-0.00502	15.6248	-0.00193
15.6245	-0.00455	15.6245	-0.00487	15.6245	-0.00433	15.6245	-0.00882	15.6245	-0.00501	15.6245	-0.00162
15.6242	-0.00455	15.6242	-0.00492	15.6242	-0.00432	15.6242	-0.00883	15.6242	-0.00516	15.6242	-0.00117
15.6239	-0.00458	15.6239	-0.00491	15.6239	-0.00423	15.6239	-0.00895	15.6239	-0.00522	15.6239	-0.0012
15.6236	-0.00456	15.6236	-0.00494	15.6236	-0.00426	15.6236	-0.00896	15.6236	-0.00509	15.6236	-0.00159
15.6233	-0.00454	15.6233	-0.00495	15.6233	-0.00428	15.6233	-0.00882	15.6233	-0.00522	15.6233	-0.0017
15.623	-0.00457	15.623	-0.00496	15.623	-0.00432	15.623	-0.00873	15.623	-0.00525	15.623	-0.00161
15.6227	-0.00458	15.6227	-0.00496	15.6227	-0.00431	15.6227	-0.00869	15.6227	-0.00508	15.6227	-0.00136
15.6224	-0.00457	15.6224	-0.00489	15.6224	-0.0043	15.6224	-0.00872	15.6224	-0.00522	15.6224	-0.0015
15.6221	-0.00458	15.6221	-0.00483	15.6221	-0.00426	15.6221	-0.00876	15.6221	-0.00513	15.6221	-0.00179
15.6218	-0.0046	15.6218	-0.00483	15.6218	-0.00414	15.6218	-0.00878	15.6218	-0.00507	15.6218	-0.00145
15.6215	-0.00464	15.6215	-0.00485	15.6215	-0.00406	15.6215	-0.00869	15.6215	-0.00512	15.6215	-0.00149
15.6212	-0.00462	15.6212	-0.00483	15.6212	-0.00402	15.6212	-0.00873	15.6212	-0.00519	15.6212	-0.00167
15.6209	-0.0046	15.6209	-0.00477	15.6209	-0.00398	15.6209	-0.00894	15.6209	-0.00507	15.6209	-0.00176
15.6206	-0.00461	15.6206	-0.00475	15.6206	-0.00403	15.6206	-0.00889	15.6206	-0.00519	15.6206	-0.00173
15.6203	-0.00462	15.6203	-0.00479	15.6203	-0.00404	15.6203	-0.0089	15.6203	-0.00525	15.6203	-0.00209
15.62	-0.00461	15.62	-0.0048	15.62	-0.00409	15.62	-0.00894	15.62	-0.00527	15.62	-0.0024
15.6197	-0.00461	15.6197	-0.00481	15.6197	-0.00407	15.6197	-0.0089	15.6197	-0.0055	15.6197	-0.00268
15.6194	-0.00462	15.6194	-0.00484	15.6194	-0.00407	15.6194	-0.00873	15.6194	-0.0055	15.6194	-0.00261
15.619	-0.00461	15.619	-0.00485	15.619	-0.00412	15.619	-0.00893	15.619	-0.00565	15.619	-0.00204
15.6187	-0.0046	15.6187	-0.00484	15.6187	-0.00412	15.6187	-0.00888	15.6187	-0.0058	15.6187	-0.00179
15.6184	-0.00459	15.6184	-0.00481	15.6184	-0.00414	15.6184	-0.0089	15.6184	-0.0057	15.6184	-0.00168
15.6181	-0.00461	15.6181	-0.00478	15.6181	-0.0041	15.6181	-0.00897	15.6181	-0.00568	15.6181	-0.00162
15.6178	-0.0046	15.6178	-0.0048	15.6178	-0.00418	15.6178	-0.00881	15.6178	-0.00579	15.6178	-0.00135
15.6175	-0.00456	15.6175	-0.00486	15.6175	-0.00428	15.6175	-0.00875	15.6175	-0.00538	15.6175	-0.00103
15.6172	-0.00454	15.6172	-0.00487	15.6172	-0.00419	15.6172	-0.0088	15.6172	-0.00501	15.6172	-0.00114
15.6169	-0.00457	15.6169	-0.00491	15.6169	-0.00416	15.6169	-0.00885	15.6169	-0.00478	15.6169	-0.00112
15.6166	-0.00458	15.6166	-0.00492	15.6166	-0.00417	15.6166	-0.00883	15.6166	-0.00461	15.6166	-0.00122
15.6163	-0.00459	15.6163	-0.00489	15.6163	-0.00418	15.6163	-0.00877	15.6163	-0.00465	15.6163	-0.00123
15.616	-0.00462	15.616	-0.00478	15.616	-0.00415	15.616	-0.00859	15.616	-0.0049	15.616	-0.00126
15.6157	-0.00462	15.6157	-0.0048	15.6157	-0.00414	15.6157	-0.00856	15.6157	-0.00515	15.6157	-0.00151
15.6154	-0.00461	15.6154	-0.00488	15.6154	-0.00407	15.6154	-0.00849	15.6154	-0.00478	15.6154	-0.00152
15.6151	-0.00461	15.6151	-0.00486	15.6151	-0.00408	15.6151	-0.00859	15.6151	-0.00463	15.6151	-0.00147
15.6148	-0.00461	15.6148	-0.00484	15.6148	-0.00414	15.6148	-0.00861	15.6148	-0.00474	15.6148	-0.00133
15.6145	-0.00457	15.6145	-0.00471	15.6145	-0.00422	15.6145	-0.00835	15.6145	-0.00485	15.6145	-0.00128
15.6142	-0.00456	15.6142	-0.00472	15.6142	-0.00431	15.6142	-0.00812	15.6142	-0.00485	15.6142	-0.00145
15.6139	-0.00459	15.6139	-0.00474	15.6139	-0.00427	15.6139	-0.00834	15.6139	-0.00488	15.6139	-0.00139
15.6136	-0.00459	15.6136	-0.00483	15.6136	-0.00422	15.6136	-0.0085	15.6136	-0.00511	15.6136	-0.0015
15.6133	-0.00461	15.6133	-0.00487	15.6133	-0.0042	15.6133	-0.00846	15.6133	-0.00528	15.6133	-0.00192
15.6129	-0.00463	15.6129	-0.00485	15.6129	-0.00413	15.6129	-0.00848	15.6129	-0.00526	15.6129	-0.00165
15.6126	-0.00466	15.6126	-0.0049	15.6126	-0.00407	15.6126	-0.00833	15.6126	-0.00522	15.6126	-0.00131
15.6123	-0.00467	15.6123	-0.00497	15.6123	-0.00414	15.6123	-0.00846	15.6123	-0.00533	15.6123	-0.00135
15.612	-0.00465	15.612	-0.00491	15.612	-0.00421	15.612	-0.00858	15.612	-0.00541	15.612	-0.00128
15.6117	-0.00462	15.6117	-0.00487	15.6117	-0.00431	15.6117	-0.00854	15.6117	-0.00508	15.6117	-0.00131
15.6114	-0.00461	15.6114	-0.00491	15.6114	-0.00427	15.6114	-0.00862	15.6114	-0.00476	15.6114	-0.00145
15.6111	-0.00459	15.6111	-0.00492	15.6111	-0.0042	15.6111	-0.00864	15.6111	-0.00459	15.6111	-0.0016
15.6108	-0.00458	15.6108	-0.00489	15.6108	-0.00429	15.6108	-0.00856	15.6108	-0.00453	15.6108	-0.00179
15.6105	-0.0046	15.6105	-0.0049	15.6105	-0.0043	15.6105	-0.00844	15.6105	-0.00475	15.6105	-0.00169
15.6102	-0.0046	15.6102	-0.0049	15.6102	-0.00425	15.6102	-0.00836	15.6102	-0.00495	15.6102	-0.00143
15.6099	-0.00459	15.6099	-0.00485	15.6099	-0.00419	15.6099	-0.00836	15.6099	-0.00497	15.6099	-0.0014
15.6096	-0.00458	15.6096	-0.00481	15.6096	-0.00427	15.6096	-0.00852	15.6096	-0.0051	15.6096	-0.00145
15.6093	-0.00457	15.6093	-0.00483	15.6093	-0.00436	15.6093	-0.00861	15.6093	-0.0052	15.6093	-0.00158
15.609	-0.00455	15.609	-0.0049	15.609	-0.00437	15.609	-0.00868	15.609	-0.0053	15.609	-0.00157
15.6087	-0.00454	15.6087	-0.00484	15.6087	-0.00431	15.6087	-0.00887	15.6087	-0.00531	15.6087	-0.00157
15.6084	-0.00457	15.6084	-0.00483	15.6084	-0.0042	15.6084	-0.00885	15.6084	-0.00534	15.6084	-0.00168
15.6081	-0.0046	15.6081	-0.00482	15.6081	-0.0041	15.6081	-0.00861	15.6081	-0.0051	15.6081	-0.00169
15.6078	-0.00462	15.6078	-0.00481	15.6078	-0.00408	15.6078	-0.00876	15.6078	-0.00503	15.6078	-0.00183
15.6075	-0.00466	15.6075	-0.00484	15.6075	-0.00404	15.6075	-0.00902	15.6075	-0.00489	15.6075	-0.0021
15.6072	-0.00466	15.6072	-0.00488	15.6072	-0.00415	15.6072	-0.00903	15.6072	-0.00489	15.6072	-0.00194
15.6068	-0.00464	15.6068	-0.00479	15.6068	-0.00423	15.6068	-0.00914	15.6068	-0.0049	15.6068	-0.00182
15.6065	-0.00465	15.6065	-0.00478	15.6065	-0.00422	15.6065	-0.00914	15.6065	-0.00488	15.6065	-0.00169
15.6062	-0.00463	15.6062	-0.00482	15.6062	-0.00427	15.6062	-0.0091	15.6062	-0.00517	15.6062	-0.00166
15.6059	-0.00459	15.6059	-0.00491	15.6059	-0.0043	15.6059	-0.00905	15.6059	-0.00558	15.6059	-0.00181
15.6056	-0.00459	15.6056	-0.0049	15.6056	-0.00423	15.6056	-0.00881	15.6056	-0.00564	15.6056	-0.00176
15.6053	-0.00458	15.6053	-0.00486	15.6053	-0.00415	15.6053	-0.00886	15.6053	-0.00544	15.6053	-0.00207
15.605	-0.00454	15.605	-0.00489	15.605	-0.00419	15.605	-0.00913	15.605	-0.00511	15.605	-0.00223
15.6047	-0.00455	15.6047	-0.00493	15.6047	-0.00426	15.6047	-0.00896	15.6047	-0.00501	15.6047	-0.00196
15.6044	-0.00456	15.6044	-0.00499	15.6044	-0.00439	15.6044	-0.00874	15.6044	-0.0051	15.6044	-0.00167
15.6041	-0.00455	15.6041	-0.00498	15.6041	-0.00435	15.6041	-0.00868	15.6041	-0.00518	15.6041	-0.00161
15.6038	-0.00458	15.6038	-0.00495	15.6038	-0.00434	15.6038	-0.0088	15.6038	-0.00531	15.6038	-0.00174
15.6035	-0.00461	15.6035	-0.00487	15.6035	-0.00443	15.6035	-0.00885	15.6035	-0.00522	15.6035	-0.00178
15.6032	-0.00462	15.6032	-0.00479	15.6032	-0.00441	15.6032	-0.00887	15.6032	-0.00525	15.6032	-0.00179
15.6029	-0.00461	15.6029	-0.00476	15.6029	-0.00429	15.6029	-0.00891	15.6029	-0.00542	15.6029	-0.00209
15.6026	-0.00459	15.6026	-0.00479	15.6026	-0.00416	15.6026	-0.00878	15.6026	-0.00539	15.6026	-0.002
15.6023	-0.00458	15.6023	-0.00483	15.6023	-0.00423	15.6023	-0.00881	15.6023	-0.00517	15.6023	-0.00178
15.602	-0.00458	15.602	-0.00482	15.602	-0.00427	15.602	-0.0091	15.602	-0.005	15.602	-0.00208
15.6017	-0.00458	15.6017	-0.00484	15.6017	-0.0043	15.6017	-0.0092	15.6017	-0.00483	15.6017	-0.00204
15.6014	-0.0046	15.6014	-0.00489	15.6014	-0.00441	15.6014	-0.00873	15.6014	-0.00497	15.6014	-0.0018
15.6011	-0.0046	15.6011	-0.00492	15.6011	-0.00435	15.6011	-0.00834	15.6011	-0.00494	15.6011	-0.00138
15.6007	-0.00461	15.6007	-0.00484	15.6007	-0.00419	15.6007	-0.00856	15.6007	-0.00487	15.6007	-0.00119
15.6004	-0.0046	15.6004	-0.00483	15.6004	-0.00415	15.6004	-0.00882	15.6004	-0.00499	15.6004	-0.00144
15.6001	-0.00456	15.6001	-0.00489	15.6001	-0.00424	15.6001	-0.00878	15.6001	-0.00476	15.6001	-0.00157
15.5998	-0.00457	15.5998	-0.00492	15.5998	-0.00429	15.5998	-0.0088	15.5998	-0.00473	15.5998	-0.00162
15.5995	-0.00461	15.5995	-0.00486	15.5995	-0.00421	15.5995	-0.00856	15.5995	-0.00492	15.5995	-0.00201
15.5992	-0.00461	15.5992	-0.00481	15.5992	-0.00412	15.5992	-0.00859	15.5992	-0.005	15.5992	-0.00236
15.5989	-0.00459	15.5989	-0.00479	15.5989	-0.00412	15.5989	-0.00884	15.5989	-0.00504	15.5989	-0.00227
15.5986	-0.00459	15.5986	-0.00483	15.5986	-0.00413	15.5986	-0.00894	15.5986	-0.0052	15.5986	-0.00248
15.5983	-0.00463	15.5983	-0.00483	15.5983	-0.00409	15.5983	-0.00898	15.5983	-0.00515	15.5983	-0.00202
15.598	-0.00462	15.598	-0.00477	15.598	-0.00412	15.598	-0.0089	15.598	-0.00501	15.598	-0.00174
15.5977	-0.00462	15.5977	-0.00476	15.5977	-0.00414	15.5977	-0.00875	15.5977	-0.00502	15.5977	-0.00204
15.5974	-0.00462	15.5974	-0.00474	15.5974	-0.00409	15.5974	-0.0087	15.5974	-0.005	15.5974	-0.00212
15.5971	-0.00461	15.5971	-0.00476	15.5971	-0.00406	15.5971	-0.00879	15.5971	-0.00485	15.5971	-0.00227
15.5968	-0.00461	15.5968	-0.00479	15.5968	-0.00412	15.5968	-0.00901	15.5968	-0.00476	15.5968	-0.0024
15.5965	-0.00461	15.5965	-0.00481	15.5965	-0.00418	15.5965	-0.0091	15.5965	-0.00471	15.5965	-0.00239
15.5962	-0.00462	15.5962	-0.00485	15.5962	-0.00428	15.5962	-0.00913	15.5962	-0.00488	15.5962	-0.00225
15.5959	-0.00462	15.5959	-0.00484	15.5959	-0.00428	15.5959	-0.00903	15.5959	-0.00493	15.5959	-0.00191
15.5956	-0.00463	15.5956	-0.00486	15.5956	-0.00417	15.5956	-0.0089	15.5956	-0.00503	15.5956	-0.00175
15.5953	-0.00464	15.5953	-0.00488	15.5953	-0.00418	15.5953	-0.00883	15.5953	-0.00504	15.5953	-0.00195
15.595	-0.00461	15.595	-0.00491	15.595	-0.00425	15.595	-0.00877	15.595	-0.00512	15.595	-0.00198
15.5946	-0.00461	15.5946	-0.00493	15.5946	-0.00434	15.5946	-0.00872	15.5946	-0.00495	15.5946	-0.00197
15.5943	-0.00462	15.5943	-0.00486	15.5943	-0.00442	15.5943	-0.00866	15.5943	-0.00485	15.5943	-0.00211
15.594	-0.00463	15.594	-0.00479	15.594	-0.00436	15.594	-0.0087	15.594	-0.00506	15.594	-0.00185
15.5937	-0.00461	15.5937	-0.00474	15.5937	-0.00426	15.5937	-0.00876	15.5937	-0.00495	15.5937	-0.00181
15.5934	-0.00459	15.5934	-0.00471	15.5934	-0.00422	15.5934	-0.00881	15.5934	-0.00507	15.5934	-0.00196
15.5931	-0.0046	15.5931	-0.00473	15.5931	-0.00416	15.5931	-0.00892	15.5931	-0.0051	15.5931	-0.00208
15.5928	-0.00463	15.5928	-0.0048	15.5928	-0.00421	15.5928	-0.00895	15.5928	-0.00486	15.5928	-0.00206
15.5925	-0.00465	15.5925	-0.00478	15.5925	-0.0042	15.5925	-0.00877	15.5925	-0.00494	15.5925	-0.002
15.5922	-0.00462	15.5922	-0.00477	15.5922	-0.00415	15.5922	-0.00864	15.5922	-0.00513	15.5922	-0.00174
15.5919	-0.00456	15.5919	-0.00485	15.5919	-0.00407	15.5919	-0.00881	15.5919	-0.00518	15.5919	-0.00168
15.5916	-0.00457	15.5916	-0.00488	15.5916	-0.0041	15.5916	-0.00867	15.5916	-0.00519	15.5916	-0.00191
15.5913	-0.00458	15.5913	-0.00483	15.5913	-0.00419	15.5913	-0.00846	15.5913	-0.00518	15.5913	-0.00195
15.591	-0.00461	15.591	-0.00487	15.591	-0.00423	15.591	-0.00843	15.591	-0.00503	15.591	-0.00175
15.5907	-0.00461	15.5907	-0.00487	15.5907	-0.00433	15.5907	-0.00833	15.5907	-0.00483	15.5907	-0.00206
15.5904	-0.00457	15.5904	-0.00489	15.5904	-0.00447	15.5904	-0.00837	15.5904	-0.00476	15.5904	-0.00259
15.5901	-0.00455	15.5901	-0.00488	15.5901	-0.00454	15.5901	-0.00849	15.5901	-0.00459	15.5901	-0.00249
15.5898	-0.00451	15.5898	-0.0048	15.5898	-0.00451	15.5898	-0.00868	15.5898	-0.00493	15.5898	-0.00219
15.5895	-0.00452	15.5895	-0.00481	15.5895	-0.00434	15.5895	-0.00879	15.5895	-0.00527	15.5895	-0.0021
15.5892	-0.00458	15.5892	-0.00481	15.5892	-0.00421	15.5892	-0.00854	15.5892	-0.00524	15.5892	-0.00253
15.5889	-0.00461	15.5889	-0.00486	15.5889	-0.00411	15.5889	-0.00842	15.5889	-0.00529	15.5889	-0.00269
15.5885	-0.00458	15.5885	-0.00491	15.5885	-0.00407	15.5885	-0.00847	15.5885	-0.00536	15.5885	-0.00258
15.5882	-0.00457	15.5882	-0.00489	15.5882	-0.00413	15.5882	-0.00834	15.5882	-0.00514	15.5882	-0.00208
15.5879	-0.00458	15.5879	-0.00486	15.5879	-0.00417	15.5879	-0.00842	15.5879	-0.00508	15.5879	-0.00193
15.5876	-0.00458	15.5876	-0.00479	15.5876	-0.00425	15.5876	-0.00869	15.5876	-0.00519	15.5876	-0.0017
15.5873	-0.00458	15.5873	-0.00474	15.5873	-0.00436	15.5873	-0.00874	15.5873	-0.00536	15.5873	-0.00167
15.587	-0.00456	15.587	-0.00475	15.587	-0.00443	15.587	-0.00874	15.587	-0.00512	15.587	-0.00164
15.5867	-0.00455	15.5867	-0.00477	15.5867	-0.00434	15.5867	-0.00871	15.5867	-0.00516	15.5867	-0.00157
15.5864	-0.00457	15.5864	-0.00482	15.5864	-0.00427	15.5864	-0.00865	15.5864	-0.00518	15.5864	-0.0015
15.5861	-0.00458	15.5861	-0.00483	15.5861	-0.00432	15.5861	-0.00874	15.5861	-0.00493	15.5861	-0.00161
15.5858	-0.00459	15.5858	-0.00482	15.5858	-0.00431	15.5858	-0.00882	15.5858	-0.00501	15.5858	-0.00204
15.5855	-0.00461	15.5855	-0.00479	15.5855	-0.00427	15.5855	-0.00876	15.5855	-0.00517	15.5855	-0.00239
15.5852	-0.00459	15.5852	-0.00473	15.5852	-0.00425	15.5852	-0.00849	15.5852	-0.0054	15.5852	-0.00224
15.5849	-0.00458	15.5849	-0.00473	15.5849	-0.00421	15.5849	-0.00831	15.5849	-0.00561	15.5849	-0.00199
15.5846	-0.0046	15.5846	-0.00482	15.5846	-0.00419	15.5846	-0.00846	15.5846	-0.00552	15.5846	-0.00144
15.5843	-0.00461	15.5843	-0.0049	15.5843	-0.00426	15.5843	-0.00868	15.5843	-0.00559	15.5843	-0.00138
15.584	-0.00459	15.584	-0.00495	15.584	-0.00425	15.584	-0.00885	15.584	-0.00574	15.584	-0.0018
15.5837	-0.00459	15.5837	-0.005	15.5837	-0.00418	15.5837	-0.00882	15.5837	-0.00547	15.5837	-0.00219
15.5834	-0.00462	15.5834	-0.00503	15.5834	-0.00411	15.5834	-0.00884	15.5834	-0.00536	15.5834	-0.00224
15.5831	-0.00463	15.5831	-0.005	15.5831	-0.00414	15.5831	-0.00879	15.5831	-0.00554	15.5831	-0.00214
15.5828	-0.00462	15.5828	-0.005	15.5828	-0.00426	15.5828	-0.00875	15.5828	-0.00528	15.5828	-0.00198
15.5824	-0.00463	15.5824	-0.00496	15.5824	-0.00428	15.5824	-0.00883	15.5824	-0.00497	15.5824	-0.00212
15.5821	-0.00463	15.5821	-0.00496	15.5821	-0.0043	15.5821	-0.00897	15.5821	-0.00502	15.5821	-0.00202
15.5818	-0.00463	15.5818	-0.00493	15.5818	-0.00435	15.5818	-0.00905	15.5818	-0.00489	15.5818	-0.00231
15.5815	-0.00464	15.5815	-0.00489	15.5815	-0.0043	15.5815	-0.00884	15.5815	-0.00485	15.5815	-0.00256
15.5812	-0.00463	15.5812	-0.00486	15.5812	-0.00417	15.5812	-0.00842	15.5812	-0.005	15.5812	-0.00245
15.5809	-0.00463	15.5809	-0.00486	15.5809	-0.00413	15.5809	-0.00843	15.5809	-0.00505	15.5809	-0.00223
15.5806	-0.00462	15.5806	-0.0049	15.5806	-0.00414	15.5806	-0.00861	15.5806	-0.00525	15.5806	-0.0022
15.5803	-0.0046	15.5803	-0.00494	15.5803	-0.0041	15.5803	-0.0086	15.5803	-0.0055	15.5803	-0.00196
15.58	-0.00459	15.58	-0.00495	15.58	-0.00413	15.58	-0.00843	15.58	-0.0056	15.58	-0.00184
15.5797	-0.00459	15.5797	-0.00493	15.5797	-0.00414	15.5797	-0.00854	15.5797	-0.00525	15.5797	-0.00204
15.5794	-0.00457	15.5794	-0.00495	15.5794	-0.00406	15.5794	-0.00865	15.5794	-0.00506	15.5794	-0.00213
15.5791	-0.00456	15.5791	-0.00492	15.5791	-0.00415	15.5791	-0.00858	15.5791	-0.00517	15.5791	-0.002
15.5788	-0.00455	15.5788	-0.00494	15.5788	-0.00426	15.5788	-0.00847	15.5788	-0.00516	15.5788	-0.00162
15.5785	-0.00455	15.5785	-0.00489	15.5785	-0.00411	15.5785	-0.00836	15.5785	-0.00507	15.5785	-0.00118
15.5782	-0.00455	15.5782	-0.0048	15.5782	-0.00412	15.5782	-0.00851	15.5782	-0.0049	15.5782	-0.00141
15.5779	-0.00455	15.5779	-0.00482	15.5779	-0.0042	15.5779	-0.0085	15.5779	-0.00475	15.5779	-0.00185
15.5776	-0.00457	15.5776	-0.0049	15.5776	-0.00422	15.5776	-0.00843	15.5776	-0.00494	15.5776	-0.00193
15.5773	-0.0046	15.5773	-0.00497	15.5773	-0.00426	15.5773	-0.00847	15.5773	-0.00488	15.5773	-0.0019
15.577	-0.00457	15.577	-0.00497	15.577	-0.00426	15.577	-0.00865	15.577	-0.00485	15.577	-0.00205
15.5767	-0.00454	15.5767	-0.00498	15.5767	-0.00431	15.5767	-0.00873	15.5767	-0.00465	15.5767	-0.00251
15.5763	-0.00454	15.5763	-0.00492	15.5763	-0.00421	15.5763	-0.0087	15.5763	-0.00472	15.5763	-0.00246
15.576	-0.00457	15.576	-0.00485	15.576	-0.00415	15.576	-0.00837	15.576	-0.00482	15.576	-0.00211
15.5757	-0.00462	15.5757	-0.00484	15.5757	-0.00425	15.5757	-0.00845	15.5757	-0.00451	15.5757	-0.00188
15.5754	-0.00464	15.5754	-0.00491	15.5754	-0.00426	15.5754	-0.00864	15.5754	-0.0046	15.5754	-0.00162
15.5751	-0.00464	15.5751	-0.00497	15.5751	-0.00421	15.5751	-0.0088	15.5751	-0.00468	15.5751	-0.00155
15.5748	-0.00463	15.5748	-0.005	15.5748	-0.00418	15.5748	-0.00898	15.5748	-0.00464	15.5748	-0.00166
15.5745	-0.00461	15.5745	-0.00505	15.5745	-0.00419	15.5745	-0.00912	15.5745	-0.00449	15.5745	-0.00162
15.5742	-0.00458	15.5742	-0.005	15.5742	-0.0042	15.5742	-0.00893	15.5742	-0.00436	15.5742	-0.00144
15.5739	-0.00457	15.5739	-0.00496	15.5739	-0.00429	15.5739	-0.00879	15.5739	-0.00474	15.5739	-0.00133
15.5736	-0.00461	15.5736	-0.0049	15.5736	-0.0043	15.5736	-0.0086	15.5736	-0.00527	15.5736	-0.0012
15.5733	-0.00462	15.5733	-0.00484	15.5733	-0.00439	15.5733	-0.00848	15.5733	-0.00526	15.5733	-0.00137
15.573	-0.00459	15.573	-0.00482	15.573	-0.00437	15.573	-0.00872	15.573	-0.00518	15.573	-0.00158
15.5727	-0.00457	15.5727	-0.00488	15.5727	-0.0043	15.5727	-0.00889	15.5727	-0.00528	15.5727	-0.00148
15.5724	-0.00457	15.5724	-0.00495	15.5724	-0.00419	15.5724	-0.00887	15.5724	-0.00526	15.5724	-0.0016
15.5721	-0.00458	15.5721	-0.00493	15.5721	-0.00406	15.5721	-0.00877	15.5721	-0.00519	15.5721	-0.00144
15.5718	-0.00459	15.5718	-0.00482	15.5718	-0.00401	15.5718	-0.00884	15.5718	-0.00527	15.5718	-0.00155
15.5715	-0.0046	15.5715	-0.00476	15.5715	-0.0041	15.5715	-0.00894	15.5715	-0.00533	15.5715	-0.00167
15.5712	-0.00462	15.5712	-0.00484	15.5712	-0.00417	15.5712	-0.00894	15.5712	-0.00507	15.5712	-0.00205
15.5709	-0.00462	15.5709	-0.00493	15.5709	-0.00426	15.5709	-0.00896	15.5709	-0.00492	15.5709	-0.0019
15.5706	-0.00461	15.5706	-0.00496	15.5706	-0.00431	15.5706	-0.00916	15.5706	-0.00509	15.5706	-0.00181
15.5702	-0.0046	15.5702	-0.00493	15.5702	-0.00426	15.5702	-0.00914	15.5702	-0.00529	15.5702	-0.00186
15.5699	-0.00456	15.5699	-0.00495	15.5699	-0.00412	15.5699	-0.00914	15.5699	-0.00524	15.5699	-0.00183
15.5696	-0.00453	15.5696	-0.00495	15.5696	-0.00414	15.5696	-0.00922	15.5696	-0.00502	15.5696	-0.00167
15.5693	-0.00455	15.5693	-0.005	15.5693	-0.00425	15.5693	-0.00909	15.5693	-0.00506	15.5693	-0.00146
15.569	-0.00456	15.569	-0.00497	15.569	-0.00416	15.569	-0.00884	15.569	-0.00515	15.569	-0.00165
15.5687	-0.00457	15.5687	-0.00492	15.5687	-0.00418	15.5687	-0.00888	15.5687	-0.00516	15.5687	-0.00168
15.5684	-0.00458	15.5684	-0.00494	15.5684	-0.00433	15.5684	-0.0091	15.5684	-0.005	15.5684	-0.0016
15.5681	-0.00459	15.5681	-0.0049	15.5681	-0.00433	15.5681	-0.00936	15.5681	-0.00502	15.5681	-0.00158
15.5678	-0.00459	15.5678	-0.00476	15.5678	-0.00419	15.5678	-0.00936	15.5678	-0.00524	15.5678	-0.00146
15.5675	-0.00458	15.5675	-0.00475	15.5675	-0.00411	15.5675	-0.00928	15.5675	-0.00532	15.5675	-0.00172
15.5672	-0.00456	15.5672	-0.00473	15.5672	-0.00418	15.5672	-0.00934	15.5672	-0.00505	15.5672	-0.00182
15.5669	-0.00457	15.5669	-0.00471	15.5669	-0.00421	15.5669	-0.00921	15.5669	-0.00511	15.5669	-0.00187
15.5666	-0.0046	15.5666	-0.00478	15.5666	-0.00415	15.5666	-0.00912	15.5666	-0.00491	15.5666	-0.00174
15.5663	-0.00461	15.5663	-0.00485	15.5663	-0.00411	15.5663	-0.0092	15.5663	-0.00468	15.5663	-0.00176
15.566	-0.00459	15.566	-0.00492	15.566	-0.00412	15.566	-0.0093	15.566	-0.00481	15.566	-0.00157
15.5657	-0.0046	15.5657	-0.00492	15.5657	-0.00416	15.5657	-0.00921	15.5657	-0.00466	15.5657	-0.00155
15.5654	-0.00462	15.5654	-0.00494	15.5654	-0.00417	15.5654	-0.00908	15.5654	-0.00464	15.5654	-0.0018
15.5651	-0.00462	15.5651	-0.00495	15.5651	-0.00428	15.5651	-0.00905	15.5651	-0.00506	15.5651	-0.00203
15.5648	-0.0046	15.5648	-0.00496	15.5648	-0.0044	15.5648	-0.00886	15.5648	-0.00509	15.5648	-0.00181
15.5645	-0.00459	15.5645	-0.0049	15.5645	-0.00437	15.5645	-0.00864	15.5645	-0.00482	15.5645	-0.00153
15.5641	-0.00462	15.5641	-0.00484	15.5641	-0.00428	15.5641	-0.00866	15.5641	-0.00484	15.5641	-0.00196
15.5638	-0.00466	15.5638	-0.0048	15.5638	-0.00428	15.5638	-0.00888	15.5638	-0.00509	15.5638	-0.00184
15.5635	-0.00466	15.5635	-0.00479	15.5635	-0.00434	15.5635	-0.00887	15.5635	-0.00541	15.5635	-0.0016
15.5632	-0.00466	15.5632	-0.00482	15.5632	-0.00434	15.5632	-0.00873	15.5632	-0.0055	15.5632	-0.00176
15.5629	-0.00463	15.5629	-0.00488	15.5629	-0.00429	15.5629	-0.00855	15.5629	-0.00528	15.5629	-0.00198
15.5626	-0.00458	15.5626	-0.00498	15.5626	-0.00429	15.5626	-0.00857	15.5626	-0.00522	15.5626	-0.00211
15.5623	-0.00457	15.5623	-0.00494	15.5623	-0.00431	15.5623	-0.00885	15.5623	-0.00507	15.5623	-0.00188
[truncated: 63,554 more rows]
