# Supplementary material for: Ion-cluster-mediated ultrafast self-healable ionoconductors for reconfigurable electronics
Source: Nat Commun. 2022 Jun 30;13:3769. doi: 10.1038/s41467-022-31553-4 (PMC9247092; doi:10.1038/s41467-022-31553-4)
Supplement: Supplementary file 10 — Source Data [file 41467_2022_31553_MOESM10_ESM.zip › Supplementary Figures/Source data_Supplementary Fig. 14_ncomms-22-08900.xlsx]

## Sheet: Supplementary Fig. 14a
[EMI][TFSI]		90-DAHA-IL		90-DAHA
1H Chemical Shift (ppm)	Normalized Intensity (a.u.)	1H Chemical Shift (ppm)	Normalized Intensity (a.u.)	1H Chemical Shift (ppm)	Normalized Intensity (a.u.)
16.1714	0.000937767	16.1714	0.01377	16.1714	0.0077
16.1711	0.00092832	16.1711	0.01374	16.1711	0.00774
16.1708	0.000921202	16.1708	0.0138	16.1708	0.00764
16.1705	0.000918564	16.1705	0.01377	16.1705	0.0076
16.1702	0.000916259	16.1702	0.0138	16.1702	0.00758
16.1699	0.0009157	16.1699	0.01377	16.1699	0.00752
16.1696	0.000911315	16.1696	0.01362	16.1696	0.00742
16.1693	0.000909295	16.1693	0.0135	16.1693	0.0074
16.169	0.000902391	16.169	0.0135	16.169	0.00744
16.1687	0.000895903	16.1687	0.01353	16.1687	0.00748
16.1684	0.000894667	16.1684	0.01356	16.1684	0.00754
16.1681	0.000890294	16.1681	0.01359	16.1681	0.0075
16.1677	0.000888262	16.1677	0.01356	16.1677	0.0075
16.1674	0.000885601	16.1674	0.01344	16.1674	0.0075
16.1671	0.000873005	16.1671	0.01326	16.1671	0.00752
16.1668	0.000869594	16.1668	0.01326	16.1668	0.0075
16.1665	0.000877021	16.1665	0.01332	16.1665	0.00746
16.1662	0.000882357	16.1662	0.01329	16.1662	0.00748
16.1659	0.00087613	16.1659	0.01323	16.1659	0.00742
16.1656	0.000871805	16.1656	0.01314	16.1656	0.00744
16.1653	0.000871828	16.1653	0.01305	16.1653	0.00746
16.165	0.000870426	16.165	0.01302	16.165	0.0074
16.1647	0.000863273	16.1647	0.01296	16.1647	0.0074
16.1644	0.000851342	16.1644	0.01302	16.1644	0.00738
16.1641	0.000852459	16.1641	0.01302	16.1641	0.00744
16.1638	0.000855656	16.1638	0.01302	16.1638	0.00744
16.1635	0.000852352	16.1635	0.01302	16.1635	0.00742
16.1632	0.000837558	16.1632	0.01299	16.1632	0.00746
16.1629	0.000825164	16.1629	0.0129	16.1629	0.00744
16.1626	0.000816228	16.1626	0.01287	16.1626	0.00742
16.1623	0.000811962	16.1623	0.01278	16.1623	0.00736
16.162	0.000810382	16.162	0.01272	16.162	0.00736
16.1616	0.000809348	16.1616	0.01278	16.1616	0.00736
16.1613	0.000809669	16.1613	0.01275	16.1613	0.00738
16.161	0.000804488	16.161	0.01263	16.161	0.00734
16.1607	0.000792783	16.1607	0.01251	16.1607	0.00724
16.1604	0.000792094	16.1604	0.01245	16.1604	0.0072
16.1601	0.000791309	16.1601	0.01239	16.1601	0.0072
16.1598	0.000788885	16.1598	0.01257	16.1598	0.00728
16.1595	0.000784203	16.1595	0.01266	16.1595	0.00734
16.1592	0.000780341	16.1592	0.0126	16.1592	0.0073
16.1589	0.000776955	16.1589	0.01245	16.1589	0.00724
16.1586	0.000776289	16.1586	0.01239	16.1586	0.00726
16.1583	0.000773639	16.1583	0.01239	16.1583	0.00726
16.158	0.000763848	16.158	0.01239	16.158	0.00726
16.1577	0.000753664	16.1577	0.01233	16.1577	0.00724
16.1574	0.000753652	16.1574	0.01227	16.1574	0.0072
16.1571	0.00075162	16.1571	0.01212	16.1571	0.00718
16.1568	0.000741924	16.1568	0.012	16.1568	0.00716
16.1565	0.000737563	16.1565	0.01179	16.1565	0.00718
16.1562	0.000736553	16.1562	0.01176	16.1562	0.00722
16.1559	0.000736695	16.1559	0.01185	16.1559	0.00714
16.1555	0.000737967	16.1555	0.01197	16.1555	0.0071
16.1552	0.000735745	16.1552	0.012	16.1552	0.0071
16.1549	0.000728758	16.1549	0.01191	16.1549	0.00706
16.1546	0.000719299	16.1546	0.01188	16.1546	0.007
16.1543	0.000712205	16.1543	0.01176	16.1543	0.00694
16.154	0.000710767	16.154	0.01167	16.154	0.00692
16.1537	0.000709864	16.1537	0.01173	16.1537	0.00696
16.1534	0.000706536	16.1534	0.01176	16.1534	0.00696
16.1531	0.000709983	16.1531	0.01164	16.1531	0.007
16.1528	0.000711991	16.1528	0.01164	16.1528	0.007
16.1525	0.000705467	16.1525	0.01164	16.1525	0.00692
16.1522	0.000686502	16.1522	0.01149	16.1522	0.0069
16.1519	0.000674155	16.1519	0.01155	16.1519	0.00688
16.1516	0.000675712	16.1516	0.01155	16.1516	0.00694
16.1513	0.00067854	16.1513	0.01143	16.1513	0.0069
16.151	0.000671517	16.151	0.01143	16.151	0.00684
16.1507	0.000660894	16.1507	0.01152	16.1507	0.00678
16.1503	0.000659896	16.1503	0.01149	16.1503	0.00678
16.1501	0.00065929	16.1501	0.01149	16.1501	0.0068
16.1497	0.000660811	16.1497	0.0114	16.1497	0.00684
16.1494	0.000662593	16.1494	0.01131	16.1494	0.0068
16.1491	0.00066415	16.1491	0.01125	16.1491	0.00676
16.1488	0.000661203	16.1488	0.01119	16.1488	0.00676
16.1485	0.000653574	16.1485	0.01119	16.1485	0.00678
16.1482	0.00065159	16.1482	0.01119	16.1482	0.00674
16.1479	0.000646504	16.1479	0.01113	16.1479	0.00682
16.1476	0.000641893	16.1476	0.01116	16.1476	0.00684
16.1473	0.000637592	16.1473	0.01113	16.1473	0.00686
16.147	0.000630082	16.147	0.01098	16.147	0.00684
16.1467	0.00062824	16.1467	0.01104	16.1467	0.00678
16.1464	0.000631935	16.1464	0.01092	16.1464	0.0068
16.1461	0.000624176	16.1461	0.01083	16.1461	0.00682
16.1458	0.000617402	16.1458	0.01086	16.1458	0.00676
16.1455	0.000614016	16.1455	0.0108	16.1455	0.00666
16.1452	0.000610439	16.1452	0.01065	16.1452	0.00666
16.1449	0.000605959	16.1449	0.01059	16.1449	0.00664
16.1446	0.000604379	16.1446	0.01062	16.1446	0.0066
16.1442	0.000598996	16.1442	0.01059	16.1442	0.00662
16.144	0.000600695	16.144	0.01047	16.144	0.00664
16.1436	0.000600956	16.1436	0.01029	16.1436	0.00658
16.1433	0.000598889	16.1433	0.01032	16.1433	0.00656
16.143	0.000590903	16.143	0.01038	16.143	0.00658
16.1427	0.000579496	16.1427	0.01035	16.1427	0.0066
16.1424	0.000573127	16.1424	0.01035	16.1424	0.00658
16.1421	0.000570702	16.1421	0.01041	16.1421	0.00656
16.1418	0.000576549	16.1418	0.01044	16.1418	0.00652
16.1415	0.000580031	16.1415	0.01038	16.1415	0.00648
16.1412	0.000573269	16.1412	0.01023	16.1412	0.00646
16.1409	0.000569681	16.1409	0.01017	16.1409	0.0065
16.1406	0.000561909	16.1406	0.01002	16.1406	0.00648
16.1403	0.000557774	16.1403	0.0099	16.1403	0.00642
16.14	0.000561814	16.14	0.00996	16.14	0.00644
16.1397	0.000554126	16.1397	0.01005	16.1397	0.00644
16.1394	0.000541649	16.1394	0.01011	16.1394	0.00644
16.1391	0.000527781	16.1391	0.01014	16.1391	0.00646
16.1388	0.00052203	16.1388	0.01017	16.1388	0.0064
16.1385	0.00051913	16.1385	0.01014	16.1385	0.00632
16.1381	0.000515981	16.1381	0.00999	16.1381	0.00636
16.1379	0.000513403	16.1379	0.01002	16.1379	0.00638
16.1375	0.000509113	16.1375	0.00984	16.1375	0.0063
16.1372	0.000507034	16.1372	0.00966	16.1372	0.00624
16.1369	0.000501639	16.1369	0.00957	16.1369	0.00622
16.1366	0.000493642	16.1366	0.00957	16.1366	0.00624
16.1363	0.000490409	16.1363	0.00969	16.1363	0.00626
16.136	0.000490873	16.136	0.00981	16.136	0.00628
16.1357	0.000484943	16.1357	0.0099	16.1357	0.0063
16.1354	0.000479465	16.1354	0.00966	16.1354	0.00624
16.1351	0.000479655	16.1351	0.00951	16.1351	0.00616
16.1348	0.000477493	16.1348	0.00954	16.1348	0.00614
16.1345	0.000476982	16.1345	0.00954	16.1345	0.00614
16.1342	0.000476791	16.1342	0.00936	16.1342	0.00606
16.1339	0.000472442	16.1339	0.00924	16.1339	0.0061
16.1336	0.00047432	16.1336	0.0093	16.1336	0.0062
16.1333	0.000473714	16.1333	0.00933	16.1333	0.00624
16.133	0.000470149	16.133	0.00924	16.133	0.0062
16.1327	0.000458337	16.1327	0.00933	16.1327	0.00612
16.1324	0.000444304	16.1324	0.00924	16.1324	0.00606
16.132	0.000435938	16.132	0.00906	16.132	0.00606
16.1318	0.000438719	16.1318	0.00894	16.1318	0.00606
16.1314	0.000440822	16.1314	0.00897	16.1314	0.0061
16.1311	0.0004369	16.1311	0.00897	16.1311	0.00622
16.1308	0.000429937	16.1308	0.00897	16.1308	0.00614
16.1305	0.000420965	16.1305	0.00897	16.1305	0.00604
16.1302	0.000418577	16.1302	0.00888	16.1302	0.00604
16.1299	0.000415143	16.1299	0.00882	16.1299	0.006
16.1296	0.000405589	16.1296	0.00891	16.1296	0.0059
16.1293	0.000401382	16.1293	0.00885	16.1293	0.00592
16.129	0.000398008	16.129	0.00882	16.129	0.00602
16.1287	0.000400182	16.1287	0.00885	16.1287	0.00606
16.1284	0.000398851	16.1284	0.00885	16.1284	0.006
16.1281	0.000397009	16.1281	0.00876	16.1281	0.00602
16.1278	0.000397508	16.1278	0.00876	16.1278	0.00606
16.1275	0.000384794	16.1275	0.00882	16.1275	0.00602
16.1272	0.000376559	16.1272	0.00879	16.1272	0.006
16.1269	0.000372317	16.1269	0.00879	16.1269	0.00594
16.1266	0.00037202	16.1266	0.00867	16.1266	0.00586
16.1263	0.000371057	16.1263	0.00852	16.1263	0.00588
16.1259	0.000363369	16.1259	0.00837	16.1259	0.00594
16.1257	0.000358093	16.1257	0.00831	16.1257	0.00594
16.1253	0.000362252	16.1253	0.00828	16.1253	0.00596
16.125	0.000364153	16.125	0.00837	16.125	0.00594
16.1247	0.000365698	16.1247	0.00843	16.1247	0.00584
16.1244	0.000364046	16.1244	0.00831	16.1244	0.00574
16.1241	0.000358711	16.1241	0.00804	16.1241	0.0057
16.1238	0.000349347	16.1238	0.00795	16.1238	0.00576
16.1235	0.000342894	16.1235	0.00795	16.1235	0.00576
16.1232	0.000342288	16.1232	0.00804	16.1232	0.00576
16.1229	0.000332723	16.1229	0.00801	16.1229	0.00574
16.1226	0.000325522	16.1226	0.00795	16.1226	0.00572
16.1223	0.000323169	16.1223	0.00783	16.1223	0.00578
16.122	0.000320804	16.122	0.00783	16.122	0.00578
16.1217	0.000318736	16.1217	0.00795	16.1217	0.00576
16.1214	0.000311512	16.1214	0.00801	16.1214	0.00576
16.1211	0.0003038	16.1211	0.00813	16.1211	0.0057
16.1208	0.000295909	16.1208	0.0081	16.1208	0.00566
16.1205	0.000295042	16.1205	0.00798	16.1205	0.00566
16.1202	0.000301958	16.1202	0.00786	16.1202	0.00564
16.1198	0.00030248	16.1198	0.00774	16.1198	0.00558
16.1196	0.000300151	16.1196	0.00771	16.1196	0.00558
16.1192	0.000298428	16.1192	0.00771	16.1192	0.00558
16.1189	0.000292368	16.1189	0.00765	16.1189	0.00556
16.1186	0.000291715	16.1186	0.00774	16.1186	0.00556
16.1183	0.00028348	16.1183	0.00771	16.1183	0.0054
16.118	0.000266083	16.118	0.00768	16.118	0.00528
16.1177	0.000263695	16.1177	0.00768	16.1177	0.00536
16.1174	0.000269173	16.1174	0.00762	16.1174	0.00542
16.1171	0.000269695	16.1171	0.00753	16.1171	0.00554
16.1168	0.000265275	16.1168	0.0075	16.1168	0.0056
16.1165	0.00025969	16.1165	0.00738	16.1165	0.00558
16.1162	0.000255341	16.1162	0.00729	16.1162	0.0055
16.1159	0.000256862	16.1159	0.00714	16.1159	0.00546
16.1156	0.000260344	16.1156	0.00705	16.1156	0.00552
16.1153	0.00025767	16.1153	0.00708	16.1153	0.00552
16.115	0.000244991	16.115	0.00717	16.115	0.00546
16.1147	0.000234154	16.1147	0.00717	16.1147	0.00544
16.1144	0.00022839	16.1144	0.00705	16.1144	0.0054
16.1141	0.000223601	16.1141	0.00711	16.1141	0.00538
16.1137	0.000220512	16.1137	0.00705	16.1137	0.00542
16.1135	0.000218753	16.1135	0.00684	16.1135	0.00542
16.1131	0.00021703	16.1131	0.00672	16.1131	0.00534
16.1128	0.000213881	16.1128	0.00684	16.1128	0.00532
16.1125	0.000213667	16.1125	0.00684	16.1125	0.0053
16.1122	0.000215283	16.1122	0.00678	16.1122	0.00528
16.1119	0.000207405	16.1119	0.00687	16.1119	0.00528
16.1116	0.000199562	16.1116	0.0069	16.1116	0.00522
16.1113	0.000192741	16.1113	0.00684	16.1113	0.0052
16.111	0.000189759	16.111	0.00684	16.111	0.0053
16.1107	0.000185148	16.1107	0.00684	16.1107	0.00534
16.1104	0.000179171	16.1104	0.00678	16.1104	0.00524
16.1101	0.000172374	16.1101	0.00669	16.1101	0.00528
16.1098	0.00016667	16.1098	0.0066	16.1098	0.00532
16.1095	0.000167229	16.1095	0.00648	16.1095	0.00534
16.1092	0.000168096	16.1092	0.00651	16.1092	0.00532
16.1089	0.000170033	16.1089	0.00666	16.1089	0.00528
16.1086	0.000162131	16.1086	0.00669	16.1086	0.00526
16.1083	0.000161168	16.1083	0.00675	16.1083	0.00522
16.108	0.000159826	16.108	0.00675	16.108	0.0052
16.1076	0.00015436	16.1076	0.00663	16.1076	0.00522
16.1074	0.0001507	16.1074	0.00657	16.1074	0.00522
16.107	0.000151377	16.107	0.00645	16.107	0.00516
16.1067	0.000143938	16.1067	0.00627	16.1067	0.00512
16.1064	0.000139019	16.1064	0.00624	16.1064	0.00514
16.1061	0.000136701	16.1061	0.00603	16.1061	0.00514
16.1058	0.000129417	16.1058	0.00591	16.1058	0.00516
16.1055	0.0001218	16.1055	0.00591	16.1055	0.00514
16.1052	0.000118604	16.1052	0.00615	16.1052	0.0051
16.1049	0.000111034	16.1049	0.00624	16.1049	0.00504
16.1046	0.000109252	16.1046	0.00618	16.1046	0.00498
16.1043	0.000110868	16.1043	0.00606	16.1043	0.00496
16.104	0.000109834	16.104	0.006	16.104	0.005
16.1037	0.000106436	16.1037	0.00597	16.1037	0.00502
16.1034	9.84265e-05	16.1034	0.006	16.1034	0.00498
16.1031	9.34238e-05	16.1031	0.00588	16.1031	0.00502
16.1028	8.80051e-05	16.1028	0.00582	16.1028	0.00498
16.1025	8.67574e-05	16.1025	0.00585	16.1025	0.00498
16.1022	8.32282e-05	16.1022	0.00591	16.1022	0.00502
16.1019	8.01505e-05	16.1019	0.006	16.1019	0.00502
16.1015	8.13269e-05	16.1015	0.00591	16.1015	0.00504
16.1013	7.68946e-05	16.1013	0.00576	16.1013	0.00508
16.1009	7.2177e-05	16.1009	0.00558	16.1009	0.00512
16.1006	7.1369e-05	16.1006	0.00528	16.1006	0.00506
16.1003	6.95034e-05	16.1003	0.00522	16.1003	0.00496
16.1	6.70674e-05	16.1	0.00543	16.1	0.00476
16.0997	6.47621e-05	16.0997	0.00561	16.0997	0.0047
16.0994	5.4923e-05	16.0994	0.0057	16.0994	0.00474
16.0991	4.83517e-05	16.0991	0.00552	16.0991	0.00474
16.0988	4.3147e-05	16.0988	0.00543	16.0988	0.00472
16.0985	4.24697e-05	16.0985	0.00534	16.0985	0.0047
16.0982	4.45492e-05	16.0982	0.00519	16.0982	0.00474
16.0979	4.28856e-05	16.0979	0.00516	16.0979	0.00474
16.0976	3.22622e-05	16.0976	0.00513	16.0976	0.0047
16.0973	3.36525e-05	16.0973	0.00522	16.0973	0.00468
16.097	3.00995e-05	16.097	0.00516	16.097	0.00474
16.0967	2.68198e-05	16.0967	0.0051	16.0967	0.00476
16.0964	2.95291e-05	16.0964	0.0051	16.0964	0.00472
16.0961	2.31836e-05	16.0961	0.0051	16.0961	0.0048
16.0958	1.64341e-05	16.0958	0.00498	16.0958	0.0049
16.0954	1.63391e-05	16.0954	0.00495	16.0954	0.00488
16.0952	1.36179e-05	16.0952	0.0051	16.0952	0.00482
16.0948	7.79522e-06	16.0948	0.00513	16.0948	0.00476
16.0945	1.00173e-05	16.0945	0.00498	16.0945	0.00478
16.0942	9.58954e-06	16.0942	0.00483	16.0942	0.00478
16.0939	1.54478e-06	16.0939	0.00483	16.0939	0.00468
16.0936	-2.66178e-06	16.0936	0.00492	16.0936	0.00458
16.0933	-4.30163e-06	16.0933	0.00492	16.0933	0.00452
16.093	-3.30346e-06	16.093	0.00486	16.093	0.00442
16.0927	-9.8985e-06	16.0927	0.00483	16.0927	0.00442
16.0924	-2.0605e-05	16.0924	0.0048	16.0924	0.0045
16.0921	-2.10685e-05	16.0921	0.00474	16.0921	0.00458
16.0918	-2.60593e-05	16.0918	0.00468	16.0918	0.0046
16.0915	-3.43298e-05	16.0915	0.00465	16.0915	0.00464
16.0912	-3.89167e-05	16.0912	0.00471	16.0912	0.00468
16.0909	-3.4722e-05	16.0909	0.00468	16.0909	0.00468
16.0906	-3.69797e-05	16.0906	0.00468	16.0906	0.00458
16.0903	-4.45848e-05	16.0903	0.00453	16.0903	0.0045
16.09	-4.11388e-05	16.09	0.0045	16.09	0.00448
16.0897	-4.75674e-05	16.0897	0.00447	16.0897	0.00452
16.0893	-4.68901e-05	16.0893	0.00447	16.0893	0.00454
16.0891	-4.3349e-05	16.0891	0.0045	16.0891	0.00454
16.0887	-4.954e-05	16.0887	0.00438	16.0887	0.00452
16.0884	-4.8827e-05	16.0884	0.00417	16.0884	0.00452
16.0881	-5.17384e-05	16.0881	0.00399	16.0881	0.0045
16.0878	-5.37466e-05	16.0878	0.0039	16.0878	0.00448
16.0875	-6.4869e-05	16.0875	0.00387	16.0875	0.00448
16.0872	-7.85344e-05	16.0872	0.00402	16.0872	0.00448
16.0869	-7.96395e-05	16.0869	0.00417	16.0869	0.00442
16.0866	-8.13744e-05	16.0866	0.0042	16.0866	0.00438
16.0863	-8.30618e-05	16.0863	0.0042	16.0863	0.00446
16.086	-8.41788e-05	16.086	0.00408	16.086	0.00452
16.0857	-8.53196e-05	16.0857	0.00399	16.0857	0.00448
16.0854	-8.52364e-05	16.0854	0.00393	16.0854	0.0044
16.0851	-9.55389e-05	16.0851	0.00384	16.0851	0.00438
16.0848	-0.000109692	16.0848	0.00381	16.0848	0.00438
16.0845	-0.000120339	16.0845	0.00387	16.0845	0.00442
16.0842	-0.00012508	16.0842	0.0039	16.0842	0.00448
16.0839	-0.0001218	16.0839	0.00381	16.0839	0.00448
16.0836	-0.00011858	16.0836	0.00378	16.0836	0.0044
16.0832	-0.00011757	16.0832	0.00366	16.0832	0.00434
16.083	-0.000118402	16.083	0.00348	16.083	0.00428
16.0826	-0.000127967	16.0826	0.00339	16.0826	0.00422
16.0823	-0.000133838	16.0823	0.00342	16.0823	0.00422
16.082	-0.000136167	16.082	0.00342	16.082	0.00432
16.0817	-0.000145661	16.0817	0.00342	16.0817	0.0043
16.0814	-0.000148941	16.0814	0.00348	16.0814	0.00428
16.0811	-0.000151959	16.0811	0.00357	16.0811	0.00424
16.0808	-0.000156487	16.0808	0.00345	16.0808	0.00416
16.0805	-0.000151056	16.0805	0.00336	16.0805	0.00414
16.0802	-0.000152553	16.0802	0.00348	16.0802	0.0042
16.0799	-0.000155904	16.0799	0.00369	16.0799	0.00424
16.0796	-0.000158162	16.0796	0.00369	16.0796	0.00428
16.0793	-0.000162155	16.0793	0.00366	16.0793	0.0044
16.079	-0.000163545	16.079	0.00354	16.079	0.00436
16.0787	-0.000163379	16.0787	0.00345	16.0787	0.0042
16.0784	-0.000166124	16.0784	0.00348	16.0784	0.00416
16.0781	-0.00017039	16.0781	0.00339	16.0781	0.00424
16.0778	-0.000178565	16.0778	0.00336	16.0778	0.0042
16.0775	-0.0001779	16.0775	0.00336	16.0775	0.00416
16.0771	-0.000172659	16.0771	0.00336	16.0771	0.0041
16.0769	-0.000171911	16.0769	0.00312	16.0769	0.00406
16.0765	-0.000179337	16.0765	0.00284	16.0765	0.00408
16.0762	-0.000187751	16.0762	0.00273	16.0762	0.0041
16.0759	-0.000191411	16.0759	0.00276	16.0759	0.00406
16.0756	-0.000200501	16.0756	0.00286	16.0756	0.00408
16.0753	-0.000209306	16.0753	0.00309	16.0753	0.0041
16.075	-0.00021318	16.075	0.00318	16.075	0.00414
16.0747	-0.000211208	16.0747	0.00306	16.0747	0.00416
16.0744	-0.000207524	16.0744	0.00298	16.0744	0.00404
16.0741	-0.000211588	16.0741	0.00298	16.0741	0.004
16.0738	-0.000214178	16.0738	0.00294	16.0738	0.00406
16.0735	-0.000218409	16.0735	0.00278	16.0735	0.00408
16.0732	-0.00022536	16.0732	0.00276	16.0732	0.00402
16.0729	-0.000223542	16.0729	0.00282	16.0729	0.00394
16.0726	-0.000218931	16.0726	0.00289	16.0726	0.00392
16.0723	-0.000217791	16.0723	0.00299	16.0723	0.00396
16.072	-0.000223423	16.072	0.00289	16.072	0.00396
16.0717	-0.000231658	16.0717	0.00275	16.0717	0.0039
16.0714	-0.000236922	16.0714	0.00253	16.0714	0.00378
16.071	-0.000241854	16.071	0.00235	16.071	0.00364
16.0708	-0.000245823	16.0708	0.00231	16.0708	0.0036
16.0704	-0.000251895	16.0704	0.00244	16.0704	0.00366
16.0701	-0.000257325	16.0701	0.00249	16.0701	0.00374
16.0698	-0.000261259	16.0698	0.00239	16.0698	0.00372
16.0695	-0.000266748	16.0695	0.0022	16.0695	0.00376
16.0692	-0.000269588	16.0692	0.00224	16.0692	0.00374
16.0689	-0.000280152	16.0689	0.00235	16.0689	0.00366
16.0686	-0.000288566	16.0686	0.00236	16.0686	0.00362
16.0683	-0.000292641	16.0683	0.00225	16.0683	0.00368
16.068	-0.000296385	16.068	0.00209	16.068	0.00366
16.0677	-0.000296385	16.0677	0.00216	16.0677	0.00362
16.0674	-0.000292309	16.0674	0.0023	16.0674	0.00368
16.0671	-0.000291619	16.0671	0.00242	16.0671	0.00378
16.0668	-0.000293224	16.0668	0.00242	16.0668	0.00376
16.0665	-0.000296147	16.0665	0.00223	16.0665	0.00376
16.0662	-0.000300044	16.0662	0.002	16.0662	0.0037
16.0659	-0.000302278	16.0659	0.00202	16.0659	0.00366
16.0656	-0.000304691	16.0656	0.00205	16.0656	0.00364
16.0653	-0.000317037	16.0653	0.00189	16.0653	0.00364
16.0649	-0.000320079	16.0649	0.00179	16.0649	0.00364
16.0647	-0.000318463	16.0647	0.00181	16.0647	0.00362
16.0643	-0.000322682	16.0643	0.00184	16.0643	0.0036
16.064	-0.000327993	16.064	0.00191	16.064	0.00356
16.0637	-0.000330322	16.0637	0.00187	16.0637	0.00356
16.0634	-0.000331415	16.0634	0.0018	16.0634	0.00366
16.0631	-0.000330108	16.0631	0.00173	16.0631	0.00364
16.0628	-0.000333947	16.0628	0.00176	16.0628	0.00354
16.0625	-0.00033782	16.0625	0.00188	16.0625	0.0035
16.0622	-0.000336085	16.0622	0.00195	16.0622	0.0036
16.0619	-0.000344261	16.0619	0.00182	16.0619	0.00364
16.0616	-0.000349359	16.0616	0.00164	16.0616	0.00362
16.0613	-0.000350036	16.0613	0.00155	16.0613	0.00358
16.061	-0.00036003	16.061	0.00159	16.061	0.00354
16.0607	-0.000366637	16.0607	0.00153	16.0607	0.0035
16.0604	-0.000363226	16.0604	0.00154	16.0604	0.00346
16.0601	-0.000355871	16.0601	0.00151	16.0601	0.00344
16.0598	-0.000359804	16.0598	0.00145	16.0598	0.00342
16.0595	-0.000366209	16.0595	0.00145	16.0595	0.0035
16.0592	-0.000368977	16.0592	0.00132	16.0592	0.00352
16.0588	-0.000374646	16.0588	0.00109	16.0588	0.0035
16.0586	-0.000380587	16.0586	0.00103	16.0586	0.00352
16.0582	-0.000383902	16.0582	0.00121	16.0582	0.00352
16.0579	-0.000394716	16.0579	0.00139	16.0579	0.00346
16.0576	-0.000401157	16.0576	0.00141	16.0576	0.00342
16.0573	-0.000405018	16.0573	0.00125	16.0573	0.00332
16.057	-0.000406872	16.057	0.00118	16.057	0.00336
16.0567	-0.000400515	16.0567	0.00132	16.0567	0.00344
16.0564	-0.000402072	16.0564	0.00129	16.0564	0.0035
16.0561	-0.000405862	16.0561	0.00122	16.0561	0.00354
16.0558	-0.000412837	16.0558	0.00105	16.0558	0.00354
16.0555	-0.000415725	16.0555	0.00091644	16.0555	0.0035
16.0552	-0.000414786	16.0552	0.000829053	16.0552	0.00346
16.0549	-0.000408191	16.0549	0.000775836	16.0549	0.00342
16.0546	-0.000415689	16.0546	0.000845547	16.0546	0.0033
16.0543	-0.000426194	16.0543	0.00112	16.0543	0.00326
16.054	-0.000427703	16.054	0.0012	16.054	0.00332
16.0537	-0.000428975	16.0537	0.00104	16.0537	0.00342
16.0534	-0.000430151	16.0534	0.00104	16.0534	0.00338
16.0531	-0.000426657	16.0531	0.00089976	16.0531	0.00328
16.0527	-0.000431208	16.0527	0.000781377	16.0527	0.00322
16.0525	-0.000435094	16.0525	0.000861792	16.0525	0.0032
16.0521	-0.000434025	16.0521	0.00107	16.0521	0.00324
16.0518	-0.000441535	16.0518	0.00104	16.0518	0.00328
16.0515	-0.000445623	16.0515	0.000966297	16.0515	0.00328
16.0512	-0.000444933	16.0512	0.00108	16.0512	0.00324
16.0509	-0.000447975	16.0509	0.00113	16.0509	0.00322
16.0506	-0.000454178	16.0506	0.000891234	16.0506	0.00318
16.0503	-0.000463708	16.0503	0.000784239	16.0503	0.00316
16.05	-0.000468473	16.05	0.000803349	16.05	0.00316
16.0497	-0.000471515	16.0497	0.000708804	16.0497	0.0032
16.0494	-0.000473345	16.0494	0.000617619	16.0494	0.00326
16.0491	-0.000475912	16.0491	0.000511623	16.0491	0.00316
16.0488	-0.000476483	16.0488	0.000671769	16.0488	0.00304
16.0485	-0.000475615	16.0485	0.000692745	16.0485	0.00304
16.0482	-0.000486536	16.0482	0.000607536	16.0482	0.00306
16.0479	-0.000495792	16.0479	0.000622476	16.0479	0.0031
16.0476	-0.000497206	16.0476	0.00050901	16.0476	0.00314
16.0473	-0.000494497	16.0473	0.000351351	16.0473	0.00314
16.047	-0.00049016	16.047	0.00042573	16.047	0.00314
16.0466	-0.000487795	16.0466	0.000449382	16.0466	0.00314
16.0464	-0.000495365	16.0464	0.000377679	16.0464	0.00318
16.046	-0.000497099	16.046	0.000172284	16.046	0.00318
16.0457	-0.000496814	16.0457	0.000158093	16.0457	0.00318
16.0454	-0.000496636	16.0454	9.77811e-05	16.0454	0.0032
16.0451	-0.000497848	16.0451	4.26975e-05	16.0451	0.00314
16.0448	-0.000503623	16.0448	0.000110665	16.0448	0.00306
16.0445	-0.000503029	16.0445	8.90049e-05	16.0445	0.00304
16.0442	-0.000498953	16.0442	3.23655e-05	16.0442	0.00308
16.0439	-0.000507081	16.0439	-7.03326e-06	16.0439	0.00306
16.0436	-0.000509505	16.0436	-5.9814e-05	16.0436	0.00302
16.0433	-0.000507972	16.0433	0.000171413	16.0433	0.00302
16.043	-0.000513296	16.043	0.000262223	16.043	0.00304
16.0427	-0.000517194	16.0427	0.000244546	16.0427	0.00302
16.0424	-0.000523218	16.0424	0.000264152	16.0424	0.00292
16.0421	-0.000525262	16.0421	0.000181994	16.0421	0.00292
16.0418	-0.000532558	16.0418	0.000264463	16.0418	0.00296
16.0415	-0.000537597	16.0415	0.000297638	16.0415	0.00286
16.0412	-0.000537906	16.0412	0.000231164	16.0412	0.00284
16.0409	-0.000545724	16.0409	0.000216849	16.0409	0.00294
16.0405	-0.00055529	16.0405	0.000106682	16.0405	0.00294
16.0403	-0.000555671	16.0403	-2.84443e-05	16.0403	0.00294
16.0399	-0.000550692	16.0399	-9.21171e-05	16.0399	0.00292
16.0396	-0.000547483	16.0396	-0.000116889	16.0396	0.00282
16.0393	-0.000548434	16.0393	-0.00022743	16.0393	0.0028
16.039	-0.000542136	16.039	-0.000254007	16.039	0.00282
16.0387	-0.000545475	16.0387	-0.000273986	16.0387	0.00286
16.0384	-0.000556811	16.0384	-0.000340212	16.0384	0.00288
16.0381	-0.000562052	16.0381	-0.00044403	16.0381	0.00292
16.0378	-0.000571879	16.0378	-0.000550461	16.0378	0.0029
16.0375	-0.000583013	16.0375	-0.000489591	16.0375	0.00294
16.0372	-0.000592579	16.0372	-0.000569943	16.0372	0.00294
16.0369	-0.000593839	16.0369	-0.000602121	16.0369	0.00292
16.0366	-0.000591201	16.0366	-0.0007098	16.0366	0.00292
16.0363	-0.00059069	16.0363	-0.000819966	16.0363	0.0028
16.036	-0.000601931	16.036	-0.000639342	16.036	0.00274
16.0357	-0.000608074	16.0357	-0.000624591	16.0357	0.00276
16.0354	-0.000598247	16.0354	-0.000768867	16.0354	0.00284
16.0351	-0.000588883	16.0351	-0.000808266	16.0351	0.00282
16.0348	-0.000591105	16.0348	-0.000795381	16.0348	0.00276
16.0344	-0.000594124	16.0344	-0.000712599	16.0344	0.00272
16.0342	-0.000593506	16.0342	-0.000711852	16.0342	0.00266
16.0338	-0.000598045	16.0338	-0.000744654	16.0338	0.00272
16.0335	-0.000604711	16.0335	-0.000897396	16.0335	0.00282
16.0332	-0.000608443	16.0332	-0.00108	16.0332	0.00284
16.0329	-0.000614063	16.0329	-0.0011	16.0329	0.00282
16.0326	-0.00061354	16.0326	-0.00109	16.0326	0.0028
16.0323	-0.000617878	16.0323	-0.001	16.0323	0.00274
16.032	-0.0006266	16.032	-0.00114	16.032	0.00266
16.0317	-0.000630795	16.0317	-0.00111	16.0317	0.00258
16.0314	-0.000627348	16.0314	-0.000985029	16.0314	0.00258
16.0311	-0.00063146	16.0311	-0.00114	16.0311	0.0026
16.0308	-0.000632648	16.0308	-0.00103	16.0308	0.0026
16.0305	-0.00063102	16.0305	-0.000876855	16.0305	0.00266
16.0302	-0.000634252	16.0302	-0.000858867	16.0302	0.00284
16.0299	-0.000642369	16.0299	-0.000826005	16.0299	0.0028
16.0296	-0.000646967	16.0296	-0.000907479	16.0296	0.00274
16.0293	-0.00064105	16.0293	-0.0011	16.0293	0.00274
16.029	-0.00063878	16.029	-0.00119	16.029	0.00272
16.0287	-0.000651067	16.0287	-0.00104	16.0287	0.00272
16.0283	-0.00066377	16.0283	-0.000942894	16.0283	0.00276
16.0281	-0.000670187	16.0281	-0.00108	16.0281	0.00266
16.0277	-0.00067652	16.0277	-0.00117	16.0277	0.00266
16.0274	-0.000669735	16.0274	-0.00119	16.0274	0.00264
16.0271	-0.000664447	16.0271	-0.00116	16.0271	0.00258
16.0268	-0.000666812	16.0268	-0.00107	16.0268	0.00256
16.0265	-0.000666622	16.0265	-0.00108	16.0265	0.0026
16.0262	-0.000670971	16.0262	-0.00112	16.0262	0.0027
16.0259	-0.000673466	16.0259	-0.00117	16.0259	0.00274
16.0256	-0.000669438	16.0256	-0.00122	16.0256	0.0027
16.0253	-0.000672147	16.0253	-0.00134	16.0253	0.00258
16.025	-0.00066857	16.025	-0.00132	16.025	0.0025
16.0247	-0.000670377	16.0247	-0.00135	16.0247	0.00248
16.0244	-0.000676746	16.0244	-0.00146	16.0244	0.00246
16.0241	-0.000681915	16.0241	-0.00157	16.0241	0.00244
16.0238	-0.000684862	16.0238	-0.00162	16.0238	0.00234
16.0235	-0.000691671	16.0235	-0.00174	16.0235	0.00228
16.0232	-0.00070435	16.0232	-0.00186	16.0232	0.00236
16.0229	-0.000709519	16.0229	-0.00168	16.0229	0.0024
16.0226	-0.000713856	16.0226	-0.00171	16.0226	0.0024
16.0222	-0.000716078	16.0222	-0.00169	16.0222	0.00242
16.022	-0.000716708	16.022	-0.00167	16.022	0.00232
16.0216	-0.00071287	16.0216	-0.00172	16.0216	0.00222
16.0213	-0.000718823	16.0213	-0.00182	16.0213	0.00224
16.021	-0.000717968	16.021	-0.00199	16.021	0.00224
16.0207	-0.000719845	16.0207	-0.00216	16.0207	0.00224
16.0204	-0.000716637	16.0204	-0.00211	16.0204	0.00234
16.0201	-0.000708069	16.0201	-0.00195	16.0201	0.00242
16.0198	-0.000714201	16.0198	-0.00188	16.0198	0.00246
16.0195	-0.000715817	16.0195	-0.00198	16.0195	0.00242
16.0192	-0.000716007	16.0192	-0.00207	16.0192	0.0023
16.0189	-0.000723006	16.0189	-0.00204	16.0189	0.00228
16.0186	-0.000722341	16.0186	-0.002	16.0186	0.0023
16.0183	-0.000717065	16.0183	-0.00194	16.0183	0.00224
16.018	-0.000723482	16.018	-0.00198	16.018	0.00228
16.0177	-0.000735103	16.0177	-0.00224	16.0177	0.00238
16.0174	-0.000740498	16.0174	-0.0023	16.0174	0.00242
16.0171	-0.000748495	16.0171	-0.00222	16.0171	0.00242
16.0168	-0.000753391	16.0168	-0.00215	16.0168	0.0024
16.0165	-0.000751775	16.0165	-0.00189	16.0165	0.00238
16.0161	-0.000754532	16.0161	-0.00184	16.0161	0.00228
16.0159	-0.000754722	16.0159	-0.00194	16.0159	0.0023
16.0155	-0.000755637	16.0155	-0.002	16.0155	0.00232
16.0152	-0.000766759	16.0152	-0.00198	16.0152	0.00228
16.0149	-0.000776693	16.0149	-0.00204	16.0149	0.00228
16.0146	-0.00077377	16.0146	-0.00214	16.0146	0.00232
16.0143	-0.000770954	16.0143	-0.00211	16.0143	0.00236
16.014	-0.000769148	16.014	-0.00214	16.014	0.00232
16.0137	-0.000769053	16.0137	-0.00223	16.0137	0.00222
16.0134	-0.000776729	16.0134	-0.00226	16.0134	0.00212
16.0131	-0.000779854	16.0131	-0.00243	16.0131	0.00218
16.0128	-0.000785297	16.0128	-0.00254	16.0128	0.00226
16.0125	-0.000786224	16.0125	-0.00252	16.0125	0.00226
16.0122	-0.00077964	16.0122	-0.00245	16.0122	0.0022
16.0119	-0.000778856	16.0119	-0.00242	16.0119	0.00216
16.0116	-0.000781447	16.0116	-0.00232	16.0116	0.00224
16.0113	-0.000782599	16.0113	-0.00234	16.0113	0.00226
16.011	-0.000787768	16.011	-0.00232	16.011	0.00222
16.0107	-0.000784382	16.0107	-0.00237	16.0107	0.00212
16.0104	-0.000775612	16.0104	-0.00257	16.0104	0.00212
16.01	-0.000775707	16.01	-0.00269	16.01	0.0022
16.0098	-0.000781886	16.0098	-0.00289	16.0098	0.00216
16.0094	-0.000787257	16.0094	-0.00291	16.0094	0.00216
16.0091	-0.000791464	16.0091	-0.00282	16.0091	0.00226
16.0088	-0.00079567	16.0088	-0.00279	16.0088	0.00226
16.0085	-0.00079718	16.0085	-0.00265	16.0085	0.00218
16.0082	-0.000805878	16.0082	-0.00247	16.0082	0.0022
16.0079	-0.000814541	16.0079	-0.00257	16.0079	0.00214
16.0076	-0.000820494	16.0076	-0.00277	16.0076	0.00208
16.0073	-0.000827683	16.0073	-0.00285	16.0073	0.00218
16.007	-0.000834433	16.007	-0.00291	16.007	0.00218
16.0067	-0.000831711	16.0067	-0.00288	16.0067	0.00214
16.0064	-0.000828693	16.0064	-0.00287	16.0064	0.0021
16.0061	-0.000838402	16.0061	-0.00268	16.0061	0.00208
16.0058	-0.000837189	16.0058	-0.00265	16.0058	0.00212
16.0055	-0.000841836	16.0055	-0.00274	16.0055	0.00216
16.0052	-0.000845508	16.0052	-0.00278	16.0052	0.00208
16.0049	-0.000848514	16.0049	-0.00292	16.0049	0.00204
16.0046	-0.000850023	16.0046	-0.00295	16.0046	0.00208
16.0043	-0.000854681	16.0043	-0.00286	16.0043	0.00197
16.0039	-0.000850035	16.0039	-0.00263	16.0039	0.00182
16.0037	-0.0008394	16.0037	-0.00268	16.0037	0.00181
16.0033	-0.000842252	16.0033	-0.00288	16.0033	0.00186
16.003	-0.000849215	16.003	-0.00309	16.003	0.00181
16.0027	-0.000852198	16.0027	-0.00333	16.0027	0.00184
16.0024	-0.000850855	16.0024	-0.00342	16.0024	0.00183
16.0021	-0.000856796	16.0021	-0.00345	16.0021	0.00179
16.0018	-0.000866588	16.0018	-0.00333	16.0018	0.00184
16.0015	-0.000871377	16.0015	-0.00321	16.0015	0.00189
16.0012	-0.000871246	16.0012	-0.00324	16.0012	0.00197
16.0009	-0.000864556	16.0009	-0.00342	16.0009	0.00193
16.0006	-0.000860373	16.0006	-0.00363	16.0006	0.00188
16.0003	-0.000861942	16.0003	-0.00369	16.0003	0.0018
16	-0.000861621	16	-0.00351	16	0.00175
15.9997	-0.000866457	15.9997	-0.0036	15.9997	0.00176
15.9994	-0.000869998	15.9994	-0.0036	15.9994	0.0017
15.9991	-0.000871543	15.9991	-0.00342	15.9991	0.00165
15.9988	-0.00087834	15.9988	-0.00342	15.9988	0.00162
15.9985	-0.000884555	15.9985	-0.00351	15.9985	0.00172
15.9982	-0.000887799	15.9982	-0.00369	15.9982	0.00184
15.9978	-0.000892932	15.9978	-0.00378	15.9978	0.00189
15.9976	-0.000895808	15.9976	-0.00357	15.9976	0.00186
15.9972	-0.000887573	15.9972	-0.00351	15.9972	0.00172
15.9969	-0.000882796	15.9969	-0.00357	15.9969	0.00165
15.9966	-0.000887312	15.9966	-0.00366	15.9966	0.00163
15.9963	-0.000897187	15.9963	-0.0036	15.9963	0.00161
15.996	-0.000905243	15.996	-0.00339	15.996	0.00165
15.9957	-0.000898814	15.9957	-0.00339	15.9957	0.0017
15.9954	-0.000898589	15.9954	-0.00363	15.9954	0.00173
15.9951	-0.000901904	15.9951	-0.0039	15.9951	0.00177
15.9948	-0.000907204	15.9948	-0.0039	15.9948	0.00185
15.9945	-0.000919396	15.9945	-0.0039	15.9945	0.00178
15.9942	-0.000923353	15.9942	-0.00381	15.9942	0.00164
15.9939	-0.000912361	15.9939	-0.00381	15.9939	0.0016
15.9936	-0.000912302	15.9936	-0.00384	15.9936	0.0017
15.9933	-0.000910424	15.9933	-0.00375	15.9933	0.00183
15.993	-0.000911292	15.993	-0.00363	15.993	0.00185
15.9927	-0.000912777	15.9927	-0.00378	15.9927	0.00183
15.9924	-0.0009222	15.9924	-0.00387	15.9924	0.00174
15.9921	-0.000921499	15.9921	-0.00384	15.9921	0.00159
15.9917	-0.000921368	15.9917	-0.00387	15.9917	0.00154
15.9915	-0.000931362	15.9915	-0.00384	15.9915	0.00153
15.9911	-0.000939823	15.9911	-0.00399	15.9911	0.00168
15.9908	-0.00093747	15.9908	-0.00408	15.9908	0.00173
15.9905	-0.000935402	15.9905	-0.00405	15.9905	0.00174
15.9902	-0.000935402	15.9902	-0.00402	15.9902	0.00163
15.9899	-0.000931944	15.9899	-0.00414	15.9899	0.00167
15.9896	-0.000929853	15.9896	-0.00417	15.9896	0.00168
15.9893	-0.00094044	15.9893	-0.00405	15.9893	0.00157
15.989	-0.000946406	15.989	-0.00396	15.989	0.00153
15.9887	-0.000950446	15.9887	-0.00393	15.9887	0.00158
15.9884	-0.000954332	15.9884	-0.00384	15.9884	0.00167
15.9881	-0.000950553	15.9881	-0.00375	15.9881	0.00159
15.9878	-0.000947998	15.9878	-0.00387	15.9878	0.00154
15.9875	-0.00095161	15.9875	-0.00393	15.9875	0.00157
15.9872	-0.000958811	15.9872	-0.00402	15.9872	0.00165
15.9869	-0.000964729	15.9869	-0.00414	15.9869	0.00164
15.9866	-0.000966464	15.9866	-0.00429	15.9866	0.00159
15.9863	-0.000964634	15.9863	-0.0042	15.9863	0.00159
15.986	-0.000962745	15.986	-0.00423	15.986	0.00162
15.9856	-0.000965525	15.9856	-0.00429	15.9856	0.00156
15.9854	-0.000976945	15.9854	-0.00432	15.9854	0.00147
15.985	-0.000980545	15.985	-0.00432	15.985	0.00142
15.9847	-0.000980118	15.9847	-0.00423	15.9847	0.00152
15.9844	-0.00097969	15.9844	-0.00426	15.9844	0.00159
15.9841	-0.000976541	15.9841	-0.00444	15.9841	0.00164
15.9838	-0.000971277	15.9838	-0.00447	15.9838	0.00163
15.9835	-0.000969827	15.9835	-0.00435	15.9835	0.00162
15.9832	-0.000972798	15.9832	-0.00426	15.9832	0.00164
15.9829	-0.000978276	15.9829	-0.00423	15.9829	0.00161
15.9826	-0.000984526	15.9826	-0.00432	15.9826	0.0016
15.9823	-0.000981722	15.9823	-0.00441	15.9823	0.00166
15.982	-0.000981033	15.982	-0.00447	15.982	0.00163
15.9817	-0.000989755	15.9817	-0.00462	15.9817	0.00161
15.9814	-0.000986796	15.9814	-0.00462	15.9814	0.00164
15.9811	-0.000992607	15.9811	-0.00453	15.9811	0.00156
15.9808	-0.001	15.9808	-0.00447	15.9808	0.00152
15.9805	-0.000999	15.9805	-0.00444	15.9805	0.00152
15.9802	-0.00099982	15.9802	-0.00438	15.9802	0.00149
15.9799	-0.00101	15.9799	-0.00435	15.9799	0.00143
15.9795	-0.00101	15.9795	-0.00453	15.9795	0.00141
15.9793	-0.00101	15.9793	-0.00438	15.9793	0.00142
15.9789	-0.00102	15.9789	-0.00432	15.9789	0.00138
15.9786	-0.00102	15.9786	-0.00441	15.9786	0.00143
15.9783	-0.00103	15.9783	-0.00429	15.9783	0.00151
15.978	-0.00102	15.978	-0.00429	15.978	0.00138
15.9777	-0.00103	15.9777	-0.00432	15.9777	0.0012
15.9774	-0.00103	15.9774	-0.00453	15.9774	0.00122
15.9771	-0.00103	15.9771	-0.00468	15.9771	0.00128
15.9768	-0.00103	15.9768	-0.00468	15.9768	0.00132
15.9765	-0.00104	15.9765	-0.00486	15.9765	0.00132
15.9762	-0.00103	15.9762	-0.00489	15.9762	0.00142
15.9759	-0.00103	15.9759	-0.00483	15.9759	0.00149
15.9756	-0.00103	15.9756	-0.00489	15.9756	0.0014
15.9753	-0.00103	15.9753	-0.00474	15.9753	0.00129
15.975	-0.00103	15.975	-0.00462	15.975	0.00135
15.9747	-0.00103	15.9747	-0.00477	15.9747	0.00137
15.9744	-0.00104	15.9744	-0.00486	15.9744	0.00149
15.9741	-0.00104	15.9741	-0.00477	15.9741	0.00155
15.9738	-0.00104	15.9738	-0.00474	15.9738	0.00139
15.9734	-0.00104	15.9734	-0.0048	15.9734	0.00132
15.9732	-0.00105	15.9732	-0.00501	15.9732	0.00134
15.9728	-0.00105	15.9728	-0.00513	15.9728	0.00129
15.9725	-0.00104	15.9725	-0.00495	15.9725	0.00125
15.9722	-0.00104	15.9722	-0.00486	15.9722	0.00132
15.9719	-0.00105	15.9719	-0.00486	15.9719	0.00133
15.9716	-0.00105	15.9716	-0.00492	15.9716	0.00131
15.9713	-0.00105	15.9713	-0.00492	15.9713	0.00128
15.971	-0.00104	15.971	-0.00492	15.971	0.00116
15.9707	-0.00105	15.9707	-0.00492	15.9707	0.00108
15.9704	-0.00105	15.9704	-0.00504	15.9704	0.0011
15.9701	-0.00105	15.9701	-0.00513	15.9701	0.00128
15.9698	-0.00106	15.9698	-0.00507	15.9698	0.0013
15.9695	-0.00107	15.9695	-0.00516	15.9695	0.0012
15.9692	-0.00107	15.9692	-0.00519	15.9692	0.00113
15.9689	-0.00106	15.9689	-0.00528	15.9689	0.00119
15.9686	-0.00107	15.9686	-0.00543	15.9686	0.00117
15.9683	-0.00107	15.9683	-0.00546	15.9683	0.00112
15.968	-0.00106	15.968	-0.0054	15.968	0.00115
15.9677	-0.00106	15.9677	-0.00531	15.9677	0.00112
15.9673	-0.00106	15.9673	-0.00528	15.9673	0.00107
15.9671	-0.00107	15.9671	-0.00525	15.9671	0.00109
15.9667	-0.00107	15.9667	-0.00543	15.9667	0.00107
15.9664	-0.00108	15.9664	-0.00552	15.9664	0.00113
15.9661	-0.00109	15.9661	-0.00543	15.9661	0.00125
15.9658	-0.0011	15.9658	-0.0054	15.9658	0.0013
15.9655	-0.00111	15.9655	-0.00531	15.9655	0.00129
15.9652	-0.00111	15.9652	-0.00534	15.9652	0.00121
15.9649	-0.00111	15.9649	-0.00534	15.9649	0.00119
15.9646	-0.00109	15.9646	-0.00525	15.9646	0.00134
15.9643	-0.00109	15.9643	-0.00534	15.9643	0.00136
15.964	-0.0011	15.964	-0.00528	15.964	0.00123
15.9637	-0.0011	15.9637	-0.00528	15.9637	0.00112
15.9634	-0.0011	15.9634	-0.00543	15.9634	0.00116
15.9631	-0.0011	15.9631	-0.0054	15.9631	0.00121
15.9628	-0.0011	15.9628	-0.00537	15.9628	0.00119
15.9625	-0.0011	15.9625	-0.00561	15.9625	0.00118
15.9622	-0.00111	15.9622	-0.00579	15.9622	0.00111
15.9619	-0.00111	15.9619	-0.00585	15.9619	0.00109
15.9616	-0.00111	15.9616	-0.00579	15.9616	0.0012
15.9612	-0.00111	15.9612	-0.0057	15.9612	0.00121
15.961	-0.00111	15.961	-0.00579	15.961	0.00112
15.9606	-0.00111	15.9606	-0.00588	15.9606	0.00104
15.9603	-0.0011	15.9603	-0.00576	15.9603	0.00107
15.96	-0.00112	15.96	-0.00564	15.96	0.00116
15.9597	-0.00113	15.9597	-0.00558	15.9597	0.00116
15.9594	-0.00113	15.9594	-0.00558	15.9594	0.00118
15.9591	-0.00112	15.9591	-0.00549	15.9591	0.00118
15.9588	-0.00112	15.9588	-0.00552	15.9588	0.00112
15.9585	-0.00112	15.9585	-0.00558	15.9585	0.00116
15.9582	-0.00112	15.9582	-0.0057	15.9582	0.00122
15.9579	-0.00112	15.9579	-0.00579	15.9579	0.00115
15.9576	-0.00112	15.9576	-0.00576	15.9576	0.00113
15.9573	-0.00112	15.9573	-0.00561	15.9573	0.00104
15.957	-0.00112	15.957	-0.00546	15.957	0.00095385
15.9567	-0.00112	15.9567	-0.00546	15.9567	0.000985626
15.9564	-0.00113	15.9564	-0.00567	15.9564	0.000956712
15.9561	-0.00113	15.9561	-0.00579	15.9561	0.000948416
15.9558	-0.00113	15.9558	-0.00585	15.9558	0.000915938
15.9555	-0.00113	15.9555	-0.00594	15.9555	0.00098773
15.9551	-0.00113	15.9551	-0.00597	15.9551	0.000983582
15.9549	-0.00113	15.9549	-0.006	15.9549	0.000992986
15.9545	-0.00113	15.9545	-0.00597	15.9545	0.00102
15.9542	-0.00114	15.9542	-0.00612	15.9542	0.000985394
15.9539	-0.00116	15.9539	-0.00603	15.9539	0.000967576
15.9536	-0.00117	15.9536	-0.00594	15.9536	0.00101
15.9533	-0.00118	15.9533	-0.00597	15.9533	0.00101
15.953	-0.00118	15.953	-0.00612	15.953	0.00109
15.9527	-0.00117	15.9527	-0.00606	15.9527	0.00105
15.9524	-0.00117	15.9524	-0.00606	15.9524	0.000954434
15.9521	-0.00116	15.9521	-0.00606	15.9521	0.000969796
15.9518	-0.00115	15.9518	-0.00609	15.9518	0.00106
15.9515	-0.00116	15.9515	-0.00606	15.9515	0.00102
15.9512	-0.00116	15.9512	-0.00591	15.9512	0.00095788
15.9509	-0.00116	15.9509	-0.00594	15.9509	0.000857816
15.9506	-0.00116	15.9506	-0.00603	15.9506	0.000869032
15.9503	-0.00116	15.9503	-0.00609	15.9503	0.000941758
15.95	-0.00116	15.95	-0.00606	15.95	0.000963896
15.9497	-0.00117	15.9497	-0.00612	15.9497	0.000919326
15.9494	-0.00118	15.9494	-0.00624	15.9494	0.000970848
15.949	-0.00118	15.949	-0.00639	15.949	0.00105
15.9488	-0.00118	15.9488	-0.00633	15.9488	0.001
15.9484	-0.00118	15.9484	-0.00642	15.9484	0.000955952
15.9481	-0.00118	15.9481	-0.00645	15.9481	0.000936092
15.9478	-0.00117	15.9478	-0.00642	15.9478	0.00105
15.9475	-0.00117	15.9475	-0.00633	15.9475	0.00105
15.9472	-0.00117	15.9472	-0.00615	15.9472	0.00103
15.9469	-0.00117	15.9469	-0.00603	15.9469	0.00107
15.9466	-0.00118	15.9466	-0.00612	15.9466	0.000984576
15.9463	-0.00118	15.9463	-0.00624	15.9463	0.000864184
15.946	-0.00118	15.946	-0.00621	15.946	0.000856006
15.9457	-0.00118	15.9457	-0.0063	15.9457	0.000832522
15.9454	-0.00117	15.9454	-0.00627	15.9454	0.000803958
15.9451	-0.00118	15.9451	-0.00618	15.9451	0.000836554
15.9448	-0.00119	15.9448	-0.00615	15.9448	0.000814472
15.9445	-0.00119	15.9445	-0.00618	15.9445	0.000867922
15.9442	-0.00119	15.9442	-0.00621	15.9442	0.000899056
15.9439	-0.00118	15.9439	-0.00642	15.9439	0.000829252
15.9436	-0.00118	15.9436	-0.00642	15.9436	0.000840758
15.9433	-0.00118	15.9433	-0.00651	15.9433	0.000874056
15.9429	-0.00119	15.9429	-0.00672	15.9429	0.000851274
15.9427	-0.00119	15.9427	-0.00678	15.9427	0.00092914
15.9423	-0.00119	15.9423	-0.00654	15.9423	0.000958522
15.942	-0.0012	15.942	-0.00639	15.942	0.000877034
15.9417	-0.00121	15.9417	-0.00642	15.9417	0.000838072
15.9414	-0.00121	15.9414	-0.00627	15.9414	0.000805302
15.9411	-0.00121	15.9411	-0.0063	15.9411	0.000803374
15.9408	-0.00121	15.9408	-0.00636	15.9408	0.000703602
15.9405	-0.00122	15.9405	-0.00645	15.9405	0.000731816
15.9402	-0.00121	15.9402	-0.0066	15.9402	0.000809858
15.9399	-0.00122	15.9399	-0.00669	15.9399	0.000909104
15.9396	-0.00121	15.9396	-0.00657	15.9396	0.000910974
15.9393	-0.00121	15.9393	-0.00651	15.9393	0.00087826
15.939	-0.00121	15.939	-0.00633	15.939	0.000915588
15.9387	-0.00122	15.9387	-0.0063	15.9387	0.000986502
15.9384	-0.00122	15.9384	-0.00651	15.9384	0.000850222
15.9381	-0.00122	15.9381	-0.00645	15.9381	0.000787134
15.9378	-0.00122	15.9378	-0.00624	15.9378	0.000792508
15.9375	-0.00121	15.9375	-0.00621	15.9375	0.00088346
15.9372	-0.00122	15.9372	-0.00627	15.9372	0.000939654
15.9368	-0.00122	15.9368	-0.00633	15.9368	0.000813888
15.9366	-0.00122	15.9366	-0.00648	15.9366	0.000738358
15.9362	-0.00122	15.9362	-0.0066	15.9362	0.000760614
15.9359	-0.00123	15.9359	-0.00663	15.9359	0.000769786
15.9356	-0.00123	15.9356	-0.00663	15.9356	0.000812778
15.9353	-0.00123	15.9353	-0.00675	15.9353	0.000827382
15.935	-0.00122	15.935	-0.00684	15.935	0.000888074
15.9347	-0.00122	15.9347	-0.00684	15.9347	0.000881708
15.9344	-0.00122	15.9344	-0.00681	15.9344	0.000916172
15.9341	-0.00122	15.9341	-0.00687	15.9341	0.00089818
15.9338	-0.00122	15.9338	-0.00678	15.9338	0.000722236
15.9335	-0.00122	15.9335	-0.00672	15.9335	0.000661544
15.9332	-0.00123	15.9332	-0.00678	15.9332	0.000602078
15.9329	-0.00124	15.9329	-0.00678	15.9329	0.000570242
15.9326	-0.00124	15.9326	-0.00681	15.9326	0.000597522
15.9323	-0.00124	15.9323	-0.0069	15.9323	0.000670656
15.932	-0.00124	15.932	-0.00687	15.932	0.000643376
15.9317	-0.00124	15.9317	-0.0069	15.9317	0.000626846
15.9314	-0.00124	15.9314	-0.00696	15.9314	0.000597522
15.9311	-0.00124	15.9311	-0.00696	15.9311	0.000517436
15.9307	-0.00124	15.9307	-0.00711	15.9307	0.000536362
15.9305	-0.00124	15.9305	-0.00708	15.9305	0.00065465
15.9301	-0.00125	15.9301	-0.00687	15.9301	0.000649102
15.9298	-0.00124	15.9298	-0.00669	15.9298	0.000678074
15.9295	-0.00124	15.9295	-0.00648	15.9295	0.00067568
15.9292	-0.00124	15.9292	-0.00657	15.9292	0.000616914
15.9289	-0.00125	15.9289	-0.00666	15.9289	0.000553652
15.9286	-0.00125	15.9286	-0.00687	15.9286	0.000550148
15.9283	-0.00125	15.9283	-0.00711	15.9283	0.000595944
15.928	-0.00125	15.928	-0.00696	15.928	0.000559494
15.9277	-0.00126	15.9277	-0.00678	15.9277	0.000565802
15.9274	-0.00126	15.9274	-0.00678	15.9274	0.00070033
15.9271	-0.00126	15.9271	-0.00681	15.9271	0.000758102
15.9268	-0.00126	15.9268	-0.00672	15.9268	0.000752612
15.9265	-0.00126	15.9265	-0.00672	15.9265	0.000813888
15.9262	-0.00126	15.9262	-0.00699	15.9262	0.000689174
15.9259	-0.00127	15.9259	-0.00708	15.9259	0.000651964
15.9256	-0.00127	15.9256	-0.00705	15.9256	0.000692504
15.9253	-0.00127	15.9253	-0.0072	15.9253	0.00068526
15.925	-0.00127	15.925	-0.00717	15.925	0.000721242
15.9246	-0.00127	15.9246	-0.00717	15.9246	0.000782462
15.9244	-0.00127	15.9244	-0.00723	15.9244	0.000827732
15.924	-0.00127	15.924	-0.00738	15.924	0.000806762
15.9237	-0.00126	15.9237	-0.00735	15.9237	0.000694898
15.9234	-0.00125	15.9234	-0.0072	15.9234	0.000608444
15.9231	-0.00126	15.9231	-0.00723	15.9231	0.000518486
15.9228	-0.00128	15.9228	-0.00729	15.9228	0.000550848
15.9225	-0.00127	15.9225	-0.00723	15.9225	0.000669196
15.9222	-0.00127	15.9222	-0.00726	15.9222	0.000673344
15.9219	-0.00127	15.9219	-0.00726	15.9219	0.000527716
15.9216	-0.00128	15.9216	-0.00726	15.9216	0.000400372
15.9213	-0.00128	15.9213	-0.00729	15.9213	0.000406506
15.921	-0.00128	15.921	-0.00726	15.921	0.000486008
15.9207	-0.00127	15.9207	-0.00723	15.9207	0.000517494
15.9204	-0.00127	15.9204	-0.00741	15.9204	0.000529352
15.9201	-0.00128	15.9201	-0.00738	15.9201	0.000485892
15.9198	-0.00129	15.9198	-0.00735	15.9198	0.000446696
15.9195	-0.00129	15.9195	-0.00732	15.9195	0.000512412
15.9192	-0.00128	15.9192	-0.00726	15.9192	0.000532448
15.9189	-0.00128	15.9189	-0.00735	15.9189	0.000512762
15.9185	-0.00128	15.9185	-0.00732	15.9185	0.000494654
15.9183	-0.00129	15.9183	-0.00735	15.9183	0.000503066
15.9179	-0.00129	15.9179	-0.00744	15.9179	0.00048262
15.9176	-0.00129	15.9176	-0.0075	15.9176	0.00045242
15.9173	-0.00129	15.9173	-0.00756	15.9173	0.000482796
15.917	-0.0013	15.917	-0.00753	15.917	0.00054565
15.9167	-0.00131	15.9167	-0.0075	15.9167	0.000672642
15.9164	-0.00131	15.9164	-0.0075	15.9164	0.00068561
15.9161	-0.00129	15.9161	-0.00756	15.9161	0.000533674
15.9158	-0.00129	15.9158	-0.00765	15.9158	0.000404462
15.9155	-0.0013	15.9155	-0.00756	15.9155	0.00039015
15.9152	-0.0013	15.9152	-0.00756	15.9152	0.000299724
15.9149	-0.0013	15.9149	-0.0075	15.9149	0.000276534
15.9146	-0.0013	15.9146	-0.00741	15.9146	0.000357788
15.9143	-0.00131	15.9143	-0.00747	15.9143	0.000428354
15.914	-0.00132	15.914	-0.00783	15.914	0.000498918
15.9137	-0.00131	15.9137	-0.00786	15.9137	0.000444008
15.9134	-0.00131	15.9134	-0.00789	15.9134	0.000472106
15.9131	-0.00131	15.9131	-0.00795	15.9131	0.000626786
15.9128	-0.00131	15.9128	-0.00789	15.9128	0.000679594
15.9124	-0.00131	15.9124	-0.00768	15.9124	0.000646006
15.9122	-0.00132	15.9122	-0.00771	15.9122	0.000515742
15.9118	-0.00132	15.9118	-0.00762	15.9118	0.000390968
15.9115	-0.00133	15.9115	-0.00738	15.9115	0.00030948
15.9112	-0.00132	15.9112	-0.00729	15.9112	0.000332962
15.9109	-0.00133	15.9109	-0.00738	15.9109	0.000346456
15.9106	-0.00133	15.9106	-0.00756	15.9106	0.000363454
15.9103	-0.00132	15.9103	-0.00753	15.9103	0.000374554
15.91	-0.00133	15.91	-0.00756	15.91	0.000301302
15.9097	-0.00133	15.9097	-0.00744	15.9097	0.000313978
15.9094	-0.00132	15.9094	-0.00747	15.9094	0.00030948
15.9091	-0.00133	15.9091	-0.00756	15.9091	0.000351596
15.9088	-0.00133	15.9088	-0.00738	15.9088	0.000304572
15.9085	-0.00134	15.9085	-0.0075	15.9085	0.000271276
15.9082	-0.00134	15.9082	-0.0075	15.9082	0.000348266
15.9079	-0.00133	15.9079	-0.00735	15.9079	0.000380862
15.9076	-0.00133	15.9076	-0.00732	15.9076	0.000393714
15.9073	-0.00133	15.9073	-0.00744	15.9073	0.000400606
15.907	-0.00133	15.907	-0.00747	15.907	0.000302704
15.9067	-0.00134	15.9067	-0.00753	15.9067	0.000275074
15.9063	-0.00134	15.9063	-0.00789	15.9063	0.000264034
15.9061	-0.00133	15.9061	-0.00804	15.9061	0.00029254
15.9057	-0.00133	15.9057	-0.00813	15.9057	0.000347916
15.9054	-0.00133	15.9054	-0.00804	15.9054	0.00029324
15.9051	-0.00133	15.9051	-0.0078	15.9051	0.000308954
15.9048	-0.00132	15.9048	-0.0078	15.9048	0.000300834
15.9045	-0.00131	15.9045	-0.00786	15.9045	0.000281908
15.9042	-0.00132	15.9042	-0.0078	15.9042	0.00026234
15.9039	-0.00133	15.9039	-0.00753	15.9039	0.000309362
15.9036	-0.00132	15.9036	-0.00747	15.9036	0.00025165
15.9033	-0.00133	15.9033	-0.00765	15.9033	0.00022034
15.903	-0.00134	15.903	-0.00756	15.903	0.00026672
15.9027	-0.00135	15.9027	-0.00747	15.9027	0.00041848
15.9024	-0.00135	15.9024	-0.00762	15.9024	0.00054489
15.9021	-0.00135	15.9021	-0.00768	15.9021	0.000477946
15.9018	-0.00135	15.9018	-0.00768	15.9018	0.000309538
15.9015	-0.00135	15.9015	-0.00774	15.9015	0.00026491
15.9012	-0.00135	15.9012	-0.00777	15.9012	0.000324902
15.9009	-0.00135	15.9009	-0.00768	15.9009	0.000365558
15.9006	-0.00136	15.9006	-0.00774	15.9006	0.00030434
15.9002	-0.00136	15.9002	-0.0078	15.9002	0.00034885
15.9	-0.00136	15.9	-0.00792	15.9	0.00033378
15.8996	-0.00135	15.8996	-0.00789	15.8996	0.000395934
15.8993	-0.00135	15.8993	-0.00762	15.8993	0.000363806
15.899	-0.00136	15.899	-0.00756	15.899	0.000359482
15.8987	-0.00136	15.8987	-0.00759	15.8987	0.000360826
15.8984	-0.00136	15.8984	-0.00762	15.8984	0.00029511
15.8981	-0.00135	15.8981	-0.0078	15.8981	0.00030469
15.8978	-0.00135	15.8978	-0.00798	15.8978	0.00037759
15.8975	-0.00136	15.8975	-0.00816	15.8975	0.000450608
15.8972	-0.00136	15.8972	-0.00822	15.8972	0.000446404
15.8969	-0.00136	15.8969	-0.00828	15.8969	0.000360768
15.8966	-0.00136	15.8966	-0.00834	15.8966	0.000250248
15.8963	-0.00137	15.8963	-0.00831	15.8963	0.000238098
15.896	-0.00137	15.896	-0.00813	15.896	0.000339212
15.8957	-0.00136	15.8957	-0.00804	15.8957	0.000485832
15.8954	-0.00137	15.8954	-0.00801	15.8954	0.000540918
15.8951	-0.00137	15.8951	-0.00798	15.8951	0.000489512
15.8948	-0.00136	15.8948	-0.0081	15.8948	0.000463694
15.8945	-0.00136	15.8945	-0.00822	15.8945	0.000383666
15.8941	-0.00136	15.8941	-0.00822	15.8941	0.00035843
15.8939	-0.00135	15.8939	-0.00798	15.8939	0.000328522
15.8935	-0.00135	15.8935	-0.00783	15.8935	0.000216074
15.8932	-0.00135	15.8932	-0.00777	15.8932	0.000151527
15.8929	-0.00136	15.8929	-0.00795	15.8929	0.000152053
15.8926	-0.00137	15.8926	-0.00807	15.8926	0.000223668
15.8923	-0.00137	15.8923	-0.00804	15.8923	0.000288918
15.892	-0.00138	15.892	-0.00798	15.892	0.000309246
15.8917	-0.00138	15.8917	-0.00801	15.8917	0.000294
15.8914	-0.00139	15.8914	-0.00789	15.8914	0.000351654
15.8911	-0.0014	15.8911	-0.0078	15.8911	0.000342308
15.8908	-0.00139	15.8908	-0.00771	15.8908	0.00026596
15.8905	-0.00137	15.8905	-0.00765	15.8905	0.0002454
15.8902	-0.00137	15.8902	-0.00771	15.8902	0.000227524
15.8899	-0.00138	15.8899	-0.00792	15.8899	0.00029768
15.8896	-0.00138	15.8896	-0.00801	15.8896	0.00030837
15.8893	-0.00138	15.8893	-0.00804	15.8893	0.000159121
15.889	-0.00138	15.889	-0.00798	15.889	0.00010462
15.8887	-0.00138	15.8887	-0.00816	15.8887	0.000148782
15.8884	-0.00138	15.8884	-0.00837	15.8884	0.000186342
15.888	-0.00137	15.888	-0.00837	15.888	0.000158478
15.8878	-0.00138	15.8878	-0.00843	15.8878	0.000251298
15.8874	-0.00138	15.8874	-0.00831	15.8874	0.000272212
15.8871	-0.00138	15.8871	-0.0081	15.8871	0.000319176
15.8868	-0.00138	15.8868	-0.00807	15.8868	0.000339038
15.8865	-0.00139	15.8865	-0.00789	15.8865	0.000421402
15.8862	-0.00138	15.8862	-0.00789	15.8862	0.00039085
15.8859	-0.00138	15.8859	-0.00813	15.8859	0.000321922
15.8856	-0.00139	15.8856	-0.00828	15.8856	0.000318592
15.8853	-0.00138	15.8853	-0.00828	15.8853	0.000226064
15.885	-0.00138	15.885	-0.00822	15.885	0.000140896
15.8847	-0.00138	15.8847	-0.00837	15.8847	0.000118348
15.8844	-0.00139	15.8844	-0.0084	15.8844	0.00021514
15.8841	-0.00139	15.8841	-0.00822	15.8841	0.000372392
15.8838	-0.0014	15.8838	-0.00822	15.8838	0.000417956
15.8835	-0.0014	15.8835	-0.00834	15.8835	0.000351304
15.8832	-0.0014	15.8832	-0.00819	15.8832	0.000387462
15.8829	-0.00139	15.8829	-0.00813	15.8829	0.000344878
15.8826	-0.00139	15.8826	-0.00819	15.8826	0.000264968
15.8823	-0.00139	15.8823	-0.00816	15.8823	0.000307376
15.8819	-0.00138	15.8819	-0.00813	15.8819	0.000312284
15.8817	-0.00138	15.8817	-0.00813	15.8817	0.000251766
15.8813	-0.00139	15.8813	-0.00795	15.8813	0.000182779
15.881	-0.0014	15.881	-0.00786	15.881	0.000134937
15.8807	-0.0014	15.8807	-0.00807	15.8807	7.38358e-05
15.8804	-0.0014	15.8804	-0.00825	15.8804	-1.79332e-05
15.8801	-0.0014	15.8801	-0.00837	15.8801	-4.8075e-05
15.8798	-0.0014	15.8798	-0.00825	15.8798	1.2267e-05
15.8795	-0.00141	15.8795	-0.00816	15.8795	0.000207312
15.8792	-0.00141	15.8792	-0.0084	15.8792	0.000239908
15.8789	-0.00141	15.8789	-0.00846	15.8789	0.00021
15.8786	-0.00141	15.8786	-0.00837	15.8786	0.000318358
15.8783	-0.00141	15.8783	-0.00858	15.8783	0.000316956
15.878	-0.00141	15.878	-0.00864	15.878	0.000210818
15.8777	-0.0014	15.8777	-0.00846	15.8777	0.000160873
15.8774	-0.0014	15.8774	-0.0084	15.8774	0.000180734
15.8771	-0.0014	15.8771	-0.00837	15.8771	0.00019563
15.8768	-0.0014	15.8768	-0.00828	15.8768	0.000272678
15.8765	-0.00139	15.8765	-0.00834	15.8765	0.000307202
15.8762	-0.00139	15.8762	-0.0084	15.8762	0.000239792
15.8758	-0.0014	15.8758	-0.00822	15.8758	0.000230444
15.8756	-0.00141	15.8756	-0.00825	15.8756	0.000152345
15.8752	-0.00142	15.8752	-0.00849	15.8752	0.000160873
15.8749	-0.00141	15.8749	-0.00861	15.8749	0.000170512
15.8746	-0.00142	15.8746	-0.00852	15.8746	5.67788e-05
15.8743	-0.00141	15.8743	-0.00849	15.8743	-1.16829e-07
15.874	-0.00141	15.874	-0.00855	15.874	2.9733e-05
15.8737	-0.00141	15.8737	-0.00852	15.8737	2.395e-05
15.8734	-0.00142	15.8734	-0.00861	15.8734	7.82754e-05
15.8731	-0.00143	15.8731	-0.00864	15.8731	0.000143816
15.8728	-0.00144	15.8728	-0.00855	15.8728	0.00016064
15.8725	-0.00144	15.8725	-0.00843	15.8725	0.000111279
15.8722	-0.00144	15.8722	-0.00819	15.8722	0.000119282
15.8719	-0.00144	15.8719	-0.00807	15.8719	1.17413e-05
15.8716	-0.00143	15.8716	-0.00813	15.8716	1.23839e-05
15.8713	-0.00143	15.8713	-0.00837	15.8713	2.16718e-05
15.871	-0.00144	15.871	-0.00867	15.871	9.43394e-05
15.8707	-0.00143	15.8707	-0.00885	15.8707	0.000207722
15.8704	-0.00142	15.8704	-0.00888	15.8704	0.000130848
15.8701	-0.00142	15.8701	-0.00873	15.8701	7.55882e-05
15.8697	-0.00142	15.8697	-0.00858	15.8697	4.08316e-05
15.8695	-0.00143	15.8695	-0.00846	15.8695	8.29484e-06
15.8691	-0.00143	15.8691	-0.00867	15.8691	9.50402e-05
15.8688	-0.00143	15.8688	-0.00873	15.8688	0.000115076
15.8685	-0.00143	15.8685	-0.00873	15.8685	0.000130556
15.8682	-0.00143	15.8682	-0.00876	15.8682	0.000143933
15.8679	-0.00143	15.8679	-0.00858	15.8679	0.000126642
15.8676	-0.00144	15.8676	-0.00849	15.8676	0.000199719
15.8673	-0.00143	15.8673	-0.00843	15.8673	0.000161341
15.867	-0.00143	15.867	-0.00831	15.867	5.40918e-05
15.8667	-0.00143	15.8667	-0.0081	15.8667	5.77718e-05
15.8664	-0.00143	15.8664	-0.00816	15.8664	2.69874e-05
15.8661	-0.00144	15.8661	-0.00843	15.8661	6.5132e-05
15.8658	-0.00143	15.8658	-0.00864	15.8658	-1.91015e-05
15.8655	-0.00143	15.8655	-0.00879	15.8655	-0.000142473
15.8652	-0.00144	15.8652	-0.00873	15.8652	-0.000192476
15.8649	-0.00144	15.8649	-0.00885	15.8649	-0.000104445
15.8646	-0.00144	15.8646	-0.00897	15.8646	2.33658e-05
15.8643	-0.00143	15.8643	-0.009	15.8643	8.65118e-05
15.864	-0.00143	15.864	-0.00897	15.864	0.0001798
15.8636	-0.00143	15.8636	-0.00888	15.8636	0.000166423
15.8634	-0.00143	15.8634	-0.00894	15.8634	8.58692e-05
15.863	-0.00143	15.863	-0.00882	15.863	-1.20334e-05
15.8627	-0.00143	15.8627	-0.00864	15.8627	-0.000114259
15.8624	-0.00143	15.8624	-0.00858	15.8624	-7.05646e-05
15.8621	-0.00144	15.8621	-0.00849	15.8621	-2.57024e-05
15.8618	-0.00144	15.8618	-0.00843	15.8618	-3.80862e-05
15.8615	-0.00144	15.8615	-0.00846	15.8615	-2.64618e-05
15.8612	-0.00144	15.8612	-0.00864	15.8612	-3.99554e-05
15.8609	-0.00144	15.8609	-0.00885	15.8609	-4.6089e-05
15.8606	-0.00144	15.8606	-0.00891	15.8606	-7.26676e-05
15.8603	-0.00144	15.8603	-0.00885	15.8603	-9.13018e-05
15.86	-0.00146	15.86	-0.00858	15.86	-8.94324e-05
15.8597	-0.00146	15.8597	-0.00855	15.8597	1.26175e-05
15.8594	-0.00146	15.8594	-0.0087	15.8594	9.50986e-05
15.8591	-0.00145	15.8591	-0.00885	15.8591	0.000127168
15.8588	-0.00144	15.8588	-0.00894	15.8588	8.15466e-05
15.8585	-0.00143	15.8585	-0.00903	15.8585	-3.39972e-05
15.8582	-0.00144	15.8582	-0.00888	15.8582	-0.000107249
15.8579	-0.00145	15.8579	-0.00867	15.8579	8.9374e-06
15.8575	-0.00145	15.8575	-0.00867	15.8575	0.000105847
15.8573	-0.00145	15.8573	-0.00876	15.8573	0.000146854
15.8569	-0.00145	15.8569	-0.00885	15.8569	0.000143349
15.8566	-0.00144	15.8566	-0.00885	15.8566	9.76106e-05
15.8563	-0.00143	15.8563	-0.00888	15.8563	7.0623e-05
15.856	-0.00144	15.856	-0.00882	15.856	9.08344e-05
15.8557	-0.00144	15.8557	-0.00864	15.8557	0.000120626
15.8554	-0.00144	15.8554	-0.00867	15.8554	0.000187335
15.8551	-0.00143	15.8551	-0.00897	15.8551	0.000112331
15.8548	-0.00144	15.8548	-0.00891	15.8548	2.53518e-05
15.8545	-0.00145	15.8545	-0.00879	15.8545	-2.65786e-05
15.8542	-0.00144	15.8542	-0.00885	15.8542	2.78052e-05
15.8539	-0.00144	15.8539	-0.00891	15.8539	4.62642e-05
15.8536	-0.00145	15.8536	-0.00894	15.8536	9.46898e-05
15.8533	-0.00145	15.8533	-0.009	15.8533	0.00011531
15.853	-0.00146	15.853	-0.00903	15.853	7.90348e-05
15.8527	-0.00145	15.8527	-0.00888	15.8527	2.36578e-05
15.8524	-0.00144	15.8524	-0.0087	15.8524	-1.91599e-05
15.8521	-0.00143	15.8521	-0.00882	15.8521	2.20222e-05
15.8518	-0.00144	15.8518	-0.00909	15.8518	9.57996e-05
15.8514	-0.00146	15.8514	-0.00903	15.8514	0.000109118
15.8512	-0.00146	15.8512	-0.00909	15.8512	0.000112798
15.8508	-0.00146	15.8508	-0.009	15.8508	7.14992e-05
15.8505	-0.00146	15.8505	-0.00885	15.8505	4.96522e-06
15.8502	-0.00146	15.8502	-0.00891	15.8502	-2.85062e-05
15.8499	-0.00146	15.8499	-0.009	15.8499	-1.86926e-05
15.8496	-0.00146	15.8496	-0.009	15.8496	-8.41168e-06
15.8493	-0.00145	15.8493	-0.00879	15.8493	0.000107483
15.849	-0.00144	15.849	-0.00876	15.849	7.69902e-05
15.8487	-0.00146	15.8487	-0.00885	15.8487	-7.90348e-05
15.8484	-0.00147	15.8484	-0.00894	15.8484	-0.000133477
15.8481	-0.00147	15.8481	-0.00888	15.8481	-0.000142122
15.8478	-0.00146	15.8478	-0.00888	15.8478	-0.000141129
15.8475	-0.00147	15.8475	-0.00873	15.8475	-4.88344e-05
15.8472	-0.00147	15.8472	-0.00861	15.8472	-1.6356e-05
15.8469	-0.00147	15.8469	-0.00873	15.8469	2.10876e-05
15.8466	-0.00146	15.8466	-0.00876	15.8466	1.81669e-05
15.8463	-0.00145	15.8463	-0.00876	15.8463	-5.50264e-05
15.846	-0.00145	15.846	-0.00882	15.846	-7.45368e-05
15.8457	-0.00145	15.8457	-0.00876	15.8457	-9.50402e-05
15.8453	-0.00145	15.8453	-0.00879	15.8453	-5.06454e-05
15.8451	-0.00145	15.8451	-0.00882	15.8451	3.66258e-05
15.8447	-0.00145	15.8447	-0.00879	15.8447	0.00023027
15.8444	-0.00145	15.8444	-0.00879	15.8444	0.000342542
15.8441	-0.00145	15.8441	-0.00891	15.8441	0.000225362
15.8438	-0.00146	15.8438	-0.00888	15.8438	0.000133827
15.8435	-0.00146	15.8435	-0.00876	15.8435	0.000104328
15.8432	-0.00146	15.8432	-0.00879	15.8432	1.86926e-05
15.8429	-0.00147	15.8429	-0.00876	15.8429	-2.99666e-05
15.8426	-0.00148	15.8426	-0.0087	15.8426	-4.45702e-05
15.8423	-0.00147	15.8423	-0.00879	15.8423	-4.5388e-05
15.842	-0.00147	15.842	-0.00894	15.842	-3.70348e-05
15.8417	-0.00146	15.8417	-0.009	15.8417	-6.5541e-05
15.8414	-0.00145	15.8414	-0.00888	15.8414	3.84952e-05
15.8411	-0.00146	15.8411	-0.00894	15.8411	0.000115193
15.8408	-0.00146	15.8408	-0.00891	15.8408	3.98386e-05
15.8405	-0.00148	15.8405	-0.00897	15.8405	1.48957e-05
15.8402	-0.00148	15.8402	-0.00882	15.8402	7.66398e-05
15.8399	-0.00148	15.8399	-0.00879	15.8399	0.00010205
15.8396	-0.00148	15.8396	-0.009	15.8396	1.61224e-05
15.8392	-0.00148	15.8392	-0.00912	15.8392	-8.75632e-05
15.839	-0.00147	15.839	-0.00921	15.839	-0.000166598
15.8386	-0.00147	15.8386	-0.0093	15.8386	-0.000202756
15.8383	-0.00147	15.8383	-0.00927	15.8383	-0.000173024
15.838	-0.00147	15.838	-0.00924	15.838	-7.0331e-05
15.8377	-0.00146	15.8377	-0.00933	15.8377	-0.000141772
15.8374	-0.00146	15.8374	-0.00936	15.8374	-0.000164962
15.8371	-0.00146	15.8371	-0.00927	15.8371	-0.000102809
15.8368	-0.00146	15.8368	-0.00939	15.8368	2.54102e-05
15.8365	-0.00147	15.8365	-0.00951	15.8365	6.39054e-05
15.8362	-0.00147	15.8362	-0.00936	15.8362	-2.3541e-05
15.8359	-0.00147	15.8359	-0.00951	15.8359	-4.94186e-05
15.8356	-0.00147	15.8356	-0.00951	15.8356	-7.6114e-05
15.8353	-0.00148	15.8353	-0.0093	15.8353	-8.60444e-05
15.835	-0.00148	15.835	-0.00903	15.835	-0.000112681
15.8347	-0.00148	15.8347	-0.00903	15.8347	-9.38136e-05
15.8344	-0.00149	15.8344	-0.00912	15.8344	8.0612e-06
15.8341	-0.00149	15.8341	-0.0093	15.8341	4.69652e-05
15.8338	-0.00149	15.8338	-0.00939	15.8338	5.32156e-05
15.8335	-0.00148	15.8335	-0.0093	15.8335	0.000110987
15.8331	-0.00148	15.8331	-0.00903	15.8331	-1.67065e-05
15.8329	-0.00148	15.8329	-0.00903	15.8329	-0.000219638
15.8325	-0.00147	15.8325	-0.00918	15.8325	-0.000217594
15.8322	-0.00147	15.8322	-0.00924	15.8322	-0.000222034
15.8319	-0.00147	15.8319	-0.00924	15.8319	-0.000228634
15.8316	-0.00147	15.8316	-0.00918	15.8316	-0.000174075
15.8313	-0.00148	15.8313	-0.00915	15.8313	-3.75604e-05
15.831	-0.00148	15.831	-0.00909	15.831	-1.85758e-05
15.8307	-0.00148	15.8307	-0.00894	15.8307	-2.395e-06
15.8304	-0.00149	15.8304	-0.00909	15.8304	-3.84952e-05
15.8301	-0.00149	15.8301	-0.00927	15.8301	-0.000100882
15.8298	-0.00149	15.8298	-0.00921	15.8298	-9.70264e-05
15.8295	-0.00149	15.8295	-0.00912	15.8295	-8.55188e-05
15.8292	-0.00147	15.8292	-0.00915	15.8292	-6.93964e-05
15.8289	-0.00146	15.8289	-0.00909	15.8289	-3.97218e-05
15.8286	-0.00146	15.8286	-0.009	15.8286	-3.20112e-05
15.8283	-0.00147	15.8283	-0.00882	15.8283	-8.45256e-05
15.828	-0.00148	15.828	-0.00879	15.828	-5.9057e-05
15.8277	-0.00149	15.8277	-0.00903	15.8277	-7.03894e-05
15.8274	-0.00147	15.8274	-0.00897	15.8274	-0.000128337
15.827	-0.00147	15.827	-0.00885	15.827	-0.000179157
15.8268	-0.00147	15.8268	-0.00867	15.8268	-0.000169636
15.8264	-0.00148	15.8264	-0.00882	15.8264	-7.09152e-05
15.8261	-0.00148	15.8261	-0.00906	15.8261	-5.46174e-05
15.8258	-0.00149	15.8258	-0.00921	15.8258	-0.000105613
15.8255	-0.00149	15.8255	-0.0093	15.8255	-0.000131958
15.8252	-0.0015	15.8252	-0.00933	15.8252	-0.000147847
15.8249	-0.0015	15.8249	-0.00918	15.8249	-0.00014919
15.8246	-0.00149	15.8246	-0.00906	15.8246	-0.000191015
15.8243	-0.00149	15.8243	-0.00909	15.8243	-0.000156551
15.824	-0.00149	15.824	-0.00912	15.824	-0.000108242
15.8237	-0.00149	15.8237	-0.00918	15.8237	-6.09262e-05
15.8234	-0.00149	15.8234	-0.00912	15.8234	-0.000158887
15.8231	-0.00148	15.8231	-0.00921	15.8231	-0.00026228
15.8228	-0.00148	15.8228	-0.00939	15.8228	-0.000262982
15.8225	-0.00147	15.8225	-0.00924	15.8225	-0.000238214
15.8222	-0.00149	15.8222	-0.00921	15.8222	-6.61836e-05
15.8219	-0.0015	15.8219	-0.00924	15.8219	5.02364e-05
15.8216	-0.0015	15.8216	-0.00924	15.8216	1.71738e-05
15.8213	-0.00149	15.8213	-0.00921	15.8213	-8.54604e-05
15.8209	-0.00149	15.8209	-0.00915	15.8209	-0.000166131
15.8207	-0.00149	15.8207	-0.00909	15.8207	-4.18248e-05
15.8203	-0.0015	15.8203	-0.00909	15.8203	5.46174e-05
15.82	-0.00149	15.82	-0.00915	15.82	0.000113382
15.8197	-0.0015	15.8197	-0.00924	15.8197	9.1185e-05
15.8194	-0.00149	15.8194	-0.00927	15.8194	0.000103744
15.8191	-0.00149	15.8191	-0.00921	15.8191	1.75243e-06
15.8188	-0.00148	15.8188	-0.00909	15.8188	-2.13796e-05
15.8185	-0.00148	15.8185	-0.00903	15.8185	-3.36468e-05
15.8182	-0.00148	15.8182	-0.00909	15.8182	-0.000166131
15.8179	-0.00149	15.8179	-0.00918	15.8179	-0.000182896
15.8176	-0.0015	15.8176	-0.00915	15.8176	-0.000160873
15.8173	-0.00149	15.8173	-0.00924	15.8173	-0.000144342
15.817	-0.00148	15.817	-0.00918	15.817	-0.000143524
15.8167	-0.00148	15.8167	-0.0093	15.8167	-0.00020924
15.8164	-0.00147	15.8164	-0.00954	15.8164	-0.000142706
15.8161	-0.00148	15.8161	-0.00954	15.8161	-0.000163969
15.8158	-0.0015	15.8158	-0.00933	15.8158	-0.000178047
15.8155	-0.00151	15.8155	-0.00918	15.8155	-8.04366e-05
15.8152	-0.0015	15.8152	-0.00903	15.8152	-3.15438e-06
15.8148	-0.00149	15.8148	-0.00885	15.8148	5.02364e-06
15.8146	-0.00149	15.8146	-0.00897	15.8146	-1.51293e-05
15.8142	-0.00149	15.8142	-0.00927	15.8142	-5.88818e-05
15.8139	-0.00149	15.8139	-0.00939	15.8139	-4.62642e-05
15.8136	-0.00149	15.8136	-0.00933	15.8136	-8.10792e-05
15.8133	-0.00149	15.8133	-0.00912	15.8133	-4.679e-05
15.813	-0.00149	15.813	-0.00909	15.813	0.000101933
15.8127	-0.00149	15.8127	-0.00903	15.8127	-2.07956e-05
15.8124	-0.0015	15.8124	-0.00912	15.8124	-0.000116011
15.8121	-0.0015	15.8121	-0.00921	15.8121	-0.00013336
15.8118	-0.0015	15.8118	-0.00918	15.8118	-0.000121619
15.8115	-0.0015	15.8115	-0.00921	15.8115	-2.70458e-05
15.8112	-0.0015	15.8112	-0.00918	15.8112	-3.59248e-05
15.8109	-0.00149	15.8109	-0.00906	15.8109	-0.00020264
15.8106	-0.00149	15.8106	-0.00891	15.8106	-0.000365616
15.8103	-0.0015	15.8103	-0.00885	15.8103	-0.00037981
15.81	-0.0015	15.81	-0.00888	15.81	-0.000304924
15.8097	-0.0015	15.8097	-0.00903	15.8097	-0.000302646
15.8094	-0.0015	15.8094	-0.00897	15.8094	-0.000298906
15.8091	-0.0015	15.8091	-0.00894	15.8091	-0.000329166
15.8087	-0.0015	15.8087	-0.00888	15.8087	-0.00033565
15.8085	-0.0015	15.8085	-0.00885	15.8085	-0.000266604
15.8081	-0.00151	15.8081	-0.009	15.8081	-0.000201706
15.8078	-0.00151	15.8078	-0.00927	15.8078	-0.000183538
15.8075	-0.00151	15.8075	-0.00939	15.8075	-0.000156609
15.8072	-0.00151	15.8072	-0.00954	15.8072	-7.85674e-05
15.8069	-0.0015	15.8069	-0.00942	15.8069	-9.08928e-05
15.8066	-0.0015	15.8066	-0.00957	15.8066	-0.000148139
15.8063	-0.00151	15.8063	-0.00963	15.8063	-0.000144342
15.806	-0.00152	15.806	-0.00933	15.806	-5.06454e-05
15.8057	-0.00152	15.8057	-0.0093	15.8057	-4.73156e-05
15.8054	-0.00152	15.8054	-0.0093	15.8054	-0.000190081
15.8051	-0.00152	15.8051	-0.0093	15.8051	-0.00013558
15.8048	-0.00151	15.8048	-0.00939	15.8048	-7.45368e-05
15.8045	-0.00151	15.8045	-0.00945	15.8045	-3.62754e-05
15.8042	-0.00151	15.8042	-0.00963	15.8042	-3.50486e-07
15.8039	-0.00151	15.8039	-0.00969	15.8039	-2.71042e-05
15.8036	-0.00152	15.8036	-0.00954	15.8036	-6.484e-06
15.8033	-0.00151	15.8033	-0.00939	15.8033	2.47094e-05
15.803	-0.0015	15.803	-0.00927	15.803	1.92768e-05
15.8026	-0.0015	15.8026	-0.00924	15.8026	-4.2e-05
15.8024	-0.0015	15.8024	-0.00921	15.8024	-0.00013558
15.802	-0.00149	15.802	-0.00924	15.802	-0.000171972
15.8017	-0.0015	15.8017	-0.00918	15.8017	-0.000199894
15.8014	-0.00149	15.8014	-0.00915	15.8014	-0.000144167
15.8011	-0.0015	15.8011	-0.00936	15.8011	-0.000101641
15.8008	-0.00151	15.8008	-0.0096	15.8008	-3.91376e-05
15.8005	-0.00151	15.8005	-0.00954	15.8005	-5.1872e-05
15.8002	-0.00152	15.8002	-0.0096	15.8002	-0.000119633
15.7999	-0.00151	15.7999	-0.00969	15.7999	-0.000117705
15.7996	-0.00151	15.7996	-0.00948	15.7996	-0.000102167
15.7993	-0.00152	15.7993	-0.0096	15.7993	-4.4395e-05
15.799	-0.00152	15.799	-0.00951	15.799	-4.32266e-05
15.7987	-0.0015	15.7987	-0.00942	15.7987	-0.000127869
15.7984	-0.00151	15.7984	-0.00942	15.7984	-0.000228576
15.7981	-0.00151	15.7981	-0.00936	15.7981	-0.000221158
15.7978	-0.0015	15.7978	-0.00918	15.7978	-0.000195104
15.7975	-0.0015	15.7975	-0.00918	15.7975	-0.000212336
15.7972	-0.0015	15.7972	-0.00936	15.7972	-0.00027782
15.7969	-0.00151	15.7969	-0.00954	15.7969	-0.000331326
15.7965	-0.00151	15.7965	-0.00963	15.7965	-0.00023173
15.7963	-0.00151	15.7963	-0.00948	15.7963	-0.000170512
15.7959	-0.00151	15.7959	-0.00936	15.7959	-0.000200186
15.7956	-0.00151	15.7956	-0.0093	15.7956	-0.000198784
15.7953	-0.0015	15.7953	-0.00918	15.7953	-0.000236988
15.795	-0.0015	15.795	-0.00912	15.795	-0.000314796
15.7947	-0.0015	15.7947	-0.00906	15.7947	-0.000348034
15.7944	-0.00151	15.7944	-0.00909	15.7944	-0.00028991
15.7941	-0.00151	15.7941	-0.009	15.7941	-0.000150826
15.7938	-0.00149	15.7938	-0.00891	15.7938	-2.92072e-07
15.7935	-0.00149	15.7935	-0.00912	15.7935	5.88818e-05
15.7932	-0.0015	15.7932	-0.00909	15.7932	4.89512e-05
15.7929	-0.0015	15.7929	-0.00912	15.7929	-2.33074e-05
15.7926	-0.0015	15.7926	-0.00951	15.7926	-3.39972e-05
15.7923	-0.00149	15.7923	-0.00945	15.7923	1.65313e-05
15.792	-0.00149	15.792	-0.00933	15.792	-7.99694e-05
15.7917	-0.00149	15.7917	-0.00918	15.7917	-0.0001017
15.7914	-0.0015	15.7914	-0.00909	15.7914	-2.82726e-05
15.7911	-0.00151	15.7911	-0.00912	15.7911	1.36106e-05
15.7908	-0.00152	15.7908	-0.00912	15.7908	-2.47094e-05
15.7904	-0.00153	15.7904	-0.00918	15.7904	-0.000128337
15.7902	-0.00152	15.7902	-0.0093	15.7902	-0.000202464
15.7898	-0.00151	15.7898	-0.00921	15.7898	-0.000209708
15.7895	-0.00152	15.7895	-0.009	15.7895	-0.000114025
15.7892	-0.00152	15.7892	-0.00903	15.7892	-6.33796e-05
15.7889	-0.00152	15.7889	-0.00909	15.7889	-5.59026e-05
15.7886	-0.00152	15.7886	-0.00888	15.7886	-0.000131024
15.7883	-0.00152	15.7883	-0.00882	15.7883	-0.000146679
15.788	-0.00152	15.788	-0.00897	15.788	-0.0001444
15.7877	-0.00152	15.7877	-0.00924	15.7877	-7.09152e-05
15.7874	-0.00151	15.7874	-0.00945	15.7874	-0.000173549
15.7871	-0.0015	15.7871	-0.00948	15.7871	-0.000154156
15.7868	-0.00149	15.7868	-0.00942	15.7868	-0.000250248
15.7865	-0.00149	15.7865	-0.00933	15.7865	-0.000348384
15.7862	-0.0015	15.7862	-0.00927	15.7862	-0.0003117
15.7859	-0.00151	15.7859	-0.0093	15.7859	-0.000330742
15.7856	-0.00152	15.7856	-0.00957	15.7856	-0.000274198
15.7853	-0.00151	15.7853	-0.00963	15.7853	-0.000289034
15.785	-0.00151	15.785	-0.00936	15.785	-0.000265376
15.7847	-0.0015	15.7847	-0.00936	15.7847	-0.000182311
15.7843	-0.0015	15.7843	-0.00957	15.7843	-0.00025603
15.7841	-0.00151	15.7841	-0.00987	15.7841	-0.00030393
15.7837	-0.00152	15.7837	-0.0099	15.7837	-0.000246626
15.7834	-0.00152	15.7834	-0.00975	15.7834	-0.000223144
15.7831	-0.00151	15.7831	-0.00954	15.7831	-0.000124423
15.7828	-0.00152	15.7828	-0.00933	15.7828	-0.000165254
15.7825	-0.00152	15.7825	-0.00921	15.7825	-0.000179332
15.7822	-0.00152	15.7822	-0.00936	15.7822	-0.000143349
15.7819	-0.00152	15.7819	-0.00948	15.7819	-7.63476e-05
15.7816	-0.00151	15.7816	-0.00954	15.7816	-0.000112798
15.7813	-0.00151	15.7813	-0.0096	15.7813	-0.000180676
15.781	-0.00151	15.781	-0.0096	15.781	-0.000196565
15.7807	-0.0015	15.7807	-0.00945	15.7807	-0.000160815
15.7804	-0.00151	15.7804	-0.00924	15.7804	-8.65118e-05
15.7801	-0.00152	15.7801	-0.00903	15.7801	-0.000168
15.7798	-0.00151	15.7798	-0.009	15.7798	-0.000189613
15.7795	-0.00151	15.7795	-0.00915	15.7795	-0.000281674
15.7792	-0.0015	15.7792	-0.00921	15.7792	-0.00031281
15.7789	-0.0015	15.7789	-0.00918	15.7789	-0.000299724
15.7786	-0.0015	15.7786	-0.00915	15.7786	-0.000238448
15.7782	-0.00152	15.7782	-0.00933	15.7782	-0.000164028
15.778	-0.00153	15.778	-0.00963	15.778	-0.00019341
15.7776	-0.00153	15.7776	-0.00969	15.7776	-0.000250714
15.7773	-0.00151	15.7773	-0.0096	15.7773	-0.000245692
15.777	-0.00151	15.777	-0.00942	15.777	-0.000223844
15.7767	-0.00152	15.7767	-0.00912	15.7767	-0.000180442
15.7764	-0.00152	15.7764	-0.00912	15.7764	-0.000148256
15.7761	-0.00153	15.7761	-0.00921	15.7761	-0.00031386
15.7758	-0.00154	15.7758	-0.00933	15.7758	-0.00030434
15.7755	-0.00154	15.7755	-0.00921	15.7755	-0.000179099
15.7752	-0.00153	15.7752	-0.00918	15.7752	-0.000187043
15.7749	-0.00153	15.7749	-0.00933	15.7749	-0.00012857
15.7746	-0.00152	15.7746	-0.00951	15.7746	-0.000146153
15.7743	-0.00151	15.7743	-0.00954	15.7743	-0.000173491
15.774	-0.00151	15.774	-0.00969	15.774	-0.000135171
15.7737	-0.00151	15.7737	-0.00966	15.7737	-0.000147321
15.7734	-0.00151	15.7734	-0.00939	15.7734	-0.000126759
15.7731	-0.00151	15.7731	-0.00921	15.7731	-0.000198259
15.7728	-0.00151	15.7728	-0.00942	15.7728	-0.000316256
15.7725	-0.00151	15.7725	-0.00954	15.7725	-0.000373326
15.7721	-0.00151	15.7721	-0.00942	15.7721	-0.000317366
15.7719	-0.00152	15.7719	-0.00939	15.7719	-0.000197733
15.7715	-0.00152	15.7715	-0.00927	15.7715	-0.000203984
15.7712	-0.00152	15.7712	-0.00939	15.7712	-0.000238272
15.7709	-0.00152	15.7709	-0.00957	15.7709	-0.000178515
15.7706	-0.00151	15.7706	-0.0096	15.7706	-0.000202348
15.7703	-0.00151	15.7703	-0.00972	15.7703	-0.000212628
15.77	-0.00151	15.77	-0.00975	15.77	-8.2598e-05
15.7697	-0.00152	15.7697	-0.00963	15.7697	2.26648e-05
15.7694	-0.00153	15.7694	-0.00951	15.7694	-0.000121502
15.7691	-0.00152	15.7691	-0.00918	15.7691	-0.000229102
15.7688	-0.00152	15.7688	-0.00915	15.7688	-0.000179099
15.7685	-0.00151	15.7685	-0.00945	15.7685	-0.000243822
15.7682	-0.00151	15.7682	-0.00963	15.7682	-0.00031608
15.7679	-0.00151	15.7679	-0.00957	15.7679	-0.000262514
15.7676	-0.00152	15.7676	-0.00957	15.7676	-0.000184823
15.7673	-0.00152	15.7673	-0.00966	15.7673	-0.000163444
15.767	-0.00152	15.767	-0.00948	15.767	-0.000134587
15.7667	-0.00152	15.7667	-0.00945	15.7667	-9.80778e-05
15.7664	-0.00152	15.7664	-0.00945	15.7664	-9.92462e-05
15.766	-0.00152	15.766	-0.00927	15.766	-0.000113266
15.7658	-0.00152	15.7658	-0.00903	15.7658	-0.000145861
15.7654	-0.00151	15.7654	-0.00906	15.7654	-0.00015585
15.7651	-0.00151	15.7651	-0.00918	15.7651	-8.81474e-05
15.7648	-0.00152	15.7648	-0.00921	15.7648	-0.000170687
15.7645	-0.00152	15.7645	-0.00927	15.7645	-0.000184239
15.7642	-0.00152	15.7642	-0.00948	15.7642	-3.13102e-05
15.7639	-0.00153	15.7639	-0.00957	15.7639	-6.98636e-05
15.7636	-0.00153	15.7636	-0.00945	15.7636	-0.0002395
15.7633	-0.00152	15.7633	-0.00939	15.7633	-0.000288918
15.763	-0.00152	15.763	-0.00948	15.763	-0.00029108
15.7627	-0.00152	15.7627	-0.00951	15.7627	-0.000244056
15.7624	-0.00151	15.7624	-0.00945	15.7624	-0.000180851
15.7621	-0.00152	15.7621	-0.00936	15.7621	-0.000236404
15.7618	-0.00152	15.7618	-0.00936	15.7618	-0.000222558
15.7615	-0.00152	15.7615	-0.0093	15.7615	-0.000256556
15.7612	-0.00151	15.7612	-0.00942	15.7612	-0.000263916
15.7609	-0.0015	15.7609	-0.00954	15.7609	-0.000177054
15.7606	-0.0015	15.7606	-0.0096	15.7606	-0.000150417
15.7603	-0.00151	15.7603	-0.00954	15.7603	-0.000185816
15.7599	-0.00151	15.7599	-0.00942	15.7599	-0.000219288
15.7597	-0.00151	15.7597	-0.00942	15.7597	-0.000243296
15.7593	-0.00151	15.7593	-0.00951	15.7593	-0.000191249
15.759	-0.00151	15.759	-0.00951	15.759	-0.000241018
15.7587	-0.00151	15.7587	-0.0096	15.7587	-0.000273204
15.7584	-0.0015	15.7584	-0.00969	15.7584	-0.000297096
15.7581	-0.0015	15.7581	-0.00966	15.7581	-0.000298672
15.7578	-0.00151	15.7578	-0.00951	15.7578	-0.000311466
15.7575	-0.00152	15.7575	-0.00945	15.7575	-0.00031982
15.7572	-0.00151	15.7572	-0.00945	15.7572	-0.000140019
15.7569	-0.00151	15.7569	-0.00945	15.7569	-2.77468e-05
15.7566	-0.00151	15.7566	-0.00945	15.7566	-0.000165138
15.7563	-0.00152	15.7563	-0.00936	15.7563	-0.00022881
15.756	-0.00151	15.756	-0.0093	15.756	-0.000146094
15.7557	-0.00151	15.7557	-0.0093	15.7557	-0.000115661
15.7554	-0.00152	15.7554	-0.00933	15.7554	-0.00014183
15.7551	-0.00153	15.7551	-0.00945	15.7551	-0.000139727
15.7548	-0.00152	15.7548	-0.00942	15.7548	-7.56466e-05
15.7545	-0.00151	15.7545	-0.00927	15.7545	-3.0726e-05
15.7542	-0.00152	15.7542	-0.00939	15.7542	-0.000121911
15.7538	-0.00152	15.7538	-0.00939	15.7538	-0.00017279
15.7536	-0.00151	15.7536	-0.00933	15.7536	-0.000166832
15.7532	-0.00151	15.7532	-0.00924	15.7532	-0.000198083
15.7529	-0.00151	15.7529	-0.00921	15.7529	-0.000134061
15.7526	-0.00152	15.7526	-0.00927	15.7526	-5.85312e-05
15.7523	-0.0015	15.7523	-0.00927	15.7523	-0.000114083
15.752	-0.00151	15.752	-0.0093	15.752	-3.89624e-05
15.7517	-0.00152	15.7517	-0.0093	15.7517	2.6637e-05
15.7514	-0.00152	15.7514	-0.00936	15.7514	-8.07872e-05
15.7511	-0.00152	15.7511	-0.00936	15.7511	-0.000201588
15.7508	-0.00152	15.7508	-0.00927	15.7508	-0.000205326
15.7505	-0.00152	15.7505	-0.00927	15.7505	-0.000144809
15.7502	-0.00152	15.7502	-0.0093	15.7502	-0.000101641
15.7499	-0.00151	15.7499	-0.00927	15.7499	-5.26314e-05
15.7496	-0.00152	15.7496	-0.00921	15.7496	-8.45256e-05
15.7493	-0.00153	15.7493	-0.00924	15.7493	-0.00015363
15.749	-0.00153	15.749	-0.00924	15.749	-0.000166715
15.7487	-0.00153	15.7487	-0.00918	15.7487	-4.90682e-05
15.7484	-0.00153	15.7484	-0.00924	15.7484	-5.13462e-05
15.7481	-0.00154	15.7481	-0.00951	15.7481	-0.000119107
15.7477	-0.00153	15.7477	-0.00948	15.7477	-0.000157602
15.7475	-0.00152	15.7475	-0.00942	15.7475	-4.07148e-05
15.7471	-0.00153	15.7471	-0.00939	15.7471	-6.78192e-05
15.7468	-0.00154	15.7468	-0.0093	15.7468	-0.000205094
15.7465	-0.00153	15.7465	-0.00924	15.7465	-0.000362812
15.7462	-0.00154	15.7462	-0.00918	15.7462	-0.00035516
15.7459	-0.00154	15.7459	-0.00936	15.7459	-0.000197499
15.7456	-0.00153	15.7456	-0.00948	15.7456	-0.000173549
15.7453	-0.00153	15.7453	-0.00957	15.7453	-0.000198609
15.745	-0.00152	15.745	-0.00954	15.745	-0.000142414
15.7447	-0.00152	15.7447	-0.00945	15.7447	-9.92462e-05
15.7444	-0.00153	15.7444	-0.00933	15.7444	-7.00974e-05
15.7441	-0.00153	15.7441	-0.0093	15.7441	-0.000118231
15.7438	-0.00153	15.7438	-0.00951	15.7438	-8.79138e-05
15.7435	-0.00153	15.7435	-0.00954	15.7435	-0.000122028
15.7432	-0.00153	15.7432	-0.00954	15.7432	-0.000162684
15.7429	-0.00153	15.7429	-0.00948	15.7429	-0.000208364
15.7426	-0.00153	15.7426	-0.00954	15.7426	-0.00027075
15.7423	-0.00153	15.7423	-0.0096	15.7423	-0.0003117
15.742	-0.00152	15.742	-0.00978	15.742	-0.00033156
15.7416	-0.00152	15.7416	-0.00978	15.7416	-0.000317132
15.7414	-0.00152	15.7414	-0.00948	15.7414	-0.000347156
15.741	-0.00152	15.741	-0.00918	15.741	-0.000353816
15.7407	-0.00152	15.7407	-0.00915	15.7407	-0.000329984
15.7404	-0.00153	15.7404	-0.00933	15.7404	-0.000316256
15.7401	-0.00153	15.7401	-0.00933	15.7401	-0.000386704
15.7398	-0.00152	15.7398	-0.00924	15.7398	-0.000422862
15.7395	-0.00151	15.7395	-0.0093	15.7395	-0.00032864
15.7392	-0.00151	15.7392	-0.00927	15.7392	-0.000200536
15.7389	-0.00152	15.7389	-0.00933	15.7389	-0.000144693
15.7386	-0.00152	15.7386	-0.00939	15.7386	-0.000191132
15.7383	-0.00152	15.7383	-0.0093	15.7383	-0.00026228
15.738	-0.00152	15.738	-0.00933	15.738	-0.000265144
15.7377	-0.00151	15.7377	-0.00939	15.7377	-0.000157544
15.7374	-0.00151	15.7374	-0.00936	15.7374	-4.7783e-05
15.7371	-0.00151	15.7371	-0.00927	15.7371	-0.000137858
15.7368	-0.00152	15.7368	-0.00918	15.7368	-0.000181552
15.7365	-0.00152	15.7365	-0.00915	15.7365	-0.000178515
15.7362	-0.00151	15.7362	-0.0093	15.7362	-0.000181026
15.7359	-0.00151	15.7359	-0.00936	15.7359	-9.74352e-05
15.7355	-0.00151	15.7355	-0.00945	15.7355	-0.000106081
15.7353	-0.00151	15.7353	-0.00945	15.7353	-0.00028074
15.7349	-0.00151	15.7349	-0.0096	15.7349	-0.000381796
15.7346	-0.00151	15.7346	-0.00963	15.7346	-0.00038425
15.7343	-0.00151	15.7343	-0.00954	15.7343	-0.000301536
15.734	-0.00151	15.734	-0.00963	15.734	-0.00022104
15.7337	-0.00152	15.7337	-0.00966	15.7337	-0.000128161
15.7334	-0.00153	15.7334	-0.00969	15.7334	-5.12878e-05
15.7331	-0.00152	15.7331	-0.00984	15.7331	-4.16494e-05
15.7328	-0.00152	15.7328	-0.00969	15.7328	-9.65006e-05
15.7325	-0.00153	15.7325	-0.00969	15.7325	-0.000240316
15.7322	-0.00153	15.7322	-0.00948	15.7322	-0.000298614
15.7319	-0.00152	15.7319	-0.00936	15.7319	-0.000436064
15.7316	-0.00152	15.7316	-0.00939	15.7316	-0.00041667
15.7313	-0.00151	15.7313	-0.00933	15.7313	-0.000359658
15.731	-0.00153	15.731	-0.00933	15.731	-0.000285472
15.7307	-0.00154	15.7307	-0.00945	15.7307	-0.000159705
15.7304	-0.00155	15.7304	-0.0096	15.7304	-0.000203166
15.7301	-0.00154	15.7301	-0.00939	15.7301	-0.000233424
15.7298	-0.00153	15.7298	-0.0093	15.7298	-0.000244874
15.7294	-0.00152	15.7294	-0.00927	15.7294	-0.000187978
15.7292	-0.00151	15.7292	-0.00912	15.7292	-0.000163152
15.7288	-0.00151	15.7288	-0.00924	15.7288	-6.99804e-05
15.7285	-0.00151	15.7285	-0.0093	15.7285	2.395e-05
15.7282	-0.00152	15.7282	-0.00921	15.7282	-8.38248e-05
15.7279	-0.00153	15.7279	-0.00924	15.7279	-0.000145101
15.7276	-0.00153	15.7276	-0.00942	15.7276	-0.000101291
15.7273	-0.00153	15.7273	-0.00942	15.7273	-0.000169636
15.727	-0.00153	15.727	-0.0093	15.727	-0.000255622
15.7267	-0.00153	15.7267	-0.00924	15.7267	-0.000279396
15.7264	-0.00154	15.7264	-0.00933	15.7264	-0.00020597
15.7261	-0.00153	15.7261	-0.0093	15.7261	-0.00023138
15.7258	-0.00153	15.7258	-0.00924	15.7258	-0.000164145
15.7255	-0.00153	15.7255	-0.00918	15.7255	-0.000129037
15.7252	-0.00152	15.7252	-0.00915	15.7252	-0.000109994
15.7249	-0.00151	15.7249	-0.00924	15.7249	-6.98636e-05
15.7246	-0.00151	15.7246	-0.00927	15.7246	-6.36134e-05
15.7243	-0.00151	15.7243	-0.00927	15.7243	-0.000109527
15.724	-0.00151	15.724	-0.00954	15.724	-0.000119574
15.7237	-0.00151	15.7237	-0.00978	15.7237	-0.000150359
15.7233	-0.00152	15.7233	-0.00975	15.7233	-0.00014627
15.7231	-0.00152	15.7231	-0.0096	15.7231	-0.000129563
15.7227	-0.00152	15.7227	-0.00966	15.7227	-0.000140545
15.7224	-0.00153	15.7224	-0.00975	15.7224	-0.000202756
15.7221	-0.00153	15.7221	-0.00987	15.7221	-0.000294642
15.7218	-0.00153	15.7218	-0.00966	15.7218	-0.00032677
15.7215	-0.00153	15.7215	-0.00954	15.7215	-0.000266486
15.7212	-0.00154	15.7212	-0.00951	15.7212	-0.00027998
15.7209	-0.00155	15.7209	-0.00945	15.7209	-0.000300016
15.7206	-0.00155	15.7206	-0.00918	15.7206	-0.000299082
15.7203	-0.00155	15.7203	-0.00918	15.7203	-0.000292306
15.72	-0.00155	15.72	-0.00924	15.72	-0.000245516
15.7197	-0.00154	15.7197	-0.00918	15.7197	-0.000155324
15.7194	-0.00154	15.7194	-0.00939	15.7194	-9.91292e-05
15.7191	-0.00154	15.7191	-0.00951	15.7191	-5.33908e-05
15.7188	-0.00153	15.7188	-0.00948	15.7188	4.48622e-05
15.7185	-0.00152	15.7185	-0.00921	15.7185	-3.67426e-05
15.7182	-0.00152	15.7182	-0.00927	15.7182	-0.00014919
15.7179	-0.00152	15.7179	-0.00939	15.7179	-8.10208e-05
15.7176	-0.00152	15.7176	-0.0096	15.7176	-0.000108826
15.7172	-0.00151	15.7172	-0.00963	15.7172	-0.000166189
15.717	-0.00151	15.717	-0.00963	15.717	-0.000153864
15.7166	-0.00151	15.7166	-0.00981	15.7166	-0.000132367
15.7163	-0.00151	15.7163	-0.00978	15.7163	-0.000192826
15.716	-0.00151	15.716	-0.00963	15.716	-0.000230738
15.7157	-0.00152	15.7157	-0.0096	15.7157	-0.000150709
15.7154	-0.00153	15.7154	-0.00948	15.7154	-0.000102225
15.7151	-0.00152	15.7151	-0.00963	15.7151	-0.000146387
15.7148	-0.00153	15.7148	-0.00963	15.7148	-0.000172089
15.7145	-0.00154	15.7145	-0.00945	15.7145	-0.000216776
15.7142	-0.00154	15.7142	-0.00939	15.7142	-0.000232898
15.7139	-0.00154	15.7139	-0.0096	15.7139	-0.000219464
15.7136	-0.00154	15.7136	-0.00975	15.7136	-0.000154857
15.7133	-0.00153	15.7133	-0.00963	15.7133	-6.9922e-05
15.713	-0.00154	15.713	-0.00966	15.713	-0.000110579
15.7127	-0.00154	15.7127	-0.00966	15.7127	-0.000165605
15.7124	-0.00153	15.7124	-0.00951	15.7124	-0.000219696
15.7121	-0.00154	15.7121	-0.00933	15.7121	-0.000279162
15.7118	-0.00154	15.7118	-0.00921	15.7118	-0.000244172
15.7115	-0.00153	15.7115	-0.00936	15.7115	-0.000143992
15.7111	-0.00152	15.7111	-0.00939	15.7111	-5.4968e-05
15.7109	-0.00152	15.7109	-0.00936	15.7109	-8.768e-05
15.7105	-0.00153	15.7105	-0.00948	15.7105	-0.000162626
15.7102	-0.00153	15.7102	-0.00945	15.7102	-0.00020007
15.7099	-0.00152	15.7099	-0.0096	15.7099	-0.000238974
15.7096	-0.00152	15.7096	-0.00975	15.7096	-0.00023465
15.7093	-0.00153	15.7093	-0.00975	15.7093	-0.000232372
15.709	-0.00153	15.709	-0.00978	15.709	-0.000263916
15.7087	-0.00152	15.7087	-0.00975	15.7087	-0.00031643
15.7084	-0.00152	15.7084	-0.00966	15.7084	-0.000302062
15.7081	-0.00152	15.7081	-0.00954	15.7081	-0.000365966
15.7078	-0.00152	15.7078	-0.00945	15.7078	-0.000339622
15.7075	-0.00152	15.7075	-0.00954	15.7075	-0.000242536
15.7072	-0.00151	15.7072	-0.0096	15.7072	-0.000175068
15.7069	-0.00151	15.7069	-0.00954	15.7069	-0.000147438
15.7066	-0.00151	15.7066	-0.00945	15.7066	-0.000273262
15.7063	-0.00153	15.7063	-0.00942	15.7063	-0.00035738
15.706	-0.00153	15.706	-0.00939	15.706	-0.000329398
15.7057	-0.00153	15.7057	-0.00948	15.7057	-0.00032677
15.7054	-0.00152	15.7054	-0.00945	15.7054	-0.000301244
15.705	-0.00152	15.705	-0.00948	15.705	-0.000361118
15.7048	-0.00152	15.7048	-0.0096	15.7048	-0.000348558
15.7044	-0.00152	15.7044	-0.00951	15.7044	-0.00035703
15.7041	-0.00152	15.7041	-0.00963	15.7041	-0.00021514
15.7038	-0.00153	15.7038	-0.00972	15.7038	-4.41614e-05
15.7035	-0.00153	15.7035	-0.00966	15.7035	-2.40084e-05
15.7032	-0.00153	15.7032	-0.00975	15.7032	-6.23866e-05
15.7029	-0.00153	15.7029	-0.00993	15.7029	-0.000207254
15.7026	-0.00152	15.7026	-0.00978	15.7026	-0.000255096
15.7023	-0.00151	15.7023	-0.00957	15.7023	-0.00023465
15.702	-0.00151	15.702	-0.00942	15.702	-0.000208306
15.7017	-0.00152	15.7017	-0.00942	15.7017	-8.89068e-05
15.7014	-0.00152	15.7014	-0.00951	15.7014	-5.73046e-05
15.7011	-0.00152	15.7011	-0.00948	15.7011	-2.92656e-05
15.7008	-0.00152	15.7008	-0.00951	15.7008	4.75494e-05
15.7005	-0.00153	15.7005	-0.0096	15.7005	4.08902e-07
15.7002	-0.00154	15.7002	-0.00957	15.7002	-0.000122378
15.6999	-0.00153	15.6999	-0.00975	15.6999	-0.000181085
15.6996	-0.00153	15.6996	-0.00975	15.6996	-0.000165254
15.6993	-0.00154	15.6993	-0.00984	15.6993	-0.000193644
15.6989	-0.00153	15.6989	-0.0099	15.6989	-0.000249604
15.6987	-0.00153	15.6987	-0.00978	15.6987	-0.000293124
15.6983	-0.00153	15.6983	-0.00954	15.6983	-0.00028886
15.698	-0.00153	15.698	-0.00939	15.698	-0.000246334
15.6977	-0.00152	15.6977	-0.00954	15.6977	-0.000176003
15.6974	-0.00151	15.6974	-0.00957	15.6974	-7.83922e-05
15.6971	-0.00151	15.6971	-0.00939	15.6971	-8.6395e-05
15.6968	-0.00152	15.6968	-0.0093	15.6968	-0.000192125
15.6965	-0.00152	15.6965	-0.00942	15.6965	-0.000186985
15.6962	-0.00152	15.6962	-0.00966	15.6962	-0.000189555
15.6959	-0.00152	15.6959	-0.00987	15.6959	-0.000164203
15.6956	-0.00153	15.6956	-0.00969	15.6956	-0.000123663
15.6953	-0.00153	15.6953	-0.00951	15.6953	-0.000107366
15.695	-0.00153	15.695	-0.00942	15.695	-0.000142706
15.6947	-0.00152	15.6947	-0.00957	15.6947	-0.000132659
15.6944	-0.00152	15.6944	-0.0096	15.6944	-6.25034e-06
15.6941	-0.00152	15.6941	-0.00969	15.6941	-4.0306e-06
15.6938	-0.00152	15.6938	-0.00972	15.6938	-0.000109469
15.6935	-0.00152	15.6935	-0.00969	15.6935	-0.000214088
15.6932	-0.00152	15.6932	-0.00957	15.6932	-0.000251532
15.6928	-0.00153	15.6928	-0.00939	15.6928	-0.00030323
15.6926	-0.00152	15.6926	-0.00948	15.6926	-0.000401248
15.6922	-0.00151	15.6922	-0.00942	15.6922	-0.00039786
15.6919	-0.00151	15.6919	-0.00936	15.6919	-0.000265728
15.6916	-0.00152	15.6916	-0.00936	15.6916	-0.000107541
15.6913	-0.00151	15.6913	-0.00924	15.6913	-0.000129271
15.691	-0.00152	15.691	-0.00942	15.691	-0.000237454
15.6907	-0.00152	15.6907	-0.00954	15.6907	-0.000179858
15.6904	-0.00151	15.6904	-0.00948	15.6904	-0.000151702
15.6901	-0.00152	15.6901	-0.00939	15.6901	-0.000245106
15.6898	-0.00152	15.6898	-0.00945	15.6898	-0.00027741
15.6895	-0.00152	15.6895	-0.00942	15.6895	-0.000278928
15.6892	-0.00152	15.6892	-0.00939	15.6892	-0.000301886
15.6889	-0.00152	15.6889	-0.00936	15.6889	-0.000276066
15.6886	-0.00151	15.6886	-0.00948	15.6886	-0.000283426
15.6883	-0.00151	15.6883	-0.00948	15.6883	-0.0003787
15.688	-0.00151	15.688	-0.00948	15.688	-0.000380336
15.6877	-0.00151	15.6877	-0.00945	15.6877	-0.00028401
15.6874	-0.00151	15.6874	-0.00954	15.6874	-0.000350662
15.6871	-0.00151	15.6871	-0.00942	15.6871	-0.000338394
15.6867	-0.00152	15.6867	-0.00945	15.6867	-0.000352532
15.6865	-0.00152	15.6865	-0.00957	15.6865	-0.00032233
15.6861	-0.00152	15.6861	-0.00957	15.6861	-0.000273204
15.6858	-0.00153	15.6858	-0.00954	15.6858	-0.000255972
15.6855	-0.00153	15.6855	-0.00939	15.6855	-0.000286114
15.6852	-0.00152	15.6852	-0.00933	15.6852	-0.000110754
15.6849	-0.00152	15.6849	-0.00921	15.6849	-9.84284e-05
15.6846	-0.00153	15.6846	-0.00906	15.6846	-0.000261638
15.6843	-0.00153	15.6843	-0.00915	15.6843	-0.00031275
15.684	-0.00153	15.684	-0.00924	15.684	-0.000310648
15.6837	-0.00153	15.6837	-0.00936	15.6837	-0.000263274
15.6834	-0.00153	15.6834	-0.00939	15.6834	-0.000226824
15.6831	-0.00153	15.6831	-0.00921	15.6831	-0.000225422
15.6828	-0.00153	15.6828	-0.00921	15.6828	-0.000182311
15.6825	-0.00153	15.6825	-0.0093	15.6825	-0.000160114
15.6822	-0.00153	15.6822	-0.00933	15.6822	-0.00022729
15.6819	-0.00152	15.6819	-0.0093	15.6819	-0.00028477
15.6816	-0.00152	15.6816	-0.00924	15.6816	-0.000280856
15.6813	-0.00152	15.6813	-0.00915	15.6813	-0.000187802
15.681	-0.00152	15.681	-0.00927	15.681	-0.000109585
15.6806	-0.00152	15.6806	-0.00933	15.6806	-9.87204e-05
15.6804	-0.00153	15.6804	-0.00927	15.6804	-0.000102868
15.68	-0.00153	15.68	-0.00927	15.68	-0.00013961
15.6797	-0.00153	15.6797	-0.00957	15.6797	-0.000173666
15.6794	-0.00153	15.6794	-0.00969	15.6794	-0.000103978
15.6791	-0.00153	15.6791	-0.00957	15.6791	-0.000140428
15.6788	-0.00154	15.6788	-0.00957	15.6788	-0.00017279
15.6785	-0.00154	15.6785	-0.00963	15.6785	-0.00017793
15.6782	-0.00153	15.6782	-0.00951	15.6782	-0.000188503
15.6779	-0.00154	15.6779	-0.00954	15.6779	-0.00021111
15.6776	-0.00153	15.6776	-0.00957	15.6776	-0.00015217
15.6773	-0.00153	15.6773	-0.00957	15.6773	-0.000125182
15.677	-0.00153	15.677	-0.00969	15.677	-0.000168467
15.6767	-0.00152	15.6767	-0.00966	15.6767	-0.000136281
15.6764	-0.00152	15.6764	-0.00954	15.6764	-0.000171271
15.6761	-0.00152	15.6761	-0.00957	15.6761	-0.000274372
15.6758	-0.00153	15.6758	-0.00975	15.6758	-0.000315146
15.6755	-0.00153	15.6755	-0.00963	15.6755	-0.000334248
15.6752	-0.00154	15.6752	-0.00948	15.6752	-0.00030802
15.6749	-0.00154	15.6749	-0.00924	15.6749	-0.000300308
15.6745	-0.00153	15.6745	-0.00912	15.6745	-0.00022624
15.6743	-0.00153	15.6743	-0.0093	15.6743	-0.000181026
15.6739	-0.00152	15.6739	-0.00939	15.6739	-0.000216308
15.6736	-0.00152	15.6736	-0.00936	15.6736	-0.000172264
15.6733	-0.00152	15.6733	-0.00924	15.6733	-0.000203106
15.673	-0.00152	15.673	-0.00912	15.673	-0.000216542
15.6727	-0.00152	15.6727	-0.00921	15.6727	-0.00028775
15.6724	-0.00152	15.6724	-0.00924	15.6724	-0.000331502
15.6721	-0.00151	15.6721	-0.00927	15.6721	-0.000323558
15.6718	-0.00152	15.6718	-0.00936	15.6718	-0.000227348
15.6715	-0.00153	15.6715	-0.00921	15.6715	-0.000111572
15.6712	-0.00153	15.6712	-0.00918	15.6712	-0.000182662
15.6709	-0.00153	15.6709	-0.00927	15.6709	-0.000213796
15.6706	-0.00153	15.6706	-0.0093	15.6706	-0.000221332
15.6703	-0.00152	15.6703	-0.00924	15.6703	-0.000231204
15.67	-0.00152	15.67	-0.00924	15.67	-0.000212512
15.6697	-0.00152	15.6697	-0.00924	15.6697	-0.000196857
15.6694	-0.00152	15.6694	-0.0093	15.6694	-0.000205502
15.6691	-0.00153	15.6691	-0.00915	15.6691	-0.000224428
15.6688	-0.00153	15.6688	-0.00921	15.6688	-0.000204568
15.6684	-0.00153	15.6684	-0.00942	15.6684	-0.000133886
15.6682	-0.00153	15.6682	-0.00954	15.6682	-0.000150125
15.6678	-0.00153	15.6678	-0.00945	15.6678	-0.000124072
15.6675	-0.00153	15.6675	-0.00945	15.6675	-7.54714e-05
15.6672	-0.00154	15.6672	-0.00945	15.6672	-5.43838e-05
15.6669	-0.00153	15.6669	-0.00927	15.6669	-8.17218e-05
15.6666	-0.00152	15.6666	-0.00939	15.6666	-0.000136047
15.6663	-0.00153	15.6663	-0.0093	15.6663	-0.000167182
15.666	-0.00153	15.666	-0.0093	15.666	-0.000166948
15.6657	-0.00153	15.6657	-0.00945	15.6657	-0.000201822
15.6654	-0.00153	15.6654	-0.00954	15.6654	-0.00029032
15.6651	-0.00153	15.6651	-0.00954	15.6651	-0.00033711
15.6648	-0.00153	15.6648	-0.00933	15.6648	-0.000348208
15.6645	-0.00154	15.6645	-0.00933	15.6645	-0.000306092
15.6642	-0.00154	15.6642	-0.00939	15.6642	-0.000355802
15.6639	-0.00155	15.6639	-0.00942	15.6639	-0.000321104
15.6636	-0.00155	15.6636	-0.00933	15.6636	-0.000282492
15.6633	-0.00155	15.6633	-0.00927	15.6633	-0.000276008
15.663	-0.00154	15.663	-0.0093	15.663	-0.000190782
15.6627	-0.00153	15.6627	-0.00936	15.6627	-0.000178281
15.6623	-0.00154	15.6623	-0.00939	15.6623	-0.000191015
15.6621	-0.00155	15.6621	-0.00939	15.6621	-0.000142706
15.6617	-0.00155	15.6617	-0.00924	15.6617	-0.000218878
15.6614	-0.00154	15.6614	-0.00921	15.6614	-0.00034961
15.6611	-0.00152	15.6611	-0.00927	15.6611	-0.000369822
15.6608	-0.00152	15.6608	-0.00924	15.6608	-0.000363396
15.6605	-0.00152	15.6605	-0.00936	15.6605	-0.000302236
15.6602	-0.00153	15.6602	-0.00951	15.6602	-0.000207488
15.6599	-0.00153	15.6599	-0.00945	15.6599	-0.000159179
15.6596	-0.00152	15.6596	-0.00942	15.6596	-0.000191716
15.6593	-0.00152	15.6593	-0.00933	15.6593	-0.000185174
15.659	-0.00152	15.659	-0.0093	15.659	-0.000261522
15.6587	-0.00152	15.6587	-0.00936	15.6587	-0.00025901
15.6584	-0.00152	15.6584	-0.00954	15.6584	-0.000152403
15.6581	-0.00152	15.6581	-0.00957	15.6581	-0.000221742
15.6578	-0.00152	15.6578	-0.00954	15.6578	-0.00025638
15.6575	-0.00152	15.6575	-0.00936	15.6575	-0.000191307
15.6572	-0.00151	15.6572	-0.00921	15.6572	-0.000203106
15.6569	-0.00151	15.6569	-0.0093	15.6569	-0.0002645
15.6566	-0.00151	15.6566	-0.00936	15.6566	-0.000144576
15.6562	-0.00152	15.6562	-0.00945	15.6562	-5.67788e-05
15.656	-0.00153	15.656	-0.00957	15.656	-6.42558e-06
15.6556	-0.00153	15.6556	-0.00951	15.6556	2.00362e-05
15.6553	-0.00153	15.6553	-0.00951	15.6553	-0.000202814
15.655	-0.00152	15.655	-0.00957	15.655	-0.00032975
15.6547	-0.00153	15.6547	-0.00945	15.6547	-0.000234358
15.6544	-0.00153	15.6544	-0.0093	15.6544	-0.00018348
15.6541	-0.00154	15.6541	-0.00915	15.6541	-0.000230912
15.6538	-0.00154	15.6538	-0.00912	15.6538	-0.000209416
15.6535	-0.00154	15.6535	-0.00927	15.6535	-0.000336058
15.6532	-0.00154	15.6532	-0.00948	15.6532	-0.000340264
15.6529	-0.00154	15.6529	-0.00948	15.6529	-0.000284596
15.6526	-0.00154	15.6526	-0.00948	15.6526	-0.000254102
15.6523	-0.00152	15.6523	-0.00951	15.6523	-0.000184064
15.652	-0.00151	15.652	-0.00942	15.652	-0.000135755
15.6517	-0.00151	15.6517	-0.00948	15.6517	-0.000172731
15.6514	-0.00153	15.6514	-0.00945	15.6514	-0.000165196
15.6511	-0.00154	15.6511	-0.00948	15.6511	-0.000186459
15.6508	-0.00153	15.6508	-0.00942	15.6508	-0.000184181
15.6505	-0.00153	15.6505	-0.00942	15.6505	-0.000155733
15.6502	-0.00153	15.6502	-0.00939	15.6502	-0.000149249
15.6499	-0.00153	15.6499	-0.00927	15.6499	-0.000201062
15.6495	-0.00153	15.6495	-0.0093	15.6495	-0.000186576
15.6492	-0.00153	15.6492	-0.0093	15.6492	-0.000215958
15.6489	-0.00153	15.6489	-0.00939	15.6489	-0.000249664
15.6486	-0.00153	15.6486	-0.00939	15.6486	-0.000354458
15.6483	-0.00153	15.6483	-0.00942	15.6483	-0.00037286
15.648	-0.00153	15.648	-0.00942	15.648	-0.000385126
15.6477	-0.00152	15.6477	-0.00936	15.6477	-0.000373678
15.6474	-0.00152	15.6474	-0.00936	15.6474	-0.000348676
15.6471	-0.00152	15.6471	-0.00951	15.6471	-0.000437582
15.6468	-0.00152	15.6468	-0.00945	15.6468	-0.000373034
15.6465	-0.00152	15.6465	-0.00939	15.6465	-0.00033822
15.6462	-0.00152	15.6462	-0.00945	15.6462	-0.000255446
15.6459	-0.00151	15.6459	-0.00936	15.6459	-0.000126117
15.6456	-0.00151	15.6456	-0.00942	15.6456	-0.000147088
15.6453	-0.00152	15.6453	-0.00945	15.6453	-0.000124131
15.645	-0.00152	15.645	-0.00945	15.645	-0.000198609
15.6447	-0.00153	15.6447	-0.00951	15.6447	-0.000254278
15.6444	-0.00152	15.6444	-0.00978	15.6444	-0.00020521
15.6441	-0.00152	15.6441	-0.00975	15.6441	-0.00022513
15.6438	-0.00153	15.6438	-0.0096	15.6438	-0.00027922
15.6434	-0.00154	15.6434	-0.00966	15.6434	-0.000219872
15.6431	-0.00152	15.6431	-0.00978	15.6431	-0.000176587
15.6428	-0.00153	15.6428	-0.00957	15.6428	-0.000180559
15.6425	-0.00153	15.6425	-0.00936	15.6425	-0.00027595
15.6422	-0.00153	15.6422	-0.00951	15.6422	-0.000188912
15.6419	-0.00153	15.6419	-0.00966	15.6419	-0.000135171
15.6416	-0.00153	15.6416	-0.00954	15.6416	-0.000139552
15.6413	-0.00153	15.6413	-0.00948	15.6413	1.51878e-06
15.641	-0.00152	15.641	-0.00948	15.641	5.68372e-05
15.6407	-0.00151	15.6407	-0.00951	15.6407	-1.86926e-06
15.6404	-0.00151	15.6404	-0.00969	15.6404	-1.22086e-05
15.6401	-0.00153	15.6401	-0.00993	15.6401	-8.21892e-05
15.6398	-0.00152	15.6398	-0.0099	15.6398	-0.000141655
15.6395	-0.00152	15.6395	-0.00972	15.6395	-0.00018605
15.6392	-0.00152	15.6392	-0.00957	15.6392	-0.000257608
15.6389	-0.00153	15.6389	-0.00948	15.6389	-0.000293066
15.6386	-0.00153	15.6386	-0.00939	15.6386	-0.000376188
15.6383	-0.00153	15.6383	-0.00936	15.6383	-0.000358898
15.638	-0.00152	15.638	-0.00936	15.638	-0.000261638
15.6377	-0.00152	15.6377	-0.00942	15.6377	-0.000173432
15.6373	-0.00151	15.6373	-0.00942	15.6373	-0.000124014
15.637	-0.00152	15.637	-0.00942	15.637	-3.06092e-05
15.6367	-0.00151	15.6367	-0.00948	15.6367	-6.95132e-06
15.6364	-0.00152	15.6364	-0.00939	15.6364	-0.000133769
15.6361	-0.00152	15.6361	-0.00921	15.6361	-0.000250364
15.6358	-0.00153	15.6358	-0.00927	15.6358	-0.000278344
15.6355	-0.00153	15.6355	-0.00924	15.6355	-0.000242128
15.6352	-0.00152	15.6352	-0.00903	15.6352	-0.000195396
15.6349	-0.00152	15.6349	-0.00891	15.6349	-0.00026672
15.6346	-0.00152	15.6346	-0.00915	15.6346	-0.000254044
15.6343	-0.00152	15.6343	-0.00945	15.6343	-0.000194871
15.634	-0.00153	15.634	-0.00945	15.634	-0.000186517
15.6337	-0.00154	15.6337	-0.00945	15.6337	-5.91154e-05
15.6334	-0.00154	15.6334	-0.00951	15.6334	-8.07288e-05
15.6331	-0.00154	15.6331	-0.00954	15.6331	-0.000122203
15.6328	-0.00152	15.6328	-0.0096	15.6328	-0.000187802
15.6325	-0.00152	15.6325	-0.00966	15.6325	-0.000274548
15.6322	-0.00152	15.6322	-0.00945	15.6322	-0.000162567
15.6319	-0.00153	15.6319	-0.00933	15.6319	-2.96162e-05
15.6316	-0.00153	15.6316	-0.00924	15.6316	-7.79832e-05
15.6312	-0.00154	15.6312	-0.0093	15.6312	-1.43115e-05
15.6309	-0.00153	15.6309	-0.00918	15.6309	-3.04924e-05
15.6306	-0.00152	15.6306	-0.00924	15.6306	-5.01196e-05
15.6303	-0.00152	15.6303	-0.00942	15.6303	-1.40195e-05
15.63	-0.00152	15.63	-0.00948	15.63	-0.000127285
15.6297	-0.00153	15.6297	-0.00975	15.6297	-0.000180676
15.6294	-0.00153	15.6294	-0.00972	15.6294	-0.000118231
15.6291	-0.00153	15.6291	-0.00957	15.6291	-0.000172907
15.6288	-0.00153	15.6288	-0.00933	15.6288	-0.000287984
15.6285	-0.00153	15.6285	-0.00939	15.6285	-0.000319526
15.6282	-0.00153	15.6282	-0.00924	15.6282	-0.000300952
15.6279	-0.00153	15.6279	-0.00927	15.6279	-0.000223436
15.6276	-0.00153	15.6276	-0.0093	15.6276	-0.00019785
15.6273	-0.00153	15.6273	-0.00939	15.6273	-0.000176996
15.627	-0.00153	15.627	-0.00957	15.627	-0.000203808
15.6267	-0.00153	15.6267	-0.00942	15.6267	-0.000273672
15.6264	-0.00153	15.6264	-0.0093	15.6264	-0.000296454
15.6261	-0.00153	15.6261	-0.00942	15.6261	-0.000288568
15.6258	-0.00153	15.6258	-0.00951	15.6258	-0.000253578
15.6255	-0.00152	15.6255	-0.00948	15.6255	-0.000117413
15.6251	-0.00153	15.6251	-0.00957	15.6251	-6.88706e-05
15.6248	-0.00153	15.6248	-0.00945	15.6248	-8.9491e-05
15.6245	-0.00152	15.6245	-0.00942	15.6245	-7.72238e-05
15.6242	-0.00152	15.6242	-0.0093	15.6242	-0.000110695
15.6239	-0.00153	15.6239	-0.00945	15.6239	-0.000161282
15.6236	-0.00152	15.6236	-0.0093	15.6236	-0.000123605
15.6233	-0.00151	15.6233	-0.00906	15.6233	-0.000122495
15.623	-0.00152	15.623	-0.00906	15.623	-0.000118348
15.6227	-0.00153	15.6227	-0.00915	15.6227	-0.000193527
15.6224	-0.00152	15.6224	-0.00921	15.6224	-0.000258426
15.6221	-0.00153	15.6221	-0.00918	15.6221	-0.000200186
15.6218	-0.00153	15.6218	-0.00912	15.6218	-0.000174718
15.6215	-0.00155	15.6215	-0.009	15.6215	-0.000236052
15.6212	-0.00154	15.6212	-0.00924	15.6212	-0.000214556
15.6209	-0.00153	15.6209	-0.00933	15.6209	-0.000226298
15.6206	-0.00154	15.6206	-0.00939	15.6206	-0.000395408
15.6203	-0.00154	15.6203	-0.00936	15.6203	-0.000418714
15.62	-0.00154	15.62	-0.00936	15.62	-0.000336234
15.6197	-0.00154	15.6197	-0.00954	15.6197	-0.000292188
15.6194	-0.00154	15.6194	-0.00951	15.6194	-0.000175886
15.619	-0.00154	15.619	-0.00936	15.619	-0.000240902
15.6187	-0.00153	15.6187	-0.00936	15.6187	-0.000218002
15.6184	-0.00153	15.6184	-0.00939	15.6184	-0.000212454
15.6181	-0.00154	15.6181	-0.00933	15.6181	-0.000205386
15.6178	-0.00153	15.6178	-0.00939	15.6178	-0.00015217
15.6175	-0.00152	15.6175	-0.00945	15.6175	-0.000194403
15.6172	-0.00151	15.6172	-0.00942	15.6172	-0.00020965
15.6169	-0.00152	15.6169	-0.00942	15.6169	-0.000242828
15.6166	-0.00153	15.6166	-0.00942	15.6166	-5.55522e-05
15.6163	-0.00153	15.6163	-0.00933	15.6163	-5.68372e-05
15.616	-0.00154	15.616	-0.00936	15.616	-0.00016099
15.6157	-0.00154	15.6157	-0.00918	15.6157	-0.00028331
15.6154	-0.00154	15.6154	-0.00912	15.6154	-0.000361644
15.6151	-0.00154	15.6151	-0.0093	15.6151	-0.000223844
15.6148	-0.00154	15.6148	-0.00957	15.6148	-0.000149132
15.6145	-0.00152	15.6145	-0.0096	15.6145	-0.000274256
15.6142	-0.00152	15.6142	-0.00945	15.6142	-0.000337168
15.6139	-0.00153	15.6139	-0.00945	15.6139	-0.000325134
15.6136	-0.00153	15.6136	-0.00954	15.6136	-0.000360184
15.6133	-0.00154	15.6133	-0.00975	15.6133	-0.000293942
15.6129	-0.00154	15.6129	-0.00981	15.6129	-8.44672e-05
15.6126	-0.00155	15.6126	-0.00975	15.6126	2.06202e-05
15.6123	-0.00156	15.6123	-0.00972	15.6123	-5.07038e-05
15.612	-0.00155	15.612	-0.00975	15.612	4.73156e-06
15.6117	-0.00154	15.6117	-0.00975	15.6117	1.37274e-05
15.6114	-0.00154	15.6114	-0.00951	15.6114	-5.85312e-05
15.6111	-0.00153	15.6111	-0.00924	15.6111	-0.000153805
15.6108	-0.00153	15.6108	-0.00909	15.6108	-0.000186985
15.6105	-0.00153	15.6105	-0.00906	15.6105	-0.000175243
15.6102	-0.00153	15.6102	-0.00918	15.6102	-0.000127402
15.6099	-0.00153	15.6099	-0.00936	15.6099	-0.000109994
15.6096	-0.00153	15.6096	-0.00951	15.6096	-0.000104095
15.6093	-0.00152	15.6093	-0.00936	15.6093	-0.000191249
15.609	-0.00152	15.609	-0.0093	15.609	-0.000311582
15.6087	-0.00151	15.6087	-0.0093	15.6087	-0.00023874
15.6084	-0.00152	15.6084	-0.00936	15.6084	-0.000136339
15.6081	-0.00153	15.6081	-0.00945	15.6081	-9.73184e-05
15.6078	-0.00154	15.6078	-0.00969	15.6078	-0.000125416
15.6075	-0.00155	15.6075	-0.00954	15.6075	-0.000210234
15.6072	-0.00155	15.6072	-0.00951	15.6072	-0.000167007
15.6068	-0.00155	15.6068	-0.0096	15.6068	-0.000103744
15.6065	-0.00155	15.6065	-0.00939	15.6065	-4.4687e-05
15.6062	-0.00154	15.6062	-0.00942	15.6062	-5.19304e-05
15.6059	-0.00153	15.6059	-0.00942	15.6059	4.03644e-05
15.6056	-0.00153	15.6056	-0.00936	15.6056	6.78192e-05
15.6053	-0.00153	15.6053	-0.0093	15.6053	1.34353e-05
15.605	-0.00151	15.605	-0.00924	15.605	-1.49541e-05
15.6047	-0.00152	15.6047	-0.00948	15.6047	-9.5566e-05
15.6044	-0.00152	15.6044	-0.00957	15.6044	-0.000251532
15.6041	-0.00152	15.6041	-0.00948	15.6041	-0.00025165
15.6038	-0.00153	15.6038	-0.00939	15.6038	-0.000202698
15.6035	-0.00154	15.6035	-0.0093	15.6035	-0.000180267
15.6032	-0.00154	15.6032	-0.00945	15.6032	-0.000140311
15.6029	-0.00154	15.6029	-0.00954	15.6029	-0.000119808
15.6026	-0.00153	15.6026	-0.00927	15.6026	-0.000135463
15.6023	-0.00153	15.6023	-0.00921	15.6023	-0.000119282
15.602	-0.00153	15.602	-0.00948	15.602	-7.36606e-05
15.6017	-0.00153	15.6017	-0.00954	15.6017	-0.000141012
15.6014	-0.00153	15.6014	-0.00936	15.6014	-0.000224136
15.6011	-0.00153	15.6011	-0.00921	15.6011	-0.000250364
15.6007	-0.00154	15.6007	-0.00924	15.6007	-0.000204216
15.6004	-0.00153	15.6004	-0.00933	15.6004	-0.000126292
15.6001	-0.00152	15.6001	-0.00942	15.6001	-0.000219522
15.5998	-0.00152	15.5998	-0.00927	15.5998	-0.000350428
15.5995	-0.00154	15.5995	-0.00933	15.5995	-0.000329398
15.5992	-0.00154	15.5992	-0.00921	15.5992	-0.000318884
15.5989	-0.00153	15.5989	-0.00912	15.5989	-0.0002461
15.5986	-0.00153	15.5986	-0.00915	15.5986	-0.00039681
15.5983	-0.00154	15.5983	-0.00933	15.5983	-0.000400372
15.598	-0.00154	15.598	-0.00921	15.598	-0.000261404
15.5977	-0.00154	15.5977	-0.00924	15.5977	-0.000220982
15.5974	-0.00154	15.5974	-0.00942	15.5974	-0.000183071
15.5971	-0.00154	15.5971	-0.00939	15.5971	-0.000183421
15.5968	-0.00154	15.5968	-0.00939	15.5968	-0.000298264
15.5965	-0.00154	15.5965	-0.00948	15.5965	-0.000421636
15.5962	-0.00154	15.5962	-0.00951	15.5962	-0.000466498
15.5959	-0.00154	15.5959	-0.00936	15.5959	-0.00044652
15.5956	-0.00154	15.5956	-0.00918	15.5956	-0.000416202
15.5953	-0.00155	15.5953	-0.00906	15.5953	-0.000404112
15.595	-0.00154	15.595	-0.00918	15.595	-0.000235644
15.5946	-0.00154	15.5946	-0.00918	15.5946	-0.00029108
15.5943	-0.00154	15.5943	-0.00915	15.5943	-0.00035551
15.594	-0.00154	15.594	-0.00936	15.594	-0.000247326
15.5937	-0.00154	15.5937	-0.00948	15.5937	-0.000160172
15.5934	-0.00153	15.5934	-0.00951	15.5934	-0.000167065
15.5931	-0.00153	15.5931	-0.00951	15.5931	-0.000121268
15.5928	-0.00154	15.5928	-0.00939	15.5928	-0.000149833
15.5925	-0.00155	15.5925	-0.00915	15.5925	-0.000141305
15.5922	-0.00154	15.5922	-0.00918	15.5922	-6.95716e-05
15.5919	-0.00152	15.5919	-0.0093	15.5919	-0.000180092
15.5916	-0.00152	15.5916	-0.00924	15.5916	-0.000230036
15.5913	-0.00153	15.5913	-0.0093	15.5913	-0.00025492
15.591	-0.00154	15.591	-0.00927	15.591	-0.000323966
15.5907	-0.00154	15.5907	-0.00912	15.5907	-0.00040674
15.5904	-0.00152	15.5904	-0.00909	15.5904	-0.000399788
15.5901	-0.00152	15.5901	-0.00921	15.5901	-0.00028331
15.5898	-0.0015	15.5898	-0.00942	15.5898	-0.000157485
15.5895	-0.00151	15.5895	-0.00957	15.5895	-0.000202406
15.5892	-0.00153	15.5892	-0.00954	15.5892	-0.000279864
15.5889	-0.00154	15.5889	-0.00957	15.5889	-0.000418188
15.5885	-0.00153	15.5885	-0.00954	15.5885	-0.000515098
15.5882	-0.00152	15.5882	-0.0093	15.5882	-0.000364506
15.5879	-0.00153	15.5879	-0.00927	15.5879	-0.000320112
15.5876	-0.00153	15.5876	-0.0093	15.5876	-0.000239966
15.5873	-0.00153	15.5873	-0.00942	15.5873	-0.000140954
15.587	-0.00152	15.587	-0.00951	15.587	-0.000168292
15.5867	-0.00152	15.5867	-0.00963	15.5867	-0.000172965
15.5864	-0.00152	15.5864	-0.00963	15.5864	-0.000156784
15.5861	-0.00153	15.5861	-0.00951	15.5861	-0.000139202
15.5858	-0.00153	15.5858	-0.00945	15.5858	-0.000161516
15.5855	-0.00154	15.5855	-0.00936	15.5855	-0.000156843
15.5852	-0.00153	15.5852	-0.00915	15.5852	-0.00022618
15.5849	-0.00153	15.5849	-0.00918	15.5849	-0.000220106
15.5846	-0.00153	15.5846	-0.00951	15.5846	-7.14992e-05
15.5843	-0.00154	15.5843	-0.00975	15.5843	2.68706e-05
15.584	-0.00153	15.584	-0.00981	15.584	-5.84144e-05
15.5837	-0.00153	15.5837	-0.00984	15.5837	-6.54826e-05
15.5834	-0.00154	15.5834	-0.00978	15.5834	-0.000234476
15.5831	-0.00154	15.5831	-0.00966	15.5831	-0.00022875
15.5828	-0.00154	15.5828	-0.00954	15.5828	-0.00019306
15.5824	-0.00154	15.5824	-0.00951	15.5824	-0.000189029
15.5821	-0.00154	15.5821	-0.00954	15.5821	-9.74352e-05
15.5818	-0.00154	15.5818	-0.0096	15.5818	-6.42558e-06
15.5815	-0.00155	15.5815	-0.00963	15.5815	-7.41864e-06
15.5812	-0.00154	15.5812	-0.00963	15.5812	-6.13936e-05
15.5809	-0.00154	15.5809	-0.00966	15.5809	-3.8904e-05
15.5806	-0.00154	15.5806	-0.00963	15.5806	-6.01084e-05
15.5803	-0.00153	15.5803	-0.00966	15.5803	-0.000154565
15.58	-0.00153	15.58	-0.00969	15.58	-0.000224136
15.5797	-0.00153	15.5797	-0.00954	15.5797	-0.000114609
15.5794	-0.00152	15.5794	-0.00936	15.5794	-3.0434e-05
15.5791	-0.00152	15.5791	-0.00942	15.5791	3.07844e-05
15.5788	-0.00152	15.5788	-0.00948	15.5788	2.8331e-05
15.5785	-0.00152	15.5785	-0.00954	15.5785	-7.56466e-05
15.5782	-0.00152	15.5782	-0.00942	15.5782	-0.000220924
15.5779	-0.00152	15.5779	-0.00936	15.5779	-0.000283952
15.5776	-0.00152	15.5776	-0.0093	15.5776	-0.00028401
15.5773	-0.00153	15.5773	-0.00918	15.5773	-0.000156375
15.577	-0.00152	15.577	-0.00915	15.577	-6.8637e-05
15.5767	-0.00151	15.5767	-0.00906	15.5767	-4.24672e-05
15.5763	-0.00151	15.5763	-0.00906	15.5763	-3.61002e-05
15.576	-0.00152	15.576	-0.00918	15.576	-0.00010351
15.5757	-0.00154	15.5757	-0.00921	15.5757	-0.000278344
15.5754	-0.00155	15.5754	-0.00921	15.5754	-0.00030504
15.5751	-0.00155	15.5751	-0.00921	15.5751	-0.000216308
15.5748	-0.00154	15.5748	-0.00939	15.5748	-0.000141305
15.5745	-0.00154	15.5745	-0.00945	15.5745	-0.000205794
15.5742	-0.00153	15.5742	-0.00963	15.5742	-0.000230094
15.5739	-0.00152	15.5739	-0.00969	15.5739	-0.000122261
15.5736	-0.00154	15.5736	-0.00972	15.5736	-0.000118348
15.5733	-0.00154	15.5733	-0.0096	15.5733	-0.000200244
15.573	-0.00153	15.573	-0.00954	15.573	-0.000281148
15.5727	-0.00152	15.5727	-0.00948	15.5727	-0.0002638
15.5724	-0.00152	15.5724	-0.00951	15.5724	-0.000194053
15.5721	-0.00153	15.5721	-0.00942	15.5721	-0.000134061
15.5718	-0.00153	15.5718	-0.00951	15.5718	-0.00017425
15.5715	-0.00153	15.5715	-0.00969	15.5715	-0.000208714
15.5712	-0.00154	15.5712	-0.00966	15.5712	-0.000184298
15.5709	-0.00154	15.5709	-0.00963	15.5709	-0.000142356
15.5706	-0.00154	15.5706	-0.00951	15.5706	-0.000100356
15.5702	-0.00153	15.5702	-0.00951	15.5702	-5.47344e-05
15.5699	-0.00152	15.5699	-0.0096	15.5699	-0.000174367
15.5696	-0.00151	15.5696	-0.00948	15.5696	-0.000367778
15.5693	-0.00152	15.5693	-0.00939	15.5693	-0.000359892
15.569	-0.00152	15.569	-0.00954	15.569	-0.000326362
15.5687	-0.00152	15.5687	-0.00978	15.5687	-0.000281032
15.5684	-0.00153	15.5684	-0.00981	15.5684	-0.000283718
15.5681	-0.00153	15.5681	-0.00978	15.5681	-0.000326536
15.5678	-0.00153	15.5678	-0.00948	15.5678	-0.000255212
15.5675	-0.00153	15.5675	-0.00936	15.5675	-0.000118698
15.5672	-0.00152	15.5672	-0.00954	15.5672	-5.91154e-05
15.5669	-0.00152	15.5669	-0.00936	15.5669	-0.000112623
15.5666	-0.00153	15.5666	-0.00939	15.5666	-0.000309422
15.5663	-0.00154	15.5663	-0.00945	15.5663	-0.000378468
15.566	-0.00153	15.566	-0.00939	15.566	-0.000341432
15.5657	-0.00153	15.5657	-0.00921	15.5657	-0.000264852
15.5654	-0.00154	15.5654	-0.00933	15.5654	-0.000253694
15.5651	-0.00154	15.5651	-0.00936	15.5651	-0.000197266
15.5648	-0.00153	15.5648	-0.00918	15.5648	-0.000101115
15.5645	-0.00153	15.5645	-0.00927	15.5645	-9.08928e-05
15.5641	-0.00154	15.5641	-0.00939	15.5641	-9.72016e-05
15.5638	-0.00155	15.5638	-0.00951	15.5638	-0.000158595
15.5635	-0.00155	15.5635	-0.00942	15.5635	-0.000167182
15.5632	-0.00155	15.5632	-0.00924	15.5632	-0.000162334
15.5629	-0.00154	15.5629	-0.00918	15.5629	-0.000161457
15.5626	-0.00153	15.5626	-0.00915	15.5626	-0.00013412
15.5623	-0.00152	15.5623	-0.00906	15.5623	-8.34158e-05
[truncated: 63,554 more rows]

## Sheet: Supplementary Fig. 14b
EMI TFSI 100 wt%		EMI TFSI 80 wt%		EMI TFSI 60 wt%		EMI TFSI 40 wt%		EMI TFSI 20 wt%		EMI TFSI 0 wt%
19F Chemical Shift (ppm)	Normalized Intensity (a.u.)	19F Chemical Shift (ppm)	Normalized Intensity (a.u.)	19F Chemical Shift (ppm)	Normalized Intensity (a.u.)	19F Chemical Shift (ppm)	Normalized Intensity (a.u.)	19F Chemical Shift (ppm)	Normalized Intensity (a.u.)	19F Chemical Shift (ppm)	Normalized Intensity (a.u.)
20.7255	-5.62836e-05	20.7255	1.94988e-06	20.7255	-0.000209032	20.7255	8.41611e-05	20.7255	0.00027383	20.7255	0.000312992
20.7218	-4.85862e-05	20.7218	3.49575e-05	20.7218	-0.000249813	20.7218	0.000167936	20.7218	6.47416e-05	20.7218	0.00047652
20.7181	-4.66124e-05	20.7181	-2.65808e-05	20.7181	-0.000113911	20.7181	0.00014701	20.7181	0.000386214	20.7181	0.000400453
20.7144	-6.06258e-05	20.7144	-3.58778e-05	20.7144	-0.000237013	20.7144	5.7872e-05	20.7144	0.000240767	20.7144	0.0003318
20.7108	-5.67442e-05	20.7108	-3.42399e-05	20.7108	-0.000215779	20.7108	0.000117922	20.7108	0.000162163	20.7108	0.0003047
20.7071	-5.02967e-05	20.7071	3.5363e-05	20.7071	-0.000139181	20.7071	9.49828e-05	20.7071	0.000275481	20.7071	0.000390856
20.7034	-5.26323e-05	20.7034	-3.867e-05	20.7034	-0.000108504	20.7034	0.000140034	20.7034	0.000310313	20.7034	0.000422908
20.6997	-5.30599e-05	20.6997	-4.77331e-06	20.6997	-8.39752e-05	20.6997	0.000180454	20.6997	0.000250909	20.6997	0.000342712
20.696	-5.67442e-05	20.696	-8.01479e-05	20.696	-0.000203199	20.696	0.000125435	20.696	0.000236413	20.696	0.000400961
20.6923	-4.94743e-05	20.6923	-5.97443e-06	20.6923	-0.000170473	20.6923	5.18201e-05	20.6923	0.000258266	20.6923	0.000438407
20.6887	-4.75664e-05	20.6887	-2.46933e-05	20.6887	-0.000111688	20.6887	0.000156935	20.6887	0.000339155	20.6887	0.000454808
20.685	-5.00006e-05	20.685	-1.53963e-05	20.685	-0.000163442	20.685	6.24902e-05	20.685	0.000339072	20.685	0.000339763
20.6813	-5.00335e-05	20.6813	-1.24012e-05	20.6813	-0.000347519	20.6813	8.6353e-05	20.6813	0.000190188	20.6813	0.000365648
20.6776	-4.10532e-05	20.6776	-1.92024e-05	20.6776	-0.000135776	20.6776	0.000130164	20.6776	0.000257298	20.6776	0.000384934
20.6739	-4.24677e-05	20.6739	-1.36648e-05	20.6739	-0.000197823	20.6739	9.7161e-05	20.6739	0.000305725	20.6739	0.000400502
20.6702	-4.39479e-05	20.6702	1.70186e-05	20.6702	-0.000188302	20.6702	6.72875e-05	20.6702	-6.98963e-06	20.6702	0.000334168
20.6666	-4.75664e-05	20.6666	1.18397e-05	20.6666	-0.000152186	20.6666	0.000110588	20.6666	0.00022974	20.6666	0.000378878
20.6629	-5.06585e-05	20.6629	-2.58788e-05	20.6629	-0.000312554	20.6629	2.23327e-06	20.6629	0.000317386	20.6629	0.000373897
20.6592	-5.57244e-05	20.6592	-1.72213e-05	20.6592	-0.000236288	20.6592	8.13489e-05	20.6592	0.0002962	20.6592	0.00034019
20.6555	-5.43428e-05	20.6555	-2.08871e-05	20.6555	-0.000185228	20.6555	0.000175215	20.6555	0.000327445	20.6555	0.000330347
20.6518	-3.69742e-05	20.6518	-7.58114e-06	20.6518	-0.000235736	20.6518	0.000140186	20.6518	0.000145364	20.6518	0.000343694
20.6481	-5.00335e-05	20.6481	-5.35359e-05	20.6481	-0.000246897	20.6481	3.97301e-05	20.6481	0.000381277	20.6481	0.000495111
20.6444	-5.18757e-05	20.6444	-6.18658e-05	20.6444	-0.000209441	20.6444	0.000176911	20.6444	-9.60031e-05	20.6444	0.000356923
20.6408	-4.22374e-05	20.6408	-1.56458e-05	20.6408	-0.000258184	20.6408	9.95183e-05	20.6408	0.000365095	20.6408	0.000339447
20.6371	-4.37177e-05	20.6371	9.54662e-06	20.6371	-0.00024841	20.6371	0.000122444	20.6371	0.000266023	20.6371	0.000425933
20.6334	-3.5132e-05	20.6334	-1.53651e-05	20.6334	-0.0002186	20.6334	0.000156205	20.6334	4.64585e-05	20.6334	0.000336717
20.6297	-2.58227e-05	20.6297	1.51779e-05	20.6297	-0.000182217	20.6297	0.000163525	20.6297	0.000138558	20.6297	0.000324511
20.626	-5.03954e-05	20.626	-1.72525e-05	20.626	-0.000194923	20.626	0.000153806	20.626	0.00028469	20.626	0.000304763
20.6224	-4.40795e-05	20.6224	-2.19635e-05	20.6224	-0.000213036	20.6224	6.87075e-05	20.6224	0.000173473	20.6224	0.00037574
20.6187	-4.57901e-05	20.6187	-7.56554e-06	20.6187	-0.000226608	20.6187	3.60631e-05	20.6187	0.000180062	20.6187	0.000353363
20.615	-3.99676e-05	20.615	1.41951e-06	20.615	-0.000151792	20.615	0.000127834	20.615	0.000354686	20.615	0.000313536
20.6113	-4.25005e-05	20.6113	-1.58018e-05	20.6113	-0.00014309	20.6113	-9.64992e-08	20.6113	0.000261369	20.6113	0.000373589
20.6076	-3.97045e-05	20.6076	-1.25572e-05	20.6076	-0.00014257	20.6076	0.000150043	20.6076	0.000110967	20.6076	0.000475277
20.6039	-4.82901e-05	20.6039	-5.28184e-05	20.6039	-0.000185496	20.6039	0.000133017	20.6039	0.000187953	20.6039	0.000401922
20.6002	-3.39149e-05	20.6002	4.55492e-06	20.6002	-0.000209851	20.6002	8.25482e-05	20.6002	0.000177627	20.6002	0.000366702
20.5966	-5.03296e-05	20.5966	-3.88572e-05	20.5966	-0.000203073	20.5966	0.000114186	20.5966	0.000220215	20.5966	0.00040273
20.5929	-2.78622e-05	20.5929	-4.18834e-05	20.5929	-0.000262172	20.5929	0.000134823	20.5929	0.000256881	20.5929	0.000327898
20.5892	-4.1119e-05	20.5892	-7.34715e-05	20.5892	-0.000137431	20.5892	6.19663e-05	20.5892	0.000172839	20.5892	0.000384877
20.5855	-3.40136e-05	20.5855	-4.93398e-05	20.5855	-0.000163883	20.5855	6.11667e-05	20.5855	0.000153522	20.5855	0.000379674
20.5818	-4.71059e-05	20.5818	-1.35244e-05	20.5818	-0.00020725	20.5818	0.000117757	20.5818	0.00022587	20.5818	0.000269624
20.5781	-4.46058e-05	20.5781	-2.30866e-05	20.5781	-0.000258893	20.5781	6.63363e-05	20.5781	0.000215928	20.5781	0.000315932
20.5745	-3.06912e-05	20.5745	-6.09923e-06	20.5745	-0.00017703	20.5745	9.25979e-05	20.5745	0.000262119	20.5745	0.000291176
20.5708	-4.19742e-05	20.5708	3.98088e-05	20.5708	-0.000173011	20.5708	0.000128923	20.5708	0.000131085	20.5708	0.000359923
20.5671	-2.50003e-05	20.5671	2.42409e-05	20.5671	-0.000240087	20.5671	0.000112215	20.5671	0.000261085	20.5671	0.000302464
20.5634	-3.77965e-05	20.5634	-6.34881e-06	20.5634	-0.00024078	20.5634	0.000134603	20.5634	9.24833e-05	20.5634	0.000323184
20.5597	-3.57241e-05	20.5597	-9.65581e-06	20.5597	-0.000240071	20.5597	0.000187967	20.5597	0.000401462	20.5597	0.000376472
20.556	-3.84873e-05	20.556	6.92598e-06	20.556	-0.000130716	20.556	0.000132025	20.556	0.000491076	20.556	0.000325042
20.5524	-3.80597e-05	20.5524	-5.45811e-05	20.5524	-5.58206e-05	20.5524	3.59253e-05	20.5524	0.00028549	20.5524	0.000396634
20.5487	-3.7336e-05	20.5487	-4.21174e-06	20.5487	-0.000198044	20.5487	4.32868e-05	20.5487	9.25e-05	20.5487	0.000424003
20.545	-3.77308e-05	20.545	-3.2446e-06	20.545	-0.000229998	20.545	5.57903e-05	20.545	8.1857e-05	20.545	0.000354029
20.5413	-3.61847e-05	20.5413	-1.81573e-05	20.5413	-0.000224575	20.5413	9.98078e-06	20.5413	0.00033702	20.5413	0.000288279
20.5376	-3.14807e-05	20.5376	-3.98088e-05	20.5376	-0.000184629	20.5376	0.000132507	20.5376	6.9229e-05	20.5376	0.000312374
20.5339	-3.55268e-05	20.5339	-1.84069e-06	20.5339	-0.000233355	20.5339	8.10318e-05	20.5339	0.00019666	20.5339	0.000431398
20.5302	-4.11518e-05	20.5302	-1.93428e-06	20.5302	-0.00022489	20.5302	3.34439e-05	20.5302	0.000157825	20.5302	0.00037728
20.5266	-3.49347e-05	20.5266	-6.5204e-06	20.5266	-0.000151776	20.5266	3.03283e-05	20.5266	8.53435e-05	20.5266	0.000224336
20.5229	-3.73031e-05	20.5229	-3.3148e-05	20.5229	-0.000179868	20.5229	3.18999e-05	20.5229	0.000260635	20.5229	0.000377782
20.5192	-2.81254e-05	20.5192	-1.44915e-05	20.5192	-0.00014566	20.5192	9.15364e-05	20.5192	0.000204901	20.5192	0.000323461
20.5155	-2.27306e-05	20.5155	-3.47235e-05	20.5155	-0.000281893	20.5155	0.000134465	20.5155	4.08201e-05	20.5155	0.000374848
20.5118	-2.52306e-05	20.5118	-3.14945e-05	20.5118	-0.000216519	20.5118	0.0001323	20.5118	0.000341908	20.5118	0.000367254
20.5081	-2.99675e-05	20.5081	-4.72495e-05	20.5081	-0.000227271	20.5081	6.6805e-05	20.5081	0.00024789	20.5081	0.000260916
20.5045	-2.7928e-05	20.5045	-2.80315e-05	20.5045	-0.000204176	20.5045	0.000104467	20.5045	0.000234178	20.5045	0.000327604
20.5008	-2.15463e-05	20.5008	-1.72369e-05	20.5008	-0.000159233	20.5008	7.99565e-06	20.5008	0.000122777	20.5008	0.000236563
20.4971	-2.62503e-05	20.4971	-4.69687e-05	20.4971	-0.000138818	20.4971	7.76267e-05	20.4971	0.000221366	20.4971	0.000301184
20.4934	-3.58886e-05	20.4934	1.61606e-05	20.4934	-0.000135082	20.4934	0.000108851	20.4934	7.24986e-05	20.4934	0.00026699
20.4897	-2.81912e-05	20.4897	-6.08675e-05	20.4897	-0.000174855	20.4897	0.000133238	20.4897	0.000329864	20.4897	0.000313558
20.486	-2.19411e-05	20.486	2.52705e-06	20.486	-0.000137242	20.486	-1.26414e-05	20.486	0.000337604	20.486	0.000251896
20.4824	-2.94412e-05	20.4824	-9.32823e-06	20.4824	-0.00018559	20.4824	0.000157059	20.4824	0.000361943	20.4824	0.000312237
20.4787	-2.43424e-05	20.4787	-3.06053e-05	20.4787	-0.000248205	20.4787	9.10264e-05	20.4787	0.000178077	20.4787	0.000316984
20.475	-2.17108e-05	20.475	-5.48306e-05	20.475	-0.000174776	20.475	7.70753e-05	20.475	0.000122494	20.475	0.000277169
20.4713	-3.47044e-05	20.4713	-6.59372e-05	20.4713	-0.000132733	20.4713	8.4685e-05	20.4713	0.000222917	20.4713	0.000262252
20.4676	-2.12503e-05	20.4676	-1.6067e-05	20.4676	-0.000147867	20.4676	6.77563e-05	20.4676	0.00015866	20.4676	0.000311932
20.4639	-3.47044e-05	20.4639	1.41951e-06	20.4639	-0.000198643	20.4639	7.42217e-05	20.4639	0.000265272	20.4639	0.000245417
20.4602	-2.26319e-05	20.4602	2.32894e-05	20.4602	-0.000163647	20.4602	0.000157983	20.4602	0.000276883	20.4602	0.000260608
20.4566	-2.31582e-05	20.4566	-1.58486e-05	20.4566	-0.000160983	20.4566	0.000141799	20.4566	0.000204901	20.4566	0.000345812
20.4529	-2.18424e-05	20.4529	1.49439e-05	20.4529	-0.00018362	20.4529	2.44143e-05	20.4529	0.000197394	20.4529	0.000298688
20.4492	-2.39477e-05	20.4492	2.99814e-05	20.4492	-6.15272e-05	20.4492	4.9573e-05	20.4492	0.000369499	20.4492	0.000130644
20.4455	-3.22702e-05	20.4455	-3.44115e-05	20.4455	-0.000152076	20.4455	0.000173947	20.4455	0.000346512	20.4455	0.000247441
20.4418	-2.34871e-05	20.4418	-5.80284e-05	20.4418	-0.000223881	20.4418	0.000103888	20.4418	0.000247339	20.4418	0.000422849
20.4382	-1.0658e-05	20.4382	1.71745e-05	20.4382	-0.000131204	20.4382	8.72767e-05	20.4382	0.000205602	20.4382	0.00034921
20.4345	-2.31253e-05	20.4345	5.94168e-05	20.4345	-8.23357e-05	20.4345	5.90713e-05	20.4345	0.000138575	20.4345	0.000317064
20.4308	-1.1283e-05	20.4308	-2.44125e-05	20.4308	-9.13685e-05	20.4308	9.30804e-05	20.4308	6.86785e-05	20.4308	0.000337128
20.4271	-7.76326e-06	20.4271	-2.20259e-05	20.4271	-0.000143043	20.4271	3.4271e-05	20.4271	0.000168919	20.4271	0.000252803
20.4234	-1.63818e-05	20.4234	-6.70447e-05	20.4234	-0.000136044	20.4234	0.000154468	20.4234	0.000212858	20.4234	0.000301709
20.4197	-1.30594e-05	20.4197	-3.2836e-05	20.4197	-0.000159343	20.4197	4.22253e-05	20.4197	0.000322324	20.4197	0.000298153
20.416	-2.21384e-05	20.416	-7.37055e-05	20.416	-0.000154772	20.416	7.63723e-06	20.416	0.000203233	20.416	0.000324376
20.4124	-1.70068e-05	20.4124	-2.77819e-05	20.4124	-0.000138535	20.4124	0.000115579	20.4124	0.000300571	20.4124	0.000276682
20.4087	-2.04279e-05	20.4087	-1.8906e-05	20.4087	-9.27715e-05	20.4087	0.000130067	20.4087	0.00031822	20.4087	0.000269521
20.405	-2.21384e-05	20.405	5.86524e-06	20.405	-0.000182879	20.405	6.14562e-05	20.405	0.000177176	20.405	0.000271577
20.4013	-1.60199e-05	20.4013	-2.5754e-05	20.4013	-0.000166941	20.4013	7.85366e-05	20.4013	0.000182981	20.4013	0.000298803
20.3976	-1.02304e-05	20.3976	8.92265e-06	20.3976	-0.00019188	20.3976	8.47953e-05	20.3976	0.000166383	20.3976	0.000282038
20.3939	-2.30266e-05	20.3939	-5.41287e-06	20.3939	-0.000145597	20.3939	4.61129e-05	20.3939	0.000375388	20.3939	0.000344689
20.3903	-1.0033e-05	20.3903	-2.02788e-07	20.3903	-0.000171103	20.3903	0.000153475	20.3903	1.111e-05	20.3903	0.000340576
20.3866	-1.30594e-05	20.3866	-2.18855e-05	20.3866	-0.000188239	20.3866	9.5741e-05	20.3866	0.000186501	20.3866	0.000256172
20.3829	-7.30273e-06	20.3829	-5.10089e-06	20.3829	-0.000204318	20.3829	9.26668e-05	20.3829	0.000305542	20.3829	0.00028292
20.3792	-1.32568e-05	20.3792	-2.83123e-05	20.3792	-9.41272e-05	20.3792	8.8669e-05	20.3792	0.00032606	20.3792	0.000269058
20.3755	-1.52305e-05	20.3755	8.79786e-06	20.3755	-9.61766e-05	20.3755	0.000110795	20.3755	0.000202833	20.3755	0.000271475
20.3718	-1.52305e-05	20.3718	5.50646e-06	20.3718	-0.000176085	20.3718	9.01027e-05	20.3718	0.000325476	20.3718	0.000347752
20.3681	-1.55594e-05	20.3681	-1.77361e-05	20.3681	-0.000242041	20.3681	0.000107321	20.3681	0.000147433	20.3681	0.000218034
20.3645	-1.1908e-05	20.3645	3.49263e-05	20.3645	-0.000141593	20.3645	2.99286e-05	20.3645	0.000274614	20.3645	0.000198503
20.3608	-1.62831e-05	20.3608	-8.1739e-06	20.3608	-0.000111405	20.3608	0.000117412	20.3608	7.96551e-05	20.3608	0.000170602
20.3571	-2.21055e-05	20.3571	2.49741e-05	20.3571	-0.000161771	20.3571	0.000107859	20.3571	0.00028554	20.3571	0.000237064
20.3534	-1.76647e-05	20.3534	-1.35088e-05	20.3534	-0.000164671	20.3534	0.000105129	20.3534	0.000305242	20.3534	0.000200349
20.3497	-1.6645e-05	20.3497	1.57862e-05	20.3497	-8.67339e-05	20.3497	7.04858e-05	20.3497	0.000135572	20.3497	0.000278274
20.3461	-1.05922e-05	20.3461	-2.49585e-07	20.3461	-0.000136107	20.3461	0.000141868	20.3461	0.000273663	20.3461	0.000283428
20.3424	-4.01321e-06	20.3424	-8.39229e-06	20.3424	-0.00013647	20.3424	9.10815e-05	20.3424	2.63738e-05	20.3424	0.000300702
20.3387	-1.26975e-05	20.3387	1.22141e-05	20.3387	-5.89734e-05	20.3387	3.50154e-05	20.3387	2.63404e-05	20.3387	0.000211542
20.335	-9.90144e-06	20.335	-1.06229e-05	20.335	-0.000269644	20.335	8.32375e-05	20.335	0.000237364	20.335	0.000328267
20.3313	-9.83565e-06	20.3313	-2.19947e-05	20.3313	-7.92933e-05	20.3313	0.000130908	20.3313	0.00013659	20.3313	0.000268331
20.3276	-1.82568e-05	20.3276	2.14019e-05	20.3276	-0.000256939	20.3276	0.000100924	20.3276	0.000208655	20.3276	0.000348939
20.3239	-1.22699e-05	20.3239	-3.78589e-05	20.3239	-0.000186978	20.3239	0.000141082	20.3239	0.00012975	20.3239	0.00032237
20.3203	-1.02304e-05	20.3203	-2.61284e-05	20.3203	-0.000140111	20.3203	9.58651e-05	20.3203	0.000145064	20.3203	0.0002475
20.3166	-7.66457e-06	20.3166	-4.00583e-05	20.3166	-0.000160163	20.3166	0.00016216	20.3166	0.000247723	20.3166	0.000372266
20.3129	-3.22373e-06	20.3129	-4.64852e-05	20.3129	-5.40865e-05	20.3129	9.87463e-05	20.3129	0.000246839	20.3129	0.000214102
20.3092	2.66451e-06	20.3092	-1.6535e-06	20.3092	-0.000132529	20.3092	5.17098e-05	20.3092	0.000100791	20.3092	0.000285156
20.3055	-4.47374e-06	20.3055	2.66588e-05	20.3055	-0.000153337	20.3055	0.000120803	20.3055	0.000257799	20.3055	0.000203409
20.3018	-1.61186e-05	20.3018	-5.50646e-06	20.3018	-0.000159028	20.3018	7.8578e-06	20.3018	0.000147366	20.3018	0.000259313
20.2982	-1.4441e-05	20.2982	-4.14935e-05	20.2982	-0.0001863	20.2982	6.49578e-05	20.2982	0.000175875	20.2982	0.000272618
20.2945	-9.76986e-06	20.2945	1.68314e-05	20.2945	-0.00013059	20.2945	0.000195411	20.2945	1.98012e-05	20.2945	0.000330204
20.2908	-1.31581e-06	20.2908	-3.82645e-05	20.2908	-6.3009e-05	20.2908	6.57849e-05	20.2908	0.000247306	20.2908	0.000202376
20.2871	-9.27644e-06	20.2871	-4.45509e-05	20.2871	-5.7996e-05	20.2871	8.53467e-05	20.2871	0.00020365	20.2871	0.000241321
20.2834	-3.19083e-06	20.2834	-5.51894e-05	20.2834	-0.000222447	20.2834	4.21288e-05	20.2834	0.000109415	20.2834	0.000259653
20.2797	-3.84873e-06	20.2797	6.19282e-06	20.2797	-0.000155071	20.2797	9.07644e-05	20.2797	0.000227138	20.2797	0.000134703
20.2761	1.18423e-06	20.2761	1.65818e-05	20.2761	-0.000129659	20.2761	0.000109527	20.2761	0.000183465	20.2761	0.000203632
20.2724	-7.56589e-07	20.2724	-1.94208e-05	20.2724	-0.000185086	20.2724	8.48504e-05	20.2724	5.33814e-06	20.2724	0.000271449
20.2687	-2.92767e-06	20.2687	3.58622e-05	20.2687	-0.000106108	20.2687	0.000142846	20.2687	0.000128549	20.2687	0.000318799
20.265	6.90798e-07	20.265	3.08549e-05	20.265	-0.00019445	20.265	4.06538e-05	20.265	7.2532e-05	20.265	0.000285885
20.2613	-6.57903e-06	20.2613	-1.42263e-05	20.2613	-0.000140568	20.2613	3.59804e-05	20.2613	3.22791e-05	20.2613	0.000335168
20.2576	5.92113e-07	20.2576	-1.56926e-05	20.2576	-0.000201165	20.2576	9.10539e-05	20.2576	0.00023361	20.2576	0.000306362
20.2539	-8.8488e-06	20.2539	2.39133e-05	20.2539	-0.000123795	20.2539	9.25841e-05	20.2539	0.000184116	20.2539	0.000242195
20.2503	-2.40135e-06	20.2503	1.90932e-05	20.2503	-0.00017949	20.2503	6.84317e-05	20.2503	0.000196694	20.2503	0.000266462
20.2466	3.75005e-06	20.2466	1.80325e-05	20.2466	-0.000182327	20.2466	8.10732e-05	20.2466	3.90018e-05	20.2466	0.000193684
20.2429	-8.22379e-06	20.2429	-3.57218e-06	20.2429	-0.000150799	20.2429	0.000124319	20.2429	8.78291e-05	20.2429	0.000278205
20.2392	-7.56589e-06	20.2392	9.64021e-06	20.2392	-0.000133364	20.2392	8.31823e-05	20.2392	0.000158009	20.2392	0.000220692
20.2355	4.1119e-06	20.2355	2.16671e-05	20.2355	-9.17311e-05	20.2355	0.000127145	20.2355	0.000285307	20.2355	0.00023792
20.2318	-7.00667e-06	20.2318	-5.00573e-05	20.2318	-6.49952e-05	20.2318	6.52059e-06	20.2318	0.000112018	20.2318	0.000280954
20.2282	2.53293e-06	20.2282	-9.8742e-06	20.2282	-0.000177125	20.2282	0.000114944	20.2282	0.000116371	20.2282	0.00030913
20.2245	-3.28952e-07	20.2245	1.78765e-05	20.2245	-0.000212862	20.2245	5.18201e-05	20.2245	0.000181547	20.2245	0.000188153
20.2208	1.21054e-05	20.2208	-8.36421e-05	20.2208	-0.000121431	20.2208	4.70641e-05	20.2208	0.000110967	20.2208	0.000184936
20.2171	-1.44739e-06	20.2171	-1.24324e-05	20.2171	-6.39075e-05	20.2171	1.50815e-05	20.2171	4.84603e-05	20.2171	0.000213141
20.2134	6.67772e-06	20.2134	-1.24168e-05	20.2134	-9.79106e-05	20.2134	4.50651e-05	20.2134	0.000128182	20.2134	0.000150458
20.2097	-7.20404e-06	20.2097	-8.89146e-06	20.2097	-0.000162228	20.2097	0.000156742	20.2097	0.000214326	20.2097	0.000288547
20.2061	4.7698e-06	20.2061	1.2994e-05	20.2061	-0.000161818	20.2061	9.19776e-05	20.2061	0.000135472	20.2061	0.000156649
20.2024	8.12511e-06	20.2024	9.7338e-06	20.2024	-0.000110017	20.2024	5.34606e-05	20.2024	0.000148984	20.2024	0.000239332
20.1987	1.57239e-05	20.1987	-1.16681e-05	20.1987	-9.41903e-05	20.1987	4.87459e-05	20.1987	0.00023693	20.1987	0.000214054
20.195	4.47374e-06	20.195	-1.70186e-05	20.195	-0.000227539	20.195	7.54486e-05	20.195	0.000203867	20.195	0.000369059
20.1913	1.78292e-05	20.1913	5.21008e-06	20.1913	-0.000142491	20.1913	5.86578e-05	20.1913	0.000152004	20.1913	0.000204161
20.1876	1.57897e-06	20.1876	-4.67503e-05	20.1876	-0.000158571	20.1876	7.7544e-05	20.1876	0.000168902	20.1876	0.000259798
20.1839	6.08561e-06	20.1839	-7.135e-05	20.1839	-0.000194434	20.1839	9.94769e-05	20.1839	0.000145564	20.1839	0.000134872
20.1803	6.87509e-06	20.1803	-2.33986e-05	20.1803	-7.39492e-05	20.1803	9.71334e-05	20.1803	0.000134321	20.1803	0.000203682
20.1766	7.59878e-06	20.1766	-9.06305e-06	20.1766	-9.80367e-05	20.1766	0.000149326	20.1766	0.000240934	20.1766	0.000201611
20.1729	4.7369e-06	20.1729	-1.99512e-05	20.1729	-6.20001e-05	20.1729	9.59754e-05	20.1729	0.000169653	20.1729	0.000226166
20.1692	2.46056e-05	20.1692	-1.58954e-05	20.1692	2.78551e-05	20.1692	9.49001e-05	20.1692	0.000184483	20.1692	0.000298564
20.1655	7.63168e-06	20.1655	-5.24128e-05	20.1655	-0.000179947	20.1655	9.13021e-05	20.1655	0.000139242	20.1655	0.000230761
20.1619	1.27304e-05	20.1619	-3.44583e-05	20.1619	-3.09606e-05	20.1619	8.93307e-05	20.1619	0.000158509	20.1619	0.00017263
20.1582	1.3816e-06	20.1582	-2.21662e-05	20.1582	-3.76131e-05	20.1582	5.10895e-05	20.1582	0.000156157	20.1582	0.000222844
20.1545	1.6645e-05	20.1545	5.28808e-06	20.1545	-1.24536e-05	20.1545	1.03668e-05	20.1545	6.79612e-05	20.1545	0.00013403
20.1508	1.18752e-05	20.1508	-6.20998e-05	20.1508	-9.25193e-05	20.1508	6.05188e-05	20.1508	0.000228122	20.1508	0.000321532
20.1471	8.42116e-06	20.1471	1.92804e-05	20.1471	-0.000140332	20.1471	2.98045e-05	20.1471	0.000160394	20.1471	0.0001931
20.1434	1.30923e-05	20.1434	-2.2525e-05	20.1434	-7.01186e-05	20.1434	8.19141e-05	20.1434	0.000342058	20.1434	0.000297607
20.1397	1.56581e-05	20.1397	4.2991e-05	20.1397	-0.000128477	20.1397	6.53438e-05	20.1397	0.000235329	20.1397	0.000231569
20.1361	1.71384e-05	20.1361	-1.71589e-07	20.1361	-0.000111972	20.1361	0.000184203	20.1361	-2.91095e-05	20.1361	0.000197508
20.1324	9.73697e-06	20.1324	4.90746e-05	20.1324	-0.000176069	20.1324	6.24764e-05	20.1324	0.000212758	20.1324	0.000230385
20.1287	1.20396e-05	20.1287	-4.16962e-05	20.1287	-0.000154488	20.1287	7.25812e-05	20.1287	0.000181564	20.1287	0.000120887
20.125	1.15133e-05	20.125	2.10587e-06	20.125	-0.000114479	20.125	-3.08798e-06	20.125	0.000161095	20.125	0.000165687
20.1213	1.64476e-05	20.1213	-5.48462e-05	20.1213	-0.000105714	20.1213	6.78252e-05	20.1213	6.83115e-05	20.1213	0.000144581
20.1176	1.78621e-05	20.1176	-4.79827e-05	20.1176	-0.00012936	20.1176	2.40421e-05	20.1176	0.000119157	20.1176	0.000250168
20.114	2.42766e-05	20.114	-3.50199e-05	20.114	-0.000110711	20.114	6.42409e-05	20.114	-1.41794e-06	20.114	0.000268146
20.1103	6.90798e-07	20.1103	1.85941e-05	20.1103	-0.000132387	20.1103	0.000129902	20.1103	6.88954e-06	20.1103	0.000155005
20.1066	1.97371e-05	20.1066	1.83757e-05	20.1066	-3.59263e-05	20.1066	5.69208e-05	20.1066	0.000164565	20.1066	0.000232308
20.1029	8.71722e-06	20.1029	-8.39229e-06	20.1029	-6.90781e-05	20.1029	5.64107e-05	20.1029	-4.44233e-05	20.1029	0.000174194
20.0992	1.7566e-05	20.0992	-2.99814e-05	20.0992	-0.00015619	20.0992	8.20244e-06	20.0992	-1.5514e-05	20.0992	0.000189289
20.0955	1.61186e-05	20.0955	-4.79203e-05	20.0955	-9.31814e-05	20.0955	3.9096e-05	20.0955	0.000126464	20.0955	0.000304111
20.0919	1.30923e-05	20.0919	1.43511e-06	20.0919	-5.70186e-05	20.0919	0.000119935	20.0919	0.000102559	20.0919	0.00021424
20.0882	1.3816e-05	20.0882	9.51542e-06	20.0882	-0.000129912	20.0882	3.1059e-05	20.0882	7.90712e-05	20.0882	0.000199914
20.0845	1.36186e-05	20.0845	3.43647e-05	20.0845	-0.000113344	20.0845	0.000121741	20.0845	0.000194041	20.0845	0.000195453
20.0808	2.05595e-05	20.0808	9.03185e-06	20.0808	-5.4118e-05	20.0808	6.60055e-05	20.0808	0.000144263	20.0808	0.000251447
20.0771	1.65134e-05	20.0771	2.97006e-05	20.0771	-8.69546e-05	20.0771	0.00012334	20.0771	3.2546e-05	20.0771	0.000258129
20.0734	2.07897e-05	20.0734	1.66442e-05	20.0734	-0.000109623	20.0734	7.69099e-05	20.0734	-2.66907e-06	20.0734	0.000191068
20.0697	2.17766e-05	20.0697	6.23962e-08	20.0697	-0.000183967	20.0697	4.36039e-05	20.0697	3.98692e-05	20.0697	0.000143301
20.0661	4.63822e-06	20.0661	4.46133e-06	20.0661	-0.000226041	20.0661	7.30086e-05	20.0661	8.62443e-05	20.0661	0.000139732
20.0624	1.08883e-05	20.0624	-7.14436e-06	20.0624	-0.000127326	20.0624	0.000120004	20.0624	6.58093e-05	20.0624	0.000277868
20.0587	2.23029e-05	20.0587	-1.6847e-05	20.0587	-0.000118814	20.0587	0.00011795	20.0587	0.000183765	20.0587	0.000158431
20.055	1.29607e-05	20.055	1.35868e-05	20.055	-8.5457e-05	20.055	3.2796e-05	20.055	0.000168435	20.055	0.000232925
20.0513	1.37502e-05	20.0513	2.18075e-05	20.0513	-0.000228737	20.0513	5.09378e-05	20.0513	-6.09382e-05	20.0513	0.000327706
20.0476	2.5724e-05	20.0476	-1.78609e-05	20.0476	-0.000142318	20.0476	5.4784e-05	20.0476	0.000184099	20.0476	0.000159251
20.044	3.5461e-05	20.044	-2.04036e-05	20.044	-6.63825e-05	20.044	6.36895e-05	20.044	3.328e-05	20.044	0.00018192
20.0403	3.31583e-05	20.0403	-1.09661e-05	20.0403	-0.000100259	20.0403	9.32872e-05	20.0403	0.000161596	20.0403	0.000231298
20.0366	2.14148e-05	20.0366	-1.34464e-05	20.0366	-9.3276e-05	20.0366	8.17486e-06	20.0366	4.51073e-05	20.0366	0.000221201
20.0329	2.49016e-05	20.0329	0	20.0329	-0.000105162	20.0329	3.20102e-05	20.0329	3.62493e-05	20.0329	0.000154128
20.0292	3.94742e-07	20.0292	-3.14477e-05	20.0292	-0.000318639	20.0292	6.95897e-05	20.0292	-9.02313e-05	20.0292	0.000134764
20.0255	2.17766e-05	20.0255	2.24158e-05	20.0255	-0.00013267	20.0255	4.30662e-05	20.0255	-2.22534e-05	20.0255	8.24737e-05
20.0219	2.32569e-05	20.0219	-1.96236e-05	20.0219	-4.13019e-06	20.0219	3.90684e-05	20.0219	0.000262586	20.0219	9.46726e-05
20.0182	2.46385e-05	20.0182	2.57384e-05	20.0182	-2.64994e-05	20.0182	9.16743e-05	20.0182	7.13142e-05	20.0182	0.000123562
20.0145	2.45069e-05	20.0145	8.70427e-06	20.0145	-8.07593e-05	20.0145	3.24513e-05	20.0145	0.000135205	20.0145	0.000286102
20.0108	2.47043e-05	20.0108	1.3852e-05	20.0108	-0.000108867	20.0108	0.000137966	20.0108	7.3683e-05	20.0108	0.000219104
20.0071	1.71055e-05	20.0071	7.20676e-06	20.0071	-5.02086e-05	20.0071	5.25232e-06	20.0071	0.000228322	20.0071	0.000111442
20.0034	2.17766e-05	20.0034	1.36648e-05	20.0034	-0.000123338	20.0034	6.83904e-05	20.0034	0.000160394	20.0034	0.000157085
19.9997	2.102e-05	19.9997	2.27434e-05	19.9997	-1.87277e-05	19.9997	0.00010262	19.9997	0.000229173	19.9997	0.000147259
19.9961	3.49347e-05	19.9961	3.05585e-05	19.9961	-6.69973e-05	19.9961	8.32651e-05	19.9961	0.000267975	19.9961	0.000295781
19.9924	2.11845e-05	19.9924	4.99169e-06	19.9924	-5.92098e-05	19.9924	2.55999e-05	19.9924	6.38575e-05	19.9924	0.000196182
19.9887	1.62831e-05	19.9887	-3.08861e-06	19.9887	-8.50944e-05	19.9887	0.000105253	19.9887	0.000130334	19.9887	0.000218808
19.985	2.12832e-05	19.985	-3.22432e-05	19.985	-0.000130085	19.985	0.000124139	19.985	0.000178044	19.985	0.000198419
19.9813	2.09871e-05	19.9813	5.13209e-06	19.9813	-8.39279e-05	19.9813	3.70144e-05	19.9813	0.000187719	19.9813	0.000304192
19.9777	2.50332e-05	19.9777	4.47693e-06	19.9777	-7.5904e-05	19.9777	2.91428e-05	19.9777	-0.000137924	19.9777	0.000225807
19.974	2.83885e-05	19.974	3.63302e-05	19.974	-2.72718e-05	19.974	7.16989e-05	19.974	6.45915e-05	19.974	0.000230292
19.9703	2.52635e-05	19.9703	-2.34766e-05	19.9703	-0.000166705	19.9703	0.000114586	19.9703	0.000129867	19.9703	0.00025772
19.9666	3.3257e-05	19.9666	-3.80305e-05	19.9666	-0.000138976	19.9666	9.44314e-05	19.9666	0.000126881	19.9666	0.000151029
19.9629	3.49676e-05	19.9629	2.29774e-05	19.9629	-0.000183131	19.9629	5.51424e-06	19.9629	0.000195976	19.9629	0.000193372
19.9592	3.19741e-05	19.9592	3.01218e-05	19.9592	-5.58994e-05	19.9592	1.01738e-05	19.9592	0.000230858	19.9592	0.000209466
19.9555	3.25991e-05	19.9555	-3.46611e-05	19.9555	-6.54997e-05	19.9555	3.45605e-05	19.9555	0.000223935	19.9555	0.000157739
19.9519	1.72042e-05	19.9519	1.27912e-06	19.9519	-0.000119807	19.9519	5.83269e-05	19.9519	0.000152738	19.9519	0.000207998
19.9482	1.00001e-05	19.9482	2.37573e-05	19.9482	-7.12693e-05	19.9482	0.000111953	19.9482	0.00012945	19.9482	0.000138752
19.9445	2.24345e-05	19.9445	2.34454e-05	19.9445	-0.00013297	19.9445	0.000105777	19.9445	9.92727e-05	19.9445	0.000176678
19.9408	3.62505e-05	19.9408	3.83737e-05	19.9408	-7.93563e-05	19.9408	9.27633e-05	19.9408	-1.8083e-05	19.9408	7.24524e-05
19.9371	3.05267e-05	19.9371	8.76666e-06	19.9371	-7.29876e-06	19.9371	9.45279e-05	19.9371	-3.05108e-05	19.9371	5.58807e-05
19.9334	3.78294e-05	19.9334	-2.05907e-06	19.9334	-0.000111972	19.9334	6.54127e-05	19.9334	3.01939e-05	19.9334	0.000160656
19.9298	4.13492e-05	19.9298	-7.37835e-06	19.9298	-8.87675e-05	19.9298	3.98128e-05	19.9298	2.72078e-05	19.9298	0.000140933
19.9261	4.19084e-05	19.9261	1.10597e-05	19.9261	-0.000204886	19.9261	0.000120707	19.9261	-2.8876e-05	19.9261	0.000178071
19.9224	3.08886e-05	19.9224	4.27414e-05	19.9224	-0.000156506	19.9224	2.88257e-05	19.9224	-2.45221e-06	19.9224	0.000181175
19.9187	3.65465e-05	19.9187	-7.48754e-07	19.9187	-7.97031e-05	19.9187	7.74751e-05	19.9187	-1.45965e-05	19.9187	0.000290937
19.915	2.72701e-05	19.915	3.70945e-05	19.915	-8.30451e-05	19.915	9.4073e-05	19.915	-3.98692e-05	19.915	0.000129776
19.9113	3.17438e-05	19.9113	2.30398e-05	19.9113	-8.22411e-05	19.9113	0.00010393	19.9113	7.97885e-05	19.9113	9.03652e-05
19.9077	2.26648e-05	19.9077	-2.55668e-05	19.9077	-9.42218e-05	19.9077	-9.51207e-07	19.9077	0.000101191	19.9077	0.000191634
19.904	2.69082e-05	19.904	2.52393e-05	19.904	-2.31574e-05	19.904	9.92564e-07	19.904	-3.95189e-05	19.904	0.000148852
19.9003	2.57898e-05	19.9003	4.32406e-05	19.9003	-3.99619e-05	19.9003	6.59779e-05	19.9003	0.000240417	19.9003	0.000161992
19.8966	2.21384e-05	19.8966	5.75605e-06	19.8966	-7.48636e-05	19.8966	3.82551e-05	19.8966	6.20559e-05	19.8966	0.000111823
19.8929	3.54281e-05	19.8929	5.00729e-06	19.8929	-5.01297e-06	19.8929	8.32099e-05	19.8929	0.000158643	19.8929	0.000195151
19.8892	3.37504e-05	19.8892	-2.07623e-05	19.8892	-8.39121e-05	19.8892	4.62507e-05	19.8892	0.000126397	19.8892	0.000152231
19.8855	3.39807e-05	19.8855	1.38364e-05	19.8855	-8.71753e-05	19.8855	-7.52694e-06	19.8855	1.2161e-05	19.8855	0.000207347
19.8819	2.92438e-05	19.8819	4.53932e-05	19.8819	-6.87471e-05	19.8819	9.11918e-05	19.8819	0.000172222	19.8819	0.000198417
19.8782	3.10859e-05	19.8782	9.8586e-06	19.8782	-0.000139102	19.8782	6.36619e-05	19.8782	2.19531e-05	19.8782	0.000236211
19.8745	3.38491e-05	19.8745	3.15101e-05	19.8745	-0.000164514	19.8745	0.000135664	19.8745	0.000133403	19.8745	0.000175176
19.8708	3.05267e-05	19.8708	2.60348e-05	19.8708	-4.4502e-05	19.8708	0.000146141	19.8708	0.000135539	19.8708	1.76064e-05
19.8671	2.95728e-05	19.8671	-8.42348e-07	19.8671	-5.26205e-05	19.8671	-2.82191e-05	19.8671	2.9293e-05	19.8671	2.03141e-05
19.8634	3.33228e-05	19.8634	-1.85005e-05	19.8634	-0.000161235	19.8634	4.93663e-05	19.8634	9.18494e-05	19.8634	0.000174735
19.8598	3.57241e-05	19.8598	2.55356e-05	19.8598	-9.3607e-05	19.8598	-3.81172e-05	19.8598	0.000123011	19.8598	0.000173747
19.8561	4.96059e-05	19.8561	5.83248e-05	19.8561	-0.000124032	19.8561	8.9634e-05	19.8561	-3.83512e-05	19.8561	7.48598e-05
19.8524	4.13821e-05	19.8524	3.84984e-05	19.8524	2.87379e-05	19.8524	4.87597e-05	19.8524	0.000188536	19.8524	0.000188318
19.8487	3.94084e-05	19.8487	-2.9139e-05	19.8487	-0.000157751	19.8487	2.27738e-05	19.8487	0.000250726	19.8487	7.22677e-05
19.845	3.59873e-05	19.845	2.68148e-05	19.845	-6.55155e-05	19.845	6.42685e-05	19.845	0.000244403	19.845	0.000140163
19.8413	3.65465e-05	19.8413	9.34383e-06	19.8413	-9.30553e-05	19.8413	8.03977e-05	19.8413	4.1137e-05	19.8413	0.000105618
19.8377	3.95071e-05	19.8377	6.91038e-06	19.8377	-0.000158933	19.8377	3.96612e-05	19.8377	5.04621e-05	19.8377	0.000173189
19.834	4.09874e-05	19.834	1.29628e-05	19.834	-7.70548e-05	19.834	1.02151e-05	19.834	-0.000188603	19.834	8.60029e-05
19.8303	3.83229e-05	19.8303	2.58788e-05	19.8303	-0.000143075	19.8303	0.000117509	19.8303	-2.45221e-05	19.8303	0.000180826
19.8266	4.38493e-05	19.8266	-1.48971e-05	19.8266	-8.3187e-05	19.8266	1.53985e-05	19.8266	0.000284056	19.8266	0.000174612
19.8229	3.35531e-05	19.8229	5.87928e-05	19.8229	-0.000118357	19.8229	8.56224e-05	19.8229	6.98296e-05	19.8229	0.000155649
19.8192	3.07899e-05	19.8192	1.88748e-05	19.8192	-9.51519e-05	19.8192	3.37196e-05	19.8192	5.19134e-05	19.8192	0.000144799
19.8156	3.50662e-05	19.8156	3.85452e-05	19.8156	-9.635e-05	19.8156	0.000122692	19.8156	0.00010371	19.8156	0.000156249
19.8119	4.38164e-05	19.8119	7.76832e-06	19.8119	-9.71067e-05	19.8119	9.42246e-05	19.8119	0.000349698	19.8119	0.000122183
19.8082	4.6744e-05	19.8082	-1.40391e-05	19.8082	-2.06509e-05	19.8082	0.000168929	19.8082	-0.000119808	19.8082	0.00014844
19.8045	4.53295e-05	19.8045	-1.6847e-06	19.8045	-4.81277e-05	19.8045	7.8123e-05	19.8045	5.23471e-05	19.8045	0.000107248
19.8008	5.13822e-05	19.8008	6.4736e-06	19.8008	-6.82584e-05	19.8008	-8.46436e-06	19.8008	-5.68178e-05	19.8008	0.00013841
19.7971	4.97046e-05	19.7971	-5.22568e-06	19.7971	-0.000128493	19.7971	0.000120362	19.7971	0.000144397	19.7971	0.000165463
19.7934	3.88163e-05	19.7934	-1.32436e-05	19.7934	-9.16838e-05	19.7934	1.38959e-05	19.7934	0.000225253	19.7934	0.000182464
19.7898	4.47703e-05	19.7898	4.55024e-05	19.7898	1.21068e-05	19.7898	7.86469e-05	19.7898	-2.51894e-06	19.7898	0.000169773
19.7861	4.11847e-05	19.7861	-4.97766e-05	19.7861	-0.000154378	19.7861	6.27245e-05	19.7861	0.000116605	19.7861	0.000170471
19.7824	4.87506e-05	19.7824	0.000105122	19.7824	-0.000116528	19.7824	-1.49987e-05	19.7824	0.000198512	19.7824	4.99967e-05
19.7787	3.44083e-05	19.7787	6.23026e-05	19.7787	-8.62137e-05	19.7787	7.87434e-05	19.7787	0.000154306	19.7787	0.000205159
19.775	2.97043e-05	19.775	4.55492e-06	19.775	-0.000244154	19.775	3.66973e-05	19.775	9.46853e-05	19.775	0.000129514
19.7713	4.03624e-05	19.7713	-1.29628e-05	19.7713	-5.75073e-05	19.7713	1.31515e-05	19.7713	0.000141694	19.7713	8.5407e-05
19.7677	4.64809e-05	19.7677	-1.60982e-05	19.7677	-6.53105e-05	19.7677	6.59779e-05	19.7677	1.6615e-05	19.7677	0.000125242
19.764	4.0461e-05	19.764	2.92482e-05	19.764	-0.000114825	19.764	5.6714e-05	19.764	-3.13949e-05	19.764	0.000118635
19.7603	3.80597e-05	19.7603	-1.65194e-05	19.7603	-1.32261e-05	19.7603	-6.38549e-05	19.7603	-8.34084e-07	19.7603	0.000134846
19.7566	4.48032e-05	19.7566	6.41121e-06	19.7566	-2.60107e-05	19.7566	-3.13485e-05	19.7566	0.000196477	19.7566	0.00014031
19.7529	5.21059e-05	19.7529	3.63926e-05	19.7529	-4.76232e-05	19.7529	5.29092e-05	19.7529	0.000218046	19.7529	5.65179e-05
19.7492	3.82571e-05	19.7492	4.29598e-05	19.7492	-7.8442e-05	19.7492	2.5848e-05	19.7492	-3.6316e-05	19.7492	0.000111562
19.7456	3.66452e-05	19.7456	1.99356e-05	19.7456	-3.70456e-05	19.7456	6.06705e-05	19.7456	0.000322107	19.7456	0.000131773
19.7419	4.06913e-05	19.7419	3.24616e-05	19.7419	-7.51788e-05	19.7419	-2.35596e-05	19.7419	0.000171605	19.7419	8.97608e-05
19.7382	4.50664e-05	19.7382	4.93242e-05	19.7382	-0.000105036	19.7382	7.26501e-06	19.7382	9.0348e-05	19.7382	0.000149476
19.7345	4.25334e-05	19.7345	6.65299e-05	19.7345	-7.20418e-06	19.7345	9.99594e-05	19.7345	-7.69026e-06	19.7345	0.000106054
19.7308	4.15795e-05	19.7308	1.51935e-05	19.7308	-8.76482e-06	19.7308	4.98212e-05	19.7308	-2.97435e-05	19.7308	5.61975e-05
19.7271	3.13162e-05	19.7271	4.67971e-08	19.7271	2.04775e-05	19.7271	1.85279e-05	19.7271	-9.65369e-05	19.7271	6.45692e-06
19.7234	4.95401e-05	19.7234	2.89362e-05	19.7234	-6.6351e-05	19.7234	6.85558e-05	19.7234	0.000250993	19.7234	0.000138414
19.7198	3.49676e-05	19.7198	5.34891e-05	19.7198	-0.000127421	19.7198	1.99891e-05	19.7198	4.7059e-05	19.7198	4.57855e-05
19.7161	4.52966e-05	19.7161	6.08519e-05	19.7161	-9.27715e-05	19.7161	2.29255e-05	19.7161	0.000204317	19.7161	0.000109385
19.7124	4.10203e-05	19.7124	1.07789e-05	19.7124	-0.000113076	19.7124	0.000117481	19.7124	0.000347563	19.7124	5.66011e-05
19.7087	4.61519e-05	19.7087	2.8593e-05	19.7087	1.69621e-05	19.7087	9.59892e-05	19.7087	8.9981e-05	19.7087	3.56892e-05
19.705	4.54282e-05	19.705	8.42348e-07	19.705	-9.08956e-05	19.705	-1.99891e-05	19.705	0.000155423	19.705	0.000142836
19.7014	5.02638e-05	19.7014	3.2992e-05	19.7014	-3.13232e-05	19.7014	3.81034e-05	19.7014	8.32083e-05	19.7014	0.000177395
19.6977	5.6152e-05	19.6977	2.48805e-05	19.6977	-8.18943e-05	19.6977	2.64132e-05	19.6977	-7.46339e-05	19.6977	5.70528e-05
19.694	3.25662e-05	19.694	7.40955e-06	19.694	-0.000162354	19.694	8.565e-05	19.694	-3.26461e-05	19.694	9.96495e-05
19.6903	4.53624e-05	19.6903	-1.94208e-05	19.6903	-2.85172e-05	19.6903	7.26364e-05	19.6903	0.000145314	19.6903	0.000162538
19.6866	4.329e-05	19.6866	-2.74543e-06	19.6866	-8.00342e-05	19.6866	9.2529e-05	19.6866	-3.45978e-05	19.6866	7.1587e-05
19.6829	4.75664e-05	19.6829	5.68429e-05	19.6829	-4.1223e-05	19.6829	5.92505e-05	19.6829	0.000128199	19.6829	4.85153e-05
19.6792	4.54611e-05	19.6792	2.28838e-05	19.6792	-8.11692e-05	19.6792	3.56909e-05	19.6792	8.44093e-05	19.6792	0.000195749
19.6756	3.93097e-05	19.6756	6.5516e-06	19.6756	-7.22625e-05	19.6756	2.49244e-05	19.6756	0.000143296	19.6756	5.91172e-05
19.6719	5.21059e-05	19.6719	3.84516e-05	19.6719	-5.98562e-05	19.6719	2.23603e-05	19.6719	0.000145581	19.6719	0.000107149
19.6682	5.43099e-05	19.6682	5.05409e-06	19.6682	-2.62314e-05	19.6682	7.18092e-05	19.6682	-2.62903e-05	19.6682	0.000121445
19.6645	3.91781e-05	19.6645	1.19801e-05	19.6645	5.26993e-05	19.6645	-3.58839e-05	19.6645	8.64779e-05	19.6645	0.000158006
19.6608	5.01322e-05	19.6608	-1.01394e-05	19.6608	-0.000151839	19.6608	9.78778e-06	19.6608	0.00011512	19.6608	0.000192878
19.6571	4.15137e-05	19.6571	-1.25728e-05	19.6571	-0.000118104	19.6571	-1.22554e-05	19.6571	-1.52804e-05	19.6571	0.000100423
19.6535	3.89479e-05	19.6535	1.33996e-05	19.6535	-1.50704e-05	19.6535	-3.4464e-07	19.6535	-1.31785e-05	19.6535	0.000234564
19.6498	4.91125e-05	19.6498	1.84381e-05	19.6498	-5.53161e-05	19.6498	4.40864e-05	19.6498	0.000136773	19.6498	2.58938e-07
19.6461	4.31585e-05	19.6461	3.63926e-05	19.6461	-0.000112618	19.6461	4.63334e-05	19.6461	0.000194025	19.6461	0.000171076
19.6424	4.23032e-05	19.6424	3.48951e-05	19.6424	-6.62248e-05	19.6424	-1.16626e-05	19.6424	5.91199e-05	19.6424	0.000127548
19.6387	4.5823e-05	19.6387	1.47567e-05	19.6387	7.26093e-05	19.6387	-6.00639e-05	19.6387	0.000253779	19.6387	8.5511e-05
19.635	5.03296e-05	19.635	3.0153e-05	19.635	-7.27669e-05	19.635	2.4497e-05	19.635	0.000121943	19.635	8.07153e-05
19.6314	5.56257e-05	19.6314	-1.6535e-06	19.6314	-7.10329e-05	19.6314	5.84923e-05	19.6314	7.60018e-05	19.6314	1.07306e-05
19.6277	4.01321e-05	19.6277	-1.87189e-07	19.6277	-8.82788e-06	19.6277	9.26531e-05	19.6277	2.96767e-05	19.6277	0.000104861
19.624	4.31256e-05	19.624	4.42545e-05	19.624	-0.000102435	19.624	3.52084e-05	19.624	-0.000113519	19.624	0.000121705
19.6203	5.12507e-05	19.6203	1.00458e-05	19.6203	-1.57641e-06	19.6203	-1.4144e-05	19.6203	-6.72272e-06	19.6203	0.000114818
19.6166	4.43427e-05	19.6166	6.81522e-05	19.6166	-5.10283e-05	19.6166	3.9606e-05	19.6166	-6.33237e-05	19.6166	-1.8222e-05
19.6129	3.45728e-05	19.6129	-3.67825e-05	19.6129	-9.45844e-05	19.6129	-5.22337e-05	19.6129	-4.42565e-05	19.6129	0.000108777
19.6092	5.03954e-05	19.6092	4.46133e-05	19.6092	-2.42136e-05	19.6092	0.00011289	19.6092	0.00019259	19.6092	5.94781e-05
19.6056	4.14808e-05	19.6056	6.56564e-05	19.6056	-7.36024e-05	19.6056	-1.83349e-05	19.6056	0.000165649	19.6056	-1.21292e-05
19.6019	3.88821e-05	19.6019	-1.12001e-05	19.6019	-4.07028e-05	19.6019	4.34522e-05	19.6019	-6.67268e-07	19.6019	8.00542e-05
19.5982	5.49678e-05	19.5982	1.3228e-05	19.5982	-0.00011276	19.5982	-8.34029e-06	19.5982	-9.28836e-05	19.5982	0.000141265
19.5945	3.90795e-05	19.5945	-3.40215e-05	19.5945	-7.0828e-05	19.5945	9.05163e-05	19.5945	0.000152554	19.5945	-2.51242e-05
19.5908	4.46387e-05	19.5908	1.94832e-05	19.5908	-0.000125829	19.5908	1.9548e-05	19.5908	-1.70487e-05	19.5908	6.0346e-05
19.5871	4.2994e-05	19.5871	3.5753e-05	19.5871	-9.75638e-05	19.5871	3.64767e-05	19.5871	0.000157091	19.5871	7.41533e-05
19.5835	3.16451e-05	19.5835	1.22608e-05	19.5835	3.08976e-06	19.5835	-7.50351e-05	19.5835	-0.000107897	19.5835	4.87906e-05
19.5798	5.09217e-05	19.5798	7.79952e-08	19.5798	-0.000105588	19.5798	-2.45108e-05	19.5798	6.04378e-05	19.5798	0.000125572
19.5761	5.10533e-05	19.5761	7.28475e-06	19.5761	-0.00010934	19.5761	6.48199e-05	19.5761	0.000112134	19.5761	0.000119551
19.5724	4.22045e-05	19.5724	7.24732e-05	19.5724	-5.29357e-05	19.5724	7.80265e-06	19.5724	0.000110967	19.5724	0.000108358
19.5687	5.04283e-05	19.5687	1.6379e-06	19.5687	7.21679e-05	19.5687	0.000157845	19.5687	-6.79112e-05	19.5687	2.56374e-05
19.565	5.90139e-05	19.565	5.94324e-06	19.565	8.95557e-05	19.565	4.25562e-05	19.565	-7.07137e-05	19.565	5.05308e-05
19.5614	4.92112e-05	19.5614	-1.79389e-06	19.5614	4.57158e-07	19.5614	-3.45605e-05	19.5614	-6.1055e-06	19.5614	2.17506e-05
19.5577	4.54611e-05	19.5577	6.13822e-05	19.5577	-4.37768e-05	19.5577	-9.37559e-05	19.5577	0.000125196	19.5577	7.63121e-05
19.554	5.07243e-05	19.554	1.43511e-06	19.554	-9.9219e-05	19.554	-1.59499e-05	19.554	0.000102225	19.554	3.57134e-05
19.5503	5.4606e-05	19.5503	1.7003e-05	19.5503	-1.68203e-05	19.5503	2.44281e-05	19.5503	6.20058e-05	19.5503	0.000162706
19.5466	6.08232e-05	19.5466	2.98566e-05	19.5466	-2.93685e-05	19.5466	3.45054e-05	19.5466	0.000172205	19.5466	0.000106324
19.5429	6.2764e-05	19.5429	4.55804e-05	19.5429	-5.31249e-05	19.5429	-2.59169e-05	19.5429	0.000153138	19.5429	8.89618e-05
19.5392	5.36849e-05	19.5392	-3.72817e-06	19.5392	-2.39929e-05	19.5392	4.65953e-06	19.5392	6.27232e-05	19.5392	2.20728e-05
19.5356	4.97704e-05	19.5356	6.88698e-05	19.5356	3.46809e-06	19.5356	3.84205e-05	19.5356	0.000144897	19.5356	9.98201e-05
19.5319	3.80926e-05	19.5319	5.54546e-05	19.5319	-0.000149506	19.5319	5.61074e-05	19.5319	6.65599e-06	19.5319	-1.08061e-05
19.5282	4.87835e-05	19.5282	3.67669e-05	19.5282	-5.88788e-05	19.5282	0.000230509	19.5282	3.328e-05	19.5282	4.40228e-05
19.5245	5.0527e-05	19.5245	3.6221e-05	19.5245	-1.36202e-05	19.5245	3.58564e-05	19.5245	9.79882e-05	19.5245	7.81262e-05
19.5208	4.38493e-05	19.5208	4.31002e-05	19.5208	-3.64623e-05	19.5208	7.23882e-05	19.5208	-1.92507e-05	19.5208	-9.37526e-07
19.5172	5.03625e-05	19.5172	1.63478e-05	19.5172	-1.27531e-05	19.5172	1.92723e-05	19.5172	0.000108314	19.5172	0.000136772
19.5135	4.38821e-05	19.5135	1.52403e-05	19.5135	-1.04043e-06	19.5135	-6.53438e-06	19.5135	9.88724e-05	19.5135	3.15469e-05
19.5098	4.93098e-05	19.5098	1.40859e-05	19.5098	-0.000108741	19.5098	-6.24488e-06	19.5098	-0.000265089	19.5098	4.53497e-05
19.5061	3.2632e-05	19.5061	4.69219e-05	19.5061	-5.99035e-06	19.5061	6.11392e-05	19.5061	-4.28553e-05	19.5061	-3.75253e-05
19.5024	5.21059e-05	19.5024	2.24626e-06	19.5024	-7.18841e-05	19.5024	7.22366e-05	19.5024	-1.16271e-05	19.5024	-7.85265e-05
19.4987	5.07572e-05	19.4987	1.16837e-05	19.4987	-0.000114211	19.4987	-3.36782e-05	19.4987	-4.22047e-06	19.4987	5.06346e-05
19.495	4.96388e-05	19.495	3.0075e-05	19.495	-7.65345e-05	19.495	-3.04248e-05	19.495	0.000158559	19.495	2.19002e-05
19.4914	4.52966e-05	19.4914	5.20228e-05	19.4914	-3.56741e-05	19.4914	7.33394e-06	19.4914	0.000160895	19.4914	6.69929e-05
19.4877	5.32244e-05	19.4877	3.76717e-05	19.4877	2.84541e-05	19.4877	4.27354e-07	19.4877	0.000178761	19.4877	0.000171217
19.484	4.28624e-05	19.484	9.34383e-06	19.484	-0.000106203	19.484	-7.69926e-05	19.484	0.00015494	19.484	0.000107556
19.4803	4.25663e-05	19.4803	1.84537e-05	19.4803	-1.8775e-05	19.4803	-3.60218e-05	19.4803	-0.000193825	19.4803	0.000110661
19.4766	6.04284e-05	19.4766	3.77965e-05	19.4766	-0.000116481	19.4766	9.25703e-05	19.4766	-0.000140176	19.4766	0.000125412
19.4729	4.68098e-05	19.4729	9.26739e-05	19.4729	-8.06017e-05	19.4729	1.10285e-05	19.4729	-5.49495e-05	19.4729	8.36083e-05
19.4693	5.45731e-05	19.4693	-2.01228e-05	19.4693	-0.000123874	19.4693	9.32872e-05	19.4693	3.80343e-06	19.4693	0.000105099
19.4656	4.46716e-05	19.4656	4.78111e-05	19.4656	1.38724e-06	19.4656	1.453e-05	19.4656	0.000264355	19.4656	-2.81298e-05
19.4619	5.2073e-05	19.4619	4.22734e-05	19.4619	-7.27827e-05	19.4619	7.22504e-05	19.4619	9.35676e-05	19.4619	6.37196e-05
19.4582	4.76651e-05	19.4582	5.06501e-05	19.4582	-1.74981e-06	19.4582	2.62754e-05	19.4582	0.000143112	19.4582	6.3843e-05
19.4545	4.75993e-05	19.4545	8.41724e-05	19.4545	-3.45391e-05	19.4545	-3.11141e-05	19.4545	2.52394e-05	19.4545	5.62376e-05
19.4508	4.12505e-05	19.4508	6.84642e-05	19.4508	-3.8622e-05	19.4508	-9.16467e-05	19.4508	0.000178144	19.4508	0.000170301
19.4472	4.14808e-05	19.4472	3.6533e-05	19.4472	-1.42034e-05	19.4472	-5.16547e-05	19.4472	-4.05031e-05	19.4472	2.97928e-05
19.4435	4.90138e-05	19.4435	6.77467e-05	19.4435	-4.1223e-05	19.4435	-4.83185e-05	19.4435	0.00010326	19.4435	-2.2288e-05
19.4398	5.20401e-05	19.4398	7.1194e-05	19.4398	-6.18582e-05	19.4398	2.61375e-05	19.4398	0.000177093	19.4398	0.000120623
19.4361	4.37835e-05	19.4361	3.72661e-05	19.4361	-3.6683e-05	19.4361	-5.46875e-05	19.4361	0.000244704	19.4361	4.28575e-05
19.4324	5.30599e-05	19.4324	1.37272e-06	19.4324	-6.4948e-05	19.4324	7.14232e-05	19.4324	5.39152e-05	19.4324	4.22851e-05
19.4287	5.47047e-05	19.4287	6.39093e-05	19.4287	-9.36228e-05	19.4287	0.000108341	19.4287	-4.27051e-06	19.4287	-4.45001e-05
19.425	5.80929e-05	19.425	5.299e-05	19.425	-4.79543e-05	19.425	4.94076e-05	19.425	0.000273463	19.425	-2.40507e-05
19.4214	5.05928e-05	19.4214	9.90695e-05	19.4214	-0.000100638	19.4214	3.17758e-05	19.4214	0.000139476	19.4214	-1.04757e-05
19.4177	5.12507e-05	19.4177	5.10401e-05	19.4177	-0.000124331	19.4177	-2.07336e-05	19.4177	0.000106663	19.4177	-2.7928e-06
19.414	5.53955e-05	19.414	6.00251e-05	19.414	-9.23774e-06	19.414	-7.30637e-07	19.414	-2.56564e-05	19.414	6.06055e-05
19.4103	5.43428e-05	19.4103	3.08081e-05	19.4103	-1.92637e-05	19.4103	5.50046e-05	19.4103	4.45401e-05	19.4103	8.60308e-06
19.4066	3.94084e-05	19.4066	6.14134e-05	19.4066	-7.16004e-05	19.4066	1.5881e-05	19.4066	1.46799e-05	19.4066	7.20589e-05
19.4029	4.7994e-05	19.4029	4.41921e-05	19.4029	-3.85904e-05	19.4029	-3.35817e-05	19.4029	-1.88336e-05	19.4029	0.000136236
19.3993	4.50664e-05	19.3993	1.03734e-05	19.3993	-0.000117285	19.3993	3.2341e-05	19.3993	1.05595e-05	19.3993	8.99484e-05
19.3956	4.12834e-05	19.3956	5.19136e-05	19.3956	-6.45223e-05	19.3956	5.18339e-06	19.3956	1.35122e-05	19.3956	-2.23546e-05
19.3919	5.78626e-05	19.3919	4.18366e-05	19.3919	3.21429e-05	19.3919	3.38712e-05	19.3919	-4.69256e-05	19.3919	1.58924e-05
19.3882	4.22374e-05	19.3882	1.99356e-05	19.3882	-4.61099e-05	19.3882	0.000131253	19.3882	-3.33634e-06	19.3882	-4.71427e-05
19.3845	6.44745e-05	19.3845	3.80305e-05	19.3845	-3.32779e-05	19.3845	2.65511e-05	19.3845	5.57335e-05	19.3845	-9.39819e-06
19.3808	5.51981e-05	19.3808	4.38333e-05	19.3808	-1.01205e-05	19.3808	0.000124939	19.3808	1.39459e-05	19.3808	0.000100357
19.3772	4.86519e-05	19.3772	5.93856e-05	19.3772	-3.23952e-05	19.3772	9.56445e-05	19.3772	0.000195376	19.3772	-3.60386e-05
19.3735	4.39479e-05	19.3735	2.73139e-05	19.3735	-7.38389e-05	19.3735	1.49436e-05	19.3735	0.000211874	19.3735	0.000113899
19.3698	3.57241e-05	19.3698	1.80949e-05	19.3698	-0.000135335	19.3698	8.13351e-06	19.3698	0.000177059	19.3698	3.94502e-05
19.3661	4.77638e-05	19.3661	2.63156e-05	19.3661	-3.37351e-06	19.3661	1.5109e-05	19.3661	-9.35843e-06	19.3661	4.83862e-05
19.3624	4.5494e-05	19.3624	2.86086e-05	19.3624	-4.92785e-05	19.3624	-5.48805e-05	19.3624	-9.70874e-05	19.3624	1.2357e-05
19.3587	4.76322e-05	19.3587	7.03517e-06	19.3587	-5.80906e-05	19.3587	8.06458e-06	19.3587	7.94215e-05	19.3587	2.87459e-05
19.355	5.72047e-05	19.355	2.94978e-05	19.355	-3.8622e-05	19.355	-6.35241e-05	19.355	2.66073e-05	19.355	6.50545e-05
19.3514	3.77965e-05	19.3514	3.67358e-05	19.3514	-2.1518e-05	19.3514	7.65101e-06	19.3514	0.000115704	19.3514	6.45649e-05
19.3477	4.76322e-05	19.3477	7.31595e-05	19.3477	-6.76436e-05	19.3477	1.77834e-05	19.3477	4.60081e-05	19.3477	0.000108118
19.344	4.91454e-05	19.344	1.73617e-05	19.344	-0.000120122	19.344	-1.8004e-05	19.344	5.00284e-05	19.344	5.53547e-05
19.3403	4.22374e-05	19.3403	4.54712e-05	19.3403	-7.45325e-05	19.3403	-1.00221e-05	19.3403	0.000213976	19.3403	8.73146e-06
19.3366	4.78625e-05	19.3366	4.58612e-06	19.3366	-6.81165e-05	19.3366	1.48471e-05	19.3366	-9.68372e-05	19.3366	2.35515e-05
19.333	4.30269e-05	19.333	7.09757e-06	19.333	-4.07501e-05	19.333	6.89832e-05	19.333	6.49752e-05	19.333	-1.19372e-05
19.3293	3.85202e-05	19.3293	4.03235e-05	19.3293	-5.25101e-05	19.3293	1.54675e-05	19.3293	0.000206052	19.3293	0.000159941
19.3256	4.54282e-05	19.3256	6.1585e-05	19.3256	-6.4475e-05	19.3256	2.42213e-05	19.3256	6.71104e-05	19.3256	5.69624e-05
19.3219	4.01979e-05	19.3219	4.79515e-05	19.3219	-0.000135003	19.3219	-2.87292e-05	19.3219	7.36663e-05	19.3219	8.58792e-05
19.3182	4.4244e-05	19.3182	3.58934e-05	19.3182	4.24053e-05	19.3182	-1.78661e-05	19.3182	-0.000103643	19.3182	2.11721e-05
19.3145	5.15796e-05	19.3145	4.3069e-05	19.3145	-0.00010502	19.3145	1.11939e-05	19.3145	-8.43426e-05	19.3145	-6.47427e-05
19.3108	4.14808e-05	19.3108	4.39425e-05	19.3108	1.00732e-05	19.3108	3.485e-05	19.3108	-4.17876e-05	19.3108	3.76829e-05
19.3072	5.6481e-05	19.3072	4.93242e-05	19.3072	-1.67887e-05	19.3072	4.07227e-05	19.3072	5.31645e-05	19.3072	0.000105913
19.3035	3.97374e-05	19.3035	6.15538e-05	19.3035	-5.24628e-05	19.3035	5.99812e-05	19.3035	-0.000157859	19.3035	-1.09077e-05
19.2998	5.00664e-05	19.2998	5.2444e-05	19.2998	-6.11488e-05	19.2998	-5.53216e-05	19.2998	0.000148801	19.2998	8.07333e-05
19.2961	4.22703e-05	19.2961	6.54224e-05	19.2961	6.49952e-05	19.2961	4.56166e-05	19.2961	1.97344e-05	19.2961	4.61123e-05
19.2924	3.7336e-05	19.2924	3.06365e-05	19.2924	-0.000135949	19.2924	-5.24404e-05	19.2924	5.58837e-06	19.2924	-3.9221e-05
19.2887	5.52968e-05	19.2887	5.02913e-05	19.2887	-9.94397e-05	19.2887	-5.25921e-05	19.2887	7.34995e-05	19.2887	-7.41179e-05
19.2851	4.75335e-05	19.2851	-2.95134e-05	19.2851	-3.45075e-05	19.2851	-1.34685e-05	19.2851	-0.000242385	19.2851	5.37538e-05
19.2814	5.92113e-05	19.2814	9.29079e-05	19.2814	3.76446e-05	19.2814	1.83762e-05	19.2814	-0.000154806	19.2814	3.34469e-05
19.2777	3.98689e-05	19.2777	3.268e-05	19.2777	2.04145e-05	19.2777	5.71276e-05	19.2777	-5.26474e-05	19.2777	8.32896e-05
19.274	3.34215e-05	19.274	1.01082e-05	19.274	-9.54041e-05	19.274	6.61433e-05	19.274	-0.000161178	19.274	3.22356e-06
19.2703	4.24019e-05	19.2703	5.48462e-05	19.2703	-2.80443e-05	19.2703	2.08852e-05	19.2703	-5.20302e-05	19.2703	5.50096e-05
19.2666	3.23688e-05	19.2666	5.77009e-05	19.2666	-8.61822e-05	19.2666	-4.52719e-05	19.2666	-5.68178e-05	19.2666	-6.47683e-05
19.263	5.53297e-05	19.263	5.44563e-05	19.263	-0.000160352	19.263	-4.20875e-05	19.263	1.27448e-05	19.263	-3.4302e-05
19.2593	3.96716e-05	19.2593	5.31303e-05	19.2593	-8.11849e-06	19.2593	-2.32287e-05	19.2593	0.000149651	19.2593	-3.75492e-05
19.2556	3.1382e-05	19.2556	4.48629e-05	19.2556	-9.13055e-05	19.2556	-6.04637e-05	19.2556	3.67664e-05	19.2556	7.26634e-05
19.2519	5.41454e-05	19.2519	6.13978e-05	19.2519	-2.51437e-05	19.2519	-3.23962e-05	19.2519	1.13435e-06	19.2519	9.56037e-05
19.2482	2.56253e-05	19.2482	7.2598e-05	19.2482	-5.70029e-05	19.2482	-9.84568e-05	19.2482	9.34175e-05	19.2482	0.000103953
19.2445	5.28296e-05	19.2445	8.36733e-05	19.2445	-0.000100922	19.2445	-5.83269e-05	19.2445	0.00016675	19.2445	3.60109e-05
19.2408	5.11191e-05	19.2408	4.34433e-05	19.2408	-8.77586e-05	19.2408	-6.64466e-06	19.2408	-9.10487e-05	19.2408	-1.51174e-05
19.2372	3.53294e-05	19.2372	2.04815e-05	19.2372	-1.96893e-05	19.2372	5.40258e-05	19.2372	0.00019601	19.2372	-2.68249e-05
19.2335	4.68427e-05	19.2335	6.73099e-05	19.2335	-5.77122e-05	19.2335	-5.44807e-05	19.2335	0.000253195	19.2335	8.96557e-05
19.2298	4.36519e-05	19.2298	3.18688e-05	19.2298	-0.000153179	19.2298	-2.92668e-05	19.2298	1.00924e-05	19.2298	-3.40931e-05
19.2261	4.81914e-05	19.2261	5.16172e-05	19.2261	-2.30155e-06	19.2261	-2.86741e-05	19.2261	1.91839e-05	19.2261	-3.38025e-05
19.2224	4.71717e-05	19.2224	5.8434e-05	19.2224	3.46021e-05	19.2224	8.13351e-07	19.2224	5.48494e-05	19.2224	-0.000101163
19.2187	4.37835e-05	19.2187	5.86056e-05	19.2187	5.88315e-05	19.2187	2.19053e-05	19.2187	-9.84053e-05	19.2187	-1.44307e-05
19.2151	3.48689e-05	19.2151	6.28174e-05	19.2151	2.806e-06	19.2151	-8.59808e-05	19.2151	-0.000195576	19.2151	-3.15794e-05
19.2114	3.14149e-05	19.2114	-5.25688e-06	19.2114	-3.31991e-05	19.2114	7.16852e-06	19.2114	0.000301705	19.2114	-4.1606e-05
19.2077	5.38494e-05	19.2077	0.000100832	19.2077	2.04775e-05	19.2077	-5.41223e-05	19.2077	2.90595e-05	19.2077	6.58186e-06
19.204	4.62177e-05	19.204	4.54712e-05	19.204	6.92043e-05	19.204	-3.59804e-06	19.204	0.000149368	19.204	0.000113274
19.2003	3.00662e-05	19.2003	5.54858e-05	19.2003	6.73756e-05	19.2003	-6.03534e-05	19.2003	-0.000220165	19.2003	-3.47452e-05
19.1966	4.25334e-05	19.1966	3.96216e-05	19.1966	-4.84272e-05	19.1966	6.34965e-05	19.1966	-0.000172756	19.1966	0.000110109
19.193	4.15466e-05	19.193	1.81885e-05	19.193	-4.39975e-05	19.193	-2.84397e-05	19.193	5.69513e-05	19.193	-5.07824e-05
19.1893	3.72702e-05	19.1893	1.06229e-05	19.1893	-6.16533e-05	19.1893	5.64796e-05	19.1893	1.80162e-05	19.1893	9.80893e-05
19.1856	3.47702e-05	19.1856	6.97277e-05	19.1856	-2.22904e-05	19.1856	8.02598e-05	19.1856	5.30811e-05	19.1856	4.57384e-05
19.1819	3.95729e-05	19.1819	2.55824e-05	19.1819	1.19334e-05	19.1819	-6.16079e-05	19.1819	-8.20572e-05	19.1819	4.30181e-06
19.1782	4.29611e-05	19.1782	1.8984e-05	19.1782	-5.81221e-05	19.1782	4.39485e-05	19.1782	-2.60234e-05	19.1782	3.33225e-05
19.1745	3.82571e-05	19.1745	1.24636e-05	19.1745	-2.30628e-05	19.1745	-7.6579e-05	19.1745	4.57412e-05	19.1745	-3.03119e-05
19.1709	3.81584e-05	19.1709	8.42192e-05	19.1709	-0.000108205	19.1709	-3.01215e-05	19.1709	0.00028489	19.1709	-3.35298e-05
19.1672	4.47703e-05	19.1672	0.000109646	19.1672	-0.000123874	19.1672	-7.75992e-05	19.1672	-9.67538e-06	19.1672	9.30884e-05
19.1635	4.21058e-05	19.1635	9.4265e-05	19.1635	-8.82315e-05	19.1635	-2.06922e-05	19.1635	0.000100507	19.1635	-7.03049e-06
19.1598	5.25007e-05	19.1598	2.99346e-05	19.1598	-2.66413e-06	19.1598	8.62979e-06	19.1598	-0.000149885	19.1598	3.29573e-05
19.1561	3.829e-05	19.1561	9.45614e-05	19.1561	-2.50806e-05	19.1561	1.44749e-05	19.1561	0.000293498	19.1561	7.0755e-05
19.1524	4.52966e-05	19.1524	8.78226e-06	19.1524	-3.02828e-05	19.1524	8.08388e-05	19.1524	-3.66997e-07	19.1524	-7.00085e-05
19.1487	3.76979e-05	19.1487	4.18834e-05	19.1487	-7.21364e-05	19.1487	4.72846e-06	19.1487	-0.000324792	19.1487	-1.99529e-06
19.1451	4.15795e-05	19.1451	3.21496e-05	19.1451	-0.000107621	19.1451	6.49302e-06	19.1451	8.68449e-05	19.1451	9.30043e-05
19.1414	3.2303e-05	19.1414	2.90142e-05	19.1414	-9.34336e-05	19.1414	0.000112504	19.1414	9.08652e-05	19.1414	-2.03784e-05
19.1377	3.9836e-05	19.1377	3.19468e-05	19.1377	6.33715e-06	19.1377	2.53655e-06	19.1377	1.28949e-05	19.1377	-9.44663e-05
19.134	3.95729e-05	19.134	6.08363e-05	19.134	2.64679e-05	19.134	4.32454e-05	19.134	-1.5514e-05	19.134	-4.17567e-05
19.1303	2.71714e-05	19.1303	-1.13561e-05	19.1303	-0.00010532	19.1303	-3.03835e-05	19.1303	5.73683e-05	19.1303	-3.58747e-05
19.1266	3.60202e-05	19.1266	5.31927e-05	19.1266	-2.83438e-05	19.1266	5.95538e-06	19.1266	-0.000190538	19.1266	-2.2108e-05
19.123	2.85859e-05	19.123	6.86982e-05	19.123	1.05304e-05	19.123	4.69262e-05	19.123	2.35379e-05	19.123	0.00010141
19.1193	3.84544e-05	19.1193	7.31751e-05	19.1193	-8.19416e-05	19.1193	0.000107087	19.1193	-0.000142845	19.1193	-1.43291e-05
19.1156	2.87833e-05	19.1156	7.28007e-05	19.1156	-0.000161613	19.1156	4.46929e-05	19.1156	-0.000134438	19.1156	-4.38384e-05
19.1119	3.5132e-05	19.1119	6.2677e-05	19.1119	3.07399e-06	19.1119	8.21209e-05	19.1119	-0.000280686	19.1119	7.10009e-06
19.1082	3.74347e-05	19.1082	7.82136e-05	19.1082	1.38093e-05	19.1082	-6.46269e-05	19.1082	2.17362e-05	19.1082	1.95983e-05
19.1045	3.75334e-05	19.1045	6.30981e-05	19.1045	-5.53949e-05	19.1045	3.47673e-05	19.1045	-3.57822e-05	19.1045	3.25524e-05
19.1009	5.4902e-05	19.1009	5.23348e-05	19.1009	-5.22736e-05	19.1009	2.07611e-05	19.1009	0.000178577	19.1009	-3.87522e-05
19.0972	3.96058e-05	19.0972	1.96236e-05	19.0972	-9.26927e-05	19.0972	1.453e-05	19.0972	1.82664e-05	19.0972	-7.57654e-05
19.0935	4.94414e-05	19.0935	2.26966e-05	19.0935	-7.48005e-05	19.0935	-5.34744e-05	19.0935	-0.000156357	19.0935	2.84426e-05
19.0898	3.81255e-05	19.0898	5.37543e-05	19.0898	-8.94768e-05	19.0898	-0.000125766	19.0898	-8.2124e-05	19.0898	2.96139e-05
19.0861	3.58228e-05	19.0861	7.98047e-05	19.0861	-3.08188e-05	19.0861	-1.3055e-05	19.0861	0.000147533	19.0861	-7.38723e-06
19.0824	3.25991e-05	19.0824	6.38781e-05	19.0824	-0.00011079	19.0824	-0.000110023	19.0824	9.20662e-05	19.0824	-5.16121e-05
19.0787	4.25005e-05	19.0787	6.7965e-05	19.0787	-5.60255e-05	19.0787	4.32179e-05	19.0787	-9.44184e-06	19.0787	1.93117e-06
19.0751	4.34874e-05	19.0751	3.11201e-05	19.0751	-3.43341e-05	19.0751	2.80261e-05	19.0751	-9.15491e-05	19.0751	-3.19743e-05
19.0714	4.39479e-05	19.0714	4.10723e-05	19.0714	-9.77372e-05	19.0714	-0.000102937	19.0714	0.000118423	19.0714	3.29582e-05
19.0677	3.25004e-05	19.0677	5.64841e-05	19.0677	-9.45844e-07	19.0677	-4.13844e-05	19.0677	-0.000206252	19.0677	2.82299e-05
19.064	3.55268e-05	19.064	6.95249e-05	19.064	8.44796e-05	19.064	-1.46403e-05	19.064	-5.13963e-05	19.064	-3.80181e-05
19.0603	3.74018e-05	19.0603	3.20404e-05	19.0603	4.84272e-05	19.0603	6.6488e-05	19.0603	4.23048e-05	19.0603	-0.000202598
19.0567	3.01978e-05	19.0567	7.21144e-05	19.0567	-7.62981e-06	19.0567	-5.36674e-05	19.0567	-2.53395e-05	19.0567	-0.000162802
19.053	2.35529e-05	19.053	7.36431e-05	19.053	-8.16106e-05	19.053	-7.44009e-05	19.053	7.30825e-05	19.053	-4.28495e-05
19.0493	4.0165e-05	19.0493	7.74493e-05	19.0493	-0.000102246	19.0493	3.47397e-05	19.0493	2.86925e-06	19.0493	4.04182e-05
19.0456	3.11188e-05	19.0456	4.67347e-05	19.0456	-7.51631e-05	19.0456	0.000118281	19.0456	1.2211e-05	19.0456	-0.000104953
19.0419	4.01979e-05	19.0419	9.92255e-05	19.0419	-3.45548e-05	19.0419	-3.39677e-05	19.0419	-0.000131952	19.0419	-6.33144e-05
19.0382	3.18754e-05	19.0382	3.62678e-05	19.0382	-0.000140836	19.0382	8.14729e-06	19.0382	-0.00010346	19.0382	-4.45234e-05
19.0345	3.5132e-05	19.0345	3.91848e-05	19.0345	-5.0382e-05	19.0345	4.90354e-05	19.0345	4.51407e-05	19.0345	-0.000165371
19.0309	2.32569e-05	19.0309	6.30201e-05	19.0309	-5.47013e-06	19.0309	1.74801e-05	19.0309	-4.12038e-06	19.0309	-4.25371e-05
19.0272	3.38491e-05	19.0272	4.50656e-05	19.0272	-5.32825e-06	19.0272	-3.01767e-05	19.0272	0.00019621	19.0272	3.05846e-05
19.0235	2.13161e-05	19.0235	2.70643e-05	19.0235	-2.88798e-05	19.0235	5.43153e-05	19.0235	-3.01104e-05	19.0235	4.62089e-05
19.0198	3.12833e-05	19.0198	8.52644e-05	19.0198	2.07297e-05	19.0198	6.93416e-06	19.0198	0.000161779	19.0198	-1.47069e-05
19.0161	3.18754e-05	19.0161	1.6535e-06	19.0161	5.55999e-05	19.0161	-1.02013e-06	19.0161	-0.000231842	19.0161	-0.000114228
19.0124	2.69411e-05	19.0124	7.71997e-05	19.0124	-4.21216e-05	19.0124	1.58534e-05	19.0124	-6.38075e-05	19.0124	5.8329e-06
19.0088	4.16453e-05	19.0088	4.86378e-05	19.0088	-1.54173e-05	19.0088	7.10372e-05	19.0088	-0.000226637	19.0088	-1.9951e-05
19.0051	2.8224e-05	19.0051	5.937e-05	19.0051	2.88955e-05	19.0051	3.20515e-05	19.0051	-2.53562e-05	19.0051	-3.69871e-05
19.0014	3.77965e-05	19.0014	0.000129098	19.0014	3.99461e-05	19.0014	-2.51312e-05	19.0014	0.00011422	19.0014	-9.39743e-05
18.9977	2.64806e-05	18.9977	5.22412e-05	18.9977	-0.000104484	18.9977	4.36728e-05	18.9977	0.000156441	18.9977	-7.8722e-06
18.994	3.00662e-05	18.994	0.000107431	18.994	-4.96726e-05	18.994	1.16626e-05	18.994	0.000307444	18.994	2.41367e-05
18.9903	2.88162e-05	18.9903	8.30493e-05	18.9903	3.6415e-05	18.9903	-9.23636e-07	18.9903	2.83922e-05	18.9903	1.35965e-05
18.9867	3.75992e-05	18.9867	4.47069e-05	18.9867	-2.60895e-05	18.9867	-3.43262e-05	18.9867	8.72119e-05	18.9867	-6.53825e-05
18.983	3.38162e-05	18.983	3.72349e-05	18.983	7.32871e-05	18.983	5.38328e-05	18.983	9.14824e-05	18.983	-2.69823e-05
18.9793	2.62503e-05	18.9793	5.95104e-05	18.9793	-0.000125545	18.9793	1.88587e-05	18.9793	4.22047e-06	18.9793	-7.454e-06
18.9756	2.83556e-05	18.9756	4.96986e-05	18.9756	-3.28996e-05	18.9756	0.000109844	18.9756	-0.00014428	18.9756	-6.09412e-05
18.9719	1.85858e-05	18.9719	2.89362e-05	18.9719	-0.000102104	18.9719	6.87902e-06	18.9719	-9.32506e-06	18.9719	-5.48771e-05
18.9682	2.72372e-05	18.9682	5.65309e-05	18.9682	-4.69454e-05	18.9682	8.21622e-06	18.9682	-0.000162847	18.9682	4.15613e-05
18.9645	4.00334e-05	18.9645	5.45499e-05	18.9645	-4.5968e-05	18.9645	1.12353e-05	18.9645	0.000126447	18.9645	1.27367e-05
18.9609	2.71056e-05	18.9609	7.1194e-05	18.9609	-1.92637e-05	18.9609	9.32872e-05	18.9609	5.70514e-05	18.9609	-3.88382e-05
18.9572	3.3882e-05	18.9572	8.53268e-05	18.9572	3.6415e-05	18.9572	-3.2534e-05	18.9572	-6.63598e-05	18.9572	-1.83574e-05
18.9535	2.82569e-05	18.9535	7.68253e-05	18.9535	-7.737e-05	18.9535	5.15857e-05	18.9535	-8.2541e-05	18.9535	-0.000100549
18.9498	3.06583e-05	18.9498	4.69843e-05	18.9498	-1.21383e-06	18.9498	-3.62286e-05	18.9498	6.68936e-05	18.9498	-4.28487e-05
18.9461	2.84214e-05	18.9461	9.74004e-05	18.9461	-4.83642e-05	18.9461	-2.50898e-06	18.9461	-6.28232e-05	18.9461	-2.10769e-05
18.9424	3.24017e-05	18.9424	3.06833e-05	18.9424	-6.28356e-05	18.9424	-1.93412e-05	18.9424	1.84333e-05	18.9424	-7.73592e-05
18.9388	2.65464e-05	18.9388	0.000111206	18.9388	-2.47653e-05	18.9388	1.56604e-05	18.9388	5.82191e-05	18.9388	-4.49697e-05
18.9351	4.25992e-05	18.9351	1.12001e-05	18.9351	-9.94713e-06	18.9351	-2.1602e-05	18.9351	8.44093e-05	18.9351	-3.77052e-05
18.9314	2.12832e-05	18.9314	6.88386e-05	18.9314	9.14158e-05	18.9314	-6.41582e-05	18.9314	-1.5881e-05	18.9314	-3.22749e-06
18.9277	1.97042e-05	18.9277	4.15715e-05	18.9277	-2.83123e-05	18.9277	5.70035e-05	18.9277	-5.02286e-05	18.9277	-7.37124e-06
18.924	2.34214e-05	18.924	5.72641e-05	18.924	-0.000101631	18.924	4.80428e-05	18.924	4.33724e-06	18.924	-0.000273428
18.9203	3.38491e-05	18.9203	2.75635e-05	18.9203	-7.47374e-05	18.9203	5.48805e-05	18.9203	-0.000137607	18.9203	-7.09879e-05
18.9167	2.44082e-05	18.9167	9.10204e-05	18.9167	-4.49906e-05	18.9167	3.06868e-05	18.9167	-0.000162963	18.9167	-0.000122955
18.913	1.78292e-05	18.913	0.000102408	18.913	-1.15235e-05	18.913	-1.86244e-05	18.913	-4.5491e-05	18.913	-3.18254e-05
18.9093	1.60199e-05	18.9093	4.52996e-05	18.9093	-8.03967e-05	18.9093	5.03312e-05	18.9093	0.000114336	18.9093	-3.76134e-05
18.9056	3.0132e-05	18.9056	5.31927e-05	18.9056	-2.93369e-05	18.9056	-4.35763e-05	18.9056	-4.83102e-05	18.9056	-8.26692e-05
18.9019	2.22042e-05	18.9019	3.75625e-05	18.9019	-3.63992e-05	18.9019	2.7199e-05	18.9019	-3.84847e-05	18.9019	-8.38999e-05
18.8982	2.45069e-05	18.8982	7.36587e-05	18.8982	-4.19009e-05	18.8982	-2.57929e-05	18.8982	-2.23034e-05	18.8982	9.56987e-07
18.8945	2.83556e-05	18.8945	8.35485e-05	18.8945	-7.78903e-05	18.8945	0.000115647	18.8945	-8.5894e-05	18.8945	-3.56984e-05
18.8909	3.32241e-05	18.8909	7.1662e-05	18.8909	-0.000127988	18.8909	-6.00501e-05	18.8909	1.96844e-06	18.8909	6.00684e-06
18.8872	2.6974e-05	18.8872	0.000103468	18.8872	3.18119e-05	18.8872	-5.04553e-05	18.8872	0.000193524	18.8872	-1.38949e-05
18.8835	2.14476e-05	18.8835	7.44542e-05	18.8835	-0.000106912	18.8835	8.27136e-06	18.8835	-0.000106563	18.8835	1.50605e-05
18.8798	1.33883e-05	18.8798	0.00010871	18.8798	-4.6173e-05	18.8798	-2.28703e-05	18.8798	-0.000149368	18.8798	-6.03185e-05
18.8761	1.78621e-05	18.8761	0.00011757	18.8761	-0.000100338	18.8761	2.29944e-05	18.8761	-9.77547e-05	18.8761	-7.03517e-05
18.8725	1.32239e-05	18.8725	1.88436e-05	18.8725	-1.26901e-05	18.8725	1.44335e-05	18.8725	-2.64738e-05	18.8725	-0.000182054
18.8688	9.5396e-06	18.8688	6.70759e-05	18.8688	3.95363e-05	18.8688	3.71798e-05	18.8688	-0.000117105	18.8688	-0.000164642
18.8651	2.4803e-05	18.8651	7.73557e-05	18.8651	-3.53115e-06	18.8651	1.72596e-05	18.8651	6.83449e-05	18.8651	-4.46466e-05
18.8614	9.5396e-06	18.8614	2.16515e-05	18.8614	-4.91997e-05	18.8614	-8.78143e-06	18.8614	7.74698e-05	18.8614	-0.000123901
18.8577	1.4441e-05	18.8577	5.2132e-05	18.8577	-9.39065e-05	18.8577	-5.61901e-05	18.8577	8.18404e-05	18.8577	-7.68442e-06
18.854	1.96055e-05	18.854	7.13032e-05	18.854	-1.89169e-07	18.854	1.9162e-06	18.854	8.02389e-06	18.854	-4.49922e-05
18.8503	2.17437e-05	18.8503	3.39747e-05	18.8503	-3.39873e-05	18.8503	1.48747e-05	18.8503	7.48841e-05	18.8503	-7.90843e-05
18.8467	1.3191e-05	18.8467	0.000100941	18.8467	6.63825e-05	18.8467	5.56938e-05	18.8467	0.000219631	18.8467	-0.000111641
18.843	1.86845e-05	18.843	5.64529e-05	18.843	3.4208e-05	18.843	-6.39652e-06	18.843	-6.15554e-05	18.843	2.82994e-05
18.8393	2.93425e-05	18.8393	7.74649e-05	18.8393	-3.66987e-05	18.8393	-2.70887e-05	18.8393	2.22033e-05	18.8393	-0.000102972
18.8356	1.62173e-05	18.8356	7.89e-05	18.8356	-0.000119082	18.8356	4.97385e-05	18.8356	5.32313e-05	18.8356	3.34594e-05
18.8319	2.8553e-05	18.8319	7.08041e-05	18.8319	1.32261e-05	18.8319	9.07093e-05	18.8319	0.000153155	18.8319	-1.91298e-06
18.8282	2.87504e-05	18.8282	7.54838e-05	18.8282	-1.11925e-06	18.8282	6.73978e-05	18.8282	-0.000197178	18.8282	-2.83038e-06
18.8246	1.2566e-05	18.8246	8.71675e-05	18.8246	-5.73339e-05	18.8246	-1.39235e-06	18.8246	0.000176392	18.8246	5.11047e-06
18.8209	1.78621e-05	18.8209	9.53726e-05	18.8209	-2.48757e-05	18.8209	-8.71388e-05	18.8209	8.85631e-05	18.8209	4.9643e-05
18.8172	1.77634e-06	18.8172	6.18346e-05	18.8172	-8.48107e-05	18.8172	4.13568e-07	18.8172	0.000109599	18.8172	-5.65793e-05
18.8135	1.36186e-05	18.8135	5.25844e-05	18.8135	2.80916e-05	18.8135	-7.48145e-05	18.8135	-4.24382e-05	18.8135	-2.7411e-05
18.8098	3.91452e-06	18.8098	2.02788e-06	18.8098	-6.64771e-05	18.8098	2.45384e-05	18.8098	-0.00010039	18.8098	-0.000112683
18.8061	1.7566e-05	18.8061	9.03341e-05	18.8061	-8.72699e-05	18.8061	5.50459e-05	18.8061	-3.00604e-05	18.8061	-9.78032e-05
18.8025	9.47381e-06	18.8025	5.21788e-05	18.8025	7.04654e-06	18.8025	1.3179e-05	18.8025	7.99387e-05	18.8025	7.23543e-05
18.7988	1.86187e-05	18.7988	7.54994e-05	18.7988	4.89159e-05	18.7988	-4.30249e-05	18.7988	-2.15194e-05	18.7988	-4.40803e-05
18.7951	3.68426e-06	18.7951	9.25335e-05	18.7951	-0.000101394	18.7951	-9.98629e-05	18.7951	-0.000187619	18.7951	-0.000118634
18.7914	1.54936e-05	18.7914	4.47225e-05	18.7914	-1.77188e-05	18.7914	-3.59942e-05	18.7914	0.000200414	18.7914	-5.70181e-05
18.7877	1.11186e-05	18.7877	7.41579e-05	18.7877	-0.000104863	18.7877	-2.12436e-05	18.7877	1.8083e-05	18.7877	-0.0001704
18.784	2.36845e-05	18.784	0.000104919	18.784	5.88946e-05	18.784	4.51341e-05	18.784	0.000202666	18.784	-0.000136737
18.7803	2.25003e-05	18.7803	9.1738e-05	18.7803	-6.4475e-06	18.7803	-1.62532e-05	18.7803	0.000155674	18.7803	-0.000157633
18.7767	3.02635e-06	18.7767	8.41568e-05	18.7767	3.11656e-05	18.7767	-3.00526e-05	18.7767	0.00018163	18.7767	3.86758e-06
18.773	1.91121e-05	18.773	5.99471e-05	18.773	1.46291e-05	18.773	5.99536e-05	18.773	3.93021e-05	18.773	-9.79717e-05
18.7693	7.59878e-06	18.7693	9.85236e-05	18.7693	1.21068e-05	18.7693	6.30967e-05	18.7693	6.06546e-05	18.7693	-8.32434e-05
18.7656	-6.48035e-06	18.7656	8.54204e-05	18.7656	-1.88538e-05	18.7656	-0.000121162	18.7656	-0.000193157	18.7656	-0.000129925
18.7619	3.48689e-06	18.7619	-1.6847e-06	18.7619	1.99731e-05	18.7619	3.84343e-05	18.7619	-1.54639e-05	18.7619	-6.77046e-05
18.7582	5.59218e-06	18.7582	0.000106869	18.7582	3.19222e-05	18.7582	1.3441e-05	18.7582	1.16105e-05	18.7582	-0.000111081
18.7546	1.02633e-05	18.7546	8.00231e-05	18.7546	-1.10348e-06	18.7546	-2.48141e-06	18.7546	-1.49802e-05	18.7546	-8.69481e-05
18.7509	5.23033e-06	18.7509	1.62542e-05	18.7509	-1.11137e-05	18.7509	6.8928e-08	18.7509	-0.000156024	18.7509	-0.000109231
18.7472	2.02305e-05	18.7472	9.22372e-05	18.7472	8.18313e-05	18.7472	-2.82191e-05	18.7472	-0.000103877	18.7472	-0.00011639
18.7435	1.65134e-05	18.7435	3.51914e-05	18.7435	1.03412e-05	18.7435	-6.71083e-05	18.7435	0.000194408	18.7435	-0.000175651
18.7398	2.14476e-05	18.7398	8.8587e-05	18.7398	-4.61099e-05	18.7398	-2.51174e-05	18.7398	-6.98462e-05	18.7398	-0.000180295
18.7361	6.8093e-06	18.7361	5.33955e-05	18.7361	9.56721e-05	18.7361	8.92756e-05	18.7361	-6.40577e-05	18.7361	-3.67269e-05
18.7325	1.8191e-05	18.7325	9.54662e-05	18.7325	2.61841e-05	18.7325	6.03534e-05	18.7325	0.000120392	18.7325	-0.000126739
18.7288	1.82897e-05	18.7288	2.89206e-05	18.7288	-7.40911e-06	18.7288	6.43099e-05	18.7288	0.00020727	18.7288	-0.000115784
18.7251	1.61844e-05	18.7251	0.000120596	18.7251	4.36665e-05	18.7251	2.62754e-05	18.7251	0.000232493	18.7251	-4.25281e-05
18.7214	1.83226e-05	18.7214	8.8041e-05	18.7214	-3.32307e-05	18.7214	-6.64466e-06	18.7214	4.4073e-05	18.7214	1.2773e-05
18.7177	6.48035e-06	18.7177	3.93564e-05	18.7177	-3.94575e-05	18.7177	-6.15941e-05	18.7177	-3.5215e-05	18.7177	-0.000145315
18.714	4.7698e-06	18.714	7.19116e-05	18.714	-3.07399e-06	18.714	4.80428e-05	18.714	-0.000145581	18.714	-5.654e-05
18.7103	4.93427e-06	18.7103	5.29588e-05	18.7103	-3.40504e-06	18.7103	9.80157e-06	18.7103	-4.63584e-05	18.7103	-2.8519e-05
18.7067	-3.35531e-06	18.7067	5.68897e-05	18.7067	-0.000131819	18.7067	6.52059e-05	18.7067	0.000141878	18.7067	-8.43866e-05
18.703	1.0987e-05	18.703	9.67921e-05	18.703	-5.09652e-05	18.703	-0.000103199	18.703	-4.98949e-05	18.703	-6.40656e-05
18.6993	9.86855e-08	18.6993	9.52322e-05	18.6993	0.000121147	18.6993	1.61016e-05	18.6993	5.78021e-05	18.6993	-8.23081e-05
18.6956	1.01975e-06	18.6956	3.17753e-05	18.6956	2.72403e-05	18.6956	-8.83933e-05	18.6956	-0.000160278	18.6956	6.22594e-06
18.6919	-3.25662e-06	18.6919	0.000100629	18.6919	6.06759e-05	18.6919	-6.32208e-05	18.6919	3.15451e-05	18.6919	-4.34567e-05
18.6883	1.02304e-05	18.6883	7.16932e-05	18.6883	-3.83855e-05	18.6883	-3.43399e-05	18.6883	0.000398559	18.6883	-7.08588e-05
18.6846	6.94088e-06	18.6846	9.98963e-05	18.6846	-1.67414e-05	18.6846	0.000100855	18.6846	-6.57759e-05	18.6846	-0.000189206
18.6809	1.75002e-05	18.6809	0.000111876	18.6809	-7.7575e-05	18.6809	0.000103943	18.6809	-0.000148951	18.6809	-0.000165412
18.6772	1.32896e-05	18.6772	6.90258e-05	18.6772	-9.81313e-05	18.6772	-4.95317e-05	18.6772	-5.94535e-05	18.6772	-0.000116255
18.6735	-2.96056e-07	18.6735	6.13666e-05	18.6735	-9.55933e-05	18.6735	-2.04578e-05	18.6735	-0.000216845	18.6735	-0.000135157
18.6698	3.58557e-06	18.6698	9.68857e-05	18.6698	-8.98079e-05	18.6698	-2.53242e-05	18.6698	-6.60929e-05	18.6698	6.67103e-06
18.6661	1.25002e-06	18.6661	0.000120284	18.6661	2.17071e-05	18.6661	9.89807e-06	18.6661	-1.24612e-05	18.6661	-7.46688e-05
18.6625	6.44745e-06	18.6625	0.000112001	18.6625	-4.19955e-05	18.6625	-2.15331e-05	18.6625	-0.000175024	18.6625	-0.000116643
18.6588	4.47374e-06	18.6588	7.98671e-05	18.6588	-4.01984e-06	18.6588	7.71305e-05	18.6588	2.56564e-05	18.6588	1.37796e-05
18.6551	-5.19744e-06	18.6551	6.16786e-05	18.6551	-1.77503e-05	18.6551	3.56771e-05	18.6551	4.20379e-06	18.6551	-0.000111551
18.6514	3.09215e-06	18.6514	-2.32114e-05	18.6514	-0.000134956	18.6514	-7.47318e-05	18.6514	-0.000117539	18.6514	-0.000190785
18.6477	1.52305e-05	18.6477	4.90122e-05	18.6477	-4.94046e-05	18.6477	1.85968e-05	18.6477	-8.39089e-06	18.6477	-6.47765e-05
18.644	-9.21065e-07	18.644	5.72329e-05	18.644	-7.48636e-05	18.644	-7.7806e-05	18.644	-0.000147583	18.644	-6.38947e-05
18.6404	1.82568e-05	18.6404	9.63241e-05	18.6404	-7.58409e-05	18.6404	-7.93775e-05	18.6404	-3.81844e-05	18.6404	-8.24101e-05
18.6367	-7.20404e-06	18.6367	5.33799e-05	18.6367	-4.29728e-05	18.6367	-3.34577e-05	18.6367	0.000266223	18.6367	-5.67448e-05
18.633	-3.88163e-06	18.633	9.49982e-05	18.633	3.62889e-05	18.633	-3.24927e-05	18.633	0.000237114	18.633	-2.87678e-05
18.6293	8.94748e-06	18.6293	8.18014e-05	18.6293	3.19853e-05	18.6293	-3.47811e-05	18.6293	-7.06136e-05	18.6293	-0.000127811
18.6256	6.01981e-06	18.6256	0.000121844	18.6256	-0.000162575	18.6256	-8.21071e-05	18.6256	-0.000112051	18.6256	-4.78277e-05
18.6219	-9.01327e-06	18.6219	6.18814e-05	18.6219	-2.45919e-05	18.6219	4.68297e-05	18.6219	6.05712e-05	18.6219	-8.80417e-07
18.6182	6.25008e-07	18.6182	7.58426e-05	18.6182	-7.13797e-05	18.6182	7.28983e-05	18.6182	-0.000154339	18.6182	-3.24645e-05
18.6146	2.0395e-06	18.6146	0.000130018	18.6146	-2.31889e-05	18.6146	4.38244e-05	18.6146	-2.80252e-06	18.6146	-0.000112117
18.6109	4.21058e-06	18.6109	0.000113358	18.6109	6.22681e-05	18.6109	7.71443e-05	18.6109	-4.2605e-05	18.6109	-0.000106514
18.6072	-1.21712e-06	18.6072	3.99804e-05	18.6072	-6.87944e-05	18.6072	-2.92806e-05	18.6072	4.53742e-05	18.6072	-6.34921e-05
18.6035	-4.93427e-06	18.6035	4.50968e-05	18.6035	-1.84597e-05	18.6035	-4.4624e-05	18.6035	5.83359e-05	18.6035	-0.000127951
18.5998	-1.65134e-05	18.5998	6.64519e-05	18.5998	1.24536e-05	18.5998	1.7232e-05	18.5998	2.4839e-05	18.5998	-0.000131109
18.5962	8.22379e-07	18.5962	8.84778e-05	18.5962	6.22681e-06	18.5962	7.99841e-05	18.5962	2.60401e-05	18.5962	-0.000105249
18.5925	6.57903e-07	18.5925	7.2364e-05	18.5925	7.96716e-05	18.5925	6.88729e-05	18.5925	-1.2578e-05	18.5925	3.2102e-05
18.5888	1.81252e-05	18.5888	9.74004e-05	18.5888	-3.12129e-06	18.5888	-2.89636e-05	18.5888	0.000105662	18.5888	-5.11996e-05
18.5851	-4.80269e-06	18.5851	5.64217e-05	18.5851	-1.08772e-06	18.5851	-1.21727e-05	18.5851	-0.000396173	18.5851	2.23194e-05
18.5814	-1.65134e-05	18.5814	0.000125884	18.5814	-2.30471e-05	18.5814	3.87238e-05	18.5814	-3.01438e-05	18.5814	7.12267e-05
18.5777	-4.86848e-06	18.5777	0.000117227	18.5777	2.20539e-05	18.5777	-4.85805e-05	18.5777	-8.25076e-05	18.5777	-7.89638e-05
18.574	-1.31581e-06	18.574	8.29401e-05	18.574	3.18434e-06	18.574	-9.22257e-06	18.574	-6.96127e-05	18.574	-0.000146513
18.5704	1.67765e-06	18.5704	3.71101e-05	18.5704	4.52429e-06	18.5704	0.000132314	18.5704	5.98372e-05	18.5704	-0.000159545
18.5667	1.97371e-07	18.5667	7.09445e-05	18.5667	-4.17117e-05	18.5667	-7.99427e-05	18.5667	-7.57849e-05	18.5667	-0.000164739
18.563	-1.69739e-05	18.563	7.21612e-05	18.563	2.96995e-05	18.563	-9.52723e-05	18.563	0.000139042	18.563	-9.60709e-05
18.5593	1.08554e-06	18.5593	0.000117601	18.5593	-2.16441e-05	18.5593	-2.20708e-05	18.5593	-0.000207921	18.5593	-0.000226208
18.5556	-1.70068e-05	18.5556	0.000137521	18.5556	-3.29784e-05	18.5556	-2.64684e-06	18.5556	0.000112985	18.5556	-0.000198277
18.5519	-7.53299e-06	18.5519	0.000113405	18.5519	-0.000119129	18.5519	3.21618e-05	18.5519	-1.01091e-05	18.5519	-7.35015e-05
18.5483	-1.99016e-05	18.5483	5.07437e-05	18.5483	-2.83438e-05	18.5483	-3.66697e-06	18.5483	0.000229173	18.5483	-0.000109659
18.5446	-9.86855e-08	18.5446	9.04121e-05	18.5446	-1.84282e-05	18.5446	-4.76155e-05	18.5446	-5.67177e-06	18.5446	-2.57696e-06
18.5409	-5.78955e-06	18.5409	6.64519e-05	18.5409	-3.21902e-05	18.5409	-6.97827e-05	18.5409	-0.000151003	18.5409	-5.53433e-05
18.5372	-1.65792e-05	18.5372	6.08207e-05	18.5372	4.09078e-05	18.5372	1.22416e-05	18.5372	0.000158776	18.5372	-0.000152576
18.5335	-1.70068e-05	18.5335	5.2678e-05	18.5335	-3.49489e-05	18.5335	0.000153944	18.5335	0.000117873	18.5335	-6.12443e-05
18.5298	-1.44081e-05	18.5298	8.08031e-05	18.5298	-0.000110443	18.5298	6.7963e-05	18.5298	1.94842e-05	18.5298	-9.05762e-06
18.5262	-6.41456e-06	18.5262	4.27882e-05	18.5262	-4.94046e-05	18.5262	-4.13568e-06	18.5262	0.000159027	18.5262	-0.000112306
18.5225	-1.41449e-05	18.5225	8.25657e-05	18.5225	1.31157e-05	18.5225	1.02703e-05	18.5225	-7.10306e-05	18.5225	-6.89097e-05
18.5188	-1.977e-05	18.5188	1.70342e-05	18.5188	3.57844e-05	18.5188	4.65953e-06	18.5188	-0.000170704	18.5188	1.81092e-05
18.5151	-6.28298e-06	18.5151	5.01665e-05	18.5151	-6.80692e-05	18.5151	6.92589e-05	18.5151	-0.000180196	18.5151	-0.000135927
18.5114	-2.15792e-05	18.5114	0.000103328	18.5114	-1.30211e-05	18.5114	3.5815e-05	18.5114	2.53562e-06	18.5114	-0.000136629
18.5077	-1.05593e-05	18.5077	8.33613e-05	18.5077	-1.88538e-05	18.5077	1.16351e-05	18.5077	-0.000108748	18.5077	-0.000132268
18.504	-1.09212e-05	18.504	6.66235e-05	18.504	-9.16523e-05	18.504	4.09157e-05	18.504	-0.000302039	18.504	-0.000109155
18.5004	-1.2566e-05	18.5004	3.0075e-05	18.5004	-7.73858e-05	18.5004	-0.000110767	18.5004	4.78431e-05	18.5004	-6.35491e-08
18.4967	-6.18429e-06	18.4967	3.66422e-05	18.4967	4.5101e-05	18.4967	1.14834e-05	18.4967	0.000216145	18.4967	-0.000232945
18.493	-1.07567e-05	18.493	7.45322e-05	18.493	-3.79914e-06	18.493	0.000101655	18.493	6.17223e-07	18.493	-0.000151831
18.4893	-6.48035e-06	18.4893	6.03995e-05	18.4893	1.89326e-05	18.4893	-1.04908e-05	18.4893	-0.000110316	18.4893	-0.000211942
18.4856	-1.25331e-05	18.4856	0.000110114	18.4856	1.71986e-05	18.4856	0.000125449	18.4856	6.92957e-05	18.4856	-0.000111641
18.4819	-1.59213e-05	18.4819	4.71403e-05	18.4819	-1.81129e-05	18.4819	1.6074e-05	18.4819	0.000153605	18.4819	-0.000109806
18.4783	-4.60532e-06	18.4783	1.87657e-05	18.4783	-3.23952e-05	18.4783	1.94239e-05	18.4783	-0.000118573	18.4783	4.34156e-05
18.4746	-1.01317e-05	18.4746	9.765e-05	18.4746	-2.2117e-05	18.4746	9.06541e-05	18.4746	-0.000283605	18.4746	-2.72846e-05
18.4709	-1.25988e-05	18.4709	1.13405e-05	18.4709	7.86627e-06	18.4709	-3.22583e-05	18.4709	-0.000213392	18.4709	-0.000102186
18.4672	-6.38166e-06	18.4672	7.40019e-05	18.4672	7.22467e-05	18.4672	4.37969e-05	18.4672	-0.000115604	18.4672	-7.35928e-06
18.4635	-6.57903e-07	18.4635	6.90882e-05	18.4635	4.88056e-05	18.4635	-1.66392e-05	18.4635	-5.03787e-06	18.4635	-0.000128086
18.4598	-1.51318e-05	18.4598	8.5358e-05	18.4598	7.71966e-05	18.4598	-7.07202e-06	18.4598	3.49982e-05	18.4598	-0.000123235
18.4562	-1.76318e-05	18.4562	7.27071e-05	18.4562	-3.47125e-05	18.4562	2.93496e-05	18.4562	9.40514e-05	18.4562	-8.43249e-05
18.4525	-1.49673e-05	18.4525	0.000122936	18.4525	2.92423e-05	18.4525	-0.000108079	18.4525	-6.61929e-05	18.4525	1.11759e-05
18.4488	-1.26646e-05	18.4488	8.67775e-05	18.4488	-6.02818e-05	18.4488	9.35078e-05	18.4488	-3.26961e-05	18.4488	-1.2009e-05
18.4451	-1.25988e-05	18.4451	6.53132e-05	18.4451	-8.00657e-05	18.4451	1.40751e-05	18.4451	1.56141e-05	18.4451	-5.74632e-05
18.4414	-1.02304e-05	18.4414	0.000115527	18.4414	-4.88686e-07	18.4414	7.8702e-05	18.4414	-0.000232926	18.4414	-0.000137658
18.4377	-4.14479e-06	18.4377	0.000108757	18.4377	1.29423e-05	18.4377	5.91678e-05	18.4377	0.000186651	18.4377	-6.39518e-05
18.434	-1.12501e-05	18.434	4.31314e-05	18.434	-3.48071e-05	18.434	0.000102717	18.434	4.89608e-05	18.434	-0.000197793
18.4304	-1.83226e-05	18.4304	7.96331e-05	18.4304	3.8086e-05	18.4304	-2.23327e-06	18.4304	-0.000110516	18.4304	-9.75428e-05
18.4267	-2.96056e-07	18.4267	8.56232e-05	18.4267	2.04302e-05	18.4267	-6.46959e-05	18.4267	-3.39806e-05	18.4267	-0.000160478
18.423	-1.9441e-05	18.423	4.00583e-05	18.423	4.93258e-05	18.423	-6.56333e-05	18.423	0.000201031	18.423	-0.000128554
18.4193	-3.27965e-05	18.4193	3.08081e-05	18.4193	-1.93425e-05	18.4193	-4.20461e-06	18.4193	0.000108348	18.4193	-0.000143425
18.4156	-2.2599e-05	18.4156	0.000105231	18.4156	1.66153e-05	18.4156	-3.97439e-05	18.4156	-5.16131e-05	18.4156	-0.000105925
18.412	-1.26646e-05	18.412	4.43325e-05	18.412	-6.68712e-05	18.412	-4.32868e-05	18.412	-0.000206336	18.412	-8.41935e-05
18.4083	-2.56911e-05	18.4083	9.50606e-05	18.4083	3.99777e-05	18.4083	-3.22032e-05	18.4083	-7.88043e-05	18.4083	-0.00012969
18.4046	-1.48686e-05	18.4046	0.00013097	18.4046	-0.000103554	18.4046	4.06813e-05	18.4046	-7.82371e-06	18.4046	-0.000202179
18.4009	-1.51318e-05	18.4009	5.42691e-05	18.4009	-4.82696e-05	18.4009	-7.11475e-05	18.4009	8.69783e-05	18.4009	-0.000278412
18.3972	-2.46714e-06	18.3972	0.000139861	18.3972	-6.45539e-05	18.3972	8.58843e-06	18.3972	0.000261869	18.3972	-0.000101881
18.3935	-1.28291e-06	18.3935	7.44542e-05	18.3935	-0.00015433	18.3935	6.93554e-05	18.3935	-5.69346e-05	18.3935	-7.70531e-05
18.3898	-3.24017e-05	18.3898	-4.52372e-07	18.3898	-5.04765e-05	18.3898	5.60109e-05	18.3898	-0.000177527	18.3898	-0.000175105
18.3862	-3.75005e-05	18.3862	0.000103375	18.3862	-2.12342e-05	18.3862	2.81502e-05	18.3862	-0.000153638	18.3862	-6.15247e-05
18.3825	-1.45068e-05	18.3825	5.55326e-05	18.3825	-0.000174445	18.3825	2.51174e-05	18.3825	0.000296083	18.3825	-0.000178114
18.3788	-2.61845e-05	18.3788	8.14894e-05	18.3788	7.37916e-05	18.3788	3.40229e-05	18.3788	-0.00021114	18.3788	-0.000111149
18.3751	-2.2599e-05	18.3751	0.000105372	18.3751	-0.000111263	18.3751	-7.8578e-06	18.3751	-0.000365863	18.3751	-0.000204045
18.3714	-3.18096e-05	18.3714	7.95707e-05	18.3714	-9.67441e-05	18.3714	8.86001e-05	18.3714	1.42128e-05	18.3714	-0.000162948
18.3677	-7.00667e-06	18.3677	3.63302e-05	18.3677	-1.49916e-05	18.3677	-9.06817e-05	18.3677	-1.24112e-05	18.3677	-6.63577e-05
18.3641	-2.02634e-05	18.3641	9.71976e-05	18.3641	-8.41644e-05	18.3641	5.24818e-05	18.3641	0.000143496	18.3641	-5.60937e-05
18.3604	-3.24017e-05	18.3604	2.63624e-06	18.3604	2.15652e-05	18.3604	-1.61981e-05	18.3604	-0.000144247	18.3604	-0.00017386
18.3567	-1.93424e-05	18.3567	4.68595e-05	18.3567	4.90262e-06	18.3567	5.89197e-05	18.3567	-7.64855e-05	18.3567	-0.000154965
18.353	-3.54281e-05	18.353	6.58748e-05	18.353	-2.32205e-05	18.353	2.47727e-05	18.353	-0.000139309	18.353	-0.00022935
18.3493	-1.26646e-05	18.3493	5.15236e-05	18.3493	3.27104e-05	18.3493	-7.03342e-05	18.3493	-5.45491e-06	18.3493	-0.000128182
18.3456	-2.10529e-05	18.3456	6.55004e-05	18.3456	-0.000113643	18.3456	4.89803e-05	18.3456	-0.000132569	18.3456	-7.80067e-05
18.342	-2.05595e-05	18.342	0.000106183	18.342	2.13918e-05	18.342	1.9741e-05	18.342	0.00023361	18.342	-0.000179595
18.3383	-9.86855e-06	18.3383	0.000109412	18.3383	-8.71438e-05	18.3383	3.77036e-05	18.3383	-1.20108e-05	18.3383	-0.000107225
18.3346	-1.89476e-05	18.3346	1.77205e-05	18.3346	5.95566e-05	18.3346	1.47368e-05	18.3346	-8.28746e-05	18.3346	-0.00014471
18.3309	-3.52636e-05	18.3309	8.8197e-05	18.3309	-2.8596e-05	18.3309	3.10865e-05	18.3309	2.50893e-05	18.3309	-0.000157728
18.3272	-2.11845e-05	18.3272	5.30835e-05	18.3272	-0.00020457	18.3272	-5.26748e-05	18.3272	-7.81537e-05	18.3272	-0.000146637
18.3235	-2.6974e-05	18.3235	3.65018e-05	18.3235	-6.87313e-05	18.3235	6.76184e-05	18.3235	9.08818e-05	18.3235	-9.0917e-05
18.3198	-2.17108e-05	18.3198	0.000116774	18.3198	-3.7014e-05	18.3198	7.30637e-05	18.3198	3.60158e-05	18.3198	-0.000182891
18.3162	-2.88491e-05	18.3162	7.53746e-05	18.3162	-0.000144982	18.3162	5.52389e-05	18.3162	8.6578e-05	18.3162	-8.44787e-05
18.3125	-1.61186e-05	18.3125	5.10401e-05	18.3125	-7.36812e-05	18.3125	0.000114931	18.3125	5.37484e-05	18.3125	-0.00015787
18.3088	-2.50003e-05	18.3088	4.28662e-05	18.3088	7.03077e-06	18.3088	1.9741e-05	18.3088	-0.000120242	18.3088	-0.000175677
18.3051	-1.51976e-05	18.3051	2.73763e-05	18.3051	-5.30146e-05	18.3051	-5.5942e-05	18.3051	4.16375e-05	18.3051	-0.000136898
18.3014	-2.12503e-05	18.3014	6.58124e-05	18.3014	-1.042e-05	18.3014	-4.29559e-05	18.3014	0.000260301	18.3014	-4.82794e-05
18.2977	-2.30595e-05	18.2977	0.0001595	18.2977	3.73451e-05	18.2977	3.13485e-05	18.2977	5.10793e-05	18.2977	-8.57365e-05
18.2941	-2.42108e-05	18.2941	2.91702e-05	18.2941	-1.78134e-06	18.2941	-3.09487e-05	18.2941	0.000178477	18.2941	-0.000100954
18.2904	-2.59872e-05	18.2904	8.03819e-05	18.2904	-6.44593e-05	18.2904	1.95204e-05	18.2904	-0.000241701	18.2904	-0.000129777
18.2867	-3.55597e-05	18.2867	8.79942e-05	18.2867	-6.07547e-05	18.2867	-1.16902e-05	18.2867	-0.000252411	18.2867	-5.90022e-05
18.283	-2.75661e-05	18.283	0.000108507	18.283	1.0357e-05	18.283	9.33561e-05	18.283	-0.000102209	18.283	-0.000168366
18.2793	-3.1678e-05	18.2793	4.46289e-05	18.2793	4.3698e-05	18.2793	1.88863e-05	18.2793	1.85834e-05	18.2793	-0.000143767
18.2756	-2.45727e-05	18.2756	4.27882e-05	18.2756	2.23062e-05	18.2756	1.84314e-05	18.2756	7.33327e-05	18.2756	-0.000168829
18.272	-2.36845e-05	18.272	2.36482e-05	18.272	-8.70176e-06	18.272	-7.91156e-05	18.272	-0.000209022	18.272	-0.000116156
18.2683	-2.97043e-05	18.2683	7.75117e-05	18.2683	2.78866e-05	18.2683	5.18477e-05	18.2683	-0.000146699	18.2683	-5.00786e-05
18.2646	-2.86846e-05	18.2646	0.000103702	18.2646	3.09606e-05	18.2646	4.06675e-05	18.2646	-1.82664e-05	18.2646	-0.000141839
18.2609	-2.69082e-05	18.2609	4.46601e-05	18.2609	-1.11925e-05	18.2609	-4.87183e-05	18.2609	-0.000116522	18.2609	-0.000110683
18.2572	-3.39807e-05	18.2572	4.29754e-05	18.2572	-0.000110128	18.2572	3.3692e-05	18.2572	3.61993e-06	18.2572	-0.000170722
18.2535	-2.29279e-05	18.2535	7.98203e-05	18.2535	-0.000186978	18.2535	-2.60824e-05	18.2535	-5.77186e-06	18.2535	-8.57606e-05
18.2498	-2.79938e-05	18.2498	8.17546e-05	18.2498	-6.27252e-05	18.2498	6.30278e-05	18.2498	-0.000274464	18.2498	-0.00018127
18.2462	-3.27965e-05	18.2462	4.74211e-05	18.2462	0.000110002	18.2462	8.19968e-05	18.2462	2.77583e-05	18.2462	-0.000106847
18.2425	-2.76319e-05	18.2425	9.10828e-05	18.2425	2.31732e-05	18.2425	2.49106e-05	18.2425	-0.000118273	18.2425	-9.26769e-05
18.2388	-2.36516e-05	18.2388	3.62366e-05	18.2388	-0.000110159	18.2388	-1.73147e-05	18.2388	3.89017e-05	18.2388	-0.000167656
18.2351	-2.88162e-05	18.2351	8.77602e-05	18.2351	-9.30711e-05	18.2351	1.90241e-06	18.2351	0.000223651	18.2351	-9.05658e-05
18.2314	-2.40135e-05	18.2314	1.42731e-05	18.2314	2.48126e-05	18.2314	4.60301e-05	18.2314	-0.0001298	18.2314	-0.000133402
18.2278	-2.88162e-05	18.2278	9.726e-05	18.2278	4.91997e-05	18.2278	-2.91841e-05	18.2278	-8.93805e-05	18.2278	-8.24813e-05
18.2241	-3.30267e-05	18.2241	9.05993e-05	18.2241	-6.45066e-05	18.2241	8.4878e-05	18.2241	-0.000123495	18.2241	-5.29713e-05
18.2204	-3.49018e-05	18.2204	4.30378e-05	18.2204	-7.9041e-05	18.2204	-5.23991e-05	18.2204	3.96691e-05	18.2204	-6.24953e-05
18.2167	-1.8191e-05	18.2167	8.27841e-05	18.2167	1.41877e-05	18.2167	5.13927e-05	18.2167	-0.000263504	18.2167	-0.000112595
18.213	-2.53951e-05	18.213	7.59985e-05	18.213	5.32668e-05	18.213	1.84038e-05	18.213	-7.5885e-05	18.213	7.66673e-06
18.2093	-3.7961e-05	18.2093	0.000110207	18.2093	2.54117e-05	18.2093	-6.13597e-05	18.2093	-0.000171538	18.2093	-0.000210655
18.2056	-3.81913e-05	18.2056	6.75751e-05	18.2056	-4.11442e-06	18.2056	-7.73373e-05	18.2056	0.000206669	18.2056	-0.000183807
18.202	-2.58885e-05	18.202	0.000112251	18.202	-2.08243e-05	18.202	-4.8098e-05	18.202	-0.000116138	18.202	-0.000108164
18.1983	-2.58885e-05	18.1983	8.80878e-05	18.1983	5.64354e-05	18.1983	-1.75215e-05	18.1983	-6.33237e-05	18.1983	-0.000245489
18.1946	-4.16453e-05	18.1946	4.25698e-05	18.1946	-6.19685e-05	18.1946	1.52469e-05	18.1946	3.24792e-05	18.1946	-6.52268e-05
18.1909	-3.43097e-05	18.1909	9.8664e-05	18.1909	1.81287e-06	18.1909	4.85667e-05	18.1909	6.16889e-05	18.1909	-0.000227631
18.1872	-2.9507e-05	18.1872	2.68928e-05	18.1872	-9.50573e-05	18.1872	-7.75165e-05	18.1872	-0.000145047	18.1872	-0.00020869
18.1835	-3.65136e-05	18.1835	0.00011782	18.1835	-7.16477e-05	18.1835	-1.94239e-05	18.1835	-0.000175925	18.1835	-0.000169231
18.1799	-2.5724e-05	18.1799	7.08041e-05	18.1799	4.46123e-05	18.1799	1.2476e-05	18.1799	4.50572e-05	18.1799	-0.00012847
18.1762	-4.38493e-05	18.1762	8.94449e-05	18.1762	2.17544e-06	18.1762	-4.47067e-05	18.1762	-0.000282805	18.1762	-0.000186296
18.1725	-3.40136e-05	18.1725	3.68605e-05	18.1725	2.46708e-05	18.1725	-8.809e-06	18.1725	6.89955e-05	18.1725	-6.46125e-05
18.1688	-2.91122e-05	18.1688	2.16359e-05	18.1688	-3.57687e-05	18.1688	-2.29255e-05	18.1688	0.000270427	18.1688	-0.000104266
18.1651	-3.7336e-05	18.1651	5.06969e-05	18.1651	-9.69963e-05	18.1651	-3.50154e-06	18.1651	-0.0001664	18.1651	-0.000164044
18.1614	-2.36845e-05	18.1614	6.89322e-05	18.1614	-2.00519e-05	18.1614	1.65014e-05	18.1614	0.000149668	18.1614	-0.00019398
18.1578	-2.91451e-05	18.1578	2.2837e-05	18.1578	-7.97977e-05	18.1578	2.06784e-06	18.1578	-0.0002774	18.1578	-3.0351e-05
18.1541	-3.73031e-05	18.1541	6.49232e-05	18.1541	4.6236e-05	18.1541	-6.25453e-05	18.1541	-2.23535e-05	18.1541	-4.05544e-05
18.1504	-3.6382e-05	18.1504	5.90112e-05	18.1504	4.55582e-05	18.1504	-1.47506e-06	18.1504	-0.000186568	18.1504	-0.000231793
18.1467	-2.94083e-05	18.1467	9.54974e-05	18.1467	-4.74971e-05	18.1467	-7.61379e-05	18.1467	1.75491e-05	18.1467	-0.000200301
18.143	-4.36848e-05	18.143	2.31646e-05	18.143	6.53105e-05	18.143	-4.10811e-05	18.143	7.86875e-05	18.143	-0.000257702
18.1393	-2.33227e-05	18.1393	8.62783e-05	18.1393	-8.27456e-05	18.1393	2.55723e-05	18.1393	-2.84256e-05	18.1393	-0.000173597
18.1356	-5.29283e-05	18.1356	0.000102751	18.1356	1.28635e-05	18.1356	3.871e-05	18.1356	-9.90892e-06	18.1356	-0.000142401
18.132	-3.02635e-05	18.132	0.000109303	18.132	-7.35709e-05	18.132	2.64684e-06	18.132	-0.000160578	18.132	-0.000110525
18.1283	-4.82901e-05	18.1283	4.58768e-05	18.1283	1.80971e-05	18.1283	5.63418e-05	18.1283	-5.65342e-05	18.1283	-0.000102049
18.1246	-3.54939e-05	18.1246	0.000112812	18.1246	-9.03596e-05	18.1246	0.000102206	18.1246	-0.000102576	18.1246	-0.000179877
18.1209	-3.27307e-05	18.1209	0.000119411	18.1209	-8.66078e-05	18.1209	-3.72763e-05	18.1209	-0.000130017	18.1209	-0.000140904
18.1172	-3.38162e-05	18.1172	2.93886e-05	18.1172	-2.02884e-05	18.1172	5.90575e-05	18.1172	-1.43629e-05	18.1172	-0.000171633
18.1135	-4.61519e-05	18.1135	7.17868e-05	18.1135	3.31045e-05	18.1135	0.000103364	18.1135	-0.000268892	18.1135	-8.54201e-05
18.1099	-3.61847e-05	18.1099	6.80586e-05	18.1099	-0.000195963	18.1099	-4.20323e-05	18.1099	7.44504e-05	18.1099	-0.000294611
18.1062	-3.16123e-05	18.1062	9.60589e-05	18.1062	-1.76242e-05	18.1062	0.000111236	18.1062	0.00023673	18.1062	-0.000170606
18.1025	-3.81255e-05	18.1025	0.000101612	18.1025	-1.14762e-05	18.1025	7.12578e-05	18.1025	1.96844e-06	18.1025	-0.000103008
18.0988	-3.20728e-05	18.0988	3.18377e-05	18.0988	4.9641e-05	18.0988	6.36895e-05	18.0988	-0.000130634	18.0988	-0.000271811
18.0951	-2.97372e-05	18.0951	6.74815e-05	18.0951	-5.47801e-05	18.0951	1.37305e-05	18.0951	-0.000198412	18.0951	-5.55179e-05
18.0914	-4.60532e-05	18.0914	0.000178016	18.0914	2.65467e-05	18.0914	-5.72378e-05	18.0914	-7.52344e-05	18.0914	-0.00019467
18.0878	-3.47373e-05	18.0878	0.000123607	18.0878	-2.07613e-05	18.0878	3.91373e-05	18.0878	0.000119858	18.0878	-0.000156331
18.0841	-4.84875e-05	18.0841	2.83435e-05	18.0841	-4.41394e-06	18.0841	-5.24404e-05	18.0841	-0.000262887	18.0841	-0.000247417
18.0804	-2.50332e-05	18.0804	9.13792e-05	18.0804	6.10385e-05	18.0804	-0.000129419	18.0804	1.73823e-05	18.0804	-5.40131e-05
18.0767	-5.15467e-05	18.0767	8.38917e-05	18.0767	3.85904e-05	18.0767	0.000118294	18.0767	9.29504e-05	18.0767	-5.74202e-05
18.073	-3.77636e-05	18.073	6.05399e-05	18.073	-8.27771e-05	18.073	-5.51424e-06	18.073	-1.90338e-05	18.073	-0.000168144
18.0693	-3.60531e-05	18.0693	9.8352e-05	18.0693	-4.30044e-05	18.0693	5.75825e-05	18.0693	-8.33584e-05	18.0693	-0.000178755
18.0657	-2.79938e-05	18.0657	4.17742e-05	18.0657	-3.86535e-05	18.0657	2.45108e-05	18.0657	-0.000148651	18.0657	-0.000160491
18.062	-4.61848e-05	18.062	5.86056e-05	18.062	-1.19019e-05	18.062	7.21539e-05	18.062	-0.000132019	18.062	-0.000228769
18.0583	-4.66453e-05	18.0583	4.14623e-05	18.0583	7.39019e-05	18.0583	-4.13017e-05	18.0583	9.01812e-05	18.0583	-0.000225125
18.0546	-4.00992e-05	18.0546	4.8435e-05	18.0546	-2.41033e-05	18.0546	3.75244e-05	18.0546	0.000170754	18.0546	-0.000228653
18.0509	-4.1415e-05	18.0509	9.69013e-05	18.0509	-3.99304e-05	18.0509	5.23853e-05	18.0509	7.11474e-05	18.0509	-0.000154646
18.0472	-4.56914e-05	18.0472	6.64675e-05	18.0472	-3.46967e-05	18.0472	1.59775e-05	18.0472	-0.000105261	18.0472	-0.000191962
18.0435	-5.92113e-05	18.0435	-6.20842e-06	18.0435	9.43952e-05	18.0435	6.47923e-06	18.0435	-0.000107697	18.0435	-0.00022469
18.0399	-5.17441e-05	18.0399	6.24274e-05	18.0399	2.01465e-05	18.0399	8.80762e-05	18.0399	4.55744e-05	18.0399	-8.89589e-05
18.0362	-3.89808e-05	18.0362	7.01489e-05	18.0362	9.52623e-05	18.0362	-3.14863e-05	18.0362	-7.98552e-05	18.0362	-0.000110538
18.0325	-5.16125e-05	18.0325	0.000142076	18.0325	2.48284e-05	18.0325	-1.33858e-05	18.0325	0.000177843	18.0325	-9.03783e-05
18.0288	-3.47373e-05	18.0288	8.14894e-05	18.0288	2.49072e-05	18.0288	0.00016926	18.0288	0.000145131	18.0288	-0.00010884
18.0251	-3.09872e-05	18.0251	7.16152e-05	18.0251	-6.28513e-05	18.0251	6.12494e-05	18.0251	-8.14066e-06	18.0251	-0.000191985
18.0214	-2.9178e-05	18.0214	7.09289e-05	18.0214	-1.82233e-05	18.0214	-2.38215e-05	18.0214	-0.000263054	18.0214	-0.000224278
18.0178	-3.47702e-05	18.0178	8.03819e-05	18.0178	6.14799e-07	18.0178	2.39594e-05	18.0178	-0.000357555	18.0178	-0.00015532
18.0141	-3.50333e-05	18.0141	0.000100536	18.0141	-0.000114242	18.0141	8.36235e-05	18.0141	-3.54319e-05	18.0141	-8.06885e-05
18.0104	-3.21057e-05	18.0104	3.94188e-05	18.0104	-7.74962e-05	18.0104	-1.97686e-05	18.0104	-0.00016243	18.0104	-7.78781e-05
18.0067	-2.95728e-05	18.0067	8.15362e-05	18.0067	-3.8354e-05	18.0067	-5.90024e-06	18.0067	5.2514e-05	18.0067	-0.00018032
18.003	-3.39478e-05	18.003	0.000117445	18.003	-4.34142e-05	18.003	5.59971e-05	18.003	-3.23291e-05	18.003	-0.000194262
17.9993	-3.52636e-05	17.9993	0.000120861	17.9993	-1.26901e-05	17.9993	6.64742e-05	17.9993	-0.000223068	17.9993	-0.000262776
17.9957	-3.88821e-05	17.9957	6.75907e-05	17.9957	-4.66616e-05	17.9957	1.51917e-05	17.9957	7.18147e-05	17.9957	-0.000171113
17.992	-3.24017e-05	17.992	2.88738e-05	17.992	9.91402e-05	17.992	3.66697e-05	17.992	0.000130217	17.992	-0.000307163
17.9883	-2.62832e-05	17.9883	5.04785e-05	17.9883	4.51483e-05	17.9883	-4.63196e-06	17.9883	-8.46429e-05	17.9883	-0.000192204
17.9846	-5.21059e-05	17.9846	2.75791e-05	17.9846	-5.56314e-05	17.9846	-2.26498e-05	17.9846	-0.000105779	17.9846	-0.000175989
17.9809	-4.85533e-05	17.9809	5.86212e-05	17.9809	-6.4475e-06	17.9809	7.79852e-05	17.9809	-0.000116271	17.9809	-0.00021112
17.9772	-2.33885e-05	17.9772	3.49263e-05	17.9772	7.7843e-05	17.9772	-3.4078e-05	17.9772	-0.000101692	17.9772	-0.000219379
17.9735	-4.34874e-05	17.9735	3.37407e-05	17.9735	-7.03708e-05	17.9735	-2.3987e-05	17.9735	-0.000286041	17.9735	-0.000155722
17.9699	-4.46058e-05	17.9699	8.7963e-05	17.9699	-5.40235e-05	17.9699	2.46624e-05	17.9699	-9.44851e-05	17.9699	-0.000139485
17.9662	-4.079e-05	17.9662	8.60599e-05	17.9662	3.22848e-05	17.9662	-3.048e-05	17.9662	7.02466e-05	17.9662	-6.69176e-05
17.9625	-3.98031e-05	17.9625	5.36919e-05	17.9625	1.00259e-05	17.9625	-6.46545e-06	17.9625	7.93214e-05	17.9625	-0.000224278
17.9588	-3.37833e-05	17.9588	7.37679e-05	17.9588	4.34142e-05	17.9588	-1.30412e-05	17.9588	-7.23985e-05	17.9588	-0.000145468
17.9551	-4.48032e-05	17.9551	4.33029e-05	17.9551	-0.000154882	17.9551	-2.06095e-05	17.9551	-0.000216712	17.9551	-0.00017208
17.9515	-5.16454e-05	17.9515	9.49358e-05	17.9515	2.97153e-05	17.9515	1.83624e-05	17.9515	-0.000119207	17.9515	-0.000206271
17.9478	-4.37177e-05	17.9478	0.000104638	17.9478	-3.09922e-05	17.9478	6.09324e-05	17.9478	-2.78417e-05	17.9478	-0.000117478
17.9441	-3.37504e-05	17.9441	9.03965e-05	17.9441	-0.000147599	17.9441	5.69346e-05	17.9441	4.90942e-05	17.9441	-0.000292551
17.9404	-4.97375e-05	17.9404	4.77643e-05	17.9404	8.87359e-05	17.9404	2.29117e-05	17.9404	0.000146115	17.9404	-0.000136395
17.9367	-4.83559e-05	17.9367	8.83218e-05	17.9367	-0.000111625	17.9367	6.68188e-05	17.9367	0.000137958	17.9367	-0.000150869
17.933	-3.97045e-05	17.933	4.03391e-05	17.933	-5.9131e-05	17.933	7.07477e-05	17.933	-0.000252527	17.933	-0.000215295
17.9293	-3.81255e-05	17.9293	9.59185e-05	17.9293	-1.61109e-05	17.9293	-2.70474e-05	17.9293	4.0353e-05	17.9293	-0.000161558
17.9257	-4.06584e-05	17.9257	5.08841e-05	17.9257	-6.64928e-05	17.9257	1.99064e-05	17.9257	-0.000210373	17.9257	-0.0002131
17.922	-4.00992e-05	17.922	3.36003e-05	17.922	3.05823e-05	17.922	4.16463e-05	17.922	-4.13539e-05	17.922	-0.000239171
17.9183	-2.77635e-05	17.9183	8.57791e-05	17.9183	0.000136596	17.9183	1.06838e-05	17.9183	-0.000212908	17.9183	-0.000285239
17.9146	-4.20071e-05	17.9146	8.83062e-05	17.9146	-1.7703e-05	17.9146	-1.59224e-05	17.9146	-1.95509e-05	17.9146	-9.87268e-05
17.9109	-4.06584e-05	17.9109	0.000103936	17.9109	0.000144178	17.9109	-1.62394e-05	17.9109	-0.000208371	17.9109	-0.000247032
17.9072	-3.71386e-05	17.9072	0.000120596	17.9072	-3.27104e-05	17.9072	-1.91896e-05	17.9072	-0.000132953	17.9072	-0.000151524
17.9036	-4.3619e-05	17.9036	9.08488e-05	17.9036	5.16746e-05	17.9036	1.17316e-05	17.9036	-0.000126147	17.9036	-0.000221046
17.8999	-3.66781e-05	17.8999	7.28007e-05	17.8999	-1.19807e-06	17.8999	-5.81753e-06	17.8999	-0.000112752	17.8999	-0.000160506
17.8962	-2.40464e-05	17.8962	8.01167e-05	17.8962	-3.41134e-05	17.8962	0.000125311	17.8962	-0.000101942	17.8962	-0.000238235
17.8925	-4.85862e-05	17.8925	0.0001354	17.8925	-7.80794e-05	17.8925	2.96942e-05	17.8925	0.000125113	17.8925	-0.000184722
17.8888	-5.09875e-05	17.8888	1.96704e-05	17.8888	9.45844e-06	17.8888	5.79133e-05	17.8888	-4.81934e-05	17.8888	-0.000151223
17.8851	-4.1415e-05	17.8851	5.99627e-05	17.8851	2.06352e-05	17.8851	7.16714e-05	17.8851	-1.19941e-05	17.8851	-8.48095e-05
17.8815	-3.23359e-05	17.8815	7.41111e-05	17.8815	-4.28783e-05	17.8815	0.000138352	17.8815	1.6982e-05	17.8815	-0.000145747
17.8778	-4.50664e-05	17.8778	1.92648e-05	17.8778	-1.83336e-05	17.8778	1.69839e-05	17.8778	7.15811e-05	17.8778	-0.000195621
17.8741	-4.37835e-05	17.8741	0.000100099	17.8741	-3.06769e-05	17.8741	5.96641e-05	17.8741	0.000116922	17.8741	-0.000205639
17.8704	-5.65468e-05	17.8704	5.45811e-05	17.8704	-6.09439e-05	17.8704	2.77642e-05	17.8704	-5.47493e-05	17.8704	-0.000139894
17.8667	-2.99346e-05	17.8667	0.000106931	17.8667	6.65244e-06	17.8667	5.63142e-05	17.8667	-0.000121142	17.8667	-0.000205967
17.863	-4.9573e-05	17.863	5.80596e-05	17.863	-3.59736e-05	17.863	-4.887e-05	17.863	5.72682e-05	17.863	-0.000222493
17.8593	-2.70069e-05	17.8593	0.000149501	17.8593	2.67516e-05	17.8593	4.56304e-05	17.8593	-9.72376e-05	17.8593	-0.000146772
17.8557	-4.08229e-05	17.8557	3.28672e-05	17.8557	-3.08976e-06	17.8557	9.19638e-05	17.8557	-0.000545208	17.8557	-0.000179052
17.852	-3.74347e-05	17.852	7.87908e-05	17.852	7.62981e-06	17.852	-6.147e-05	17.852	-0.000199229	17.852	-0.000223757
17.8483	-2.89806e-05	17.8483	5.29744e-05	17.8483	-7.81582e-05	17.8483	1.12353e-05	17.8483	-0.000157358	17.8483	-0.000220688
17.8446	-4.00992e-05	17.8446	6.11171e-05	17.8446	0.000111783	17.8446	-7.86745e-05	17.8446	-0.000149051	17.8446	-9.11516e-05
17.8409	-4.13163e-05	17.8409	6.82146e-05	17.8409	-1.53069e-05	17.8409	5.68656e-05	17.8409	-0.000108348	17.8409	-0.000219216
17.8372	-3.43754e-05	17.8372	2.2915e-05	17.8372	-2.84384e-05	17.8372	-3.19964e-05	17.8372	-4.71258e-05	17.8372	-0.000207699
17.8336	-3.09215e-05	17.8336	4.05263e-05	17.8336	-0.000105399	17.8336	2.95288e-05	17.8336	-0.000267274	17.8336	-0.000163547
17.8299	-3.75663e-05	17.8299	1.66598e-05	17.8299	-4.3162e-05	17.8299	0.000109237	17.8299	-0.000184416	17.8299	-0.000213889
17.8262	-2.26319e-05	17.8262	9.04745e-05	17.8262	-4.49276e-05	17.8262	-9.96975e-05	17.8262	-2.09355e-05	17.8262	-0.00022201
17.8225	-3.63492e-05	17.8225	9.49358e-05	17.8225	4.97041e-05	17.8225	0.000121189	17.8225	-0.00021099	17.8225	-9.35337e-05
17.8188	-3.2632e-05	17.8188	0.000107992	17.8188	1.86962e-05	17.8188	-2.34769e-05	17.8188	-4.16208e-05	17.8188	-0.000232005
17.8151	-4.52637e-05	17.8151	0.000105886	17.8151	-2.29998e-05	17.8151	4.30662e-05	17.8151	2.87759e-05	17.8151	-0.000166894
17.8115	-3.18754e-05	17.8115	7.61701e-05	17.8115	8.70965e-05	17.8115	6.18147e-05	17.8115	-0.000115054	17.8115	-0.000325942
17.8078	-5.07901e-05	17.8078	4.59236e-05	17.8078	1.54645e-05	17.8078	5.35157e-05	17.8078	-0.000106563	17.8078	-0.000166906
17.8041	-4.42111e-05	17.8041	0.000106713	17.8041	8.14529e-05	17.8041	8.14454e-05	17.8041	7.69026e-06	17.8041	-0.00021692
17.8004	-4.38493e-05	17.8004	5.70145e-05	17.8004	0.000119129	17.8004	7.61793e-05	17.8004	5.67011e-05	17.8004	-0.000157586
17.7967	-4.50335e-05	17.7967	6.30513e-05	17.7967	2.69408e-05	17.7967	7.29948e-05	17.7967	-0.000195743	17.7967	-0.000239462
17.793	-4.84217e-05	17.793	8.43752e-05	17.793	-1.27689e-06	17.793	6.50681e-06	17.793	-0.000138608	17.793	-0.000141945
17.7893	-2.93754e-05	17.7893	5.31615e-05	17.7893	-9.61766e-05	17.7893	6.93278e-05	17.7893	-0.000101308	17.7893	-0.00012986
17.7857	-4.30598e-05	17.7857	2.23378e-05	17.7857	-7.36024e-05	17.7857	-4.80428e-05	17.7857	7.42335e-05	17.7857	-4.61132e-05
17.782	-4.2369e-05	17.782	3.75469e-05	17.782	1.3699e-05	17.782	4.13017e-05	17.782	-0.0002407	17.782	-0.000211719
17.7783	-3.59544e-05	17.7783	6.20218e-05	17.7783	-2.97626e-05	17.7783	3.81172e-05	17.7783	-5.27809e-05	17.7783	-0.00027532
17.7746	-3.59873e-05	17.7746	8.41256e-05	17.7746	-2.22746e-05	17.7746	-8.3334e-05	17.7746	-0.000123361	17.7746	-0.000302297
17.7709	-3.88163e-05	17.7709	8.64343e-05	17.7709	9.65707e-05	17.7709	1.36064e-05	17.7709	3.17119e-05	17.7709	-0.000160359
17.7673	-3.05267e-05	17.7673	4.53932e-06	17.7673	0.000123086	17.7673	8.35408e-06	17.7673	-0.000103076	17.7673	-0.000194295
17.7636	-3.43754e-05	17.7636	4.66723e-05	17.7636	1.35413e-05	17.7636	1.84176e-05	17.7636	-0.00017012	17.7636	-0.000227887
17.7599	-3.13491e-05	17.7599	5.83248e-05	17.7599	1.74508e-05	17.7599	-6.65845e-06	17.7599	0.000129884	17.7599	-0.000286223
17.7562	-2.88162e-05	17.7562	9.91787e-05	17.7562	9.02335e-05	17.7562	3.77174e-05	17.7562	-0.000154005	17.7562	-0.000219379
17.7525	-3.56913e-05	17.7525	0.000101753	17.7525	-1.73405e-07	17.7525	0.00012986	17.7525	1.81997e-05	17.7525	-0.000177384
17.7488	-2.78293e-05	17.7488	6.57188e-05	17.7488	-4.5968e-05	17.7488	-3.49603e-05	17.7488	-6.62263e-05	17.7488	-0.000249685
17.7451	-2.5428e-05	17.7451	0.000110238	17.7451	5.11386e-05	17.7451	-0.000104509	17.7451	-4.20045e-05	17.7451	-0.000166795
17.7415	-3.704e-05	17.7415	9.74784e-05	17.7415	-6.51056e-06	17.7415	2.19467e-05	17.7415	-0.000313949	17.7415	-0.000219502
17.7378	-3.90466e-05	17.7378	0.000107696	17.7378	1.77503e-05	17.7378	3.10452e-05	17.7378	-0.000176409	17.7378	-0.000204814
17.7341	-3.14478e-05	17.7341	7.25356e-05	17.7341	-2.83753e-06	17.7341	-6.48751e-05	17.7341	-6.24562e-05	17.7341	-0.000265565
17.7304	-4.21058e-05	17.7304	5.69677e-05	17.7304	7.4564e-06	17.7304	4.95455e-05	17.7304	-0.000260785	17.7304	-0.00029992
17.7267	-2.95728e-05	17.7267	4.77643e-05	17.7267	-8.69073e-05	17.7267	-2.40421e-05	17.7267	-0.000252277	17.7267	-0.000192973
17.723	-3.06254e-05	17.723	3.85452e-05	17.723	3.87796e-06	17.723	1.09182e-05	17.723	1.48967e-05	17.723	-0.000151131
17.7194	-5.38823e-05	17.7194	1.21049e-05	17.7194	5.56629e-05	17.7194	3.18172e-05	17.7194	3.09779e-05	17.7194	-0.000200698
17.7157	-3.57899e-05	17.7157	3.6689e-05	17.7157	-0.000101584	17.7157	2.42351e-05	17.7157	-0.000101174	17.7157	-0.000355575
17.712	-3.49676e-05	17.712	4.52216e-05	17.712	-3.91422e-05	17.712	-6.1856e-05	17.712	-0.000138308	17.712	-0.000375552
17.7083	-5.44086e-05	17.7083	0.00012643	17.7083	8.97448e-05	17.7083	-1.40889e-05	17.7083	0.000100757	17.7083	-0.000152494
17.7046	-2.65793e-05	17.7046	7.48286e-05	17.7046	-9.06434e-06	17.7046	-0.000127186	17.7046	-0.000199046	17.7046	-0.000307731
17.7009	-2.53951e-05	17.7009	7.58114e-05	17.7009	-9.62554e-05	17.7009	9.37283e-05	17.7009	-0.00023723	17.7009	-0.000126466
17.6973	-3.69084e-05	17.6973	4.06667e-05	17.6973	6.01084e-05	17.6973	7.19747e-05	17.6973	-0.000325743	17.6973	-0.00027879
17.6936	-5.00006e-05	17.6936	6.21934e-05	17.6936	-8.78059e-05	17.6936	5.78995e-06	17.6936	-0.000109065	17.6936	-0.000215065
17.6899	-2.84214e-05	17.6899	3.68449e-05	17.6899	8.686e-05	17.6899	1.14696e-05	17.6899	0.000151353	17.6899	-0.000175689
17.6862	-3.03951e-05	17.6862	5.65621e-05	17.6862	1.05935e-05	17.6862	3.28925e-05	17.6862	-0.000147833	17.6862	-0.000160862
17.6825	-4.48032e-05	17.6825	4.72651e-05	17.6825	-1.99888e-05	17.6825	-3.6394e-06	17.6825	3.23958e-05	17.6825	-0.000148735
17.6788	-3.64478e-05	17.6788	7.60297e-05	17.6788	-1.97366e-05	17.6788	3.79518e-05	17.6788	-6.45415e-05	17.6788	-0.000183963
17.6751	-4.83888e-05	17.6751	5.95728e-05	17.6751	-4.61257e-05	17.6751	-0.000117357	17.6751	-0.000137824	17.6751	-0.000263038
17.6715	-3.96716e-05	17.6715	8.1817e-05	17.6715	2.11554e-05	17.6715	-1.01186e-05	17.6715	6.29901e-05	17.6715	-0.000249999
17.6678	-4.04282e-05	17.6678	4.9137e-05	17.6678	-4.99721e-06	17.6678	6.06015e-05	17.6678	-0.000137224	17.6678	-0.000136851
17.6641	-5.0198e-05	17.6641	8.13802e-05	17.6641	-4.27521e-05	17.6641	2.06922e-05	17.6641	1.01925e-05	17.6641	-0.000233034
17.6604	-3.89479e-05	17.6604	8.38917e-05	17.6604	4.61414e-05	17.6604	-2.66889e-05	17.6604	-0.000236163	17.6604	-0.000259101
17.6567	-2.4803e-05	17.6567	0.000140235	17.6567	-6.3072e-05	17.6567	9.33148e-05	17.6567	-0.000150769	17.6567	-0.000110049
17.653	-4.17769e-05	17.653	5.86212e-05	17.653	1.27847e-05	17.653	3.90546e-05	17.653	-0.000203633	17.653	-0.000154867
17.6494	-2.79938e-05	17.6494	5.58134e-05	17.6494	9.83678e-06	17.6494	-0.000174388	17.6494	0.000105195	17.6494	-0.000306808
17.6457	-4.69743e-05	17.6457	4.63292e-05	17.6457	7.13166e-05	17.6457	0.000104426	17.6457	-0.000258616	17.6457	-6.15177e-05
17.642	-3.49676e-05	17.642	6.68575e-05	17.642	-4.33669e-05	17.642	6.52748e-05	17.642	5.94869e-05	17.642	-0.000233143
17.6383	-5.53955e-05	17.6383	6.89166e-05	17.6383	-8.24145e-05	17.6383	-0.000110602	17.6383	-0.000267724	17.6383	-0.000266154
17.6346	-2.7303e-05	17.6346	1.82197e-05	17.6346	9.03754e-05	17.6346	6.49853e-05	17.6346	-0.000469089	17.6346	-0.000287235
17.6309	-2.68425e-05	17.6309	6.98993e-05	17.6309	5.98719e-05	17.6309	2.95288e-05	17.6309	-0.000228856	17.6309	-0.000297664
17.6273	-4.23361e-05	17.6273	7.65757e-05	17.6273	5.41811e-05	17.6273	-7.61241e-05	17.6273	-0.000506723	17.6273	-0.000326819
17.6236	-3.06583e-05	17.6236	5.97755e-05	17.6236	3.82436e-05	17.6236	9.00614e-05	17.6236	-0.000295132	17.6236	-0.000239843
17.6199	-3.31254e-05	17.6199	2.20882e-05	17.6199	-7.64242e-05	17.6199	2.97631e-05	17.6199	-0.000352901	17.6199	-0.000277417
17.6162	-3.06583e-05	17.6162	2.28214e-05	17.6162	-1.85701e-05	17.6162	7.55451e-05	17.6162	-0.000146282	17.6162	-0.000209959
17.6125	-2.69411e-05	17.6125	8.47964e-05	17.6125	5.32825e-05	17.6125	1.09044e-05	17.6125	-5.25807e-05	17.6125	-2.29263e-05
17.6088	-2.85859e-05	17.6088	0.000104997	17.6088	7.67395e-05	17.6088	8.40922e-07	17.6088	-0.000104878	17.6088	-0.000158868
17.6051	-3.33557e-05	17.6051	-6.78558e-06	17.6051	-6.16217e-05	17.6051	1.61429e-05	17.6051	3.78674e-06	17.6051	-0.00040973
17.6015	-1.80594e-05	17.6015	7.50002e-05	17.6015	-7.00397e-05	17.6015	1.28344e-05	17.6015	-0.000220832	17.6015	-0.000150488
17.5978	-3.39478e-05	17.5978	0.000111658	17.5978	-6.60514e-05	17.5978	2.68544e-05	17.5978	-6.78778e-05	17.5978	-0.000234077
17.5941	-4.23032e-05	17.5941	0.000132607	17.5941	1.84913e-05	17.5941	0.000103833	17.5941	-0.000163848	17.5941	-0.000190476
17.5904	-3.15136e-05	17.5904	7.59206e-05	17.5904	4.29098e-05	17.5904	-4.05297e-06	17.5904	-0.000261719	17.5904	-0.000264975
17.5867	-2.43095e-05	17.5867	5.98847e-05	17.5867	-3.37982e-05	17.5867	-0.000111815	17.5867	-8.1857e-05	17.5867	-0.000181845
17.5831	-2.47372e-05	17.5831	7.46882e-05	17.5831	3.53588e-05	17.5831	8.23001e-06	17.5831	1.5564e-05	17.5831	-0.00030298
17.5794	-4.25663e-05	17.5794	0.000109178	17.5794	9.92979e-05	17.5794	-1.86106e-05	17.5794	-0.000176659	17.5794	-0.000239016
17.5757	-3.77965e-05	17.5757	4.86066e-05	17.5757	0.000117285	17.5757	1.25311e-05	17.5757	-6.43246e-05	17.5757	-0.000243713
17.572	-2.75333e-05	17.572	2.13083e-05	17.572	-4.96253e-05	17.572	-1.13869e-05	17.572	7.31158e-05	17.572	-0.000269125
17.5683	-2.5428e-05	17.5683	6.06959e-05	17.5683	-0.000105146	17.5683	-1.91482e-05	17.5683	3.43643e-05	17.5683	-0.000227839
17.5646	-2.67438e-05	17.5646	7.96019e-05	17.5646	4.19797e-05	17.5646	5.41774e-06	17.5646	-3.62994e-05	17.5646	-0.00018735
17.5609	-3.06912e-05	17.5609	6.02279e-05	17.5609	-0.000102955	17.5609	8.80625e-05	17.5609	-0.000117739	17.5609	-0.000251888
17.5573	-3.25991e-05	17.5573	2.30398e-05	17.5573	8.38333e-05	17.5573	0.000108272	17.5573	-0.000234128	17.5573	-0.000145608
17.5536	-2.96056e-05	17.5536	7.46726e-05	17.5536	0.000184313	17.5536	-3.27546e-05	17.5536	-0.000268458	17.5536	-0.000234927
17.5499	-2.34543e-05	17.5499	6.13042e-06	17.5499	0.000152297	17.5499	-4.07778e-05	17.5499	-0.000139676	17.5499	-0.000340205
17.5462	-3.12175e-05	17.5462	1.08101e-05	17.5462	-1.73878e-05	17.5462	6.65293e-05	17.5462	-1.24112e-05	17.5462	-0.000164053
17.5425	-3.45399e-05	17.5425	4.24294e-05	17.5425	-5.76492e-05	17.5425	3.4271e-05	17.5425	-5.83359e-05	17.5425	-0.000219724
17.5388	-2.46714e-05	17.5388	0.000122718	17.5388	-5.00194e-05	17.5388	-4.07227e-05	17.5388	-0.000112001	17.5388	-0.0001846
17.5352	-3.94742e-05	17.5352	0.00011211	17.5352	-6.43174e-06	17.5352	-6.57711e-05	17.5352	-0.000233644	17.5352	-0.000145828
17.5315	-1.95726e-05	17.5315	6.04931e-05	17.5315	3.55795e-05	17.5315	9.64441e-05	17.5315	-5.19635e-05	17.5315	-0.000193769
17.5278	-2.34871e-05	17.5278	4.08539e-05	17.5278	-8.28244e-05	17.5278	6.64604e-05	17.5278	-0.000192774	17.5278	-6.54731e-05
17.5241	-2.23029e-05	17.5241	4.98389e-05	17.5241	-0.000105304	17.5241	3.57461e-05	17.5241	-0.000180746	17.5241	-0.000170268
17.5204	-2.97372e-05	17.5204	8.38137e-05	17.5204	3.14493e-05	17.5204	7.40011e-05	17.5204	-1.50302e-05	17.5204	-0.000166438
17.5167	-2.68096e-05	17.5167	5.5907e-05	17.5167	4.17432e-05	17.5167	4.15498e-05	17.5167	-4.59247e-05	17.5167	-0.000234717
17.513	-3.21386e-05	17.513	6.1429e-05	17.513	2.92896e-05	17.513	0.000135182	17.513	-0.000208454	17.513	-0.000233693
17.5094	-2.79609e-05	17.5094	8.97569e-05	17.5094	-0.000101599	17.5094	-0.000101972	17.5094	-2.51894e-06	17.5094	-0.000154631
17.5057	-2.57569e-05	17.5057	2.77975e-05	17.5057	-1.95474e-06	17.5057	-4.92146e-05	17.5057	-0.000143779	17.5057	-0.00022417
17.502	-3.50333e-05	17.502	3.68137e-05	17.502	-7.60301e-05	17.502	5.04829e-05	17.502	-0.000348464	17.502	-0.0003446
17.4983	-3.50333e-05	17.4983	2.19947e-05	17.4983	4.54005e-05	17.4983	6.84317e-05	17.4983	-0.000157025	17.4983	-0.000206911
17.4946	-2.1974e-05	17.4946	6.32853e-05	17.4946	0.000120469	17.4946	2.94047e-05	17.4946	-2.79919e-05	17.4946	-8.70989e-05
17.491	-2.68425e-05	17.491	7.213e-05	17.491	9.84781e-05	17.491	4.33006e-05	17.491	-0.000180663	17.491	-0.000323877
17.4873	-3.05596e-05	17.4873	4.1977e-05	17.4873	-1.78607e-05	17.4873	-5.31711e-05	17.4873	-0.000128299	17.4873	-0.000237343
17.4836	-2.90464e-05	17.4836	8.34393e-05	17.4836	1.67414e-05	17.4836	0.000132438	17.4836	-6.46916e-05	17.4836	-0.000154959
17.4799	-2.32569e-05	17.4799	8.76666e-05	17.4799	8.76482e-05	17.4799	-3.62561e-06	17.4799	0.000288593	17.4799	-0.000104903
17.4762	-1.90134e-05	17.4762	5.34579e-05	17.4762	-5.76492e-05	17.4762	2.93496e-05	17.4762	-9.07317e-05	17.4762	-0.00027553
17.4725	-1.73029e-05	17.4725	5.90112e-05	17.4725	1.66784e-05	17.4725	1.49436e-05	17.4725	-5.20469e-05	17.4725	-0.000157505
17.4688	-4.17769e-05	17.4688	7.58426e-05	17.4688	7.16634e-05	17.4688	9.42935e-05	17.4688	-0.000493494	17.4688	-0.000242404
17.4652	-2.56582e-05	17.4652	9.11296e-05	17.4652	-1.66941e-05	17.4652	7.64688e-05	17.4652	-0.00018882	17.4652	-0.000248141
17.4615	-3.18096e-05	17.4615	9.72756e-05	17.4615	4.98145e-06	17.4615	0.000113621	17.4615	-0.000249875	17.4615	-0.000226316
17.4578	-3.04938e-05	17.4578	8.61535e-05	17.4578	0.000200298	17.4578	-9.53964e-05	17.4578	-0.000157375	17.4578	-1.65501e-05
17.4541	-1.70068e-05	17.4541	4.46445e-05	17.4541	-2.72718e-06	17.4541	1.32066e-05	17.4541	0.00019239	17.4541	-6.82171e-05
17.4504	-3.47373e-05	17.4504	0.000127397	17.4504	0.000150011	17.4504	-1.84038e-05	17.4504	-0.000122927	17.4504	-0.000240315
17.4467	-3.41452e-05	17.4467	8.22694e-05	17.4467	-2.806e-06	17.4467	0.000101627	17.4467	-0.000215144	17.4467	-0.000397228
17.4431	-2.27306e-05	17.4431	0.000104685	17.4431	-3.15281e-06	17.4431	2.12023e-05	17.4431	-0.000328729	17.4431	-0.000141268
17.4394	-2.51977e-05	17.4394	0.00010807	17.4394	-3.2269e-05	17.4394	3.81999e-05	17.4394	-0.000463417	17.4394	-0.000207515
17.4357	-1.26975e-05	17.4357	8.46092e-05	17.4357	8.79635e-06	17.4357	8.15832e-05	17.4357	0.000158159	17.4357	-0.000196583
17.432	-2.73688e-05	17.432	5.33487e-05	17.432	0.00010316	17.432	-0.000100387	17.432	-0.000206269	17.432	-0.0002369
17.4283	-3.14149e-05	17.4283	2.78131e-05	17.4283	-5.28254e-05	17.4283	-4.43759e-05	17.4283	-8.93304e-05	17.4283	-0.000198531
17.4246	-3.25333e-05	17.4246	4.68283e-05	17.4246	6.36711e-05	17.4246	9.32872e-05	17.4246	-0.000245821	17.4246	-0.0002419
17.421	-1.21712e-05	17.421	7.01645e-05	17.421	5.63092e-05	17.421	-8.13902e-05	17.421	-0.00027765	17.421	-0.000183847
17.4173	-2.10858e-05	17.4173	6.90882e-05	17.4173	6.9425e-05	17.4173	-4.85115e-05	17.4173	6.58927e-06	17.4173	-0.000144712
17.4136	-2.88162e-05	17.4136	2.2447e-05	17.4136	9.85569e-05	17.4136	6.54816e-05	17.4136	-8.01555e-05	17.4136	-0.0002047
17.4099	-4.15137e-05	17.4099	4.37709e-05	17.4099	8.31082e-05	17.4099	-8.08112e-05	17.4099	-0.00032214	17.4099	-0.000210033
17.4062	-1.83884e-05	17.4062	7.29567e-05	17.4062	6.48376e-05	17.4062	7.6386e-05	17.4062	0.000140009	17.4062	-0.000178041
17.4025	-2.09213e-05	17.4025	5.52518e-05	17.4025	-7.056e-05	17.4025	-7.61793e-05	17.4025	-0.000327895	17.4025	-0.000290059
17.3988	-1.2862e-05	17.3988	3.73129e-05	17.3988	4.74183e-05	17.3988	-2.08163e-06	17.3988	-0.000285407	17.3988	-0.000287084
17.3952	-3.12833e-05	17.3952	6.53912e-05	17.3952	-4.06871e-05	17.3952	5.79133e-05	17.3952	-7.26321e-05	17.3952	-0.000148899
17.3915	-2.09213e-05	17.3915	4.04795e-05	17.3915	3.0535e-05	17.3915	4.37004e-06	17.3915	-0.000167334	17.3915	-0.00013089
17.3878	-2.00332e-05	17.3878	2.75635e-05	17.3878	5.39604e-05	17.3878	5.00418e-05	17.3878	-7.58516e-05	17.3878	-0.000190739
17.3841	-1.23357e-05	17.3841	9.51542e-05	17.3841	-1.8176e-05	17.3841	5.29505e-05	17.3841	-0.000183148	17.3841	-0.000324023
17.3804	-1.85529e-05	17.3804	1.78141e-05	17.3804	2.01622e-05	17.3804	1.59637e-05	17.3804	0.000143663	17.3804	-0.000136756
17.3767	-1.48686e-05	17.3767	9.71353e-05	17.3767	-4.03875e-05	17.3767	-4.24183e-05	17.3767	1.10933e-05	17.3767	-0.000121775
17.3731	-2.44411e-05	17.3731	5.14612e-05	17.3731	1.47867e-05	17.3731	-4.37693e-05	17.3731	-0.000129567	17.3731	-0.000221836
17.3694	-1.55265e-05	17.3694	5.76073e-05	17.3694	4.99721e-05	17.3694	2.1478e-05	17.3694	-9.68539e-05	17.3694	-0.000225977
17.3657	-7.99352e-06	17.3657	8.1115e-05	17.3657	0.000151572	17.3657	-2.99975e-05	17.3657	-0.000167067	17.3657	-0.000198815
17.362	-1.97042e-05	17.362	3.94188e-05	17.362	0.00010439	17.362	4.26802e-05	17.362	-7.46339e-05	17.362	-0.000156974
17.3583	-3.31912e-05	17.3583	9.37347e-05	17.3583	8.23042e-05	17.3583	-3.49052e-05	17.3583	-4.61082e-05	17.3583	-0.000197717
17.3546	-3.0132e-05	17.3546	5.98535e-05	17.3546	-4.13176e-05	17.3546	-9.14675e-05	17.3546	-0.000341541	17.3546	-0.000291716
17.351	-2.102e-05	17.351	3.05741e-05	17.351	4.08289e-05	17.351	6.19939e-05	17.351	-0.000450789	17.351	-0.000297052
17.3473	-3.3882e-06	17.3473	6.00095e-05	17.3473	2.58373e-05	17.3473	-5.41085e-05	17.3473	-9.89391e-05	17.3473	-0.00020217
17.3436	-1.62502e-05	17.3436	9.54194e-05	17.3436	2.03356e-06	17.3436	1.07528e-05	17.3436	-4.59914e-05	17.3436	-1.53026e-05
17.3399	-2.87175e-05	17.3399	0.000108585	17.3399	1.43138e-05	17.3399	-3.59253e-05	17.3399	-0.000201865	17.3399	-0.000247973
17.3362	-1.35199e-05	17.3362	8.88522e-05	17.3362	1.07984e-05	17.3362	5.66037e-05	17.3362	7.69193e-05	17.3362	-0.000200282
17.3325	-1.52963e-05	17.3325	7.82292e-05	17.3325	9.87304e-05	17.3325	0.000111415	17.3325	-0.000235362	17.3325	-0.000211453
17.3288	-5.29612e-06	17.3288	7.64197e-05	17.3288	-0.000116607	17.3288	-6.48475e-05	17.3288	-0.000117856	17.3288	-0.000298442
17.3252	6.57903e-07	17.3252	3.93564e-05	17.3252	4.19639e-05	17.3252	-6.51921e-05	17.3252	-0.000135305	17.3252	-0.000264847
17.3215	-1.08225e-05	17.3215	6.12419e-05	17.3215	0.000134862	17.3215	1.09871e-05	17.3215	2.25203e-06	17.3215	-0.000286778
17.3178	-2.27635e-05	17.3178	8.86026e-05	17.3178	7.13797e-05	17.3178	-3.02456e-05	17.3178	-2.71077e-05	17.3178	-0.000272657
17.3141	-2.34871e-05	17.3141	7.94147e-05	17.3141	0.000148813	17.3141	1.97823e-05	17.3141	5.2197e-05	17.3141	-0.000277799
17.3104	-9.83565e-06	17.3104	0.000134869	17.3104	0.000168597	17.3104	4.7133e-05	17.3104	-0.000337804	17.3104	-0.000298016
17.3068	-8.94748e-06	17.3068	9.30483e-05	17.3068	3.83224e-05	17.3068	4.74638e-05	17.3068	-5.74517e-05	17.3068	-0.000172827
17.3031	-4.50664e-06	17.3031	5.60786e-05	17.3031	-9.98654e-05	17.3031	6.92175e-05	17.3031	-0.000193224	17.3031	-0.000120701
17.2994	-1.94081e-05	17.2994	7.92587e-05	17.2994	-5.61043e-05	17.2994	-7.19609e-06	17.2994	1.17105e-05	17.2994	-0.000279151
17.2957	-7.56589e-06	17.2957	6.59528e-05	17.2957	3.78022e-05	17.2957	1.77972e-05	17.2957	-9.97899e-05	17.2957	-0.000119222
17.292	-1.20725e-05	17.292	8.13958e-05	17.292	7.57148e-05	17.292	2.21397e-05	17.292	-8.38255e-05	17.292	-0.000231725
17.2883	-1.02633e-05	17.2883	2.6612e-05	17.2883	-5.28884e-05	17.2883	-7.10234e-05	17.2883	-0.000284106	17.2883	-0.000245619
17.2846	-1.79608e-05	17.2846	7.00865e-05	17.2846	4.56843e-05	17.2846	-1.55777e-06	17.2846	-8.28413e-05	17.2846	-0.000205007
17.281	-1.84871e-05	17.281	6.69979e-05	17.281	2.05721e-05	17.281	-4.39899e-05	17.281	-4.09702e-05	17.281	-0.000166041
17.2773	-1.90792e-06	17.2773	8.93045e-05	17.2773	-3.72032e-06	17.2773	-6.0119e-05	17.2773	-0.000150219	17.2773	-0.000196424
17.2736	-1.97371e-07	17.2736	5.83716e-05	17.2736	-1.86647e-05	17.2736	5.36949e-05	17.2736	-0.000213342	17.2736	-0.00015819
17.2699	-1.15791e-05	17.2699	-1.237e-05	17.2699	-5.2652e-05	17.2699	6.65845e-06	17.2699	-0.000171321	17.2699	-0.000345174
17.2662	-9.63828e-06	17.2662	4.15559e-05	17.2662	-6.7013e-05	17.2662	-4.07089e-05	17.2662	-0.000180146	17.2662	-0.000126778
17.2625	-9.21065e-07	17.2625	1.07789e-05	17.2625	-2.47653e-05	17.2625	2.80399e-05	17.2625	-4.83269e-05	17.2625	-0.000389885
17.2589	-6.48035e-06	17.2589	1.96704e-05	17.2589	2.01149e-05	17.2589	4.79739e-06	17.2589	-1.03426e-06	17.2589	-0.000179122
17.2552	-1.78621e-05	17.2552	9.05681e-05	17.2552	0.000114652	17.2552	4.14809e-05	17.2552	-0.000104911	17.2552	-0.000211897
17.2515	-1.07896e-05	17.2515	0.00014451	17.2515	8.10588e-05	17.2515	-9.88428e-06	17.2515	0.000380726	17.2515	-0.00016055
17.2478	-8.8159e-06	17.2478	3.05117e-05	17.2478	1.64419e-05	17.2478	-6.58401e-05	17.2478	3.14283e-05	17.2478	-0.000212521
17.2441	2.33556e-06	17.2441	6.68731e-05	17.2441	0.000131567	17.2441	5.73343e-05	17.2441	-0.000161696	17.2441	-0.00016811
17.2404	-5.92113e-06	17.2404	4.96674e-05	17.2404	5.9068e-05	17.2404	6.57298e-05	17.2404	-0.000154472	17.2404	-0.000253019
17.2368	-1.76976e-05	17.2368	3.01686e-05	17.2368	-0.000133506	17.2368	-5.04277e-05	17.2368	-6.56591e-05	17.2368	-0.000281449
17.2331	-2.56582e-06	17.2331	3.65174e-05	17.2331	0.000107684	17.2331	3.35542e-05	17.2331	0.000119091	17.2331	-0.000158292
17.2294	1.97371e-07	17.2294	-2.58944e-06	17.2294	-5.19899e-05	17.2294	4.44448e-05	17.2294	-0.000147733	17.2294	-0.000241523
17.2257	-2.0066e-06	17.2257	1.27912e-05	17.2257	1.89642e-05	17.2257	-7.43044e-05	17.2257	-0.000184516	17.2257	-0.000197134
17.222	-2.27635e-05	17.222	2.6144e-05	17.222	-6.97875e-05	17.222	-3.87376e-05	17.222	-0.000289627	17.222	-0.000239094
17.2183	-1.11844e-06	17.2183	6.5048e-05	17.2183	0.000154472	17.2183	-3.90271e-05	17.2183	-0.000160645	17.2183	-0.000258707
17.2146	-5.95402e-06	17.2146	4.57832e-05	17.2146	3.14335e-05	17.2146	-2.19191e-05	17.2146	2.07187e-05	17.2146	-0.000269955
17.211	-1.02633e-05	17.211	5.50958e-05	17.211	5.76807e-05	17.211	4.75603e-05	17.211	-0.000585544	17.211	-9.89811e-05
17.2073	-1.30265e-05	17.2073	7.28475e-05	17.2073	6.39706e-05	17.2073	-2.82329e-05	17.2073	-0.000200314	17.2073	-0.000217217
17.2036	-5.36191e-06	17.2036	4.90902e-05	17.2036	-2.03356e-06	17.2036	2.35872e-05	17.2036	-4.22714e-05	17.2036	-0.000251754
17.1999	-1.13488e-05	17.1999	8.1271e-05	17.1999	-2.95103e-05	17.1999	-5.46048e-05	17.1999	-0.000476446	17.1999	-0.000227703
17.1962	-1.09541e-05	17.1962	8.44844e-05	17.1962	6.6351e-05	17.1962	3.10728e-05	17.1962	-0.00023673	17.1962	-0.000199182
17.1925	-1.23357e-05	17.1925	2.37105e-06	17.1925	-3.92841e-05	17.1925	9.4845e-06	17.1925	-0.000318136	17.1925	-0.000211325
17.1889	9.40802e-06	17.1889	8.1271e-05	17.1889	0.000115834	17.1889	-5.99812e-05	17.1889	-0.000123344	17.1889	-0.000233568
17.1852	-3.09215e-06	17.1852	9.31107e-05	17.1852	7.38704e-05	17.1852	-4.85667e-05	17.1852	-0.000118073	17.1852	-0.000190367
17.1815	-1.34212e-05	17.1815	7.70125e-05	17.1815	-1.8176e-05	17.1815	2.90601e-05	17.1815	-3.56655e-05	17.1815	-0.000280526
17.1778	-2.40135e-06	17.1778	4.60484e-05	17.1778	0.00012184	17.1778	-4.43897e-06	17.1778	-0.000105845	17.1778	-0.000302427
17.1741	9.01327e-06	17.1741	6.18346e-05	17.1741	5.61201e-06	17.1741	8.50434e-05	17.1741	-0.000116238	17.1741	-0.000283947
17.1704	5.59218e-07	17.1704	9.1894e-05	17.1704	-8.05386e-05	17.1704	-3.81172e-05	17.1704	-0.00021109	17.1704	-0.000315945
17.1668	1.05265e-05	17.1668	-8.2363e-06	17.1668	-0.000130243	17.1668	5.58455e-05	17.1668	-0.000319421	17.1668	-0.000244468
17.1631	1.1612e-05	17.1631	3.18221e-05	17.1631	9.5215e-06	17.1631	-1.40613e-06	17.1631	-4.6642e-05	17.1631	-0.000145885
17.1594	-1.01975e-06	17.1594	5.98379e-05	17.1594	0.000164719	17.1594	4.50376e-05	17.1594	-0.00021481	17.1594	-0.000131789
17.1557	-6.90798e-07	17.1557	2.39757e-05	17.1557	-3.80072e-05	17.1557	-7.40838e-05	17.1557	-0.00018545	17.1557	-0.000245151
17.152	6.1514e-06	17.152	3.56594e-05	17.152	5.2652e-06	17.152	-6.20904e-05	17.152	-0.000330748	17.152	-0.000197989
17.1483	-1.71055e-06	17.1483	3.75313e-05	17.1483	-1.96736e-05	17.1483	0.000149519	17.1483	5.50162e-05	17.1483	-0.000149159
17.1446	-4.34216e-06	17.1446	9.726e-05	17.1446	4.04664e-05	17.1446	3.10865e-05	17.1446	-0.000331549	17.1446	-0.000232568
17.141	5.65797e-06	17.141	4.70311e-05	17.141	8.52836e-05	17.141	-1.00359e-05	17.141	-0.000302639	17.141	-0.000327861
17.1373	-8.71722e-06	17.1373	-9.07864e-06	17.1373	0.000111767	17.1373	-4.51203e-05	17.1373	-0.000217096	17.1373	-9.11687e-05
17.1336	-1.94081e-06	17.1336	5.61722e-05	17.1336	0.00010666	17.1336	-9.20327e-05	17.1336	-9.5486e-05	17.1336	-0.000154264
17.1299	1.87502e-06	17.1299	5.06189e-05	17.1299	3.54849e-05	17.1299	1.39372e-05	17.1299	-0.000224852	17.1299	-0.000151802
17.1262	4.0461e-06	17.1262	7.64821e-05	17.1262	9.29607e-05	17.1262	1.94101e-05	17.1262	-1.33454e-05	17.1262	-0.000342527
17.1226	1.00988e-05	17.1226	7.63261e-05	17.1226	0.000134657	17.1226	3.17069e-06	17.1226	-5.94869e-05	17.1226	-0.000127808
17.1189	1.94081e-06	17.1189	3.8436e-05	17.1189	0.000126538	17.1189	1.34134e-05	17.1189	-6.86785e-05	17.1189	-0.000206492
17.1152	9.04617e-06	17.1152	1.00146e-05	17.1152	-1.57168e-05	17.1152	-3.24789e-05	17.1152	6.75775e-05	17.1152	-0.000140738
17.1115	-3.78294e-06	17.1115	7.51562e-05	17.1115	-5.35978e-06	17.1115	-1.77421e-05	17.1115	-8.52434e-06	17.1115	-0.000337546
17.1078	3.3882e-06	17.1078	7.03049e-05	17.1078	7.09068e-05	17.1078	8.41749e-05	17.1078	-0.000133854	17.1078	-0.000258597
17.1041	1.46383e-05	17.1041	4.64384e-05	17.1041	2.7193e-05	17.1041	-7.69237e-05	17.1041	-0.000224485	17.1041	-0.000202203
17.1004	-8.8159e-06	17.1004	5.82936e-05	17.1004	3.29942e-05	17.1004	-7.25123e-06	17.1004	-9.35843e-06	17.1004	-0.000236677
17.0968	-6.38166e-06	17.0968	6.88854e-05	17.0968	0.000138487	17.0968	3.19275e-05	17.0968	-0.000217079	17.0968	-0.000299584
17.0931	1.48028e-06	17.0931	9.61369e-05	17.0931	9.17942e-05	17.0931	1.07252e-05	17.0931	-0.000107096	17.0931	-0.000279886
17.0894	6.87509e-06	17.0894	0.000116884	17.0894	0.000203719	17.0894	3.87376e-05	17.0894	-0.000452274	17.0894	-0.000173818
17.0857	4.34216e-06	17.0857	3.73909e-05	17.0857	-2.08243e-05	17.0857	-2.52277e-05	17.0857	4.29553e-05	17.0857	-0.000178181
17.082	4.14479e-06	17.082	3.83269e-05	17.082	-2.29682e-05	17.082	8.39543e-05	17.082	-8.04391e-05	17.082	-0.00015435
17.0783	8.09221e-06	17.0783	9.09424e-05	17.0783	-0.000167304	17.0783	7.34221e-05	17.0783	3.61993e-05	17.0783	-0.000228758
17.0747	3.45399e-06	17.0747	6.40809e-05	17.0747	1.64262e-05	17.0747	5.23991e-05	17.0747	-0.000132703	17.0747	-0.000229878
17.071	2.20398e-06	17.071	7.67941e-05	17.071	3.80072e-05	17.071	-7.23331e-05	17.071	-4.28719e-05	17.071	-0.000181913
17.0673	5.82244e-06	17.0673	9.70573e-05	17.0673	8.79635e-05	17.0673	-2.54344e-05	17.0673	-0.000221833	17.0673	-0.000278402
17.0636	2.23687e-05	17.0636	2.38821e-05	17.0636	0.000111625	17.0636	-2.1795e-05	17.0636	-0.000154589	17.0636	-0.000229521
17.0599	8.45406e-06	17.0599	4.50032e-05	17.0599	9.27242e-05	17.0599	-9.12607e-06	17.0599	-0.000271411	17.0599	-0.000267602
17.0562	-9.04617e-06	17.0562	6.97121e-05	17.0562	2.6058e-05	17.0562	4.29559e-05	17.0562	-0.000157709	17.0562	-0.000205712
17.0526	5.88823e-06	17.0526	5.86368e-05	17.0526	0.000117348	17.0526	5.40396e-05	17.0526	-0.000149218	17.0526	-0.000219368
17.0489	-2.30266e-07	17.0489	3.09329e-05	17.0489	7.6771e-05	17.0489	-2.66062e-06	17.0489	1.60811e-05	17.0489	-0.000304742
17.0452	1.01317e-05	17.0452	0.000100926	17.0452	0.000138109	17.0452	-6.36757e-05	17.0452	-0.000300421	17.0452	-0.000258997
17.0415	2.6974e-06	17.0415	-1.55366e-05	17.0415	0.000163032	17.0415	-3.11141e-05	17.0415	2.65906e-05	17.0415	-0.000148527
17.0378	1.59542e-05	17.0378	5.57354e-05	17.0378	4.03718e-05	17.0378	7.99152e-05	17.0378	-0.000151136	17.0378	-0.000243771
17.0341	2.17437e-05	17.0341	1.02642e-05	17.0341	3.92683e-05	17.0341	0.000130563	17.0341	-0.000331882	17.0341	-0.000190316
17.0304	1.35199e-05	17.0304	5.06033e-05	17.0304	0.000101394	17.0304	-1.91069e-05	17.0304	-0.000150886	17.0304	-0.000172662
17.0268	4.02637e-05	17.0268	3.6065e-05	17.0268	9.31656e-06	17.0268	-8.74007e-06	17.0268	-4.84103e-05	17.0268	-7.17049e-05
17.0231	1.88818e-05	17.0231	2.19323e-05	17.0231	-4.28783e-05	17.0231	1.65427e-07	17.0231	-0.000335569	17.0231	-0.000142893
17.0194	9.07906e-06	17.0194	8.5124e-05	17.0194	6.16848e-05	17.0194	7.93499e-05	17.0194	-0.000330414	17.0194	-0.000220578
17.0157	1.65792e-05	17.0157	0.000114294	17.0157	9.53411e-05	17.0157	-0.000105377	17.0157	6.41411e-05	17.0157	-0.000239468
17.012	6.61193e-06	17.012	3.94656e-05	17.012	5.15485e-06	17.012	3.28235e-05	17.012	-0.000185717	17.012	-0.000251763
17.0083	7.69747e-06	17.0083	4.77799e-05	17.0083	5.15327e-05	17.0083	2.94598e-05	17.0083	2.43553e-06	17.0083	-0.000136433
17.0047	4.53953e-06	17.0047	5.4737e-05	17.0047	4.39817e-05	17.0047	4.05297e-06	17.0047	-0.000100857	17.0047	-0.000168073
17.001	1.97371e-05	17.001	-1.5599e-07	17.001	0.000149175	17.001	-2.15055e-05	17.001	-0.000213742	17.001	-0.00026794
16.9973	1.73029e-05	16.9973	3.32104e-05	16.9973	-6.468e-05	16.9973	-5.85888e-06	16.9973	-0.000263371	16.9973	-0.000367538
16.9936	2.03621e-05	16.9936	1.52559e-05	16.9936	8.99498e-05	16.9936	7.02239e-05	16.9936	-0.000231091	16.9936	-0.000200001
16.9899	5.39481e-06	16.9899	6.85734e-05	16.9899	6.94722e-05	16.9899	3.45881e-05	16.9899	-0.000408201	16.9899	-0.000211808
16.9862	1.79608e-05	16.9862	3.88104e-05	16.9862	9.55302e-05	16.9862	3.61596e-05	16.9862	-0.00010381	16.9862	-0.000199566
16.9826	1.90792e-05	16.9826	2.2135e-05	16.9826	0.000149065	16.9826	6.15941e-05	16.9826	-0.000300754	16.9826	-0.000242468
16.9789	1.00659e-05	16.9789	7.8822e-05	16.9789	7.51315e-05	16.9789	8.8159e-05	16.9789	-0.000127682	16.9789	-0.000170728
16.9752	2.69082e-05	16.9752	6.55316e-05	16.9752	0.000176116	16.9752	3.88065e-05	16.9752	-0.000206836	16.9752	-0.000327236
16.9715	7.36852e-06	16.9715	6.45644e-05	16.9715	0.000157578	16.9715	-1.3179e-05	16.9715	-0.000152154	16.9715	-0.00031202
16.9678	1.24673e-05	16.9678	6.76999e-05	16.9678	0.000124773	16.9678	3.24927e-05	16.9678	-0.000408118	16.9678	-0.000317727
16.9641	1.92437e-05	16.9641	8.55764e-05	16.9641	7.82686e-05	16.9641	-6.47923e-07	16.9641	-0.000182965	16.9641	-0.000262294
16.9605	1.99345e-05	16.9605	6.39249e-05	16.9605	1.25324e-05	16.9605	5.48254e-05	16.9605	-0.000314016	16.9605	-0.000159769
16.9568	1.23028e-05	16.9568	0.000104139	16.9568	0.000158855	16.9568	-5.54595e-05	16.9568	1.48467e-06	16.9568	-0.00019488
16.9531	1.84871e-05	16.9531	5.10869e-05	16.9531	0.000113013	16.9531	6.51921e-05	16.9531	-0.000587229	16.9531	-0.000422194
16.9494	2.86188e-06	16.9494	-2.96538e-05	16.9494	8.65447e-05	16.9494	2.45246e-05	16.9494	1.3729e-05	16.9494	-0.000243128
16.9457	5.88823e-06	16.9457	5.98067e-05	16.9457	2.54432e-05	16.9457	-0.000108286	16.9457	0.000393004	16.9457	-0.000289788
16.942	3.00991e-05	16.942	2.70175e-05	16.942	0.000158996	16.942	-4.75603e-05	16.942	4.91776e-05	16.942	-0.000312239
16.9383	2.20069e-05	16.9383	3.94188e-05	16.9383	1.24378e-05	16.9383	2.19743e-05	16.9383	-0.000188903	16.9383	-0.000297429
16.9347	1.93424e-05	16.9347	0.000105855	16.9347	-5.30618e-05	16.9347	1.84589e-05	16.9347	1.84333e-05	16.9347	-0.000191774
16.931	2.05595e-05	16.931	6.458e-06	16.931	7.32083e-05	16.931	3.42297e-05	16.931	-7.37998e-05	16.931	-0.000216145
16.9273	2.45727e-05	16.9273	6.8901e-05	16.9273	0.000155607	16.9273	1.60464e-05	16.9273	-0.000240283	16.9273	-0.000303537
16.9236	2.52635e-05	16.9236	8.75418e-05	16.9236	0.000194387	16.9236	2.6813e-05	16.9236	-0.000135339	16.9236	-0.000121606
16.9199	1.0658e-05	16.9199	7.28475e-05	16.9199	0.000151556	16.9199	0.000110781	16.9199	3.5532e-06	16.9199	-0.000316905
16.9162	2.82898e-05	16.9162	7.13344e-05	16.9162	-3.03301e-05	16.9162	-1.68184e-05	16.9162	-0.00010683	16.9162	-0.000237026
16.9126	2.05924e-05	16.9126	9.09736e-05	16.9126	7.76065e-05	16.9126	-5.1765e-05	16.9126	-0.000363127	16.9126	-0.000288577
16.9089	2.82569e-05	16.9089	9.13948e-05	16.9089	0.000139086	16.9089	-4.06675e-06	16.9089	-4.52074e-05	16.9089	-0.000184231
16.9052	3.60202e-05	16.9052	5.61254e-05	16.9052	2.92896e-05	16.9052	-4.73673e-05	16.9052	-0.000205952	16.9052	-0.000182603
16.9015	3.16123e-05	16.9015	9.59029e-05	16.9015	0.000131677	16.9015	4.21564e-05	16.9015	-0.000121309	16.9015	-0.000296667
16.8978	1.71713e-05	16.8978	-2.59724e-05	16.8978	6.48534e-05	16.8978	0.000148912	16.8978	-0.00022235	16.8978	-0.00020645
16.8941	2.65793e-05	16.8941	4.6064e-05	16.8941	3.45233e-06	16.8941	3.3182e-05	16.8941	-6.45581e-05	16.8941	-0.00024581
16.8905	3.55926e-05	16.8905	9.36411e-05	16.8905	-3.61943e-05	16.8905	3.73728e-05	16.8905	-8.80793e-05	16.8905	-0.00022407
16.8868	1.61844e-05	16.8868	2.16671e-05	16.8868	2.42609e-05	16.8868	2.15469e-05	16.8868	-0.000308645	16.8868	-0.000193316
16.8831	2.5724e-05	16.8831	7.81824e-05	16.8831	0.000146858	16.8831	-6.6295e-05	16.8831	-8.16569e-05	16.8831	-0.000130293
16.8794	2.25661e-05	16.8794	9.89759e-05	16.8794	6.43174e-05	16.8794	-8.179e-05	16.8794	-3.87182e-05	16.8794	-0.000320047
16.8757	2.34214e-05	16.8757	8.76666e-06	16.8757	0.000144509	16.8757	6.97552e-05	16.8757	-0.00014845	16.8757	-0.000185164
16.872	2.00332e-05	16.872	2.13707e-05	16.872	0.000120516	16.872	0.000118239	16.872	-1.07931e-05	16.872	-0.000206955
16.8683	3.10201e-05	16.8683	1.2604e-05	16.8683	0.000144399	16.8683	5.04553e-06	16.8683	-3.40306e-06	16.8683	-0.000222647
16.8647	3.83887e-05	16.8647	9.84612e-05	16.8647	6.32139e-05	16.8647	0.000111443	16.8647	-6.23562e-05	16.8647	-0.000247659
16.861	3.1053e-05	16.861	4.43949e-05	16.861	2.75714e-05	16.861	1.65427e-06	16.861	-0.000212892	16.861	-0.0002136
16.8573	2.69411e-05	16.8573	8.2051e-06	16.8573	0.000139575	16.8573	5.63556e-05	16.8573	-0.000260234	16.8573	-0.00027574
16.8536	3.24017e-05	16.8536	4.98389e-05	16.8536	2.76029e-05	16.8536	-1.97272e-05	16.8536	-6.70103e-05	16.8536	-0.000353008
16.8499	2.69411e-05	16.8499	-4.21174e-07	16.8499	3.75185e-05	16.8499	1.69839e-05	16.8499	-0.000101525	16.8499	-0.000301341
16.8463	2.3224e-05	16.8463	7.35495e-05	16.8463	0.000130258	16.8463	-2.89498e-05	16.8463	-0.000175892	16.8463	-0.000302853
16.8426	3.47702e-05	16.8426	4.1977e-05	16.8426	0.000124032	16.8426	1.82108e-05	16.8426	-0.000378724	16.8426	-0.000277508
16.8389	2.46714e-05	16.8389	9.32823e-05	16.8389	2.29525e-05	16.8389	-1.92033e-05	16.8389	7.9188e-05	16.8389	-0.000155133
16.8352	2.30924e-05	16.8352	8.69179e-05	16.8352	5.41023e-05	16.8352	-4.75466e-05	16.8352	1.76159e-05	16.8352	-0.00032706
16.8315	1.47699e-05	16.8315	0.000101097	16.8315	-5.09495e-05	16.8315	-0.000112766	16.8315	-0.000345628	16.8315	-0.000188976
16.8278	3.26649e-05	16.8278	8.67307e-05	16.8278	0.000204555	16.8278	-1.27517e-05	16.8278	-0.000403246	16.8278	-0.000341734
16.8241	2.97372e-05	16.8241	0.000106963	16.8241	7.22625e-05	16.8241	-0.000125945	16.8241	-0.000106179	16.8241	-0.000305269
16.8205	2.31582e-05	16.8205	9.32667e-05	16.8205	-3.84013e-05	16.8205	7.9088e-05	16.8205	-0.000194308	16.8205	-0.000278931
16.8168	3.15794e-05	16.8168	5.75605e-05	16.8168	-3.97727e-05	16.8168	2.86741e-05	16.8168	-0.000119741	16.8168	-0.000374417
16.8131	4.19084e-05	16.8131	8.45468e-06	16.8131	4.42182e-05	16.8131	5.22337e-05	16.8131	-0.00028454	16.8131	-0.000134434
16.8094	3.35531e-05	16.8094	8.2051e-06	16.8094	8.39594e-05	16.8094	3.72763e-05	16.8094	-0.000168752	16.8094	-0.000299095
16.8057	3.80597e-05	16.8057	3.87636e-05	16.8057	2.55378e-05	16.8057	1.3248e-05	16.8057	-0.000191389	16.8057	-0.000337218
16.802	4.06255e-05	16.802	9.24867e-05	16.802	0.000136075	16.802	8.91929e-05	16.802	-0.000275531	16.802	-0.000260765
16.7984	3.55268e-05	16.7984	8.26281e-05	16.7984	-3.46809e-07	16.7984	-3.19964e-05	16.7984	3.31966e-06	16.7984	-0.000121343
16.7947	1.91121e-05	16.7947	1.8828e-05	16.7947	0.000132639	16.7947	2.47314e-05	16.7947	-0.00041801	16.7947	-0.000174343
16.791	3.52307e-05	16.791	-1.51155e-05	16.791	0.000119208	16.791	-4.54098e-05	16.791	-5.26975e-05	16.791	-0.000197595
16.7873	3.50005e-05	16.7873	7.07417e-05	16.7873	-4.0955e-05	16.7873	4.9573e-05	16.7873	-6.11551e-05	16.7873	-0.000151754
16.7836	3.43097e-05	16.7836	2.43969e-05	16.7836	0.000112902	16.7836	-5.06897e-05	16.7836	-0.000178594	16.7836	-0.000168914
16.7799	2.5428e-05	16.7799	0.000101238	16.7799	0.000199557	16.7799	-4.49962e-05	16.7799	-0.000286158	16.7799	-0.000272389
16.7763	4.18755e-05	16.7763	7.90872e-05	16.7763	4.21058e-05	16.7763	4.4238e-05	16.7763	1.17272e-05	16.7763	-0.000398099
16.7726	4.67769e-05	16.7726	7.65601e-05	16.7726	-1.08141e-05	16.7726	3.93441e-05	16.7726	-0.000150202	16.7726	-0.000192554
16.7689	3.62176e-05	16.7689	6.536e-06	16.7689	0.000182832	16.7689	-4.2694e-05	16.7689	-0.000260701	16.7689	-0.000301723
16.7652	2.82569e-05	16.7652	8.09902e-05	16.7652	0.000143831	16.7652	3.11968e-05	16.7652	-0.000139609	16.7652	-0.000341835
16.7615	2.02634e-05	16.7615	5.87616e-05	16.7615	0.000172159	16.7615	2.09541e-06	16.7615	-0.000382211	16.7615	-0.000335034
16.7578	2.45069e-05	16.7578	2.58944e-06	16.7578	0.000192952	16.7578	-0.000168626	16.7578	-9.6637e-05	16.7578	-0.000221952
16.7541	4.08229e-05	16.7541	3.43179e-05	16.7541	1.24536e-05	16.7541	5.9609e-05	16.7541	-0.000261335	16.7541	-0.000206422
16.7505	4.62835e-05	16.7505	7.64353e-05	16.7505	0.000161834	16.7505	-1.66944e-05	16.7505	2.23535e-05	16.7505	-0.000234716
16.7468	2.62174e-05	16.7468	9.62929e-05	16.7468	6.37657e-05	16.7468	7.8578e-06	16.7468	-0.000276632	16.7468	-0.000338703
16.7431	1.85858e-05	16.7431	6.37377e-05	16.7431	-6.79431e-06	16.7431	3.22307e-05	16.7431	-0.00034104	16.7431	-0.00029927
16.7394	4.75335e-05	16.7394	7.80732e-05	16.7394	2.61684e-06	16.7394	-4.97385e-05	16.7394	-0.000170804	16.7394	-0.000315734
16.7357	4.02308e-05	16.7357	3.98712e-05	16.7357	6.89047e-05	16.7357	-8.3334e-05	16.7357	2.4055e-05	16.7357	-0.000374963
16.732	5.29941e-05	16.732	4.39893e-05	16.732	8.21938e-05	16.732	5.72516e-05	16.732	4.86104e-05	16.732	-0.000430028
16.7284	4.30598e-05	16.7284	0.000112048	16.7284	0.000134341	16.7284	6.05188e-06	16.7284	-0.000149034	16.7284	-0.000319746
16.7247	4.94085e-05	16.7247	0.000108086	16.7247	0.000183336	16.7247	0.000131928	16.7247	-0.000345795	16.7247	-0.000236649
16.721	3.33557e-05	16.721	0.000127819	16.721	1.72459e-05	16.721	7.35324e-05	16.721	5.19134e-05	16.721	-0.000152973
16.7173	4.15137e-05	16.7173	8.15518e-05	16.7173	0.000140742	16.7173	2.94874e-05	16.7173	-0.000417543	16.7173	-0.000325585
16.7136	3.83887e-05	16.7136	6.88074e-05	16.7136	0.000122881	16.7136	-4.03505e-05	16.7136	-0.000173923	16.7136	-0.000293383
16.7099	4.21716e-05	16.7099	7.83072e-05	16.7099	-3.87796e-06	16.7099	8.21071e-05	16.7099	-0.000248357	16.7099	-0.000209196
16.7063	3.78294e-05	16.7063	6.57188e-05	16.7063	7.43749e-05	16.7063	-1.86244e-05	16.7063	-0.000281937	16.7063	-0.000291577
16.7026	3.75992e-05	16.7026	0.000105184	16.7026	-5.0445e-07	16.7026	3.00526e-05	16.7026	2.53562e-06	16.7026	-0.000217565
16.6989	3.25333e-05	16.6989	5.60318e-05	16.6989	7.26723e-06	16.6989	-5.0607e-05	16.6989	-0.000267057	16.6989	-0.00035834
16.6952	5.27638e-05	16.6952	8.5046e-05	16.6952	0.000176936	16.6952	1.46127e-06	16.6952	-0.000111167	16.6952	-0.000230779
16.6915	3.24017e-05	16.6915	7.43294e-05	16.6915	-2.58531e-05	16.6915	-2.83846e-05	16.6915	0.000165766	16.6915	-0.000222871
16.6878	5.60863e-05	16.6878	3.66266e-05	16.6878	0.000260911	16.6878	-2.63029e-05	16.6878	-6.9546e-05	16.6878	-0.000244628
16.6841	3.74018e-05	16.6841	9.75096e-05	16.6841	0.000133947	16.6841	-0.000110767	16.6841	-9.41681e-05	16.6841	-0.000292862
16.6805	2.81912e-05	16.6805	0.000105793	16.6805	0.00011656	16.6805	-5.17236e-05	16.6805	-0.000247139	16.6805	-0.000265811
16.6768	5.80271e-05	16.6768	9.32355e-05	16.6768	0.000222872	16.6768	-6.51232e-05	16.6768	-0.00027343	16.6768	-0.000283111
16.6731	4.58888e-05	16.6731	2.34142e-05	16.6731	0.000184991	16.6731	8.40922e-06	16.6731	-0.000261002	16.6731	-0.000244059
16.6694	4.79283e-05	16.6694	3.30856e-05	16.6694	6.34819e-05	16.6694	1.56053e-05	16.6694	0.000125897	16.6694	-0.000312864
16.6657	5.00993e-05	16.6657	2.98878e-05	16.6657	8.09012e-05	16.6657	3.10176e-06	16.6657	-0.000357689	16.6657	-0.000292737
16.6621	3.09543e-05	16.6621	4.99949e-05	16.6621	9.18887e-05	16.6621	-6.59641e-05	16.6621	-0.00014121	16.6621	-0.000205916
16.6584	3.47373e-05	16.6584	6.45332e-05	16.6584	7.86312e-05	16.6584	-1.0546e-05	16.6584	-0.000600774	16.6584	-0.00027112
16.6547	5.88823e-05	16.6547	5.14768e-05	16.6547	9.11321e-05	16.6547	2.82881e-05	16.6547	-0.000123011	16.6547	-0.000212005
16.651	2.72701e-05	16.651	0.00010403	16.651	-7.39335e-06	16.651	-5.03588e-05	16.651	4.02029e-05	16.651	-0.000118561
16.6473	5.70073e-05	16.6473	9.07396e-05	16.6473	0.00012854	16.6473	2.42489e-05	16.6473	-7.49008e-05	16.6473	-0.000268537
16.6436	4.77309e-05	16.6436	1.6925e-05	16.6436	-3.74712e-05	16.6436	8.47953e-05	16.6436	-0.000333834	16.6436	-0.000315421
16.6399	4.8619e-05	16.6399	1.79545e-05	16.6399	-2.65152e-05	16.6399	-1.86519e-05	16.6399	-0.000259267	16.6399	-0.000268117
16.6363	5.46718e-05	16.6363	5.91672e-05	16.6363	0.000136533	16.6363	-5.75963e-05	16.6363	-0.000164281	16.6363	-0.000292082
16.6326	3.8915e-05	16.6326	7.82604e-05	16.6326	8.49841e-05	16.6326	-3.73314e-05	16.6326	2.94432e-05	16.6326	-0.000241291
16.6289	5.37507e-05	16.6289	1.84381e-05	16.6289	9.83678e-05	16.6289	2.87154e-05	16.6289	-0.000146198	16.6289	-0.000237845
16.6252	4.23032e-05	16.6252	5.5283e-05	16.6252	6.30247e-05	16.6252	3.50706e-05	16.6252	-0.000153004	16.6252	-0.000309974
16.6215	4.70072e-05	16.6215	6.18658e-05	16.6215	-6.14799e-06	16.6215	1.02703e-05	16.6215	-0.000289027	16.6215	-0.000227555
16.6178	7.29944e-05	16.6178	6.2443e-05	16.6178	9.0801e-06	16.6178	-3.77174e-05	16.6178	4.30388e-06	16.6178	-0.000274516
16.6142	4.34216e-05	16.6142	6.68731e-05	16.6142	9.42534e-05	16.6142	-9.54653e-05	16.6142	-0.00018138	16.6142	-0.000203504
16.6105	4.41453e-05	16.6105	5.14145e-05	16.6105	0.000155875	16.6105	-5.47289e-06	16.6105	-0.000192974	16.6105	-7.54002e-05
16.6068	5.32573e-05	16.6068	7.79952e-05	16.6068	2.31259e-05	16.6068	-2.69233e-05	16.6068	-0.000413155	16.6068	-0.00033482
16.6031	5.65797e-05	16.6031	6.22246e-05	16.6031	0.000140269	16.6031	-0.00012039	16.6031	-7.27322e-05	16.6031	-0.000261748
16.5994	4.88164e-05	16.5994	3.90288e-05	16.5994	0.000123716	16.5994	6.90659e-06	16.5994	-1.2945e-05	16.5994	-0.000360731
16.5957	3.06254e-05	16.5957	2.34454e-05	16.5957	0.000157483	16.5957	2.54758e-05	16.5957	-7.36997e-05	16.5957	-0.0001199
16.5921	4.35203e-05	16.5921	0.000117367	16.5921	6.04867e-05	16.5921	-2.90187e-05	16.5921	5.4032e-05	16.5921	-0.000199825
16.5884	3.90795e-05	16.5884	2.56448e-05	16.5884	6.56416e-05	16.5884	-1.04357e-05	16.5884	-5.01118e-05	16.5884	-0.00022233
16.5847	3.72044e-05	16.5847	6.02591e-05	16.5847	0.000168234	16.5847	3.25754e-05	16.5847	-0.000102943	16.5847	-0.000163903
16.581	6.85535e-05	16.581	5.63593e-05	16.581	0.000155576	16.581	3.65594e-05	16.581	-0.000178294	16.581	-0.000403097
16.5773	4.48032e-05	16.5773	4.98857e-05	16.5773	-3.60682e-05	16.5773	-8.86139e-05	16.5773	-0.000427101	16.5773	-0.000226141
16.5736	5.72047e-05	16.5736	1.85317e-05	16.5736	4.11757e-05	16.5736	-2.54207e-05	16.5736	-8.06893e-05	16.5736	-0.000148408
16.5699	6.37179e-05	16.5699	8.90705e-06	16.5699	7.30822e-05	16.5699	1.02427e-05	16.5699	-0.000120208	16.5699	-0.000180529
16.5663	6.2764e-05	16.5663	7.59985e-05	16.5663	1.25009e-05	16.5663	3.29476e-06	16.5663	-5.05288e-05	16.5663	-0.00020468
16.5626	5.96718e-05	16.5626	3.87168e-05	16.5626	5.72866e-05	16.5626	1.22554e-05	16.5626	-0.000112735	16.5626	-0.000480039
16.5589	5.0198e-05	16.5589	8.39541e-05	16.5589	9.45844e-07	16.5589	2.48554e-05	16.5589	-0.000123144	16.5589	-0.0002343
16.5552	3.98031e-05	16.5552	0.000142513	16.5552	0.000183368	16.5552	4.24321e-05	16.5552	-0.000206803	16.5552	-0.000330708
16.5515	5.4606e-05	16.5515	6.07583e-05	16.5515	4.37295e-05	16.5515	-2.11333e-05	16.5515	-0.000312581	16.5515	-0.000188843
16.5478	4.62177e-05	16.5478	3.5441e-05	16.5478	5.27466e-05	16.5478	-7.11199e-05	16.5478	-0.000374654	16.5478	-0.000177673
16.5442	5.74021e-05	16.5442	5.32083e-05	16.5442	0.000135303	16.5442	-3.30579e-05	16.5442	-0.000369032	16.5442	-0.000193015
16.5405	5.3652e-05	16.5405	0.000144057	16.5405	0.000136154	16.5405	6.50818e-05	16.5405	-0.000351733	16.5405	-0.000258449
16.5368	6.56258e-05	16.5368	8.03507e-05	16.5368	0.000102861	16.5368	7.8123e-05	16.5368	-0.000130868	16.5368	-0.000191377
16.5331	6.74022e-05	16.5331	6.30669e-05	16.5331	7.644e-05	16.5331	-8.68907e-05	16.5331	6.92123e-05	16.5331	-0.000310476
16.5294	6.08232e-05	16.5294	2.94354e-05	16.5294	6.57362e-05	16.5294	-2.77229e-05	16.5294	-0.000193708	16.5294	-0.000242916
16.5257	6.5264e-05	16.5257	7.98671e-06	16.5257	0.000117411	16.5257	4.19496e-05	16.5257	-0.000439112	16.5257	-0.00015434
16.5221	5.80271e-05	16.5221	7.31439e-05	16.5221	3.84959e-05	16.5221	1.46541e-05	16.5221	-0.000198445	16.5221	-0.000270702
16.5184	5.4277e-05	16.5184	4.44417e-05	16.5184	5.29357e-05	16.5184	-1.77421e-05	16.5184	-0.000127899	16.5184	-0.000246757
16.5147	6.31258e-05	16.5147	6.06335e-05	16.5147	3.82279e-05	16.5147	-1.19797e-05	16.5147	-9.71542e-05	16.5147	-0.000185092
16.511	7.51654e-05	16.511	0.000128131	16.511	6.78801e-05	16.511	-6.17871e-05	16.511	-0.00016655	16.511	-0.000296714
16.5073	5.35862e-05	16.5073	5.21008e-06	16.5073	0.000111799	16.5073	4.82496e-07	16.5073	-0.000313966	16.5073	-0.000260211
16.5036	4.88493e-05	16.5036	4.74211e-05	16.5036	7.35709e-05	16.5036	-2.49382e-05	16.5036	-0.000353301	16.5036	-0.000211103
16.4999	5.84547e-05	16.4999	6.89634e-05	16.4999	0.000140284	16.4999	-1.42681e-05	16.4999	-0.000325043	16.4999	-0.000236307
16.4963	7.32246e-05	16.4963	9.91319e-05	16.4963	8.67024e-06	16.4963	-3.26305e-05	16.4963	-8.97809e-05	16.4963	-0.000274665
16.4926	6.35535e-05	16.4926	5.53142e-05	16.4926	7.64084e-05	16.4926	0.000155722	16.4926	-0.000251977	16.4926	-0.000141173
16.4889	5.9606e-05	16.4889	3.38499e-05	16.4889	0.000116575	16.4889	1.50263e-06	16.4889	1.54306e-05	16.4889	-0.000256568
16.4852	6.15797e-05	16.4852	3.9372e-05	16.4852	9.75008e-05	16.4852	2.30495e-05	16.4852	-0.000144163	16.4852	-0.000177904
16.4815	6.056e-05	16.4815	5.75137e-05	16.4815	0.000189516	16.4815	2.23051e-05	16.4815	-0.000136706	16.4815	-0.000235735
16.4779	5.50007e-05	16.4779	2.6846e-05	16.4779	-2.90059e-05	16.4779	-7.98876e-05	16.4779	-0.00044842	16.4779	-0.000171222
16.4742	7.58562e-05	16.4742	7.81512e-05	16.4742	0.000136753	16.4742	2.17537e-05	16.4742	-0.000174791	16.4742	-0.000183266
16.4705	6.35535e-05	16.4705	6.28174e-05	16.4705	5.26047e-05	16.4705	0.000118253	16.4705	-0.000246605	16.4705	-0.000180307
16.4668	6.37837e-05	16.4668	2.09339e-05	16.4668	0.000250869	16.4668	-8.35683e-05	16.4668	-0.000104361	16.4668	-0.000218826
16.4631	6.07574e-05	16.4631	3.2368e-05	16.4631	4.24053e-05	16.4631	6.71359e-06	16.4631	-2.2954e-05	16.4631	-0.000324193
16.4594	8.13168e-05	16.4594	7.97735e-05	16.4594	8.50787e-05	16.4594	6.83077e-05	16.4594	-0.00029972	16.4594	-0.000345247
16.4557	5.57573e-05	16.4557	-3.08861e-06	16.4557	2.98571e-05	16.4557	-6.98241e-05	16.4557	-0.000208021	16.4557	-0.000297666
16.4521	7.4047e-05	16.4521	0.000121688	16.4521	0.000150421	16.4521	6.93416e-05	16.4521	-0.000246422	16.4521	-0.000293029
16.4484	7.41786e-05	16.4484	4.83102e-05	16.4484	0.000175832	16.4484	-9.70507e-06	16.4484	-0.000189871	16.4484	-0.000346219
16.4447	6.6514e-05	16.4447	6.66859e-05	16.4447	0.00012028	16.4447	-5.3819e-05	16.4447	-0.000293064	16.4447	-0.000232295
16.441	6.98364e-05	16.441	4.07135e-05	16.441	2.46865e-05	16.441	-3.06592e-05	16.441	-0.000331365	16.441	-0.000262536
16.4373	5.73034e-05	16.4373	5.29744e-05	16.4373	9.43952e-05	16.4373	-4.49549e-05	16.4373	-0.000193441	16.4373	-0.000164417
16.4336	7.01325e-05	16.4336	6.67015e-05	16.4336	9.87146e-05	16.4336	2.12712e-05	16.4336	-0.000237931	16.4336	-0.000313507
16.43	5.70731e-05	16.43	5.00729e-06	16.43	0.000112382	16.43	3.03973e-05	16.43	9.17159e-05	16.43	-0.000287518
16.4263	6.06258e-05	16.4263	5.59382e-05	16.4263	0.000219136	16.4263	-7.13819e-05	16.4263	-0.000448254	16.4263	-0.000212994
16.4226	6.32245e-05	16.4226	0.000143308	16.4226	0.000131646	16.4226	3.71246e-05	16.4226	-0.00015574	16.4226	-0.000261201
16.4189	6.77311e-05	16.4189	5.27404e-05	16.4189	0.000167194	16.4189	-9.7864e-05	16.4189	-5.17132e-07	16.4189	-0.000187682
16.4152	7.04943e-05	16.4152	0.000114107	16.4152	5.42284e-05	16.4152	1.9934e-05	16.4152	-0.000220749	16.4152	-0.00025661
16.4115	8.65801e-05	16.4115	7.75117e-05	16.4115	0.000102041	16.4115	2.28427e-05	16.4115	-0.000233961	16.4115	-0.000258877
16.4078	7.3422e-05	16.4078	0.000120393	16.4078	7.80164e-05	16.4078	3.75796e-05	16.4078	-1.61145e-05	16.4078	-9.90314e-05
16.4042	7.14154e-05	16.4042	9.37035e-05	16.4042	5.62304e-05	16.4042	1.31928e-05	16.4042	-0.000176592	16.4042	-0.000404585
16.4005	4.70072e-05	16.4005	6.57656e-05	16.4005	0.000170536	16.4005	-3.10038e-05	16.4005	-0.000507691	16.4005	-0.000288164
16.3968	6.79943e-05	16.3968	7.75741e-05	16.3968	9.76426e-05	16.3968	6.31932e-05	16.3968	-0.000153889	16.3968	-0.000209182
16.3931	7.41128e-05	16.3931	0.000126227	16.3931	4.85376e-05	16.3931	-8.96754e-05	16.3931	-0.000347013	16.3931	-0.000135224
16.3894	7.7501e-05	16.3894	8.02571e-05	16.3894	0.000116985	16.3894	-7.31878e-05	16.3894	-0.000270744	16.3894	-0.000284903
16.3858	7.79286e-05	16.3858	0.000105543	16.3858	0.000145723	16.3858	3.58839e-05	16.3858	-0.000161362	16.3858	-0.000331534
16.3821	6.51982e-05	16.3821	3.8514e-05	16.3821	7.89937e-05	16.3821	-0.000105763	16.3821	-9.1449e-05	16.3821	-8.42703e-05
16.3784	7.63826e-05	16.3784	5.51426e-05	16.3784	9.39065e-05	16.3784	5.63693e-05	16.3784	-0.000318887	16.3784	-0.000172327
16.3747	6.37508e-05	16.3747	-2.15423e-05	16.3747	4.97356e-05	16.3747	-4.22805e-05	16.3747	-0.000414056	16.3747	-0.000240995
16.371	6.84219e-05	16.371	6.2131e-05	16.371	6.07547e-05	16.371	-8.2369e-05	16.371	-0.000239799	16.371	-0.000110256
16.3673	5.42112e-05	16.3673	0.000103609	16.3673	-4.00565e-05	16.3673	7.07202e-06	16.3673	4.26551e-05	16.3673	-0.000305207
16.3636	7.92444e-05	16.3636	0.000110207	16.3636	0.000139685	16.3636	8.36786e-05	16.3636	0.000377707	16.3636	-0.000224971
16.36	6.94746e-05	16.36	9.14728e-05	16.36	9.14316e-05	16.36	-5.82993e-05	16.36	-9.68372e-05	16.36	-0.00027598
16.3563	6.99022e-05	16.3563	1.81573e-05	16.3563	2.37564e-05	16.3563	9.33286e-06	16.3563	-0.000293931	16.3563	-0.000134994
16.3526	7.20404e-05	16.3526	9.22528e-05	16.3526	-8.98394e-05	16.3526	-3.59391e-05	16.3526	-0.000118907	16.3526	-0.000351428
16.3489	6.4639e-05	16.3489	6.84954e-05	16.3489	0.00016144	16.3489	-5.20958e-05	16.3489	-0.000332032	16.3489	-0.000132867
16.3452	5.72376e-05	16.3452	7.06481e-05	16.3452	6.51056e-05	16.3452	-2.28152e-05	16.3452	-0.000130434	16.3452	-0.000267181
16.3415	6.87838e-05	16.3415	9.11764e-05	16.3415	0.00021365	16.3415	7.54348e-05	16.3415	-2.78251e-05	16.3415	-0.000195077
16.3379	6.98693e-05	16.3379	4.78891e-05	16.3379	0.000136974	16.3379	0.000153723	16.3379	-0.000140827	16.3379	-0.000244993
16.3342	7.25667e-05	16.3342	5.9448e-05	16.3342	0.000242735	16.3342	6.27797e-05	16.3342	-0.000160828	16.3342	-0.000205862
16.3305	7.60207e-05	16.3305	3.95904e-05	16.3305	0.00018827	16.3305	-3.40229e-05	16.3305	-0.000250626	16.3305	-0.000268319
16.3268	5.27309e-05	16.3268	7.91652e-05	16.3268	0.000171135	16.3268	-2.25946e-05	16.3268	-6.97628e-05	16.3268	-0.000264182
16.3231	7.1843e-05	16.3231	0.000112438	16.3231	5.28254e-05	16.3231	-7.12578e-05	16.3231	6.36573e-05	16.3231	-0.000255699
16.3194	5.98363e-05	16.3194	5.15392e-05	16.3194	0.000128304	16.3194	6.22972e-05	16.3194	-0.000311314	16.3194	-0.0002236
16.3158	4.4869e-05	16.3158	4.54868e-05	16.3158	-3.60524e-05	16.3158	6.23937e-05	16.3158	-0.000125847	16.3158	-0.000258214
16.3121	8.90801e-05	16.3121	9.4499e-05	16.3121	0.00010048	16.3121	8.89585e-05	16.3121	4.20879e-05	16.3121	-0.000219072
16.3084	6.97706e-05	16.3084	6.46112e-05	16.3084	-5.69083e-05	16.3084	-2.43592e-05	16.3084	5.14797e-05	16.3084	-0.000330459
16.3047	6.38824e-05	16.3047	1.06541e-05	16.3047	0.000173105	16.3047	0.000130233	16.3047	-0.000185634	16.3047	-0.000284119
16.301	7.54944e-05	16.301	4.03547e-05	16.301	0.000170725	16.301	3.14725e-05	16.301	-0.000207487	16.301	-0.000238892
16.2973	7.29615e-05	16.2973	3.50511e-05	16.2973	0.000217654	16.2973	5.95262e-05	16.2973	-4.83602e-05	16.2973	-0.000326907
16.2936	6.94746e-05	16.2936	7.63261e-05	16.2936	3.67303e-05	16.2936	2.75712e-05	16.2936	-0.000323641	16.2936	-0.000178504
16.29	6.13824e-05	16.29	8.90237e-05	16.29	-4.76075e-06	16.29	5.99674e-05	16.29	-0.000103293	16.29	-0.000261832
16.2863	8.14484e-05	16.2863	9.04277e-05	16.2863	0.000170693	16.2863	-3.59529e-05	16.2863	0.00014106	16.2863	-0.000167909
16.2826	6.73364e-05	16.2826	4.20082e-05	16.2826	5.1785e-05	16.2826	-7.75027e-05	16.2826	-0.000217246	16.2826	-0.000295108
16.2789	7.49681e-05	16.2789	3.76717e-05	16.2789	6.69027e-05	16.2789	5.62453e-05	16.2789	0.000211874	16.2789	-0.000198804
16.2752	7.03628e-05	16.2752	7.8744e-05	16.2752	7.78903e-05	16.2752	-6.49853e-05	16.2752	-0.000251593	16.2752	-0.000268449
16.2715	7.17115e-05	16.2715	3.06209e-05	16.2715	0.000125498	16.2715	5.39017e-06	16.2715	-0.000184616	16.2715	-0.000308113
16.2679	6.90469e-05	16.2679	8.06627e-05	16.2679	0.000218853	16.2679	2.9129e-05	16.2679	-0.000224152	16.2679	-0.000264335
16.2642	7.50997e-05	16.2642	1.22141e-05	16.2642	3.07399e-06	16.2642	9.16743e-05	16.2642	9.24332e-05	16.2642	-0.000371296
16.2605	7.50339e-05	16.2605	6.19282e-05	16.2605	4.74025e-05	16.2605	-5.4012e-05	16.2605	-0.000254146	16.2605	-0.00036001
16.2568	8.283e-05	16.2568	7.53122e-05	16.2568	0.00010584	16.2568	-5.0152e-05	16.2568	-6.04544e-05	16.2568	-0.000221109
16.2531	7.0593e-05	16.2531	9.35787e-05	16.2531	6.16217e-05	16.2531	6.35654e-05	16.2531	-0.000186852	16.2531	-0.000275692
16.2494	5.36849e-05	16.2494	1.52559e-05	16.2494	9.36543e-05	16.2494	8.73456e-05	16.2494	0.000176192	16.2494	-0.000260206
16.2458	7.02312e-05	16.2458	5.20072e-05	16.2458	-2.24796e-05	16.2458	-3.0287e-05	16.2458	-0.000369049	16.2458	-0.000290663
16.2421	6.69417e-05	16.2421	7.64197e-05	16.2421	3.23636e-05	16.2421	-9.85809e-05	16.2421	-0.000200781	16.2421	-0.000168624
16.2384	6.64153e-05	16.2384	5.21476e-05	16.2384	0.000155765	16.2384	-0.000102813	16.2384	-0.00027066	16.2384	-0.000197357
16.2347	6.85864e-05	16.2347	4.07759e-05	16.2347	9.68702e-05	16.2347	-0.000117247	16.2347	-3.29964e-05	16.2347	-0.000316306
16.231	8.52972e-05	16.231	4.59704e-05	16.231	-1.12398e-05	16.231	2.91428e-05	16.231	-0.000156508	16.231	-0.000252196
16.2273	7.93102e-05	16.2273	1.53339e-05	16.2273	0.000146023	16.2273	-3.24651e-05	16.2273	-0.000274881	16.2273	-0.000206533
16.2236	7.35536e-05	16.2236	5.50646e-05	16.2236	4.74814e-05	16.2236	-8.0632e-05	16.2236	-0.00034034	16.2236	-0.000254088
16.22	7.30602e-05	16.22	0.000124387	16.22	8.36284e-05	16.22	0.000102868	16.22	-8.94305e-05	16.22	-0.000347174
16.2163	7.83563e-05	16.2163	1.53339e-05	16.2163	4.66301e-05	16.2163	-7.88812e-05	16.2163	-0.000341024	16.2163	-0.000315303
16.2126	6.87509e-05	16.2126	9.07708e-05	16.2126	7.31453e-05	16.2126	1.2283e-05	16.2126	-0.000168235	16.2126	-0.000316177
16.2089	8.15142e-05	16.2089	0.000138192	16.2089	0.000156648	16.2089	-3.45192e-05	16.2089	2.9193e-06	16.2089	-0.000323069
16.2052	7.57905e-05	16.2052	-3.2602e-05	16.2052	0.000200882	16.2052	-1.80454e-05	16.2052	-8.84296e-05	16.2052	-0.000171084
16.2016	8.35208e-05	16.2016	2.58788e-05	16.2016	-3.79599e-05	16.2016	-1.08493e-05	16.2016	-0.000242402	16.2016	-0.000305226
16.1979	9.11525e-05	16.1979	4.66099e-05	16.1979	3.90318e-05	16.1979	-2.24705e-05	16.1979	0.000161495	16.1979	-0.000227471
16.1942	7.44418e-05	16.1942	9.26895e-05	16.1942	5.69713e-05	16.1942	-3.91511e-05	16.1942	-0.000254346	16.1942	-0.000261671
16.1905	7.48036e-05	16.1905	6.27706e-05	16.1905	0.000104137	16.1905	7.63447e-05	16.1905	-0.000205619	16.1905	-0.000245586
16.1868	7.50668e-05	16.1868	8.66995e-05	16.1868	7.67079e-05	16.1868	-0.0001138	16.1868	-0.000129083	16.1868	-0.000364852
16.1831	7.72707e-05	16.1831	5.14301e-05	16.1831	0.000164813	16.1831	7.67858e-06	16.1831	-0.000358957	16.1831	-0.000367017
16.1794	7.71063e-05	16.1794	2.76571e-05	16.1794	0.00013338	16.1794	-1.14007e-05	16.1794	-0.000192573	16.1794	-0.000236483
16.1758	7.30273e-05	16.1758	5.46123e-05	16.1758	8.7664e-05	16.1758	-9.64027e-05	16.1758	-0.000257882	16.1758	-0.000243646
16.1721	6.55272e-05	16.1721	3.55814e-05	16.1721	6.44908e-05	16.1721	4.46102e-05	16.1721	-0.000165733	16.1721	-0.000317915
16.1684	6.22048e-05	16.1684	9.52946e-05	16.1684	5.1848e-05	16.1684	-0.000156274	16.1684	-0.000276316	16.1684	-0.000251343
16.1647	6.91785e-05	16.1647	2.34766e-05	16.1647	0.000147898	16.1647	-8.02047e-05	16.1647	-0.000204317	16.1647	-0.000325267
16.161	7.35536e-05	16.161	8.8665e-05	16.161	0.000197287	16.161	-6.72875e-05	16.161	-0.00019601	16.161	-0.000221025
16.1573	6.6514e-05	16.1573	8.4344e-05	16.1573	0.000112918	16.1573	-1.2214e-05	16.1573	-0.000120926	16.1573	-0.000263302
16.1537	7.64813e-05	16.1537	9.60277e-05	16.1537	0.000101662	16.1537	1.07528e-06	16.1537	-0.000107814	16.1537	-0.000304448
16.15	6.55272e-05	16.15	8.03819e-05	16.15	-3.22375e-05	16.15	-4.65678e-05	16.15	-0.000143112	16.15	-0.000213628
16.1463	6.431e-05	16.1463	7.61077e-05	16.1463	0.000122928	16.1463	-0.000183555	16.1463	-8.57772e-05	16.1463	-0.000259476
16.1426	8.01326e-05	16.1426	5.56418e-05	16.1426	9.39696e-05	16.1426	1.06011e-05	16.1426	-0.000112568	16.1426	-0.000329993
16.1389	7.72049e-05	16.1389	-1.01394e-06	16.1389	8.32343e-06	16.1389	-0.000101683	16.1389	-0.000125096	16.1389	-0.000117347
16.1352	7.38496e-05	16.1352	4.36773e-05	16.1352	5.13278e-05	16.1352	-8.98822e-06	16.1352	0.000181513	16.1352	-0.000144226
16.1316	7.10864e-05	16.1316	2.48493e-05	16.1316	-1.73405e-07	16.1316	-9.05852e-05	16.1316	5.64008e-05	16.1316	-0.000185522
16.1279	8.30932e-05	16.1279	5.8278e-05	16.1279	-2.579e-05	16.1279	-2.99148e-05	16.1279	-0.000179345	16.1279	-0.000190603
16.1242	7.00996e-05	16.1242	6.83862e-05	16.1242	7.66764e-05	16.1242	-5.31849e-05	16.1242	3.90185e-05	16.1242	-0.000297625
16.1205	7.783e-05	16.1205	0.000106838	16.1205	1.11925e-06	16.1205	5.12687e-05	16.1205	-0.000116121	16.1205	-0.00025113
16.1168	6.95404e-05	16.1168	4.57364e-05	16.1168	0.00011183	16.1168	-4.92146e-06	16.1168	-6.38909e-06	16.1168	-0.000128776
16.1131	7.44089e-05	16.1131	0.000108242	16.1131	9.95343e-05	16.1131	6.26556e-05	16.1131	-0.000281854	16.1131	-0.000164967
16.1094	7.79615e-05	16.1094	9.80244e-05	16.1094	0.000103854	16.1094	-3.68489e-05	16.1094	-0.000250209	16.1094	-0.000235712
16.1058	7.14154e-05	16.1058	7.85412e-05	16.1058	0.000157042	16.1058	-1.73561e-05	16.1058	-3.10446e-05	16.1058	-0.0003484
16.1021	8.70077e-05	16.1021	6.47048e-05	16.1021	7.52104e-05	16.1021	-7.82195e-05	16.1021	-0.000100207	16.1021	-0.0002876
16.0984	7.22049e-05	16.0984	0.000114637	16.0984	-4.50064e-05	16.0984	2.2636e-05	16.0984	1.41794e-06	16.0984	-0.000242793
16.0947	7.86852e-05	16.0947	0.000134963	16.0947	1.69148e-05	16.0947	4.79739e-05	16.0947	-0.000684166	16.0947	-0.000153152
16.091	7.56918e-05	16.091	5.08217e-05	16.091	0.000156048	16.091	1.3372e-06	16.091	-0.000124812	16.091	-0.000306005
16.0873	7.58233e-05	16.0873	4.11347e-05	16.0873	6.46327e-07	16.0873	9.23636e-07	16.0873	-0.000219081	16.0873	-0.000198732
16.0837	8.62511e-05	16.0837	1.54275e-05	16.0837	0.000126948	16.0837	4.90216e-05	16.0837	4.27385e-05	16.0837	-0.000265289
16.08	7.908e-05	16.08	5.43783e-05	16.08	9.71697e-05	16.08	-3.65181e-05	16.08	-0.000158693	16.08	-0.000299399
16.0763	7.80602e-05	16.0763	7.61077e-05	16.0763	0.000108693	16.0763	3.78691e-05	16.0763	-0.000279418	16.0763	-0.000335123
16.0726	6.60206e-05	16.0726	7.42203e-05	16.0726	0.000186962	16.0726	5.51424e-07	16.0726	-0.000338939	16.0726	-0.000301603
16.0689	8.29616e-05	16.0689	9.38127e-05	16.0689	0.000104043	16.0689	-8.78005e-05	16.0689	-5.51663e-05	16.0689	-0.000267279
16.0652	7.38825e-05	16.0652	0.000103328	16.0652	-1.97051e-05	16.0652	-8.27688e-05	16.0652	-9.65203e-05	16.0652	-0.000258104
16.0616	6.32245e-05	16.0616	0.000110379	16.0616	5.5726e-05	16.0616	-0.00010455	16.0616	-9.8422e-07	16.0616	-0.000189878
16.0579	8.01326e-05	16.0579	4.10411e-05	16.0579	0.000136217	16.0579	-8.68769e-05	16.0579	-9.59531e-05	16.0579	-0.000329556
16.0542	7.40799e-05	16.0542	7.54682e-05	16.0542	0.000177456	16.0542	-4.82221e-05	16.0542	-0.000136373	16.0542	-0.00028625
16.0505	6.37837e-05	16.0505	2.56448e-05	16.0505	0.000174161	16.0505	4.71743e-05	16.0505	-0.000182815	16.0505	-0.000299952
16.0468	7.20404e-05	16.0468	8.54828e-06	16.0468	4.14437e-05	16.0468	-3.62561e-06	16.0468	-9.81884e-05	16.0468	-0.000258851
16.0431	5.6481e-05	16.0431	7.74181e-05	16.0431	6.38918e-05	16.0431	-0.000101669	16.0431	-0.000225386	16.0431	-0.000208786
16.0394	6.30929e-05	16.0394	5.75761e-05	16.0394	0.000163032	16.0394	-1.49298e-05	16.0394	-0.000129433	16.0394	-0.000225566
16.0358	8.37511e-05	16.0358	6.2677e-05	16.0358	7.19472e-05	16.0358	-7.78749e-05	16.0358	-0.000194692	16.0358	-0.000302718
16.0321	8.54945e-05	16.0321	-3.9684e-05	16.0321	0.000137384	16.0321	4.43897e-06	16.0321	-0.000122961	16.0321	-0.000247457
16.0284	7.70734e-05	16.0284	8.66059e-05	16.0284	0.000204287	16.0284	-0.000183031	16.0284	-0.000116038	16.0284	-0.0001862
16.0247	8.19747e-05	16.0247	5.68585e-05	16.0247	0.000131283	16.0247	-4.64024e-05	16.0247	-0.000416759	16.0247	-0.00023582
16.021	6.37508e-05	16.021	9.36879e-05	16.021	0.000122266	16.021	2.85362e-06	16.021	-0.000240333	16.021	-0.000246699
16.0174	7.5922e-05	16.0174	6.9291e-05	16.0174	7.35078e-05	16.0174	8.40922e-06	16.0174	-0.000114903	16.0174	-0.000223106
16.0137	6.57903e-05	16.0137	4.13687e-05	16.0137	1.85385e-05	16.0137	2.04854e-05	16.0137	-1.48967e-05	16.0137	-0.000335548
16.01	5.60534e-05	16.01	0.000121891	16.01	7.69286e-05	16.01	7.42631e-05	16.01	8.90302e-05	16.01	-0.000325928
16.0063	7.77971e-05	16.0063	0.000136367	16.0063	0.000122329	16.0063	-5.6521e-07	16.0063	4.03697e-06	16.0063	-0.000241416
16.0026	9.18433e-05	16.0026	6.83394e-05	16.0026	5.47801e-05	16.0026	-5.36398e-05	16.0026	-0.000303523	16.0026	-0.000383315
15.9989	8.28629e-05	15.9989	7.53278e-05	15.9989	0.000113218	15.9989	7.18368e-05	15.9989	6.10049e-05	15.9989	-0.000203153
15.9952	9.07906e-05	15.9952	6.16318e-05	15.9952	0.000109529	15.9952	-3.55806e-05	15.9952	0.00010713	15.9952	-0.000228009
15.9916	8.82248e-05	15.9916	8.28309e-05	15.9916	1.02466e-06	15.9916	8.809e-06	15.9916	9.25834e-06	15.9916	-0.000209276
15.9879	8.59551e-05	15.9879	9.04901e-05	15.9879	0.000135224	15.9879	6.52335e-05	15.9879	-0.00015971	15.9879	-0.000274482
15.9842	7.76326e-05	15.9842	0.000102236	15.9842	0.000177046	15.9842	-5.58317e-05	15.9842	-0.00014438	15.9842	-0.000253351
15.9805	6.72048e-05	15.9805	7.69189e-05	15.9805	0.000107637	15.9805	-3.11555e-06	15.9805	-0.000303006	15.9805	-0.000367732
15.9768	7.2468e-05	15.9768	7.17868e-05	15.9768	0.000114557	15.9768	3.07557e-05	15.9768	-5.57502e-05	15.9768	-0.000265947
15.9731	8.41458e-05	15.9731	6.26302e-05	15.9731	3.3609e-05	15.9731	4.99315e-05	15.9731	-6.4458e-05	15.9731	-0.000133136
15.9695	8.25011e-05	15.9695	0.000120144	15.9695	9.59716e-05	15.9695	-2.07749e-05	15.9695	-0.00022969	15.9695	-0.000267496
15.9658	7.27641e-05	15.9658	0.000101425	15.9658	0.000150673	15.9658	-0.000151035	15.9658	-8.77624e-05	15.9658	-0.000276356
15.9621	8.0626e-05	15.9621	1.75957e-05	15.9621	0.000143421	15.9621	-9.80019e-05	15.9621	-1.99513e-05	15.9621	-0.000320445
15.9584	7.4047e-05	15.9584	-6.13042e-06	15.9584	4.58419e-05	15.9584	6.80733e-05	15.9584	-0.000498566	15.9584	-0.000251006
15.9547	8.01655e-05	15.9547	7.23016e-05	15.9547	0.000129659	15.9547	0.000135071	15.9547	-2.76249e-05	15.9547	-0.000226853
15.951	6.54614e-05	15.951	5.13677e-05	15.951	0.000258042	15.951	5.41912e-05	15.951	-0.000206603	15.951	-0.000361403
15.9474	7.70076e-05	15.9474	0.000114575	15.9474	0.000110033	15.9474	-9.61546e-05	15.9474	2.33544e-06	15.9474	-0.00010746
15.9437	6.53956e-05	15.9437	9.17068e-05	15.9437	7.09698e-05	15.9437	-8.08112e-05	15.9437	-0.000290095	15.9437	-0.000216724
15.94	8.23037e-05	15.94	0.000104482	15.94	0.000142681	15.94	-0.000109223	15.94	-0.000109715	15.94	-0.000325817
15.9363	7.41128e-05	15.9363	9.60589e-05	15.9363	3.37666e-05	15.9363	-9.50793e-05	15.9363	-6.62263e-05	15.9363	-0.000263212
15.9326	7.99352e-05	15.9326	0.000112017	15.9326	0.000142365	15.9326	-6.29589e-05	15.9326	-0.000384129	15.9326	-0.000226075
15.9289	8.80932e-05	15.9289	2.98878e-05	15.9289	0.000123543	15.9289	-7.67031e-05	15.9289	-0.00025558	15.9289	-0.00024979
15.9253	7.17115e-05	15.9253	4.69999e-05	15.9253	0.00011894	15.9253	-4.88975e-05	15.9253	-8.16235e-05	15.9253	-0.000242139
15.9216	7.25338e-05	15.9216	0.000112266	15.9216	0.000175612	15.9216	1.21313e-05	15.9216	-4.82101e-05	15.9216	-0.00019633
15.9179	8.21392e-05	15.9179	6.77778e-05	15.9179	-1.13028e-05	15.9179	2.14504e-05	15.9179	-2.71912e-05	15.9179	-0.000174854
15.9142	7.1547e-05	15.9142	8.2441e-05	15.9142	9.66653e-05	15.9142	-5.12549e-05	15.9142	-0.000205835	15.9142	-0.000408777
15.9105	7.59878e-05	15.9105	7.49534e-05	15.9105	-1.35571e-05	15.9105	7.04996e-05	15.9105	-0.000150319	15.9105	-0.000271944
15.9068	7.80602e-05	15.9068	7.70905e-05	15.9068	0.000170031	15.9068	-1.20073e-05	15.9068	-0.000286558	15.9068	-0.000395342
15.9031	6.9672e-05	15.9031	8.98037e-05	15.9031	7.43591e-05	15.9031	-9.53964e-06	15.9031	1.22277e-05	15.9031	-0.000176425
15.8995	6.95075e-05	15.8995	0.000114965	15.8995	1.03728e-05	15.8995	2.25533e-05	15.8995	-4.75595e-05	15.8995	-0.000211749
15.8958	7.62839e-05	15.8958	7.48598e-05	15.8958	-6.69342e-05	15.8958	-7.31189e-05	15.8958	-0.000289477	15.8958	-0.000173439
15.8921	8.52972e-05	15.8921	0.000126883	15.8921	5.42442e-05	15.8921	-6.97552e-06	15.8921	-0.000320739	15.8921	-0.000271846
15.8884	7.2172e-05	15.8884	6.44553e-05	15.8884	5.99035e-05	15.8884	-1.3951e-05	15.8884	-0.000213492	15.8884	-0.000293078
15.8847	8.7238e-05	15.8847	9.73536e-05	15.8847	0.000116496	15.8847	1.92171e-05	15.8847	7.65189e-05	15.8847	-0.000251169
15.881	7.75668e-05	15.881	8.12242e-05	15.881	0.000124047	15.881	-4.43207e-05	15.881	-4.56911e-05	15.881	-0.00016884
15.8774	6.33561e-05	15.8774	7.85256e-05	15.8774	7.53049e-05	15.8774	-2.3022e-06	15.8774	-0.000303507	15.8774	-0.00030501
15.8737	6.5593e-05	15.8737	9.10204e-05	15.8737	1.83651e-05	15.8737	-1.10285e-07	15.8737	-0.000263938	15.8737	-0.000156154
15.87	7.26654e-05	15.87	4.33029e-05	15.87	0.000135823	15.87	2.95977e-05	15.87	-1.02092e-05	15.87	-0.000191974
15.8663	7.65799e-05	15.8663	6.86046e-05	15.8663	1.55907e-05	15.8663	-0.000154302	15.8663	-2.57899e-05	15.8663	-0.000383523
15.8626	5.83231e-05	15.8626	6.21934e-05	15.8626	6.10069e-05	15.8626	-2.03889e-05	15.8626	5.70514e-06	15.8626	-0.000218702
15.8589	7.91458e-05	15.8589	8.71831e-05	15.8589	6.85264e-05	15.8589	-7.62344e-06	15.8589	-0.000339139	15.8589	-9.83907e-05
15.8552	7.18759e-05	15.8552	7.252e-05	15.8552	5.06027e-06	15.8552	-7.48834e-05	15.8552	0.000163464	15.8552	-0.000222864
15.8516	6.34548e-05	15.8516	0.000130689	15.8516	4.62202e-05	15.8516	-6.16079e-05	15.8516	1.13936e-05	15.8516	-0.000219227
15.8479	8.48695e-05	15.8479	0.000121033	15.8479	8.36757e-05	15.8479	1.86106e-05	15.8479	7.08972e-05	15.8479	-0.000332979
15.8442	7.80602e-05	15.8442	3.2836e-05	15.8442	3.55007e-05	15.8442	-8.14729e-06	15.8442	7.68359e-05	15.8442	-0.00041191
15.8405	6.46061e-05	15.8405	0.000146912	15.8405	5.54895e-05	15.8405	-0.000108658	15.8405	-0.000249491	15.8405	-0.000119868
15.8368	7.59549e-05	15.8368	8.57012e-05	15.8368	8.913e-05	15.8368	-0.000135513	15.8368	-0.000268358	15.8368	-0.00022269
15.8331	6.34219e-05	15.8331	7.23952e-05	15.8331	0.000122219	15.8331	-4.57958e-05	15.8331	-0.000111167	15.8331	-0.000269996
15.8295	8.41787e-05	15.8295	7.04765e-05	15.8295	0.000119302	15.8295	-0.00013787	15.8295	0.00019214	15.8295	-0.000209442
15.8258	7.36852e-05	15.8258	0.000122811	15.8258	0.000145156	15.8258	-2.63029e-05	15.8258	-0.000225186	15.8258	-0.000306921
15.8221	7.38825e-05	15.8221	6.90726e-05	15.8221	0.000161219	15.8221	-8.40922e-05	15.8221	-0.000173323	15.8221	-0.000246827
15.8184	7.77642e-05	15.8184	0.000133263	15.8184	6.78801e-05	15.8184	-7.67031e-05	15.8184	-0.00040368	15.8184	-0.000202362
15.8147	6.14482e-05	15.8147	0.000100193	15.8147	0.000130621	15.8147	0.000113042	15.8147	-0.000118573	15.8147	-0.00022345
15.811	5.70402e-05	15.811	9.06305e-05	15.811	0.000121352	15.811	-4.69538e-05	15.811	0.000156724	15.811	-0.000206503
15.8074	7.52312e-05	15.8074	8.1115e-05	15.8074	4.33827e-05	15.8074	-1.39786e-05	15.8074	-9.55194e-05	15.8074	-0.000179702
15.8037	7.61852e-05	15.8037	0.000106978	15.8037	6.31509e-05	15.8037	-6.00501e-05	15.8037	-8.64946e-05	15.8037	-0.000256418
15.8	7.01325e-05	15.8	4.16339e-05	15.8	5.35978e-05	15.8	6.8928e-07	15.8	-0.00016283	15.8	-0.000192399
15.7963	7.76326e-05	15.7963	9.43274e-05	15.7963	0.000147378	15.7963	-0.000110133	15.7963	-0.000278317	15.7963	-0.000276062
15.7926	8.28958e-05	15.7926	9.85392e-05	15.7926	6.34977e-05	15.7926	-7.54073e-06	15.7926	-0.000452107	15.7926	-0.000246545
15.7889	7.32904e-05	15.7889	5.19448e-05	15.7889	3.40504e-05	15.7889	-6.29726e-05	15.7889	-0.000354219	15.7889	-0.000369446
15.7853	8.12839e-05	15.7853	9.48578e-05	15.7853	0.000141325	15.7853	-6.26556e-05	15.7853	-0.000199963	15.7853	-0.00020521
15.7816	7.51654e-05	15.7816	6.9135e-05	15.7816	-4.93731e-05	15.7816	6.9121e-05	15.7816	-0.000100557	15.7816	-0.000181355
15.7779	7.57576e-05	15.7779	6.97901e-05	15.7779	8.05386e-05	15.7779	4.30938e-05	15.7779	-3.87682e-05	15.7779	-0.000244201
15.7742	7.62839e-05	15.7742	0.000108632	15.7742	8.96818e-05	15.7742	6.06567e-05	15.7742	-2.32209e-05	15.7742	-0.000218894
15.7705	6.73364e-05	15.7705	0.000102189	15.7705	0.000147205	15.7705	7.12716e-06	15.7705	-0.000148534	15.7705	-0.000216615
15.7668	6.87509e-05	15.7668	9.87888e-05	15.7668	3.46021e-05	15.7668	-7.16852e-05	15.7668	-0.000112535	15.7668	-8.71783e-05
15.7631	6.88167e-05	15.7631	7.21924e-05	15.7631	1.19965e-05	15.7631	3.96336e-05	15.7631	-0.000111984	15.7631	-0.000372576
15.7595	7.26983e-05	15.7595	6.53444e-05	15.7595	9.11478e-05	15.7595	2.49657e-05	15.7595	7.10974e-05	15.7595	-0.00034445
15.7558	7.14483e-05	15.7558	4.42233e-05	15.7558	3.03458e-05	15.7558	3.33612e-06	15.7558	-0.000167284	15.7558	-0.000303135
15.7521	6.59877e-05	15.7521	7.06793e-05	15.7521	9.35124e-05	15.7521	-9.36043e-06	15.7521	-0.000198829	15.7521	-0.000260212
15.7484	7.41786e-05	15.7484	5.91828e-05	15.7484	7.35236e-05	15.7484	-9.22257e-05	15.7484	-0.000278367	15.7484	-0.000455932
15.7447	6.26653e-05	15.7447	7.34247e-05	15.7447	-2.20697e-07	15.7447	-9.6389e-05	15.7447	-0.000357222	15.7447	-0.000294516
15.741	6.38824e-05	15.741	6.44553e-05	15.741	0.000151871	15.741	4.35487e-05	15.741	-1.8183e-06	15.741	-0.000344472
15.7374	7.29944e-05	15.7374	0.000108023	15.7374	4.58734e-05	15.7374	1.80591e-06	15.7374	-6.24396e-05	15.7374	-0.000250958
15.7337	6.75338e-05	15.7337	0.000112719	15.7337	6.7013e-05	15.7337	-0.000119507	15.7337	-0.000191739	15.7337	-0.00028969
15.73	8.2534e-05	15.73	3.33508e-05	15.73	5.00036e-05	15.73	2.33115e-05	15.73	0.000150435	15.73	-0.000266483
15.7263	6.23034e-05	15.7263	0.000143308	15.7263	0.000221706	15.7263	-6.85696e-05	15.7263	-7.00631e-05	15.7263	-0.000335744
15.7226	6.37837e-05	15.7226	6.58436e-05	15.7226	6.5547e-05	15.7226	2.77918e-05	15.7226	1.3679e-06	15.7226	-0.000273167
15.7189	6.98035e-05	15.7189	0.000101675	15.7189	0.000100039	15.7189	-0.000108382	15.7189	5.50829e-05	15.7189	-0.000180443
15.7153	6.96062e-05	15.7153	7.01801e-05	15.7153	0.000118435	15.7153	-0.000106122	15.7153	-0.000270077	15.7153	-0.000209985
15.7116	8.09221e-05	15.7116	7.5359e-05	15.7116	9.93767e-05	15.7116	-4.8415e-05	15.7116	4.5174e-05	15.7116	-0.000405414
15.7079	7.45733e-05	15.7079	3.9294e-05	15.7079	9.34809e-05	15.7079	-1.75766e-05	15.7079	-0.000113869	15.7079	-0.000236477
15.7042	7.18101e-05	15.7042	4.13063e-05	15.7042	-3.38612e-05	15.7042	-1.98651e-05	15.7042	-5.09959e-05	15.7042	-0.000135544
15.7005	6.38495e-05	15.7005	0.000117695	15.7005	4.72922e-07	15.7005	3.21205e-05	15.7005	-0.000143913	15.7005	-0.000339907
15.6968	8.38169e-05	15.6968	5.73109e-05	15.6968	0.000205217	15.6968	-8.39543e-05	15.6968	-0.000139059	15.6968	-0.00019264
15.6932	7.00338e-05	15.6932	9.97559e-05	15.6932	3.92052e-05	15.6932	-0.000121244	15.6932	-2.15361e-05	15.6932	-0.000232896
15.6895	5.92442e-05	15.6895	0.000118724	15.6895	-2.05563e-05	15.6895	-0.000105887	15.6895	-0.000265389	15.6895	-0.000398606
15.6858	7.61194e-05	15.6858	0.000144104	15.6858	5.78699e-05	15.6858	-5.51424e-08	15.6858	-0.000109315	15.6858	-0.000124209
15.6821	7.5922e-05	15.6821	8.59507e-05	15.6821	6.80377e-05	15.6821	-1.29309e-05	15.6821	-0.00023336	15.6821	-0.000288103
15.6784	6.74022e-05	15.6784	5.11025e-05	15.6784	-3.24897e-05	15.6784	-0.000122168	15.6784	2.961e-05	15.6784	-0.000224515
15.6747	6.48035e-05	15.6747	0.000113062	15.6747	0.000117773	15.6747	4.20047e-05	15.6747	-5.92534e-05	15.6747	-0.000266539
15.671	5.27967e-05	15.671	7.84788e-05	15.671	6.7486e-05	15.671	-0.0001138	15.671	-0.000159527	15.671	-0.000130734
15.6674	6.24679e-05	15.6674	7.39863e-05	15.6674	8.35338e-05	15.6674	-9.24187e-05	15.6674	3.6683e-05	15.6674	-0.000259626
15.6637	6.41127e-05	15.6637	5.74825e-05	15.6637	3.2805e-05	15.6637	-5.77479e-05	15.6637	-0.000161012	15.6637	-0.000188313
15.66	6.73035e-05	15.66	1.77205e-05	15.66	5.17534e-05	15.66	-2.4373e-05	15.66	-0.00012995	15.66	-0.000393786
15.6563	7.42773e-05	15.6563	6.08363e-05	15.6563	3.29469e-06	15.6563	4.06124e-05	15.6563	-0.000334384	15.6563	-0.000351488
15.6526	6.32245e-05	15.6526	5.75761e-05	15.6526	0.000130258	15.6526	8.7387e-05	15.6526	-5.8486e-05	15.6526	-0.000169612
15.6489	8.43761e-05	15.6489	6.55004e-05	15.6489	-4.24053e-05	15.6489	5.35571e-05	15.6489	-0.00012251	15.6489	-0.000380163
15.6453	6.94746e-05	15.6453	9.28455e-05	15.6453	6.17951e-05	15.6453	1.36202e-05	15.6453	-7.03967e-06	15.6453	-0.000278655
15.6416	6.25337e-05	15.6416	6.75907e-05	15.6416	-6.03133e-05	15.6416	-3.51395e-05	15.6416	9.51357e-05	15.6416	-0.000295421
15.6379	5.88823e-05	15.6379	6.99929e-05	15.6379	4.62833e-05	15.6379	-3.35128e-05	15.6379	-0.000215861	15.6379	-0.000472394
15.6342	8.08563e-05	15.6342	6.77623e-05	15.6342	0.000160604	15.6342	5.50046e-06	15.6342	-0.000342191	15.6342	-0.000119382
15.6305	6.34548e-05	15.6305	9.54974e-05	15.6305	4.09078e-05	15.6305	-5.51562e-05	15.6305	-0.000178094	15.6305	-0.000252612
15.6268	6.06587e-05	15.6268	4.82946e-05	15.6268	-7.25778e-05	15.6268	-0.000142336	15.6268	-0.000436326	15.6268	-0.000202164
15.6232	5.22375e-05	15.6232	0.000100083	15.6232	4.33512e-05	15.6232	-2.1864e-05	15.6232	-6.68936e-05	15.6232	-0.000294162
15.6195	5.58231e-05	15.6195	7.84944e-05	15.6195	5.00982e-05	15.6195	-7.57657e-05	15.6195	7.71194e-05	15.6195	-0.000285395
15.6158	6.34548e-05	15.6158	5.79037e-05	15.6158	0.000187041	15.6158	-7.42631e-05	15.6158	-8.93972e-05	15.6158	-0.000169624
15.6121	5.70073e-05	15.6121	0.000101534	15.6121	7.43118e-05	15.6121	-0.000112284	15.6121	-0.00019199	15.6121	-0.000328739
15.6084	6.431e-05	15.6084	3.44895e-05	15.6084	9.29607e-05	15.6084	-8.67804e-05	15.6084	-0.000221166	15.6084	-0.000202892
15.6047	5.55599e-05	15.6047	0.00014061	15.6047	-0.000106423	15.6047	1.12628e-05	15.6047	-7.04468e-05	15.6047	-0.000322897
15.6011	5.73692e-05	15.6011	8.23786e-05	15.6011	-2.73664e-05	15.6011	2.96391e-06	15.6011	-0.000281437	15.6011	-0.000413785
15.5974	5.66126e-05	15.5974	9.34851e-05	15.5974	0.0001665	15.5974	-2.23603e-05	15.5974	-0.000144247	15.5974	-0.000288457
15.5937	6.85864e-05	15.5937	6.11951e-05	15.5937	2.14549e-05	15.5937	-4.51754e-05	15.5937	0.000127131	15.5937	-0.000301147
15.59	5.79284e-05	15.59	9.53882e-05	15.59	4.97987e-05	15.59	2.87706e-05	15.59	-0.000206269	15.59	-0.000293969
15.5863	5.24678e-05	15.5863	0.000104124	15.5863	5.20687e-05	15.5863	-4.88975e-05	15.5863	-0.000124262	15.5863	-0.000450129
15.5826	5.59547e-05	15.5826	8.17546e-05	15.5826	-6.92043e-06	15.5826	-6.75495e-07	15.5826	-0.000219031	15.5826	-0.000278407
15.579	6.8093e-05	15.579	0.000102938	15.579	0.000178938	15.579	-3.26857e-05	15.579	0.00015192	15.579	-0.000247761
15.5753	6.82246e-05	15.5753	1.78765e-05	15.5753	0.000168486	15.5753	-0.000120776	15.5753	-0.000213225	15.5753	-0.000379908
15.5716	5.17112e-05	15.5716	0.00011172	15.5716	1.10979e-05	15.5716	-3.70833e-06	15.5716	-0.000136356	15.5716	-0.000334315
15.5679	4.87177e-05	15.5679	0.000126633	15.5679	2.11711e-05	15.5679	1.7039e-05	15.5679	1.59811e-05	15.5679	-0.000254329
15.5642	4.62506e-05	15.5642	6.25366e-05	15.5642	0.000124867	15.5642	-5.87818e-05	15.5642	-8.90469e-05	15.5642	-0.000230776
15.5605	5.18757e-05	15.5605	8.48276e-05	15.5605	-0.00010234	15.5605	-7.31326e-05	15.5605	-0.000135122	15.5605	-0.000125802
15.5569	5.68428e-05	15.5569	0.000193241	15.5569	4.06555e-05	15.5569	-9.48588e-05	15.5569	5.1046e-05	15.5569	-0.000258333
15.5532	5.02309e-05	15.5532	8.40321e-05	15.5532	1.49601e-05	15.5532	3.03835e-05	15.5532	-0.000212024	15.5532	-0.000235972
15.5495	5.2698e-05	15.5495	7.78392e-05	15.5495	0.000102671	15.5495	-5.35709e-05	15.5495	-0.00013	15.5495	-0.000260093
15.5458	5.58889e-05	15.5458	6.79806e-05	15.5458	2.80758e-05	15.5458	2.11195e-05	15.5458	-9.07651e-05	15.5458	-0.000280157
15.5421	6.45403e-05	15.5421	4.89654e-05	15.5421	0.000108662	15.5421	-6.01466e-05	15.5421	-0.000182865	15.5421	-0.000237529
15.5384	7.1218e-05	15.5384	0.000106448	15.5384	0.000261337	15.5384	-5.81753e-06	15.5384	6.17223e-05	15.5384	-0.000355335
15.5347	6.05271e-05	15.5347	8.04911e-05	15.5347	0.000165948	15.5347	-3.00664e-05	15.5347	-0.000172472	15.5347	-0.000297869
15.5311	4.07242e-05	15.5311	9.35319e-05	15.5311	8.39594e-05	15.5311	5.60661e-05	15.5311	-0.000335135	15.5311	-0.000360119
15.5274	4.30269e-05	15.5274	4.41297e-05	15.5274	7.10959e-06	15.5274	2.32977e-05	15.5274	-0.000271912	15.5274	-0.000259303
15.5237	5.64481e-05	15.5237	8.91017e-05	15.5237	4.88371e-05	15.5237	-5.71689e-05	15.5237	-0.000111234	15.5237	-0.00032274
15.52	4.90467e-05	15.52	0.000149688	15.52	0.000128162	15.52	2.16296e-05	15.52	-7.50676e-06	15.52	-0.000220199
15.5163	4.2665e-05	15.5163	5.49086e-05	15.5163	6.98348e-05	15.5163	8.54156e-05	15.5163	-2.90261e-06	15.5163	-0.000264892
15.5126	5.54283e-05	15.5126	0.000144354	15.5126	5.23525e-05	15.5126	-4.27354e-06	15.5126	-7.89211e-05	15.5126	-0.000299973
15.509	5.62178e-05	15.509	7.18336e-05	15.509	0.000153211	15.509	-0.000151173	15.509	-9.72042e-05	15.509	-0.000239467
15.5053	5.53297e-05	15.5053	7.5749e-05	15.5053	0.000136958	15.5053	-2.41524e-05	15.5053	-0.000208221	15.5053	-0.000231041
15.5016	4.20071e-05	15.5016	8.63251e-05	15.5016	6.9425e-05	15.5016	-4.44034e-05	15.5016	-0.000216929	15.5016	-0.000120308
15.4979	6.64482e-05	15.4979	0.000104623	15.4979	0.000133143	15.4979	-7.93362e-05	15.4979	-0.000174557	15.4979	-0.00024123
15.4942	4.59216e-05	15.4942	8.4188e-05	15.4942	6.47273e-05	15.4942	-4.54098e-05	15.4942	5.30144e-05	15.4942	-0.0003027
15.4905	4.33887e-05	15.4905	0.000128162	15.4905	2.17386e-05	15.4905	-5.06483e-05	15.4905	-0.000107997	15.4905	-0.000315806
15.4869	5.02638e-05	15.4869	0.000115885	15.4869	9.33863e-05	15.4869	-1.31928e-05	15.4869	0.000209889	15.4869	-0.000238131
15.4832	4.19084e-05	15.4832	8.37201e-05	15.4832	8.84995e-05	15.4832	2.59032e-05	15.4832	-0.000221967	15.4832	-0.00024945
15.4795	4.13821e-05	15.4795	0.000125448	15.4795	3.982e-05	15.4795	-3.02043e-05	15.4795	-0.000287059	15.4795	-0.000154599
15.4758	6.9343e-05	15.4758	8.1817e-05	15.4758	0.000133711	15.4758	-0.000112049	15.4758	-0.000251443	15.4758	-0.00025522
15.4721	6.75996e-05	15.4721	0.000140844	15.4721	6.5815e-05	15.4721	-0.000102703	15.4721	-9.87222e-05	15.4721	-0.000284948
15.4684	3.27307e-05	15.4684	4.32873e-05	15.4684	0.000108725	15.4684	-2.21673e-05	15.4684	-0.000299353	15.4684	-0.000179319
15.4648	4.72046e-05	15.4648	2.58632e-05	15.4648	0.00010182	15.4648	-5.29505e-05	15.4648	-9.96064e-05	15.4648	-0.000224134
15.4611	4.78625e-05	15.4611	0.000162776	15.4611	3.59105e-05	15.4611	-3.02318e-05	15.4611	-0.000183398	15.4611	-0.000107176
15.4574	5.43757e-05	15.4574	0.000118584	15.4574	0.000175832	15.4574	-7.53246e-05	15.4574	-0.000109165	15.4574	-0.000245657
15.4537	5.25665e-05	15.4537	8.43908e-05	15.4537	7.86154e-05	15.4537	2.1602e-05	15.4537	-9.89057e-05	15.4537	-0.000322579
15.45	5.35204e-05	15.45	6.58124e-05	15.45	-1.99415e-05	15.45	-6.85145e-05	15.45	-0.000260151	15.45	-0.000145509
15.4463	3.61189e-05	15.4463	9.58093e-05	15.4463	0.000251011	15.4463	-5.99674e-05	15.4463	-0.000114236	15.4463	-0.000366996
15.4426	4.32242e-05	15.4426	0.000106838	15.4426	-0.000116024	15.4426	-7.12992e-05	15.4426	1.05762e-05	15.4426	-0.000284127
15.439	4.84546e-05	15.439	0.000154961	15.439	0.000129533	15.439	-5.20544e-05	15.439	-0.000154306	15.439	-0.000310316
15.4353	4.15466e-05	15.4353	0.000108554	15.4353	1.764e-05	15.4353	2.2057e-05	15.4353	-0.000158343	15.4353	-0.000317716
15.4316	5.06585e-05	15.4316	6.60152e-05	15.4316	-1.43926e-05	15.4316	-3.12382e-05	15.4316	-0.000187886	15.4316	-0.000337134
15.4279	4.81256e-05	15.4279	8.48588e-05	15.4279	2.72088e-05	15.4279	-8.55259e-05	15.4279	2.05852e-05	15.4279	-0.000199598
15.4242	6.00337e-05	15.4242	7.65289e-05	15.4242	0.000107211	15.4242	-4.71054e-05	15.4242	-5.92534e-05	15.4242	-0.00027181
15.4205	4.02966e-05	15.4205	0.000126602	15.4205	6.43174e-05	15.4205	-9.31907e-06	15.4205	-0.000114703	15.4205	-0.000301147
15.4169	4.79611e-05	15.4169	9.4343e-05	15.4169	6.80219e-05	15.4169	-6.87902e-05	15.4169	-5.80856e-05	15.4169	-0.000272929
15.4132	4.09216e-05	15.4132	8.59195e-05	15.4132	3.43026e-05	15.4132	-3.90133e-06	15.4132	-9.47687e-05	15.4132	-0.000146884
15.4095	3.85531e-05	15.4095	9.21124e-05	15.4095	-3.80702e-05	15.4095	1.3441e-05	15.4095	-7.98386e-05	15.4095	-0.00013097
15.4058	4.74348e-05	15.4058	0.000118756	15.4058	4.04979e-05	15.4058	-7.01825e-05	15.4058	7.80703e-06	15.4058	-0.000230465
15.4021	3.31254e-05	15.4021	0.000106963	15.4021	0.000149601	15.4021	-0.00016176	15.4021	-0.000135989	15.4021	-0.000296969
15.3984	4.94085e-05	15.3984	4.24294e-05	15.3984	-1.5433e-05	15.3984	1.75491e-05	15.3984	-8.34084e-06	15.3984	-0.000159546
15.3948	5.02638e-05	15.3948	8.07563e-05	15.3948	4.24526e-05	15.3948	-2.2057e-05	15.3948	-0.000357255	15.3948	-0.000398182
15.3911	5.56586e-05	15.3911	0.000102564	15.3911	4.93888e-05	15.3911	4.03643e-05	15.3911	4.96948e-05	15.3911	-0.000305016
15.3874	3.25991e-05	15.3874	5.79816e-05	15.3874	-1.59848e-05	15.3874	3.72349e-05	15.3874	-7.8504e-05	15.3874	-0.000183346
15.3837	3.52965e-05	15.3837	0.000124496	15.3837	9.46317e-05	15.3837	-0.00015018	15.3837	5.21136e-05	15.3837	-0.000326475
15.38	3.32241e-05	15.38	4.31782e-05	15.38	5.20214e-06	15.38	-4.39761e-06	15.38	-3.94188e-05	15.38	-0.00038518
15.3763	4.68756e-05	15.3763	6.94625e-05	15.3763	2.53486e-05	15.3763	-5.40671e-05	15.3763	-7.2582e-05	15.3763	-0.000217472
15.3727	3.09872e-05	15.3727	0.00011679	15.3727	-2.03356e-05	15.3727	-5.34054e-05	15.3727	-0.000201215	15.3727	-0.000317105
15.369	4.59216e-05	15.369	0.00011874	15.369	0.000111168	15.369	-1.35099e-06	15.369	3.06943e-06	15.369	-5.53909e-05
15.3653	3.50991e-05	15.3653	3.93564e-05	15.3653	0.000133821	15.3653	-0.000103806	15.3653	-0.000375088	15.3653	-0.000282901
15.3616	4.58888e-05	15.3616	7.28787e-05	15.3616	6.30563e-06	15.3616	-3.23272e-05	15.3616	-2.25203e-06	15.3616	-0.000244817
15.3579	4.454e-05	15.3579	0.000109724	15.3579	4.05767e-05	15.3579	4.08054e-05	15.3579	7.26154e-05	15.3579	-0.0002832
15.3542	3.95071e-05	15.3542	6.49232e-05	15.3542	9.40169e-05	15.3542	-4.73949e-05	15.3542	0.00020762	15.3542	-0.000136711
15.3505	3.4507e-05	15.3505	9.90383e-05	15.3505	9.96604e-05	15.3505	-0.000103957	15.3505	-0.00034416	15.3505	-9.40847e-05
15.3469	2.86188e-05	15.3469	5.97443e-05	15.3469	-4.97514e-05	15.3469	4.43897e-05	15.3469	3.66497e-05	15.3469	-0.000296855
15.3432	3.10859e-05	15.3432	9.14884e-05	15.3432	0.000181271	15.3432	-3.24651e-05	15.3432	0.00011085	15.3432	-0.000367741
15.3395	3.3257e-05	15.3395	0.000114372	15.3395	0.000161755	15.3395	6.22282e-05	15.3395	-0.000254829	15.3395	-0.000302668
15.3358	4.77309e-05	15.3358	8.05067e-05	15.3358	6.0802e-05	15.3358	7.70478e-05	15.3358	3.1078e-05	15.3358	-0.000182798
15.3321	3.81913e-05	15.3321	8.62315e-05	15.3321	1.89484e-05	15.3321	2.99699e-05	15.3321	-0.000162246	15.3321	-0.000281505
15.3284	4.18426e-05	15.3284	8.70271e-05	15.3284	3.10552e-05	15.3284	0.000128978	15.3284	-0.000157375	15.3284	-0.000190391
15.3248	3.26978e-05	15.3248	3.40215e-05	15.3248	-7.70863e-06	15.3248	0.000127076	15.3248	-0.000144263	15.3248	-0.000351213
15.3211	4.08558e-05	15.3211	8.54204e-05	15.3211	-5.34402e-06	15.3211	-8.84484e-05	15.3211	-0.000191005	15.3211	-0.000368759
15.3174	3.99676e-05	15.3174	0.000101534	15.3174	5.58048e-06	15.3174	-4.66643e-05	15.3174	-6.50419e-05	15.3174	-0.000118096
15.3137	2.64148e-05	15.3137	7.1584e-05	15.3137	3.71717e-05	15.3137	-2.35734e-05	15.3137	0.000101375	15.3137	-0.000179833
15.31	3.21715e-05	15.31	3.36939e-05	15.31	-4.0025e-05	15.31	2.35734e-06	15.31	-3.95356e-06	15.31	-0.000252917
15.3063	4.0461e-05	15.3063	7.43762e-05	15.3063	0.000144147	15.3063	0.000118666	15.3063	4.28886e-05	15.3063	-0.000222794
15.3026	2.75004e-05	15.3026	9.8742e-05	15.3026	0.000179663	15.3026	-0.000108065	15.3026	5.82191e-06	15.3026	-0.0001439
15.299	4.00334e-05	15.299	6.54068e-05	15.299	5.38658e-05	15.299	-9.37008e-05	15.299	-0.000423164	15.299	-0.000333328
15.2953	3.52965e-05	15.2953	0.000107056	15.2953	6.31036e-05	15.2953	-0.000116226	15.2953	-3.84012e-05	15.2953	-0.000152057
15.2916	3.0428e-05	15.2916	6.83394e-05	15.2916	0.000178481	15.2916	3.03283e-07	15.2916	-0.000119024	15.2916	-0.000254398
15.2879	3.49018e-05	15.2879	0.000101425	15.2879	8.36126e-05	15.2879	-8.94548e-05	15.2879	-3.3647e-05	15.2879	-0.000156785
15.2842	3.66123e-05	15.2842	0.000106978	15.2842	0.000125703	15.2842	-0.000121561	15.2842	-8.79292e-05	15.2842	-0.000224749
15.2805	3.16451e-05	15.2805	0.000130158	15.2805	-5.85162e-05	15.2805	7.2016e-05	15.2805	-3.06776e-05	15.2805	-0.000328913
15.2769	2.04608e-05	15.2769	9.28767e-05	15.2769	0.00010893	15.2769	-0.0001016	15.2769	-0.000238865	15.2769	-0.000287103
15.2732	3.06583e-05	15.2732	6.62179e-05	15.2732	7.24832e-05	15.2732	-6.60606e-05	15.2732	-2.49558e-05	15.2732	-0.000218435
15.2695	2.09542e-05	15.2695	8.88054e-05	15.2695	-2.39614e-06	15.2695	-5.95814e-05	15.2695	-6.96627e-05	15.2695	-0.000124366
15.2658	1.79608e-05	15.2658	0.000139549	15.2658	0.000113249	15.2658	-7.31464e-05	15.2658	-1.94175e-05	15.2658	-0.000225067
15.2621	1.66778e-05	15.2621	9.68389e-05	15.2621	8.93507e-05	15.2621	-1.91758e-05	15.2621	-2.59233e-05	15.2621	-0.000306222
15.2584	2.81254e-05	15.2584	7.52966e-05	15.2584	2.55378e-05	15.2584	1.80454e-05	15.2584	-0.000245154	15.2584	-0.00025762
15.2548	2.94741e-05	15.2548	4.5206e-05	15.2548	0.000106802	15.2548	3.59391e-05	15.2548	-1.00257e-05	15.2548	-0.00026439
15.2511	3.09872e-05	15.2511	6.31137e-05	15.2511	5.56472e-06	15.2511	-4.21564e-05	15.2511	0.000163364	15.2511	-0.000156627
15.2474	3.52307e-05	15.2474	9.10516e-05	15.2474	-2.26687e-05	15.2474	-3.49603e-05	15.2474	-8.5527e-05	15.2474	-0.000282458
15.2437	3.83887e-05	15.2437	0.000108991	15.2437	3.95048e-05	15.2437	-0.000110009	15.2437	-8.09562e-05	15.2437	-0.000266417
15.24	3.7336e-05	15.24	0.000129316	15.24	7.52734e-05	15.24	-2.19605e-05	15.24	-4.11537e-05	15.24	-0.000153034
15.2363	2.92109e-05	15.2363	9.43118e-05	15.2363	2.45604e-05	15.2363	-1.48195e-05	15.2363	-0.000191206	15.2363	-0.000223372
15.2327	3.05596e-05	15.2327	6.71851e-05	15.2327	7.77011e-05	15.2327	-1.88449e-05	15.2327	-3.33634e-06	15.2327	-0.000211233
15.229	1.99016e-05	15.229	8.20198e-05	15.229	5.23209e-05	15.229	1.69977e-05	15.229	-0.000230658	15.229	-0.000207097
15.2253	1.79279e-05	15.2253	1.89216e-05	15.2253	-3.53903e-05	15.2253	2.42627e-06	15.2253	-2.3738e-05	15.2253	-0.000209499
15.2216	1.79937e-05	15.2216	5.50178e-05	15.2216	5.44176e-05	15.2216	-4.63886e-05	15.2216	-0.000272062	15.2216	-0.000269222
15.2179	3.60202e-05	15.2179	3.18377e-05	15.2179	2.6862e-05	15.2179	-7.57933e-05	15.2179	-6.97795e-05	15.2179	-0.000357504
15.2142	1.75002e-05	15.2142	5.65777e-05	15.2142	3.00463e-05	15.2142	1.82797e-05	15.2142	-0.000289411	15.2142	-0.000297068
15.2105	2.40135e-05	15.2105	0.000133855	15.2105	3.54061e-05	15.2105	6.02431e-06	15.2105	-0.000275865	15.2105	-0.000362417
15.2069	2.31582e-05	15.2069	6.76063e-05	15.2069	0.000126113	15.2069	-7.63723e-06	15.2069	-0.000395423	15.2069	-0.000199833
15.2032	2.8882e-05	15.2032	0.00011144	15.2032	4.4029e-05	15.2032	-0.00011114	15.2032	-0.000134738	15.2032	-0.000334243
15.1995	1.80923e-05	15.1995	4.96674e-05	15.1995	7.36655e-05	15.1995	-0.000185472	15.1995	-9.30505e-05	15.1995	-0.00040843
15.1958	2.19082e-05	15.1958	0.000114684	15.1958	3.23163e-05	15.1958	-1.35237e-05	15.1958	-0.000118423	15.1958	-0.000206964
15.1921	2.06582e-05	15.1921	0.000159672	15.1921	0.000112193	15.1921	-7.72408e-05	15.1921	-0.000198045	15.1921	-0.000338674
15.1884	1.42107e-05	15.1884	0.000124153	15.1884	8.232e-05	15.1884	-0.000118294	15.1884	-0.000171187	15.1884	-0.000338384
15.1848	1.26317e-05	15.1848	0.000135025	15.1848	0.000112634	15.1848	-7.44836e-05	15.1848	-4.96781e-05	15.1848	-0.000248556
15.1811	3.45399e-05	15.1811	0.000106152	15.1811	0.000108078	15.1811	2.16296e-05	15.1811	-0.000385414	15.1811	-0.000139535
15.1774	2.38161e-05	15.1774	9.81492e-05	15.1774	-9.98969e-05	15.1774	6.86523e-05	15.1774	-0.00014403	15.1774	-0.00034322
15.1737	8.22379e-06	15.1737	0.000130736	15.1737	-2.2448e-05	15.1737	7.91983e-05	15.1737	-0.000184316	15.1737	-0.000267641
15.17	1.3816e-05	15.17	7.99451e-05	15.17	0.00013267	15.17	1.01186e-05	15.17	-0.000234912	15.17	-0.00025245
15.1663	2.66451e-05	15.1663	0.000109271	15.1663	6.06444e-05	15.1663	1.6846e-05	15.1663	-0.000316485	15.1663	-0.000202649
15.1627	1.66121e-05	15.1627	7.38771e-05	15.1627	8.04125e-05	15.1627	7.77922e-05	15.1627	-0.000255981	15.1627	-0.000260009
15.159	1.61186e-05	15.159	6.95561e-05	15.159	-3.99934e-05	15.159	2.2829e-05	15.159	-0.000179111	15.159	-0.000354974
15.1553	1.80594e-05	15.1553	0.000143262	15.1553	5.06342e-05	15.1553	3.10176e-06	15.1553	-0.000257765	15.1553	-0.000273208
15.1516	2.54609e-05	15.1516	6.05087e-05	15.1516	4.343e-05	15.1516	-3.32095e-05	15.1516	-0.000236413	15.1516	-0.000318771
15.1479	2.02634e-05	15.1479	0.000140672	15.1479	0.000113549	15.1479	-0.00010517	15.1479	-0.000328045	15.1479	-0.000140508
15.1442	2.31253e-05	15.1442	9.12076e-05	15.1442	8.24303e-05	15.1442	9.16743e-05	15.1442	-0.000371551	15.1442	-0.000271549
15.1406	1.2237e-05	15.1406	0.000104779	15.1406	0.000101804	15.1406	-2.68819e-06	15.1406	-7.52344e-06	15.1406	-0.000135667
15.1369	1.29278e-05	15.1369	0.000122484	15.1369	5.94305e-05	15.1369	7.2981e-05	15.1369	0.000209155	15.1369	-0.000121968
15.1332	1.80923e-05	15.1332	5.21944e-05	15.1332	5.19111e-05	15.1332	-9.01303e-05	15.1332	-0.000225086	15.1332	-0.000285431
15.1295	2.84214e-05	15.1295	0.000155881	15.1295	-4.16171e-06	15.1295	-1.54812e-05	15.1295	-0.000210823	15.1295	2.39785e-05
15.1258	9.47381e-06	15.1258	0.000125993	15.1258	-5.88473e-05	15.1258	-2.34217e-05	15.1258	-0.000105345	15.1258	-0.000298359
15.1221	2.13161e-05	15.1221	0.000129004	15.1221	0.000179064	15.1221	-3.73039e-05	15.1221	7.3266e-05	15.1221	-0.000264029
15.1184	6.1514e-06	15.1184	6.22246e-05	15.1184	-3.6746e-05	15.1184	-3.2727e-05	15.1184	-0.000137891	15.1184	-0.000253692
15.1148	3.12833e-05	15.1148	0.000103328	15.1148	2.06509e-05	15.1148	-6.76046e-05	15.1148	0.00016233	15.1148	-0.000242967
15.1111	-1.64476e-07	15.1111	8.5514e-05	15.1111	8.85941e-05	15.1111	2.04027e-06	15.1111	0.00015162	15.1111	-0.000282874
15.1074	2.29608e-05	15.1074	9.58717e-05	15.1074	6.18582e-05	15.1074	-0.000136229	15.1074	-8.71285e-05	15.1074	-0.000293796
15.1037	1.77634e-05	15.1037	6.90258e-05	15.1037	-3.09133e-05	15.1037	-0.000111443	15.1037	-4.89274e-05	15.1037	-0.00034985
15.1	4.80269e-06	15.1	5.54702e-05	15.1	-2.07455e-05	15.1	-3.21342e-05	15.1	-0.000327328	15.1	-0.000398297
15.0963	1.14475e-05	15.0963	0.000101035	15.0963	-2.27003e-05	15.0963	-0.0001142	15.0963	-4.72425e-05	15.0963	-0.000181884
15.0927	1.14475e-05	15.0927	5.01821e-05	15.0927	-3.57529e-05	15.0927	-9.18535e-05	15.0927	-0.000132469	15.0927	-0.000255924
15.089	5.39481e-06	15.089	6.47048e-05	15.089	1.88223e-05	15.089	-4.39347e-05	15.089	-0.000240417	15.089	-0.000258648
15.0853	2.20069e-05	15.0853	4.36305e-05	15.0853	4.52271e-05	15.0853	-9.43349e-05	15.0853	-0.000216028	15.0853	-0.000233458
15.0816	6.54614e-06	15.0816	0.000136928	15.0816	0.000106124	15.0816	4.54649e-05	15.0816	-0.00018867	15.0816	-0.00021065
15.0779	1.1612e-05	15.0779	7.8042e-05	15.0779	5.72393e-05	15.0779	3.23824e-05	15.0779	-8.05058e-05	15.0779	-0.000202499
15.0742	1.79279e-05	15.0742	0.000119239	15.0742	0.000132434	15.0742	9.97389e-05	15.0742	7.83873e-05	15.0742	-0.000270991
15.0706	1.19409e-05	15.0706	4.6142e-05	15.0706	6.8353e-05	15.0706	5.6521e-06	15.0706	-0.000245721	15.0706	-0.000129161
15.0669	-3.28952e-07	15.0669	4.66879e-05	15.0669	8.73802e-05	15.0669	-1.26e-05	15.0669	-8.54436e-05	15.0669	-0.000296281
15.0632	2.21384e-05	15.0632	9.81648e-05	15.0632	-2.81862e-05	15.0632	2.96391e-06	15.0632	-0.00030304	15.0632	-0.000202727
15.0595	1.32239e-05	15.0595	0.000117461	15.0595	2.72718e-06	15.0595	2.28152e-05	15.0595	-0.000257015	15.0595	-0.00023189
15.0558	-4.93427e-06	15.0558	0.000141889	15.0558	0.000104279	15.0558	-8.53329e-06	15.0558	-0.000286758	15.0558	-0.000104614
15.0521	-1.04278e-05	15.0521	6.07427e-05	15.0521	0.000117348	15.0521	3.46294e-05	15.0521	-0.000180963	15.0521	-0.000136423
15.0485	1.47699e-05	15.0485	0.000112251	15.0485	5.24628e-05	15.0485	-2.29255e-05	15.0485	-0.000189921	15.0485	-0.00028613
15.0448	6.90798e-06	15.0448	8.06471e-06	15.0448	0.000103869	15.0448	-4.63748e-05	15.0448	-0.000115237	15.0448	-0.000256748
15.0411	4.63822e-06	15.0411	0.000104857	15.0411	-6.11646e-06	15.0411	2.28014e-05	15.0411	-0.000135022	15.0411	-0.00030148
15.0374	1.44081e-05	15.0374	0.000131594	15.0374	9.99127e-05	15.0374	2.80537e-05	15.0374	-0.00032189	15.0374	-0.000136727
15.0337	-2.56582e-06	15.0337	0.00011328	15.0337	-2.42294e-05	15.0337	0.000138683	15.0337	-0.000268342	15.0337	-0.000270783
15.03	-1.15133e-06	15.03	9.50138e-05	15.03	4.76548e-05	15.03	8.16108e-05	15.03	-0.000453008	15.03	-0.000202121
15.0264	1.14475e-05	15.0264	8.34237e-05	15.0264	0.000101521	15.0264	2.4497e-05	15.0264	-8.87299e-05	15.0264	-0.000248896
15.0227	5.49349e-06	15.0227	0.00012941	15.0227	6.99294e-05	15.0227	3.95647e-06	15.0227	-0.000184716	15.0227	-0.000290285
15.019	-1.05265e-06	15.019	0.000171465	15.019	0.000103838	15.019	4.31076e-05	15.019	-0.00016293	15.019	-0.000283068
15.0153	4.27637e-07	15.0153	0.000105793	15.0153	0.000166122	15.0153	-9.81259e-05	15.0153	-0.000262653	15.0153	-0.000260693
15.0116	-1.3816e-06	15.0116	8.55764e-05	15.0116	3.73924e-05	15.0116	3.09349e-05	15.0116	-0.000138408	15.0116	-0.000300864
15.0079	6.51324e-06	15.0079	9.4811e-05	15.0079	6.35292e-06	15.0079	-7.83022e-06	15.0079	-2.78251e-05	15.0079	-0.000222955
15.0043	-4.17769e-06	15.0043	0.000107462	15.0043	6.2473e-05	15.0043	-0.000105239	15.0043	-0.000193191	15.0043	-0.000289255
15.0006	1.05265e-06	15.0006	7.03673e-05	15.0006	-1.09876e-05	15.0006	-5.14203e-05	15.0006	-0.000157208	15.0006	-0.000276822
14.9969	1.61186e-06	14.9969	0.000129098	14.9969	2.91635e-05	14.9969	-6.47923e-07	14.9969	-6.2573e-05	14.9969	-0.000355118
14.9932	7.40141e-06	14.9932	5.49398e-05	14.9932	-5.41653e-05	14.9932	5.98571e-05	14.9932	8.76289e-05	14.9932	-0.000159676
14.9895	7.56589e-06	14.9895	6.11795e-05	14.9895	9.89983e-06	14.9895	2.88533e-05	14.9895	-8.15901e-05	14.9895	-0.000237962
14.9858	-1.31581e-07	14.9858	8.78538e-05	14.9858	0.000155276	14.9858	7.03066e-05	14.9858	-0.000174507	14.9858	-0.00023041
14.9821	-6.31587e-06	14.9821	0.000159641	14.9821	0.000143264	14.9821	0.000134727	14.9821	-6.6293e-05	14.9821	-0.000298776
14.9785	-1.01975e-06	14.9785	5.2444e-05	14.9785	2.52698e-05	14.9785	4.77396e-05	14.9785	-3.87182e-05	14.9785	-0.000247605
14.9748	-9.30933e-06	14.9748	0.000114247	14.9748	0.000143217	14.9748	-0.000116268	14.9748	0.000116622	14.9748	-0.00035326
14.9711	-4.44085e-06	14.9711	8.80722e-05	14.9711	6.98033e-05	14.9711	-0.000175091	14.9711	5.17466e-05	14.9711	-0.000357432
14.9674	-8.75011e-06	14.9674	6.81522e-05	14.9674	8.22884e-06	14.9674	4.96282e-07	14.9674	-0.000250459	14.9674	-0.000235193
14.9637	8.75011e-06	14.9637	9.86952e-05	14.9637	4.23108e-05	14.9637	7.92121e-05	14.9637	6.75275e-05	14.9637	-0.000219656
14.96	1.05265e-06	14.96	0.000111518	14.96	8.78059e-06	14.96	-7.56968e-05	14.96	-0.000277733	14.96	-0.000293008
14.9564	1.13159e-05	14.9564	4.63604e-05	14.9564	2.77448e-06	14.9564	-1.13593e-05	14.9564	0.000110099	14.9564	-0.000329589
14.9527	2.40135e-06	14.9527	6.25366e-05	14.9527	-4.65198e-05	14.9527	-3.82413e-05	14.9527	-1.08431e-06	14.9527	-0.000300064
14.949	-5.26323e-07	14.949	0.000103312	14.949	1.19807e-05	14.949	-0.000162891	14.949	-3.50315e-05	14.949	-0.000325927
14.9453	-8.78301e-06	14.9453	9.66673e-05	14.9453	1.90272e-05	14.9453	8.25896e-05	14.9453	-0.00018832	14.9453	-0.000280348
14.9416	-1.18423e-06	14.9416	6.51728e-05	14.9416	-0.000111215	14.9416	-7.06237e-05	14.9416	1.60144e-06	14.9416	-0.000247212
14.9379	4.1119e-06	14.9379	7.37367e-05	14.9379	-5.27623e-05	14.9379	-3.59115e-05	14.9379	-0.000308194	14.9379	-0.000255499
14.9343	-8.09221e-06	14.9343	0.000126009	14.9343	0.000106029	14.9343	3.81861e-06	14.9343	9.24332e-05	14.9343	-0.00016734
14.9306	1.41449e-06	14.9306	5.47059e-05	14.9306	-2.03514e-05	14.9306	5.84096e-05	14.9306	1.13435e-06	14.9306	-0.000295123
14.9269	-2.53293e-06	14.9269	6.40341e-05	14.9269	0.000215069	14.9269	-8.26861e-05	14.9269	-0.000196961	14.9269	-0.000219664
14.9232	3.65136e-06	14.9232	9.1426e-05	14.9232	5.15958e-05	14.9232	-4.89389e-05	14.9232	0.000108131	14.9232	-0.000124844
14.9195	6.71061e-06	14.9195	0.000157925	14.9195	0.000122014	14.9195	5.48667e-05	14.9195	-9.20829e-05	14.9195	-0.000326535
14.9158	-5.69086e-06	14.9158	0.000156958	14.9158	7.23886e-05	14.9158	-3.36369e-05	14.9158	-4.17042e-06	14.9158	-0.000389834
14.9122	-5.36191e-06	14.9122	0.000128692	14.9122	-9.38435e-05	14.9122	4.13568e-07	14.9122	-0.000162179	14.9122	-0.000372205
14.9085	-1.17765e-05	14.9085	9.87264e-05	14.9085	8.5126e-07	14.9085	2.18915e-05	14.9085	-0.000176776	14.9085	-0.000134368
14.9048	-2.44411e-05	14.9048	4.2601e-05	14.9048	1.19649e-05	14.9048	4.70089e-06	14.9048	-0.000234912	14.9048	-0.000148116
14.9011	-9.83565e-06	14.9011	8.41568e-05	14.9011	0.000121557	14.9011	-0.000122899	14.9011	-8.7312e-05	14.9011	-0.000437721
14.8974	-1.99345e-05	14.8974	8.18638e-05	14.8974	3.41134e-05	14.8974	-9.06817e-05	14.8974	-0.000383245	14.8974	-0.000280282
14.8937	-5.00006e-06	14.8937	9.39998e-05	14.8937	-0.0001048	14.8937	-6.91348e-05	14.8937	8.3325e-05	14.8937	-0.000292894
14.89	-6.01981e-06	14.89	9.46862e-05	14.89	-7.04339e-05	14.89	-2.64684e-06	14.89	-2.12024e-05	14.89	-0.000243992
14.8864	-1.18423e-06	14.8864	6.93378e-05	14.8864	0.000121052	14.8864	2.50898e-06	14.8864	0.000118173	14.8864	-0.000304053
14.8827	-8.05931e-06	14.8827	7.13968e-05	14.8827	-5.42599e-05	14.8827	-7.57795e-05	14.8827	-0.000362893	14.8827	-0.000326229
14.879	-1.22041e-05	14.879	0.000124387	14.879	-6.20158e-05	14.879	0.000120679	14.879	-0.000223068	14.879	-0.00025919
14.8753	-8.32248e-06	14.8753	0.000101924	14.8753	3.81175e-05	14.8753	-1.23105e-05	14.8753	-7.77534e-05	14.8753	-0.000247585
14.8716	-2.55266e-05	14.8716	8.03195e-05	14.8716	-4.54951e-05	14.8716	-0.000105556	14.8716	-0.000392637	14.8716	-0.000489513
14.8679	-1.18752e-05	14.8679	0.000119426	14.8679	-4.92312e-05	14.8679	-0.000115413	14.8679	-9.35342e-05	14.8679	-0.000315155
14.8643	-8.58564e-06	14.8643	0.000135821	14.8643	-6.5547e-05	14.8643	-6.16217e-06	14.8643	-0.000274781	14.8643	-0.000257731
14.8606	1.13159e-05	14.8606	8.43596e-05	14.8606	6.74702e-06	14.8606	4.30938e-05	14.8606	-0.000180112	14.8606	-0.000248906
14.8569	-1.64805e-05	14.8569	9.40466e-05	14.8569	2.17229e-05	14.8569	-2.6041e-05	14.8569	6.41911e-05	14.8569	-0.000198633
14.8532	-1.27304e-05	14.8532	7.12096e-05	14.8532	8.64029e-05	14.8532	2.79848e-06	14.8532	-0.00019194	14.8532	-0.000207249
14.8495	-1.5691e-05	14.8495	9.83832e-05	14.8495	0.000112918	14.8495	-3.55117e-05	14.8495	-0.000161545	14.8495	-0.000296828
14.8458	-1.16778e-05	14.8458	5.40195e-05	14.8458	0.000128414	14.8458	7.59587e-06	14.8458	-6.88954e-06	14.8458	-0.000323309
14.8422	-7.33562e-06	14.8422	0.000117164	14.8422	3.14178e-05	14.8422	8.91239e-05	14.8422	-0.000234278	14.8422	-0.000327977
14.8385	5.49349e-06	14.8385	9.1972e-05	14.8385	5.4386e-06	14.8385	7.45801e-05	14.8385	-0.000104945	14.8385	-0.000216951
14.8348	-1.10528e-05	14.8348	8.21134e-05	14.8348	-2.27003e-05	14.8348	-6.75081e-05	14.8348	-3.49481e-05	14.8348	-0.000215813
14.8311	-2.30266e-06	14.8311	8.01791e-05	14.8311	0.000134357	14.8311	-4.31076e-05	14.8311	-0.000216311	14.8311	-0.000252425
14.8274	-4.37506e-06	14.8274	4.77487e-05	14.8274	0.000109718	14.8274	-4.97109e-05	14.8274	-0.000101892	14.8274	-0.000257885
14.8237	-6.57903e-07	14.8237	9.24399e-05	14.8237	7.5904e-05	14.8237	9.41557e-06	14.8237	-4.83435e-05	14.8237	-0.000144415
14.8201	-1.58226e-05	14.8201	0.000103874	14.8201	9.73904e-05	14.8201	0.000110492	14.8201	8.92804e-05	14.8201	-0.000346349
14.8164	-1.19738e-05	14.8164	9.99275e-05	14.8164	-4.40133e-05	14.8164	2.48141e-07	14.8164	-0.000408968	14.8164	-0.000200164
14.8127	6.25008e-06	14.8127	5.44095e-05	14.8127	1.57641e-05	14.8127	6.97552e-05	14.8127	-0.000258032	14.8127	-0.00024443
14.809	-1.62831e-05	14.809	9.37347e-05	14.809	0.000162212	14.809	3.51533e-06	14.809	-7.33327e-05	14.809	-0.000260308
14.8053	-9.11196e-06	14.8053	5.31771e-05	14.8053	0.000197697	14.8053	0.000148471	14.8053	-0.000161896	14.8053	-0.000232698
14.8016	-1.25988e-05	14.8016	0.000133216	14.8016	1.71355e-05	14.8016	-0.000106976	14.8016	7.61853e-05	14.8016	-0.000121361
14.7979	-2.54938e-05	14.7979	8.23474e-05	14.7979	0.000109261	14.7979	3.54014e-05	14.7979	-0.000192573	14.7979	-0.000187064
14.7943	-7.23694e-06	14.7943	0.000101846	14.7943	2.62156e-05	14.7943	-9.07506e-05	14.7943	0.000123244	14.7943	-0.000241028
14.7906	3.94742e-07	14.7906	9.80556e-05	14.7906	0.000115897	14.7906	-7.5683e-05	14.7906	-0.000254095	14.7906	-0.000280422
14.7869	-1.6645e-05	14.7869	9.75252e-05	14.7869	0.000116938	14.7869	-6.05188e-06	14.7869	6.59427e-05	14.7869	-0.000322322
14.7832	-1.24015e-05	14.7832	6.30201e-05	14.7832	-4.96253e-05	14.7832	-0.000132011	14.7832	-0.000124279	14.7832	-0.000281666
14.7795	-1.76318e-05	14.7795	9.7416e-05	14.7795	0.000106029	14.7795	-0.000108741	14.7795	-0.00019239	14.7795	-0.000370881
14.7758	-1.27962e-05	14.7758	5.86368e-05	14.7758	-7.81898e-06	14.7758	-5.6521e-06	14.7758	0.000150519	14.7758	-0.000286428
14.7722	-1.25002e-05	14.7722	0.000111018	14.7722	0.000177708	14.7722	7.40563e-05	14.7722	-0.000200547	14.7722	-0.000294316
14.7685	-2.40464e-05	14.7685	0.000101425	14.7685	-3.42868e-05	14.7685	3.16931e-05	14.7685	-0.000249958	14.7685	-0.000294072
14.7648	-1.97371e-05	14.7648	8.7963e-05	14.7648	4.81119e-05	14.7648	-3.25616e-05	14.7648	-9.15825e-06	14.7648	-0.000241922
14.7611	-2.51319e-05	14.7611	4.69687e-05	14.7611	0.000163694	14.7611	-3.25892e-05	14.7611	-0.000205552	14.7611	-0.000337044
14.7574	-2.03621e-05	14.7574	9.81492e-05	14.7574	2.03356e-06	14.7574	-5.72103e-05	14.7574	-0.000214476	14.7574	-0.000323732
14.7537	-1.22699e-05	14.7537	6.09767e-05	14.7537	4.17275e-05	14.7537	3.19688e-05	14.7537	-4.98949e-05	14.7537	-0.000156702
14.75	-7.33562e-06	14.75	0.000165989	14.75	3.34356e-05	14.75	-4.81945e-05	14.75	-9.78214e-05	14.75	-0.00026065
14.7464	-2.05266e-05	14.7464	7.76208e-05	14.7464	5.28569e-05	14.7464	3.72349e-05	14.7464	-9.85888e-06	14.7464	-0.00019033
14.7427	-1.36186e-05	14.7427	0.000116447	14.7427	9.23459e-05	14.7427	4.53409e-05	14.7427	-0.00021476	14.7427	-0.000170879
14.739	-6.21719e-06	14.739	6.96809e-05	14.739	7.09383e-06	14.739	-8.59119e-05	14.739	-0.000131785	14.739	-0.000357057
14.7353	-2.04279e-05	14.7353	0.000102938	14.7353	8.35496e-05	14.7353	-5.56801e-05	14.7353	-0.000207787	14.7353	-0.00024942
14.7316	-2.04937e-05	14.7316	0.000136507	14.7316	7.68656e-05	14.7316	-4.71468e-05	14.7316	6.74774e-05	14.7316	-0.000293398
14.7279	-2.70069e-05	14.7279	1.76269e-05	14.7279	-2.29682e-05	14.7279	-0.000106659	14.7279	0.000184399	14.7279	-0.000221163
14.7243	-2.09542e-05	14.7243	9.45926e-05	14.7243	0.000152911	14.7243	1.44749e-05	14.7243	-9.14991e-05	14.7243	-0.000373529
14.7206	-1.66778e-05	14.7206	0.00011027	14.7206	-4.98302e-05	14.7206	-2.55447e-05	14.7206	0.000129483	14.7206	-0.000188092
14.7169	-1.6941e-05	14.7169	3.33976e-05	14.7169	2.04933e-06	14.7169	0.000105212	14.7169	2.70243e-06	14.7169	-0.000310957
14.7132	-2.59872e-05	14.7132	0.000157956	14.7132	3.45075e-05	14.7132	8.81452e-05	14.7132	-0.000541688	14.7132	-0.000208935
14.7095	-1.56581e-05	14.7095	9.73848e-05	14.7095	0.000141908	14.7095	-7.34497e-05	14.7095	-0.000143846	14.7095	-1.00782e-05
14.7058	-1.62173e-05	14.7058	6.31917e-05	14.7058	-4.84903e-05	14.7058	6.20766e-05	14.7058	5.67177e-07	14.7058	-0.000308996
14.7022	-2.52635e-05	14.7022	0.000102985	14.7022	-4.16644e-05	14.7022	-4.0254e-06	14.7022	-0.000180613	14.7022	-0.000250287
14.6985	-3.4211e-05	14.6985	9.7806e-05	14.6985	-8.9934e-05	14.6985	8.45885e-05	14.6985	-0.000186935	14.6985	-0.000252091
14.6948	-2.38161e-05	14.6948	8.1817e-05	14.6948	1.3431e-05	14.6948	1.58397e-05	14.6948	-0.000176809	14.6948	-0.000370726
14.6911	-2.77635e-05	14.6911	9.96311e-05	14.6911	8.32343e-06	14.6911	-2.15193e-05	14.6911	-0.0001484	14.6911	-0.000259633
14.6874	-2.97701e-05	14.6874	0.000120191	14.6874	-7.14112e-05	14.6874	2.93633e-05	14.6874	-0.000216912	14.6874	-0.000362679
14.6837	-3.06912e-05	14.6837	5.25376e-05	14.6837	4.27206e-06	14.6837	-1.97961e-05	14.6837	-0.000171037	14.6837	-0.000335635
14.6801	-2.8553e-05	14.6801	7.01489e-05	14.6801	-9.40484e-05	14.6801	-3.7938e-05	14.6801	0.000357655	14.6801	-0.000186441
14.6764	-1.65792e-05	14.6764	0.000102657	14.6764	1.53542e-05	14.6764	0.000142557	14.6764	-0.000202382	14.6764	-0.000360858
14.6727	-1.80265e-05	14.6727	4.57052e-05	14.6727	-1.53542e-05	14.6727	7.28707e-05	14.6727	-0.000168402	14.6727	-0.000263919
14.669	-2.68425e-05	14.669	2.63312e-05	14.669	-6.42859e-05	14.669	1.81143e-05	14.669	-0.000186084	14.669	-0.000208977
14.6653	-1.30923e-05	14.6653	0.000130736	14.6653	9.45844e-08	14.6653	-5.51011e-05	14.6653	-0.000180029	14.6653	-0.000234049
14.6616	-1.68094e-05	14.6616	0.000133559	14.6616	4.00723e-05	14.6616	2.84535e-05	14.6616	-7.23318e-05	14.6616	-0.000457373
14.6579	-3.02964e-05	14.6579	9.24243e-05	14.6579	5.96512e-05	14.6579	-8.24241e-05	14.6579	-4.94779e-05	14.6579	-0.000339406
14.6543	-3.30596e-05	14.6543	0.000129924	14.6543	0.000106912	14.6543	-0.000124622	14.6543	3.10279e-06	14.6543	-0.000204042
14.6506	-1.9441e-05	14.6506	8.81814e-05	14.6506	0.000105619	14.6506	-2.15055e-06	14.6506	-0.000231292	14.6506	-0.000284655
14.6469	3.68426e-06	14.6469	5.68429e-05	14.6469	0.000135382	14.6469	-0.000131349	14.6469	-0.000212641	14.6469	-0.000468011
14.6432	-2.04937e-05	14.6432	0.000112532	14.6432	3.18434e-06	14.6432	-2.19053e-05	14.6432	-0.000328646	14.6432	-0.000239882
14.6395	-3.28623e-05	14.6395	0.000120518	14.6395	3.92841e-05	14.6395	8.49193e-05	14.6395	-9.5486e-05	14.6395	-0.000213154
14.6358	-1.74015e-05	14.6358	0.000160826	14.6358	5.83113e-05	14.6358	-3.69592e-05	14.6358	-0.000181397	14.6358	-0.00028623
14.6322	-3.81584e-05	14.6322	0.000134885	14.6322	3.37351e-05	14.6322	3.6008e-05	14.6322	4.14373e-05	14.6322	-0.000294254
14.6285	-3.0132e-05	14.6285	6.01655e-05	14.6285	1.24378e-05	14.6285	-3.36093e-05	14.6285	-4.82268e-05	14.6285	-0.000346047
14.6248	-4.25334e-05	14.6248	0.000113826	14.6248	-0.000141293	14.6248	-2.16434e-05	14.6248	-8.89968e-05	14.6248	-0.000191992
14.6211	-2.06582e-05	14.6211	0.000100661	14.6211	1.5969e-05	14.6211	-9.89531e-05	14.6211	-0.000144664	14.6211	-0.000182181
14.6174	-3.29281e-05	14.6174	6.75751e-05	14.6174	1.17915e-05	14.6174	6.64466e-06	14.6174	-7.52177e-05	14.6174	-0.000340403
14.6137	-3.31912e-05	14.6137	0.000135275	14.6137	-6.90781e-05	14.6137	-1.32893e-05	14.6137	-7.34662e-05	14.6137	-0.000245062
14.6101	-2.72043e-05	14.6101	6.94313e-05	14.6101	7.24044e-05	14.6101	-4.25148e-05	14.6101	-0.000185767	14.6101	-0.000108726
14.6064	-2.91451e-05	14.6064	0.000119333	14.6064	-1.65207e-05	14.6064	2.45935e-05	14.6064	2.4472e-05	14.6064	-0.000129021
14.6027	-2.71714e-05	14.6027	4.78891e-05	14.6027	6.79274e-05	14.6027	2.03062e-05	14.6027	4.34892e-05	14.6027	-0.000273081
14.599	-3.24017e-05	14.599	3.27424e-05	14.599	1.70725e-05	14.599	-6.50681e-05	14.599	-0.000234528	14.599	-0.000245618
14.5953	-2.99017e-05	14.5953	7.54526e-05	14.5953	3.30572e-05	14.5953	-5.84923e-05	14.5953	-0.000205568	14.5953	-0.000317487
14.5916	-2.1349e-05	14.5916	8.90237e-05	14.5916	8.44323e-05	14.5916	-9.89531e-05	14.5916	0.000115421	14.5916	-0.000215625
14.588	-2.90464e-05	14.588	8.35797e-05	14.588	5.4055e-05	14.588	-7.51316e-06	14.588	-6.27899e-05	14.588	-0.000202928
14.5843	-2.97043e-05	14.5843	7.27071e-05	14.5843	7.66607e-05	14.5843	-2.25808e-05	14.5843	-0.00037362	14.5843	-0.000463792
14.5806	-1.67107e-05	14.5806	8.67307e-05	14.5806	-4.88686e-05	14.5806	2.4497e-05	14.5806	3.03607e-06	14.5806	-0.000238782
14.5769	-2.80925e-05	14.5769	1.99824e-05	14.5769	-2.6326e-05	14.5769	1.33996e-05	14.5769	-0.00030017	14.5769	-0.000244601
14.5732	-2.352e-05	14.5732	0.00012955	14.5732	-3.65096e-05	14.5732	-0.000112284	14.5732	-1.4046e-05	14.5732	-0.000209446
14.5695	-2.07897e-05	14.5695	0.000132654	14.5695	-3.39716e-05	14.5695	0.000113442	14.5695	-0.000236313	14.5695	-5.09893e-05
14.5658	-2.90464e-05	14.5658	5.04005e-05	14.5658	3.4208e-05	14.5658	5.23853e-06	14.5658	9.70541e-05	14.5658	-0.000375108
14.5622	-3.99018e-05	14.5622	0.000103453	14.5622	-0.000153905	14.5622	2.34355e-07	14.5622	0.000111967	14.5622	-0.000248443
14.5585	-3.22702e-05	14.5585	3.61274e-05	14.5585	2.40875e-05	14.5585	-1.42681e-05	14.5585	-0.000249625	14.5585	-0.000258833
14.5548	-2.01318e-05	14.5548	1.237e-05	14.5548	9.61766e-05	14.5548	6.8928e-05	14.5548	3.80009e-05	14.5548	-0.000258743
14.5511	-2.87504e-05	14.5511	0.000122718	14.5511	-1.63473e-05	14.5511	-6.7191e-05	14.5511	1.21109e-05	14.5511	-0.000273773
14.5474	-3.74018e-05	14.5474	9.98963e-05	14.5474	6.46327e-06	14.5474	5.18615e-05	14.5474	0.000113102	14.5474	-0.000245659
14.5437	-3.43097e-05	14.5437	0.00012108	14.5437	-6.62091e-07	14.5437	8.70285e-05	14.5437	-0.000187602	14.5437	-0.000262799
14.5401	-3.29938e-05	14.5401	8.36577e-05	14.5401	-1.40931e-05	14.5401	7.67858e-06	14.5401	-2.06019e-05	14.5401	-0.000327442
14.5364	-3.99018e-05	14.5364	8.94605e-05	14.5364	-5.0445e-06	14.5364	-5.39293e-05	14.5364	-0.000177643	14.5364	-0.000320465
14.5327	-2.6349e-05	14.5327	5.12585e-05	14.5327	-3.16542e-05	14.5327	-3.20791e-05	14.5327	0.000118056	14.5327	-0.000325745
14.529	-3.52965e-05	14.529	0.000126727	14.529	6.07389e-05	14.529	-2.09541e-05	14.529	-9.0665e-05	14.529	-0.000231733
14.5253	-2.13819e-05	14.5253	0.000130034	14.5253	7.49108e-05	14.5253	4.83875e-06	14.5253	8.25243e-05	14.5253	-0.000169043
14.5216	-4.71388e-05	14.5216	7.81512e-05	14.5216	-3.13074e-05	14.5216	1.31928e-05	14.5216	-0.000101775	14.5216	-0.000258163
14.518	-2.56253e-05	14.518	0.000112999	14.518	0.000190793	14.518	1.59362e-05	14.518	-0.000151803	14.518	-0.00021972
14.5143	-2.51977e-05	14.5143	8.4812e-05	14.5143	-5.67664e-05	14.5143	7.82333e-05	14.5143	-9.53025e-05	14.5143	-0.000255761
14.5106	-2.102e-05	14.5106	8.40789e-05	14.5106	0.000124978	14.5106	6.61158e-05	14.5106	4.25383e-06	14.5106	-0.000350173
14.5069	-2.83227e-05	14.5069	7.57022e-05	14.5069	-2.34254e-05	14.5069	1.28068e-05	14.5069	1.81997e-05	14.5069	-0.000178346
14.5032	-2.49345e-05	14.5032	8.62939e-05	14.5032	5.50166e-06	14.5032	2.40145e-05	14.5032	-0.000181747	14.5032	-6.32585e-05
14.4995	-3.31583e-05	14.4995	4.21642e-05	14.4995	6.19055e-05	14.4995	2.05406e-05	14.4995	-0.000167351	14.4995	-0.00025623
14.4959	-3.27636e-05	14.4959	9.69013e-05	14.4959	3.65884e-05	14.4959	0.000138104	14.4959	5.25473e-06	14.4959	-0.000272335
14.4922	-3.28952e-05	14.4922	0.000109926	14.4922	4.84745e-05	14.4922	2.1409e-05	14.4922	-0.000135539	14.4922	-0.000259932
14.4885	-2.78622e-05	14.4885	6.7809e-05	14.4885	9.18415e-05	14.4885	-1.26414e-05	14.4885	-1.29116e-05	14.4885	-0.000181638
14.4848	-4.64151e-05	14.4848	6.68263e-05	14.4848	-4.69296e-05	14.4848	4.77947e-05	14.4848	-9.2133e-05	14.4848	-0.0001866
14.4811	-3.75663e-05	14.4811	7.99763e-05	14.4811	0.00011142	14.4811	-1.86795e-05	14.4811	9.26167e-05	14.4811	-0.00028627
14.4774	-2.80925e-05	14.4774	4.34901e-05	14.4774	-4.60784e-05	14.4774	-1.91069e-05	14.4774	-0.000379058	14.4774	-0.000278776
14.4738	-2.81583e-05	14.4738	0.000143074	14.4738	1.03412e-05	14.4738	7.20849e-05	14.4738	0.000135088	14.4738	-0.000283554
14.4701	-2.96056e-05	14.4701	5.27872e-05	14.4701	3.33568e-05	14.4701	0.000121327	14.4701	-0.000191522	14.4701	-0.000308291
14.4664	-2.87833e-05	14.4664	0.000103468	14.4664	9.92663e-05	14.4664	0.000133596	14.4664	2.07187e-05	14.4664	-0.000361746
14.4627	-4.05597e-05	14.4627	5.03225e-05	14.4627	-1.56222e-05	14.4627	-0.000124388	14.4627	-6.69436e-05	14.4627	-0.000281985
14.459	-2.50661e-05	14.459	8.86338e-05	14.459	9.50573e-05	14.459	0.000147272	14.459	-0.000127231	14.459	-0.000383646
14.4553	-3.91123e-05	14.4553	4.97454e-05	14.4553	-6.87629e-05	14.4553	-4.02402e-05	14.4553	0.000122127	14.4553	-0.000258708
14.4517	-2.81583e-05	14.4517	9.37035e-05	14.4517	4.17748e-06	14.4517	2.32012e-05	14.4517	4.04531e-05	14.4517	-0.000194891
14.448	-2.65135e-05	14.448	0.000106432	14.448	-8.10273e-05	14.448	6.21455e-05	14.448	-6.13386e-05	14.448	-0.00031603
14.4443	-2.57898e-05	14.4443	0.00011172	14.4443	3.94417e-05	14.4443	4.13017e-05	14.4443	-0.000132152	14.4443	-0.000246829
14.4406	-3.1382e-05	14.4406	6.59216e-05	14.4406	4.66301e-05	14.4406	-9.21016e-05	14.4406	-0.000338421	14.4406	-0.000317315
14.4369	-3.10859e-05	14.4369	0.000107041	14.4369	6.92358e-05	14.4369	6.86661e-05	14.4369	9.6637e-05	14.4369	-0.000300018
14.4332	-2.03292e-05	14.4332	0.000113109	14.4332	-7.57463e-05	14.4332	9.72023e-05	14.4332	-0.000304491	14.4332	-0.000285868
14.4295	-3.38162e-05	14.4295	0.000157722	14.4295	-2.17702e-05	14.4295	-9.23773e-05	14.4295	0.000132753	14.4295	-0.000316009
14.4259	-3.34544e-05	14.4259	0.000113202	14.4259	-2.57585e-05	14.4259	4.38658e-05	14.4259	-0.000102359	14.4259	-0.000247317
14.4222	-4.21716e-05	14.4222	6.75127e-05	14.4222	6.26937e-05	14.4222	-1.61981e-05	14.4222	-1.60645e-05	14.4222	-0.0003597
14.4185	-3.00991e-05	14.4185	6.08519e-05	14.4185	-2.81389e-05	14.4185	9.23636e-06	14.4185	-0.000177877	14.4185	-0.000281314
14.4148	-3.28623e-05	14.4148	0.000112017	14.4148	4.34615e-05	14.4148	1.09458e-05	14.4148	-5.20969e-05	14.4148	-0.000434537
14.4111	-3.37504e-05	14.4111	5.58446e-05	14.4111	-6.68396e-06	14.4111	2.00581e-05	14.4111	0.000147249	14.4111	-0.000226661
14.4074	-4.15466e-05	14.4074	0.000105855	14.4074	5.56472e-05	14.4074	-0.000112532	14.4074	-0.000193541	14.4074	-0.000323424
14.4038	-3.68755e-05	14.4038	4.44261e-05	14.4038	-8.68758e-05	14.4038	-0.000159582	14.4038	-0.000378741	14.4038	-0.000370668
14.4001	-3.81584e-05	14.4001	0.000101519	14.4001	2.09662e-06	14.4001	-4.0764e-05	14.4001	-0.000198579	14.4001	-0.000211846
14.3964	-4.55598e-05	14.3964	7.76364e-05	14.3964	8.73645e-05	14.3964	-5.9609e-05	14.3964	-0.000467371	14.3964	-0.000186292
14.3927	-4.57243e-05	14.3927	5.46747e-05	14.3927	6.63352e-05	14.3927	4.07089e-05	14.3927	0.00011829	14.3927	-0.000338701
14.389	-2.74346e-05	14.389	8.7573e-05	14.389	2.98571e-05	14.389	-8.89172e-06	14.389	-0.00023638	14.389	-0.000313413
14.3853	-3.39478e-05	14.3853	8.99909e-05	14.3853	-1.96263e-05	14.3853	0.000148154	14.3853	-0.00011527	14.3853	-0.000238323
14.3817	-4.13821e-05	14.3817	6.94313e-05	14.3817	-2.80285e-05	14.3817	7.19747e-05	14.3817	-0.000230007	14.3817	-0.0003763
14.378	-3.74347e-05	14.378	0.000132249	14.378	6.97245e-05	14.378	4.63196e-05	14.378	-0.000171638	14.378	-0.000298381
14.3743	-5.29941e-05	14.3743	9.67609e-05	14.3743	-1.4834e-05	14.3743	5.63418e-05	14.3743	6.25563e-06	14.3743	-0.000204658
14.3706	-2.02634e-05	14.3706	3.06989e-05	14.3706	2.32047e-05	14.3706	-9.17019e-05	14.3706	-0.000385397	14.3706	-0.000277479
14.3669	-4.48361e-05	14.3669	2.97942e-05	14.3669	1.72932e-05	14.3669	-1.55777e-06	14.3669	-0.000187052	14.3669	-0.000344214
14.3632	-3.61518e-05	14.3632	5.29276e-05	14.3632	0.000170457	14.3632	1.82935e-05	14.3632	-0.000354019	14.3632	-0.00025387
14.3596	-2.85201e-05	14.3596	7.30191e-05	14.3596	3.528e-05	14.3596	-1.47644e-05	14.3596	-0.000217896	14.3596	-0.000157075
14.3559	-3.65465e-05	14.3559	6.77778e-05	14.3559	-0.000122172	14.3559	-1.38545e-05	14.3559	5.38819e-06	14.3559	-0.000242597
14.3522	-3.39149e-05	14.3522	9.82896e-05	14.3522	3.78022e-05	14.3522	-8.43679e-05	14.3522	-0.000353985	14.3522	-0.000246748
14.3485	-1.98029e-05	14.3485	2.38197e-05	14.3485	0.000149317	14.3485	0.000126207	14.3485	2.81921e-06	14.3485	-0.000153488
14.3448	-2.20398e-05	14.3448	7.13032e-05	14.3448	3.47125e-05	14.3448	2.02648e-05	14.3448	-0.000204017	14.3448	-0.000352649
14.3411	-4.96717e-05	14.3411	7.08353e-05	14.3411	-4.5369e-05	14.3411	-0.000123078	14.3411	-6.54423e-05	14.3411	-0.000198693
14.3374	-3.11846e-05	14.3374	0.000100083	14.3374	-8.66708e-05	14.3374	1.65979e-05	14.3374	-0.000213075	14.3374	-0.000311926
14.3338	-3.954e-05	14.3338	0.00014284	14.3338	-1.11925e-06	14.3338	6.3207e-05	14.3338	-0.00018158	14.3338	-0.000190019
14.3301	-2.74346e-05	14.3301	7.5281e-05	14.3301	5.05238e-05	14.3301	-2.51725e-05	14.3301	-9.31005e-05	14.3301	-0.000291796
14.3264	-3.58228e-05	14.3264	6.64363e-05	14.3264	4.42655e-05	14.3264	-4.39209e-05	14.3264	-7.1481e-05	14.3264	-0.000220754
14.3227	-2.90135e-05	14.3227	6.8277e-05	14.3227	8.14687e-05	14.3227	4.42794e-05	14.3227	9.8422e-07	14.3227	-0.000246455
14.319	-1.21383e-05	14.319	5.19604e-05	14.319	-1.33522e-05	14.319	2.5076e-05	14.319	-0.000156775	14.319	-0.000362966
14.3153	-2.82569e-05	14.3153	8.08187e-05	14.3153	-0.000119334	14.3153	2.83983e-05	14.3153	-0.000137574	14.3153	-0.000262762
14.3117	-3.09215e-05	14.3117	5.14612e-05	14.3117	-2.44343e-06	14.3117	-1.83349e-05	14.3117	-1.53472e-05	14.3117	4.56772e-06
14.308	-2.39148e-05	14.308	0.000102938	14.308	5.32037e-05	14.308	-8.56086e-06	14.308	-0.000209989	14.308	-0.000369004
14.3043	-3.75992e-05	14.3043	5.95416e-05	14.3043	-8.68127e-05	14.3043	-8.66839e-05	14.3043	-0.000468872	14.3043	-0.000343074
14.3006	-3.71057e-05	14.3006	7.51874e-05	14.3006	-4.72922e-07	14.3006	6.99895e-05	14.3006	-0.000379342	14.3006	-0.000317679
14.2969	-3.20728e-05	14.2969	8.47808e-05	14.2969	-9.53095e-05	14.2969	-4.61129e-05	14.2969	-0.000122794	14.2969	-0.000140904
14.2932	-3.02964e-05	14.2932	8.1427e-06	14.2932	2.06509e-06	14.2932	8.52088e-05	14.2932	-0.000222684	14.2932	-0.000200506
14.2896	-1.79937e-05	14.2896	9.89135e-05	14.2896	9.87934e-05	14.2896	-4.24872e-05	14.2896	-0.000458546	14.2896	-0.000241083
14.2859	-4.28624e-05	14.2859	3.14633e-05	14.2859	-5.67506e-05	14.2859	2.81226e-05	14.2859	-0.000330181	14.2859	-0.000114461
14.2822	-3.25004e-05	14.2822	9.7416e-05	14.2822	8.27614e-06	14.2822	4.04332e-05	14.2822	4.76095e-05	14.2822	-0.000172452
14.2785	-2.80267e-05	14.2785	6.84018e-05	14.2785	3.93786e-05	14.2785	1.1897e-05	14.2785	-6.83115e-05	14.2785	-0.000352132
14.2748	-2.6678e-05	14.2748	0.000107899	14.2748	6.02187e-05	14.2748	-0.000112918	14.2748	-0.000348664	14.2748	-0.000245325
14.2711	-3.25333e-05	14.2711	3.00438e-05	14.2711	4.2563e-06	14.2711	-7.95292e-05	14.2711	0.000101508	14.2711	-0.00030345
14.2675	-2.59872e-05	14.2675	5.58602e-05	14.2675	-3.41292e-05	14.2675	-1.8197e-06	14.2675	-8.43259e-05	14.2675	-0.000415613
14.2638	-3.16123e-05	14.2638	5.06033e-05	14.2638	0.000115771	14.2638	-8.34443e-05	14.2638	7.61686e-05	14.2638	-0.000371359
14.2601	-3.52965e-05	14.2601	5.78881e-05	14.2601	4.05767e-05	14.2601	9.1178e-05	14.2601	-0.000331916	14.2601	-7.17823e-05
14.2564	-4.52637e-05	14.2564	0.000141546	14.2564	6.10069e-06	14.2564	6.919e-05	14.2564	-0.000121226	14.2564	-0.000225492
14.2527	-3.56584e-05	14.2527	0.000127865	14.2527	0.00015299	14.2527	2.20432e-05	14.2527	5.22804e-05	14.2527	-0.000253481
14.249	-2.11845e-05	14.249	3.64082e-05	14.249	1.54803e-05	14.249	-4.85253e-06	14.249	-9.84887e-05	14.249	-0.000397004
14.2453	-2.72043e-05	14.2453	6.79494e-05	14.2453	-4.82696e-05	14.2453	-4.115e-05	14.2453	-0.000221383	14.2453	-0.000194338
14.2417	-2.90135e-05	14.2417	0.000126165	14.2417	8.63398e-05	14.2417	-0.000102799	14.2417	-0.000157125	14.2417	-0.000420984
14.238	-3.84215e-05	14.238	4.82478e-05	14.238	-1.89169e-05	14.238	2.3022e-05	14.238	-0.000484153	14.238	-0.000220783
14.2343	-3.7336e-05	14.2343	2.84527e-05	14.2343	-2.05721e-05	14.2343	-3.22032e-05	14.2343	-0.000151203	14.2343	-0.000266863
14.2306	-2.66451e-05	14.2306	0.000100208	14.2306	0.000125498	14.2306	-7.8578e-05	14.2306	-0.000262036	14.2306	-0.000228525
14.2269	-2.73688e-05	14.2269	2.76415e-05	14.2269	4.29413e-05	14.2269	1.66668e-05	14.2269	0.000143946	14.2269	-0.000290114
14.2232	-2.40135e-05	14.2232	9.93815e-05	14.2232	1.23433e-05	14.2232	4.28732e-05	14.2232	-0.000298819	14.2232	-0.000291516
14.2196	-2.93754e-05	14.2196	8.04443e-05	14.2196	0.000132828	14.2196	1.54123e-05	14.2196	0.000173606	14.2196	-0.000125962
14.2159	-3.90795e-05	14.2159	3.12605e-05	14.2159	-3.62101e-05	14.2159	-2.87706e-05	14.2159	-0.000116505	14.2159	-0.000272399
14.2122	-3.91123e-05	14.2122	6.8433e-05	14.2122	-7.62981e-05	14.2122	0.000108906	14.2122	-0.000175408	14.2122	-0.000199394
14.2085	-2.352e-05	14.2085	9.20656e-05	14.2085	2.13918e-05	14.2085	0.000110119	14.2085	-8.04224e-05	14.2085	-0.000154082
14.2048	-2.83556e-05	14.2048	6.95093e-05	14.2048	9.48051e-05	14.2048	5.57903e-05	14.2048	-9.75045e-05	14.2048	-0.000197134
14.2011	-1.85529e-05	14.2011	9.85704e-05	14.2011	6.19528e-06	14.2011	1.60602e-05	14.2011	-3.15618e-05	14.2011	-0.000181016
14.1974	-2.08226e-05	14.1974	0.000100614	14.1974	7.84893e-05	14.1974	4.10122e-05	14.1974	-0.000259717	14.1974	-0.000319621
14.1938	-3.84544e-05	14.1938	0.000150453	14.1938	4.12546e-05	14.1938	8.98132e-05	14.1938	-0.000219164	14.1938	-0.000261567
14.1901	-3.23359e-05	14.1901	7.57802e-05	14.1901	-6.65086e-05	14.1901	5.95125e-05	14.1901	-0.000328596	14.1901	-0.000281923
14.1864	-2.10858e-05	14.1864	4.87782e-05	14.1864	1.2296e-05	14.1864	-1.3248e-05	14.1864	0.000161012	14.1864	-0.000297138
14.1827	-3.59544e-05	14.1827	7.62481e-05	14.1827	6.63825e-05	14.1827	-3.77726e-06	14.1827	-0.000179612	14.1827	-0.00019096
14.179	-4.10203e-05	14.179	3.2056e-05	14.179	6.4412e-05	14.179	2.78056e-05	14.179	-0.000380059	14.179	-0.000241426
14.1753	-3.36518e-05	14.1753	5.91828e-05	14.1753	0.000149727	14.1753	-5.26748e-05	14.1753	5.88196e-05	14.1753	-0.000166643
14.1717	-2.92438e-05	14.1717	5.24128e-05	14.1717	0.000100338	14.1717	-5.97606e-05	14.1717	-4.1137e-05	14.1717	-0.00018293
14.168	-3.6711e-05	14.168	0.000111783	14.168	-2.41978e-05	14.168	-3.75382e-05	14.168	2.15527e-05	14.168	-0.000439146
14.1643	-3.16123e-05	14.1643	6.33165e-05	14.1643	5.50639e-05	14.1643	8.41198e-05	14.1643	0.000138875	14.1643	-0.000346698
14.1606	-5.27309e-05	14.1606	8.94137e-05	14.1606	-3.73766e-05	14.1606	1.19383e-05	14.1606	-0.000198495	14.1606	-0.000248926
14.1569	-3.48031e-05	14.1569	7.09289e-05	14.1569	7.55414e-05	14.1569	3.17758e-05	14.1569	-0.000103343	14.1569	-0.0002125
14.1532	-3.56913e-05	14.1532	8.1583e-06	14.1532	-6.33715e-06	14.1532	2.7585e-05	14.1532	-4.01528e-05	14.1532	-0.000312796
14.1496	-2.46714e-05	14.1496	1.11221e-05	14.1496	-4.16644e-05	14.1496	-0.000120472	14.1496	-0.000129967	14.1496	-0.000240707
14.1459	-2.26319e-05	14.1459	7.07729e-05	14.1459	-7.95612e-05	14.1459	-8.30031e-05	14.1459	-0.00021099	14.1459	-0.000378732
14.1422	-3.20399e-05	14.1422	6.98837e-05	14.1422	8.82e-05	14.1422	1.84727e-06	14.1422	-0.000328446	14.1422	-0.000283394
14.1385	-3.26978e-05	14.1385	8.29713e-05	14.1385	9.76111e-05	14.1385	-7.38633e-05	14.1385	0.000164915	14.1385	-0.000194874
14.1348	-1.1283e-05	14.1348	7.23328e-05	14.1348	3.13863e-05	14.1348	0.000110933	14.1348	-0.00040665	14.1348	-0.000291186
14.1311	-3.40794e-05	14.1311	9.5357e-05	14.1311	2.98414e-05	14.1311	5.64934e-05	14.1311	0.000119608	14.1311	-0.000366895
14.1275	-3.89479e-05	14.1275	2.63156e-05	14.1275	4.35561e-05	14.1275	9.67474e-05	14.1275	0.000160011	14.1275	-0.000309166
14.1238	-4.33887e-05	14.1238	8.24877e-05	14.1238	3.43657e-06	14.1238	0.000156094	14.1238	-6.28399e-05	14.1238	-0.000183479
14.1201	-4.56256e-05	14.1201	1.71589e-05	14.1201	-3.63362e-05	14.1201	0.000132604	14.1201	-0.000103477	14.1201	-0.000232591
14.1164	-2.28621e-05	14.1164	5.97599e-05	14.1164	4.52586e-05	14.1164	4.24735e-05	14.1164	-8.79959e-05	14.1164	-0.000304629
14.1127	-2.9178e-05	14.1127	7.5437e-05	14.1127	8.39121e-05	14.1127	-3.30027e-05	14.1127	-0.000112351	14.1127	-0.000134608
14.109	-3.00333e-05	14.109	8.49836e-05	14.109	6.28986e-05	14.109	1.4916e-05	14.109	0.000121443	14.109	-0.000309885
14.1053	-3.90466e-05	14.1053	8.2441e-05	14.1053	4.24211e-05	14.1053	0.000105805	14.1053	-0.000312615	14.1053	-0.000252005
14.1017	-3.4507e-05	14.1017	4.6532e-05	14.1017	-7.5037e-06	14.1017	3.22721e-05	14.1017	-0.000487039	14.1017	-0.000190439
14.098	-2.13819e-05	14.098	0.000105699	14.098	4.15541e-05	14.098	5.31435e-05	14.098	-0.000157442	14.098	-0.000306249
14.0943	-3.63163e-05	14.0943	0.000141234	14.0943	-7.27354e-05	14.0943	-2.20018e-05	14.0943	-0.000136356	14.0943	-0.000287232
14.0906	-3.19412e-05	14.0906	8.50148e-05	14.0906	-2.16441e-05	14.0906	9.86222e-05	14.0906	-3.37471e-05	14.0906	-0.000281155
14.0869	-3.24346e-05	14.0869	7.34559e-05	14.0869	0.000129313	14.0869	4.0764e-05	14.0869	-0.000260201	14.0869	-0.000303667
14.0832	-2.74017e-05	14.0832	6.85734e-05	14.0832	-3.72663e-05	14.0832	-1.90931e-05	14.0832	5.21136e-05	14.0832	-0.000365386
14.0796	-3.1678e-05	14.0796	8.45156e-05	14.0796	5.00351e-05	14.0796	-3.84481e-05	14.0796	-0.000168385	14.0796	-0.000362278
14.0759	-1.52963e-05	14.0759	7.01021e-05	14.0759	0.000130921	14.0759	-1.07666e-05	14.0759	-9.21663e-05	14.0759	-0.000267562
14.0722	-4.55598e-05	14.0722	6.96341e-05	14.0722	5.88946e-05	14.0722	-3.36369e-06	14.0722	-2.37547e-05	14.0722	-0.000311771
14.0685	-4.90467e-05	14.0685	4.41141e-05	14.0685	6.86367e-05	14.0685	1.14283e-05	14.0685	-2.83255e-05	14.0685	-0.000159273
14.0648	-3.3586e-05	14.0648	7.51094e-05	14.0648	4.24684e-05	14.0648	1.37305e-05	14.0648	-4.06866e-05	14.0648	-0.000382442
14.0611	-1.1612e-05	14.0611	5.18668e-05	14.0611	-4.72922e-08	14.0611	-2.91979e-05	14.0611	-0.000211374	14.0611	-0.000280199
14.0575	-2.33885e-05	14.0575	4.11347e-05	14.0575	9.09271e-05	14.0575	7.23882e-05	14.0575	-8.45428e-05	14.0575	-0.000215446
14.0538	-3.69742e-05	14.0538	0.000105262	14.0538	3.6147e-05	14.0538	-3.55393e-05	14.0538	-0.000170287	14.0538	-0.000159306
14.0501	-2.62503e-05	14.0501	8.85558e-05	14.0501	9.09429e-05	14.0501	0.000130977	14.0501	-0.000101858	14.0501	-0.000385099
14.0464	-2.32898e-05	14.0464	6.36441e-05	14.0464	-7.10486e-05	14.0464	8.9827e-05	14.0464	4.45234e-05	14.0464	-0.000140983
14.0427	-3.59215e-05	14.0427	8.63719e-05	14.0427	0.000135035	14.0427	-0.000134079	14.0427	-0.000344377	14.0427	-0.000217059
14.039	-2.00989e-05	14.039	3.42867e-05	14.039	1.67099e-05	14.039	9.29977e-05	14.039	-0.000106629	14.039	-0.000297662
14.0354	-2.49016e-05	14.0354	2.15735e-05	14.0354	1.00732e-05	14.0354	6.86661e-05	14.0354	-0.000309045	14.0354	-0.000228342
14.0317	-9.96723e-06	14.0317	3.23212e-05	14.0317	1.44872e-05	14.0317	1.32342e-05	14.0317	-0.000148717	14.0317	-0.000275745
14.028	-3.4211e-06	14.028	4.56116e-05	14.028	6.0266e-05	14.028	-9.52585e-05	14.028	-7.90712e-06	14.028	-0.000129469
14.0243	-2.77635e-05	14.0243	0.000135946	14.0243	1.26901e-05	14.0243	6.96311e-05	14.0243	-9.39179e-05	14.0243	-0.000206922
14.0206	-2.08555e-05	14.0206	0.000102361	14.0206	4.03718e-05	14.0206	-3.17069e-06	14.0206	-0.000243219	14.0206	-0.000281771
14.0169	-1.66778e-05	14.0169	1.48347e-05	14.0169	-2.52225e-06	14.0169	1.97134e-06	14.0169	-0.000452991	14.0169	-0.000407795
14.0132	-2.06582e-05	14.0132	-1.44915e-05	14.0132	0.000200929	14.0132	3.80069e-05	14.0132	-0.000157959	14.0132	-0.000144387
14.0096	-4.10203e-05	14.0096	4.71091e-05	14.0096	3.54849e-05	14.0096	-2.24705e-05	14.0096	-0.000197628	14.0096	-0.000179316
14.0059	-3.07241e-05	14.0059	8.81814e-05	14.0059	8.42116e-05	14.0059	4.61129e-05	14.0059	-0.000191756	14.0059	-0.000206987
14.0022	-3.61518e-05	14.0022	6.76219e-05	14.0022	6.72022e-05	14.0022	-5.20269e-05	14.0022	6.21059e-05	14.0022	-0.000350325
13.9985	-2.89477e-05	13.9985	-1.09817e-05	13.9985	0.0001467	13.9985	-3.64491e-05	13.9985	-0.000286274	13.9985	-0.000274535
13.9948	-2.5428e-05	13.9948	4.00427e-05	13.9948	0.00015411	13.9948	-6.16492e-05	13.9948	-0.000394806	13.9948	-0.000194281
13.9911	-2.83227e-05	13.9911	8.81502e-05	13.9911	-7.3634e-05	13.9911	2.19191e-05	13.9911	-0.000233994	13.9911	-0.000162715
13.9875	-2.41779e-05	13.9875	5.53922e-05	13.9875	6.78801e-05	13.9875	-3.72211e-07	13.9875	-0.000399793	13.9875	-0.000380169
13.9838	-3.25662e-05	13.9838	2.65808e-05	13.9838	0.000149365	13.9838	-4.89389e-06	13.9838	-1.04761e-05	13.9838	-0.000335484
13.9801	-2.73359e-05	13.9801	8.72299e-05	13.9801	-5.58048e-05	13.9801	1.52745e-05	13.9801	-0.000434124	13.9801	-0.000269872
13.9764	-3.3257e-05	13.9764	2.20259e-05	13.9764	-2.83753e-07	13.9764	6.10151e-05	13.9764	-0.00026322	13.9764	-0.000175438
13.9727	-2.29937e-05	13.9727	4.75771e-05	13.9727	-2.74295e-06	13.9727	-4.25975e-05	13.9727	9.56361e-05	13.9727	-0.000285079
13.969	-1.40462e-05	13.969	0.000125307	13.969	2.41033e-05	13.969	7.14922e-05	13.969	2.58399e-05	13.969	-0.000220787
13.9654	-1.72042e-05	13.9654	-2.04191e-05	13.9654	2.47181e-05	13.9654	6.60606e-05	13.9654	-0.000338855	13.9654	-0.000131893
13.9617	-2.60859e-05	13.9617	9.8742e-05	13.9617	9.50258e-05	13.9617	-4.01161e-06	13.9617	8.27912e-05	13.9617	-5.26255e-05
13.958	-2.30924e-05	13.958	3.38811e-05	13.958	4.01196e-05	13.958	-0.000102744	13.958	9.52524e-06	13.958	-0.000309418
13.9543	-2.6053e-05	13.9543	0.000113171	13.9543	5.76019e-05	13.9543	9.04336e-06	13.9543	-0.000243286	13.9543	-0.000325957
13.9506	-2.42437e-05	13.9506	9.70573e-05	13.9506	-4.36349e-05	13.9506	5.27299e-05	13.9506	-1.59644e-05	13.9506	-0.000123779
13.9469	-2.82569e-05	13.9469	4.38021e-05	13.9469	8.26037e-06	13.9469	7.49937e-05	13.9469	-0.000162763	13.9469	-0.000252965
13.9433	-2.25003e-05	13.9433	2.42253e-05	13.9433	-1.18231e-06	13.9433	5.02623e-05	13.9433	-3.29297e-05	13.9433	-0.00035508
13.9396	-1.08554e-05	13.9396	9.07552e-05	13.9396	0.000123322	13.9396	-9.04749e-05	13.9396	-0.000304624	13.9396	-0.000264309
13.9359	-1.56581e-05	13.9359	7.30503e-05	13.9359	7.44222e-05	13.9359	5.27162e-05	13.9359	-0.000176993	13.9359	-0.000349322
13.9322	-3.88163e-06	13.9322	0.000117352	13.9322	9.78318e-05	13.9322	3.88203e-05	13.9322	-0.000416976	13.9322	-0.000249555
13.9285	-3.2961e-05	13.9285	9.20812e-05	13.9285	-3.88111e-05	13.9285	-2.10782e-05	13.9285	-4.43733e-05	13.9285	-0.000177467
13.9248	-2.5428e-05	13.9248	2.98722e-05	13.9248	-7.94351e-05	13.9248	-4.35625e-06	13.9248	-6.50419e-05	13.9248	-8.706e-05
13.9212	-1.58226e-05	13.9212	7.92431e-05	13.9212	-2.73822e-05	13.9212	0.00018441	13.9212	-0.000142595	13.9212	-0.000280155
13.9175	-1.89476e-05	13.9175	0.000115105	13.9175	0.000122975	13.9175	6.41858e-05	13.9175	-0.000152504	13.9175	-0.000248543
13.9138	-2.40464e-05	13.9138	0.000103546	13.9138	-2.93054e-05	13.9138	-9.01854e-05	13.9138	4.58913e-05	13.9138	-0.000176407
13.9101	-1.71713e-05	13.9101	9.43742e-05	13.9101	2.04302e-05	13.9101	-0.000115482	13.9101	-0.000123995	13.9101	-0.00049417
13.9064	-1.40791e-05	13.9064	9.92567e-05	13.9064	5.93675e-05	13.9064	-4.93525e-06	13.9064	0.000167367	13.9064	-0.000366524
13.9027	-2.31582e-05	13.9027	5.88708e-05	13.9027	8.35653e-05	13.9027	6.69843e-05	13.9027	0.000139059	13.9027	-0.000187569
13.8991	-1.24344e-05	13.8991	7.63105e-05	13.8991	3.89215e-05	13.8991	4.37417e-05	13.8991	-0.000159677	13.8991	-0.000211067
13.8954	-3.22373e-06	13.8954	8.18638e-05	13.8954	4.67562e-05	13.8954	2.24154e-05	13.8954	3.42308e-05	13.8954	-0.000265459
13.8917	-1.87831e-05	13.8917	3.06365e-05	13.8917	5.4055e-05	13.8917	-1.31928e-05	13.8917	-0.000183298	13.8917	-0.000154702
13.888	-1.87831e-05	13.888	4.88718e-05	13.888	7.27827e-05	13.888	-8.98822e-06	13.888	-0.000365613	13.888	-0.000289689
13.8843	-1.23686e-05	13.8843	7.29567e-05	13.8843	-3.755e-05	13.8843	-2.7199e-05	13.8843	-0.000153371	13.8843	-0.000381368
13.8806	-6.21719e-06	13.8806	5.73889e-05	13.8806	0.000237438	13.8806	-3.62561e-06	13.8806	-0.000284823	13.8806	-0.000285534
13.8769	-2.79938e-05	13.8769	0.000104389	13.8769	0.000105099	13.8769	9.06128e-05	13.8769	-5.58503e-05	13.8769	-0.000391179
13.8733	-3.30925e-05	13.8733	4.66567e-05	13.8733	4.65828e-05	13.8733	-4.9766e-05	13.8733	-0.000223451	13.8733	-0.000297619
13.8696	-1.46712e-05	13.8696	1.90308e-06	13.8696	0.000109939	13.8696	2.93358e-05	13.8696	-0.000379492	13.8696	-0.000346389
13.8659	-2.03621e-05	13.8659	0.000115885	13.8659	0.000159264	13.8659	-3.11693e-05	13.8659	-0.00020782	13.8659	-0.000159822
13.8622	-2.352e-05	13.8622	0.000120659	13.8622	0.000158303	13.8622	0.000166875	13.8622	-0.000224219	13.8622	-0.000350316
13.8585	-1.41449e-05	13.8585	8.39229e-05	13.8585	0.000156852	13.8585	-9.38248e-05	13.8585	-2.76916e-05	13.8585	-0.000301382
13.8548	-1.70726e-05	13.8548	6.97901e-05	13.8548	5.76334e-05	13.8548	-3.46708e-05	13.8548	-0.000238381	13.8548	-0.00013422
13.8512	-1.93424e-05	13.8512	8.18794e-05	13.8512	2.55063e-05	13.8512	-3.3499e-06	13.8512	-0.000200581	13.8512	-0.000264176
13.8475	-1.65792e-05	13.8475	8.20978e-05	13.8475	4.04348e-05	13.8475	0.000247645	13.8475	-1.92507e-05	13.8475	-0.000357586
13.8438	-1.35857e-05	13.8438	6.69043e-05	13.8438	1.18546e-05	13.8438	6.41306e-05	13.8438	6.75942e-05	13.8438	-0.000249518
13.8401	-4.63822e-06	13.8401	9.37971e-05	13.8401	5.9935e-05	13.8401	-3.86273e-05	13.8401	-0.000149284	13.8401	-0.000338043
13.8364	-1.33225e-05	13.8364	5.24128e-05	13.8364	0.00010997	13.8364	2.63029e-05	13.8364	-0.00021099	13.8364	-0.000348568
13.8327	-3.94742e-06	13.8327	4.80763e-05	13.8327	8.76955e-05	13.8327	0.000161554	13.8327	-3.15951e-05	13.8327	-0.000193025
13.8291	-2.22042e-05	13.8291	0.000100661	13.8291	-2.96522e-05	13.8291	-4.34936e-05	13.8291	-9.67038e-05	13.8291	-0.00033204
13.8254	-1.73358e-05	13.8254	8.58727e-05	13.8254	6.00769e-05	13.8254	5.39293e-05	13.8254	-0.000492727	13.8254	-0.000323526
13.8217	-1.54278e-05	13.8217	2.76103e-05	13.8217	3.5879e-05	13.8217	-8.06458e-06	13.8217	-9.49689e-05	13.8217	-0.000188143
13.818	-1.05265e-06	13.818	9.19408e-05	13.818	0.000100449	13.818	-2.38077e-05	13.818	-0.000104828	13.818	-0.000279682
13.8143	-4.30927e-06	13.8143	8.85402e-05	13.8143	0.000162354	13.8143	3.77312e-05	13.8143	-0.000112201	13.8143	-0.000254144
13.8106	-1.38818e-05	13.8106	6.62335e-05	13.8106	-3.64465e-05	13.8106	-4.68848e-05	13.8106	4.47236e-05	13.8106	-0.000277268
13.807	-1.16778e-05	13.807	9.81492e-05	13.807	6.87313e-05	13.807	2.80399e-05	13.807	-0.000126364	13.807	-0.000398916
13.8033	-1.2566e-05	13.8033	0.000119426	13.8033	8.33289e-05	13.8033	-0.000141275	13.8033	-9.98399e-05	13.8033	-0.000266282
13.7996	-4.50664e-06	13.7996	0.000112173	13.7996	9.40169e-05	13.7996	4.41415e-05	13.7996	0.000116522	13.7996	-0.000256292
13.7959	-4.60532e-07	13.7959	9.4421e-05	13.7959	7.9041e-05	13.7959	1.90241e-05	13.7959	1.93341e-05	13.7959	-0.00015294
13.7922	-8.8159e-06	13.7922	-1.01394e-06	13.7922	3.59736e-05	13.7922	-6.69291e-05	13.7922	-0.000224686	13.7922	-0.000390924
13.7885	-2.79609e-06	13.7885	2.44749e-05	13.7885	-9.89038e-05	13.7885	-6.57298e-05	13.7885	-2.12858e-05	13.7885	-0.000248393
13.7848	-4.27637e-07	13.7848	7.18336e-05	13.7848	-1.23117e-05	13.7848	-4.52306e-05	13.7848	-0.000319037	13.7848	-0.000222154
13.7812	-3.75005e-06	13.7812	4.10567e-05	13.7812	5.38185e-05	13.7812	9.21154e-05	13.7812	-3.40974e-05	13.7812	-0.00029253
13.7775	-1.03291e-05	13.7775	2.52393e-05	13.7775	2.53013e-05	13.7775	8.76075e-05	13.7775	-0.000246655	13.7775	-0.000216335
13.7738	-7.26983e-06	13.7738	8.91017e-05	13.7738	-9.13528e-05	13.7738	1.66668e-05	13.7738	-0.000381794	13.7738	-0.000274362
13.7701	-1.67765e-05	13.7701	8.59975e-05	13.7701	-1.40143e-05	13.7701	0.000102262	13.7701	-0.000376823	13.7701	-0.000317291
13.7664	-2.63161e-07	13.7664	5.26312e-05	13.7664	7.27669e-05	13.7664	-7.44561e-05	13.7664	-0.000209839	13.7664	-0.000252721
13.7627	-1.15462e-05	13.7627	8.07875e-05	13.7627	1.33995e-06	13.7627	-3.28511e-05	13.7627	-1.43796e-05	13.7627	-0.000207212
13.7591	-1.41449e-05	13.7591	6.34569e-05	13.7591	4.91839e-06	13.7591	8.83657e-06	13.7591	-0.000377557	13.7591	-0.000407993
13.7554	-1.05265e-05	13.7554	4.8279e-05	13.7554	8.43535e-05	13.7554	-5.92505e-05	13.7554	-0.000238098	13.7554	-0.000358015
13.7517	-1.19738e-05	13.7517	0.000122063	13.7517	7.00397e-05	13.7517	-1.84727e-06	13.7517	-0.000145014	13.7517	-0.000247404
13.748	-7.10536e-06	13.748	3.17597e-05	13.748	0.000105824	13.748	-8.56913e-05	13.748	-0.000285891	13.748	-0.000230327
13.7443	-4.60532e-07	13.7443	7.24108e-05	13.7443	9.48209e-05	13.7443	-8.78143e-06	13.7443	-0.00036608	13.7443	-0.000230621
13.7406	3.94742e-07	13.7406	2.70643e-05	13.7406	0.000102782	13.7406	-7.48283e-05	13.7406	-0.000206102	13.7406	-0.000283797
13.737	6.01981e-06	13.737	5.56418e-05	13.737	-3.08503e-05	13.737	-6.68464e-05	13.737	-0.000172272	13.737	-0.000296214
13.7333	-1.91779e-05	13.7333	3.00906e-05	13.7333	-1.19649e-05	13.7333	3.27132e-05	13.7333	-0.000177443	13.7333	-0.000238036
13.7296	-4.83559e-06	13.7296	3.10421e-05	13.7296	-6.30563e-08	13.7296	-7.40563e-05	13.7296	6.43913e-05	13.7296	-0.000214008
13.7259	-4.1119e-06	13.7259	4.87314e-05	13.7259	0.000253644	13.7259	5.90713e-05	13.7259	-7.38832e-05	13.7259	-0.000212537
13.7222	-6.01981e-06	13.7222	5.78413e-05	13.7222	3.22375e-05	13.7222	7.90742e-05	13.7222	-0.000253845	13.7222	-0.000143973
13.7185	-1.41449e-05	13.7185	3.47391e-05	13.7185	6.71234e-05	13.7185	1.4144e-05	13.7185	-0.000123578	13.7185	-0.000309791
13.7149	5.82244e-06	13.7149	7.29099e-05	13.7149	0.000139875	13.7149	7.67858e-06	13.7149	-6.88453e-05	13.7149	-0.000216026
13.7112	-2.82898e-06	13.7112	0.000139892	13.7112	6.468e-05	13.7112	-8.25206e-05	13.7112	-0.000133821	13.7112	-0.000195439
13.7075	-2.0724e-06	13.7075	2.41629e-05	13.7075	0.000128682	13.7075	2.68957e-05	13.7075	-0.00021471	13.7075	-0.000211135
13.7038	4.50664e-06	13.7038	6.62179e-05	13.7038	-4.7907e-05	13.7038	5.26059e-05	13.7038	-0.000243119	13.7038	-0.000250571
13.7001	-1.1612e-05	13.7001	6.1897e-05	13.7001	-2.23534e-05	13.7001	-2.82329e-05	13.7001	0.000152971	13.7001	-0.000243274
13.6964	1.31581e-07	13.6964	4.63136e-05	13.6964	-2.07455e-05	13.6964	3.30027e-05	13.6964	-6.85617e-05	13.6964	-0.000342993
13.6927	7.07246e-06	13.6927	-1.6535e-06	13.6927	7.63296e-05	13.6927	0.000122912	13.6927	-0.000116305	13.6927	-0.000431068
13.6891	-9.70407e-06	13.6891	9.95375e-05	13.6891	2.64363e-05	13.6891	-8.68493e-07	13.6891	-0.00015871	13.6891	-0.000441829
13.6854	1.71055e-06	13.6854	7.62793e-05	13.6854	0.000187482	13.6854	5.31022e-05	13.6854	-0.000252794	13.6854	-0.000186916
13.6817	1.07567e-05	13.6817	1.57238e-05	13.6817	0.000179206	13.6817	5.77617e-05	13.6817	7.77033e-05	13.6817	-0.000140271
13.678	-7.26983e-06	13.678	8.08498e-05	13.678	0.000105793	13.678	-3.24237e-05	13.678	-0.000209655	13.678	-0.000258067
13.6743	-4.96717e-06	13.6743	0.00010194	13.6743	6.04552e-05	13.6743	-2.55585e-05	13.6743	-0.000375121	13.6743	-8.27927e-05
13.6706	5.85534e-06	13.6706	8.32677e-05	13.6706	3.68879e-06	13.6706	4.115e-05	13.6706	-0.000403547	13.6706	-0.000297195
13.667	-4.80269e-06	13.667	5.72953e-05	13.667	-2.38353e-05	13.667	-1.84314e-05	13.667	-8.98142e-05	13.667	-0.000183589
13.6633	2.76319e-06	13.6633	0.000108585	13.6633	5.13751e-05	13.6633	-0.000102289	13.6633	-0.000253111	13.6633	-0.000174329
13.6596	-3.09215e-06	13.6596	3.72193e-05	13.6596	1.30842e-06	13.6596	2.45108e-05	13.6596	-6.93958e-05	13.6596	-0.000284594
13.6559	3.48689e-06	13.6559	5.8122e-05	13.6559	-7.51e-05	13.6559	-5.51424e-07	13.6559	-0.000149435	13.6559	-8.40021e-05
13.6522	-1.16778e-05	13.6522	7.32219e-05	13.6522	8.38175e-05	13.6522	-1.42267e-05	13.6522	-0.0001484	13.6522	-0.000182649
13.6485	1.53949e-05	13.6485	3.21808e-05	13.6485	0.000107574	13.6485	-2.3215e-05	13.6485	-0.000276949	13.6485	-0.000320232
13.6448	-1.31581e-06	13.6448	8.4578e-05	13.6448	-5.4386e-06	13.6448	-2.75574e-05	13.6448	-0.000212158	13.6448	-0.000217746
13.6412	-4.1119e-06	13.6412	3.81865e-05	13.6412	-8.35968e-05	13.6412	1.83762e-05	13.6412	-0.00016982	13.6412	-0.000325
13.6375	3.19083e-06	13.6375	0.000102408	13.6375	9.28819e-05	13.6375	3.42297e-05	13.6375	-0.000221883	13.6375	-0.000343388
13.6338	-2.50003e-06	13.6338	6.43149e-05	13.6338	9.98969e-05	13.6338	9.89255e-05	13.6338	-0.00039961	13.6338	-0.000286056
13.6301	-4.24348e-06	13.6301	5.51426e-05	13.6301	0.000175533	13.6301	-1.68184e-06	13.6301	-8.04224e-05	13.6301	-0.000234744
13.6264	-8.22379e-07	13.6264	3.67202e-05	13.6264	7.71493e-05	13.6264	2.40421e-05	13.6264	-0.000170504	13.6264	-0.000254779
13.6227	-1.41449e-06	13.6227	2.78443e-05	13.6227	-5.75388e-06	13.6227	-7.5683e-06	13.6227	-0.00017379	13.6227	-0.000214781
13.6191	1.97371e-07	13.6191	4.74991e-05	13.6191	2.9936e-05	13.6191	-0.000103861	13.6191	-0.000117773	13.6191	-0.000198277
13.6154	1.5066e-05	13.6154	0.00011927	13.6154	-6.06128e-05	13.6154	1.62257e-05	13.6154	-9.72209e-05	13.6154	-0.000317569
13.6117	1.21054e-05	13.6117	7.30971e-05	13.6117	-4.87898e-05	13.6117	6.55919e-05	13.6117	-0.000184683	13.6117	-0.000347956
13.608	3.15794e-06	13.608	0.000105122	13.608	-4.07501e-05	13.608	2.33942e-05	13.608	-0.000304441	13.608	-0.000164312
13.6043	2.82898e-06	13.6043	4.25854e-05	13.6043	0.000104689	13.6043	-6.02707e-05	13.6043	-0.00035517	13.6043	-0.000228319
13.6006	1.64476e-07	13.6006	3.15725e-05	13.6006	5.6593e-05	13.6006	5.68656e-05	13.6006	-0.000226471	13.6006	-0.000246324
13.597	-4.60532e-06	13.597	4.45509e-05	13.597	-0.000163395	13.597	1.99891e-05	13.597	-0.000431939	13.597	-0.000215067
13.5933	5.59218e-06	13.5933	4.69843e-05	13.5933	0.000144872	13.5933	3.27408e-05	13.5933	1.18106e-05	13.5933	-0.000304043
13.5896	-2.43424e-06	13.5896	3.49731e-05	13.5896	0.000182343	13.5896	2.5076e-05	13.5896	-0.000478831	13.5896	-0.000279441
13.5859	4.60532e-06	13.5859	4.42701e-05	13.5859	8.84679e-05	13.5859	3.49327e-05	13.5859	-7.60518e-05	13.5859	-0.000284769
13.5822	-4.57243e-06	13.5822	5.15392e-05	13.5822	0.000104579	13.5822	-8.62703e-05	13.5822	1.91005e-05	13.5822	-0.000348852
13.5785	-3.51978e-06	13.5785	6.08831e-05	13.5785	0.000100275	13.5785	-6.64053e-05	13.5785	-5.18801e-05	13.5785	-0.000127975
13.5749	1.17107e-05	13.5749	4.94958e-05	13.5749	2.65625e-05	13.5749	-1.92585e-05	13.5749	7.28156e-05	13.5749	-0.000297283
13.5712	2.32898e-05	13.5712	4.58768e-05	13.5712	1.77346e-05	13.5712	6.02431e-06	13.5712	-0.000121893	13.5712	-0.000211114
13.5675	1.79937e-05	13.5675	9.17224e-05	13.5675	-8.86413e-05	13.5675	-6.60331e-05	13.5675	1.48467e-06	13.5675	-0.000325692
13.5638	7.92773e-06	13.5638	6.67951e-05	13.5638	2.38826e-05	13.5638	-1.63635e-05	13.5638	8.81961e-05	13.5638	-0.000307134
13.5601	3.81584e-06	13.5601	5.57042e-05	13.5601	0.000107274	13.5601	7.54211e-05	13.5601	-0.000389684	13.5601	-0.000253152
13.5564	1.10528e-05	13.5564	7.77612e-05	13.5564	-5.33141e-05	13.5564	6.35516e-06	13.5564	5.74517e-05	13.5564	-0.000247097
13.5527	-1.01317e-05	13.5527	7.40331e-05	13.5527	7.90568e-05	13.5527	-6.68326e-05	13.5527	-0.000286258	13.5527	-0.000265969
13.5491	-6.90798e-07	13.5491	1.87968e-05	13.5491	0.000131551	13.5491	7.81092e-05	13.5491	-3.62326e-05	13.5491	-0.000266665
13.5454	2.84543e-05	13.5454	-2.42565e-05	13.5454	8.05701e-05	13.5454	-8.17073e-05	13.5454	-0.000208171	13.5454	-0.00022095
13.5417	1.32896e-05	13.5417	3.21184e-05	13.5417	-6.90466e-05	13.5417	0.000115992	13.5417	-0.000311414	13.5417	-0.000238122
13.538	2.40135e-05	13.538	3.97152e-05	13.538	0.000177582	13.538	3.35542e-05	13.538	-0.000428336	13.538	-0.000319082
13.5343	-3.12504e-06	13.5343	2.43813e-05	13.5343	6.82111e-05	13.5343	-5.39017e-06	13.5343	-7.34328e-05	13.5343	-0.000292923
13.5306	1.08225e-05	13.5306	4.2445e-05	13.5306	5.51427e-05	13.5306	-1.53985e-05	13.5306	-0.000105745	13.5306	-0.000310322
13.527	2.30266e-05	13.527	0.000109817	13.527	4.29413e-05	13.527	2.41662e-05	13.527	-4.91276e-05	13.527	-0.000254147
13.5233	4.96717e-06	13.5233	1.44759e-05	13.5233	0.000124788	13.5233	-3.94268e-06	13.5233	-0.000225119	13.5233	-0.000192935
13.5196	7.76326e-06	13.5196	6.53912e-05	13.5196	2.32678e-05	13.5196	-3.29614e-05	13.5196	-9.56528e-05	13.5196	-0.000189295
13.5159	1.51318e-05	13.5159	3.57686e-05	13.5159	-9.1873e-05	13.5159	5.51838e-05	13.5159	-0.000172639	13.5159	-0.000107055
13.5122	4.96717e-06	13.5122	3.75313e-05	13.5122	0.000143421	13.5122	-5.80374e-05	13.5122	-0.000246222	13.5122	-0.000238532
13.5085	2.91451e-05	13.5085	5.32551e-05	13.5085	0.000110128	13.5085	-4.41691e-05	13.5085	5.01952e-05	13.5085	-0.000306479
13.5049	2.9178e-05	13.5049	7.65913e-06	13.5049	6.31193e-05	13.5049	4.8608e-05	13.5049	-0.000100774	13.5049	-0.000165617
13.5012	5.92113e-06	13.5012	4.5128e-05	13.5012	0.000103806	13.5012	1.46127e-05	13.5012	-5.07457e-05	13.5012	-0.000245341
13.4975	2.53293e-05	13.4975	6.07895e-05	13.4975	-2.91635e-06	13.4975	-4.27216e-05	13.4975	-0.000212958	13.4975	-0.000191291
13.4938	1.72042e-05	13.4938	5.91672e-05	13.4938	9.23932e-05	13.4938	5.32262e-05	13.4938	-0.000153421	13.4938	-0.000198802
13.4901	3.02635e-05	13.4901	5.98067e-05	13.4901	0.000185622	13.4901	-4.11225e-05	13.4901	-0.000400961	13.4901	-0.000251216
13.4864	1.74344e-06	13.4864	3.10733e-05	13.4864	-3.58475e-05	13.4864	-4.28594e-05	13.4864	-0.000367765	13.4864	-0.000126359
13.4828	9.70407e-06	13.4828	7.76832e-05	13.4828	-1.81287e-05	13.4828	1.87209e-05	13.4828	-0.000124245	13.4828	-0.000280151
13.4791	1.75989e-05	13.4791	8.37669e-05	13.4791	-2.30313e-05	13.4791	-4.72708e-05	13.4791	-0.000169619	13.4791	-0.000238208
13.4754	2.46385e-05	13.4754	3.5285e-05	13.4754	0.000100354	13.4754	3.69592e-05	13.4754	-0.000167217	13.4754	-0.00036913
13.4717	2.44082e-05	13.4717	4.78423e-05	13.4717	0.000156521	13.4717	0.0001083	13.4717	-0.000332666	13.4717	-0.000283471
13.468	2.63819e-05	13.468	5.37231e-05	13.468	0.000126254	13.468	1.78661e-05	13.468	-0.000118974	13.468	-0.000224158
13.4643	1.32239e-05	13.4643	0.000146366	13.4643	8.84207e-05	13.4643	0.000124415	13.4643	-8.10897e-05	13.4643	-0.000347404
13.4606	3.27636e-05	13.4606	0.000121751	13.4606	0.00012925	13.4606	8.25758e-05	13.4606	-0.000361742	13.4606	-0.000364487
13.457	9.14486e-06	13.457	4.39737e-05	13.457	2.52698e-05	13.457	1.89276e-05	13.457	-0.000202199	13.457	-0.000162303
13.4533	1.17107e-05	13.4533	9.94439e-05	13.4533	0.000100717	13.4533	5.81201e-05	13.4533	-0.000304207	13.4533	-0.000328695
13.4496	1.69739e-05	13.4496	5.88864e-05	13.4496	2.07928e-05	13.4496	7.67996e-05	13.4496	-0.000480833	13.4496	-0.000202959
13.4459	2.16121e-05	13.4459	-1.82509e-06	13.4459	8.80265e-05	13.4459	-6.79493e-05	13.4459	-0.000387182	13.4459	-0.000290282
13.4422	1.25331e-05	13.4422	2.93574e-05	13.4422	-8.13426e-06	13.4422	-6.09324e-06	13.4422	-0.000393221	13.4422	-0.000232482
13.4385	9.40802e-06	13.4385	6.8901e-05	13.4385	7.64557e-05	13.4385	-2.74747e-05	13.4385	-2.60234e-06	13.4385	-0.000341103
13.4349	1.13817e-05	13.4349	0.000115745	13.4349	6.23942e-05	13.4349	-7.1244e-05	13.4349	-0.000164865	13.4349	-0.000255485
13.4312	2.97701e-05	13.4312	0.000102782	13.4312	6.82584e-05	13.4312	9.86084e-05	13.4312	-0.000305442	13.4312	-0.00022808
13.4275	3.71715e-06	13.4275	6.32229e-05	13.4275	0.000238889	13.4275	-2.49519e-05	13.4275	-0.000165482	13.4275	-0.000212393
13.4238	2.76319e-05	13.4238	4.10411e-05	13.4238	1.42192e-05	13.4238	-5.48254e-05	13.4238	-0.000290695	13.4238	-0.000306639
13.4201	2.15792e-05	13.4201	9.7182e-05	13.4201	4.26576e-05	13.4201	5.36949e-05	13.4201	-0.000110233	13.4201	-0.000202733
13.4164	2.25332e-05	13.4164	3.46611e-05	13.4164	-4.91366e-05	13.4164	-1.20348e-05	13.4164	-0.000212108	13.4164	-0.000192044
13.4128	3.50662e-05	13.4128	0.000136086	13.4128	6.28198e-05	13.4128	2.68544e-05	13.4128	-0.000221333	13.4128	-0.000356345
13.4091	3.29281e-05	13.4091	6.26458e-05	13.4091	0.00010729	13.4091	2.72679e-05	13.4091	8.68782e-05	13.4091	-0.000399958
13.4054	2.67109e-05	13.4054	3.88416e-05	13.4054	0.000112287	13.4054	4.65402e-05	13.4054	-4.17042e-07	13.4054	-0.00023325
13.4017	2.88491e-05	13.4017	0.000105668	13.4017	0.000151997	13.4017	9.64303e-05	13.4017	3.98692e-06	13.4017	-0.000297743
13.398	2.08226e-05	13.398	0.000104857	13.398	-6.15587e-05	13.398	6.66534e-05	13.398	-0.000497665	13.398	-0.000278599
13.3943	1.67107e-05	13.3943	0.000100692	13.3943	9.12582e-05	13.3943	1.76456e-06	13.3943	-0.000274731	13.3943	-0.000346334
13.3907	1.95068e-05	13.3907	2.65028e-05	13.3907	6.6682e-05	13.3907	0.000100001	13.3907	-0.000214577	13.3907	-0.000281659
13.387	3.22373e-05	13.387	7.76208e-05	13.387	4.08132e-05	13.387	-2.56137e-05	13.387	-0.000191956	13.387	-0.00024065
13.3833	3.53294e-05	13.3833	8.19886e-05	13.3833	0.000261337	13.3833	4.9642e-05	13.3833	-0.000297418	13.3833	-0.0002189
13.3796	4.22045e-05	13.3796	0.000109755	13.3796	4.75287e-05	13.3796	6.4751e-05	13.3796	-9.8789e-05	13.3796	-0.000368672
13.3759	2.40464e-05	13.3759	5.63126e-06	13.3759	0.000179411	13.3759	-8.23966e-05	13.3759	-3.98692e-05	13.3759	-0.000303862
13.3722	4.89151e-05	13.3722	8.08966e-05	13.3722	4.62518e-05	13.3722	2.51449e-05	13.3722	-0.000157625	13.3722	-0.000262136
13.3686	2.77306e-05	13.3686	2.25562e-05	13.3686	1.55591e-05	13.3686	-6.81836e-05	13.3686	-0.000378074	13.3686	-0.000327137
[truncated: 63,554 more rows]

## Sheet: Supplementary Fig. 14c
EMI TFSI 100 wt%		EMI TFSI 80 wt%		EMI TFSI 60 wt%		EMI TFSI 40 wt%		EMI TFSI 20 wt%		EMI TFSI 0 wt%
Wavelength (cm-1)	Normalized Intensity (a.u.)	Wavelength (cm-1)	Normalized Intensity (a.u.)	Wavelength (cm-1)	Normalized Intensity (a.u.)	Wavelength (cm-1)	Normalized Intensity (a.u.)	Wavelength (cm-1)	Normalized Intensity (a.u.)	Wavelength (cm-1)	Normalized Intensity (a.u.)
4000	111.68	4000	98.21	4000	92.94	4000	97.26	4000	81.75	4000	98.577
3999	111.67	3999	98.2	3999	92.94	3999	97.27	3999	81.75	3999	98.5635
3998	111.66	3998	98.2	3998	92.94	3998	97.27	3998	81.75	3998	98.5499
3997	111.65	3997	98.2	3997	92.95	3997	97.28	3997	81.74	3997	98.5364
3996	111.64	3996	98.19	3996	92.96	3996	97.28	3996	81.73	3996	98.5259
3995	111.64	3995	98.18	3995	92.97	3995	97.28	3995	81.72	3995	98.5171
3994	111.64	3994	98.16	3994	92.97	3994	97.27	3994	81.71	3994	98.5081
3993	111.64	3993	98.15	3993	92.97	3993	97.26	3993	81.71	3993	98.4984
3992	111.63	3992	98.15	3992	92.96	3992	97.25	3992	81.7	3992	98.4883
3991	111.63	3991	98.15	3991	92.96	3991	97.24	3991	81.7	3991	98.4804
3990	111.62	3990	98.14	3990	92.96	3990	97.24	3990	81.71	3990	98.4798
3989	111.63	3989	98.14	3989	92.96	3989	97.24	3989	81.71	3989	98.4919
3988	111.64	3988	98.15	3988	92.95	3988	97.24	3988	81.71	3988	98.5152
3987	111.65	3987	98.16	3987	92.95	3987	97.24	3987	81.72	3987	98.5397
3986	111.66	3986	98.17	3986	92.96	3986	97.24	3986	81.73	3986	98.5542
3985	111.67	3985	98.18	3985	92.96	3985	97.24	3985	81.73	3985	98.555
3984	111.67	3984	98.18	3984	92.96	3984	97.24	3984	81.73	3984	98.548
3983	111.67	3983	98.17	3983	92.96	3983	97.24	3983	81.72	3983	98.5418
3982	111.67	3982	98.18	3982	92.97	3982	97.24	3982	81.71	3982	98.54
3981	111.67	3981	98.18	3981	92.97	3981	97.23	3981	81.7	3981	98.5392
3980	111.67	3980	98.18	3980	92.97	3980	97.23	3980	81.7	3980	98.5349
3979	111.66	3979	98.17	3979	92.97	3979	97.22	3979	81.7	3979	98.5255
3978	111.64	3978	98.16	3978	92.98	3978	97.21	3978	81.69	3978	98.5131
3977	111.63	3977	98.15	3977	92.98	3977	97.21	3977	81.69	3977	98.5007
3976	111.64	3976	98.15	3976	92.99	3976	97.22	3976	81.68	3976	98.4911
3975	111.65	3975	98.17	3975	93	3975	97.24	3975	81.67	3975	98.4866
3974	111.67	3974	98.18	3974	93.01	3974	97.25	3974	81.66	3974	98.4886
3973	111.68	3973	98.19	3973	93.01	3973	97.25	3973	81.65	3973	98.496
3972	111.68	3972	98.19	3972	93.01	3972	97.24	3972	81.64	3972	98.5056
3971	111.68	3971	98.18	3971	93	3971	97.23	3971	81.64	3971	98.5149
3970	111.69	3970	98.18	3970	92.99	3970	97.24	3970	81.65	3970	98.523
3969	111.7	3969	98.19	3969	92.99	3969	97.24	3969	81.67	3969	98.5293
3968	111.72	3968	98.2	3968	92.99	3968	97.25	3968	81.69	3968	98.5314
3967	111.72	3967	98.2	3967	92.99	3967	97.24	3967	81.7	3967	98.5267
3966	111.71	3966	98.19	3966	92.98	3966	97.23	3966	81.71	3966	98.5162
3965	111.69	3965	98.17	3965	92.98	3965	97.22	3965	81.7	3965	98.5051
3964	111.68	3964	98.17	3964	92.98	3964	97.22	3964	81.69	3964	98.4971
3963	111.69	3963	98.17	3963	92.99	3963	97.23	3963	81.69	3963	98.4893
3962	111.7	3962	98.17	3962	93.01	3962	97.24	3962	81.68	3962	98.4741
3961	111.71	3961	98.17	3961	93.02	3961	97.24	3961	81.67	3961	98.4483
3960	111.71	3960	98.16	3960	93.03	3960	97.24	3960	81.67	3960	98.4201
3959	111.71	3959	98.16	3959	93.03	3959	97.23	3959	81.67	3959	98.4036
3958	111.7	3958	98.16	3958	93.02	3958	97.24	3958	81.67	3958	98.4061
3957	111.69	3957	98.17	3957	93.01	3957	97.24	3957	81.67	3957	98.4226
3956	111.68	3956	98.17	3956	93	3956	97.23	3956	81.67	3956	98.4409
3955	111.67	3955	98.16	3955	92.99	3955	97.21	3955	81.65	3955	98.4513
3954	111.65	3954	98.14	3954	92.98	3954	97.17	3954	81.63	3954	98.4506
3953	111.62	3953	98.12	3953	92.99	3953	97.12	3953	81.61	3953	98.4418
3952	111.6	3952	98.09	3952	93.01	3952	97.08	3952	81.59	3952	98.4304
3951	111.59	3951	98.08	3951	93.02	3951	97.06	3951	81.57	3951	98.4203
3950	111.61	3950	98.08	3950	93.04	3950	97.06	3950	81.55	3950	98.4096
3949	111.63	3949	98.09	3949	93.05	3949	97.07	3949	81.53	3949	98.3892
3948	111.63	3948	98.08	3948	93.05	3948	97.06	3948	81.52	3948	98.3543
3947	111.61	3947	98.06	3947	93.05	3947	97.02	3947	81.51	3947	98.3183
3946	111.6	3946	98.05	3946	93.06	3946	96.99	3946	81.49	3946	98.3074
3945	111.61	3945	98.06	3945	93.07	3945	97	3945	81.48	3945	98.3356
3944	111.63	3944	98.1	3944	93.07	3944	97.06	3944	81.51	3944	98.3859
3943	111.65	3943	98.12	3943	93.07	3943	97.1	3943	81.55	3943	98.4165
3942	111.64	3942	98.12	3942	93.05	3942	97.09	3942	81.58	3942	98.3984
3941	111.62	3941	98.11	3941	93.03	3941	97.06	3941	81.59	3941	98.351
3940	111.63	3940	98.12	3940	93.02	3940	97.08	3940	81.61	3940	98.3194
3939	111.66	3939	98.15	3939	93.01	3939	97.13	3939	81.64	3939	98.3198
3938	111.66	3938	98.16	3938	93.01	3938	97.17	3938	81.68	3938	98.3294
3937	111.64	3937	98.14	3937	93.01	3937	97.15	3937	81.7	3937	98.3244
3936	111.6	3936	98.1	3936	93.01	3936	97.09	3936	81.67	3936	98.3063
3935	111.57	3935	98.06	3935	93.02	3935	97.03	3935	81.63	3935	98.2954
3934	111.56	3934	98.05	3934	93.03	3934	97.01	3934	81.6	3934	98.3077
3933	111.58	3933	98.05	3933	93.04	3933	97.02	3933	81.58	3933	98.341
3932	111.6	3932	98.06	3932	93.06	3932	97.05	3932	81.54	3932	98.3736
3931	111.62	3931	98.07	3931	93.07	3931	97.05	3931	81.5	3931	98.3784
3930	111.62	3930	98.06	3930	93.07	3930	97.02	3930	81.47	3930	98.3508
3929	111.59	3929	98.04	3929	93.07	3929	96.98	3929	81.45	3929	98.3102
3928	111.55	3928	98.01	3928	93.07	3928	96.95	3928	81.44	3928	98.2788
3927	111.52	3927	98	3927	93.06	3927	96.94	3927	81.45	3927	98.2695
3926	111.52	3926	98.01	3926	93.06	3926	96.97	3926	81.49	3926	98.2785
3925	111.53	3925	98.02	3925	93.07	3925	96.99	3925	81.53	3925	98.2812
3924	111.53	3924	98.02	3924	93.07	3924	96.97	3924	81.53	3924	98.2523
3923	111.53	3923	98.01	3923	93.08	3923	96.92	3923	81.49	3923	98.2041
3922	111.53	3922	98.02	3922	93.08	3922	96.89	3922	81.46	3922	98.1752
3921	111.52	3921	98.02	3921	93.08	3921	96.89	3921	81.47	3921	98.1817
3920	111.5	3920	98.01	3920	93.07	3920	96.9	3920	81.5	3920	98.2112
3919	111.53	3919	98.01	3919	93.07	3919	96.94	3919	81.52	3919	98.2529
3918	111.6	3918	98.04	3918	93.07	3918	97.01	3918	81.53	3918	98.301
3917	111.66	3917	98.08	3917	93.08	3917	97.08	3917	81.54	3917	98.3408
3916	111.67	3916	98.1	3916	93.07	3916	97.11	3916	81.57	3916	98.3613
3915	111.67	3915	98.11	3915	93.07	3915	97.12	3915	81.59	3915	98.3749
3914	111.68	3914	98.15	3914	93.06	3914	97.16	3914	81.64	3914	98.4027
3913	111.7	3913	98.18	3913	93.06	3913	97.23	3913	81.7	3913	98.4428
3912	111.71	3912	98.2	3912	93.07	3912	97.27	3912	81.78	3912	98.4686
3911	111.68	3911	98.18	3911	93.07	3911	97.26	3911	81.84	3911	98.456
3910	111.63	3910	98.12	3910	93.06	3910	97.17	3910	81.84	3910	98.3995
3909	111.54	3909	98.04	3909	93.06	3909	97.03	3909	81.79	3909	98.3095
3908	111.43	3908	97.95	3908	93.05	3908	96.85	3908	81.69	3908	98.1991
3907	111.32	3907	97.86	3907	93.05	3907	96.68	3907	81.57	3907	98.0833
3906	111.25	3906	97.8	3906	93.05	3906	96.55	3906	81.48	3906	97.9821
3905	111.23	3905	97.78	3905	93.05	3905	96.5	3905	81.39	3905	97.911
3904	111.23	3904	97.78	3904	93.06	3904	96.47	3904	81.26	3904	97.8659
3903	111.24	3903	97.78	3903	93.07	3903	96.43	3903	81.09	3903	97.847
3902	111.28	3902	97.8	3902	93.09	3902	96.45	3902	80.94	3902	97.8891
3901	111.37	3901	97.87	3901	93.11	3901	96.59	3901	80.91	3901	98.0076
3900	111.47	3900	97.94	3900	93.12	3900	96.76	3900	81.01	3900	98.1424
3899	111.49	3899	97.96	3899	93.12	3899	96.87	3899	81.19	3899	98.2146
3898	111.48	3898	97.95	3898	93.11	3898	96.89	3898	81.35	3898	98.2167
3897	111.47	3897	97.94	3897	93.11	3897	96.88	3897	81.45	3897	98.1978
3896	111.46	3896	97.95	3896	93.11	3896	96.87	3896	81.5	3896	98.1838
3895	111.43	3895	97.94	3895	93.11	3895	96.86	3895	81.5	3895	98.1612
3894	111.42	3894	97.93	3894	93.11	3894	96.86	3894	81.48	3894	98.1331
3893	111.46	3893	97.96	3893	93.1	3893	96.93	3893	81.5	3893	98.1377
3892	111.53	3892	98.01	3892	93.1	3892	97.02	3892	81.55	3892	98.171
3891	111.51	3891	98	3891	93.11	3891	96.98	3891	81.61	3891	98.1629
3890	111.41	3890	97.92	3890	93.1	3890	96.82	3890	81.59	3890	98.0979
3889	111.37	3889	97.9	3889	93.1	3889	96.72	3889	81.47	3889	98.0567
3888	111.44	3888	97.96	3888	93.1	3888	96.78	3888	81.37	3888	98.0866
3887	111.5	3887	98.03	3887	93.1	3887	96.9	3887	81.44	3887	98.1488
3886	111.49	3886	98.04	3886	93.09	3886	96.95	3886	81.57	3886	98.1713
3885	111.38	3885	97.95	3885	93.09	3885	96.82	3885	81.56	3885	98.1025
3884	111.3	3884	97.85	3884	93.09	3884	96.63	3884	81.35	3884	97.9843
3883	111.33	3883	97.86	3883	93.1	3883	96.58	3883	81.1	3883	97.9354
3882	111.44	3882	97.95	3882	93.13	3882	96.72	3882	81.01	3882	98.0015
3881	111.51	3881	98.03	3881	93.15	3881	96.89	3881	81.12	3881	98.1018
3880	111.47	3880	98	3880	93.15	3880	96.91	3880	81.31	3880	98.1186
3879	111.37	3879	97.91	3879	93.13	3879	96.77	3879	81.41	3879	98.0418
3878	111.33	3878	97.87	3878	93.1	3878	96.68	3878	81.39	3878	97.9819
3877	111.37	3877	97.9	3877	93.1	3877	96.72	3877	81.33	3877	98.0056
3876	111.38	3876	97.93	3876	93.1	3876	96.81	3876	81.36	3876	98.0626
3875	111.29	3875	97.88	3875	93.11	3875	96.79	3875	81.46	3875	98.0722
3874	111.14	3874	97.76	3874	93.09	3874	96.63	3874	81.47	3874	97.9968
3873	111.04	3873	97.67	3873	93.08	3873	96.43	3873	81.3	3873	97.8798
3872	111.1	3872	97.69	3872	93.07	3872	96.39	3872	81.09	3872	97.8283
3871	111.26	3871	97.81	3871	93.1	3871	96.55	3871	81.05	3871	97.8846
3870	111.34	3870	97.88	3870	93.14	3870	96.68	3870	81.15	3870	97.9396
3869	111.26	3869	97.82	3869	93.16	3869	96.59	3869	81.19	3869	97.8777
3868	111.2	3868	97.76	3868	93.16	3868	96.44	3868	81.1	3868	97.7641
3867	111.27	3867	97.81	3867	93.16	3867	96.46	3867	81.01	3867	97.7363
3866	111.36	3866	97.89	3866	93.17	3866	96.62	3866	81.07	3866	97.8064
3865	111.38	3865	97.94	3865	93.16	3865	96.77	3865	81.19	3865	97.9057
3864	111.39	3864	97.95	3864	93.14	3864	96.84	3864	81.24	3864	97.9792
3863	111.43	3863	97.96	3863	93.12	3863	96.84	3863	81.22	3863	98.0036
3862	111.47	3862	97.98	3862	93.12	3862	96.82	3862	81.24	3862	98.0059
3861	111.48	3861	97.98	3861	93.11	3861	96.82	3861	81.32	3861	98.0143
3860	111.42	3860	97.94	3860	93.11	3860	96.78	3860	81.43	3860	98.0079
3859	111.33	3859	97.86	3859	93.11	3859	96.69	3859	81.5	3859	97.9538
3858	111.21	3858	97.75	3858	93.11	3858	96.53	3858	81.5	3858	97.8317
3857	111.11	3857	97.63	3857	93.12	3857	96.31	3857	81.42	3857	97.6546
3856	111.08	3856	97.54	3856	93.12	3856	96.13	3856	81.38	3856	97.492
3855	111.2	3855	97.59	3855	93.13	3855	96.16	3855	81.52	3855	97.4902
3854	111.47	3854	97.8	3854	93.14	3854	96.47	3854	81.58	3854	97.7118
3853	111.51	3853	97.89	3853	93.15	3853	96.65	3853	81.36	3853	97.8698
3852	111.33	3852	97.79	3852	93.15	3852	96.53	3852	81.14	3852	97.7928
3851	111.33	3851	97.8	3851	93.14	3851	96.56	3851	81.05	3851	97.7699
3850	111.53	3850	97.97	3850	93.14	3850	96.85	3850	81.1	3850	97.9381
3849	111.64	3849	98.09	3849	93.15	3849	97.07	3849	81.23	3849	98.122
3848	111.61	3848	98.1	3848	93.15	3848	97.11	3848	81.36	3848	98.1955
3847	111.53	3847	98.06	3847	93.14	3847	97.03	3847	81.45	3847	98.1762
3846	111.46	3846	98	3846	93.14	3846	96.92	3846	81.48	3846	98.1155
3845	111.38	3845	97.92	3845	93.14	3845	96.81	3845	81.49	3845	98.0372
3844	111.3	3844	97.83	3844	93.15	3844	96.67	3844	81.47	3844	97.938
3843	111.19	3843	97.72	3843	93.16	3843	96.49	3843	81.4	3843	97.8135
3842	111.09	3842	97.62	3842	93.17	3842	96.3	3842	81.28	3842	97.6823
3841	111.04	3841	97.58	3841	93.18	3841	96.18	3841	81.15	3841	97.5951
3840	111.07	3840	97.62	3840	93.19	3840	96.21	3840	81.06	3840	97.5968
3839	111.14	3839	97.7	3839	93.19	3839	96.34	3839	81	3839	97.6732
3838	111.18	3838	97.76	3838	93.19	3838	96.44	3838	80.97	3838	97.7426
3837	111.18	3837	97.78	3837	93.2	3837	96.46	3837	80.96	3837	97.7614
3836	111.18	3836	97.81	3836	93.2	3836	96.48	3836	80.98	3836	97.7764
3835	111.25	3835	97.88	3835	93.19	3835	96.58	3835	80.99	3835	97.8392
3834	111.35	3834	97.98	3834	93.17	3834	96.74	3834	81.04	3834	97.9395
3833	111.44	3833	98.06	3833	93.16	3833	96.89	3833	81.17	3833	98.0317
3832	111.47	3832	98.07	3832	93.15	3832	96.95	3832	81.33	3832	98.074
3831	111.45	3831	98.02	3831	93.16	3831	96.92	3831	81.44	3831	98.055
3830	111.42	3830	97.97	3830	93.16	3830	96.86	3830	81.46	3830	98.007
3829	111.43	3829	97.95	3829	93.15	3829	96.85	3829	81.43	3829	97.9775
3828	111.45	3828	97.96	3828	93.16	3828	96.89	3828	81.44	3828	97.9791
3827	111.42	3827	97.95	3827	93.16	3827	96.88	3827	81.52	3827	97.975
3826	111.32	3826	97.87	3826	93.16	3826	96.74	3826	81.55	3826	97.9144
3825	111.21	3825	97.77	3825	93.17	3825	96.52	3825	81.43	3825	97.8014
3824	111.16	3824	97.72	3824	93.19	3824	96.36	3824	81.23	3824	97.7007
3823	111.19	3823	97.74	3823	93.23	3823	96.35	3823	81.16	3823	97.6777
3822	111.26	3822	97.8	3822	93.26	3822	96.48	3822	81.27	3822	97.7362
3821	111.23	3821	97.8	3821	93.26	3821	96.51	3821	81.34	3821	97.7592
3820	111.09	3820	97.7	3820	93.23	3820	96.31	3820	81.24	3820	97.6482
3819	111.07	3819	97.67	3819	93.2	3819	96.19	3819	81.05	3819	97.5574
3818	111.27	3818	97.82	3818	93.2	3818	96.41	3818	80.98	3818	97.6591
3817	111.49	3817	98.01	3817	93.21	3817	96.8	3817	81.14	3817	97.8783
3816	111.55	3816	98.08	3816	93.21	3816	97.05	3816	81.4	3816	98.0251
3815	111.46	3815	98.01	3815	93.17	3815	97.03	3815	81.55	3815	98.0236
3814	111.44	3814	97.97	3814	93.14	3814	96.96	3814	81.58	3814	97.9911
3813	111.54	3813	98.03	3813	93.13	3813	97.03	3813	81.6	3813	98.046
3812	111.6	3812	98.08	3812	93.13	3812	97.13	3812	81.68	3812	98.1333
3811	111.54	3811	98.04	3811	93.13	3811	97.09	3811	81.74	3811	98.1438
3810	111.45	3810	97.96	3810	93.12	3810	96.96	3810	81.73	3810	98.075
3809	111.43	3809	97.94	3809	93.1	3809	96.89	3809	81.71	3809	98.0052
3808	111.48	3808	97.98	3808	93.09	3808	96.91	3808	81.77	3808	97.9807
3807	111.45	3807	97.98	3807	93.09	3807	96.88	3807	81.83	3807	97.9451
3806	111.29	3806	97.88	3806	93.11	3806	96.68	3806	81.75	3806	97.8289
3805	111.16	3805	97.79	3805	93.14	3805	96.47	3805	81.51	3805	97.6953
3804	111.17	3804	97.8	3804	93.18	3804	96.44	3804	81.27	3804	97.6625
3803	111.25	3803	97.88	3803	93.22	3803	96.6	3803	81.24	3803	97.756
3802	111.31	3802	97.93	3802	93.24	3802	96.78	3802	81.35	3802	97.8867
3801	111.24	3801	97.85	3801	93.23	3801	96.72	3801	81.37	3801	97.8948
3800	111.11	3800	97.71	3800	93.2	3800	96.52	3800	81.24	3800	97.7843
3799	111.15	3799	97.73	3799	93.18	3799	96.51	3799	81.1	3799	97.7628
3798	111.34	3798	97.87	3798	93.19	3798	96.77	3798	81.1	3798	97.9008
3797	111.48	3797	97.99	3797	93.19	3797	97.04	3797	81.27	3797	98.0656
3796	111.51	3796	98.02	3796	93.17	3796	97.14	3796	81.48	3796	98.1446
3795	111.5	3795	98.02	3795	93.14	3795	97.11	3795	81.62	3795	98.1508
3794	111.53	3794	98.04	3794	93.12	3794	97.11	3794	81.7	3794	98.1661
3793	111.6	3793	98.1	3793	93.11	3793	97.18	3793	81.77	3793	98.2232
3792	111.63	3792	98.13	3792	93.11	3792	97.26	3792	81.85	3792	98.2814
3791	111.62	3791	98.13	3791	93.1	3791	97.28	3791	81.91	3791	98.2987
3790	111.59	3790	98.11	3790	93.09	3790	97.24	3790	81.95	3790	98.2746
3789	111.56	3789	98.07	3789	93.09	3789	97.17	3789	81.95	3789	98.2299
3788	111.54	3788	98.04	3788	93.1	3788	97.11	3788	81.93	3788	98.1872
3787	111.52	3787	98.02	3787	93.12	3787	97.09	3787	81.89	3787	98.1648
3786	111.53	3786	98.02	3786	93.13	3786	97.1	3786	81.87	3786	98.1634
3785	111.52	3785	98.01	3785	93.14	3785	97.1	3785	81.85	3785	98.1527
3784	111.48	3784	97.97	3784	93.14	3784	97.04	3784	81.81	3784	98.1043
3783	111.42	3783	97.92	3783	93.13	3783	96.95	3783	81.73	3783	98.0381
3782	111.4	3782	97.91	3782	93.13	3782	96.91	3782	81.64	3782	98.0057
3781	111.42	3781	97.95	3781	93.13	3781	96.96	3781	81.61	3781	98.0312
3780	111.45	3780	98	3780	93.13	3780	97.05	3780	81.66	3780	98.0817
3779	111.47	3779	98.02	3779	93.12	3779	97.1	3779	81.72	3779	98.0947
3778	111.47	3778	98.03	3778	93.12	3778	97.09	3778	81.74	3778	98.0593
3777	111.52	3777	98.05	3777	93.12	3777	97.1	3777	81.76	3777	98.0416
3776	111.58	3776	98.09	3776	93.13	3776	97.14	3776	81.8	3776	98.0802
3775	111.58	3775	98.09	3775	93.14	3775	97.15	3775	81.85	3775	98.1332
3774	111.52	3774	98.04	3774	93.14	3774	97.08	3774	81.86	3774	98.1465
3773	111.46	3773	97.99	3773	93.13	3773	96.97	3773	81.81	3773	98.1217
3772	111.45	3772	97.99	3772	93.13	3772	96.93	3772	81.76	3772	98.0979
3771	111.49	3771	98.02	3771	93.14	3771	96.96	3771	81.75	3771	98.0913
3770	111.49	3770	98.03	3770	93.13	3770	96.97	3770	81.72	3770	98.0658
3769	111.45	3769	97.99	3769	93.11	3769	96.9	3769	81.62	3769	97.9974
3768	111.43	3768	97.97	3768	93.09	3768	96.85	3768	81.48	3768	97.9403
3767	111.48	3767	98.01	3767	93.09	3767	96.91	3767	81.43	3767	97.9575
3766	111.53	3766	98.05	3766	93.1	3766	97.01	3766	81.49	3766	98.0205
3765	111.51	3765	98.02	3765	93.1	3765	97.03	3765	81.6	3765	98.0477
3764	111.44	3764	97.96	3764	93.1	3764	96.94	3764	81.63	3764	98.0098
3763	111.41	3763	97.92	3763	93.11	3763	96.85	3763	81.57	3763	97.9506
3762	111.4	3762	97.91	3762	93.12	3762	96.81	3762	81.52	3762	97.9107
3761	111.37	3761	97.91	3761	93.14	3761	96.81	3761	81.53	3761	97.8884
3760	111.34	3760	97.89	3760	93.15	3760	96.81	3760	81.55	3760	97.872
3759	111.32	3759	97.88	3759	93.15	3759	96.79	3759	81.5	3759	97.8468
3758	111.3	3758	97.84	3758	93.16	3758	96.72	3758	81.45	3758	97.7936
3757	111.24	3757	97.78	3757	93.17	3757	96.62	3757	81.43	3757	97.7176
3756	111.16	3756	97.7	3756	93.17	3756	96.5	3756	81.42	3756	97.6295
3755	111.07	3755	97.61	3755	93.17	3755	96.36	3755	81.4	3755	97.523
3754	110.97	3754	97.5	3754	93.17	3754	96.2	3754	81.45	3754	97.3913
3753	110.86	3753	97.41	3753	93.16	3753	96.06	3753	81.58	3753	97.2766
3752	110.88	3752	97.41	3752	93.16	3752	96.08	3752	81.63	3752	97.2897
3751	111.03	3751	97.52	3751	93.17	3751	96.25	3751	81.45	3751	97.4426
3750	111.09	3750	97.55	3750	93.21	3750	96.29	3750	81.23	3750	97.5421
3749	111.01	3749	97.47	3749	93.23	3749	96.15	3749	81.08	3749	97.5184
3748	110.98	3748	97.42	3748	93.23	3748	96.05	3748	80.89	3748	97.4904
3747	111.12	3747	97.51	3747	93.23	3747	96.14	3747	80.68	3747	97.5319
3746	111.37	3746	97.72	3746	93.23	3746	96.41	3746	80.71	3746	97.6354
3745	111.53	3745	97.88	3745	93.22	3745	96.68	3745	81.02	3745	97.7356
3744	111.4	3744	97.83	3744	93.19	3744	96.65	3744	81.29	3744	97.7146
3743	111.15	3743	97.67	3743	93.15	3743	96.43	3743	81.3	3743	97.5916
3742	111.13	3742	97.66	3742	93.14	3742	96.39	3742	81.19	3742	97.5545
3741	111.23	3741	97.75	3741	93.18	3741	96.55	3741	81.14	3741	97.6219
3740	111.18	3740	97.74	3740	93.24	3740	96.59	3740	81.15	3740	97.63
3739	111	3739	97.6	3739	93.28	3739	96.43	3739	81.14	3739	97.5293
3738	110.84	3738	97.44	3738	93.28	3738	96.24	3738	81.11	3738	97.4107
3737	110.78	3737	97.36	3737	93.25	3737	96.14	3737	81.09	3737	97.3688
3736	110.79	3736	97.36	3736	93.2	3736	96.15	3736	80.99	3736	97.4042
3735	110.83	3735	97.41	3735	93.17	3735	96.16	3735	80.78	3735	97.435
3734	110.91	3734	97.51	3734	93.18	3734	96.19	3734	80.66	3734	97.4342
3733	111.04	3733	97.64	3733	93.19	3733	96.31	3733	80.78	3733	97.4657
3732	111.16	3732	97.76	3732	93.2	3732	96.47	3732	81.04	3732	97.5508
3731	111.21	3731	97.81	3731	93.18	3731	96.58	3731	81.27	3731	97.6501
3730	111.24	3730	97.83	3730	93.15	3730	96.65	3730	81.36	3730	97.7483
3729	111.29	3729	97.85	3729	93.13	3729	96.72	3729	81.37	3729	97.8497
3728	111.31	3728	97.85	3728	93.11	3728	96.76	3728	81.42	3728	97.935
3727	111.27	3727	97.82	3727	93.1	3727	96.76	3727	81.5	3727	97.967
3726	111.23	3726	97.77	3726	93.09	3726	96.71	3726	81.49	3726	97.9266
3725	111.23	3725	97.75	3725	93.09	3725	96.66	3725	81.4	3725	97.8447
3724	111.27	3724	97.77	3724	93.1	3724	96.66	3724	81.31	3724	97.7858
3723	111.29	3723	97.79	3723	93.12	3723	96.71	3723	81.28	3723	97.7778
3722	111.27	3722	97.79	3722	93.13	3722	96.75	3722	81.32	3722	97.7965
3721	111.23	3721	97.79	3721	93.11	3721	96.78	3721	81.38	3721	97.819
3720	111.24	3720	97.81	3720	93.1	3720	96.81	3720	81.45	3720	97.8491
3719	111.27	3719	97.85	3719	93.09	3719	96.86	3719	81.54	3719	97.8883
3718	111.28	3718	97.86	3718	93.09	3718	96.89	3718	81.65	3718	97.9125
3717	111.25	3717	97.83	3717	93.09	3717	96.84	3717	81.71	3717	97.895
3716	111.19	3716	97.77	3716	93.1	3716	96.73	3716	81.69	3716	97.8331
3715	111.11	3715	97.7	3715	93.1	3715	96.58	3715	81.61	3715	97.7487
3714	111.02	3714	97.62	3714	93.11	3714	96.44	3714	81.58	3714	97.6756
3713	110.95	3713	97.57	3713	93.11	3713	96.37	3713	81.58	3713	97.6607
3712	110.96	3712	97.58	3712	93.1	3712	96.41	3712	81.49	3712	97.7183
3711	111.02	3711	97.63	3711	93.09	3711	96.5	3711	81.31	3711	97.7582
3710	111.04	3710	97.68	3710	93.09	3710	96.55	3710	81.22	3710	97.724
3709	111.09	3709	97.74	3709	93.09	3709	96.62	3709	81.28	3709	97.705
3708	111.16	3708	97.81	3708	93.09	3708	96.74	3708	81.43	3708	97.7654
3707	111.23	3707	97.87	3707	93.08	3707	96.86	3707	81.56	3707	97.8596
3706	111.26	3706	97.88	3706	93.07	3706	96.92	3706	81.64	3706	97.9168
3705	111.27	3705	97.87	3705	93.06	3705	96.92	3705	81.65	3705	97.9136
3704	111.27	3704	97.86	3704	93.04	3704	96.92	3704	81.65	3704	97.8774
3703	111.28	3703	97.87	3703	93.03	3703	96.94	3703	81.69	3703	97.8515
3702	111.27	3702	97.88	3702	93.02	3702	96.95	3702	81.73	3702	97.8476
3701	111.23	3701	97.84	3701	92.99	3701	96.91	3701	81.76	3701	97.8413
3700	111.17	3700	97.79	3700	92.96	3700	96.84	3700	81.76	3700	97.8377
3699	111.15	3699	97.78	3699	92.93	3699	96.83	3699	81.74	3699	97.8746
3698	111.16	3698	97.79	3698	92.92	3698	96.88	3698	81.76	3698	97.9473
3697	111.13	3697	97.77	3697	92.91	3697	96.9	3697	81.8	3697	97.9969
3696	111.06	3696	97.72	3696	92.9	3696	96.83	3696	81.81	3696	97.9727
3695	110.97	3695	97.64	3695	92.89	3695	96.67	3695	81.74	3695	97.8752
3694	110.86	3694	97.55	3694	92.89	3694	96.48	3694	81.62	3694	97.7373
3693	110.72	3693	97.43	3693	92.89	3693	96.26	3693	81.52	3693	97.5894
3692	110.58	3692	97.31	3692	92.89	3692	96.07	3692	81.44	3692	97.4705
3691	110.53	3691	97.28	3691	92.87	3691	96.02	3691	81.33	3691	97.4416
3690	110.6	3690	97.35	3690	92.84	3690	96.14	3690	81.16	3690	97.4968
3689	110.63	3689	97.41	3689	92.81	3689	96.25	3689	81.04	3689	97.5116
3688	110.55	3688	97.35	3688	92.77	3688	96.23	3688	81.04	3688	97.4478
3687	110.5	3687	97.29	3687	92.72	3687	96.22	3687	81.08	3687	97.4321
3686	110.57	3686	97.32	3686	92.68	3686	96.34	3686	81.12	3686	97.5405
3685	110.67	3685	97.38	3685	92.65	3685	96.5	3685	81.17	3685	97.6996
3684	110.68	3684	97.39	3684	92.62	3684	96.56	3684	81.25	3684	97.7978
3683	110.59	3683	97.33	3683	92.59	3683	96.48	3683	81.29	3683	97.7941
3682	110.45	3682	97.24	3682	92.55	3682	96.33	3682	81.29	3682	97.7135
3681	110.3	3681	97.13	3681	92.52	3681	96.15	3681	81.27	3681	97.586
3680	110.1	3680	96.98	3680	92.49	3680	95.91	3680	81.2	3680	97.4123
3679	109.89	3679	96.81	3679	92.47	3679	95.62	3679	81.01	3679	97.2026
3678	109.75	3678	96.7	3678	92.45	3678	95.4	3678	80.75	3678	97.0383
3677	109.78	3677	96.72	3677	92.46	3677	95.41	3677	80.6	3677	97.0422
3676	109.88	3676	96.8	3676	92.49	3676	95.58	3676	80.56	3676	97.1814
3675	109.79	3675	96.73	3675	92.51	3675	95.54	3675	80.54	3675	97.1927
3674	109.61	3674	96.56	3674	92.5	3674	95.29	3674	80.44	3674	97.038
3673	109.63	3673	96.53	3673	92.49	3673	95.23	3673	80.28	3673	96.9764
3672	109.78	3672	96.62	3672	92.48	3672	95.43	3672	80.2	3672	97.094
3671	109.88	3671	96.71	3671	92.47	3671	95.71	3671	80.29	3671	97.278
3670	109.91	3670	96.76	3670	92.42	3670	95.89	3670	80.39	3670	97.4081
3669	109.84	3669	96.73	3669	92.35	3669	95.84	3669	80.44	3669	97.4052
3668	109.8	3668	96.71	3668	92.29	3668	95.76	3668	80.49	3668	97.365
3667	109.87	3667	96.77	3667	92.24	3667	95.84	3667	80.57	3667	97.4256
3666	109.95	3666	96.84	3666	92.2	3666	96.01	3666	80.68	3666	97.5468
3665	109.97	3665	96.84	3665	92.16	3665	96.11	3665	80.79	3665	97.6238
3664	109.93	3664	96.8	3664	92.11	3664	96.12	3664	80.87	3664	97.6304
3663	109.89	3663	96.74	3663	92.07	3663	96.07	3663	80.91	3663	97.5946
3662	109.82	3662	96.67	3662	92.03	3662	95.98	3662	80.92	3662	97.5374
3661	109.73	3661	96.58	3661	91.98	3661	95.84	3661	80.89	3661	97.4617
3660	109.61	3660	96.49	3660	91.93	3660	95.67	3660	80.8	3660	97.3755
3659	109.53	3659	96.42	3659	91.89	3659	95.54	3659	80.67	3659	97.3084
3658	109.49	3658	96.38	3658	91.85	3658	95.48	3658	80.58	3658	97.2915
3657	109.46	3657	96.35	3657	91.83	3657	95.47	3657	80.55	3657	97.3098
3656	109.35	3656	96.25	3656	91.81	3656	95.37	3656	80.51	3656	97.2907
3655	109.17	3655	96.09	3655	91.77	3655	95.14	3655	80.35	3655	97.1955
3654	109.01	3654	95.95	3654	91.73	3654	94.88	3654	80.07	3654	97.0699
3653	108.85	3653	95.82	3653	91.69	3653	94.64	3653	79.79	3653	96.9344
3652	108.61	3652	95.65	3652	91.65	3652	94.37	3652	79.68	3652	96.7569
3651	108.37	3651	95.48	3651	91.61	3651	94.13	3651	79.72	3651	96.5868
3650	108.34	3650	95.43	3650	91.57	3650	94.11	3650	79.56	3650	96.579
3649	108.41	3649	95.43	3649	91.55	3649	94.23	3649	79.12	3649	96.6888
3648	108.38	3648	95.33	3648	91.53	3648	94.24	3648	78.86	3648	96.7054
3647	108.32	3647	95.24	3647	91.47	3647	94.22	3647	78.94	3647	96.681
3646	108.36	3646	95.23	3646	91.41	3646	94.3	3646	79.15	3646	96.7458
3645	108.46	3645	95.3	3645	91.35	3645	94.46	3645	79.35	3645	96.8873
3644	108.55	3644	95.36	3644	91.3	3644	94.62	3644	79.5	3644	97.0315
3643	108.57	3643	95.38	3643	91.24	3643	94.72	3643	79.61	3643	97.1276
3642	108.52	3642	95.34	3642	91.18	3642	94.73	3642	79.69	3642	97.1688
3641	108.45	3641	95.28	3641	91.11	3641	94.66	3641	79.7	3641	97.1797
3640	108.38	3640	95.21	3640	91.04	3640	94.57	3640	79.68	3640	97.1881
3639	108.3	3639	95.13	3639	90.97	3639	94.48	3639	79.65	3639	97.1989
3638	108.21	3638	95.03	3638	90.91	3638	94.38	3638	79.61	3638	97.1942
3637	108.11	3637	94.92	3637	90.84	3637	94.27	3637	79.52	3637	97.1654
3636	108.01	3636	94.83	3636	90.77	3636	94.15	3636	79.43	3636	97.1252
3635	107.91	3635	94.72	3635	90.71	3635	94.02	3635	79.37	3635	97.0773
3634	107.76	3634	94.58	3634	90.64	3634	93.82	3634	79.31	3634	97.0018
3633	107.58	3633	94.41	3633	90.57	3633	93.56	3633	79.16	3633	96.8884
3632	107.44	3632	94.26	3632	90.52	3632	93.31	3632	78.91	3632	96.773
3631	107.36	3631	94.17	3631	90.48	3631	93.18	3631	78.72	3631	96.7195
3630	107.36	3630	94.15	3630	90.43	3630	93.24	3630	78.67	3630	96.7816
3629	107.37	3629	94.14	3629	90.36	3629	93.34	3629	78.61	3629	96.8919
3628	107.25	3628	94.02	3628	90.28	3628	93.24	3628	78.5	3628	96.8868
3627	107.12	3627	93.9	3627	90.22	3627	93.08	3627	78.41	3627	96.8352
3626	107.14	3626	93.9	3626	90.16	3626	93.12	3626	78.38	3626	96.906
3625	107.16	3625	93.91	3625	90.12	3625	93.21	3625	78.4	3625	97.0367
3624	107.06	3624	93.82	3624	90.06	3624	93.16	3624	78.41	3624	97.0859
3623	106.9	3623	93.67	3623	90	3623	92.98	3623	78.36	3623	97.0287
3622	106.75	3622	93.53	3622	89.94	3622	92.78	3622	78.26	3622	96.9207
3621	106.67	3621	93.43	3621	89.9	3621	92.66	3621	78.16	3621	96.8228
3620	106.6	3620	93.37	3620	89.86	3620	92.61	3620	78.07	3620	96.7626
3619	106.49	3619	93.27	3619	89.82	3619	92.52	3619	77.94	3619	96.7168
3618	106.31	3618	93.12	3618	89.75	3618	92.34	3618	77.79	3618	96.6636
3617	106.16	3617	92.98	3617	89.68	3617	92.17	3617	77.64	3617	96.6476
3616	106.07	3616	92.91	3616	89.61	3616	92.12	3616	77.52	3616	96.707
3615	106.02	3615	92.88	3615	89.54	3615	92.14	3615	77.46	3615	96.8037
3614	105.96	3614	92.84	3614	89.48	3614	92.17	3614	77.47	3614	96.8688
3613	105.86	3613	92.77	3613	89.41	3613	92.11	3613	77.47	3613	96.8637
3612	105.76	3612	92.68	3612	89.34	3612	92	3612	77.43	3612	96.8166
3611	105.69	3611	92.62	3611	89.27	3611	91.92	3611	77.37	3611	96.8014
3610	105.67	3610	92.59	3610	89.22	3610	91.94	3610	77.33	3610	96.8623
3609	105.65	3609	92.57	3609	89.17	3609	92	3609	77.33	3609	96.9729
3608	105.61	3608	92.55	3608	89.12	3608	92.04	3608	77.33	3608	97.0614
3607	105.52	3607	92.5	3607	89.08	3607	92	3607	77.33	3607	97.0862
3606	105.42	3606	92.44	3606	89.03	3606	91.94	3606	77.34	3606	97.0823
3605	105.32	3605	92.38	3605	88.98	3605	91.9	3605	77.34	3605	97.0998
3604	105.2	3604	92.32	3604	88.93	3604	91.86	3604	77.33	3604	97.1392
3603	105.07	3603	92.23	3603	88.87	3603	91.81	3603	77.3	3603	97.1747
3602	104.94	3602	92.14	3602	88.82	3602	91.74	3602	77.26	3602	97.1895
3601	104.82	3601	92.07	3601	88.77	3601	91.67	3601	77.21	3601	97.1768
3600	104.7	3600	92.01	3600	88.73	3600	91.58	3600	77.13	3600	97.1389
3599	104.59	3599	91.96	3599	88.7	3599	91.49	3599	77.04	3599	97.0939
3598	104.49	3598	91.9	3598	88.66	3598	91.41	3598	76.95	3598	97.0657
3597	104.4	3597	91.84	3597	88.62	3597	91.36	3597	76.88	3597	97.0619
3596	104.31	3596	91.8	3596	88.58	3596	91.33	3596	76.84	3596	97.0775
3595	104.22	3595	91.77	3595	88.54	3595	91.33	3595	76.84	3595	97.1002
3594	104.13	3594	91.74	3594	88.52	3594	91.3	3594	76.86	3594	97.1119
3593	104.02	3593	91.69	3593	88.49	3593	91.23	3593	76.86	3593	97.1023
3592	103.9	3592	91.63	3592	88.46	3592	91.13	3592	76.81	3592	97.0791
3591	103.76	3591	91.56	3591	88.43	3591	91.02	3591	76.71	3591	97.0495
3590	103.62	3590	91.48	3590	88.4	3590	90.93	3590	76.62	3590	97.0234
3589	103.5	3589	91.43	3589	88.37	3589	90.9	3589	76.57	3589	97.033
3588	103.43	3588	91.43	3588	88.33	3588	90.94	3588	76.5	3588	97.0892
3587	103.35	3587	91.43	3587	88.29	3587	90.93	3587	76.41	3587	97.1202
3586	103.23	3586	91.38	3586	88.26	3586	90.87	3586	76.37	3586	97.0878
3585	103.13	3585	91.36	3585	88.22	3585	90.85	3585	76.39	3585	97.0666
3584	103.07	3584	91.38	3584	88.19	3584	90.94	3584	76.45	3584	97.0994
3583	103	3583	91.4	3583	88.14	3583	91.03	3583	76.5	3583	97.1448
3582	102.9	3582	91.39	3582	88.09	3582	91.07	3582	76.55	3582	97.1616
3581	102.79	3581	91.36	3581	88.04	3581	91.05	3581	76.56	3581	97.1494
3580	102.67	3580	91.31	3580	88	3580	91	3580	76.55	3580	97.1287
3579	102.55	3579	91.26	3579	87.96	3579	90.94	3579	76.53	3579	97.1171
3578	102.43	3578	91.2	3578	87.93	3578	90.89	3578	76.5	3578	97.1231
3577	102.3	3577	91.16	3577	87.9	3577	90.85	3577	76.46	3577	97.1432
3576	102.18	3576	91.12	3576	87.87	3576	90.83	3576	76.43	3576	97.1652
3575	102.06	3575	91.09	3575	87.85	3575	90.8	3575	76.4	3575	97.1748
3574	101.93	3574	91.04	3574	87.82	3574	90.76	3574	76.36	3574	97.163
3573	101.78	3573	90.97	3573	87.78	3573	90.67	3573	76.29	3573	97.1273
3572	101.6	3572	90.87	3572	87.73	3572	90.53	3572	76.18	3572	97.0655
3571	101.38	3571	90.74	3571	87.69	3571	90.32	3571	76.01	3571	96.9718
3570	101.15	3570	90.58	3570	87.66	3570	90.1	3570	75.84	3570	96.8473
3569	100.93	3569	90.46	3569	87.65	3569	89.92	3569	75.72	3569	96.7255
3568	100.78	3568	90.39	3568	87.66	3568	89.87	3568	75.63	3568	96.6702
3567	100.67	3567	90.36	3567	87.49	3567	89.89	3567	75.5	3567	96.6904
3566	100.53	3566	90.3	3566	87.6	3566	89.87	3566	75.37	3566	96.7131
3565	100.4	3565	90.24	3565	87.53	3565	89.82	3565	75.33	3565	96.728
3564	100.3	3564	90.22	3564	87.45	3564	89.85	3564	75.35	3564	96.7831
3563	100.23	3563	90.24	3563	87.37	3563	89.93	3563	75.41	3563	96.8712
3562	100.16	3562	90.26	3562	87.31	3562	90	3562	75.48	3562	96.9509
3561	100.08	3561	90.26	3561	87.25	3561	90.04	3561	75.53	3561	97.0048
3560	99.99	3560	90.25	3560	87.21	3560	90.03	3560	75.56	3560	97.0427
3559	99.87	3559	90.22	3559	87.16	3559	90	3559	75.57	3559	97.0789
3558	99.74	3558	90.18	3558	87.11	3558	89.95	3558	75.56	3558	97.1162
3557	99.58	3557	90.1	3557	87.05	3557	89.88	3557	75.53	3557	97.145
3556	99.42	3556	90.02	3556	87	3556	89.81	3556	75.49	3556	97.154
3555	99.26	3555	89.93	3555	86.95	3555	89.74	3555	75.43	3555	97.1452
3554	99.12	3554	89.85	3554	86.91	3554	89.68	3554	75.36	3554	97.1324
3553	98.98	3553	89.77	3553	86.87	3553	89.63	3553	75.29	3553	97.1239
3552	98.82	3552	89.69	3552	86.82	3552	89.55	3552	75.21	3552	97.1109
3551	98.65	3551	89.6	3551	86.76	3551	89.43	3551	75.13	3551	97.0866
3550	98.47	3550	89.51	3550	86.7	3550	89.3	3550	75.04	3550	97.0606
3549	98.29	3549	89.43	3549	86.64	3549	89.2	3549	74.95	3549	97.0413
3548	98.11	3548	89.36	3548	86.58	3548	89.13	3548	74.88	3548	97.0285
3547	97.95	3547	89.3	3547	86.52	3547	89.07	3547	74.79	3547	97.0267
3546	97.8	3546	89.23	3546	86.46	3546	89.02	3546	74.69	3546	97.0435
3545	97.68	3545	89.16	3545	86.4	3545	88.97	3545	74.6	3545	97.0761
3544	97.56	3544	89.1	3544	86.34	3544	88.93	3544	74.55	3544	97.1175
3543	97.44	3543	89.04	3543	86.28	3543	88.9	3543	74.54	3543	97.1627
3542	97.32	3542	89	3542	86.22	3542	88.89	3542	74.55	3542	97.2027
3541	97.19	3541	88.95	3541	86.15	3541	88.87	3541	74.55	3541	97.2254
3540	97.04	3540	88.89	3540	86.07	3540	88.81	3540	74.53	3540	97.2259
3539	96.88	3539	88.82	3539	85.99	3539	88.74	3539	74.49	3539	97.2143
3538	96.71	3538	88.74	3538	85.91	3538	88.65	3538	74.42	3538	97.2092
3537	96.55	3537	88.66	3537	85.84	3537	88.57	3537	74.35	3537	97.2217
3536	96.39	3536	88.57	3536	85.76	3536	88.48	3536	74.28	3536	97.244
3535	96.24	3535	88.48	3535	85.7	3535	88.38	3535	74.22	3535	97.2613
3534	96.08	3534	88.38	3534	85.63	3534	88.29	3534	74.16	3534	97.2687
3533	95.91	3533	88.29	3533	85.56	3533	88.19	3533	74.1	3533	97.2673
3532	95.73	3532	88.19	3532	85.49	3532	88.1	3532	74.03	3532	97.2539
3531	95.54	3531	88.08	3531	85.42	3531	87.99	3531	73.94	3531	97.2242
3530	95.36	3530	87.97	3530	85.34	3530	87.87	3530	73.83	3530	97.1821
3529	95.18	3529	87.87	3529	85.27	3529	87.76	3529	73.7	3529	97.1385
3528	95	3528	87.77	3528	85.21	3528	87.66	3528	73.58	3528	97.1042
3527	94.82	3527	87.68	3527	85.15	3527	87.56	3527	73.47	3527	97.0859
3526	94.67	3526	87.59	3526	85.09	3526	87.48	3526	73.38	3526	97.089
3525	94.54	3525	87.52	3525	85.04	3525	87.43	3525	73.31	3525	97.1143
3524	94.44	3524	87.46	3524	84.97	3524	87.41	3524	73.26	3524	97.1523
3523	94.34	3523	87.39	3523	84.9	3523	87.38	3523	73.21	3523	97.1876
3522	94.21	3522	87.32	3522	84.82	3522	87.33	3522	73.17	3522	97.214
3521	94.07	3521	87.24	3521	84.74	3521	87.25	3521	73.13	3521	97.2395
3520	93.93	3520	87.17	3520	84.65	3520	87.18	3520	73.09	3520	97.27
3519	93.79	3519	87.1	3519	84.57	3519	87.12	3519	73.05	3519	97.2965
3518	93.66	3518	87.04	3518	84.5	3518	87.07	3518	73.02	3518	97.306
3517	93.53	3517	86.98	3517	84.44	3517	87.01	3517	72.97	3517	97.2986
3516	93.39	3516	86.91	3516	84.37	3516	86.94	3516	72.9	3516	97.2868
3515	93.24	3515	86.83	3515	84.3	3515	86.86	3515	72.83	3515	97.2799
3514	93.08	3514	86.73	3514	84.23	3514	86.76	3514	72.76	3514	97.2755
3513	92.92	3513	86.62	3513	84.16	3513	86.66	3513	72.68	3513	97.2674
3512	92.76	3512	86.52	3512	84.1	3512	86.56	3512	72.6	3512	97.2561
3511	92.62	3511	86.42	3511	84.06	3511	86.49	3511	72.51	3511	97.2455
3510	92.5	3510	86.33	3510	84	3510	86.42	3510	72.43	3510	97.2344
3509	92.38	3509	86.24	3509	83.93	3509	86.35	3509	72.35	3509	97.2188
3508	92.23	3508	86.15	3508	83.86	3508	86.24	3508	72.26	3508	97.2033
3507	92.07	3507	86.05	3507	83.77	3507	86.13	3507	72.17	3507	97.2007
3506	91.9	3506	85.97	3506	83.7	3506	86.02	3506	72.09	3506	97.2171
3505	91.75	3505	85.89	3505	83.64	3505	85.95	3505	72.03	3505	97.2447
3504	91.64	3504	85.83	3504	83.59	3504	85.91	3504	71.98	3504	97.2671
3503	91.55	3503	85.78	3503	83.54	3503	85.88	3503	71.92	3503	97.2694
3502	91.46	3502	85.71	3502	83.48	3502	85.83	3502	71.85	3502	97.2532
3501	91.35	3501	85.64	3501	83.41	3501	85.76	3501	71.78	3501	97.2402
3500	91.23	3500	85.57	3500	83.34	3500	85.69	3500	71.72	3500	97.2491
3499	91.11	3499	85.5	3499	83.27	3499	85.63	3499	71.68	3499	97.276
3498	90.99	3498	85.43	3498	83.21	3498	85.58	3498	71.64	3498	97.3024
3497	90.89	3497	85.37	3497	83.15	3497	85.52	3497	71.6	3497	97.3141
3496	90.78	3496	85.3	3496	83.09	3496	85.47	3496	71.56	3496	97.3125
3495	90.68	3495	85.24	3495	83.03	3495	85.41	3495	71.52	3495	97.3092
3494	90.57	3494	85.16	3494	82.97	3494	85.35	3494	71.48	3494	97.3121
3493	90.45	3493	85.09	3493	82.91	3493	85.28	3493	71.43	3493	97.3173
3492	90.33	3492	85.01	3492	82.85	3492	85.21	3492	71.38	3492	97.3153
3491	90.21	3491	84.93	3491	82.78	3491	85.14	3491	71.33	3491	97.3025
3490	90.1	3490	84.86	3490	82.72	3490	85.08	3490	71.27	3490	97.2856
3489	90	3489	84.79	3489	82.66	3489	85.02	3489	71.2	3489	97.2729
3488	89.91	3488	84.73	3488	82.61	3488	84.96	3488	71.13	3488	97.2648
3487	89.81	3487	84.67	3487	82.57	3487	84.89	3487	71.05	3487	97.2554
3486	89.71	3486	84.6	3486	82.52	3486	84.8	3486	70.97	3486	97.2433
3485	89.61	3485	84.52	3485	82.47	3485	84.7	3485	70.91	3485	97.2347
3484	89.51	3484	84.44	3484	82.42	3484	84.62	3484	70.85	3484	97.2357
3483	89.42	3483	84.37	3483	82.38	3483	84.56	3483	70.8	3483	97.2443
3482	89.35	3482	84.32	3482	82.34	3482	84.52	3482	70.75	3482	97.2514
3481	89.28	3481	84.28	3481	82.3	3481	84.49	3481	70.69	3481	97.2507
3480	89.2	3480	84.24	3480	82.25	3480	84.46	3480	70.64	3480	97.2473
3479	89.12	3479	84.19	3479	82.2	3479	84.42	3479	70.59	3479	97.2517
3478	89.03	3478	84.14	3478	82.14	3478	84.37	3478	70.55	3478	97.2649
3477	88.95	3477	84.08	3477	82.09	3477	84.32	3477	70.53	3477	97.2771
3476	88.87	3476	84.02	3476	82.04	3476	84.26	3476	70.5	3476	97.2791
3475	88.79	3475	83.96	3475	81.99	3475	84.21	3475	70.47	3475	97.2716
3474	88.72	3474	83.9	3474	81.94	3474	84.16	3474	70.43	3474	97.2629
3473	88.64	3473	83.84	3473	81.89	3473	84.11	3473	70.38	3473	97.2585
3472	88.56	3472	83.79	3472	81.84	3472	84.06	3472	70.34	3472	97.2571
3471	88.49	3471	83.74	3471	81.8	3471	84.01	3471	70.29	3471	97.2562
3470	88.41	3470	83.7	3470	81.77	3470	83.97	3470	70.24	3470	97.2576
3469	88.33	3469	83.66	3469	81.74	3469	83.93	3469	70.2	3469	97.2651
3468	88.26	3468	83.61	3468	81.71	3468	83.89	3468	70.16	3468	97.276
3467	88.19	3467	83.56	3467	81.66	3467	83.84	3467	70.12	3467	97.2805
3466	88.12	3466	83.5	3466	81.62	3466	83.78	3466	70.07	3466	97.2737
3465	88.05	3465	83.44	3465	81.58	3465	83.72	3465	70.02	3465	97.2643
3464	87.97	3464	83.38	3464	81.56	3464	83.68	3464	69.96	3464	97.2675
3463	87.9	3463	83.34	3463	81.53	3463	83.64	3463	69.91	3463	97.2881
3462	87.83	3462	83.31	3462	81.5	3462	83.61	3462	69.87	3462	97.3145
3461	87.75	3461	83.27	3461	81.47	3461	83.56	3461	69.83	3461	97.33
3460	87.68	3460	83.23	3460	81.43	3460	83.51	3460	69.8	3460	97.3281
3459	87.63	3459	83.18	3459	81.39	3459	83.47	3459	69.77	3459	97.3152
3458	87.58	3458	83.13	3458	81.35	3458	83.44	3458	69.74	3458	97.3011
3457	87.53	3457	83.09	3457	81.31	3457	83.42	3457	69.72	3457	97.2907
3456	87.47	3456	83.04	3456	81.27	3456	83.39	3456	69.69	3456	97.2834
3455	87.41	3455	83	3455	81.23	3455	83.36	3455	69.66	3455	97.2772
3454	87.35	3454	82.95	3454	81.2	3454	83.31	3454	69.63	3454	97.2709
3453	87.27	3453	82.9	3453	81.17	3453	83.26	3453	69.59	3453	97.2624
3452	87.19	3452	82.84	3452	81.13	3452	83.19	3452	69.55	3452	97.2469
3451	87.09	3451	82.77	3451	81.09	3451	83.1	3451	69.5	3451	97.2223
3450	86.99	3450	82.71	3450	81.05	3450	83.02	3450	69.44	3450	97.1948
3449	86.9	3449	82.65	3449	81.01	3449	82.96	3449	69.38	3449	97.1763
3448	86.83	3448	82.6	3448	80.98	3448	82.93	3448	69.32	3448	97.1749
3447	86.78	3447	82.56	3447	80.95	3447	82.9	3447	69.27	3447	97.1867
3446	86.74	3446	82.52	3446	80.92	3446	82.86	3446	69.22	3446	97.2033
3445	86.69	3445	82.49	3445	80.9	3445	82.82	3445	69.19	3445	97.2229
3444	86.65	3444	82.47	3444	80.87	3444	82.8	3444	69.16	3444	97.2464
3443	86.61	3443	82.44	3443	80.84	3443	82.79	3443	69.15	3443	97.2695
3442	86.56	3442	82.41	3442	80.8	3442	82.78	3442	69.14	3442	97.2866
3441	86.51	3441	82.38	3441	80.76	3441	82.75	3441	69.11	3441	97.297
3440	86.44	3440	82.35	3440	80.72	3440	82.72	3440	69.09	3440	97.3036
3439	86.38	3439	82.32	3439	80.67	3439	82.68	3439	69.06	3439	97.3077
3438	86.31	3438	82.29	3438	80.62	3438	82.64	3438	69.04	3438	97.3088
3437	86.24	3437	82.25	3437	80.57	3437	82.6	3437	69.02	3437	97.3078
3436	86.18	3436	82.2	3436	80.53	3436	82.55	3436	68.99	3436	97.3072
3435	86.12	3435	82.14	3435	80.5	3435	82.51	3435	68.95	3435	97.3079
3434	86.07	3434	82.09	3434	80.48	3434	82.46	3434	68.91	3434	97.3096
3433	86.02	3433	82.05	3433	80.46	3433	82.43	3433	68.87	3433	97.3118
3432	85.97	3432	82.02	3432	80.43	3432	82.4	3432	68.84	3432	97.3146
3431	85.92	3431	81.98	3431	80.41	3431	82.36	3431	68.81	3431	97.3179
3430	85.86	3430	81.94	3430	80.37	3430	82.32	3430	68.77	3430	97.3208
3429	85.81	3429	81.9	3429	80.33	3429	82.28	3429	68.74	3429	97.3209
3428	85.77	3428	81.86	3428	80.3	3428	82.23	3428	68.71	3428	97.3147
3427	85.74	3427	81.83	3427	80.27	3427	82.2	3427	68.69	3427	97.3006
3426	85.7	3426	81.8	3426	80.24	3426	82.16	3426	68.66	3426	97.2813
3425	85.66	3425	81.76	3425	80.2	3425	82.12	3425	68.63	3425	97.2607
3424	85.6	3424	81.71	3424	80.16	3424	82.07	3424	68.6	3424	97.2403
3423	85.55	3423	81.67	3423	80.12	3423	82.02	3423	68.56	3423	97.2184
3422	85.5	3422	81.62	3422	80.09	3422	81.98	3422	68.52	3422	97.1966
3421	85.47	3421	81.58	3421	80.07	3421	81.95	3421	68.47	3421	97.1819
3420	85.44	3420	81.54	3420	80.03	3420	81.92	3420	68.44	3420	97.1815
3419	85.41	3419	81.49	3419	79.99	3419	81.88	3419	68.41	3419	97.196
3418	85.37	3418	81.45	3418	79.95	3418	81.84	3418	68.39	3418	97.2187
3417	85.31	3417	81.41	3417	79.92	3417	81.8	3417	68.37	3417	97.2394
3416	85.25	3416	81.37	3416	79.88	3416	81.77	3416	68.35	3416	97.2513
3415	85.2	3415	81.34	3415	79.84	3415	81.73	3415	68.32	3415	97.2548
3414	85.15	3414	81.31	3414	79.8	3414	81.7	3414	68.3	3414	97.2578
3413	85.12	3413	81.27	3413	79.77	3413	81.67	3413	68.27	3413	97.2675
3412	85.08	3412	81.24	3412	79.73	3412	81.65	3412	68.25	3412	97.2818
3411	85.05	3411	81.21	3411	79.69	3411	81.62	3411	68.23	3411	97.2894
3410	85.02	3410	81.19	3410	79.66	3410	81.6	3410	68.2	3410	97.2808
3409	84.99	3409	81.17	3409	79.64	3409	81.57	3409	68.18	3409	97.2581
3408	84.96	3408	81.15	3408	79.62	3408	81.53	3408	68.15	3408	97.2339
3407	84.93	3407	81.12	3407	79.59	3407	81.48	3407	68.12	3407	97.22
3406	84.89	3406	81.08	3406	79.55	3406	81.43	3406	68.09	3406	97.219
3405	84.85	3405	81.04	3405	79.51	3405	81.39	3405	68.06	3405	97.2266
3404	84.8	3404	80.99	3404	79.46	3404	81.35	3404	68.03	3404	97.2388
3403	84.76	3403	80.96	3403	79.42	3403	81.31	3403	68	3403	97.2542
3402	84.72	3402	80.92	3402	79.39	3402	81.27	3402	67.96	3402	97.2723
3401	84.69	3401	80.89	3401	79.36	3401	81.24	3401	67.94	3401	97.2884
3400	84.67	3400	80.86	3400	79.34	3400	81.21	3400	67.92	3400	97.2936
3399	84.65	3399	80.83	3399	79.32	3399	81.2	3399	67.9	3399	97.2783
3398	84.63	3398	80.8	3398	79.3	3398	81.18	3398	67.88	3398	97.2424
3397	84.6	3397	80.76	3397	79.27	3397	81.15	3397	67.86	3397	97.2008
3396	84.56	3396	80.72	3396	79.24	3396	81.11	3396	67.83	3396	97.1758
3395	84.53	3395	80.69	3395	79.22	3395	81.07	3395	67.81	3395	97.1801
3394	84.51	3394	80.67	3394	79.21	3394	81.05	3394	67.8	3394	97.2073
3393	84.51	3393	80.67	3393	79.2	3393	81.05	3393	67.8	3393	97.2385
3392	84.51	3392	80.68	3392	79.2	3392	81.06	3392	67.8	3392	97.2577
3391	84.5	3391	80.68	3391	79.2	3391	81.06	3391	67.8	3391	97.2614
3390	84.48	3390	80.68	3390	79.18	3390	81.06	3390	67.81	3390	97.2565
3389	84.46	3389	80.66	3389	79.17	3389	81.04	3389	67.81	3389	97.2518
3388	84.43	3388	80.64	3388	79.15	3388	81.03	3388	67.81	3388	97.2522
3387	84.42	3387	80.63	3387	79.15	3387	81.02	3387	67.81	3387	97.2561
3386	84.42	3386	80.63	3386	79.15	3386	81.02	3386	67.8	3386	97.2577
3385	84.42	3385	80.63	3385	79.16	3385	81.02	3385	67.79	3385	97.2533
3384	84.42	3384	80.63	3384	79.17	3384	81.02	3384	67.78	3384	97.2458
3383	84.4	3383	80.63	3383	79.18	3383	81.02	3383	67.78	3383	97.243
3382	84.37	3382	80.62	3382	79.17	3382	81.01	3382	67.77	3382	97.2498
3381	84.34	3381	80.61	3381	79.16	3381	81.01	3381	67.77	3381	97.2654
3380	84.32	3380	80.61	3380	79.15	3380	81.01	3380	67.77	3380	97.2853
3379	84.31	3379	80.61	3379	79.15	3379	81.02	3379	67.78	3379	97.3044
3378	84.31	3378	80.62	3378	79.15	3378	81.03	3378	67.79	3378	97.3178
3377	84.31	3377	80.62	3377	79.16	3377	81.03	3377	67.8	3377	97.3222
3376	84.29	3376	80.62	3376	79.17	3376	81.03	3376	67.81	3376	97.3177
3375	84.28	3375	80.61	3375	79.16	3375	81.03	3375	67.81	3375	97.3078
3374	84.26	3374	80.61	3374	79.16	3374	81.02	3374	67.8	3374	97.2982
3373	84.23	3373	80.61	3373	79.15	3373	81.01	3373	67.8	3373	97.2936
3372	84.2	3372	80.62	3372	79.15	3372	81.01	3372	67.79	3372	97.2938
3371	84.18	3371	80.62	3371	79.16	3371	81.01	3371	67.78	3371	97.2937
3370	84.15	3370	80.62	3370	79.16	3370	81.02	3370	67.78	3370	97.2882
3369	84.14	3369	80.62	3369	79.16	3369	81.02	3369	67.78	3369	97.2781
3368	84.14	3368	80.61	3368	79.17	3368	81.03	3368	67.79	3368	97.2694
3367	84.15	3367	80.62	3367	79.18	3367	81.03	3367	67.8	3367	97.2672
3366	84.17	3366	80.64	3366	79.2	3366	81.04	3366	67.81	3366	97.2718
3365	84.17	3365	80.66	3365	79.2	3365	81.04	3365	67.8	3365	97.281
3364	84.16	3364	80.67	3364	79.19	3364	81.04	3364	67.79	3364	97.2923
3363	84.16	3363	80.68	3363	79.19	3363	81.04	3363	67.79	3363	97.302
3362	84.15	3362	80.69	3362	79.19	3362	81.04	3362	67.79	3362	97.3055
3361	84.15	3361	80.7	3361	79.2	3361	81.06	3361	67.8	3361	97.3018
3360	84.14	3360	80.7	3360	79.21	3360	81.07	3360	67.81	3360	97.2951
3359	84.12	3359	80.7	3359	79.22	3359	81.08	3359	67.82	3359	97.2899
3358	84.1	3358	80.69	3358	79.21	3358	81.08	3358	67.83	3358	97.2876
3357	84.07	3357	80.68	3357	79.2	3357	81.07	3357	67.84	3357	97.2884
3356	84.05	3356	80.68	3356	79.18	3356	81.06	3356	67.84	3356	97.295
3355	84.02	3355	80.68	3355	79.17	3355	81.05	3355	67.84	3355	97.3095
3354	84	3354	80.68	3354	79.16	3354	81.05	3354	67.83	3354	97.3286
3353	83.98	3353	80.68	3353	79.16	3353	81.05	3353	67.83	3353	97.344
3352	83.95	3352	80.67	3352	79.16	3352	81.05	3352	67.84	3352	97.3495
3351	83.91	3351	80.66	3351	79.15	3351	81.04	3351	67.84	3351	97.3457
3350	83.87	3350	80.63	3350	79.13	3350	81.02	3350	67.83	3350	97.3382
3349	83.84	3349	80.61	3349	79.1	3349	80.99	3349	67.82	3349	97.3318
3348	83.81	3348	80.59	3348	79.08	3348	80.96	3348	67.81	3348	97.3259
3347	83.79	3347	80.58	3347	79.05	3347	80.95	3347	67.8	3347	97.3161
3346	83.76	3346	80.58	3346	79.04	3346	80.94	3346	67.8	3346	97.3012
3345	83.73	3345	80.57	3345	79.03	3345	80.93	3345	67.79	3345	97.2877
3344	83.7	3344	80.55	3344	79.02	3344	80.92	3344	67.78	3344	97.2856
3343	83.66	3343	80.53	3343	79	3343	80.9	3343	67.77	3343	97.2974
3342	83.62	3342	80.5	3342	78.97	3342	80.86	3342	67.74	3342	97.3156
3341	83.56	3341	80.47	3341	78.93	3341	80.82	3341	67.72	3341	97.3295
3340	83.51	3340	80.44	3340	78.89	3340	80.78	3340	67.69	3340	97.3333
3339	83.46	3339	80.42	3339	78.86	3339	80.76	3339	67.67	3339	97.3255
3338	83.42	3338	80.4	3338	78.83	3338	80.74	3338	67.65	3338	97.307
3337	83.36	3337	80.37	3337	78.81	3337	80.72	3337	67.64	3337	97.2836
3336	83.3	3336	80.33	3336	78.77	3336	80.69	3336	67.63	3336	97.2676
3335	83.25	3335	80.29	3335	78.74	3335	80.65	3335	67.61	3335	97.2697
3334	83.2	3334	80.26	3334	78.71	3334	80.63	3334	67.59	3334	97.2894
3333	83.16	3333	80.25	3333	78.7	3333	80.62	3333	67.57	3333	97.3153
3332	83.13	3332	80.25	3332	78.68	3332	80.6	3332	67.57	3332	97.3339
[truncated: 2,963 more rows]
