# Supplementary material for: Ion-cluster-mediated ultrafast self-healable ionoconductors for reconfigurable electronics
Source: Nat Commun. 2022 Jun 30;13:3769. doi: 10.1038/s41467-022-31553-4 (PMC9247092; doi:10.1038/s41467-022-31553-4)
Supplement: Supplementary file 10 — Source Data [file 41467_2022_31553_MOESM10_ESM.zip › Supplementary Figures/Source data_Supplementary Fig. 15_ncomms-22-08900.xlsx]

## Sheet: Supplementary Fig. 15
Angular Frequency (rad s-1)	dielectric permittivity ( ε′(ω))	ε_(α_2)^′ (ω)	ε′(ω)-ε_(α_2)^′ (ω)	εs=ε_(α_2)^′ (ω)+ε∞
62831900	10.5606	6.60268	3.95792	10.6027
46889500	11.2533	7.23944	4.01386	11.2394
34992100	11.9852	7.9358	4.0494	11.9358
26113500	12.7987	8.6874	4.1113	12.6874
19487700	13.7085	9.50952	4.19898	13.5095
14543100	14.5891	10.3913	4.19784	14.3913
10853000	15.6056	11.3311	4.27447	15.3311
8.09928e+06	16.7038	12.3482	4.35562	16.3482
6.28319e+06	17.5831	13.395	4.18813	17.395
4.68895e+06	18.9024	14.4911	4.41128	18.4911
3.49921e+06	20.1544	15.6151	4.53932	19.6151
2.61135e+06	21.5353	16.7351	4.80023	20.7351
1.94877e+06	23.1078	17.8467	5.26108	21.8467
1.45431e+06	24.8001	18.9093	5.8908	22.9093
1.0853e+06	26.9378	19.9021	7.03569	23.9021
809928	29.7147	20.8286	8.88612	24.8286
628319	33.0292	21.6412	11.388	25.6412
468895	38.5455	22.3617	16.1838	26.3617
349921	47.2003	22.9852	24.2151	26.9852
261135	61.1654	23.5115	37.6539	27.5115
194877	84.6763	23.9579	60.7184	27.9579
145431	124.863	24.3273	100.536	28.3273
108530	193.729	24.6316	169.097	28.6316
80992.8	311.346	24.8866	286.459	28.8866
62831.9	478.151	25.0915	453.06	29.0915
46889.5	789.045	25.2612	763.784	29.2612
34992.1	1294.28	25.4008	1268.88	29.4008
26113.5	2082.13	25.5145	2056.62	29.5145
19487.7	3246.21	25.6086	3220.6	29.6086
14543.1	4853.27	25.6855	4827.58	29.6855
10853	6899.27	25.7485	6873.52	29.7485
8099.28	9278.19	25.8012	9252.39	29.8012
6283.19	11458.6	25.8437	11432.8	29.8437
4688.95	13895.8	25.879	13869.9	29.879
3499.21	16075.6	25.9083	16049.7	29.9083
2611.35	17875.8	25.9323	17849.9	29.9323
1948.77	19327.4	25.9523	19301.4	29.9523
1454.31	20480.3	25.9688	20454.3	29.9688
1085.3	21356.6	25.9823	21330.6	29.9823
809.928	21983.9	25.9937	21957.9	29.9937
628.319	22476.3	26.003	22450.3	30.003
468.895	22959.8	26.0107	22933.8	30.0107
349.921	23386.7	26.0171	23360.7	30.0171
261.135	23781.4	26.0224	23755.4	30.0224
194.877	24132.4	26.0268	24106.4	30.0268
145.431	24514.6	26.0304	24488.6	30.0304
108.53	24938.4	26.0334	24912.4	30.0334
80.9928	25379.2	26.036	25353.2	30.036
62.8319	25778.4	26.038	25752.4	30.038
46.8895	26285	26.0398	26259	30.0398
34.9921	26853.1	26.0412	26827.1	30.0412
26.1136	27485.6	26.0424	27459.6	30.0424
19.4877	28192.8	26.0434	28166.8	30.0434
14.5431	28939.5	26.0442	28913.5	30.0442
10.853	29764.2	26.0448	29738.2	30.0448
8.09928	30699	26.0454	30673	30.0454
6.28319	31538.9	26.0459	31512.9	30.0459
4.68895	32540.5	26.0462	32514.5	30.0462
3.49921	33648.6	26.0466	33622.6	30.0466
2.61135	34752.6	26.0468	34726.6	30.0468
1.94877	35871	26.047	35845	30.047
1.45431	37060.8	26.0472	37034.8	30.0472
1.0853	38297.4	26.0474	38271.4	30.0474
0.80993	39582.4	26.0475	39556.4	30.0475
0.62832	40724.9	26.0476	40698.9	30.0476
