# Supplementary material for: Ion-cluster-mediated ultrafast self-healable ionoconductors for reconfigurable electronics
Source: Nat Commun. 2022 Jun 30;13:3769. doi: 10.1038/s41467-022-31553-4 (PMC9247092; doi:10.1038/s41467-022-31553-4)
Supplement: Supplementary file 10 — Source Data [file 41467_2022_31553_MOESM10_ESM.zip › Supplementary Figures/Source data_Supplementary Fig. 16_ncomms-22-08900.xlsx]

## Sheet: Supplementary Fig. 16
92-AAHA-IL		90-DAHA-IL				92-AAHA-IL		90-DAHA-IL
Log Frequency	Dielectric Loss	Log Frequency	Dielectric Loss			Log Frequency	derivatibe loss	Log Frequency	derivatibe loss				--
						62831900	3.7599	62831900	3.53658				--
62831900	6.19735	62831900	4.13476			46889500	3.91061	46889500	3.83065				--
46889500	7.46842	46889500	4.88766			34992100	4.20848	34992100	4.15024				--
34992100	9.06011	34992100	5.73533			26113500	4.50566	26113500	4.49795				--
26113500	11.0466	26113500	6.68257			19487700	4.84717	19487700	4.8768				--
19487700	13.6005	19487700	7.79756			14543100	5.21004	14543100	5.29027				--
14543100	16.9517	14543100	9.18176			10853000	5.29409	10853000	5.74243				--
10853000	21.2497	10853000	10.8396			8.09928e+06	5.69137	8.09928e+06	6.23787				--
8.09928e+06	26.88	8.09928e+06	12.8804			6.28319e+06	6.06283	6.28319e+06	6.70673				--
6.28319e+06	33.3857	6.28319e+06	15.208			4.68895e+06	6.56632	4.68895e+06	7.29699				--
4.68895e+06	42.8749	4.68895e+06	18.4623			3.49921e+06	7.34348	3.49921e+06	7.94539				--
3.49921e+06	55.5977	3.49921e+06	22.665			2.61135e+06	7.91589	2.61135e+06	8.65516				--
2.61135e+06	72.5222	2.61135e+06	28.091			1.94877e+06	9.03376	1.94877e+06	9.42525				--
1.94877e+06	95.2264	1.94877e+06	35.2594			1.45431e+06	10.8356	1.45431e+06	10.2463				--
1.45431e+06	125.501	1.45431e+06	44.5868			1.0853e+06	13.2876	1.0853e+06	11.0967				--
1.0853e+06	165.933	1.0853e+06	56.8434			809928	18.024	809928	11.9424				--
809928	220.012	809928	73.0812			628319	26.49	628319	12.6491				--
628319	281.486	628319	91.4296			468895	41.3659	468895	13.4538				--
468895	374.481	468895	119.041			349921	67.5799	349921	14.419				--
349921	498.744	349921	155.87			261135	112.77	261135	16.0188				--
261135	664.596	261135	205.064			194877	191.475	194877	19.1688				--
194877	885.086	194877	270.799			145431	327.081	145431	25.3378				--
145431	1178.3	145431	358.688			108530	522.455	108530	36.728				--
108530	1565.66	108530	476.333			80992.8	865.605	80992.8	56.7007				--
80992.8	2072.86	80992.8	633.805			62831.9	1437.75	62831.9	85.0471				--
62831.9	2631.57	62831.9	812.938			46889.5	2338.84	46889.5	137.946				--
46889.5	3434.25	46889.5	1084.04			34992.1	3665.33	34992.1	225.559				--
34992.1	4417.99	34992.1	1446.29			26113.5	5410.28	26113.5	370.076				--
26113.5	5564.44	26113.5	1929.56			19487.7	7503.86	19487.7	608.048				--
19487.7	6806.24	19487.7	2572.5			14543.1	9685.1	14543.1	999.619				--
14543.1	8015.4	14543.1	3424.46			10853	11190.3	10853	1643.76				--
10853	9014.94	10853	4545.94			8099.28	12153.6	8099.28	2703.23				--
8099.28	9628.65	8099.28	5997.29			6283.19	12328.5	6283.19	4162.19				--
6283.19	9765.57	6283.19	7590.06			4688.95	11706.9	4688.95	6845.31				--
4688.95	9464.86	4688.95	9851.35			3499.21	10582.7	3499.21	11258.2				--
3499.21	8778.25	3499.21	12576.9			2611.35	8813.27	2611.35	18515.9				--
2611.35	7856.41	2611.35	15697.1			1948.77	7066.64	1948.77	30452.6				--
1948.77	6874	1948.77	19025.3			1454.31	5498.85	1454.31	50084.3				--
1454.31	5944	1454.31	22254.3			1085.3	4187.12	1085.3	82372.2				--
1085.3	5113.14	1085.3	24993.3			809.928	3262.52	809.928	135474				--
809.928	4406.88	809.928	26898.5			628.319	2702.95	628.319	208598				--
628.319	3919.23	628.319	27636.1			468.895	2418.11	468.895	343074				--
468.895	3480.44	468.895	27457.9			349.921	2218.67	349.921	564243				--
349.921	3160.43	349.921	26313			261.135	2069.19	261.135	927991				--
261.135	2945.57	261.135	24677			194.877	2059.16	194.877	1.52624e+06				--
194.877	2817.95	194.877	22807.8			145.431	2147.71	145.431	2.51016e+06				--
145.431	2778.32	145.431	20964.9			108.53	2230.91	108.53	4.12839e+06				--
108.53	2815.99	108.53	19320			80.9928	2351.24	80.9928	6.7898e+06				--
80.9928	2919.86	80.9928	17928.3			62.8319	2541.45	62.8319	10454700				--
62.8319	3051.49	62.8319	16982.4			46.8895	2837.88	46.8895	17194400				--
46.8895	3255.01	46.8895	16158.6			34.9921	3236.06	34.9921	28279100				--
34.9921	3497.17	34.9921	15610			26.1136	3568.45	26.1136	46509700				--
26.1136	3774.94	26.1136	15258.3			19.4877	3905.18	19.4877	76493300				--
19.4877	4057.23	19.4877	15085.5			14.5431	4292.75	14.5431	125806000				--
14.5431	4356.17	14.5431	15050.2			10.853	4536.15	10.853	206910000				--
10.853	4660.89	10.853	15160.4			8.09928	4817.92	8.09928	340296000				--
8.09928	4959.01	8.09928	15370.7			6.28319	5157.98	6.28319	523974000				--
6.28319	5195.65	6.28319	15672.3			4.68895	5483.55	4.68895	861762000				--
4.68895	5468.44	4.68895	16137.7			3.49921	5837.46	3.49921	1417320000				--
3.49921	5757.99	3.49921	16835.7			2.61135	6045.01	2.61135	2331020000				--
2.61135	6026.64	2.61135	17748			1.94877	6229	1.94877	3833740000				--
1.94877	6308.11	1.94877	18983.3			1.45431	6486.73	1.45431	6305200000				--
1.45431	6596.93	1.45431	20602.5			1.0853	6563.69	1.0853	10370100000				--
1.0853	6906.73	1.0853	22686.2			0.80993	6462.41	0.80993	17055100000				--
0.80993	7234.94	0.80993	25309			0.62832	6284.92	0.62832	26260800000				--
0.62832	7535.03	0.62832	28111.7			--		--	--				--
						--		--	--				--
						--		--	--				--
						--		--	--				--
						--		--	--				--
						--		--	--				--
						--		--	--				--
						--		--	--				--
						--		--	--				--
						--		--	--				--
						--		--	--				--
						--		--	--				--
						--		--	--				--
						--		--	--				--
						--		--	--				--
						--		--	--				--
						--		--	--				--
						--		--	--				--
						--		--	--				--
						--		--	--				--
						--		--	--				--
						--		--	--				--
						--		--	--				--
						--		--	--				--
						--		--	--				--
						--		--	--				--
						--		--	--				--
						--		--	--				--
						--		--	--				--
						--		--	--				--
						--		--	--				--
						--		--	--				--
						--		--	--				--
						--		--	--				--
						--		--	--				--
						--		--	--				--
						--		--	--				--
						--		--	--				--
						--		--	--				--
						--		--	--				--
						--		--	--				--
						--		--	--				--
						--		--	--				--
						--		--	--				--
						--		--	--				--
						--		--	--				--
						--		--	--				--
						--		--	--				--
						--		--	--				--
						--		--	--				--
						--		--	--				--
						--		--	--				--
						--		--	--				--
						--		--	--				--
						--		--	--				--
						--		--	--				--
						--		--	--				--
						--		--	--				--
						--		--	--				--
						--		--	--				--
						--		--	--				--
						--		--	--				--
						--		--	--				--
						--		--	--				--
						--		--	--				--
						--		--	--				--
						--		--	--				--
						--		--	--				--
						--		--	--				--
						--		--	--				--
						--		--	--				--
						--		--	--				--
						--		--	--				--
						--		--	--				--
						--		--	--				--
						--		--	--				--
						--		--	--				--
						--		--	--				--
						--		--	--				--
						--		--	--				--
						--		--	--				--
						--		--	--				--
						--		--	--				--
						--		--	--				--
						--		--	--				--
						--		--	--				--
						--		--	--				--
						--		--	--				--
						--		--	--				--
						--		--	--				--
						--		--	--				--
						--		--	--				--
						--		--	--				--
						--		--	--				--
						--		--	--				--
						--		--	--				--
						--		--	--				--
						--		--	--				--
						--		--	--				--
						--		--	--				--
						--		--	--				--
						--		--	--				--
						--		--	--				--
						--		--	--				--
						--		--	--				--
						--		--	--				--
						--		--	--				--
						--		--	--				--
						--		--	--				--
						--		--	--				--
						--		--	--				--
						--		--	--				--
						--		--	--				--
						--		--	--				--
						--		--	--				--
						--		--	--				--
						--		--	--				--
						--		--	--				--
						--		--	--				--
						--		--	--				--
						--		--	--				--
						--		--	--				--
						--		--	--				--
						--		--	--				--
						--		--	--				--
						--		--	--				--
						--		--	--				--
						--		--	--				--
						--		--	--				--
						--		--	--				--
						--		--	--				--
						--		--	--				--
						--		--	--				--
						--		--	--				--
						--		--	--				--
						--		--	--				--
						--		--	--				--
						--		--	--				2.01439
						--		--	--				2.04781
						--		--	--				2.08168
						--		--	--				2.11599
						--		--	--				2.15075
						--		--	--				2.18597
						--		--	--				2.22163
						--		--	--				2.25774
						--		--	--				2.2943
						--		--	--				2.3313
						--		--	--				2.36875
						--		--	--				2.40663
						--		--	--				2.44496
						--		--	--				2.48372
						--		--	--				2.52292
						--		--	--				2.56254
						--		--	--				2.60259
						--		--	--				2.64306
						--		--	--				2.68395
						--		--	--				2.72524
						--		--	--				2.76694
						--		--	--				2.80903
						--		--	--				2.85152
						--		--	--				2.89438
						--		--	--				2.93762
						--		--	--				2.98123
						--		--	--				3.02519
						--		--	--				3.0695
						--		--	--				3.11415
						--		--	--				3.15912
						--		--	--				3.2044
						--		--	--				3.24999
						--		--	--				3.29587
						--		--	--				3.34203
						--		--	--				3.38844
						--		--	--				3.43511
						--		--	--				3.48201
						--		--	--				3.52913
						--		--	--				3.57646
						--		--	--				3.62397
						--		--	--				3.67165
						--		--	--				3.71948
						--		--	--				3.76744
						--		--	--				3.81552
						--		--	--				3.8637
						--		--	--				3.91195
						--		--	--				3.96025
						--		--	--				4.0086
						--		--	--				4.05695
						--		--	--				4.1053
						--		--	--				4.15362
						--		--	--				4.20188
						--		--	--				4.25007
						--		--	--				4.29816
						--		--	--				4.34613
						--		--	--				4.39395
						--		--	--				4.44161
						--		--	--				4.48906
						--		--	--				4.5363
						--		--	--				4.5833
						--		--	--				4.63002
						--		--	--				4.67645
						--		--	--				4.72256
						--		--	--				4.76832
						--		--	--				4.81371
						--		--	--				4.85871
						--		--	--				4.90328
						--		--	--				4.94741
						--		--	--				4.99106
						--		--	--				5.03421
						--		--	--				5.07685
						--		--	--				5.11893
						--		--	--				5.16045
						--		--	--				5.20137
						--		--	--				5.24166
						--		--	--				5.28132
						--		--	--				5.32031
						--		--	--				5.35861
						--		--	--				5.3962
						--		--	--				5.43305
						--		--	--				5.46916
						--		--	--				5.50449
						--		--	--				5.53902
						--		--	--				5.57275
						--		--	--				5.60564
						--		--	--				5.63768
						--		--	--				5.66886
						--		--	--				5.69915
						--		--	--				5.72855
						--		--	--				5.75703
						--		--	--				5.78459
						--		--	--				5.81121
						--		--	--				5.83687
						--		--	--				5.86157
						--		--	--				5.8853
						--		--	--				5.90804
						--		--	--				5.9298
						--		--	--				5.95055
						--		--	--				5.97029
						--		--	--				5.98903
						--		--	--				6.00674
						--		--	--				6.02344
						--		--	--				6.0391
						--		--	--				6.05375
						--		--	--				6.06736
						--		--	--				6.07994
						--		--	--				6.0915
						--		--	--				6.10203
						--		--	--				6.11153
						--		--	--				6.12001
						--		--	--				6.12748
						--		--	--				6.13393
						--		--	--				6.13937
						--		--	--				6.14381
						--		--	--				6.14725
						--		--	--				6.14971
						--		--	--				6.15118
						--		--	--				6.15169
						--		--	--				6.15124
						--		--	--				6.14983
						--		--	--				6.14749
						--		--	--				6.14422
						--		--	--				6.14004
						--		--	--				6.13495
						--		--	--				6.12897
						--		--	--				6.12211
						--		--	--				6.1144
						--		--	--				6.10583
						--		--	--				6.09644
						--		--	--				6.08622
						--		--	--				6.0752
						--		--	--				6.0634
						--		--	--				6.05082
						--		--	--				6.03749
						--		--	--				6.02343
						--		--	--				6.00864
						--		--	--				5.99315
						--		--	--				5.97697
						--		--	--				5.96011
						--		--	--				5.94261
						--		--	--				5.92447
						--		--	--				5.90571
						--		--	--				5.88635
						--		--	--				5.86641
						--		--	--				5.8459
						--		--	--				5.82484
						--		--	--				5.80325
						--		--	--				5.78115
						--		--	--				5.75854
						--		--	--				5.73546
						--		--	--				5.71191
						--		--	--				5.68791
						--		--	--				5.66349
						--		--	--				5.63865
						--		--	--				5.61341
						--		--	--				5.58779
						--		--	--				5.5618
						--		--	--				5.53546
						--		--	--				5.50879
						--		--	--				5.4818
						--		--	--				5.4545
						--		--	--				5.42691
						--		--	--				5.39904
						--		--	--				5.37092
						--		--	--				5.34255
						--		--	--				5.31394
						--		--	--				5.28511
						--		--	--				5.25608
						--		--	--				5.22685
						--		--	--				5.19744
						--		--	--				5.16785
						--		--	--				5.13812
						--		--	--				5.10823
						--		--	--				5.07822
						--		--	--				5.04808
						--		--	--				5.01782
						--		--	--				4.98747
						--		--	--				4.95703
						--		--	--				4.9265
						--		--	--				4.89591
						--		--	--				4.86525
						--		--	--				4.83455
						--		--	--				4.8038
						--		--	--				4.77301
						--		--	--				4.7422
						--		--	--				4.71138
						--		--	--				4.68054
						--		--	--				4.64971
						--		--	--				4.61888
						--		--	--				4.58806
						--		--	--				4.55727
						--		--	--				4.5265
						--		--	--				4.49577
						--		--	--				4.46507
						--		--	--				4.43443
						--		--	--				4.40383
						--		--	--				4.3733
						--		--	--				4.34283
						--		--	--				4.31243
						--		--	--				4.2821
						--		--	--				4.25185
						--		--	--				4.22169
						--		--	--				4.19161
						--		--	--				4.16163
						--		--	--				4.13174
						--		--	--				4.10196
						--		--	--				4.07228
						--		--	--				4.04271
						--		--	--				4.01325
						--		--	--				3.9839
						--		--	--				3.95468
						--		--	--				3.92557
						--		--	--				3.89659
						--		--	--				3.86774
						--		--	--				3.83901
						--		--	--				3.81042
						--		--	--				3.78197
						--		--	--				3.75365
						--		--	--				3.72546
						--		--	--				3.69742
						--		--	--				3.66953
						--		--	--				3.64177
						--		--	--				3.61417
						--		--	--				3.58671
						--		--	--				3.5594
						--		--	--				3.53224
						--		--	--				3.50523
						--		--	--				3.47838
						--		--	--				3.45168
						--		--	--				3.42513
						--		--	--				3.39874
						--		--	--				3.37251
						--		--	--				3.34644
						--		--	--				3.32052
						--		--	--				3.29476
						--		--	--				3.26917
						--		--	--				3.24373
						--		--	--				3.21845
						--		--	--				3.19333
						--		--	--				3.16838
						--		--	--				3.14358
						--		--	--				3.11895
						--		--	--				3.09448
						--		--	--				3.07017
						--		--	--				3.04602
						--		--	--				3.02204
						--		--	--				2.99821
						--		--	--				2.97455
						--		--	--				2.95105
						--		--	--				2.92771
						--		--	--				2.90453
						--		--	--				2.88151
						--		--	--				2.85865
						--		--	--				2.83595
						--		--	--				2.81341
						--		--	--				2.79103
						--		--	--				2.76882
						--		--	--				2.74675
						--		--	--				2.72485
						--		--	--				2.70311
						--		--	--				2.68152
						--		--	--				2.66009
						--		--	--				2.63881
						--		--	--				2.61769
						--		--	--				2.59672
						--		--	--				2.57591
						--		--	--				2.55526
						--		--	--				2.53475
						--		--	--				2.5144
						--		--	--				2.4942
						--		--	--				2.47415
						--		--	--				2.45425
						--		--	--				2.4345
						--		--	--				2.4149
						--		--	--				2.39544
						--		--	--				2.37614
						--		--	--				2.35698
						--		--	--				2.33796
						--		--	--				2.31909
						--		--	--				2.30037
						--		--	--				2.28178
						--		--	--				2.26334
						--		--	--				2.24505
						--		--	--				2.22689
						--		--	--				2.20887
						--		--	--				2.19099
						--		--	--				2.17325
						--		--	--				2.15565
						--		--	--				2.13818
						--		--	--				2.12085
						--		--	--				2.10366
						--		--	--				2.0866
						--		--	--				2.06967
						--		--	--				2.05287
						--		--	--				2.03621
						--		--	--				2.01968
						--		--	--				2.00327
						--		--	--				--
						--		--	--				--
						--		--	--				--
						--		--	--				--
						--		--	--				--
						--		--	--				--
						--		--	--				--
						--		--	--				--
						--		--	--				--
						--		--	--				--
						--		--	--				--
						--		--	--				--
						--		--	--				--
						--		--	--				--
						--		--	--				--
						--		--	--				--
						--		--	--				--
						--		--	--				--
						--		--	--				--
						--		--	--				--
						--		--	--				--
						--		--	--				--
						--		--	--				--
						--		--	--				--
						--		--	--				--
						--		--	--				--
						--		--	--				--
						--		--	--				--
						--		--	--				--
						--		--	--				--
						--		--	--				--
						--		--	--				--
						--		--	--				--
						--		--	--				--
						--		--	--				--
						--		--	--				--
						--		--	--				--
						--		--	--				--
						--		--	--				--
						--		--	--				--
						--		--	--				--
						--		--	--				--
						--		--	--				--
						--		--	--				--
						--		--	--				--
						--		--	--				--
						--		--	--				--
						--		--	--				--
						--		--	--				--
						--		--	--				--
						--		--	--				--
						--		--	--				--
						--		--	--				--
						--		--	--				--
						--		--	--				--
						--		--	--				--
						--		--	--				--
						--		--	--				--
						--		--	--				--
						--		--	--				--
						--		--	--				--
						--		--	--				--
						--		--	--				--
						--		--	--				--
						--		--	--				--
						--		--	--				--
						--		--	--				--
						--		--	--				--
						--		--	--				--
						--		--	--				--
						--		--	--				--
						--		--	--				--
						--		--	--				--
						--		--	--				--
						--		--	--				--
						--		--	--				--
						--		--	--				--
						--		--	--				--
						--		--	--				--
						--		--	--				--
						--		--	--				--
						--		--	--				--
						--		--	--				--
						--		--	--				--
						--		--	--				--
						--		--	--				--
						--		--	--				--
						--		--	--				--
						--		--	--				--
						--		--	--				--
						--		--	--				--
						--		--	--				--
						--		--	--				--
						--		--	--				--
						--		--	--				--
						--		--	--				--
						--		--	--				--
						--		--	--				--
						--		--	--				--
						--		--	--				--
						--		--	--				--
						--		--	--				--
						--		--	--				--
						--		--	--				--
						--		--	--				--
						--		--	--				--
						--		--	--				--
						--		--	--				--
						--		--	--				--
						--		--	--				--
						--		--	--				--
						--		--	--				--
						--		--	--				--
						--		--	--				--
						--		--	--				--
						--		--	--				--
						--		--	--				--
						--		--	--				--
						--		--	--				--
						--		--	--				--
						--		--	--				--
						--		--	--				--
						--		--	--				--
						--		--	--				--
						--		--	--				--
						--		--	--				--
						--		--	--				--
						--		--	--				--
						--		--	--				--
						--		--	--				--
						--		--	--				--
						--		--	--				--
						--		--	--				--
						--		--	--				--
						--		--	--				--
						--		--	--				--
						--		--	--				--
						--		--	--				--
						--		--	--				--
						--		--	--				--
						--		--	--				--
						--		--	--				--
						--		--	--				--
						--		--	--				--
						--		--	--				--
						--		--	--				--
						--		--	--				--
						--		--	--				--
						--		--	--				--
						--		--	--				--
						--		--	--				--
						--		--	--				--
						--		--	--				--
						--		--	--				--
						--		--	--				--
						--		--	--				--
						--		--	--				--
						--		--	--				--
						--		--	--				--
						--		--	--				--
						--		--	--				--
						--		--	--				--
						--		--	--				--
						--		--	--				--
						--		--	--				--
						--		--	--				--
						--		--	--				--
						--		--	--				--
						--		--	--				--
						--		--	--				--
						--		--	--				--
						--		--	--				--
						--		--	--				--
						--		--	--				--
						--		--	--				--
						--		--	--				--
						--		--	--				--
						--		--	--				--
						--		--	--				--
						--		--	--				--
						--		--	--				--
						--		--	--				--
						--		--	--				--
						--		--	--				--
						--		--	--				--
						--		--	--				--
						--		--	--				--
						--		--	--				--
						--		--	--				--
						--		--	--				--
						--		--	--				--
						--		--	--				--
						--		--	--				--
						--		--	--				--
						--		--	--				--
						--		--	--				--
						--		--	--				--
						--		--	--				--
						--		--	--				--
						--		--	--				--
						--		--	--				--
						--		--	--				--
						--		--	--				--
						--		--	--				--
						--		--	--				--
						--		--	--				--
						--		--	--				--
						--		--	--				--
						--		--	--				--
						--		--	--				--
						--		--	--				--
						--		--	--				--
						--		--	--				--
						--		--	--				--
						--		--	--				--
						--		--	--				--
						--		--	--				--
						--		--	--				--
						--		--	--				--
						--		--	--				--
						--		--	--				--
						--		--	--				--
						--		--	--				--
						--		--	--				--
						--		--	--				--
						--		--	--				--
						--		--	--				--
						--		--	--				--
						--		--	--				--
						--		--	--				--
						--		--	--				--
						--		--	--				--
						--		--	--				--
						--		--	--				--
						--		--	--				--
						--		--	--				--
						--		--	--				--
						--		--	--				--
						--		--	--				--
						--		--	--				--
						--		--	--				--
						--		--	--				--
						--		--	--				--
						--		--	--				--
						--		--	--				--
						--		--	--				--
						--		--	--				--
						--		--	--				--
						--		--	--				--
						--		--	--				--
						--		--	--				--
						--		--	--				--
						--		--	--				--
						--		--	--				--
						--		--	--				--
						--		--	--				--
						--		--	--				--
						--		--	--				--
						--		--	--				--
						--		--	--				--
						--		--	--				--
						--		--	--				--
						--		--	--				--
						--		--	--				--
						--		--	--				--
						--		--	--				--
						--		--	--				--
						--		--	--				--
						--		--	--				--
						--		--	--				--
						--		--	--				--
						--		--	--				--
						--		--	--				--
						--		--	--				--
						--		--	--				--
						--		--	--				--
						--		--	--				--
						--		--	--				--
						--		--	--				--
						--		--	--				--
						--		--	--				--
						--		--	--				--
						--		--	--				--
						--		--	--				--
						--		--	--				--
						--		--	--				--
						--		--	--				--
						--		--	--				--
						--		--	--				--
						--		--	--				--
						--		--	--				--
						--		--	--				--
						--		--	--				--
						--		--	--				--
						--		--	--				--
						--		--	--				--
						--		--	--				--
						--		--	--				--
						--		--	--				--
						--		--	--				--
						--		--	--				--
						--		--	--				--
						--		--	--				--
						--		--	--				--
						--		--	--				--
						--		--	--				--
						--		--	--				--
						--		--	--				--
						--		--	--				--
						--		--	--				--
						--		--	--				--
						--		--	--				--
						--		--	--				--
						--		--	--				--
						--		--	--				--
						--		--	--				--
						--		--	--				--
						--		--	--				--
						--		--	--				--
						--		--	--				--
						--		--	--				--
						--		--	--				--
						--		--	--				--
						--		--	--				--
						--		--	--				--
						--		--	--				--
						--		--	--				--
						--		--	--				--
						--		--	--				--
						--		--	--				--
						--		--	--				--
						--		--	--				--
						--		--	--				--
						--		--	--				--
						--		--	--				--
						--		--	--				--
						--		--	--				--
						--		--	--				--
						--		--	--				--
						--		--	--				--
						--		--	--				--
						--		--	--				--
						--		--	--				--
						--		--	--				--
						--		--	--				--
						--		--	--				--
						--		--	--				--
						--		--	--				--
						--		--	--				--
						--		--	--				--
						--		--	--				--
						--		--	--				--
						--		--	--				--
						--		--	--				--
						--		--	--				--
						--		--	--				--
						--		--	--				--
						--		--	--				--
						--		--	--				--
						--		--	--				--
						--		--	--				--
						--		--	--				--
						--		--	--				--
						--		--	--				--
						--		--	--				--
						--		--	--				--
						--		--	--				--
						--		--	--				--
						--		--	--				--
						--		--	--				--
						--		--	--				--
						--		--	--				--
						--		--	--				--
						--		--	--				--
						--		--	--				--
						--		--	--				--
						--		--	--				--
						--		--	--				--
						--		--	--				--
						--		--	--				--
						--		--	--				--
						--		--	--				--
						--		--	--				--
						--		--	--				--
						--		--	--				--
						--		--	--				--
						--		--	--				--
						--		--	--				--
						--		--	--				--
						--		--	--				--
						--		--	--				--
						--		--	--				--
						--		--	--				--
						--		--	--				--
						--		--	--				--
						--		--	--				--
						--		--	--				--
						--		--	--				--
						--		--	--				--
						--		--	--				--
						--		--	--				--
						--		--	--				--
						--		--	--				--
						--		--	--				--
						--		--	--				--
						--		--	--				--
						--		--	--				--
						--		--	--				--
						--		--	--				--
						--		--	--				--
						--		--	--				--
						--		--	--				--
						--		--	--				--
						--		--	--				--
						--		--	--				--
						--		--	--				--
						--		--	--				--
						--		--	--				--
						--		--	--				--
						--		--	--				--
						--		--	--				--
						--		--	--				--
						--		--	--				--
						--		--	--				--
						--		--	--				--
						--		--	--				--
						--		--	--				--
						--		--	--				--
						--		--	--				--
						--		--	--				--
						--		--	--				--
						--		--	--				--
						--		--	--				--
						--		--	--				--
						--		--	--				--
						--		--	--				--
						--		--	--				--
						--		--	--				--
						--		--	--				--
						--		--	--				--
						--		--	--				--
						--		--	--				--
						--		--	--				--
						--		--	--				--
						--		--	--				--
						--		--	--				--
						--		--	--				--
						--		--	--				--
						--		--	--				--
						--		--	--				--
						--		--	--				--
						--		--	--				--
						--		--	--				--
						--		--	--				--
						--		--	--				--
						--		--	--				--
						--		--	--				--
						--		--	--				--
						--		--	--				--
						--		--	--				--
						--		--	--				--
						--		--	--				--
						--		--	--				--
						--		--	--				--
						--		--	--				--
						--		--	--				--
						--		--	--				--
						--		--	--				--
						--		--	--				--
						--		--	--				--
						--		--	--				--
						--		--	--				--
						--		--	--				--
						--		--	--				--
						--		--	--				--
						--		--	--				--
						--		--	--				--
						--		--	--				--
						--		--	--				--
						--		--	--				--
						--		--	--				--
						--		--	--				--
						--		--	--				--
						--		--	--				--
						--		--	--				--
						--		--	--				--
						--		--	--				--
						--		--	--				--
						--		--	--				--
						--		--	--				--
						--		--	--				--
						--		--	--				--
						--		--	--				--
						--		--	--				--
						--		--	--				--
						--		--	--				--
						--		--	--				--
						--		--	--				--
						--		--	--				--
						--		--	--				--
						--		--	--
