# Supplementary material for: Ion-cluster-mediated ultrafast self-healable ionoconductors for reconfigurable electronics
Source: Nat Commun. 2022 Jun 30;13:3769. doi: 10.1038/s41467-022-31553-4 (PMC9247092; doi:10.1038/s41467-022-31553-4)
Supplement: Supplementary file 10 — Source Data [file 41467_2022_31553_MOESM10_ESM.zip › Supplementary Figures/Source data_Supplementary Fig. 17_ncomms-22-08900.xlsx]

## Sheet: Supplementary Fig. 17
92-AAHA-IL		fitting		90-DAHA-IL		fitting
1000/T (K-1)	DC conductivity (S cm-1)	1000/T (K-1)	DC conductivity (S cm-1)	1000/T (K-1)	DC conductivity (S cm-1)	1000/T (K-1)	DC conductivity (S cm-1)
2.67989	0.00136	5.55556	5.5429e-35	3.19336	8.11077e-05	5.55556	3.91147e-38						--
2.75368	0.00118	5.54723	1.91191e-34	3.2987	3.59028e-05	5.54723	1.12223e-37						--
2.83166	0.000877369	5.53892	6.34769e-34	3.41122	1.3569e-05	5.53892	3.14237e-37						--
2.91418	0.000609951	5.53064	2.03207e-33	3.5317	4.47888e-06	5.53064	8.59476e-37						--
3.00165	0.000406038	5.52239	6.28269e-33	3.66099	1.19121e-06	5.52239	2.29802e-36						--
3.09454	0.000254358	5.51416	1.8789e-32	3.80011	2.289e-07	5.51416	6.011e-36						--
3.19336	0.000145942	5.50595	5.44307e-32	3.95023	3.10744e-08	5.50595	1.53931e-35						--
3.2987	7.74486e-05	5.49777	1.52953e-31	4.11269	2.31003e-09	5.49777	3.86187e-35						--
3.41122	3.69248e-05	5.48961	4.17451e-31	4.28908	7.64696e-11	5.48961	9.4983e-35						--
3.5317	1.54451e-05	5.48148	1.10794e-30	4.48129	--	5.48148	2.29165e-34						--
3.66099	5.3986e-06	5.47337	2.86277e-30	--	--	5.47337	5.4271e-34						--
3.80011	1.4823e-06	5.46529	7.20929e-30	--	--	5.46529	1.26229e-33						--
3.95023	2.91931e-07	5.45723	1.77125e-29	--	--	5.45723	2.88513e-33						--
4.11269	3.78708e-08	5.44919	4.24984e-29	--	--	5.44919	6.48361e-33						--
4.28908	3.34444e-09	5.44118	9.96716e-29	--	--	5.44118	1.43331e-32						--
4.48129	1.75495e-10	5.43319	2.28696e-28	--	--	5.43319	3.11852e-32						--
4.69153	5.86896e-12	5.42522	5.13801e-28	--	--	5.42522	6.68108e-32						--
--	--	5.41728	1.13116e-27			5.41728	1.41005e-31						--
--	--	5.40936	2.44216e-27			5.40936	2.93293e-31						--
--	--	5.40146	5.17432e-27			5.40146	6.01491e-31						--
--	--	5.39359	1.07661e-26			5.39359	1.21673e-30						--
--	--	5.38574	2.20126e-26			5.38574	2.42867e-30						--
--	--	5.37791	4.42548e-26			5.37791	4.78531e-30						--
--	--	5.3701	8.75349e-26			5.3701	9.31063e-30						--
--	--	5.36232	1.70442e-25			5.36232	1.78947e-29						--
--	--	5.35456	3.26876e-25			5.35456	3.39855e-29						--
--	--	5.34682	6.17758e-25			5.34682	6.38009e-29						--
--	--	5.33911	1.15106e-24			5.33911	1.18429e-28						--
--	--	5.33141	2.11556e-24			5.33141	2.17429e-28						--
--	--	5.32374	3.837e-24			5.32374	3.94941e-28						--
--	--	5.31609	6.87047e-24			5.31609	7.09943e-28						--
--	--	5.30846	1.21503e-23			5.30846	1.26331e-27						--
--	--	5.30086	2.12306e-23			5.30086	2.22587e-27						--
--	--	5.29328	3.66671e-23			5.29328	3.88425e-27						--
--	--	5.28571	6.26164e-23			5.28571	6.71487e-27						--
--	--	5.27817	1.05766e-22			5.27817	1.15025e-26						--
--	--	5.27066	1.76763e-22			5.27066	1.95285e-26						--
--	--	5.26316	2.92394e-22			5.26316	3.28673e-26						--
--	--	5.25568	4.78857e-22			5.25568	5.48491e-26						--
--	--	5.24823	7.76665e-22			5.24823	9.07772e-26						--
--	--	5.24079	1.24788e-21			5.24079	1.49029e-25						--
--	--	5.23338	1.98675e-21			5.23338	2.42736e-25						--
--	--	5.22599	3.13514e-21			5.22599	3.9233e-25						--
--	--	5.21862	4.90483e-21			5.21862	6.2936e-25						--
--	--	5.21127	7.60938e-21			5.21127	1.0022e-24						--
--	--	5.20394	1.17094e-20			5.20394	1.58448e-24						--
--	--	5.19663	1.78762e-20			5.19663	2.48757e-24						--
--	--	5.18934	2.70813e-20			5.18934	3.87868e-24						--
--	--	5.18207	4.07196e-20			5.18207	6.00734e-24						--
--	--	5.17483	6.07809e-20			5.17483	9.24346e-24						--
--	--	5.1676	9.00833e-20			5.1676	1.4132e-23						--
--	--	5.16039	1.32592e-19			5.16039	2.14711e-23						--
--	--	5.1532	1.93848e-19			5.1532	3.24222e-23						--
--	--	5.14604	2.81549e-19			5.14604	4.86662e-23						--
--	--	5.13889	4.06322e-19			5.13889	7.26216e-23						--
--	--	5.13176	5.82745e-19			5.13176	1.07749e-22						--
--	--	5.12465	8.30707e-19			5.12465	1.58971e-22						--
--	--	5.11757	1.17718e-18			5.11757	2.33259e-22						--
--	--	5.1105	1.65856e-18			5.1105	3.40425e-22						--
--	--	5.10345	2.32366e-18			5.10345	4.94216e-22						--
--	--	5.09642	3.23761e-18			5.09642	7.13789e-22						--
--	--	5.08941	4.48691e-18			5.08941	1.02572e-21						--
--	--	5.08242	6.18581e-18			5.08242	1.46669e-21						--
--	--	5.07545	8.4845e-18			5.07545	2.08708e-21						--
--	--	5.06849	1.15795e-17			5.06849	2.95583e-21						--
--	--	5.06156	1.57266e-17			5.06156	4.16673e-21						--
--	--	5.05464	2.12576e-17			5.05464	5.84695e-21						--
--	--	5.04775	2.86006e-17			5.04775	8.1681e-21						--
--	--	5.04087	3.83055e-17			5.04087	1.13608e-20						--
--	--	5.03401	5.10764e-17			5.03401	1.57336e-20						--
--	--	5.02717	6.78102e-17			5.02717	2.16977e-20						--
--	--	5.02035	8.96452e-17			5.02035	2.97993e-20						--
--	--	5.01355	1.18021e-16			5.01355	4.07602e-20						--
--	--	5.00677	1.54749e-16			5.00677	5.55313e-20						--
--	--	5	2.02103e-16			5	7.53605e-20						--
--	--	4.99325	2.62927e-16			4.99325	1.01879e-19						--
--	--	4.98652	3.40758e-16			4.98652	1.37213e-19						--
--	--	4.97981	4.39991e-16			4.97981	1.84121e-19						--
--	--	4.97312	5.66061e-16			4.97312	2.46172e-19						--
--	--	4.96644	7.25665e-16			4.96644	3.27967e-19						--
--	--	4.95979	9.27033e-16			4.95979	4.35417e-19						--
--	--	4.95315	1.18025e-15			4.95315	5.76092e-19						--
--	--	4.94652	1.49761e-15			4.94652	7.59656e-19						--
--	--	4.93992	1.89411e-15			4.93992	9.98405e-19						--
--	--	4.93333	2.3879e-15			4.93333	1.30794e-18						--
--	--	4.92676	3.00099e-15			4.92676	1.70797e-18						--
--	--	4.92021	3.75991e-15			4.92021	2.22339e-18						--
--	--	4.91368	4.69655e-15			4.91368	2.88545e-18						--
--	--	4.90716	5.84921e-15			4.90716	3.73333e-18						--
--	--	4.90066	7.26369e-15			4.90066	4.81603e-18						--
--	--	4.89418	8.99464e-15			4.89418	6.1946e-18						--
--	--	4.88771	1.11071e-14			4.88771	7.94493e-18						--
--	--	4.88127	1.36782e-14			4.88127	1.01611e-17						--
--	--	4.87484	1.67995e-14			4.87484	1.29595e-17						--
--	--	4.86842	2.05789e-14			4.86842	1.64834e-17						--
--	--	4.86202	2.51437e-14			4.86202	2.09095e-17						--
--	--	4.85564	3.06434e-14			4.85564	2.6454e-17						--
--	--	4.84928	3.72535e-14			4.84928	3.33822e-17						--
--	--	4.84293	4.51793e-14			4.84293	4.20174e-17						--
--	--	4.8366	5.46606e-14			4.8366	5.27537e-17						--
--	--	4.83029	6.59766e-14			4.83029	6.60699e-17						--
--	--	4.82399	7.94521e-14			4.82399	8.25467e-17						--
--	--	4.81771	9.54638e-14			4.81771	1.02886e-16						--
--	--	4.81144	1.14448e-13			4.81144	1.27936e-16						--
--	--	4.80519	1.36908e-13			4.80519	1.58717e-16						--
--	--	4.79896	1.63426e-13			4.79896	1.96455e-16						--
--	--	4.79275	1.94671e-13			4.79275	2.42622e-16						--
--	--	4.78655	2.3141e-13			4.78655	2.98977e-16						--
--	--	4.78036	2.74525e-13			4.78036	3.67623e-16						--
--	--	4.77419	3.25024e-13			4.77419	4.51063e-16						--
--	--	4.76804	3.84059e-13			4.76804	5.52277e-16						--
--	--	4.7619	4.52944e-13			4.7619	6.74802e-16						--
--	--	4.75578	5.33173e-13			4.75578	8.22826e-16						--
--	--	4.74968	6.26447e-13			4.74968	1.0013e-15						--
--	--	4.74359	7.34692e-13			4.74359	1.21609e-15						--
--	--	4.73752	8.60094e-13			4.73752	1.47406e-15						--
--	--	4.73146	1.00512e-12			4.73146	1.78332e-15						--
--	--	4.72542	1.17256e-12			4.72542	2.15339e-15						--
--	--	4.71939	1.36556e-12			4.71939	2.5954e-15						--
--	--	4.71338	1.58765e-12			4.71338	3.1224e-15						--
--	--	4.70738	1.84281e-12			4.70738	3.74961e-15						--
--	--	4.7014	2.13551e-12			4.7014	4.49479e-15						--
--	--	4.69543	2.47073e-12			4.69543	5.37858e-15						--
--	--	4.69153	2.71602e-12			4.68948	6.425e-15						--
--	--	4.68948	2.85408e-12			4.68354	7.6619e-15						--
--	--	4.68354	3.29181e-12			4.67762	9.12155e-15						--
--	--	4.67762	3.79088e-12			4.67172	1.08413e-14						--
--	--	4.67172	4.35907e-12			4.66583	1.28641e-14						--
--	--	4.66583	5.00503e-12			4.65995	1.52398e-14						--
--	--	4.65995	5.73837e-12			4.65409	1.80255e-14						--
--	--	4.65409	6.56974e-12			4.64824	2.12871e-14						--
--	--	4.64824	7.51098e-12			4.64241	2.50998e-14						--
--	--	4.64241	8.57517e-12			4.63659	2.95504e-14						--
--	--	4.63659	9.77678e-12			4.63079	3.47379e-14						--
--	--	4.63079	1.11318e-11			4.625	4.07755e-14						--
--	--	4.625	1.26578e-11			4.61923	4.77924e-14						--
--	--	4.61923	1.43743e-11			4.61347	5.5936e-14						--
--	--	4.61347	1.63026e-11			4.60772	6.53741e-14						--
--	--	4.60772	1.84662e-11			4.60199	7.62974e-14						--
--	--	4.60199	2.08909e-11			4.59627	8.89225e-14						--
--	--	4.59627	2.3605e-11			4.59057	1.03495e-13						--
--	--	4.59057	2.66395e-11			4.58488	1.20294e-13						--
--	--	4.58488	3.00283e-11			4.57921	1.39632e-13						--
--	--	4.57921	3.38084e-11			4.57355	1.61868e-13						--
--	--	4.57355	3.80203e-11			4.5679	1.874e-13						--
--	--	4.5679	4.27083e-11			4.56227	2.16683e-13						--
--	--	4.56227	4.79204e-11			4.55665	2.50225e-13						--
--	--	4.55665	5.37091e-11			4.55105	2.88599e-13						--
--	--	4.55105	6.01314e-11			4.54545	3.32449e-13						--
--	--	4.54545	6.72492e-11			4.53988	3.82496e-13						--
--	--	4.53988	7.51298e-11			4.53431	4.3955e-13						--
--	--	4.53431	8.38461e-11			4.52876	5.04517e-13						--
--	--	4.52876	9.34772e-11			4.52323	5.78409e-13						--
--	--	4.52323	1.04109e-10			4.5177	6.62359e-13						--
--	--	4.5177	1.15833e-10			4.5122	7.57629e-13						--
--	--	4.5122	1.28751e-10			4.5067	8.65628e-13						--
--	--	4.5067	1.42969e-10			4.50122	9.87923e-13						--
--	--	4.50122	1.58605e-10			4.49575	1.12626e-12						--
--	--	4.49575	1.75784e-10			4.49029	1.28257e-12						--
--	--	4.49029	1.94642e-10			4.48485	1.45902e-12						--
--	--	4.48485	2.15324e-10			4.47942	1.65799e-12						--
--	--	4.48129	2.29934e-10			4.474	1.88212e-12						--
--	--	4.47942	2.37986e-10			4.4686	2.13435e-12						--
--	--	4.474	2.62798e-10			4.46321	2.41792e-12						--
--	--	4.4686	2.89939e-10			4.45783	2.7364e-12						--
--	--	4.46321	3.19603e-10			4.45247	3.09375e-12						--
--	--	4.45783	3.51999e-10			4.44712	3.49433e-12						--
--	--	4.45247	3.87348e-10			4.44178	3.94294e-12						--
--	--	4.44712	4.25889e-10			4.43645	4.44488e-12						--
--	--	4.44178	4.67876e-10			4.43114	5.00597e-12						--
--	--	4.43645	5.13582e-10			4.42584	5.63261e-12						--
--	--	4.43114	5.63298e-10			4.42055	6.33181e-12						--
--	--	4.42584	6.17333e-10			4.41527	7.1113e-12						--
--	--	4.42055	6.76018e-10			4.41001	7.97953e-12						--
--	--	4.41527	7.39708e-10			4.40476	8.94575e-12						--
--	--	4.41001	8.08776e-10			4.39952	1.00201e-11						--
--	--	4.40476	8.83624e-10			4.3943	1.12137e-11						--
--	--	4.39952	9.64676e-10			4.38909	1.25386e-11						--
--	--	4.3943	1.05238e-09			4.38389	1.40081e-11						--
--	--	4.38909	1.14723e-09			4.3787	1.56367e-11						--
--	--	4.38389	1.24972e-09			4.37352	1.74399e-11						--
--	--	4.3787	1.3604e-09			4.36836	1.94351e-11						--
--	--	4.37352	1.47985e-09			4.36321	2.16409e-11						--
--	--	4.36836	1.60866e-09			4.35807	2.40776e-11						--
--	--	4.36321	1.74749e-09			4.35294	2.67674e-11						--
--	--	4.35807	1.89701e-09			4.34783	2.97341e-11						--
--	--	4.35294	2.05795e-09			4.34272	3.30038e-11						--
--	--	4.34783	2.23106e-09			4.33763	3.66049e-11						--
--	--	4.34272	2.41716e-09			4.33255	4.0568e-11						--
--	--	4.33763	2.6171e-09			4.32749	4.49261e-11						--
--	--	4.33255	2.83176e-09			4.32243	4.97154e-11						--
--	--	4.32749	3.06211e-09			4.31739	5.49746e-11						--
--	--	4.32243	3.30913e-09			4.31235	6.07457e-11						--
--	--	4.31739	3.57387e-09			4.30733	6.70742e-11						--
--	--	4.31235	3.85746e-09			4.30233	7.40092e-11						--
--	--	4.30733	4.16105e-09			4.29733	8.16034e-11						--
--	--	4.30233	4.48586e-09			4.29234	8.9914e-11						--
--	--	4.29733	4.8332e-09			4.28908	9.57751e-11						--
--	--	4.29234	5.20441e-09			4.28737	9.90025e-11						--
--	--	4.28908	5.46117e-09			4.28241	1.08935e-10						--
--	--	4.28737	5.60092e-09			4.27746	1.19783e-10						--
--	--	4.28241	6.02422e-09			4.27252	1.31623e-10						--
--	--	4.27746	6.47589e-09			4.26759	1.44537e-10						--
--	--	4.27252	6.95757e-09			4.26267	1.58614e-10						2.01439
--	--	4.26759	7.47098e-09			4.25777	1.73949e-10						2.04781
--	--	4.26267	8.01794e-09			4.25287	1.90645e-10						2.08168
--	--	4.25777	8.60034e-09			4.24799	2.0881e-10						2.11599
--	--	4.25287	9.22016e-09			4.24312	2.28561e-10						2.15075
--	--	4.24799	9.87948e-09			4.23826	2.50026e-10						2.18597
--	--	4.24312	1.05805e-08			4.23341	2.73337e-10						2.22163
--	--	4.23826	1.13254e-08			4.22857	2.9864e-10						2.25774
--	--	4.23341	1.21167e-08			4.22374	3.26088e-10						2.2943
--	--	4.22857	1.29567e-08			4.21893	3.55846e-10						2.3313
--	--	4.22374	1.38482e-08			4.21412	3.8809e-10						2.36875
--	--	4.21893	1.47937e-08			4.20933	4.23007e-10						2.40663
--	--	4.21412	1.57962e-08			4.20455	4.60799e-10						2.44496
--	--	4.20933	1.68585e-08			4.19977	5.01679e-10						2.48372
--	--	4.20455	1.79837e-08			4.19501	5.45876e-10						2.52292
--	--	4.19977	1.9175e-08			4.19026	5.93632e-10						2.56254
--	--	4.19501	2.04358e-08			4.18552	6.45206e-10						2.60259
--	--	4.19026	2.17695e-08			4.18079	7.00874e-10						2.64306
--	--	4.18552	2.31798e-08			4.17607	7.60929e-10						2.68395
--	--	4.18079	2.46703e-08			4.17136	8.25684e-10						2.72524
--	--	4.17607	2.6245e-08			4.16667	8.9547e-10						2.76694
--	--	4.17136	2.79079e-08			4.16198	9.70639e-10						2.80903
--	--	4.16667	2.96634e-08			4.1573	1.05156e-09						2.85152
--	--	4.16198	3.15157e-08			4.15264	1.13865e-09						2.89438
--	--	4.1573	3.34694e-08			4.14798	1.2323e-09						2.93762
--	--	4.15264	3.55293e-08			4.14334	1.33298e-09						2.98123
--	--	4.14798	3.77002e-08			4.1387	1.44116e-09						3.02519
--	--	4.14334	3.99873e-08			4.13408	1.55734e-09						3.0695
--	--	4.1387	4.23958e-08			4.12946	1.68205e-09						3.11415
--	--	4.13408	4.49312e-08			4.12486	1.81586e-09						3.15912
--	--	4.12946	4.75993e-08			4.12027	1.95935e-09						3.2044
--	--	4.12486	5.04058e-08			4.11568	2.11317e-09						3.24999
--	--	4.12027	5.33569e-08			4.11269	2.21983e-09						3.29587
--	--	4.11568	5.64589e-08			4.11111	2.27798e-09						3.34203
--	--	4.11269	5.85755e-08			4.10655	2.45448e-09						3.38844
--	--	4.11111	5.97182e-08			4.102	2.64341e-09						3.43511
--	--	4.10655	6.31418e-08			4.09745	2.84557e-09						3.48201
--	--	4.102	6.67365e-08			4.09292	3.06179e-09						3.52913
--	--	4.09745	7.05096e-08			4.0884	3.29293e-09						3.57646
--	--	4.09292	7.44686e-08			4.08389	3.53992e-09						3.62397
--	--	4.0884	7.86212e-08			4.07938	3.80375e-09						3.67165
--	--	4.08389	8.29753e-08			4.07489	4.08542e-09						3.71948
--	--	4.07938	8.75392e-08			4.07041	4.38603e-09						3.76744
--	--	4.07489	9.23215e-08			4.06593	4.70671e-09						3.81552
--	--	4.07041	9.73309e-08			4.06147	5.04866e-09						3.8637
--	--	4.06593	1.02576e-07			4.05702	5.41314e-09						3.91195
--	--	4.06147	1.08068e-07			4.05257	5.80148e-09						3.96025
--	--	4.05702	1.13814e-07			4.04814	6.21508e-09						4.0086
--	--	4.05257	1.19825e-07			4.04372	6.6554e-09						4.05695
--	--	4.04814	1.26112e-07			4.0393	7.12398e-09						4.1053
--	--	4.04372	1.32685e-07			4.0349	7.62244e-09						4.15362
--	--	4.0393	1.39554e-07			4.0305	8.15248e-09						4.20188
--	--	4.0349	1.46732e-07			4.02612	8.71588e-09						4.25007
--	--	4.0305	1.54229e-07			4.02174	9.31452e-09						4.29816
--	--	4.02612	1.62058e-07			4.01737	9.95036e-09						4.34613
--	--	4.02174	1.7023e-07			4.01302	1.06255e-08						4.39395
--	--	4.01737	1.78758e-07			4.00867	1.1342e-08						4.44161
--	--	4.01302	1.87656e-07			4.00433	1.21022e-08						4.48906
--	--	4.00867	1.96937e-07			4	1.29084e-08						4.5363
--	--	4.00433	2.06613e-07			3.99568	1.37631e-08						4.5833
--	--	4	2.167e-07			3.99137	1.4669e-08						4.63002
--	--	3.99568	2.27211e-07			3.98707	1.56287e-08						4.67645
--	--	3.99137	2.38162e-07			3.98278	1.66451e-08						4.72256
--	--	3.98707	2.49568e-07			3.97849	1.77212e-08						4.76832
--	--	3.98278	2.61445e-07			3.97422	1.886e-08						4.81371
--	--	3.97849	2.73807e-07			3.96996	2.00648e-08						4.85871
--	--	3.97422	2.86673e-07			3.9657	2.1339e-08						4.90328
--	--	3.96996	3.00059e-07			3.96146	2.26861e-08						4.94741
--	--	3.9657	3.13982e-07			3.95722	2.41099e-08						4.99106
--	--	3.96146	3.2846e-07			3.95299	2.56142e-08						5.03421
--	--	3.95722	3.43512e-07			3.95023	2.6645e-08						5.07685
--	--	3.95299	3.59156e-07			3.94877	2.7203e-08						5.11893
--	--	3.95023	3.69733e-07			3.94456	2.88805e-08						5.16045
--	--	3.94877	3.75411e-07			3.94036	3.06512e-08						5.20137
--	--	3.94456	3.92297e-07			3.93617	3.25196e-08						5.24166
--	--	3.94036	4.09834e-07			3.93199	3.44904e-08						5.28132
--	--	3.93617	4.28043e-07			3.92781	3.65686e-08						5.32031
--	--	3.93199	4.46944e-07			3.92365	3.87595e-08						5.35861
--	--	3.92781	4.6656e-07			3.91949	4.10683e-08						5.3962
--	--	3.92365	4.86913e-07			3.91534	4.35007e-08						5.43305
--	--	3.91949	5.08025e-07			3.91121	4.60625e-08						5.46916
--	--	3.91534	5.29919e-07			3.90707	4.87598e-08						5.50449
--	--	3.91121	5.5262e-07			3.90295	5.1599e-08						5.53902
--	--	3.90707	5.76151e-07			3.89884	5.45865e-08						5.57275
--	--	3.90295	6.00537e-07			3.89474	5.77292e-08						5.60564
--	--	3.89884	6.25804e-07			3.89064	6.10342e-08						5.63768
--	--	3.89474	6.51977e-07			3.88655	6.4509e-08						5.66886
--	--	3.89064	6.79083e-07			3.88248	6.81611e-08						5.69915
--	--	3.88655	7.0715e-07			3.87841	7.19985e-08						5.72855
--	--	3.88248	7.36204e-07			3.87435	7.60295e-08						5.75703
--	--	3.87841	7.66274e-07			3.87029	8.02626e-08						5.78459
--	--	3.87435	7.97389e-07			3.86625	8.47068e-08						5.81121
--	--	3.87029	8.29578e-07			3.86221	8.93713e-08						5.83687
--	--	3.86625	8.62871e-07			3.85819	9.42658e-08						5.86157
--	--	3.86221	8.973e-07			3.85417	9.94e-08						5.8853
--	--	3.85819	9.32895e-07			3.85016	1.04784e-07						5.90804
--	--	3.85417	9.69688e-07			3.84615	1.1043e-07						5.9298
--	--	3.85016	1.00771e-06			3.84216	1.16347e-07						5.95055
--	--	3.84615	1.047e-06			3.83817	1.22547e-07						5.97029
--	--	3.84216	1.08759e-06			3.8342	1.29043e-07						5.98903
--	--	3.83817	1.12951e-06			3.83023	1.35846e-07						6.00674
--	--	3.8342	1.17279e-06			3.82627	1.4297e-07						6.02344
--	--	3.83023	1.21748e-06			3.82231	1.50426e-07						6.0391
--	--	3.82627	1.26361e-06			3.81837	1.58231e-07						6.05375
--	--	3.82231	1.31122e-06			3.81443	1.66396e-07						6.06736
--	--	3.81837	1.36034e-06			3.8105	1.74937e-07						6.07994
--	--	3.81443	1.41102e-06			3.80658	1.83869e-07						6.0915
--	--	3.8105	1.46329e-06			3.80267	1.93207e-07						6.10203
--	--	3.80658	1.5172e-06			3.80011	1.99552e-07						6.11153
--	--	3.80267	1.57278e-06			3.79877	2.02968e-07						6.12001
--	--	3.80011	1.61011e-06			3.79487	2.13169e-07						6.12748
--	--	3.79877	1.63007e-06			3.79098	2.23826e-07						6.13393
--	--	3.79487	1.68913e-06			3.7871	2.34957e-07						6.13937
--	--	3.79098	1.74999e-06			3.78323	2.46581e-07						6.14381
--	--	3.7871	1.81269e-06			3.77937	2.58717e-07						6.14725
--	--	3.78323	1.87728e-06			3.77551	2.71384e-07						6.14971
--	--	3.77937	1.9438e-06			3.77166	2.84603e-07						6.15118
--	--	3.77551	2.01231e-06			3.76782	2.98394e-07						6.15169
--	--	3.77166	2.08285e-06			3.76399	3.12779e-07						6.15124
--	--	3.76782	2.15546e-06			3.76016	3.27781e-07						6.14983
--	--	3.76399	2.23019e-06			3.75635	3.43421e-07						6.14749
--	--	3.76016	2.3071e-06			3.75254	3.59724e-07						6.14422
--	--	3.75635	2.38623e-06			3.74873	3.76714e-07						6.14004
--	--	3.75254	2.46764e-06			3.74494	3.94416e-07						6.13495
--	--	3.74873	2.55137e-06			3.74115	4.12857e-07						6.12897
--	--	3.74494	2.63748e-06			3.73737	4.32062e-07						6.12211
--	--	3.74115	2.72602e-06			3.7336	4.52059e-07						6.1144
--	--	3.73737	2.81705e-06			3.72984	4.72877e-07						6.10583
--	--	3.7336	2.91062e-06			3.72608	4.94544e-07						6.09644
--	--	3.72984	3.00678e-06			3.72233	5.1709e-07						6.08622
--	--	3.72608	3.1056e-06			3.71859	5.40547e-07						6.0752
--	--	3.72233	3.20713e-06			3.71486	5.64946e-07						6.0634
--	--	3.71859	3.31142e-06			3.71113	5.9032e-07						6.05082
--	--	3.71486	3.41855e-06			3.70741	6.16703e-07						6.03749
--	--	3.71113	3.52856e-06			3.7037	6.44128e-07						6.02343
--	--	3.70741	3.64152e-06			3.7	6.72632e-07						6.00864
--	--	3.7037	3.75749e-06			3.6963	7.02251e-07						5.99315
--	--	3.7	3.87653e-06			3.69261	7.33022e-07						5.97697
--	--	3.6963	3.99871e-06			3.68893	7.64985e-07						5.96011
--	--	3.69261	4.12409e-06			3.68526	7.9818e-07						5.94261
--	--	3.68893	4.25274e-06			3.68159	8.32646e-07						5.92447
--	--	3.68526	4.38472e-06			3.67793	8.68425e-07						5.90571
--	--	3.68159	4.5201e-06			3.67428	9.05562e-07						5.88635
--	--	3.67793	4.65894e-06			3.67063	9.44099e-07						5.86641
--	--	3.67428	4.80132e-06			3.667	9.84083e-07						5.8459
--	--	3.67063	4.94731e-06			3.66337	1.02556e-06						5.82484
--	--	3.667	5.09698e-06			3.66099	1.05356e-06						5.80325
--	--	3.66337	5.25039e-06			3.65974	1.06858e-06						5.78115
--	--	3.66099	5.35294e-06			3.65613	1.11319e-06						5.75854
--	--	3.65974	5.40762e-06			3.65252	1.15943e-06						5.73546
--	--	3.65613	5.56875e-06			3.64892	1.20738e-06						5.71191
--	--	3.65252	5.73385e-06			3.64532	1.25706e-06						5.68791
--	--	3.64892	5.90299e-06			3.64173	1.30855e-06						5.66349
--	--	3.64532	6.07625e-06			3.63815	1.36189e-06						5.63865
--	--	3.64173	6.2537e-06			3.63458	1.41714e-06						5.61341
--	--	3.63815	6.43544e-06			3.63101	1.47436e-06						5.58779
--	--	3.63458	6.62152e-06			3.62745	1.53362e-06						5.5618
--	--	3.63101	6.81204e-06			3.6239	1.59497e-06						5.53546
--	--	3.62745	7.00708e-06			3.62035	1.65847e-06						5.50879
--	--	3.6239	7.20671e-06			3.61681	1.7242e-06						5.4818
--	--	3.62035	7.41103e-06			3.61328	1.79221e-06						5.4545
--	--	3.61681	7.6201e-06			3.60976	1.86257e-06						5.42691
--	--	3.61328	7.83403e-06			3.60624	1.93536e-06						5.39904
--	--	3.60976	8.05288e-06			3.60273	2.01065e-06						5.37092
--	--	3.60624	8.27676e-06			3.59922	2.0885e-06						5.34255
--	--	3.60273	8.50575e-06			3.59572	2.169e-06						5.31394
--	--	3.59922	8.73993e-06			3.59223	2.25222e-06						5.28511
--	--	3.59572	8.9794e-06			3.58875	2.33823e-06						5.25608
--	--	3.59223	9.22425e-06			3.58527	2.42712e-06						5.22685
--	--	3.58875	9.47456e-06			3.5818	2.51897e-06						5.19744
--	--	3.58527	9.73043e-06			3.57834	2.61386e-06						5.16785
--	--	3.5818	9.99196e-06			3.57488	2.71188e-06						5.13812
--	--	3.57834	1.02592e-05			3.57143	2.81311e-06						5.10823
--	--	3.57488	1.05324e-05			3.56798	2.91765e-06						5.07822
--	--	3.57143	1.08114e-05			3.56455	3.02559e-06						5.04808
--	--	3.56798	1.10965e-05			3.56112	3.13702e-06						5.01782
--	--	3.56455	1.13877e-05			3.55769	3.25203e-06						4.98747
--	--	3.56112	1.16852e-05			3.55427	3.37072e-06						4.95703
--	--	3.55769	1.1989e-05			3.55086	3.4932e-06						4.9265
--	--	3.55427	1.22992e-05			3.54746	3.61957e-06						4.89591
--	--	3.55086	1.2616e-05			3.54406	3.74992e-06						4.86525
--	--	3.54746	1.29394e-05			3.54067	3.88436e-06						4.83455
--	--	3.54406	1.32696e-05			3.53728	4.02302e-06						4.8038
--	--	3.54067	1.36066e-05			3.53391	4.16598e-06						4.77301
--	--	3.53728	1.39505e-05			3.5317	4.26202e-06						4.7422
--	--	3.53391	1.43015e-05			3.53053	4.31338e-06						4.71138
--	--	3.5317	1.45353e-05			3.52717	4.46531e-06						4.68054
--	--	3.53053	1.46597e-05			3.52381	4.62191e-06						4.64971
--	--	3.52717	1.50252e-05			3.52046	4.7833e-06						4.61888
--	--	3.52381	1.5398e-05			3.51711	4.94959e-06						4.58806
--	--	3.52046	1.57784e-05			3.51377	5.1209e-06						4.55727
--	--	3.51711	1.61664e-05			3.51044	5.29738e-06						4.5265
--	--	3.51377	1.6562e-05			3.50711	5.47915e-06						4.49577
--	--	3.51044	1.69656e-05			3.50379	5.66634e-06						4.46507
--	--	3.50711	1.7377e-05			3.50047	5.85909e-06						4.43443
--	--	3.50379	1.77966e-05			3.49716	6.05753e-06						4.40383
--	--	3.50047	1.82243e-05			3.49386	6.26182e-06						4.3733
--	--	3.49716	1.86603e-05			3.49057	6.47209e-06						4.34283
--	--	3.49386	1.91048e-05			3.48728	6.68848e-06						4.31243
--	--	3.49057	1.95578e-05			3.48399	6.91116e-06						4.2821
--	--	3.48728	2.00194e-05			3.48071	7.14027e-06						4.25185
--	--	3.48399	2.04898e-05			3.47744	7.37596e-06						4.22169
--	--	3.48071	2.09692e-05			3.47418	7.6184e-06						4.19161
--	--	3.47744	2.14575e-05			3.47092	7.86775e-06						4.16163
--	--	3.47418	2.1955e-05			3.46767	8.12416e-06						4.13174
--	--	3.47092	2.24618e-05			3.46442	8.38782e-06						4.10196
--	--	3.46767	2.2978e-05			3.46118	8.65889e-06						4.07228
--	--	3.46442	2.35037e-05			3.45794	8.93754e-06						4.04271
--	--	3.46118	2.40391e-05			3.45472	9.22395e-06						4.01325
--	--	3.45794	2.45842e-05			3.45149	9.5183e-06						3.9839
--	--	3.45472	2.51393e-05			3.44828	9.82078e-06						3.95468
--	--	3.45149	2.57044e-05			3.44507	1.01316e-05						3.92557
--	--	3.44828	2.62796e-05			3.44186	1.04509e-05						3.89659
--	--	3.44507	2.68652e-05			3.43866	1.07788e-05						3.86774
--	--	3.44186	2.74613e-05			3.43547	1.11157e-05						3.83901
--	--	3.43866	2.80679e-05			3.43228	1.14617e-05						3.81042
--	--	3.43547	2.86852e-05			3.4291	1.18169e-05						3.78197
--	--	3.43228	2.93133e-05			3.42593	1.21817e-05						3.75365
--	--	3.4291	2.99525e-05			3.42276	1.25562e-05						3.72546
--	--	3.42593	3.06027e-05			3.41959	1.29406e-05						3.69742
--	--	3.42276	3.12643e-05			3.41644	1.33351e-05						3.66953
--	--	3.41959	3.19372e-05			3.41328	1.374e-05						3.64177
--	--	3.41644	3.26216e-05			3.41122	1.4011e-05						3.61417
--	--	3.41328	3.33178e-05			3.41014	1.41556e-05						3.58671
--	--	3.41122	3.37802e-05			3.407	1.45819e-05						3.5594
--	--	3.41014	3.40257e-05			3.40386	1.50193e-05						3.53224
--	--	3.407	3.47457e-05			3.40074	1.5468e-05						3.50523
--	--	3.40386	3.54777e-05			3.39761	1.59282e-05						3.47838
--	--	3.40074	3.6222e-05			3.3945	1.64002e-05						3.45168
--	--	3.39761	3.69787e-05			3.39138	1.68842e-05						3.42513
--	--	3.3945	3.7748e-05			3.38828	1.73806e-05						3.39874
--	--	3.39138	3.85299e-05			3.38518	1.78894e-05						3.37251
--	--	3.38828	3.93247e-05			3.38208	1.84111e-05						3.34644
--	--	3.38518	4.01324e-05			3.379	1.89458e-05						3.32052
--	--	3.38208	4.09534e-05			3.37591	1.94938e-05						3.29476
--	--	3.379	4.17876e-05			3.37284	2.00555e-05						3.26917
--	--	3.37591	4.26352e-05			3.36976	2.0631e-05						3.24373
--	--	3.37284	4.34964e-05			3.3667	2.12208e-05						3.21845
--	--	3.36976	4.43714e-05			3.36364	2.18249e-05						3.19333
--	--	3.3667	4.52603e-05			3.36058	2.24438e-05						3.16838
--	--	3.36364	4.61632e-05			3.35753	2.30778e-05						3.14358
--	--	3.36058	4.70804e-05			3.35449	2.37271e-05						3.11895
--	--	3.35753	4.80119e-05			3.35145	2.43921e-05						3.09448
--	--	3.35449	4.8958e-05			3.34842	2.5073e-05						3.07017
--	--	3.35145	4.99187e-05			3.34539	2.57701e-05						3.04602
--	--	3.34842	5.08943e-05			3.34237	2.64839e-05						3.02204
--	--	3.34539	5.18848e-05			3.33935	2.72146e-05						2.99821
--	--	3.34237	5.28906e-05			3.33634	2.79625e-05						2.97455
--	--	3.33935	5.39116e-05			3.33333	2.8728e-05						2.95105
--	--	3.33634	5.49481e-05			3.33033	2.95114e-05						2.92771
--	--	3.33333	5.60003e-05			3.32734	3.0313e-05						2.90453
--	--	3.33033	5.70683e-05			3.32435	3.11332e-05						2.88151
--	--	3.32734	5.81522e-05			3.32136	3.19724e-05						2.85865
--	--	3.32435	5.92523e-05			3.31839	3.28309e-05						2.83595
--	--	3.32136	6.03687e-05			3.31541	3.37091e-05						2.81341
--	--	3.31839	6.15016e-05			3.31244	3.46073e-05						2.79103
--	--	3.31541	6.2651e-05			3.30948	3.55259e-05						2.76882
--	--	3.31244	6.38173e-05			3.30652	3.64652e-05						2.74675
--	--	3.30948	6.50006e-05			3.30357	3.74258e-05						2.72485
--	--	3.30652	6.6201e-05			3.30062	3.84079e-05						2.70311
--	--	3.30357	6.74187e-05			3.2987	3.9063e-05						2.68152
--	--	3.30062	6.86538e-05			3.29768	3.94119e-05						2.66009
--	--	3.2987	6.94724e-05			3.29475	4.04383e-05						2.63881
--	--	3.29768	6.99066e-05			3.29181	4.14875e-05						2.61769
--	--	3.29475	7.11772e-05			3.28889	4.25597e-05						2.59672
--	--	3.29181	7.24659e-05			3.28597	4.36556e-05						2.57591
--	--	3.28889	7.37726e-05			3.28305	4.47755e-05						2.55526
--	--	3.28597	7.50977e-05			3.28014	4.59197e-05						2.53475
--	--	3.28305	7.64414e-05			3.27724	4.70888e-05						2.5144
--	--	3.28014	7.78036e-05			3.27434	4.82832e-05						2.4942
--	--	3.27724	7.91848e-05			3.27144	4.95034e-05						2.47415
--	--	3.27434	8.0585e-05			3.26855	5.07497e-05						2.45425
--	--	3.27144	8.20044e-05			3.26567	5.20226e-05						2.4345
--	--	3.26855	8.34431e-05			3.26279	5.33226e-05						2.4149
--	--	3.26567	8.49015e-05			3.25991	5.46501e-05						2.39544
--	--	3.26279	8.63795e-05			3.25704	5.60057e-05						2.37614
--	--	3.25991	8.78775e-05			3.25418	5.73898e-05						2.35698
--	--	3.25704	8.93956e-05			3.25132	5.88028e-05						2.33796
--	--	3.25418	9.0934e-05			3.24846	6.02453e-05						2.31909
--	--	3.25132	9.24928e-05			3.24561	6.17178e-05						2.30037
--	--	3.24846	9.40722e-05			3.24277	6.32207e-05						2.28178
--	--	3.24561	9.56725e-05			3.23993	6.47546e-05						2.26334
--	--	3.24277	9.72938e-05			3.2371	6.63199e-05						2.24505
--	--	3.23993	9.89362e-05			3.23427	6.79173e-05						2.22689
--	--	3.2371	0.0001006			3.23144	6.95472e-05						2.20887
--	--	3.23427	0.000102285			3.22862	7.12101e-05						2.19099
--	--	3.23144	0.000103992			3.22581	7.29066e-05						2.17325
--	--	3.22862	0.000105722			3.223	7.46372e-05						2.15565
--	--	3.22581	0.000107473			3.22019	7.64025e-05						2.13818
--	--	3.223	0.000109246			3.21739	7.82031e-05						2.12085
--	--	3.22019	0.000111042			3.2146	8.00395e-05						2.10366
--	--	3.21739	0.00011286			3.21181	8.19122e-05						2.0866
--	--	3.2146	0.000114702			3.20902	8.38218e-05						2.06967
--	--	3.21181	0.000116566			3.20624	8.5769e-05						2.05287
--	--	3.20902	0.000118454			3.20346	8.77543e-05						2.03621
--	--	3.20624	0.000120365			3.20069	8.97783e-05						2.01968
--	--	3.20346	0.000122299			3.19793	9.18415e-05						2.00327
--	--	3.20069	0.000124258			3.19516	9.39447e-05						--
--	--	3.19793	0.00012624			3.19336	9.53443e-05						--
--	--	3.19516	0.000128246			3.19241	9.60885e-05						--
--	--	3.19336	0.000129574			3.18966	9.82733e-05						--
--	--	3.19241	0.000130277			3.18691	0.0001005						--
--	--	3.18966	0.000132333			3.18417	0.000102769						--
--	--	3.18691	0.000134413			3.18143	0.000105081						--
--	--	3.18417	0.000136518			3.17869	0.000107437						--
--	--	3.18143	0.000138648			3.17597	0.000109837						--
--	--	3.17869	0.000140803			3.17324	0.000112282						--
--	--	3.17597	0.000142984			3.17052	0.000114773						--
--	--	3.17324	0.000145191			3.16781	0.00011731						--
--	--	3.17052	0.000147423			3.1651	0.000119894						--
--	--	3.16781	0.000149682			3.16239	0.000122526						--
--	--	3.1651	0.000151967			3.15969	0.000125207						--
--	--	3.16239	0.000154278			3.157	0.000127936						--
--	--	3.15969	0.000156616			3.15431	0.000130715						--
--	--	3.157	0.000158981			3.15162	0.000133545						--
--	--	3.15431	0.000161372			3.14894	0.000136426						--
--	--	3.15162	0.000163791			3.14626	0.00013936						--
--	--	3.14894	0.000166238			3.14359	0.000142345						--
--	--	3.14626	0.000168712			3.14092	0.000145385						--
--	--	3.14359	0.000171214			3.13825	0.000148478						--
--	--	3.14092	0.000173744			3.13559	0.000151627						--
--	--	3.13825	0.000176302			3.13294	0.000154831						--
--	--	3.13559	0.000178888			3.13029	0.000158092						--
--	--	3.13294	0.000181503			3.12764	0.000161411						--
--	--	3.13029	0.000184147			3.125	0.000164787						--
--	--	3.12764	0.00018682			3.12236	0.000168222						--
--	--	3.125	0.000189522			3.11973	0.000171717						--
--	--	3.12236	0.000192253			3.1171	0.000175273						--
--	--	3.11973	0.000195014			3.11448	0.00017889						--
--	--	3.1171	0.000197805			3.11186	0.000182569						--
--	--	3.11448	0.000200626			3.10924	0.000186311						--
--	--	3.11186	0.000203477			3.10663	0.000190117						--
--	--	3.10924	0.000206358			3.10403	0.000193987						--
--	--	3.10663	0.00020927			3.10142	0.000197924						--
--	--	3.10403	0.000212213			3.09883	0.000201926						--
--	--	3.10142	0.000215186			3.09623	0.000205996						--
--	--	3.09883	0.000218191			3.09365	0.000210134						--
--	--	3.09623	0.000221227			3.09106	0.000214341						--
--	--	3.09454	0.000223233			3.08848	0.000218618						--
--	--	3.09365	0.000224295			3.0859	0.000222966						--
--	--	3.09106	0.000227394			3.08333	0.000227386						--
--	--	3.08848	0.000230525			3.08077	0.000231879						--
--	--	3.0859	0.000233689			3.0782	0.000236445						--
--	--	3.08333	0.000236885			3.07564	0.000241085						--
--	--	3.08077	0.000240113			3.07309	0.000245801						--
--	--	3.0782	0.000243374			3.07054	0.000250594						--
--	--	3.07564	0.000246668			3.06799	0.000255464						--
--	--	3.07309	0.000249995			3.06545	0.000260412						--
--	--	3.07054	0.000253356			3.06291	0.00026544						--
--	--	3.06799	0.00025675			3.06038	0.000270547						--
--	--	3.06545	0.000260178			3.05785	0.000275737						--
--	--	3.06291	0.000263639			3.05533	0.000281008						--
--	--	3.06038	0.000267135			3.05281	0.000286363						--
--	--	3.05785	0.000270665			3.05029	0.000291802						--
--	--	3.05533	0.00027423			3.04778	0.000297327						--
--	--	3.05281	0.000277829			3.04527	0.000302938						--
--	--	3.05029	0.000281464			3.04276	0.000308636						--
--	--	3.04778	0.000285133			3.04026	0.000314423						--
--	--	3.04527	0.000288838			3.03777	0.000320299						--
--	--	3.04276	0.000292578			3.03527	0.000326266						--
--	--	3.04026	0.000296354			3.03279	0.000332324						--
--	--	3.03777	0.000300166			3.0303	0.000338475						--
--	--	3.03527	0.000304014			3.02782	0.00034472						--
--	--	3.03279	0.000307899			3.02535	0.00035106						--
--	--	3.0303	0.00031182			3.02288	0.000357496						--
--	--	3.02782	0.000315777			3.02041	0.000364029						--
--	--	3.02535	0.000319772			3.01794	0.00037066						--
--	--	3.02288	0.000323803			3.01548	0.00037739						--
--	--	3.02041	0.000327872			3.01303	0.000384221						--
--	--	3.01794	0.000331978			3.01058	0.000391154						--
--	--	3.01548	0.000336122			3.00813	0.000398189						--
--	--	3.01303	0.000340304			3.00569	0.000405328						--
--	--	3.01058	0.000344524			3.00325	0.000412573						--
--	--	3.00813	0.000348783			3.00081	0.000419923						--
--	--	3.00569	0.00035308			2.99838	0.000427381						--
--	--	3.00325	0.000357415			2.99595	0.000434948						--
--	--	3.00165	0.000360276			2.99353	0.000442625						--
--	--	3.00081	0.000361789			2.99111	0.000450412						--
--	--	2.99838	0.000366203			2.98869	0.000458312						--
--	--	2.99595	0.000370655			2.98628	0.000466325						--
--	--	2.99353	0.000375147			2.98387	0.000474453						--
--	--	2.99111	0.000379679			2.98147	0.000482697						--
--	--	2.98869	0.000384251			2.97907	0.000491058						--
--	--	2.98628	0.000388862			2.97667	0.000499538						--
--	--	2.98387	0.000393514			2.97428	0.000508137						--
--	--	2.98147	0.000398207			2.97189	0.000516857						--
--	--	2.97907	0.000402939			2.9695	0.0005257						--
--	--	2.97667	0.000407713			2.96712	0.000534666						--
--	--	2.97428	0.000412528			2.96474	0.000543757						--
--	--	2.97189	0.000417384			2.96237	0.000552974						--
--	--	2.9695	0.000422281			2.96	0.000562319						--
--	--	2.96712	0.00042722			2.95763	0.000571792						--
--	--	2.96474	0.000432201			2.95527	0.000581396						--
--	--	2.96237	0.000437224			2.95291	0.000591131						--
--	--	2.96	0.000442288			2.95056	0.000600999						--
--	--	2.95763	0.000447396			2.94821	0.000611001						--
--	--	2.95527	0.000452545			2.94586	0.000621138						--
--	--	2.95291	0.000457738			2.94352	0.000631413						--
--	--	2.95056	0.000462973			2.94118	0.000641825						--
--	--	2.94821	0.000468252			2.93884	0.000652378						--
--	--	2.94586	0.000473574			2.93651	0.000663071						--
--	--	2.94352	0.000478939			2.93418	0.000673907						--
--	--	2.94118	0.000484348			2.93185	0.000684887						--
--	--	2.93884	0.000489801			2.92953	0.000696012						--
--	--	2.93651	0.000495298			2.92722	0.000707284						--
--	--	2.93418	0.000500839			2.9249	0.000718704						--
--	--	2.93185	0.000506425			2.92259	0.000730273						--
--	--	2.92953	0.000512055			2.92028	0.000741994						--
--	--	2.92722	0.00051773			2.91798	0.000753867						--
--	--	2.9249	0.00052345			2.91568	0.000765894						--
--	--	2.92259	0.000529215			2.91339	0.000778077						--
--	--	2.92028	0.000535026			2.91109	0.000790417						--
--	--	2.91798	0.000540882			2.90881	0.000802915						--
--	--	2.91568	0.000546784			2.90652	0.000815573						--
--	--	2.91418	0.000550675			2.90424	0.000828392						--
--	--	2.91339	0.000552732			2.90196	0.000841374						--
--	--	2.91109	0.000558726			2.89969	0.000854521						--
--	--	2.90881	0.000564766			2.89742	0.000867834						--
--	--	2.90652	0.000570853			2.89515	0.000881315						--
--	--	2.90424	0.000576987			2.89289	0.000894964						--
--	--	2.90196	0.000583167			2.89063	0.000908785						--
--	--	2.89969	0.000589394			2.88837	0.000922777						--
--	--	2.89742	0.000595669			2.88612	0.000936944						--
--	--	2.89515	0.000601991			2.88387	0.000951286						--
--	--	2.89289	0.00060836			2.88162	0.000965804						--
--	--	2.89063	0.000614777			2.87938	0.000980502						--
--	--	2.88837	0.000621243			2.87714	0.000995379						--
--	--	2.88612	0.000627756			2.8749	0.00101						--
--	--	2.88387	0.000634317			2.87267	0.00103						--
--	--	2.88162	0.000640927			2.87044	0.00104						--
--	--	2.87938	0.000647586			2.86822	0.00106						--
--	--	2.87714	0.000654294			2.866	0.00107						--
--	--	2.8749	0.00066105			2.86378	0.00109						--
--	--	2.87267	0.000667856			2.86156	0.0011						--
--	--	2.87044	0.000674711			2.85935	0.00112						--
--	--	2.86822	0.000681616			2.85714	0.00114						--
--	--	2.866	0.00068857			2.85494	0.00115						--
--	--	2.86378	0.000695574			2.85274	0.00117						--
--	--	2.86156	0.000702628			2.85054	0.00119						--
--	--	2.85935	0.000709733			2.84834	0.00121						--
--	--	2.85714	0.000716888			2.84615	0.00122						--
--	--	2.85494	0.000724093			2.84397	0.00124						--
--	--	2.85274	0.000731349			2.84178	0.00126						--
--	--	2.85054	0.000738656			2.8396	0.00128						--
--	--	2.84834	0.000746014			2.83742	0.0013						--
--	--	2.84615	0.000753424			2.83525	0.00131						--
--	--	2.84397	0.000760885			2.83308	0.00133						--
--	--	2.84178	0.000768397			2.83091	0.00135						--
--	--	2.8396	0.000775961			2.82875	0.00137						--
--	--	2.83742	0.000783577			2.82659	0.00139						--
--	--	2.83525	0.000791246			2.82443	0.00141						--
--	--	2.83308	0.000798966			2.82227	0.00143						--
--	--	2.83166	0.000804052			2.82012	0.00145						--
--	--	2.83091	0.000806739			2.81797	0.00147						--
--	--	2.82875	0.000814565			2.81583	0.00149						--
--	--	2.82659	0.000822443			2.81369	0.00151						--
--	--	2.82443	0.000830374			2.81155	0.00153						--
--	--	2.82227	0.000838359			2.80942	0.00156						--
--	--	2.82012	0.000846396			2.80728	0.00158						--
--	--	2.81797	0.000854487			2.80516	0.0016						--
--	--	2.81583	0.000862632			2.80303	0.00162						--
--	--	2.81369	0.00087083			2.80091	0.00164						--
--	--	2.81155	0.000879082			2.79879	0.00167						--
--	--	2.80942	0.000887389			2.79667	0.00169						--
--	--	2.80728	0.000895749			2.79456	0.00171						--
--	--	2.80516	0.000904164			2.79245	0.00173						--
--	--	2.80303	0.000912634			2.79035	0.00176						--
--	--	2.80091	0.000921158			2.78824	0.00178						--
--	--	2.79879	0.000929737			2.78614	0.00181						--
--	--	2.79667	0.000938371			2.78405	0.00183						--
--	--	2.79456	0.00094706			2.78195	0.00185						--
--	--	2.79245	0.000955804			2.77986	0.00188						--
--	--	2.79035	0.000964604			2.77778	0.0019						--
--	--	2.78824	0.00097346			2.77569	0.00193						--
--	--	2.78614	0.000982371			2.77361	0.00195						--
--	--	2.78405	0.000991339			2.77154	0.00198						--
--	--	2.78195	0.001			2.76946	0.00201						--
--	--	2.77986	0.00101			2.76739	0.00203						--
--	--	2.77778	0.00102			2.76532	0.00206						--
--	--	2.77569	0.00103			2.76326	0.00209						--
--	--	2.77361	0.00104			2.76119	0.00211						--
--	--	2.77154	0.00105			2.75913	0.00214						--
--	--	2.76946	0.00106			2.75708	0.00217						--
--	--	2.76739	0.00107			2.75503	0.0022						--
--	--	2.76532	0.00107			2.75298	0.00223						--
--	--	2.76326	0.00108			2.75093	0.00225						--
--	--	2.76119	0.00109			2.74889	0.00228						--
--	--	2.75913	0.0011			2.74684	0.00231						--
--	--	2.75708	0.00111			2.74481	0.00234						--
--	--	2.75503	0.00112			2.74277	0.00237						--
--	--	2.75368	0.00113			2.74074	0.0024						--
--	--	2.75298	0.00113			2.73871	0.00243						--
--	--	2.75093	0.00114			2.73669	0.00246						--
--	--	2.74889	0.00115			2.73466	0.00249						--
--	--	2.74684	0.00116			2.73264	0.00253						--
--	--	2.74481	0.00117			2.73063	0.00256						--
--	--	2.74277	0.00118			2.72861	0.00259						--
--	--	2.74074	0.00119			2.7266	0.00262						--
--	--	2.73871	0.0012			2.72459	0.00265						--
--	--	2.73669	0.00121			2.72259	0.00269						--
--	--	2.73466	0.00122			2.72059	0.00272						--
--	--	2.73264	0.00123			2.71859	0.00275						--
--	--	2.73063	0.00124			2.71659	0.00279						--
--	--	2.72861	0.00126			2.7146	0.00282						--
--	--	2.7266	0.00127			2.71261	0.00286						--
--	--	2.72459	0.00128			2.71062	0.00289						--
--	--	2.72259	0.00129			2.70864	0.00293						--
--	--	2.72059	0.0013			2.70666	0.00296						--
--	--	2.71859	0.00131			2.70468	0.003						--
--	--	2.71659	0.00132			2.7027	0.00303						--
--	--	2.7146	0.00133			2.70073	0.00307						--
--	--	2.71261	0.00134			2.69876	0.00311						--
--	--	2.71062	0.00135			2.69679	0.00314						--
--	--	2.70864	0.00136			2.69483	0.00318						--
--	--	2.70666	0.00137			2.69287	0.00322						--
--	--	2.70468	0.00139			2.69091	0.00326						--
--	--	2.7027	0.0014			2.68895	0.0033						--
--	--	2.70073	0.00141			2.687	0.00333						--
--	--	2.69876	0.00142			2.68505	0.00337						--
--	--	2.69679	0.00143			2.6831	0.00341						--
--	--	2.69483	0.00144			2.68116	0.00345						--
--	--	2.69287	0.00146			2.67922	0.00349						--
--	--	2.69091	0.00147			2.67728	0.00354						--
--	--	2.68895	0.00148			2.67534	0.00358						--
--	--	2.687	0.00149			2.67341	0.00362						--
--	--	2.68505	0.0015			2.67148	0.00366						--
--	--	2.6831	0.00151			2.66955	0.0037						--
--	--	2.68116	0.00153			2.66763	0.00374						--
--	--	2.67989	0.00153			2.66571	0.00379						--
--	--	2.67922	0.00154			2.66379	0.00383						--
--	--	2.67728	0.00155			2.66187	0.00387						--
--	--	2.67534	0.00156			2.65996	0.00392						--
--	--	2.67341	0.00157			2.65805	0.00396						--
--	--	2.67148	0.00159			2.65614	0.00401						--
--	--	2.66955	0.0016			2.65423	0.00405						--
--	--	2.66763	0.00161			2.65233	0.0041						--
--	--	2.66571	0.00162			2.65043	0.00415						--
--	--	2.66379	0.00164			2.64853	0.00419						--
--	--	2.66187	0.00165			2.64664	0.00424						--
--	--	2.65996	0.00166			2.64475	0.00429						--
--	--	2.65805	0.00168			2.64286	0.00433						--
--	--	2.65614	0.00169			2.64097	0.00438						--
--	--	2.65423	0.0017			2.63909	0.00443						--
--	--	2.65233	0.00171			2.63721	0.00448						--
--	--	2.65043	0.00173			2.63533	0.00453						--
--	--	2.64853	0.00174			2.63345	0.00458						--
--	--	2.64664	0.00175			2.63158	0.00463						--
--	--	2.64475	0.00177			2.62971	0.00468						--
--	--	2.64286	0.00178			2.62784	0.00473						--
--	--	2.64097	0.00179			2.62598	0.00478						--
--	--	2.63909	0.00181			2.62411	0.00484						--
--	--	2.63721	0.00182			2.62225	0.00489						--
--	--	2.63533	0.00183			2.6204	0.00494						--
--	--	2.63345	0.00185			2.61854	0.00499						--
--	--	2.63158	0.00186			2.61669	0.00505						--
--	--	2.62971	0.00187			2.61484	0.0051						--
--	--	2.62784	0.00189			2.61299	0.00516						--
--	--	2.62598	0.0019			2.61115	0.00521						--
--	--	2.62411	0.00192			2.60931	0.00527						--
--	--	2.62225	0.00193			2.60747	0.00532						--
--	--	2.6204	0.00194			2.60563	0.00538						--
--	--	2.61854	0.00196			2.6038	0.00544						--
--	--	2.61669	0.00197			2.60197	0.00549						--
--	--	2.61484	0.00199			2.60014	0.00555						--
--	--	2.61299	0.002			2.59831	0.00561						--
--	--	2.61115	0.00202			2.59649	0.00567						--
--	--	2.60931	0.00203			2.59467	0.00573						--
--	--	2.60747	0.00204			2.59285	0.00579						--
--	--	2.60563	0.00206			2.59104	0.00585						--
--	--	2.6038	0.00207			2.58922	0.00591						--
--	--	2.60197	0.00209			2.58741	0.00597						--
--	--	2.60014	0.0021			2.5856	0.00603						--
--	--	2.59831	0.00212			2.5838	0.00609						--
--	--	2.59649	0.00213			2.582	0.00616						--
--	--	2.59467	0.00215			2.5802	0.00622						--
--	--	2.59285	0.00216			2.5784	0.00628						--
--	--	2.59104	0.00218			2.5766	0.00635						--
--	--	2.58922	0.00219			2.57481	0.00641						--
--	--	2.58741	0.00221			2.57302	0.00648						--
--	--	2.5856	0.00222			2.57123	0.00654						--
--	--	2.5838	0.00224			2.56944	0.00661						--
--	--	2.582	0.00226			2.56766	0.00668						--
--	--	2.5802	0.00227			2.56588	0.00674						--
--	--	2.5784	0.00229			2.5641	0.00681						--
--	--	2.5766	0.0023			2.56233	0.00688						--
--	--	2.57481	0.00232			2.56055	0.00695						--
--	--	2.57302	0.00233			2.55878	0.00702						--
--	--	2.57123	0.00235			2.55701	0.00709						--
--	--	2.56944	0.00237			2.55525	0.00716						--
--	--	2.56766	0.00238			2.55349	0.00723						--
--	--	2.56588	0.0024			2.55172	0.0073						--
--	--	2.5641	0.00241			2.54997	0.00737						--
--	--	2.56233	0.00243			2.54821	0.00744						--
--	--	2.56055	0.00245			2.54646	0.00752						--
--	--	2.55878	0.00246			2.5447	0.00759						--
--	--	2.55701	0.00248			2.54296	0.00766						--
--	--	2.55525	0.0025			2.54121	0.00774						--
--	--	2.55349	0.00251			2.53946	0.00781						--
--	--	2.55172	0.00253			2.53772	0.00789						--
--	--	2.54997	0.00255			2.53598	0.00796						--
--	--	2.54821	0.00256			2.53425	0.00804						--
--	--	2.54646	0.00258			2.53251	0.00812						--
--	--	2.5447	0.0026			2.53078	0.0082						--
--	--	2.54296	0.00261			2.52905	0.00828						--
--	--	2.54121	0.00263			2.52732	0.00835						--
--	--	2.53946	0.00265			2.5256	0.00843						--
--	--	2.53772	0.00266			2.52387	0.00851						--
--	--	2.53598	0.00268			2.52215	0.00859						--
--	--	2.53425	0.0027			2.52044	0.00868						--
--	--	2.53251	0.00272			2.51872	0.00876						--
--	--	2.53078	0.00273			2.51701	0.00884						--
--	--	2.52905	0.00275			2.5153	0.00892						--
--	--	2.52732	0.00277			2.51359	0.00901						--
--	--	2.5256	0.00279			2.51188	0.00909						--
--	--	2.52387	0.0028			2.51018	0.00918						--
--	--	2.52215	0.00282			2.50847	0.00926						--
--	--	2.52044	0.00284			2.50678	0.00935						--
--	--	2.51872	0.00286			2.50508	0.00943						--
--	--	2.51701	0.00288			2.50338	0.00952						--
--	--	2.5153	0.00289			2.50169	0.00961						--
--	--	2.51359	0.00291			2.5	0.0097						--
--	--	2.51188	0.00293			2.49831	0.00979						--
--	--	2.51018	0.00295			2.49663	0.00988						--
--	--	2.50847	0.00297			2.49494	0.00997						--
--	--	2.50678	0.00299			2.49326	0.01006						--
--	--	2.50508	0.003			2.49158	0.01015						--
--	--	2.50338	0.00302			2.48991	0.01024						--
--	--	2.50169	0.00304			2.48823	0.01033						--
--	--	2.5	0.00306			2.48656	0.01043						--
--	--	2.49831	0.00308			2.48489	0.01052						--
--	--	2.49663	0.0031			2.48322	0.01062						--
--	--	2.49494	0.00312			2.48156	0.01071						--
--	--	2.49326	0.00314			2.47989	0.01081						--
--	--	2.49158	0.00316			2.47823	0.0109						--
--	--	2.48991	0.00318			2.47657	0.011						--
--	--	2.48823	0.00319			2.47492	0.0111						--
--	--	2.48656	0.00321			2.47326	0.0112						--
--	--	2.48489	0.00323			2.47161	0.0113						--
--	--	2.48322	0.00325			2.46996	0.0114						--
--	--	2.48156	0.00327			2.46831	0.0115						--
--	--	2.47989	0.00329			2.46667	0.0116						--
--	--	2.47823	0.00331			2.46502	0.0117						--
--	--	2.47657	0.00333			2.46338	0.0118						--
--	--	2.47492	0.00335			2.46174	0.0119						--
--	--	2.47326	0.00337			2.46011	0.01201						--
--	--	2.47161	0.00339			2.45847	0.01211						--
--	--	2.46996	0.00341			2.45684	0.01222						--
--	--	2.46831	0.00343			2.45521	0.01232						--
--	--	2.46667	0.00345			2.45358	0.01243						--
--	--	2.46502	0.00347			2.45195	0.01254						--
--	--	2.46338	0.00349			2.45033	0.01264						--
--	--	2.46174	0.00351			2.44871	0.01275						--
--	--	2.46011	0.00353			2.44709	0.01286						--
--	--	2.45847	0.00355			2.44547	0.01297						--
--	--	2.45684	0.00357			2.44386	0.01308						--
--	--	2.45521	0.00359			2.44224	0.01319						--
--	--	2.45358	0.00361			2.44063	0.01331						--
--	--	2.45195	0.00364			2.43902	0.01342						--
--	--	2.45033	0.00366			2.43742	0.01353						--
--	--	2.44871	0.00368			2.43581	0.01365						--
--	--	2.44709	0.0037			2.43421	0.01376						--
--	--	2.44547	0.00372			2.43261	0.01388						--
--	--	2.44386	0.00374			2.43101	0.01399						--
--	--	2.44224	0.00376			2.42942	0.01411						--
--	--	2.44063	0.00378			2.42782	0.01423						--
--	--	2.43902	0.0038			2.42623	0.01434						--
--	--	2.43742	0.00383			2.42464	0.01446						--
--	--	2.43581	0.00385			2.42305	0.01458						--
--	--	2.43421	0.00387			2.42147	0.0147						--
--	--	2.43261	0.00389			2.41988	0.01482						--
--	--	2.43101	0.00391			2.4183	0.01495						--
--	--	2.42942	0.00393			2.41672	0.01507						--
--	--	2.42782	0.00396			2.41514	0.01519						--
--	--	2.42623	0.00398			2.41357	0.01532						--
--	--	2.42464	0.004			2.41199	0.01544						--
--	--	2.42305	0.00402			2.41042	0.01557						--
--	--	2.42147	0.00405			2.40885	0.01569						--
--	--	2.41988	0.00407			2.40729	0.01582						--
--	--	2.4183	0.00409			2.40572	0.01595						--
--	--	2.41672	0.00411			2.40416	0.01608						--
--	--	2.41514	0.00413			2.4026	0.01621						--
--	--	2.41357	0.00416			2.40104	0.01634						--
--	--	2.41199	0.00418			2.39948	0.01647						--
--	--	2.41042	0.0042			2.39793	0.0166						--
--	--	2.40885	0.00423			2.39637	0.01673						--
--	--	2.40729	0.00425			2.39482	0.01687						--
--	--	2.40572	0.00427			2.39327	0.017						--
--	--	2.40416	0.00429			2.39173	0.01714						--
--	--	2.4026	0.00432			2.39018	0.01727						--
--	--	2.40104	0.00434			2.38864	0.01741						--
--	--	2.39948	0.00436			2.3871	0.01754						--
--	--	2.39793	0.00439			2.38556	0.01768						--
--	--	2.39637	0.00441			2.38402	0.01782						--
--	--	2.39482	0.00443			2.38249	0.01796						--
--	--	2.39327	0.00446			2.38095	0.0181						--
--	--	2.39173	0.00448			2.37942	0.01824						--
--	--	2.39018	0.0045			2.37789	0.01838						--
--	--	2.38864	0.00453			2.37636	0.01853						--
--	--	2.3871	0.00455			2.37484	0.01867						--
--	--	2.38556	0.00458			2.37332	0.01881						--
--	--	2.38402	0.0046			2.37179	0.01896						--
--	--	2.38249	0.00462			2.37028	0.01911						--
--	--	2.38095	0.00465			2.36876	0.01925						--
--	--	2.37942	0.00467			2.36724	0.0194						--
--	--	2.37789	0.0047			2.36573	0.01955						--
--	--	2.37636	0.00472			2.36422	0.0197						--
--	--	2.37484	0.00474			2.36271	0.01985						--
--	--	2.37332	0.00477			2.3612	0.02						--
--	--	2.37179	0.00479			2.35969	0.02015						--
--	--	2.37028	0.00482			2.35819	0.0203						--
--	--	2.36876	0.00484			2.35669	0.02046						--
--	--	2.36724	0.00487			2.35519	0.02061						--
--	--	2.36573	0.00489			2.35369	0.02077						--
--	--	2.36422	0.00492			2.35219	0.02092						--
--	--	2.36271	0.00494			2.3507	0.02108						--
--	--	2.3612	0.00497			2.34921	0.02124						--
--	--	2.35969	0.00499			2.34772	0.02139						--
--	--	2.35819	0.00502			2.34623	0.02155						--
--	--	2.35669	0.00504			2.34474	0.02171						--
--	--	2.35519	0.00507			2.34326	0.02188						--
--	--	2.35369	0.00509			2.34177	0.02204						--
--	--	2.35219	0.00512			2.34029	0.0222						--
--	--	2.3507	0.00514			2.33881	0.02236						--
--	--	2.34921	0.00517			2.33733	0.02253						--
--	--	2.34772	0.00519			2.33586	0.02269						--
--	--	2.34623	0.00522			2.33438	0.02286						--
--	--	2.34474	0.00525			2.33291	0.02303						--
--	--	2.34326	0.00527			2.33144	0.02319						--
--	--	2.34177	0.0053			2.32997	0.02336						--
--	--	2.34029	0.00532			2.32851	0.02353						--
--	--	2.33881	0.00535			2.32704	0.0237						--
--	--	2.33733	0.00538			2.32558	0.02387						--
--	--	2.33586	0.0054			2.32412	0.02405						--
--	--	2.33438	0.00543			2.32266	0.02422						--
--	--	2.33291	0.00546			2.3212	0.02439						--
--	--	2.33144	0.00548			2.31975	0.02457						--
--	--	2.32997	0.00551			2.3183	0.02475						--
--	--	2.32851	0.00553			2.31684	0.02492						--
--	--	2.32704	0.00556			2.31539	0.0251						--
--	--	2.32558	0.00559			2.31395	0.02528						--
--	--	2.32412	0.00561			2.3125	0.02546						--
--	--	2.32266	0.00564			2.31106	0.02564						--
--	--	2.3212	0.00567			2.30961	0.02582						--
--	--	2.31975	0.0057			2.30817	0.026						--
--	--	2.3183	0.00572			2.30673	0.02619						--
--	--	2.31684	0.00575			2.3053	0.02637						--
--	--	2.31539	0.00578			2.30386	0.02655						--
--	--	2.31395	0.0058			2.30243	0.02674						--
--	--	2.3125	0.00583			2.301	0.02693						--
--	--	2.31106	0.00586			2.29956	0.02712						--
--	--	2.30961	0.00589			2.29814	0.0273						--
--	--	2.30817	0.00591			2.29671	0.02749						--
--	--	2.30673	0.00594			2.29529	0.02768						--
--	--	2.3053	0.00597			2.29386	0.02788						--
--	--	2.30386	0.006			2.29244	0.02807						--
--	--	2.30243	0.00603			2.29102	0.02826						--
--	--	2.301	0.00605			2.2896	0.02846						--
--	--	2.29956	0.00608			2.28819	0.02865						--
--	--	2.29814	0.00611			2.28677	0.02885						--
--	--	2.29671	0.00614			2.28536	0.02904						--
--	--	2.29529	0.00617			2.28395	0.02924						--
--	--	2.29386	0.00619			2.28254	0.02944						--
--	--	2.29244	0.00622			2.28113	0.02964						--
--	--	2.29102	0.00625			2.27973	0.02984						--
--	--	2.2896	0.00628			2.27833	0.03004						--
--	--	2.28819	0.00631			2.27692	0.03025						--
--	--	2.28677	0.00634			2.27552	0.03045						--
--	--	2.28536	0.00637			2.27412	0.03066						--
--	--	2.28395	0.00639			2.27273	0.03086						--
--	--	2.28254	0.00642			2.27133	0.03107						--
--	--	2.28113	0.00645			2.26994	0.03128						--
--	--	2.27973	0.00648			2.26855	0.03149						--
--	--	2.27833	0.00651			2.26716	0.0317						--
--	--	2.27692	0.00654			2.26577	0.03191						--
--	--	2.27552	0.00657			2.26438	0.03212						--
--	--	2.27412	0.0066			2.263	0.03233						--
--	--	2.27273	0.00663			2.26161	0.03254						--
--	--	2.27133	0.00666			2.26023	0.03276						--
--	--	2.26994	0.00669			2.25885	0.03297						--
--	--	2.26855	0.00672			2.25747	0.03319						--
--	--	2.26716	0.00674			2.2561	0.03341						--
--	--	2.26577	0.00677			2.25472	0.03363						--
--	--	2.26438	0.0068			2.25335	0.03385						--
--	--	2.263	0.00683			2.25198	0.03407						--
--	--	2.26161	0.00686			2.25061	0.03429						--
--	--	2.26023	0.00689			2.24924	0.03451						--
--	--	2.25885	0.00692			2.24787	0.03474						--
--	--	2.25747	0.00695			2.24651	0.03496						--
--	--	2.2561	0.00698			2.24515	0.03519						--
--	--	2.25472	0.00701			2.24378	0.03541						--
--	--	2.25335	0.00704			2.24242	0.03564						--
--	--	2.25198	0.00708			2.24107	0.03587						--
--	--	2.25061	0.00711			2.23971	0.0361						--
--	--	2.24924	0.00714			2.23835	0.03633						--
--	--	2.24787	0.00717			2.237	0.03656						--
--	--	2.24651	0.0072			2.23565	0.0368						--
--	--	2.22222	0.00776			2.22222	0.03918						--
