# Supplementary material for: Ion-cluster-mediated ultrafast self-healable ionoconductors for reconfigurable electronics
Source: Nat Commun. 2022 Jun 30;13:3769. doi: 10.1038/s41467-022-31553-4 (PMC9247092; doi:10.1038/s41467-022-31553-4)
Supplement: Supplementary file 10 — Source Data [file 41467_2022_31553_MOESM10_ESM.zip › Supplementary Figures/Source data_Supplementary Fig. 18_ncomms-22-08900.xlsx]

## Sheet: Supplementary Fig.18a
[BMI][TFSI]			[P14][TFSI]			[P4111][TFSI]
Time (s)	Self-healing Efficiency (%)	Y Error bar	Time (s)	Self-healing Efficiency (%)	Y Error bar	Time (s)	Self-healing Efficiency (%)	Y Error bar
60	55	5.6	60	41	18.69	60	32.6	16
300	62	8.7	300	53	16.2	300	42.1	13.2
600	77.4	15.2	600	62.6	19.2	600	50.2	11.2
1200	86.4	13.2	1200	74.5	8.5	1200	61.5	5.4
3600	91.4	1	3600	82.4	8.5	3600	70	2.2

## Sheet: Supplementary Fig.18b
[BMI][TFSI]			[BMI][BF4]			[BMI][PF6]
Time (s)	Self-healing Efficiency (%)	Y Error bar	Time (s)	Self-healing Efficiency (%)	Y Error bar	Time (s)	Self-healing Efficiency (%)	Y Error bar
60	55	5.6	60	28.4	12.1	60	23	5.5
300	62	8.7	300	43	6.5	300	38	4.5
600	77.4	15.2	600	58	9.5	600	45.2	6.3
1200	86.4	13.2	1200	77	15.2	1200	59	10.2
3600	91.4	1	3600	82.4	2.5	3600	62.4	0.2

## Sheet: Supplementary Fig.18c
	Y1	Y2
	Molar conductivity (Scm2 mol-1)	Self-healing Efficiency (%)	Y error bar
[EMI][TFSI]	3.6	90.34	2.5
[BMI][TFSI]	2.3	55	5.6
[P14][TFSI]	1.7	41	18.69
[N4111][TFSI]	1.5	32.6	16
[BMI][BF4]	1.3	28.4	12.1
[BMI][PF6]	0.59	23	5.5
