# Supplementary material for: Ion-cluster-mediated ultrafast self-healable ionoconductors for reconfigurable electronics
Source: Nat Commun. 2022 Jun 30;13:3769. doi: 10.1038/s41467-022-31553-4 (PMC9247092; doi:10.1038/s41467-022-31553-4)
Supplement: Supplementary file 10 — Source Data [file 41467_2022_31553_MOESM10_ESM.zip › Supplementary Figures/Source data_Supplementary Fig. 19_ncomms-22-08900.xlsx]

## Sheet: Supplementary Fig. 19
Time (s)	Current (A)
0	7.94876e-08												--
0.05	7.94715e-08												--
0.1	7.94709e-08												--
0.15	7.94427e-08												--
0.2	7.94302e-08												--
0.25	7.94007e-08												--
0.3	7.93541e-08												--
0.35	7.9351e-08												--
0.4	7.93001e-08												--
0.45	7.93143e-08												--
0.5	7.92634e-08												--
0.55	7.92331e-08												--
0.6	7.91787e-08												--
0.65	7.91724e-08												--
0.7	7.91631e-08												--
0.75	7.91167e-08												--
0.8	7.90701e-08												--
0.85	7.90506e-08												--
0.9	7.89614e-08												--
0.95	7.89563e-08												--
1	7.88816e-08												--
1.05	7.88962e-08												--
1.1	7.88668e-08												--
1.15	7.88533e-08												--
1.2	7.88348e-08												--
1.25	7.8784e-08												--
1.3	7.87765e-08												--
1.35	7.8763e-08												--
1.4	7.87341e-08												--
1.45	7.8712e-08												--
1.5	7.86827e-08												--
1.55	7.86843e-08												--
1.6	7.86776e-08												--
1.65	7.86878e-08												--
1.7	7.86933e-08												--
1.75	7.86292e-08												--
1.8	7.86201e-08												--
1.85	7.86602e-08												--
1.9	7.86749e-08												--
1.95	7.86656e-08												--
2	7.86776e-08												--
2.05	7.86998e-08												--
2.1	7.88542e-08												--
2.15	7.87472e-08												--
2.2	7.86945e-08												--
2.25	7.86882e-08												--
2.3	7.87714e-08												--
2.35	7.87152e-08												--
2.4	7.86536e-08												--
2.45	7.8638e-08												--
2.5	7.86225e-08												--
2.55	7.8537e-08												--
2.6	7.85073e-08												--
2.65	7.85219e-08												--
2.7	7.8514e-08												--
2.75	7.84991e-08												--
2.8	7.84796e-08												--
2.85	7.84376e-08												--
2.9	7.84175e-08												--
2.95	7.8417e-08												--
3	7.84262e-08												--
3.05	7.8442e-08												--
3.1	7.84076e-08												--
3.15	7.84494e-08												--
3.2	7.84638e-08												--
3.25	7.83724e-08												--
3.3	7.83195e-08												--
3.35	7.82367e-08												--
3.4	7.8368e-08												--
3.45	7.83428e-08												--
3.5	7.8395e-08												--
3.55	7.83552e-08												--
3.6	7.84293e-08												--
3.65	7.84125e-08												--
3.7	7.84807e-08												--
3.75	7.85512e-08												--
3.8	7.85973e-08												--
3.85	7.857e-08												--
3.9	7.86383e-08												--
3.95	7.86098e-08												--
4	7.86263e-08												--
4.05	7.8497e-08												--
4.1	7.84292e-08												--
4.15	7.82931e-08												--
4.2	7.82307e-08												--
4.25	7.81698e-08												--
4.3	7.81058e-08												--
4.35	7.80857e-08												--
4.4	7.80732e-08												--
4.45	7.81739e-08												--
4.5	7.79915e-08												--
4.55	7.79261e-08												--
4.6	7.79391e-08												--
4.65	7.79139e-08												--
4.7	7.79735e-08												--
4.75	7.80555e-08												--
4.8	7.81733e-08												--
4.85	7.82028e-08												--
4.9	7.82939e-08												--
4.95	7.83825e-08												--
5	7.83328e-08												--
5.05	7.82642e-08												--
5.1	7.8295e-08												--
5.15	7.82491e-08												--
5.2	7.81887e-08												--
5.25	7.81878e-08												--
5.3	7.81687e-08												--
5.35	7.81419e-08												--
5.4	7.82505e-08												--
5.45	7.83239e-08												--
5.5	7.82588e-08												--
5.55	7.82899e-08												--
5.6	7.82741e-08												--
5.65	7.80968e-08												--
5.7	7.80345e-08												--
5.75	7.80307e-08												--
5.8	7.80401e-08												--
5.85	7.81358e-08												--
5.9	7.8201e-08												--
5.95	7.81374e-08												--
6	7.8456e-08												--
6.05	7.97271e-08												--
6.1	8.1003e-08												--
6.15	8.1931e-08												--
6.2	8.04247e-08												--
6.25	7.5752e-08												--
6.3	5.87643e-08												--
6.35	5.1669e-08												--
6.4	3.42491e-08												--
6.45	4.45849e-09												--
6.5	3.94805e-09												--
6.55	1.69993e-09												--
6.6	1.18065e-09												--
6.65	1.09689e-09												--
6.7	1.02256e-09												--
6.75	6.81595e-10												--
6.8	6.29754e-10												--
6.85	7.70001e-10												--
6.9	8.16669e-10												--
6.95	1.00962e-09												--
7	1.17477e-09												--
7.05	1.31574e-09												--
7.1	1.21383e-09												--
7.15	1.28892e-09												--
7.2	1.78056e-09												--
7.25	2.276e-09												--
7.3	2.03698e-09												--
7.35	1.91544e-09												--
7.4	1.51582e-09												--
7.45	1.61417e-09												--
7.5	1.04666e-09												--
7.55	8.18872e-10												--
7.6	7.60465e-10												--
7.65	6.7385e-10												--
7.7	5.72413e-10												--
7.75	9.16998e-10												--
7.8	1.11658e-09												--
7.85	1.29296e-09												--
7.9	1.39987e-09												--
7.95	1.50592e-09												--
8	1.64761e-09												--
8.05	1.74782e-09												--
8.1	1.9725e-09												--
8.15	2.0931e-09												--
8.2	2.29677e-09												--
8.25	2.50323e-09												--
8.3	2.27922e-09												--
8.35	2.19787e-09												--
8.4	2.03876e-09												--
8.45	1.91231e-09												--
8.5	1.92186e-09												--
8.55	2.16025e-09												--
8.6	2.29235e-09												--
8.65	2.37638e-09												--
8.7	2.36312e-09												--
8.75	2.22424e-09												--
8.8	2.20869e-09												--
8.85	2.3737e-09												--
8.9	2.48482e-09												--
8.95	2.45012e-09												--
9	2.41693e-07												--
9.05	1.97898e-07												--
9.1	1.75361e-07												--
9.15	1.59912e-07												--
9.2	1.55179e-07												--
9.25	1.50652e-07												--
9.3	1.42679e-07												--
9.35	1.36863e-07												--
9.4	1.34067e-07												--
9.45	1.30202e-07												--
9.5	1.26981e-07												--
9.55	1.24912e-07												--
9.6	1.21847e-07												--
9.65	1.19444e-07												--
9.7	1.15711e-07												--
9.75	1.13859e-07												--
9.8	1.08823e-07												--
9.85	1.06476e-07												--
9.9	1.0483e-07												--
9.95	1.0269e-07												--
10	1.00932e-07												--
10.05	9.77855e-08												--
10.1	9.70183e-08												--
10.15	9.62944e-08												2.01439
10.2	9.55553e-08												2.04781
10.25	9.48715e-08												2.08168
10.3	9.42822e-08												2.11599
10.35	9.37419e-08												2.15075
10.4	9.32536e-08												2.18597
10.45	9.27398e-08												2.22163
10.5	9.2284e-08												2.25774
10.55	9.17749e-08												2.2943
10.6	9.13653e-08												2.3313
10.65	9.09973e-08												2.36875
10.7	9.05954e-08												2.40663
10.75	9.02707e-08												2.44496
10.8	8.99114e-08												2.48372
10.85	8.95987e-08												2.52292
10.9	8.92994e-08												2.56254
10.95	8.9026e-08												2.60259
11	8.87228e-08												2.64306
11.05	8.84581e-08												2.68395
11.1	8.81916e-08												2.72524
11.15	8.79273e-08												2.76694
11.2	8.76629e-08												2.80903
11.25	8.74997e-08												2.85152
11.3	8.72611e-08												2.89438
11.35	8.70455e-08												2.93762
11.4	8.68543e-08												2.98123
11.45	8.66633e-08												3.02519
11.5	8.64885e-08												3.0695
11.55	8.62869e-08												3.11415
11.6	8.61314e-08												3.15912
11.65	8.59188e-08												3.2044
11.7	8.57985e-08												3.24999
11.75	8.56015e-08												3.29587
11.8	8.55359e-08												3.34203
11.85	8.53873e-08												3.38844
11.9	8.52526e-08												3.43511
11.95	8.51514e-08												3.48201
12	8.501e-08												3.52913
12.05	8.48596e-08												3.57646
12.1	8.46935e-08												3.62397
12.15	8.4583e-08												3.67165
12.2	8.44754e-08												3.71948
12.25	8.43309e-08												3.76744
12.3	8.42327e-08												3.81552
12.35	8.41283e-08												3.8637
12.4	8.40094e-08												3.91195
12.45	8.39047e-08												3.96025
12.5	8.38339e-08												4.0086
12.55	8.3719e-08												4.05695
12.6	8.36329e-08												4.1053
12.65	8.35623e-08												4.15362
12.7	8.35014e-08												4.20188
12.75	8.34041e-08												4.25007
12.8	8.33201e-08												4.29816
12.85	8.3238e-08												4.34613
12.9	8.31606e-08												4.39395
12.95	8.30295e-08												4.44161
13	8.29692e-08												4.48906
13.05	8.28939e-08												4.5363
13.1	8.28034e-08												4.5833
13.15	8.27246e-08												4.63002
13.2	8.2636e-08												4.67645
13.25	8.25619e-08												4.72256
13.3	8.24824e-08												4.76832
13.35	8.24078e-08												4.81371
13.4	8.23609e-08												4.85871
13.45	8.23559e-08												4.90328
13.5	8.22261e-08												4.94741
13.55	8.21415e-08												4.99106
13.6	8.20872e-08												5.03421
13.65	8.20261e-08												5.07685
13.7	8.19634e-08												5.11893
13.75	8.19112e-08												5.16045
13.8	8.18755e-08												5.20137
13.85	8.18405e-08												5.24166
13.9	8.17829e-08												5.28132
13.95	8.17259e-08												5.32031
14	8.16719e-08												5.35861
14.05	8.1638e-08												5.3962
14.1	8.15761e-08												5.43305
14.15	8.14927e-08												5.46916
14.2	8.14259e-08												5.50449
14.25	8.13474e-08												5.53902
14.3	8.13125e-08												5.57275
14.35	8.12885e-08												5.60564
14.4	8.12233e-08												5.63768
14.45	8.12409e-08												5.66886
14.5	8.12001e-08												5.69915
14.55	8.1128e-08												5.72855
14.6	8.11182e-08												5.75703
14.65	8.10872e-08												5.78459
14.7	8.10247e-08												5.81121
14.75	8.09716e-08												5.83687
14.8	8.09299e-08												5.86157
14.85	8.08632e-08												5.8853
14.9	8.08109e-08												5.90804
14.95	8.08353e-08												5.9298
15	8.07734e-08												5.95055
15.05	8.0743e-08												5.97029
15.1	8.06542e-08												5.98903
15.15	8.0648e-08												6.00674
15.2	8.06101e-08												6.02344
15.25	8.05491e-08												6.0391
15.3	8.05267e-08												6.05375
15.35	8.0485e-08												6.06736
15.4	8.04211e-08												6.07994
15.45	8.03848e-08												6.0915
15.5	8.03455e-08												6.10203
15.55	8.02931e-08												6.11153
15.6	8.02585e-08												6.12001
15.65	8.02206e-08												6.12748
15.7	8.01875e-08												6.13393
15.75	8.0174e-08												6.13937
15.8	8.01416e-08												6.14381
15.85	8.01149e-08												6.14725
15.9	8.00843e-08												6.14971
15.95	8.006e-08												6.15118
16	8.00381e-08												6.15169
16.05	8.0024e-08												6.15124
16.1	7.9987e-08												6.14983
16.15	7.99636e-08												6.14749
16.2	7.99179e-08												6.14422
16.25	7.99021e-08												6.14004
16.3	7.98941e-08												6.13495
16.35	7.98549e-08												6.12897
16.4	7.98313e-08												6.12211
16.45	7.98136e-08												6.1144
16.5	7.98023e-08												6.10583
16.55	7.97607e-08												6.09644
16.6	7.97485e-08												6.08622
16.65	7.97018e-08												6.0752
16.7	7.96831e-08												6.0634
16.75	7.96881e-08												6.05082
16.8	7.96481e-08												6.03749
16.85	7.95852e-08												6.02343
16.9	7.95819e-08												6.00864
16.95	7.95486e-08												5.99315
17	7.95555e-08												5.97697
17.05	7.95324e-08												5.96011
17.1	7.9527e-08												5.94261
17.15	7.9491e-08												5.92447
17.2	7.94663e-08												5.90571
17.25	7.94317e-08												5.88635
17.3	7.94355e-08												5.86641
17.35	7.94588e-08												5.8459
17.4	7.94485e-08												5.82484
17.45	7.94665e-08												5.80325
17.5	7.94055e-08												5.78115
17.55	7.93905e-08												5.75854
17.6	7.93395e-08												5.73546
17.65	7.93389e-08												5.71191
17.7	7.92762e-08												5.68791
17.75	7.9275e-08												5.66349
17.8	7.92352e-08												5.63865
17.85	7.92348e-08												5.61341
17.9	7.92176e-08												5.58779
17.95	7.92261e-08												5.5618
18	7.9194e-08												5.53546
18.05	7.91687e-08												5.50879
18.1	7.9161e-08												5.4818
18.15	7.91312e-08												5.4545
18.2	7.91264e-08												5.42691
18.25	7.90922e-08												5.39904
18.3	7.90788e-08												5.37092
18.35	7.90539e-08												5.34255
18.4	7.90394e-08												5.31394
18.45	7.90575e-08												5.28511
18.5	7.90099e-08												5.25608
18.55	7.90145e-08												5.22685
18.6	7.90117e-08												5.19744
18.65	7.89775e-08												5.16785
18.7	7.89773e-08												5.13812
18.75	7.90026e-08												5.10823
18.8	7.90302e-08												5.07822
18.85	7.90507e-08												5.04808
18.9	7.89969e-08												5.01782
18.95	7.89226e-08												4.98747
19	7.88657e-08												4.95703
19.05	7.88433e-08												4.9265
19.1	7.88147e-08												4.89591
19.15	7.88008e-08												4.86525
19.2	7.87466e-08												4.83455
19.25	7.87156e-08												4.8038
19.3	7.87231e-08												4.77301
19.35	7.8686e-08												4.7422
19.4	7.86853e-08												4.71138
19.45	7.86284e-08												4.68054
19.5	7.86092e-08												4.64971
19.55	7.858e-08												4.61888
19.6	7.85688e-08												4.58806
19.65	7.85476e-08												4.55727
19.7	7.85825e-08												4.5265
19.75	7.8523e-08												4.49577
19.8	7.85355e-08												4.46507
19.85	7.84978e-08												4.43443
19.9	7.84963e-08												4.40383
19.95	7.84828e-08												4.3733
20	7.84645e-08												4.34283
20.05	7.84743e-08												4.31243
20.1	7.84787e-08												4.2821
20.15	7.84611e-08												4.25185
20.2	7.84579e-08												4.22169
20.25	7.84278e-08												4.19161
20.3	7.84571e-08												4.16163
20.35	7.84147e-08												4.13174
20.4	7.83957e-08												4.10196
20.45	7.83925e-08												4.07228
20.5	7.83889e-08												4.04271
20.55	7.8388e-08												4.01325
20.6	7.83744e-08												3.9839
20.65	7.83599e-08												3.95468
20.7	7.83571e-08												3.92557
20.75	7.83827e-08												3.89659
20.8	7.83764e-08												3.86774
20.85	7.83563e-08												3.83901
20.9	7.83256e-08												3.81042
20.95	7.8305e-08												3.78197
21	7.82841e-08												3.75365
21.05	7.82648e-08												3.72546
21.1	7.82557e-08												3.69742
21.15	7.82607e-08												3.66953
21.2	7.82517e-08												3.64177
21.25	7.82173e-08												3.61417
21.3	7.82575e-08												3.58671
21.35	7.82662e-08												3.5594
21.4	7.82787e-08												3.53224
21.45	7.82639e-08												3.50523
21.5	7.82686e-08												3.47838
21.55	7.82766e-08												3.45168
21.6	7.82499e-08												3.42513
21.65	7.82627e-08												3.39874
21.7	7.82385e-08												3.37251
21.75	7.82551e-08												3.34644
21.8	7.8271e-08												3.32052
21.85	7.82514e-08												3.29476
21.9	7.83375e-08												3.26917
21.95	7.83206e-08												3.24373
22	7.82728e-08												3.21845
22.05	7.82651e-08												3.19333
22.1	7.82553e-08												3.16838
22.15	7.82144e-08												3.14358
22.2	7.82042e-08												3.11895
22.25	7.82006e-08												3.09448
22.3	7.82384e-08												3.07017
22.35	7.81846e-08												3.04602
22.4	7.81663e-08												3.02204
22.45	7.81124e-08												2.99821
22.5	7.81052e-08												2.97455
22.55	7.80854e-08												2.95105
22.6	7.8085e-08												2.92771
22.65	7.80743e-08												2.90453
22.7	7.80858e-08												2.88151
22.75	7.80745e-08												2.85865
22.8	7.80961e-08												2.83595
22.85	7.80834e-08												2.81341
22.9	7.80567e-08												2.79103
22.95	7.80595e-08												2.76882
23	7.80622e-08												2.74675
23.05	7.80092e-08												2.72485
23.1	7.80711e-08												2.70311
23.15	7.80799e-08												2.68152
23.2	7.80762e-08												2.66009
23.25	7.80612e-08												2.63881
23.3	7.80535e-08												2.61769
23.35	7.80237e-08												2.59672
23.4	7.8043e-08												2.57591
23.45	7.80261e-08												2.55526
23.5	7.80314e-08												2.53475
23.55	7.80538e-08												2.5144
23.6	7.8013e-08												2.4942
23.65	7.80174e-08												2.47415
23.7	7.79914e-08												2.45425
23.75	7.79783e-08												2.4345
23.8	7.79706e-08												2.4149
23.85	7.7937e-08												2.39544
23.9	7.79555e-08												2.37614
23.95	7.80538e-08												2.35698
24	7.797e-08												2.33796
24.05	7.79534e-08												2.31909
24.1	7.79319e-08												2.30037
24.15	7.79318e-08												2.28178
24.2	7.79455e-08												2.26334
24.25	7.79705e-08												2.24505
24.3	7.79698e-08												2.22689
24.35	7.79539e-08												2.20887
24.4	7.7936e-08												2.19099
24.45	7.7929e-08												2.17325
24.5	7.79106e-08												2.15565
24.55	7.79214e-08												2.13818
24.6	7.79047e-08												2.12085
24.65	7.79048e-08												2.10366
24.7	7.78814e-08												2.0866
24.75	7.78721e-08												2.06967
24.8	7.78599e-08												2.05287
24.85	7.78493e-08												2.03621
24.9	7.7824e-08												2.01968
24.95	7.78232e-08												2.00327
25	7.78322e-08												--
25.05	7.78145e-08												--
25.1	7.77959e-08												--
25.15	7.78237e-08												--
25.2	7.78232e-08												--
25.25	7.782e-08												--
25.3	7.78123e-08												--
25.35	7.77948e-08												--
25.4	7.78045e-08												--
25.45	7.779e-08												--
25.5	7.78218e-08												--
25.55	7.78037e-08												--
25.6	7.78349e-08												--
25.65	7.77851e-08												--
25.7	7.77908e-08												--
25.75	7.77833e-08												--
25.8	7.78421e-08												--
25.85	7.77653e-08												--
25.9	7.77126e-08												--
25.95	7.77735e-08												--
26	7.76997e-08												--
26.05	7.78132e-08												--
26.1	7.77973e-08												--
26.15	7.78158e-08												--
26.2	7.77319e-08												--
26.25	7.77143e-08												--
26.3	7.77303e-08												--
26.35	7.77141e-08												--
26.4	7.76938e-08												--
26.45	7.77016e-08												--
26.5	7.77408e-08												--
26.55	7.77561e-08												--
26.6	7.77745e-08												--
26.65	7.77384e-08												--
26.7	7.76256e-08												--
26.75	7.74413e-08												--
26.8	7.75225e-08												--
26.85	7.75279e-08												--
26.9	7.75274e-08												--
26.95	7.75774e-08												--
27	7.75944e-08												--
27.05	7.8679e-08												--
27.1	7.69098e-08												--
27.15	6.59358e-08												--
27.2	6.46383e-08												--
27.25	5.03668e-08												--
27.3	3.47846e-08												--
27.35	7.2351e-09												--
27.4	3.59519e-09												--
27.45	1.46426e-09												--
27.5	7.43825e-10												--
27.55	6.93078e-10												--
27.6	5.22164e-10												--
27.65	3.84048e-10												--
27.7	3.75721e-10												--
27.75	8.55863e-10												--
27.8	5.65223e-10												--
27.85	3.02919e-10												--
27.9	6.73552e-10												--
27.95	1.68825e-10												--
28	3.86109e-10												--
28.05	6.31942e-10												--
28.1	7.58973e-10												--
28.15	1.1518e-09												--
28.2	1.73758e-09												--
28.25	1.81421e-09												--
28.3	1.94953e-09												--
28.35	1.8253e-09												--
28.4	1.78254e-09												--
28.45	1.70634e-09												--
28.5	1.70107e-09												--
28.55	1.89166e-09												--
28.6	1.933e-09												--
28.65	1.93901e-09												--
28.7	1.94314e-09												--
28.75	1.97083e-09												--
28.8	1.98945e-09												--
28.85	2.01332e-09												--
28.9	2.05679e-09												--
28.95	2.06538e-09												--
29	2.00346e-09												--
29.05	1.96256e-09												--
29.1	1.71683e-09												--
29.15	1.93964e-09												--
29.2	2.11777e-09												--
29.25	2.3966e-09												--
29.3	2.41508e-09												--
29.35	2.48028e-09												--
29.4	2.50442e-09												--
29.45	2.38468e-09												--
29.5	2.2452e-09												--
29.55	2.09602e-09												--
29.6	2.8048e-09												--
29.65	2.71145e-09												--
29.7	2.46109e-09												--
29.75	2.50299e-09												--
29.8	3.4446e-09												--
29.85	3.88533e-09												--
29.9	3.79612e-09												--
29.95	4.76163e-09												--
30	4.95149e-09												--
30.05	4.51789e-09												--
30.1	5.47006e-09												--
30.15	5.57975e-09												--
30.2	4.24201e-09												--
30.25	2.55663e-09												--
30.3	1.8922e-09												--
30.35	9.51161e-10												--
30.4	9.07804e-10												--
30.45	1.54013e-09												--
30.5	1.46568e-09												--
30.55	1.3418e-09												--
30.6	1.2345e-09												--
30.65	1.44426e-09												--
30.7	1.86721e-09												--
30.75	2.22801e-09												--
30.8	2.29569e-09												--
30.85	2.0205e-09												--
30.9	1.99592e-07												--
30.95	1.77084e-07												--
31	1.63723e-07												--
31.05	1.54685e-07												--
31.1	1.48764e-07												--
31.15	1.44136e-07												--
31.2	1.43936e-07												--
31.25	1.38711e-07												--
31.3	1.31878e-07												--
31.35	1.24627e-07												--
31.4	1.17559e-07												--
31.45	1.13834e-07												--
31.5	1.1102e-07												--
31.55	1.08425e-07												--
31.6	1.06776e-07												--
31.65	1.0502e-07												--
31.7	1.0376e-07												--
31.75	1.02573e-07												--
31.8	1.01466e-07												--
31.85	1.00394e-07												--
31.9	9.70047e-08												--
31.95	9.62655e-08												--
32	9.5623e-08												--
32.05	9.49274e-08												--
32.1	9.42478e-08												--
32.15	9.36101e-08												--
32.2	9.3037e-08												--
32.25	9.25033e-08												--
32.3	9.20019e-08												--
32.35	9.17239e-08												--
32.4	9.12141e-08												--
32.45	9.07929e-08												--
32.5	9.03393e-08												--
32.55	9.00033e-08												--
32.6	8.95955e-08												--
32.65	8.92685e-08												--
32.7	8.89242e-08												--
32.75	8.8596e-08												--
32.8	8.82789e-08												--
32.85	8.79643e-08												--
32.9	8.76678e-08												--
32.95	8.73782e-08												--
33	8.71112e-08												--
33.05	8.6843e-08												--
33.1	8.66234e-08												--
33.15	8.63699e-08												--
33.2	8.61446e-08												--
33.25	8.59359e-08												--
33.3	8.57301e-08												--
33.35	8.55342e-08												--
33.4	8.53708e-08												--
33.45	8.51793e-08												--
33.5	8.50295e-08												--
33.55	8.48534e-08												--
33.6	8.47307e-08												--
33.65	8.4577e-08												--
33.7	8.44622e-08												--
33.75	8.42753e-08												--
33.8	8.41527e-08												--
33.85	8.39714e-08												--
33.9	8.38439e-08												--
33.95	8.3679e-08												--
34	8.36094e-08												--
34.05	8.34762e-08												--
34.1	8.33667e-08												--
34.15	8.32941e-08												--
34.2	8.31568e-08												--
34.25	8.30851e-08												--
34.3	8.29971e-08												--
34.35	8.29008e-08												--
34.4	8.28258e-08												--
34.45	8.27061e-08												--
34.5	8.26174e-08												--
34.55	8.25256e-08												--
34.6	8.24479e-08												--
34.65	8.23694e-08												--
34.7	8.23191e-08												--
34.75	8.2254e-08												--
34.8	8.21686e-08												--
34.85	8.20854e-08												--
34.9	8.19874e-08												--
34.95	8.19453e-08												--
35	8.18379e-08												--
35.05	8.18078e-08												--
35.1	8.17249e-08												--
35.15	8.17156e-08												--
35.2	8.16457e-08												--
35.25	8.15899e-08												--
35.3	8.14613e-08												--
35.35	8.144e-08												--
35.4	8.13617e-08												--
35.45	8.13037e-08												--
35.5	8.12143e-08												--
35.55	8.11389e-08												--
35.6	8.10601e-08												--
35.65	8.09868e-08												--
35.7	8.09552e-08												--
35.75	8.09224e-08												--
35.8	8.08585e-08												--
35.85	8.07741e-08												--
35.9	8.07425e-08												--
35.95	8.06727e-08												--
36	8.064e-08												--
36.05	8.0567e-08												--
36.1	8.056e-08												--
36.15	8.04916e-08												--
36.2	8.0447e-08												--
36.25	8.04071e-08												--
36.3	8.03588e-08												--
36.35	8.03277e-08												--
36.4	8.02985e-08												--
36.45	8.02566e-08												--
36.5	8.0222e-08												--
36.55	8.01633e-08												--
36.6	8.01546e-08												--
36.65	8.0093e-08												--
36.7	8.00581e-08												--
36.75	8.00489e-08												--
36.8	8.00016e-08												--
36.85	7.9962e-08												--
36.9	7.99258e-08												--
36.95	7.98911e-08												--
37	7.98634e-08												--
37.05	7.98159e-08												--
37.1	7.98183e-08												--
37.15	7.9752e-08												--
37.2	7.97101e-08												--
37.25	7.97135e-08												--
37.3	7.96331e-08												--
37.35	7.96337e-08												--
37.4	7.95672e-08												--
37.45	7.95697e-08												--
37.5	7.95131e-08												--
37.55	7.9495e-08												--
37.6	7.9425e-08												--
37.65	7.94199e-08												--
37.7	7.94138e-08												--
37.75	7.94238e-08												--
37.8	7.93726e-08												--
37.85	7.93691e-08												--
37.9	7.93354e-08												--
37.95	7.93551e-08												--
38	7.93012e-08												--
38.05	7.92515e-08												--
38.1	7.92598e-08												--
38.15	7.92067e-08												--
38.2	7.92012e-08												--
38.25	7.91843e-08												--
38.3	7.91445e-08												--
38.35	7.91355e-08												--
38.4	7.90967e-08												--
38.45	7.90439e-08												--
38.5	7.90158e-08												--
38.55	7.8994e-08												--
38.6	7.88988e-08												--
38.65	7.88382e-08												--
38.7	7.88566e-08												--
38.75	7.88122e-08												--
38.8	7.88148e-08												--
38.85	7.87708e-08												--
38.9	7.87952e-08												--
38.95	7.87574e-08												--
39	7.87679e-08												--
39.05	7.87232e-08												--
39.1	7.87189e-08												--
39.15	7.86645e-08												--
39.2	7.86497e-08												--
39.25	7.86102e-08												--
39.3	7.86044e-08												--
39.35	7.85907e-08												--
39.4	7.85481e-08												--
39.45	7.85309e-08												--
39.5	7.85037e-08												--
39.55	7.85092e-08												--
39.6	7.84777e-08												--
39.65	7.84635e-08												--
39.7	7.84522e-08												--
39.75	7.84224e-08												--
39.8	7.83618e-08												--
39.85	7.8366e-08												--
39.9	7.83431e-08												--
39.95	7.83197e-08												--
40	7.82796e-08												--
40.05	7.82315e-08												--
40.1	7.82218e-08												--
40.15	7.82036e-08												--
40.2	7.81694e-08												--
40.25	7.81523e-08												--
40.3	7.81059e-08												--
40.35	7.81162e-08												--
40.4	7.80753e-08												--
40.45	7.80501e-08												--
40.5	7.80405e-08												--
40.55	7.80641e-08												--
40.6	7.80373e-08												--
40.65	7.80407e-08												--
40.7	7.80337e-08												--
40.75	7.80411e-08												--
40.8	7.80493e-08												--
40.85	7.80441e-08												--
40.9	7.80459e-08												--
40.95	7.80854e-08												--
41	7.80288e-08												--
41.05	7.79993e-08												--
41.1	7.8001e-08												--
41.15	7.79332e-08												--
41.2	7.79469e-08												--
41.25	7.791e-08												--
41.3	7.79236e-08												--
41.35	7.7889e-08												--
41.4	7.79109e-08												--
41.45	7.7874e-08												--
41.5	7.78792e-08												--
41.55	7.78617e-08												--
41.6	7.78646e-08												--
41.65	7.78289e-08												--
41.7	7.78427e-08												--
41.75	7.78382e-08												--
41.8	7.78412e-08												--
41.85	7.78175e-08												--
41.9	7.78127e-08												--
41.95	7.78225e-08												--
42	7.78287e-08												--
42.05	7.78148e-08												--
42.1	7.78101e-08												--
42.15	7.78002e-08												--
42.2	7.77955e-08												--
42.25	7.7788e-08												--
42.3	7.77836e-08												--
42.35	7.77571e-08												--
42.4	7.77515e-08												--
42.45	7.77725e-08												--
42.5	7.77486e-08												--
42.55	7.77568e-08												--
42.6	7.77311e-08												--
42.65	7.77386e-08												--
42.7	7.77131e-08												--
42.75	7.77221e-08												--
42.8	7.7691e-08												--
42.85	7.76864e-08												--
42.9	7.76663e-08												--
42.95	7.7664e-08												--
43	7.7645e-08												--
43.05	7.76403e-08												--
43.1	7.76136e-08												--
43.15	7.76019e-08												--
43.2	7.76014e-08												--
43.25	7.75868e-08												--
43.3	7.75584e-08												--
43.35	7.75771e-08												--
43.4	7.75271e-08												--
43.45	7.75159e-08												--
43.5	7.74911e-08												--
43.55	7.75096e-08												--
43.6	7.74942e-08												--
43.65	7.74633e-08												--
43.7	7.7449e-08												--
43.75	7.74126e-08												--
43.8	7.74001e-08												--
43.85	7.73798e-08												--
43.9	7.73708e-08												--
43.95	7.73269e-08												--
44	7.73252e-08												--
44.05	7.72993e-08												--
44.1	7.7301e-08												--
44.15	7.72618e-08												--
44.2	7.72522e-08												--
44.25	7.72562e-08												--
44.3	7.72485e-08												--
44.35	7.72926e-08												--
44.4	7.7281e-08												--
44.45	7.72783e-08												--
44.5	7.72897e-08												--
44.55	7.72888e-08												--
44.6	7.72726e-08												--
44.65	7.72673e-08												--
44.7	7.72627e-08												--
44.75	7.72842e-08												--
44.8	7.7305e-08												--
44.85	7.72582e-08												--
44.9	7.7246e-08												--
44.95	7.72483e-08												--
45	7.72162e-08												--
45.05	7.72083e-08												--
45.1	7.71969e-08												--
45.15	7.71839e-08												--
45.2	7.71521e-08												--
45.25	7.71415e-08												--
45.3	7.71185e-08												--
45.35	7.71157e-08												--
45.4	7.71075e-08												--
45.45	7.71225e-08												--
45.5	7.70781e-08												--
45.55	7.70696e-08												--
45.6	7.7074e-08												--
45.65	7.70612e-08												--
45.7	7.70535e-08												--
45.75	7.70208e-08												--
45.8	7.70499e-08												--
45.85	7.70452e-08												--
45.9	7.70406e-08												--
45.95	7.70259e-08												--
46	7.70147e-08												--
46.05	7.70149e-08												--
46.1	7.70067e-08												--
46.15	7.70082e-08												--
46.2	7.70487e-08												--
46.25	7.70515e-08												--
46.3	7.70414e-08												--
46.35	7.70525e-08												--
46.4	7.70545e-08												--
46.45	7.70021e-08												--
46.5	7.69387e-08												--
46.55	7.68505e-08												--
46.6	7.68915e-08												--
46.65	7.68842e-08												--
46.7	7.69842e-08												--
46.75	7.70893e-08												--
46.8	7.77687e-08												--
46.85	8.06017e-08												--
46.9	7.88222e-08												--
46.95	7.10468e-08												--
47	6.4665e-08												--
47.05	4.32432e-08												--
47.1	3.71891e-08												--
47.15	3.25132e-09												--
47.2	2.34584e-09												--
47.25	1.90849e-09												--
47.3	1.54691e-09												--
47.35	1.2076e-09												--
47.4	1.20305e-09												--
47.45	1.15709e-09												--
47.5	1.26552e-09												--
47.55	1.44115e-09												--
47.6	1.49224e-09												--
47.65	1.59697e-09												--
47.7	1.67083e-09												--
47.75	1.7305e-09												--
47.8	1.69966e-09												--
47.85	1.73011e-09												--
47.9	1.70658e-09												--
47.95	1.85472e-09												--
48	1.92014e-09												--
48.05	1.91379e-09												--
48.1	1.94372e-09												--
48.15	1.96306e-09												--
48.2	1.9507e-09												--
48.25	1.96418e-09												--
48.3	1.95607e-09												--
48.35	1.94413e-09												--
48.4	1.92597e-09												--
48.45	1.92162e-09												--
48.5	1.98084e-09												--
48.55	1.99149e-09												--
48.6	2.06163e-09												--
48.65	2.0828e-09												--
48.7	2.1916e-09												--
48.75	2.30683e-09												--
48.8	2.34326e-09												--
48.85	2.36001e-09												--
48.9	2.35988e-09												--
48.95	2.38228e-09												--
49	2.40964e-09												--
49.05	2.35561e-09												--
49.1	2.30474e-09												--
49.15	2.2808e-09												--
49.2	2.28827e-09												--
49.25	2.27961e-09												--
49.3	2.25221e-09												--
49.35	2.25521e-09												--
49.4	2.24126e-09												--
49.45	2.23204e-09												--
49.5	2.24581e-09												--
49.55	2.27044e-09												--
49.6	2.3005e-09												--
49.65	2.29618e-09												--
49.7	2.29747e-09												--
49.75	2.30118e-09												--
49.8	2.2867e-09												--
49.85	2.30733e-09												--
49.9	2.30919e-09												--
49.95	2.33621e-09												--
50	2.29545e-09
50.05	2.33962e-09
50.1	2.33027e-09
50.15	2.3563e-09
50.2	2.33103e-09
50.25	2.36307e-09
50.3	2.34586e-09
50.35	2.3672e-09
50.4	2.36226e-09
50.45	2.37944e-09
50.5	2.42751e-09
50.55	2.413e-09
50.6	2.42312e-09
50.65	2.43621e-09
50.7	2.44675e-09
50.75	2.45595e-09
50.8	2.47417e-09
50.85	2.46588e-09
50.9	2.49173e-09
50.95	2.51768e-09
51	2.53486e-09
51.05	2.54698e-09
51.1	2.60384e-09
51.15	2.58136e-09
51.2	2.59061e-09
51.25	2.57636e-09
51.3	2.57026e-09
51.35	2.55022e-09
51.4	2.55156e-09
51.45	2.19192e-07
51.5	1.90485e-07
51.55	1.79039e-07
51.6	1.69457e-07
51.65	1.59598e-07
51.7	1.52015e-07
51.75	1.47102e-07
51.8	1.45571e-07
51.85	1.43431e-07
51.9	1.37283e-07
51.95	1.32905e-07
52	1.29132e-07
52.05	1.26091e-07
52.1	1.23852e-07
52.15	1.20991e-07
52.2	1.15222e-07
52.25	1.11552e-07
52.3	1.09618e-07
52.35	1.07041e-07
52.4	1.06391e-07
52.45	1.05218e-07
52.5	1.04327e-07
52.55	1.03395e-07
52.6	1.02561e-07
52.65	1.01679e-07
52.7	1.00832e-07
52.75	1.00001e-07
52.8	9.76899e-08
52.85	9.70234e-08
52.9	9.64692e-08
52.95	9.59534e-08
53	9.54727e-08
53.05	9.49763e-08
53.1	9.45719e-08
53.15	9.41789e-08
53.2	9.38001e-08
53.25	9.34261e-08
53.3	9.3061e-08
53.35	9.27479e-08
53.4	9.24125e-08
53.45	9.21188e-08
53.5	9.18181e-08
53.55	9.15536e-08
53.6	9.13156e-08
53.65	9.10641e-08
53.7	9.07865e-08
53.75	9.05506e-08
53.8	9.02981e-08
53.85	9.0078e-08
53.9	8.98377e-08
53.95	8.96514e-08
54	8.94369e-08
54.05	8.92679e-08
54.1	8.90734e-08
54.15	8.88895e-08
54.2	8.86943e-08
54.25	8.85358e-08
54.3	8.83691e-08
54.35	8.82112e-08
54.4	8.80216e-08
54.45	8.78784e-08
54.5	8.77256e-08
54.55	8.75803e-08
54.6	8.74238e-08
54.65	8.72993e-08
54.7	8.71862e-08
54.75	8.70643e-08
54.8	8.69326e-08
54.85	8.6773e-08
54.9	8.66748e-08
54.95	8.65413e-08
55	8.64527e-08
55.05	8.63261e-08
55.1	8.62516e-08
55.15	8.61063e-08
55.2	8.60339e-08
55.25	8.59113e-08
55.3	8.58427e-08
55.35	8.57025e-08
55.4	8.56562e-08
55.45	8.5502e-08
55.5	8.54707e-08
55.55	8.53997e-08
55.6	8.53297e-08
55.65	8.52485e-08
55.7	8.52228e-08
55.75	8.51169e-08
55.8	8.50717e-08
55.85	8.50121e-08
55.9	8.50044e-08
55.95	8.48661e-08
56	8.4738e-08
56.05	8.46957e-08
56.1	8.46128e-08
56.15	8.45517e-08
56.2	8.44681e-08
56.25	8.44144e-08
56.3	8.43443e-08
56.35	8.42766e-08
56.4	8.41877e-08
56.45	8.41246e-08
56.5	8.40562e-08
56.55	8.40029e-08
56.6	8.39135e-08
56.65	8.38669e-08
56.7	8.37925e-08
56.75	8.37433e-08
56.8	8.36481e-08
56.85	8.36103e-08
56.9	8.35094e-08
56.95	8.35101e-08
57	8.34302e-08
57.05	8.34008e-08
57.1	8.33363e-08
57.15	8.32792e-08
57.2	8.32285e-08
57.25	8.31547e-08
57.3	8.31403e-08
57.35	8.30624e-08
57.4	8.30199e-08
57.45	8.29483e-08
57.5	8.29042e-08
57.55	8.28269e-08
57.6	8.27911e-08
57.65	8.27517e-08
57.7	8.27078e-08
57.75	8.26719e-08
57.8	8.26199e-08
57.85	8.25436e-08
57.9	8.25719e-08
57.95	8.24937e-08
58	8.24742e-08
58.05	8.2431e-08
58.1	8.24187e-08
58.15	8.23692e-08
58.2	8.23689e-08
58.25	8.23108e-08
58.3	8.22928e-08
58.35	8.22632e-08
58.4	8.22071e-08
58.45	8.22051e-08
58.5	8.21684e-08
58.55	8.21582e-08
58.6	8.21112e-08
58.65	8.20776e-08
58.7	8.20464e-08
58.75	8.20401e-08
58.8	8.19886e-08
58.85	8.2002e-08
58.9	8.197e-08
58.95	8.19783e-08
59	8.19415e-08
59.05	8.1976e-08
59.1	8.18995e-08
59.15	8.19084e-08
59.2	8.18662e-08
59.25	8.18317e-08
59.3	8.17624e-08
59.35	8.17662e-08
59.4	8.1742e-08
59.45	8.17103e-08
59.5	8.16904e-08
59.55	8.16516e-08
59.6	8.16317e-08
59.65	8.15894e-08
59.7	8.15608e-08
59.75	8.15586e-08
59.8	8.15208e-08
59.85	8.15241e-08
59.9	8.14978e-08
59.95	8.14632e-08
60	8.14283e-08
60.05	8.14213e-08
60.1	8.13924e-08
60.15	8.13552e-08
60.2	8.13378e-08
60.25	8.13099e-08
60.3	8.13284e-08
60.35	8.12866e-08
60.4	8.12982e-08
60.45	8.124e-08
60.5	8.12641e-08
60.55	8.12135e-08
60.6	8.12184e-08
60.65	8.11833e-08
60.7	8.11682e-08
60.75	8.11442e-08
60.8	8.11062e-08
60.85	8.10809e-08
60.9	8.10365e-08
60.95	8.10252e-08
61	8.09957e-08
61.05	8.09871e-08
61.1	8.09457e-08
61.15	8.09416e-08
61.2	8.09019e-08
61.25	8.09084e-08
61.3	8.08952e-08
61.35	8.08458e-08
61.4	8.08331e-08
61.45	8.08118e-08
61.5	8.07847e-08
61.55	8.07796e-08
61.6	8.07584e-08
61.65	8.07264e-08
61.7	8.06963e-08
61.75	8.06858e-08
61.8	8.06656e-08
61.85	8.06492e-08
61.9	8.06281e-08
61.95	8.05941e-08
62	8.05572e-08
62.05	8.0557e-08
62.1	8.06601e-08
62.15	8.05623e-08
62.2	8.05519e-08
62.25	8.04877e-08
62.3	8.04913e-08
62.35	8.04522e-08
62.4	8.04366e-08
62.45	8.04326e-08
62.5	8.04306e-08
62.55	8.04033e-08
62.6	8.04152e-08
62.65	8.04059e-08
62.7	8.03796e-08
62.75	8.03799e-08
62.8	8.03667e-08
62.85	8.03766e-08
62.9	8.03482e-08
62.95	8.03404e-08
63	8.03075e-08
63.05	8.03039e-08
63.1	8.02784e-08
63.15	8.0276e-08
63.2	8.02895e-08
63.25	8.02967e-08
63.3	8.02902e-08
63.35	8.02876e-08
63.4	8.02835e-08
63.45	8.02775e-08
63.5	8.0278e-08
63.55	8.02716e-08
63.6	8.02678e-08
63.65	8.02409e-08
63.7	8.02396e-08
63.75	8.02268e-08
63.8	8.02257e-08
63.85	8.02364e-08
63.9	8.02839e-08
63.95	8.02248e-08
64	8.01916e-08
64.05	8.01689e-08
64.1	8.01233e-08
64.15	8.00985e-08
64.2	8.00721e-08
64.25	8.00589e-08
64.3	8.00156e-08
64.35	8.00111e-08
64.4	7.99986e-08
64.45	7.99732e-08
64.5	7.99678e-08
64.55	7.99338e-08
64.6	7.99587e-08
64.65	7.99454e-08
64.7	7.99604e-08
64.75	7.98992e-08
64.8	7.9908e-08
64.85	7.98935e-08
64.9	7.99236e-08
64.95	7.98971e-08
65	7.98877e-08
65.05	7.98942e-08
65.1	7.98554e-08
65.15	7.98565e-08
65.2	7.98343e-08
65.25	7.98483e-08
65.3	7.98199e-08
65.35	7.98528e-08
65.4	7.98213e-08
65.45	7.98265e-08
65.5	7.98167e-08
65.55	7.97881e-08
65.6	7.97818e-08
65.65	7.98096e-08
65.7	7.97832e-08
65.75	7.98051e-08
65.8	7.98067e-08
65.85	7.98218e-08
65.9	7.98155e-08
65.95	7.98369e-08
66	7.98633e-08
66.05	7.99024e-08
66.1	7.99027e-08
66.15	7.98704e-08
66.2	7.98198e-08
66.25	7.97302e-08
66.3	7.97539e-08
66.35	7.98503e-08
66.4	8.00726e-08
66.45	8.00065e-08
66.5	8.08029e-08
66.55	8.06292e-08
66.6	7.54476e-08
66.65	6.56652e-08
66.7	6.66802e-08
66.75	4.22357e-08
66.8	5.32269e-09
66.85	5.11983e-09
66.9	4.64203e-09
66.95	4.38226e-09
67	4.21096e-09
67.05	4.08859e-09
67.1	4.05574e-09
67.15	4.07194e-09
67.2	4.12413e-09
67.25	4.14737e-09
67.3	4.14231e-09
67.35	4.18628e-09
67.4	4.12901e-09
67.45	4.142e-09
67.5	4.07613e-09
67.55	4.10917e-09
67.6	4.04106e-09
67.65	4.01583e-09
67.7	3.98801e-09
67.75	4.00819e-09
67.8	3.99176e-09
67.85	3.97965e-09
67.9	4.00129e-09
67.95	4.0033e-09
68	3.97178e-09
68.05	3.98369e-09
68.1	3.96929e-09
68.15	3.99336e-09
68.2	3.96864e-09
68.25	3.97519e-09
68.3	3.95144e-09
68.35	3.96565e-09
68.4	3.92838e-09
68.45	3.93996e-09
68.5	3.91529e-09
68.55	3.94378e-09
68.6	3.95742e-09
68.65	3.97894e-09
68.7	3.97308e-09
68.75	3.94317e-09
68.8	3.93781e-09
68.85	3.90408e-09
68.9	3.92673e-09
68.95	3.94205e-09
69	3.95561e-09
69.05	3.92689e-09
69.1	3.973e-09
69.15	3.92191e-09
69.2	3.94766e-09
69.25	3.92373e-09
69.3	3.97277e-09
69.35	3.95067e-09
69.4	3.93702e-09
69.45	3.89926e-09
69.5	3.9246e-09
69.55	3.90685e-09
69.6	3.92559e-09
69.65	3.91215e-09
69.7	3.92046e-09
69.75	3.94355e-09
69.8	3.9681e-09
69.85	3.97749e-09
69.9	3.98303e-09
69.95	3.99136e-09
70	3.92457e-09
70.05	3.90726e-09
70.1	3.91891e-09
70.15	3.92764e-09
70.2	3.88505e-09
70.25	3.95704e-09
70.3	3.90503e-09
70.35	3.88964e-09
70.4	3.88951e-09
70.45	3.85877e-09
70.5	3.85052e-09
70.55	3.88611e-09
70.6	3.80699e-09
70.65	3.86774e-09
70.7	3.82384e-09
70.75	3.86605e-09
70.8	3.79595e-09
70.85	3.82428e-09
70.9	3.8071e-09
70.95	3.85454e-09
71	3.8338e-09
71.05	3.86181e-09
71.1	3.83729e-09
71.15	3.84142e-09
71.2	3.83444e-09
71.25	3.7797e-09
71.3	3.83228e-09
71.35	3.83024e-09
71.4	3.88712e-09
71.45	3.8807e-09
71.5	3.8882e-09
71.55	3.93204e-09
71.6	2.18495e-07
71.65	1.976e-07
71.7	1.83609e-07
71.75	1.78065e-07
71.8	1.74295e-07
71.85	1.74048e-07
71.9	1.71485e-07
71.95	1.66015e-07
72	1.56669e-07
72.05	1.44532e-07
72.1	1.37854e-07
72.15	1.31975e-07
72.2	1.2902e-07
72.25	1.26171e-07
72.3	1.23638e-07
72.35	1.21594e-07
72.4	1.1967e-07
72.45	1.17762e-07
72.5	1.1597e-07
72.55	1.14414e-07
72.6	1.12982e-07
72.65	1.11677e-07
72.7	1.10468e-07
72.75	1.09346e-07
72.8	1.083e-07
72.85	1.07333e-07
72.9	1.06431e-07
72.95	1.05602e-07
73	1.04894e-07
73.05	1.04051e-07
73.1	1.03344e-07
73.15	1.02676e-07
73.2	1.02036e-07
73.25	1.01452e-07
73.3	1.00876e-07
73.35	1.00397e-07
73.4	9.8631e-08
73.45	9.81193e-08
73.5	9.7638e-08
73.55	9.72064e-08
73.6	9.68077e-08
73.65	9.64244e-08
73.7	9.60586e-08
73.75	9.57264e-08
73.8	9.53943e-08
73.85	9.5109e-08
73.9	9.4788e-08
73.95	9.45282e-08
74	9.42419e-08
74.05	9.40068e-08
74.1	9.37104e-08
74.15	9.34885e-08
74.2	9.32412e-08
74.25	9.30107e-08
74.3	9.27557e-08
74.35	9.25961e-08
74.4	9.23883e-08
74.45	9.21978e-08
74.5	9.19832e-08
74.55	9.17694e-08
74.6	9.15726e-08
74.65	9.13881e-08
74.7	9.11996e-08
74.75	9.1006e-08
74.8	9.087e-08
74.85	9.06884e-08
74.9	9.05086e-08
74.95	9.03102e-08
75	9.01492e-08
75.05	8.99744e-08
75.1	8.98407e-08
75.15	8.97129e-08
75.2	8.95906e-08
75.25	8.94598e-08
75.3	8.93409e-08
75.35	8.92177e-08
75.4	8.91126e-08
75.45	8.89783e-08
75.5	8.88833e-08
75.55	8.87746e-08
75.6	8.8692e-08
75.65	8.85689e-08
75.7	8.84598e-08
75.75	8.83778e-08
75.8	8.82479e-08
75.85	8.81236e-08
75.9	8.8054e-08
75.95	8.79626e-08
76	8.78966e-08
76.05	8.7821e-08
76.1	8.77157e-08
76.15	8.76192e-08
76.2	8.75168e-08
76.25	8.73889e-08
76.3	8.72799e-08
76.35	8.71825e-08
76.4	8.70784e-08
76.45	8.70132e-08
76.5	8.6944e-08
76.55	8.68985e-08
76.6	8.68008e-08
76.65	8.67306e-08
76.7	8.66202e-08
76.75	8.66464e-08
76.8	8.65506e-08
76.85	8.65338e-08
76.9	8.65241e-08
76.95	8.65268e-08
77	8.65039e-08
77.05	8.64229e-08
77.1	8.63217e-08
77.15	8.62156e-08
77.2	8.60764e-08
77.25	8.60639e-08
77.3	8.59934e-08
77.35	8.59564e-08
77.4	8.59553e-08
77.45	8.59492e-08
77.5	8.58169e-08
77.55	8.57308e-08
77.6	8.56317e-08
77.65	8.54773e-08
77.7	8.54888e-08
77.75	8.54656e-08
77.8	8.5379e-08
77.85	8.53086e-08
77.9	8.51724e-08
77.95	8.52177e-08
78	8.51229e-08
78.05	8.50217e-08
78.1	8.49057e-08
78.15	8.48451e-08
78.2	8.47932e-08
78.25	8.47259e-08
78.3	8.47369e-08
78.35	8.46519e-08
78.4	8.45321e-08
78.45	8.44458e-08
78.5	8.43996e-08
78.55	8.43794e-08
78.6	8.43351e-08
78.65	8.43161e-08
78.7	8.42734e-08
78.75	8.42528e-08
78.8	8.4215e-08
78.85	8.42267e-08
78.9	8.42054e-08
78.95	8.41806e-08
79	8.41456e-08
79.05	8.41818e-08
79.1	8.40912e-08
79.15	8.40595e-08
79.2	8.40268e-08
79.25	8.3992e-08
79.3	8.39341e-08
79.35	8.39175e-08
79.4	8.38262e-08
79.45	8.38474e-08
79.5	8.37774e-08
79.55	8.37759e-08
79.6	8.37485e-08
79.65	8.36981e-08
79.7	8.36289e-08
79.75	8.36198e-08
79.8	8.35621e-08
79.85	8.35631e-08
79.9	8.34787e-08
79.95	8.34536e-08
80	8.3432e-08
80.05	8.33924e-08
80.1	8.33729e-08
80.15	8.33132e-08
80.2	8.33183e-08
80.25	8.32535e-08
80.3	8.32663e-08
80.35	8.31963e-08
80.4	8.31891e-08
80.45	8.3117e-08
80.5	8.31048e-08
--	--
--	--
--	--
--	--
--	--
--	--
--	--
--	--
--	--
--	--
--	--
--	--
--	--
--	--
--	--
--	--
--	--
--	--
--	--
--	--
--	--
--	--
--	--
--	--
--	--
--	--
--	--
--	--
--	--
--	--
--	--
--	--
--	--
--	--
--	--
--	--
--	--
--	--
--	--
--	--
--	--
--	--
--	--
--	--
--	--
--	--
--	--
--	--
--	--
--	--
--	--
--	--
--	--
--	--
--	--
--	--
--	--
--	--
--	--
--	--
--	--
--	--
--	--
--	--
--	--
--	--
--	--
--	--
--	--
--	--
--	--
--	--
--	--
--	--
--	--
--	--
--	--
--	--
--	--
--	--
--	--
--	--
--	--
--	--
--	--
--	--
--	--
--	--
--	--
--	--
--	--
--	--
--	--
--	--
--	--
--	--
--	--
--	--
--	--
--	--
--	--
--	--
--	--
--	--
--	--
--	--
--	--
--	--
--	--
--	--
--	--
--	--
--	--
--	--
--	--
--	--
--	--
--	--
--	--
--	--
--	--
--	--
--	--
--	--
--	--
--	--
--	--
--	--
--	--
--	--
--	--
--	--
--	--
--	--
--	--
--	--
--	--
--	--
--	--
--	--
--	--
--	--
--	--
--	--
--	--
--	--
--	--
--	--
--	--
--	--
--	--
--	--
--	--
--	--
--	--
--	--
--	--
--	--
--	--
--	--
--	--
--	--
--	--
--	--
--	--
--	--
--	--
--	--
--	--
--	--
--	--
--	--
--	--
--	--
--	--
--	--
--	--
--	--
--	--
--	--
--	--
--	--
--	--
--	--
--	--
--	--
--	--
--	--
--	--
--	--
--	--
--	--
--	--
--	--
--	--
--	--
--	--
--	--
--	--
--	--
--	--
--	--
--	--
--	--
--	--
--	--
--	--
--	--
--	--
--	--
--	--
--	--
--	--
--	--
--	--
--	--
--	--
--	--
--	--
--	--
--	--
--	--
--	--
--	--
--	--
--	--
--	--
--	--
--	--
--	--
--	--
--	--
--	--
--	--
--	--
--	--
--	--
--	--
--	--
--	--
--	--
--	--
--	--
--	--
--	--
--	--
--	--
--	--
--	--
--	--
--	--
--	--
--	--
--	--
--	--
--	--
--	--
--	--
--	--
--	--
--	--
--	--
--	--
--	--
--	--
--	--
--	--
--	--
--	--
--	--
--	--
--	--
--	--
--	--
--	--
--	--
--	--
--	--
--	--
--	--
--	--
--	--
--	--
--	--
--	--
--	--
--	--
--	--
--	--
--	--
--	--
--	--
--	--
--	--
--	--
--	--
--	--
--	--
--	--
--	--
--	--
--	--
--	--
--	--
--	--
--	--
--	--
--	--
--	--
--	--
--	--
--	--
--	--
--	--
--	--
--	--
--	--
--	--
--	--
--	--
--	--
--	--
--	--
--	--
--	--
--	--
--	--
--	--
--	--
--	--
--	--
--	--
--	--
--	--
--	--
--	--
--	--
--	--
--	--
--	--
--	--
--	--
--	--
--	--
--	--
--	--
--	--
--	--
--	--
--	--
--	--
--	--
--	--
--	--
--	--
--	--
--	--
--	--
--	--
--	--
--	--
--	--
--	--
--	--
--	--
--	--
--	--
--	--
--	--
--	--
--	--
--	--
--	--
--	--
--	--
--	--
--	--
--	--
--	--
--	--
--	--
--	--
--	--
--	--
--	--
--	--
--	--
--	--
[truncated: 2,863 more rows]
