# Supplementary material for: Ion-cluster-mediated ultrafast self-healable ionoconductors for reconfigurable electronics
Source: Nat Commun. 2022 Jun 30;13:3769. doi: 10.1038/s41467-022-31553-4 (PMC9247092; doi:10.1038/s41467-022-31553-4)
Supplement: Supplementary file 10 — Source Data [file 41467_2022_31553_MOESM10_ESM.zip › Supplementary Figures/Source data_Supplementary Fig. 20_ncomms-22-08900.xlsx]

## Sheet: Supplementary Fig. 20a
Main Figure															Inset Figure
Time (s)	ΔR/R0 (%)	Time (s)	ΔR/R0 (%)	Time (s)	ΔR/R0 (%)	Time (s)	ΔR/R0 (%)	Time (s)	ΔR/R0 (%)	Time (s)	ΔR/R0 (%)	Time (s)	ΔR/R0 (%)		Time (s)	ΔR/R0 (%)	Time (s)	ΔR/R0 (%)	Time (s)	ΔR/R0 (%)	Time (s)	ΔR/R0 (%)	Time (s)	ΔR/R0 (%)
7.2439	0.86732	33.0649	0.45392	58.2649	0.6105	92.7709	0.44202	137.267	0.36033	192.347	0.20765	256.103	0.88741		0.00086432	0.33461	11.981	0.61922	26.907	0.8705	57.431	0	99.321	0.86732
7.25186	4.92313	33.0829	7.5613	58.2829	1.72576	92.7889	0.97693	137.285	3.18102	192.365	-2.90754	256.121	2.08612		0.03676	1.18874	11.998	0.17421	26.925	1.13583	57.448	1.86238	99.338	4.92313
7.25971	8.03589	33.1009	16.8096	58.3009	12.2453	92.8069	4.97356	137.303	4.23929	192.383	-4.51725	256.139	3.32974		0.07268	1.15706	12.015	1.04574	26.943	1.55112	57.465	3.07436	99.355	8.03589
7.26763	9.86975	33.1189	21.19	58.3189	17.6884	92.8249	7.16821	137.321	7.33265	192.401	-4.49523	256.157	4.75549		0.10856	0.85347	12.032	1.2621	26.961	4.60762	57.482	4.28928	99.372	9.86975
7.27554	9.60403	33.1369	23.8718	58.3369	21.2152	92.8429	8.83528	137.339	15.7317	192.419	-6.45402	256.175	5.93294		0.14448	1.20275	12.049	1.16898	26.979	4.50874	57.499	5.55586	99.389	9.60403
7.28345	10.8831	33.1549	26.3255	58.3549	23.7602	92.8609	9.95468	137.357	19.4595	192.437	-4.80427	256.193	7.26991		0.18038	0.95173	12.066	1.3092	26.997	2.2979	57.516	6.47311	99.406	10.8831
7.29135	11.8245	33.1729	27.6769	58.3729	25.7676	92.8789	10.9306	137.375	22.0395	192.455	6.22513	256.211	7.85814		0.21636	1.41833	12.083	2.50619	27.015	3.63754	57.533	7.12932	99.423	11.8245
7.29926	12.45	33.1909	29.2557	58.3909	27.1574	92.8969	11.5653	137.393	24.5135	192.473	11.0098	256.229	8.23579		0.25226	0.67273	12.1	3.45793	27.033	3.80229	57.55	7.73092	99.44	12.45
7.30716	12.6478	33.2089	30.2856	58.4089	28.4409	92.9149	12.1877	137.411	25.6965	192.491	14.2234	256.247	8.68536		0.28818	0.8315	12.117	3.4723	27.051	3.82583	57.567	7.48353	99.457	12.6478
7.31507	10.7627	33.2269	31.1804	58.4269	29.3364	92.9329	12.6106	137.429	26.5041	192.509	16.7076	256.265	9.68343		0.3241	0.49579	12.134	4.23661	27.069	3.34329	57.584	9.02203	99.474	10.7627
7.32298	11.7511	33.2449	31.7512	58.4449	30.1755	92.9509	13.0406	137.447	27.5736	192.527	18.6053	256.283	10.5405		0.36004	1.26013	12.151	4.39564	27.087	3.52592	57.601	9.98004	99.491	11.7511
7.33088	10.1132	33.2629	32.5674	58.4629	30.6779	92.9689	13.3356	137.465	28.3301	192.545	20.0557	256.301	11.5409		0.39598	2.45149	12.168	5.04584	27.105	2.64169	57.618	10.3816	99.508	10.1132
7.33879	10.2061	33.2809	33.0555	58.4809	31.3535	92.9869	13.6098	137.483	29.0838	192.563	21.2261	256.319	12.6413		0.43188	3.02325	12.185	4.34707	27.123	2.94834	57.635	10.7418	99.525	10.2061
7.34669	9.02403	33.2989	33.4019	58.4989	31.8572	93.0049	13.8498	137.501	29.687	192.581	22.1056	256.337	13.9828		0.46778	2.64348	12.202	3.56229	27.141	1.46354	57.652	10.861	99.542	9.02403
7.3546	10.3314	33.3169	33.7612	58.5169	32.1898	93.0229	13.9754	137.519	30.3271	192.599	23.0305	256.355	15.5855		0.50368	2.18227	12.219	5.40377	27.159	1.73829	57.669	12.4412	99.559	10.3314
7.36251	11.1151	33.3349	34.221	58.5349	32.5359	93.0409	14.2266	137.537	30.6982	192.617	23.7788	256.373	17.3044		0.53958	1.31084	12.236	7.04007	27.177	3.0138	57.686	11.3479	99.576	11.1151
7.37041	13.6778	33.3529	34.9044	58.5529	32.7744	93.0589	14.1866	137.555	30.916	192.635	24.3409	256.391	18.7797		0.57552	1.54624	12.253	8.28377	27.195	3.19476	57.703	11.6995	99.593	13.6778
7.37832	14.8071	33.3709	34.8352	58.5709	33.1277	93.0769	14.3579	137.573	32.0605	192.653	24.7089	256.409	19.9463		0.61142	2.35758	12.27	9.56478	27.213	4.04831	57.72	13.1318	99.61	14.8071
7.38622	15.2863	33.3889	35.5083	58.5889	33.2611	93.0949	14.26	137.591	31.2026	192.671	25.3369	256.427	21.2054		0.64732	2.37468	12.287	7.98174	27.231	3.67108	57.737	14.8623	99.627	15.2863
7.39413	17.0628	33.4069	35.1518	58.6069	33.4906	93.1129	14.3957	137.609	31.1514	192.689	25.7163	256.445	22.691		0.68322	4.26975	12.304	7.59056	27.249	5.15979	57.754	16.5045	99.644	17.0628
7.40204	18.6356	33.4249	35.8777	58.6249	33.6455	93.1309	14.2989	137.627	31.7121	192.707	26.0898	256.463	24.0766		0.71918	3.04713	12.321	5.8435	27.267	5.47872	57.771	17.6725	99.661	18.6356
7.40994	19.75	33.4429	35.78	58.6429	33.7496	93.1489	14.1365	137.645	31.7361	192.725	26.3001	256.481	25.292		0.75512	2.69217	12.338	7.23423	27.285	6.38984	57.788	16.5232	99.678	19.75
7.41785	20.4651	33.4609	36.0548	58.6609	33.9807	93.1669	14.0565	137.663	31.9075	192.743	26.4825	256.499	26.562		0.79102	1.41065	12.355	9.18379	27.303	5.77478	57.805	16.5269	99.695	20.4651
7.42575	21.4945	33.4789	36.059	58.6789	34.0636	93.1849	14.0821	137.681	31.5669	192.761	26.7879	256.517	27.6211		0.82692	2.03958	12.372	10.6624	27.321	6.75131	57.822	15.6469	99.712	21.4945
7.43366	21.9577	33.4969	36.2078	58.6969	34.1571	93.2029	14.0709	137.699	32.6586	192.779	26.9152	256.535	29.4193		0.86282	3.46098	12.389	11.3255	27.339	7.8851	57.839	16.7542	99.729	21.9577
7.44157	22.0891	33.5149	36.3623	58.7149	34.1103	93.2209	14.0532	137.717	32.3545	192.797	27.1343	256.553	30.8229		0.89874	3.29454	12.406	9.55666	27.357	6.7892	57.856	18.4924	99.746	22.0891
7.44947	22.2876	33.5329	36.4984	58.7329	34.2748	93.2389	13.9965	137.735	32.2911	192.815	27.0185	256.571	32.1746		0.93464	4.34419	12.423	9.38614	27.375	6.70788	57.873	19.342	99.763	22.2876
7.45738	24.9086	33.5509	36.5793	58.7509	34.236	93.2569	13.8698	137.753	31.9468	192.833	27.0393	256.589	34.0863		0.97054	2.48874	12.44	7.27997	27.393	7.35038	57.89	20.3343	99.78	24.9086
7.46528	27.8896	33.5689	36.4162	58.7689	34.3684	93.2749	13.7376	137.771	32.5645	192.851	27.0654	256.607	36.0751		1.00646	3.35382	12.457	9.46895	27.411	9.33993	57.907	18.4746	99.797	27.8896
7.47319	27.8208	33.5869	36.7836	58.7869	34.4072	93.2929	13.7642	137.789	31.7361	192.869	27.1155	256.625	38.0339		1.04236	1.94718	12.474	10.0687	27.429	10.3111	57.924	18.6386	99.814	27.8208
7.4811	28.254	33.6049	36.6289	58.8049	34.3925	93.3109	13.6454	137.807	31.8933	192.887	27.056	256.643	39.6902		1.07828	3.06429	12.491	12.9435	27.447	11.9364	57.941	17.8552	99.831	28.254
7.489	27.8021	33.6229	36.9368	58.8229	34.4366	93.3289	13.6109	137.825	31.83	192.905	26.8004	256.661	41.3808		1.1142	4.24539	12.508	11.8875	27.465	10.4734	57.958	19.6228	99.848	27.8021
7.49691	28.3229	33.6409	36.9411	58.8409	34.5423	93.3469	13.4921	137.843	32.255	192.923	26.9016	256.679	43.1205		1.15012	3.82936	12.525	10.2205	27.483	11.0032	57.975	20.6866	99.865	28.3229
7.50481	27.2572	33.6589	37.0603	58.8589	34.7725	93.3649	13.5143	137.861	32.3786	192.941	27.0654	256.697	44.8518		1.18598	4.01345	12.542	9.41266	27.501	8.97731	57.992	22.7509	99.882	27.2572
7.51272	29.3295	33.6769	37.2037	58.8769	34.9117	93.3829	13.4566	137.879	32.4234	192.959	27.1803	256.715	46.4826		1.22192	4.27245	12.559	10.0421	27.519	10.6006	58.009	21.4206	99.899	29.3295
7.52063	30.1479	33.6949	37.4851	58.8949	35.0322	93.4009	13.4877	137.897	32.3315	192.977	27.3818	256.733	48.2285		1.2579	4.32693	12.576	11.5443	27.537	11.2026	58.026	20.6593	99.916	30.1479
7.52853	32.9439	33.7129	37.4708	58.9129	35.0764	93.4189	13.4422	137.915	32.4584	192.995	27.4309	256.751	49.929		1.29378	3.67579	12.593	11.3756	27.555	13.4215	58.043	20.083	99.933	32.9439
7.53644	31.7122	33.7309	37.721	58.9309	35.1126	93.4369	13.4799	137.933	32.3796	193.013	27.6619	256.769	51.7483		1.3297	4.74188	12.61	14.1264	27.573	12.6995	58.06	20.1287	99.95	31.7122
7.54434	31.401	33.7489	37.684	58.9489	35.2104	93.4549	13.4511	137.951	32.5667	193.031	27.6619	256.787	53.4542		1.36562	4.36179	12.627	12.6348	27.591	12.0246	58.077	22.3662	99.967	31.401
7.55225	29.7706	33.7669	37.9173	58.9669	35.1689	93.4729	13.4122	137.969	32.4354	193.049	27.7183	256.805	55.2533		1.40152	4.61511	12.644	11.7801	27.609	12.2852	58.094	22.29	99.984	29.7706
7.56016	31.2336	33.7849	37.8518	58.9849	35.3109	93.4909	13.3434	137.987	32.5273	193.067	27.7288	256.823	57.0943		1.43744	4.21359	12.661	10.1489	27.627	10.4658	58.111	24.9793	100.001	31.2336
7.56806	32.8775	33.8029	37.9756	59.0029	35.1501	93.5089	13.2546	138.005	32.3775	193.085	27.6859	256.841	58.9044		1.47334	4.22983	12.678	10.9579	27.645	12.9971	58.128	23.3054	100.018	32.8775
7.57597	33.4918	33.8209	37.9614	59.0209	35.323	93.5269	13.2158	138.023	32.2703	193.103	27.7225	256.859	60.7775		1.50924	4.92742	12.695	12.8101	27.663	13.1035	58.145	22.8869	100.035	33.4918
7.58387	35.2173	33.8389	38.0752	59.0389	35.5992	93.5449	13.1127	138.041	32.161	193.121	28.0614	256.877	62.6009		1.54516	4.36416	12.712	13.5725	27.681	15.9891	58.162	21.1888	100.052	35.2173
7.59178	33.3723	33.8569	38.0453	59.0569	36.7903	93.5629	13.0905	138.059	32.1457	193.139	28.6206	256.895	64.4057		1.58112	4.5443	12.729	14.0809	27.699	13.814	58.179	22.2517	100.069	33.3723
7.59969	33.8489	33.8749	38.1279	59.0749	37.7703	93.5809	13.0849	138.077	31.8453	193.157	29.103	256.913	66.2103		1.61702	3.73451	12.746	12.3537	27.717	13.405	58.196	24.0543	100.086	33.8489
7.60759	32.357	33.8929	38.1179	59.0929	39.3458	93.5989	13.0228	138.095	31.8398	193.175	29.6859	256.931	68.1053		1.65294	4.13649	12.763	12.1868	27.735	11.9339	58.213	25.3945	100.103	32.357
7.6155	33.8635	33.9109	37.748	59.1109	40.4969	93.6169	13.157	138.113	32.0812	193.193	30.2087	256.949	69.9985		1.68886	5.78052	12.78	11.5318	27.753	13.0624	58.23	26.1842	100.12	33.8635
7.6234	35.4298	33.9289	39.322	59.1289	42.0467	93.6349	13.6842	138.131	32.6083	193.211	30.75	256.967	71.9112		1.72478	4.46911	12.797	13.1386	27.771	14.7588	58.247	24.3232	100.137	35.4298
7.63131	36.5882	33.9469	40.7696	59.1469	43.2838	93.6529	14.2544	138.149	33.0999	193.229	31.2162	256.985	73.7661		1.7607	4.42949	12.814	13.6234	27.789	14.4458	58.264	24.1352	100.154	36.5882
7.63922	36.4836	33.9649	40.1245	59.1649	44.8323	93.6709	14.8722	138.167	33.7448	193.247	31.6576	257.003	75.7562		1.79662	2.83664	12.831	15.9165	27.807	16.0793	58.281	22.9158	100.171	36.4836
7.64712	36.2964	33.9829	41.7267	59.1829	46.1692	93.6889	15.6573	138.185	34.1346	193.265	32.0995	257.021	77.7396		1.8325	2.70292	12.848	13.9137	27.825	14.6177	58.298	25.0938	100.188	36.2964
7.65503	34.7154	34.0009	47.4951	59.2009	47.6713	93.7069	15.9935	138.203	34.7394	193.283	32.6384	257.039	80.2189		1.8684	3.08683	12.865	13.2917	27.843	14.5119	58.315	25.3048	100.205	34.7154
7.66293	35.6447	34.0189	46.7073	59.2189	49.0498	93.7249	16.3366	138.221	35.3429	193.301	33.0326	257.057	82.0704		1.90432	3.75003	12.882	12.4612	27.861	13.2146	58.332	28.0541	100.222	35.6447
7.67084	36.1504	34.0369	48.1724	59.2369	50.5559	93.7429	16.5536	138.239	35.8912	193.319	33.5473	257.075	85.179		1.94028	3.39762	12.899	12.5791	27.879	14.5485	58.349	26.5199	100.239	36.1504
7.67875	36.7664	34.0549	50.5504	59.2549	52.0406	93.7609	17.0765	138.257	36.2202	193.337	34.0861	257.093	85.6739		1.97622	3.75003	12.916	15.3054	27.897	15.4907	58.366	26.2249	100.256	36.7664
7.68665	39.2647	34.0729	52.6689	59.2729	53.4758	93.7789	17.4553	138.275	36.7354	193.355	34.6587	257.111	88.7157		2.01214	3.03334	12.933	13.665	27.915	17.597	58.383	25.0924	100.273	39.2647
7.69456	37.4919	34.0909	52.4384	59.2909	55.0668	93.7969	18.1411	138.293	37.5594	193.373	35.3004	257.129	90.4767		2.04806	1.67223	12.95	17.1799	27.933	16.2869	58.4	25.2857	100.29	37.4919
7.70246	38.2186	34.1089	55.7362	59.3089	56.4625	93.8149	18.7415	138.311	39.6452	193.391	35.8342	257.147	93.0333		2.08396	1.50148	12.967	14.4006	27.951	15.6942	58.417	27.3827	100.307	38.2186
7.71037	36.3491	34.1269	56.4091	59.3269	58.1528	93.8329	19.7531	138.329	39.0937	193.409	36.342	257.165	95.2164		2.11986	1.91103	12.984	14.1264	27.969	14.3684	58.434	27.7839	100.324	36.3491
7.71828	37.357	34.1449	58.596	59.3449	59.6145	93.8509	20.7255	138.347	39.7901	193.427	36.9534	257.183	97.6739		2.15578	3.16255	13.001	12.7943	27.987	14.9976	58.451	28.9178	100.341	37.357
7.72618	38.9799	34.1629	59.6783	59.3629	61.3166	93.8689	21.893	138.365	41.236	193.445	37.643	257.201	100.059		2.1917	2.10153	13.018	13.7017	28.005	16.2116	58.468	27.6209	100.358	38.9799
7.73409	38.7949	34.1809	61.5361	59.3809	62.8127	93.8869	22.8355	138.383	41.8927	193.463	38.2995	257.219	102.548		2.2276	2.31701	13.035	15.732	28.023	16.1343	58.485	27.3942	100.375	38.7949
7.74199	40.8079	34.1989	62.9898	59.3989	64.5982	93.9049	23.8679	138.401	43.0124	193.481	38.8376	257.237	104.923		2.26354	2.56223	13.052	17.5256	28.041	19.3021	58.502	25.9709	100.392	40.8079
7.7499	39.173	34.2169	65.028	59.4169	66.1955	93.9229	24.8414	138.419	43.9054	193.499	39.2686	257.255	107.613		2.29944	2.29823	13.069	15.5063	28.059	16.3465	58.519	26.9364	100.409	39.173
7.75781	39.2458	34.2349	66.8147	59.4349	67.9929	93.9409	26.5016	138.437	44.8457	193.517	39.9755	257.273	110.003		2.33532	2.79262	13.086	15.5118	28.077	16.495	58.536	28.6449	100.426	39.2458
7.76571	38.2784	34.2529	68.8543	59.4529	69.5919	93.9589	26.9505	138.455	45.7272	193.535	40.702	257.291	112.744		2.37122	1.11438	13.103	15.1756	28.095	14.8042	58.553	30.3529	100.443	38.2784
7.77362	39.3843	34.2709	70.898	59.4709	71.6653	93.9769	28.0593	138.473	46.8821	193.553	41.8031	257.309	115.576		2.40714	1.75113	13.12	13.1927	28.113	15.6051	58.57	29.4361	100.46	39.3843
7.78152	40.5112	34.2889	71.599	59.4889	72.8154	93.9949	28.9438	138.491	47.8776	193.571	42.8922	257.327	118.442		2.44302	1.90501	13.137	15.8779	28.131	17.7632	58.587	28.5471	100.477	40.5112
7.78943	42.0511	34.3069	74.4212	59.5069	74.722	94.0129	30.1023	138.509	48.9625	193.589	44.027	257.345	122.723		2.47894	1.91639	13.154	15.7733	28.149	17.5506	58.604	28.5591	100.494	42.0511
7.79734	41.3656	34.3249	76.906	59.5249	76.3871	94.0309	30.9739	138.527	50.0081	193.607	44.9244	257.363	125.096		2.51484	1.86051	13.171	18.1936	28.167	19.3419	58.621	27.6195	100.511	41.3656
7.80524	40.6919	34.3429	79.5918	59.5429	78.4764	94.0489	32.5621	138.545	51.0714	193.625	45.7723	257.381	129.48		2.55074	1.18407	13.188	17.2235	28.185	17.821	58.638	29.3781	100.528	40.6919
7.81315	40.1034	34.3609	82.1708	59.5609	80.2911	94.0669	33.9566	138.563	52.2034	193.643	46.6111	257.399	137.271		2.58664	1.66554	13.205	15.7072	28.203	16.9174	58.655	29.7177	100.545	40.1034
7.82105	40.5068	34.3789	84.9584	59.5789	82.4292	94.0849	34.9995	138.581	53.281	193.661	47.6038	257.417	145.154		2.62254	1.67122	13.222	15.0888	28.221	15.2619	58.672	31.7506	100.562	40.5068
7.82896	41.3372	34.3969	87.1304	59.5969	84.4966	94.1029	36.0664	138.599	54.2943	193.679	48.5704	257.435	148.924		2.65846	1.48645	13.239	14.5499	28.239	16.4929	58.689	30.4459	100.579	41.3372
7.83687	42.2635	34.4149	88.0184	59.6149	86.5222	94.1209	36.4438	138.617	55.4137	193.697	49.5051	257.453	154.468		2.69434	1.27014	13.256	16.4442	28.257	18.2241	58.706	29.4588	100.596	42.2635
7.84477	44.4104	34.4329	92.1046	59.6329	88.6318	94.1389	38.8553	138.635	56.7438	193.715	50.5442	257.471	156.591		2.73026	2.67135	13.273	16.4171	28.275	20.5845	58.723	29.0793	100.613	44.4104
7.85268	42.4987	34.4509	91.832	59.6509	91.1172	94.1569	39.6489	138.653	57.8318	193.733	51.5594	257.489	158.529		2.76622	1.41933	13.29	19.393	28.293	18.9171	58.74	29.0017	100.63	42.4987
7.86058	42.1449	34.4689	93.1471	59.6689	94.6289	94.1749	41.0825	138.671	59.2195	193.751	52.719	257.507	160.536		2.8021	1.36658	13.307	17.3911	28.311	18.1083	58.757	31.128	100.647	42.1449
7.86849	41.3016	34.4869	95.7319	59.6869	97.9778	94.1929	41.3194	138.689	60.3814	193.769	53.7265	257.525	162.4		2.83804	1.2241	13.324	17.0063	28.329	16.958	58.774	30.3984	100.664	41.3016
7.8764	41.6496	34.5049	97.1091	59.7049	102.728	94.2109	43.0195	138.707	61.6448	193.787	54.877	257.543	164.335		2.87394	1.48044	13.341	14.897	28.347	16.8067	58.791	33.6362	100.681	41.6496
7.8843	43.6414	34.5229	98.8653	59.7229	105.469	94.2289	44.2348	138.725	62.7477	193.805	55.9195	257.561	166.175		2.90986	1.48111	13.358	15.7457	28.365	18.1751	58.808	31.1833	100.698	43.6414
7.89221	43.5822	34.5409	100.298	59.7409	107.052	94.2469	45.633	138.743	64.115	193.823	57.1635	257.579	168.19		2.94576	0.74461	13.375	17.1511	28.383	18.5712	58.825	31.0028	100.715	43.5822
7.90011	46.1382	34.5589	101.988	59.7589	108.16	94.2649	46.8779	138.761	65.0987	193.841	58.1453	257.597	169.999		2.98166	1.30484	13.392	16.8853	28.401	21.2159	58.842	29.5704	100.732	46.1382
7.90802	43.9334	34.5769	103.355	59.7769	109.905	94.2829	48.3131	138.779	66.0956	193.859	59.2885	257.615	171.896		3.01756	1.05937	13.409	20.1051	28.419	19.8217	58.859	30.7138	100.749	43.9334
7.91593	44.1347	34.5949	105.011	59.7949	109.973	94.3009	49.6452	138.797	69.2784	193.877	60.3076	257.633	173.754		3.05346	1.5115	13.426	17.7924	28.437	18.6757	58.876	32.1538	100.766	44.1347
7.92383	42.5564	34.6129	106.523	59.8129	114.011	94.3189	52.2467	138.815	69.5036	193.895	61.4767	257.651	175.744		3.08938	1.19908	13.443	17.566	28.455	17.4298	58.893	32.6446	100.783	42.5564
7.93174	43.6515	34.6309	108.125	59.8309	114.495	94.3369	51.1133	138.833	70.7085	193.913	62.6046	257.669	177.534		3.12528	1.64482	13.46	15.9149	28.473	17.4236	58.91	33.8996	100.8	43.6515
7.93964	45.2607	34.6489	109.524	59.8489	114.72	94.3549	54.1392	138.851	71.8808	193.931	63.8081	257.687	179.425		3.16118	1.31452	13.477	16.6749	28.491	19.0039	58.927	32.5116	100.817	45.2607
7.94755	45.9058	34.6669	111.257	59.8669	118.283	94.3729	55.9233	138.869	73.4713	193.949	64.9024	257.705	181.426		3.1971	1.08937	13.494	18.1187	28.509	19.0055	58.944	31.9008	100.834	45.9058
7.95546	47.0501	34.6849	112.748	59.8849	118.69	94.3909	58.056	138.887	74.7055	193.967	66.1905	257.723	183.378		3.233	0.38943	13.511	18.7567	28.527	21.7155	58.961	30.4008	100.851	47.0501
7.96336	44.9315	34.7029	114.316	59.9029	120.684	94.4089	59.4263	138.905	77.4865	193.985	67.3611	257.741	185.245		3.26892	0.89644	13.528	19.2106	28.545	19.6912	58.978	31.789	100.868	44.9315
7.97127	45.7696	34.7209	116.009	59.9209	122.211	94.4269	61.3459	138.923	76.7511	194.003	68.6934	257.759	187.226		3.30484	1.5292	13.545	18.4165	28.563	19.6409	58.995	33.3797	100.885	45.7696
7.97917	43.5048	34.7389	117.605	59.9389	123.983	94.4449	63.1865	138.941	79.8851	194.021	69.8831	257.777	189.124		3.34078	2.48773	13.562	17.8572	28.581	17.6772	59.012	34.3126	100.902	43.5048
7.98708	45.3935	34.7569	119.243	59.9569	123.954	94.4629	65.3584	138.959	81.7959	194.039	71.1654	257.795	191.152		3.3767	3.63497	13.579	16.512	28.599	18.3514	59.029	34.5089	100.919	45.3935
7.99499	46.5883	34.7749	120.767	59.9749	127.183	94.4809	67.9808	138.977	83.5762	194.057	72.3133	257.813	193.118		3.41262	2.372	13.596	16.6776	28.617	20.7327	59.046	33.4539	100.936	46.5883
8.00289	47.7399	34.7929	122.514	59.9929	128.688	94.4989	70.3285	138.995	85.3344	194.075	73.5694	257.831	195.088		3.4485	2.35691	13.613	18.955	28.635	20.2003	59.063	32.9805	100.953	47.7399
8.0108	48.2578	34.8109	123.934	60.0109	130.457	94.5169	72.326	139.013	87.2601	194.093	74.7526	257.849	197.093		3.4844	1.05204	13.63	21.1336	28.653	22.4064	59.08	31.9154	100.97	48.2578
8.0187	46.4345	34.8289	125.654	60.0289	131.974	94.5349	74.5124	139.031	89.4761	194.111	76.3354	257.867	199.004		3.52032	1.74946	13.647	19.4353	28.671	19.741	59.097	32.7967	100.987	46.4345
8.02661	46.3503	34.8469	127.16	60.0469	133.744	94.5529	78.0988	139.049	91.5503	194.129	77.8757	257.885	201.004		3.55626	2.64247	13.664	18.7195	28.689	19.8615	59.114	34.0513	101.004	46.3503
8.03452	45.7938	34.8649	128.927	60.0649	135.276	94.5709	79.3472	139.067	93.5622	194.147	79.2905	257.903	203.009		3.59222	2.76238	13.681	17.8489	28.707	18.2846	59.131	35.8708	101.021	45.7938
8.04242	47.2339	34.8829	130.503	60.0829	137.011	94.5889	81.3735	139.085	95.7191	194.165	80.5628	257.921	204.981		3.6281	4.16996	13.698	16.9549	28.725	19.7085	59.148	35.2336	101.038	47.2339
8.05033	47.3864	34.9009	132.435	60.1009	138.54	94.6069	82.6894	139.103	97.7247	194.183	82.0257	257.939	207.014		3.66402	2.99533	13.715	19.1651	28.743	20.8031	59.165	34.2646	101.055	47.3864
8.05823	49.7615	34.9189	134.112	60.1189	140.293	94.6249	84.1771	139.121	99.4637	194.201	83.7029	257.957	209.037		3.69994	2.85378	13.732	19.6557	28.761	21.7883	59.182	32.7036	101.072	49.7615
8.06614	48.2334	34.9369	136.015	60.1369	141.796	94.6429	84.6961	139.139	102.186	194.219	85.3338	257.975	211.096		3.73586	1.23844	13.749	21.83	28.779	21.8594	59.199	32.9347	101.089	48.2334
8.07405	47.836	34.9549	137.709	60.1549	143.364	94.6609	87.1959	139.157	105.25	194.237	86.7886	257.993	213.213		3.77178	2.54444	13.766	20.6344	28.797	20.2931	59.216	34.5996	101.106	47.836
8.08195	46.319	34.9729	139.681	60.1729	144.948	94.6789	88.338	139.175	107.913	194.255	88.4467	258.011	215.278		3.80768	3.07136	13.783	18.6573	28.815	20.4354	59.233	34.7794	101.123	46.319
8.08986	47.5587	34.9909	141.429	60.1909	146.55	94.6969	89.7237	139.193	111.036	194.273	89.962	258.029	217.502		3.84358	4.04691	13.8	18.3755	28.833	18.8962	59.25	37.7163	101.14	47.5587
8.09776	48.4434	35.0089	143.244	60.2089	148.08	94.7149	90.1973	139.211	114.092	194.291	91.7786	258.047	219.681		3.87946	4.16185	13.817	17.2976	28.851	20.7752	59.267	35.8973	101.157	48.4434
8.10567	48.6349	35.0269	145.164	60.2269	149.862	94.7329	92.8992	139.229	116.719	194.309	93.6233	258.065	221.896		3.91536	3.07607	13.834	19.5933	28.869	20.8183	59.284	34.6079	101.174	48.6349
8.11358	51.2167	35.0449	146.99	60.2449	151.513	94.7509	93.5962	139.247	121.674	194.327	95.5548	258.083	224.017		3.95126	2.61561	13.851	20.7415	28.887	23.8224	59.301	34.5814	101.191	51.2167
8.12148	49.2454	35.0629	148.904	60.2629	153.264	94.7689	93.5854	139.265	122.845	194.345	97.5767	258.101	226.256		3.98716	2.8316	13.868	20.5479	28.905	21.5954	59.318	33.3929	101.208	49.2454
8.12939	49.6593	35.0809	150.674	60.2809	154.895	94.7869	96.4431	139.283	129.096	194.363	99.4303	258.119	228.358		4.02306	3.3198	13.885	20.8633	28.923	20.914	59.335	36.0095	101.225	49.6593
8.13729	47.8377	35.0989	152.858	60.2989	156.65	94.8049	97.8838	139.301	130.266	194.381	101.136	258.137	230.651		4.05898	3.65758	13.902	20.8152	28.941	20.0078	59.352	35.6457	101.242	47.8377
8.1452	49.3685	35.1169	154.668	60.3169	158.282	94.8229	99.1257	139.319	131.573	194.399	103.116	258.155	232.853		4.09486	3.81856	13.919	20.8292	28.959	19.7048	59.369	37.8152	101.259	49.3685
8.15311	50.6818	35.1349	156.85	60.3349	159.861	94.8409	100.532	139.337	133.593	194.417	104.178	258.173	235.058		4.13078	4.26839	13.936	19.8372	28.977	22.1695	59.386	36.3613	101.276	50.6818
8.16101	51.6239	35.1529	158.62	60.3529	161.642	94.8589	101.894	139.355	135.206	194.435	111.367	258.191	237.126		4.16666	4.19736	13.953	21.9068	28.995	21.4232	59.403	35.9514	101.293	51.6239
8.16892	51.9262	35.1709	160.887	60.3709	163.328	94.8769	103.189	139.373	136.503	194.453	111.949	258.209	239.578		4.20254	4.39902	13.97	21.208	29.013	24.724	59.42	34.6035	101.31	51.9262
8.17682	50.4039	35.1889	162.575	60.3889	165.109	94.8949	104.489	139.391	137.92	194.471	116.726	258.227	241.732		4.23842	4.23355	13.987	21.8799	29.031	21.9585	59.437	34.6706	101.327	50.4039
8.18473	50.8525	35.2069	165.008	60.4069	166.745	94.9129	105.684	139.409	139.25	194.489	120.949	258.245	244.19		4.27436	4.44947	14.004	21.2063	29.049	21.5786	59.454	36.7406	101.344	50.8525
8.19264	49.6697	35.2249	166.831	60.4249	168.709	94.9309	107.104	139.427	140.724	194.507	123.19	258.263	246.379		4.3103	4.60867	14.021	21.6487	29.067	20.2087	59.471	37.9922	101.361	49.6697
8.20054	50.8471	35.2429	169.199	60.4429	170.468	94.9489	108.394	139.445	141.94	194.525	123.792	258.281	248.849		4.34622	4.38853	14.038	23.5265	29.085	20.6912	59.488	38.1322	101.378	50.8471
8.20845	52.1673	35.2609	171.117	60.4609	172.369	94.9669	109.747	139.463	144.98	194.543	125.686	258.299	251.064		4.38214	4.63103	14.055	21.4831	29.103	22.6773	59.505	37.0404	101.395	52.1673
8.21635	53.6937	35.2789	173.505	60.4789	174.04	94.9849	110.948	139.481	145.194	194.561	127.014	258.317	253.509		4.41806	4.40241	14.072	21.8121	29.121	23.0029	59.522	36.8762	101.412	53.6937
8.22426	53.1487	35.2969	175.489	60.4969	175.968	95.0029	112.453	139.499	146.386	194.579	130.088	258.335	255.803		4.45394	5.88377	14.089	24.577	29.139	23.8632	59.539	34.8633	101.429	53.1487
8.23217	52.2857	35.3149	177.887	60.5149	177.856	95.0209	113.631	139.517	147.754	194.597	127.527	258.353	258.219		4.48984	4.54328	14.106	23.5529	29.157	22.3658	59.556	36.2486	101.446	52.2857
8.24007	52.0942	35.3329	179.88	60.5329	179.879	95.0389	115.057	139.535	149.271	194.615	130.952	258.371	260.715		4.52572	4.77952	14.123	24.967	29.175	22.1679	59.573	37.4392	101.463	52.0942
8.24798	51.0383	35.3509	182.351	60.5509	181.802	95.0569	116.481	139.553	150.438	194.633	132.607	258.389	263.159		4.56166	3.9246	14.14	20.133	29.193	20.3294	59.59	39.3488	101.48	51.0383
8.25588	52.3865	35.3689	184.532	60.5689	183.854	95.0749	117.971	139.571	151.689	194.651	133.721	258.407	265.629		4.59758	4.72662	14.157	20.6745	29.211	21.3643	59.607	38.5485	101.497	52.3865
8.26379	53.8991	35.3869	186.848	60.5869	185.848	95.0929	119.355	139.589	152.77	194.669	133.62	258.425	268.096		4.63348	5.40473	14.174	20.8588	29.229	23.004	59.624	37.2101	101.514	53.8991
8.2717	55.5443	35.4049	189.174	60.6049	188.012	95.1109	120.724	139.607	154.671	194.687	136.877	258.443	284.268		4.6694	4.88026	14.191	20.2383	29.247	24.6283	59.641	37.8498	101.531	55.5443
8.2796	54.8298	35.4229	191.616	60.6229	190.125	95.1289	122.166	139.625	157.341	194.705	137.226	258.461	286.698		4.70528	4.59207	14.208	24.3227	29.265	24.3724	59.658	35.9794	101.548	54.8298
8.28751	53.737	35.4409	194.02	60.6409	192.348	95.1469	123.626	139.643	157.285	194.723	138.675	258.479	289.26		4.74118	2.51491	14.225	22.4689	29.283	23.4188	59.675	38.0248	101.565	53.737
8.29541	52.9391	35.4589	196.405	60.6589	194.44	95.1649	125.082	139.661	158.361	194.741	140.059	258.497	291.761		4.77712	2.89446	14.242	22.5861	29.301	22.559	59.692	37.6906	101.582	52.9391
8.30332	53.1768	35.4769	198.798	60.6769	196.664	95.1829	126.525	139.679	159.826	194.759	139.454	258.515	294.447		4.81302	2.86689	14.259	19.6952	29.319	20.9224	59.709	40.5532	101.599	53.1768
8.31123	54.0315	35.4949	201.105	60.6949	198.71	95.2009	128.127	139.697	161.396	194.777	142.131	258.533	297.003		4.84892	4.3469	14.276	20.4893	29.337	22.0619	59.726	38.29	101.616	54.0315
8.31913	55.3214	35.5129	219.04	60.7129	200.925	95.2189	129.492	139.715	162.871	194.795	144.513	258.551	299.676		4.8848	3.42391	14.293	19.6796	29.355	23.2515	59.743	38.1915	101.633	55.3214
8.32704	56.7869	35.5309	221.539	60.7309	203.058	95.2369	131.049	139.733	164.472	194.813	145.107	258.569	302.261		4.9207	3.98338	14.31	20.8526	29.373	26.1395	59.76	36.2939	101.65	56.7869
8.33494	55.5413	35.5489	224.269	60.7489	205.315	95.2549	132.482	139.751	165.841	194.831	146.354	258.587	304.973		4.95662	2.39984	14.327	22.4263	29.391	24.425	59.777	37.9546	101.667	55.5413
8.34285	55.2944	35.5669	226.68	60.7669	207.541	95.2729	134.291	139.769	167.552	194.849	147.393	258.605	307.636		4.99254	2.27845	14.344	22.4425	29.409	23.2256	59.794	39.3091	101.684	55.2944
8.35076	54.2363	35.5849	229.486	60.7849	209.729	95.2909	135.783	139.787	168.861	194.867	148.576	258.623	310.25		5.02846	1.28048	14.361	22.0541	29.427	22.8987	59.811	40.4924	101.701	54.2363
8.35866	54.3377	35.6029	231.921	60.8029	212.19	95.3089	137.584	139.805	169.822	194.885	149.869	258.641	312.772		5.06436	1.75782	14.378	19.3024	29.445	22.0234	59.828	40.6434	101.718	54.3377
8.36657	55.6422	35.6209	234.895	60.8209	214.758	95.3269	139.213	139.823	170.973	194.903	151.131	258.659	315.439		5.10028	2.90152	14.395	19.7213	29.463	23.2557	59.845	38.7016	101.735	55.6422
8.37447	56.92	35.6389	237.255	60.8389	217.604	95.3449	141.057	139.841	172.397	194.921	152.364	258.677	317.944		5.13618	2.04862	14.412	18.9428	29.481	24.2742	59.862	38.5198	101.752	56.92
8.38238	57.1947	35.6569	240.223	60.8569	235.96	95.3629	142.537	139.859	173.203	194.939	153.675	258.695	320.504		5.17212	2.45552	14.429	20.8744	29.499	25.8121	59.879	37.9576	101.769	57.1947
8.39029	56.2602	35.6749	242.546	60.8749	238.633	95.3809	144.39	139.877	174.632	194.957	155.009	258.713	323.179		5.208	2.46659	14.446	21.2035	29.517	24.5301	59.896	39.7576	101.786	56.2602
8.39819	55.4134	35.6929	245.495	60.8929	241.327	95.3989	145.945	139.895	176.186	194.975	156.345	258.731	325.806		5.2439	2.56156	14.463	21.9174	29.535	24.1103	59.913	40.1858	101.803	55.4134
8.4061	55.3459	35.7109	248.065	60.9109	244.101	95.4169	147.798	139.913	178.131	194.993	157.682	258.749	328.51		5.27986	2.55451	14.48	21.4792	29.553	22.209	59.93	42.796	101.82	55.3459
8.414	56.6314	35.7289	251.287	60.9289	246.86	95.4349	149.477	139.931	179.244	195.011	159.039	258.767	331.003		5.31578	0.93907	14.497	18.2279	29.571	23.3605	59.947	40.2112	101.837	56.6314
8.42191	56.9424	35.7469	252.958	60.9469	249.661	95.4529	151.278	139.949	180.739	195.029	160.396	258.785	333.576		5.35168	1.56829	14.514	19.7169	29.589	24.6119	59.964	40.3242	101.854	56.9424
8.42982	59.1943	35.7649	256.763	60.9649	252.529	95.4709	152.994	139.967	182.166	195.047	161.75	258.803	336.175		5.38756	1.89196	14.531	18.0539	29.607	26.0387	59.981	38.4465	101.871	59.1943
8.43772	58.5187	35.7829	258.681	60.9829	255.407	95.4889	154.955	139.985	183.695	195.065	163.213	258.821	338.76		5.42346	1.64883	14.548	19.8004	29.625	25.9278	59.998	39.6071	101.888	58.5187
8.44563	57.7148	35.8009	261.689	61.0009	258.382	95.5069	156.896	140.003	185.274	195.083	164.573	258.839	341.219		5.45938	1.80564	14.565	20.8186	29.643	24.5088	60.015	41.1204	101.905	57.7148
8.45353	56.8301	35.8189	264.034	61.0189	261.309	95.5249	158.885	140.021	186.58	195.101	166.067	258.857	343.768		5.49528	0.91775	14.582	20.9778	29.661	23.3801	60.032	41.111	101.922	56.8301
8.46144	57.1379	35.8369	267.233	61.0369	264.231	95.5429	160.768	140.039	187.912	195.119	167.565	258.875	346.524		5.53122	1.55459	14.599	20.8063	29.679	23.8759	60.049	43.9987	101.939	57.1379
8.46935	58.4139	35.8549	269.92	61.0549	267.157	95.5609	162.922	140.057	189.458	195.137	169.101	258.893	349.165		5.5671	1.46474	14.616	17.9602	29.697	25.0791	60.066	42.078	101.956	58.4139
8.47725	58.8339	35.8729	272.729	61.0729	270.059	95.5789	164.939	140.075	191.151	195.155	170.561	258.911	351.877		5.60302	1.48144	14.633	18.0716	29.715	25.3227	60.083	41.4818	101.973	58.8339
8.48516	59.8327	35.8909	275.605	61.0909	273.078	95.5969	167.003	140.093	192.771	195.173	172.126	258.929	354.626		5.63892	1.5095	14.65	18.1198	29.733	27.1533	60.1	38.9227	101.99	59.8327
8.49306	58.7176	35.9089	278.157	61.1089	275.98	95.6149	169.232	140.111	194.527	195.191	173.649	258.947	357.368		5.67482	1.71669	14.667	19.8884	29.751	25.5564	60.117	40.5856	102.007	58.7176
8.50097	58.8506	35.9269	281.016	61.1269	279.066	95.6329	171.345	140.129	196.304	195.209	175.283	258.965	359.903		5.7107	1.16373	14.684	19.6946	29.769	25.0791	60.134	41.999	102.024	58.8506
8.50888	57.353	35.9449	283.396	61.1449	281.834	95.6509	173.547	140.147	198.12	195.227	176.778	258.983	362.538		5.7466	1.20909	14.701	20.4385	29.787	23.8235	60.151	43.0551	102.041	57.353
8.51678	58.8203	35.9629	286.562	61.1629	285.037	95.6689	175.629	140.165	199.76	195.245	178.481	259.001	365.048		5.78256	1.27981	14.718	19.5917	29.805	24.5046	60.168	44.0314	102.058	58.8203
8.52469	60.0311	35.9809	289.169	61.1809	287.963	95.6869	177.926	140.183	200.546	195.263	180.072	259.019	367.688		5.8185	1.38427	14.735	16.6081	29.823	26.2393	60.185	41.949	102.075	60.0311
8.53259	60.6223	35.9989	292.444	61.1989	291.081	95.7049	180.03	140.201	201.96	195.281	181.77	259.037	370.31		5.85444	1.53021	14.752	17.103	29.841	25.8681	60.202	42.7769	102.092	60.6223
8.5405	61.8265	36.0169	294.913	61.2169	293.914	95.7229	182.382	140.219	203.962	195.299	183.472	259.055	372.969		5.89038	0.72664	14.769	17.5433	29.859	28.788	60.219	41.0361	102.109	61.8265
8.54841	59.5307	36.0349	298.337	61.2349	297.135	95.7409	184.585	140.237	205.938	195.317	185.204	259.073	375.492		5.92628	1.2301	14.786	19.5944	29.877	26.2035	60.236	42.5319	102.126	59.5307
8.55631	59.8562	36.0529	300.665	61.2529	300.14	95.7589	186.951	140.255	207.975	195.335	186.957	259.091	378.1		5.9622	1.10637	14.803	18.3705	29.895	26.0952	60.253	43.6102	102.143	59.8562
8.56422	58.7048	36.0709	303.96	61.2709	303.324	95.7769	189.153	140.273	209.894	195.353	188.743	259.109	380.63		5.9981	1.27147	14.82	18.6523	29.913	23.5623	60.27	44.6464	102.16	58.7048
8.57212	60.5259	36.0889	306.26	61.2889	306.174	95.7949	191.55	140.291	211.99	195.371	190.504	259.127	383.312		6.034	1.19574	14.837	17.3513	29.931	25.8436	60.287	44.8031	102.177	60.5259
8.58003	61.0874	36.1069	309.402	61.3069	309.049	95.8129	193.921	140.309	214.046	195.389	192.315	259.145	385.881		6.06988	1.07504	14.854	15.2196	29.949	26.9598	60.304	43.8469	102.194	61.0874
8.58794	62.9391	36.1249	311.644	61.3249	311.838	95.8309	196.372	140.327	216.135	195.407	194.156	259.163	388.537		6.1058	2.19198	14.871	15.7353	29.967	28.0065	60.321	42.6201	102.211	62.9391
8.59584	61.8648	36.1429	314.777	61.3429	314.812	95.8489	198.812	140.345	218.147	195.425	195.904	259.181	391.156		6.14172	0.99638	14.888	15.8576	29.985	28.4963	60.338	43.0732	102.228	61.8648
8.60375	60.9656	36.1609	317.105	61.3609	317.83	95.8669	201.314	140.363	219.867	195.443	197.741	259.199	393.864		6.17762	0.46554	14.905	18.3899	30.003	25.9241	60.355	43.6595	102.245	60.9656
8.61165	60.3281	36.1789	319.949	61.3789	320.805	95.8849	203.791	140.381	233.784	195.461	199.6	259.217	396.353		6.2135	1.10437	14.922	17.4918	30.021	26.1	60.372	44.3196	102.262	60.3281
8.61956	60.6004	36.1969	322.173	61.3969	323.804	95.9029	206.228	140.399	236.039	195.479	201.506	259.235	398.923		6.2494	2.17523	14.939	17.1456	30.039	25.6177	60.389	46.239	102.279	60.6004
8.62747	62.1009	36.2149	324.44	61.4149	326.602	95.9209	208.689	140.417	238.19	195.497	203.262	259.253	401.512		6.28536	2.72946	14.956	14.6191	30.057	26.8176	60.406	45.5527	102.296	62.1009
8.63537	62.4	36.2329	322.706	61.4329	329.525	95.9389	211.137	140.435	240.433	195.515	205.205	259.271	404.066		6.3213	3.35483	14.973	14.669	30.075	28.1341	60.423	44.7698	102.313	62.4
8.64328	64.6534	36.2509	322.309	61.4509	332.429	95.9569	213.695	140.453	242.77	195.533	207.054	259.289	406.466		6.3572	1.91706	14.99	14.082	30.093	29.2412	60.44	44.7557	102.33	64.6534
8.65118	63.012	36.2689	321.47	61.4689	335.482	95.9749	216.06	140.471	244.938	195.551	209.058	259.307	409.06		6.3931	2.08512	15.007	15.3307	30.111	28.594	60.457	43.302	102.347	63.012
8.65909	62.31	36.2869	320.767	61.4869	338.388	95.9929	218.56	140.489	247.277	195.569	211.008	259.325	411.643		6.429	1.13005	15.024	16.4707	30.129	27.1656	60.474	45.0445	102.364	62.31
8.667	60.7555	36.3049	320.226	61.5049	341.347	96.0109	221.014	140.507	249.566	195.587	213.045	259.343	414.254		6.46492	2.08076	15.041	16.1408	30.147	25.971	60.491	45.5299	102.381	60.7555
8.6749	61.594	36.3229	319.577	61.5229	344.333	96.0289	223.609	140.525	251.954	195.605	215.005	259.361	416.779		6.50084	2.62837	15.058	14.8322	30.165	26.4816	60.508	48.0216	102.398	61.594
8.68281	63.2796	36.3409	319.133	61.5409	347.42	96.0469	226.148	140.543	254.273	195.623	217.135	259.379	419.365		6.53676	3.8324	15.075	11.9224	30.183	28.2462	60.525	46.2841	102.415	63.2796
8.69071	63.35	36.3589	318.503	61.5589	350.352	96.0649	228.712	140.561	256.619	195.641	219.156	259.397	421.939		6.57266	3.52469	15.092	13.0227	30.201	28.2215	60.542	45.7027	102.432	63.35
8.69862	65.8381	36.3769	318.266	61.5769	353.455	96.0829	231.246	140.579	259.042	195.659	221.315	259.415	424.638		6.6086	2.73349	15.109	12.1066	30.219	31.1227	60.559	44.976	102.449	65.8381
8.70653	63.2122	36.3949	317.606	61.5949	356.499	96.1009	248.895	140.597	261.456	195.677	223.401	259.433	427.195		6.6445	1.88058	15.126	14.8267	30.237	29.0298	60.576	45.0617	102.466	63.2122
8.71443	64.3445	36.4129	317.344	61.6129	359.548	96.1189	251.481	140.615	263.894	195.695	225.555	259.451	429.805		6.68044	2.02317	15.143	14.1335	30.255	27.6169	60.593	46.7428	102.483	64.3445
8.72234	62.6619	36.4309	316.77	61.6309	362.609	96.1369	254.119	140.633	266.146	195.713	227.707	259.469	432.529		6.71634	3.46772	15.16	14.3057	30.273	27.5221	60.61	46.3205	102.5	62.6619
8.73024	62.9961	36.4489	316.585	61.6489	365.667	96.1549	256.676	140.651	268.592	195.731	229.939	259.487	435.127		6.75222	2.77783	15.177	13.5342	30.291	26.769	60.627	48.8344	102.517	62.9961
8.73815	64.2644	36.4669	316.064	61.6669	368.909	96.1729	259.337	140.669	271.057	195.749	232.077	259.505	437.855		6.78812	5.2198	15.194	10.2053	30.309	28.8148	60.644	47.5679	102.534	64.2644
8.74606	65.8894	36.4849	315.818	61.6849	371.857	96.1909	261.936	140.687	273.431	195.767	234.3	259.523	440.414		6.82408	3.04478	15.211	10.5749	30.327	29.2886	60.661	46.7534	102.551	65.8894
8.75396	65.5808	36.5029	315.402	61.7029	374.999	96.2089	264.622	140.705	275.965	195.785	236.49	259.541	443.122		6.86	3.34641	15.228	10.137	30.345	31.4706	60.678	45.8477	102.568	65.5808
8.76187	64.6655	36.5209	315.062	61.7209	377.882	96.2269	267.202	140.723	278.353	195.803	238.737	259.559	445.654		6.89592	2.39044	15.245	13.5112	30.363	29.0696	60.695	45.9953	102.585	64.6655
8.76977	65.0731	36.5389	314.679	61.7389	380.915	96.2449	269.931	140.741	280.914	195.821	241.036	259.577	448.398		6.93182	3.04545	15.262	11.8684	30.381	29.2843	60.712	48.4102	102.602	65.0731
8.77768	63.2075	36.5569	314.383	61.7569	383.906	96.2629	272.543	140.759	283.337	195.839	243.341	259.595	450.873		6.96772	3.92358	15.279	11.9267	30.399	27.2314	60.729	49.284	102.619	63.2075
8.78559	64.5923	36.5749	314.203	61.7749	387.375	96.2809	275.256	140.777	285.943	195.857	245.711	259.613	453.637		7.00364	3.99351	15.296	8.54663	30.417	28.4969	60.746	49.2764	102.636	64.5923
8.79349	65.2576	36.5929	313.753	61.7929	390.562	96.2989	277.87	140.795	288.229	195.875	248.059	259.631	456.112		7.03952	4.30054	15.313	9.15133	30.435	30.2654	60.763	47.5324	102.653	65.2576
8.8014	66.3329	36.6109	313.602	61.8109	393.969	96.3169	280.555	140.813	290.909	195.893	264.022	259.649	458.86		7.07544	4.42848	15.33	8.54285	30.453	30.0702	60.78	48.5818	102.67	66.3329
8.8093	66.9976	36.6289	313.128	61.8289	397.072	96.3349	283.289	140.831	293.466	195.911	266.379	259.667	461.324		7.11134	4.6673	15.347	10.8492	30.471	32.487	60.797	45.9584	102.687	66.9976
8.81721	65.8959	36.6469	313.084	61.8469	400.415	96.3529	285.95	140.849	296.023	195.929	268.789	259.685	464.09		7.14724	4.67204	15.364	9.71588	30.489	30.5186	60.814	48.0562	102.704	65.8959
8.82512	65.9286	36.6649	312.572	61.8649	403.496	96.3709	288.653	140.867	298.448	195.947	271.115	259.703	466.624		7.18314	5.56702	15.381	10.6862	30.507	30.3145	60.831	48.893	102.721	65.9286
8.83302	64.448	36.6829	312.63	61.8829	406.773	96.3889	291.3	140.885	301.047	195.965	273.617	259.721	469.365		7.21906	4.58292	15.398	7.9025	30.525	27.7406	60.848	49.8563	102.738	64.448
8.84093	65.7416	36.7009	312.046	61.9009	409.941	96.4069	294.064	140.903	303.8	195.983	275.916	259.739	471.867		7.25496	4.40816	15.415	6.67945	30.543	29.3316	60.865	50.2924	102.755	65.7416
8.84883	66.8118	36.7189	312.059	61.9189	413.092	96.4249	296.721	140.921	306.293	196.001	278.348	259.757	474.56		7.29084	4.06043	15.432	6.73371	30.561	30.6535	60.882	48.6133	102.772	66.8118
8.85674	68.2937	36.7369	311.518	61.9369	416.372	96.4429	299.379	140.939	308.86	196.019	280.779	259.775	477.047		7.32678	5.40473	15.449	6.10567	30.579	33.0063	60.899	48.3486	102.789	68.2937
8.86465	67.6496	36.7549	311.634	61.9549	419.479	96.4609	302.078	140.957	311.375	196.037	283.337	259.793	479.718		7.3627	6.01265	15.466	8.37928	30.597	32.0237	60.916	48.2042	102.806	67.6496
8.87255	66.7626	36.7729	311.116	61.9729	422.863	96.4789	304.776	140.975	314.227	196.055	285.889	259.811	482.311		7.39862	5.22252	15.483	6.85783	30.615	31.1421	60.933	49.5331	102.823	66.7626
8.88046	66.2672	36.7909	311.155	61.9909	426.028	96.4969	307.416	140.993	316.641	196.073	288.407	259.829	485.025		7.43454	4.3804	15.5	6.98899	30.633	31.2806	60.95	49.8829	102.84	66.2672
8.88836	66.454	36.8089	310.681	62.0089	429.33	96.5149	310.226	141.011	319.298	196.091	291.001	259.847	487.569		7.47046	3.03906	15.517	3.92195	30.651	29.9667	60.967	52.4995	102.857	66.454
8.89627	67.3023	36.8269	310.686	62.0269	432.615	96.5329	312.868	141.029	321.788	196.109	293.616	259.865	490.149		7.50638	2.9913	15.534	3.67361	30.669	31.173	60.984	51.0164	102.874	67.3023
8.90418	67.7104	36.8449	310.305	62.0449	436.007	96.5509	315.769	141.047	324.558	196.127	296.276	259.883	492.871		7.54228	3.1464	15.551	2.43186	30.687	32.2856	61.001	50.2602	102.891	67.7104
8.91208	69.5238	36.8629	310.308	62.0629	438.88	96.5689	318.459	141.065	327.189	196.145	298.819	259.901	495.461		7.57822	4.77375	15.568	2.90678	30.705	33.411	61.018	48.0038	102.908	69.5238
8.91999	68.0927	36.8809	310.017	62.0809	442.295	96.5869	321.286	141.083	329.963	196.163	301.305	259.919	498.107		7.61412	3.96953	15.585	2.64109	30.723	32.8079	61.035	49.0647	102.925	68.0927
8.92789	67.891	36.8989	309.839	62.0989	445.195	96.6049	324.027	141.101	332.409	196.181	304.017	259.937	500.791		7.65002	4.32287	15.602	1.53207	30.741	32.2184	61.052	51.2132	102.942	67.891
8.9358	66.787	36.9169	309.615	62.1169	448.693	96.6229	326.885	141.119	335.024	196.199	306.673	259.955	503.651		7.68592	2.29823	15.619	3.37542	30.759	30.7891	61.069	52.444	102.959	66.787
8.94371	67.5067	36.9349	309.394	62.1349	451.624	96.6409	329.573	141.137	337.569	196.217	309.215	259.973	506.207		7.72182	2.46995	15.636	3.55803	30.777	32.0573	61.086	52.8666	102.976	67.5067
8.95161	69.0069	36.9529	309.301	62.1529	455.057	96.6589	332.406	141.155	340.381	196.235	311.909	259.991	508.977		7.75772	1.64682	15.653	4.67866	30.795	32.8139	61.103	50.9221	102.993	69.0069
8.95952	68.8341	36.9709	309.02	62.1709	457.972	96.6769	335.144	141.173	342.807	196.253	314.548	260.009	511.66		7.79362	2.62232	15.67	3.28388	30.813	33.4605	61.12	51.1435	103.01	68.8341
8.96742	71.1615	36.9889	309.024	62.1889	461.355	96.6949	338.08	141.191	345.412	196.271	317.193	260.027	514.496		7.82956	2.98928	15.687	2.70537	30.831	35.6913	61.137	49.2361	103.027	71.1615
8.97533	69.4622	37.0069	308.616	62.2069	464.256	96.7129	341.063	141.209	348.065	196.289	319.711	260.045	517.088		7.86548	2.61292	15.704	3.42066	30.849	34.5158	61.154	51.3481	103.044	69.4622
8.98324	69.128	37.0249	308.684	62.2249	467.499	96.7309	344.072	141.227	350.921	196.307	322.381	260.063	519.937		7.9014	2.99399	15.721	3.12586	30.867	33.003	61.171	51.9581	103.061	69.128
8.99114	67.3172	37.0429	308.204	62.2429	470.581	96.7489	347.043	141.245	353.476	196.325	324.904	260.081	522.536		7.9373	2.85412	15.738	3.52022	30.885	31.7825	61.188	54.4188	103.078	67.3172
8.99905	68.9415	37.0609	308.307	62.2609	473.774	96.7669	349.996	141.263	356.075	196.343	327.622	260.099	525.398		7.9732	3.0219	15.755	2.34799	30.903	32.354	61.205	52.9274	103.095	68.9415
9.00695	70.3254	37.0789	307.769	62.2789	476.933	96.7849	353.109	141.281	358.637	196.361	330.188	260.117	528.128		8.0091	3.09054	15.772	2.82227	30.921	35.6283	61.222	52.2079	103.112	70.3254
9.01486	72.0031	37.0969	307.874	62.2969	480.01	96.8029	355.932	141.299	361.421	196.379	332.87	260.135	530.908		8.04498	1.12771	15.789	2.16386	30.939	34.8489	61.239	50.3722	103.129	72.0031
9.02277	71.1919	37.1149	307.389	62.3149	483.248	96.8209	359.003	141.317	364.061	196.397	335.454	260.153	533.65		8.08088	2.1022	15.806	0.91303	30.957	35.2299	61.256	51.8522	103.146	71.1919
9.03067	69.7356	37.1329	307.547	62.3329	486.419	96.8389	361.779	141.335	366.621	196.415	338.063	260.171	536.495		8.11678	2.46861	15.823	0.2676	30.975	34.1622	61.273	53.15	103.163	69.7356
9.03858	69.4763	37.1509	307.025	62.3509	489.858	96.8569	364.941	141.353	369.347	196.433	340.679	260.189	539.346		8.1527	2.35121	15.84	1.12931	30.993	35.0796	61.29	53.733	103.18	69.4763
9.04648	69.3542	37.1689	307.129	62.3689	492.748	96.8749	367.724	141.371	371.84	196.451	343.333	260.207	542.173		8.18858	2.30795	15.857	0.69423	31.011	35.2556	61.307	55.1193	103.197	69.3542
9.05439	71.0524	37.1869	306.7	62.3869	496.215	96.8929	370.859	141.389	374.759	196.469	345.97	260.225	545.217		8.2245	1.77655	15.874	1.82557	31.029	35.7987	61.324	52.7049	103.214	71.0524
9.0623	72.0172	37.2049	306.786	62.4049	499.394	96.9109	373.722	141.407	377.088	196.487	348.624	260.243	548.128		8.26044	1.77053	15.891	1.96127	31.047	35.8649	61.341	53.4068	103.231	72.0172
9.0702	72.7389	37.2229	306.36	62.4229	502.818	96.9289	376.866	141.425	380.002	196.505	351.233	260.261	551.192		8.29632	2.02149	15.908	2.20206	31.065	36.416	61.358	52.0341	103.248	72.7389
9.07811	71.1045	37.2409	306.416	62.4409	505.93	96.9469	379.639	141.443	382.37	196.523	353.789	260.279	554.06		8.33228	1.57965	15.925	3.25833	31.083	35.906	61.375	53.9447	103.265	71.1045
9.08601	70.8834	37.2589	306.061	62.4589	509.229	96.9649	382.864	141.461	385.238	196.541	356.474	260.297	557.106		8.36818	2.46995	15.942	3.08384	31.101	35.5462	61.392	54.3903	103.282	70.8834
9.09392	69.9397	37.2769	305.775	62.4769	512.488	96.9829	385.728	141.479	387.67	196.559	359.034	260.315	559.961		8.40406	2.54008	15.959	5.44713	31.119	35.0943	61.409	57.2674	103.299	69.9397
9.10183	71.472	37.2949	304.113	62.4949	515.658	97.0009	388.885	141.497	390.538	196.577	361.643	260.333	562.964		8.43998	2.03288	15.976	6.79012	31.137	35.3574	61.426	54.4855	103.316	71.472
9.10973	72.2257	37.3129	301.871	62.5129	518.669	97.0189	391.674	141.515	393.049	196.595	364.009	260.351	565.806		8.47586	1.70031	15.993	9.15296	31.155	40.8184	61.443	54.4855	103.333	72.2257
9.11764	74.2584	37.3309	298.788	62.5309	521.854	97.0369	394.8	141.533	395.609	196.613	366.89	260.369	568.752		8.51178	2.2074	16.01	7.53133	31.173	36.602	61.46	52.7157	103.35	74.2584
9.12554	73.2955	37.3489	295.951	62.5489	521.803	97.0549	397.721	141.551	398.214	196.631	369.327	260.387	571.569		8.54768	1.65485	16.027	7.58302	31.191	38.186	61.477	54.0724	103.367	73.2955
9.13345	72.57	37.3669	292.928	62.5669	520.817	97.0729	400.67	141.569	400.963	196.649	372.109	260.405	574.488		8.58358	1.70766	16.044	5.83439	31.209	36.36	61.494	55.5839	103.384	72.57
9.14136	71.2016	37.3849	289.974	62.5849	520.195	97.0909	403.584	141.587	403.679	196.667	374.641	260.423	577.404		8.61948	0.85847	16.061	7.032	31.227	35.3733	61.511	56.8606	103.401	71.2016
9.14926	71.3721	37.4029	287.172	62.6029	519.32	97.1089	406.681	141.605	406.218	196.685	377.409	260.441	580.385		8.65538	1.49614	16.078	8.62979	31.245	35.2792	61.528	56.9793	103.418	71.3721
9.15717	73.2191	37.4209	284.237	62.6209	518.792	97.1269	409.746	141.623	409.175	196.703	379.835	260.459	583.389		8.69128	1.58366	16.095	9.24221	31.263	35.4843	61.545	55.6483	103.435	73.2191
9.16507	74.495	37.4389	281.492	62.6389	518.193	97.1449	412.984	141.641	411.628	196.721	382.68	260.477	586.104		8.72718	1.75782	16.112	10.7482	31.281	38.282	61.562	55.6841	103.452	74.495
9.17298	74.8405	37.4569	278.651	62.6569	517.817	97.1629	416.254	141.659	414.688	196.739	385.134	260.495	589.153		8.7631	1.71836	16.129	8.54879	31.299	37.7325	61.579	53.78	103.469	74.8405
9.18089	73.5945	37.4749	276.106	62.6749	517.219	97.1809	419.588	141.677	417.062	196.757	387.936	260.513	592.032		8.79902	1.60772	16.146	9.57507	31.317	38.1508	61.596	56.721	103.486	73.5945
9.18879	73.6078	37.4929	273.33	62.6929	516.841	97.1989	423.068	141.695	419.923	196.775	390.501	260.531	595.064		8.83494	1.64582	16.163	7.20088	31.335	35.3787	61.613	56.4567	103.503	73.6078
9.1967	72.0407	37.5109	270.782	62.7109	516.394	97.2169	426.398	141.713	422.316	196.793	393.264	260.549	597.899		8.87084	1.48411	16.18	9.14268	31.353	35.1665	61.63	59.1131	103.52	72.0407
9.2046	74.0131	37.5289	268.099	62.7289	516.048	97.2349	429.909	141.731	425.28	196.811	395.778	260.567	600.961		8.90672	0.57792	16.197	10.1636	31.371	34.708	61.647	57.7092	103.537	74.0131
9.21251	74.4237	37.5469	265.681	62.7469	515.519	97.2529	433.112	141.749	427.868	196.829	398.546	260.585	603.88		8.94264	1.40931	16.214	11.8128	31.389	35.2775	61.664	56.2929	103.554	74.4237
9.22042	76.1348	37.5649	263.032	62.7649	515.345	97.2709	436.56	141.767	430.76	196.847	401.087	260.603	607.041		8.97854	2.528	16.231	10.9155	31.407	38.2362	61.681	55.4102	103.571	76.1348
9.22832	75.6047	37.5829	260.701	62.7829	514.941	97.2889	439.797	141.785	432.928	196.865	403.925	260.621	609.928		9.01448	2.45284	16.248	10.0546	31.425	37.1493	61.698	56.1827	103.588	75.6047
9.23623	74.5141	37.6009	258.19	62.8009	514.61	97.3069	443.271	141.803	435.714	196.883	406.528	260.639	613.103		9.05036	3.58876	16.265	9.27196	31.443	37.7738	61.715	57.7504	103.605	74.5141
9.24413	74.2473	37.6189	255.816	62.8189	514.212	97.3249	446.417	141.821	438.085	196.901	409.186	260.657	615.927		9.0863	2.16518	16.282	9.49981	31.461	34.1126	61.732	58.0909	103.622	74.2473
9.25204	74.2335	37.6369	253.452	62.8369	513.959	97.3429	449.987	141.839	440.973	196.919	411.877	260.675	619.122		9.12224	2.6183	16.299	10.9884	31.479	35.7061	61.749	61.0237	103.639	74.2335
9.25995	75.2883	37.6549	251.17	62.8549	513.711	97.3609	453.232	141.857	443.577	196.937	414.721	260.693	622.031		9.15816	1.35657	16.316	10.9661	31.497	34.081	61.766	58.5582	103.656	75.2883
9.26785	75.9813	37.6729	248.826	62.8729	513.365	97.3789	456.838	141.875	446.484	196.955	417.352	260.711	625.205		9.19404	2.34048	16.333	13.3486	31.515	36.3573	61.783	58.4468	103.673	75.9813
9.27576	77.3251	37.6909	246.511	62.8909	513.223	97.3969	460.011	141.893	449.147	196.973	420.078	260.729	628.222		9.22994	3.35989	16.35	11.9561	31.533	36.7618	61.8	56.1354	103.69	77.3251
9.28366	75.9759	37.7089	244.393	62.9089	512.857	97.4149	463.542	141.911	452.076	196.991	422.817	260.747	631.454		9.26582	3.64509	16.367	10.909	31.551	37.4144	61.817	58.0334	103.707	75.9759
9.29157	76.2043	37.7269	242.106	62.9269	512.782	97.4329	466.75	141.929	454.791	197.009	425.62	260.765	634.433		9.30172	4.09727	16.384	9.27467	31.569	36.797	61.834	59.5303	103.724	76.2043
9.29948	74.3711	37.7449	240.054	62.9449	512.343	97.4509	470.265	141.947	457.679	197.027	428.496	260.783	637.53		9.33766	2.79127	16.401	10.3795	31.587	33.9033	61.851	60.6806	103.741	74.3711
9.30738	75.8265	37.7629	237.705	62.9629	512.372	97.4689	473.651	141.965	460.367	197.045	431.12	260.801	640.528		9.3736	2.98322	16.418	12.3641	31.605	34.9861	61.868	60.8116	103.758	75.8265
9.31529	77.6604	37.7809	235.77	62.9809	511.976	97.4869	477.128	141.983	463.312	197.063	434.088	260.819	643.678		9.40952	1.99404	16.435	13.0353	31.623	34.0232	61.885	59.7496	103.775	77.6604
9.32319	77.983	37.7989	233.463	62.9989	511.92	97.5049	480.597	142.001	466.303	197.081	436.642	260.837	646.705		9.44544	3.2548	16.452	14.0622	31.641	35.5489	61.902	59.5387	103.792	77.983
9.3311	78.8667	37.8169	231.55	63.0169	511.481	97.5229	484.032	142.019	469.227	197.099	439.544	260.855	649.82		9.48132	3.36831	16.469	12.1219	31.659	36.719	61.919	58.245	103.809	78.8667
9.33901	76.6237	37.8349	229.202	63.0349	511.495	97.5409	487.445	142.037	472.316	197.117	442.194	260.873	652.981		9.51722	4.65374	16.486	11.6826	31.677	36.6646	61.936	59.3688	103.826	76.6237
9.34691	76.4632	37.8529	227.439	63.0529	511.112	97.5589	490.684	142.055	475.313	197.135	445.128	260.891	656.188		9.5531	3.83139	16.503	10.3524	31.695	36.3704	61.953	60.2411	103.843	76.4632
9.35482	76.1313	37.8709	224.999	63.0709	511.121	97.5769	494.117	142.073	478.487	197.153	447.895	260.909	659.426		9.58904	2.97414	16.52	11.5122	31.713	33.7398	61.97	62.419	103.86	76.1313
9.36272	77.4963	37.8889	223.155	63.0889	510.764	97.5949	497.376	142.091	481.226	197.171	450.691	260.927	662.634		9.62494	2.57432	16.537	12.8456	31.731	34.2233	61.987	61.296	103.877	77.4963
9.37063	78.4468	37.9069	220.835	63.1069	510.698	97.6129	500.884	142.109	484.716	197.189	453.32	260.945	665.955		9.66086	2.59211	16.554	15.2796	31.749	33.9779	62.004	61.1253	103.894	78.4468
9.37854	80.2708	37.9249	219.083	63.1249	510.389	97.6309	504.228	142.127	487.476	197.207	456.147	260.963	669.093		9.69676	3.79425	16.571	13.8441	31.767	34.5469	62.021	59.4018	103.911	80.2708
9.38644	79.5622	37.9429	216.777	63.1429	510.343	97.6489	507.683	142.145	490.709	197.225	458.801	260.981	672.347		9.73268	3.74632	16.588	13.0183	31.785	36.315	62.038	60.1675	103.928	79.5622
9.39435	78.6461	37.9609	214.933	63.1609	510.076	97.6669	510.867	142.163	493.656	197.243	461.754	260.999	675.518		9.7686	4.29749	16.605	11.4872	31.803	35.8523	62.055	61.9632	103.945	78.6461
9.40225	77.4968	37.9789	212.664	63.1789	509.975	97.6849	514.353	142.181	496.769	197.261	464.466	261.017	678.568		9.80452	4.22814	16.622	11.9752	31.821	35.8704	62.072	62.1216	103.962	77.4968
9.41016	77.9119	37.9969	210.73	63.1969	509.757	97.7029	517.838	142.199	499.843	197.279	467.322	261.035	681.825		9.8405	4.55378	16.639	13.5944	31.839	32.9666	62.089	63.4955	103.979	77.9119
9.41807	79.5685	38.0149	208.676	63.2149	509.565	97.7209	521.265	142.217	502.686	197.297	470.122	261.053	684.985		9.87638	4.32896	16.656	13.5358	31.857	33.5961	62.106	61.6951	103.996	79.5685
9.42597	79.5405	38.0329	206.707	63.2329	509.364	97.7389	524.601	142.235	505.877	197.315	472.984	261.071	688.082		9.9123	4.22543	16.673	16.3835	31.875	33.8243	62.123	62.3741	104.013	79.5405
9.43388	81.8383	38.0509	204.778	63.2509	509.32	97.7569	528.062	142.253	509.218	197.333	475.744	261.089	691.402		9.94822	4.24505	16.69	14.9651	31.893	35.0287	62.14	60.2705	104.03	81.8383
9.44178	79.1217	38.0689	202.799	63.2689	509.16	97.7749	531.478	142.271	512.372	197.351	478.625	261.107	694.473		9.98414	4.65306	16.707	13.6782	31.911	35.219	62.157	61.788	104.047	79.1217
9.44969	79.4939	38.0869	201.048	63.2869	508.991	97.7929	534.745	142.289	515.233	197.369	481.415	261.125	697.792		10.02	4.82598	16.724	12.5436	31.929	35.6239	62.174	62.9288	104.064	79.4939
9.4576	77.5188	38.1049	198.96	63.3049	508.806	97.8109	538.186	142.307	518.612	197.387	484.38	261.143	700.971		10.0559	4.53481	16.741	12.1328	31.947	35.1025	62.191	65.04	104.081	77.5188
9.4655	79.0278	38.1229	197.249	63.3229	508.687	97.8289	541.483	142.325	521.455	197.405	487.07	261.161	704.302		10.0918	4.67272	16.758	14.5718	31.965	32.6651	62.208	63.8153	104.098	79.0278
9.47341	80.5604	38.1409	194.983	63.3409	508.55	97.8469	544.828	142.343	524.601	197.423	490.033	261.179	707.514		10.1277	5.52141	16.775	14.925	31.983	33.7393	62.225	63.256	104.115	80.5604
9.48131	81.9125	38.1589	193.348	63.3589	508.476	97.8649	548.162	142.361	527.393	197.441	492.744	261.197	710.752		10.1636	4.36111	16.792	16.4464	32.001	32.3497	62.242	62.3894	104.132	81.9125
9.48922	81.5204	38.1769	191.048	63.3769	508.319	97.8829	551.652	142.379	530.684	197.459	495.7	261.215	714.083		10.1995	4.15881	16.809	14.9223	32.019	34.9801	62.259	62.6886	104.149	81.5204
9.49713	79.4126	38.1949	189.648	63.3949	508.223	97.9009	555.023	142.397	533.512	197.477	498.447	261.233	717.264		10.2354	4.26264	16.826	14.7443	32.037	34.1257	62.276	63.7744	104.166	79.4126
9.50503	79.2124	38.2129	187.311	63.4129	508.008	97.9189	558.664	142.415	536.688	197.495	501.208	261.251	720.26		10.2713	5.28063	16.843	12.5567	32.055	34.9418	62.293	64.0419	104.183	79.2124
9.51294	78.9894	38.2309	185.931	63.4309	507.966	97.9369	562.021	142.433	539.436	197.513	504.098	261.269	723.739		10.3072	5.73998	16.86	14.3255	32.073	34.2015	62.31	67.0893	104.2	78.9894
9.52084	80.5767	38.2489	183.826	63.4489	507.804	97.9549	565.664	142.451	542.449	197.531	506.846	261.287	726.724		10.3432	4.87212	16.877	15.3764	32.091	31.5713	62.327	64.2373	104.217	80.5767
9.52875	80.9282	38.2669	182.361	63.4669	507.655	97.9729	568.991	142.469	545.477	197.549	509.827	261.305	730.231		10.3791	4.01109	16.894	16.5755	32.109	32.6928	62.344	64.7129	104.234	80.9282
9.53666	83.3848	38.2849	180.291	63.4849	507.438	97.9909	572.709	142.487	548.468	197.567	512.758	261.323	733.454		10.415	2.61158	16.911	16.8422	32.127	32.105	62.361	62.2034	104.251	83.3848
9.54456	81.2737	38.3029	178.843	63.5029	507.336	98.0089	576.1	142.505	551.473	197.585	515.66	261.341	736.964		10.4509	2.54109	16.928	14.6839	32.145	33.6576	62.378	64.5566	104.268	81.2737
9.55247	82.1164	38.3209	176.967	63.5209	507.087	98.0269	579.925	142.523	554.832	197.603	518.47	261.359	740.452		10.4868	3.10972	16.945	14.9283	32.163	33.7573	62.395	65.466	104.285	82.1164
9.56037	80.4597	38.3389	175.995	63.5389	506.898	98.0449	583.328	142.541	558.15	197.621	521.32	261.377	743.846		10.5227	4.50805	16.962	13.7034	32.181	33.6718	62.412	67.2515	104.302	80.4597
9.56828	81.3287	38.3569	178.253	63.5569	506.656	98.0629	587.315	142.559	561.894	197.639	524.304	261.395	747.405		10.5587	4.07361	16.979	15.46	32.199	31.5182	62.429	67.1289	104.319	81.3287
9.57619	82.7694	38.3749	173.885	63.5749	506.548	98.0809	590.726	142.577	565.188	197.657	527.069	261.413	750.678		10.5946	3.92088	16.996	15.7656	32.217	31.7375	62.446	65.7576	104.336	82.7694
9.58409	84.336	38.3929	172.333	63.5929	506.321	98.0989	594.485	142.595	568.992	197.675	529.896	261.431	754.223		10.6305	2.36429	17.013	17.9126	32.235	30.8129	62.463	64.4014	104.353	84.336
9.592	84.4538	38.4109	170.474	63.6109	506.158	98.1169	597.973	142.613	572.578	197.693	532.795	261.449	757.69		10.6664	1.98668	17.03	17.0334	32.253	31.3136	62.48	65.081	104.37	84.4538
9.5999	83.5069	38.4289	168.769	63.6289	505.937	98.1349	601.741	142.631	575.918	197.711	535.923	261.467	761.039		10.7023	1.66989	17.047	15.5503	32.271	33.7605	62.497	66.0985	104.387	83.5069
9.60781	82.5898	38.4469	146.499	63.6469	505.805	98.1529	605.188	142.649	579.378	197.729	538.688	261.485	764.44		10.7382	2.27108	17.064	15.1839	32.289	32.7992	62.514	67.7411	104.404	82.5898
9.61572	82.2876	38.4649	144.439	63.6649	505.53	98.1709	608.79	142.667	582.784	197.747	542.214	261.503	767.97		10.7741	2.94422	17.081	14.8646	32.307	32.8166	62.531	68.8981	104.421	82.2876
9.62362	84.2197	38.4829	143.546	63.6829	504.502	98.1889	612.525	142.685	586.415	197.765	545.021	261.521	771.519		10.81	2.28214	17.098	17.108	32.325	29.4344	62.548	67.1567	104.438	84.2197
9.63153	83.6696	38.5009	143.353	63.7009	502.354	98.2069	616.179	142.703	590.067	197.783	548.458	261.539	775.207		10.8459	2.79531	17.115	16.4723	32.343	30.3016	62.565	67.372	104.455	83.6696
9.63943	85.9638	38.5189	139.975	63.7189	499.231	98.2249	619.855	142.721	593.777	197.801	551.16	261.557	778.936		10.8819	2.69755	17.132	19.5638	32.361	29.7635	62.582	64.8655	104.472	85.9638
9.64734	84.4808	38.5369	137.526	63.7369	495.604	98.2429	623.511	142.739	597.154	197.819	554.542	261.575	782.705		10.9178	2.72811	17.149	16.9311	32.379	30.6384	62.599	67.2804	104.489	84.4808
9.65525	83.7689	38.5549	136.529	63.7549	491.89	98.2609	627.452	142.757	601.223	197.837	557.396	261.593	786.54		10.9537	2.57029	17.166	16.4072	32.397	32.6754	62.616	68.0516	104.506	83.7689
9.66315	82.696	38.5729	134.4	63.7729	488.263	98.2789	630.894	142.775	604.805	197.855	561.031	261.611	790.186		10.9896	1.01504	17.183	15.1449	32.415	31.6899	62.633	70.1886	104.523	82.696
9.67106	83.6637	38.5909	134.573	63.7909	484.609	98.2969	634.632	142.793	609.016	197.873	563.942	261.629	793.927		11.0255	1.81534	17.2	15.797	32.433	30.6325	62.65	69.4593	104.54	83.6637
9.67896	85.2562	38.6089	130.627	63.8089	481.147	98.3149	638.203	142.811	612.14	197.891	567.342	261.647	797.67		11.0614	2.11359	17.217	17.478	32.451	28.0161	62.667	68.1783	104.557	85.2562
9.68687	86.41	38.6269	131.536	63.8269	477.504	98.3329	638.772	142.829	616.296	197.909	570.155	261.665	801.675		11.0973	2.2389	17.234	17.2932	32.469	27.5665	62.684	68.5697	104.574	86.41
9.69478	86.065	38.6449	128.579	63.8449	474.048	98.3509	638.352	142.847	619.572	197.927	573.479	261.683	805.375		11.1332	2.01379	17.251	18.7662	32.487	28.5634	62.701	68.7932	104.591	86.065
9.70268	85.106	38.6629	127.314	63.8629	470.518	98.3689	638.236	142.865	623.466	197.945	576.563	261.701	809.098		11.1691	1.64582	17.268	17.1218	32.505	31.16	62.718	68.9949	104.608	85.106
9.71059	84.9959	38.6809	124.35	63.8809	467.21	98.3869	637.768	142.883	626.841	197.963	580.019	261.719	813.1		11.205	1.64281	17.285	17.4653	32.523	29.6417	62.735	69.3215	104.625	84.9959
9.71849	84.254	38.6989	124.969	63.8989	463.701	98.4049	637.746	142.901	630.39	197.981	583.262	261.737	816.755		11.2409	1.78825	17.302	15.4969	32.541	30.9951	62.752	69.6123	104.642	84.254
9.7264	85.9187	38.7169	122.188	63.9169	460.354	98.4229	637.539	142.919	633.684	197.999	586.616	261.755	820.664		11.2768	1.46174	17.319	16.3945	32.559	28.0461	62.769	69.1132	104.659	85.9187
9.73431	85.782	38.7349	120.993	63.9349	457.012	98.4409	637.399	142.937	637.375	198.017	590.034	261.773	824.376		11.3127	1.61842	17.336	17.6263	32.577	27.8071	62.786	69.8914	104.676	85.782
9.74221	88.0402	38.7529	118.931	63.9529	453.653	98.4589	637.193	142.955	640.789	198.035	593.501	261.791	828.238		11.3486	2.15178	17.353	19.6512	32.595	26.1993	62.803	69.8774	104.693	88.0402
9.75012	86.2193	38.7709	117.249	63.9709	450.346	98.4769	637.025	142.973	644.462	198.053	596.908	261.809	832.185		11.3846	1.57598	17.37	18.406	32.613	28.0059	62.82	70.0041	104.71	86.2193
9.75802	86.0079	38.7889	116.499	63.9889	446.94	98.4949	636.925	142.991	647.845	198.071	600.113	261.827	835.742		11.4205	1.78156	17.387	17.5355	32.631	29.0594	62.837	69.6672	104.727	86.0079
9.76593	84.2439	38.8069	114.019	64.0069	443.82	98.5129	636.729	143.009	651.486	198.089	603.651	261.845	839.876		11.4565	1.58901	17.404	17.291	32.649	28.9514	62.854	70.3715	104.744	84.2439
9.77384	85.8584	38.8249	112.23	64.0249	440.579	98.5309	636.593	143.027	655.248	198.107	606.807	261.863	843.377		11.4924	1.55359	17.421	15.6786	32.667	28.1625	62.871	71.8042	104.761	85.8584
9.78174	87.7737	38.8429	109.818	64.0429	437.513	98.5489	636.401	143.045	658.949	198.125	610.105	261.881	847.535				17.438	17.988	32.685	25.443	62.888	70.648	104.778	87.7737
9.78965	88.5956	38.8609	108.628	64.0609	434.303	98.5669	636.373	143.063	662.656	198.143	613.212	261.899	851.074				17.455	18.1681	32.703	25.5879	62.905	71.3271	104.795	88.5956
9.79755	89.961	38.8789	107.004	64.0789	431.269	98.5849	636.138	143.081	666.239	198.161	616.94	261.917	855.179				17.472	20.6952	32.721	25.9934	62.922	71.8649	104.812	89.961
9.80546	88.3588	38.8969	105.917	64.0969	428.14	98.6029	636.172	143.099	669.932	198.179	620.166	261.935	854.741				17.489	18.9061	32.739	28.5253	62.939	68.3983	104.829	88.3588
9.81337	88.558	38.9149	101.266	64.1149	425.051	98.6209	635.977	143.117	673.892	198.197	624.1	261.953	859.155				17.506	17.5743	32.757	27.4466	62.956	71.3785	104.846	88.558
9.82127	88.0874	38.9329	97.093	64.1329	421.936	98.6389	635.992	143.135	677.634	198.215	627.053	261.971	865.124				17.523	17.6922	32.775	27.9872	62.973	69.4523	104.863	88.0874
9.82918	89.0474	38.9509	94.3809	64.1509	418.948	98.6569	635.764	143.153	681.644	198.233	631.046	261.989	862.159				17.54	17.478	32.793	25.5436	62.99	71.5323	104.88	89.0474
9.83708	89.0255	38.9689	92.5961	64.1689	415.948	98.6749	635.748	143.171	685.215	198.251	634.213	262.007	865.893				17.557	18.5669	32.811	25.6624	63.007	71.938	104.897	89.0255
9.84499	90.8261	38.9869	90.5967	64.1869	413.177	98.6929	635.606	143.189	689.096	198.269	638.022	262.025	869.225				17.574	19.6351	32.829	24.1532	63.024	72.3008	104.914	90.8261
9.8529	89.2396	39.0049	89.3439	64.2049	410.106	98.7109	635.615	143.207	692.955	198.287	641.062	262.043	874.833				17.591	19.2479	32.847	25.062	63.041	70.6302	104.931	89.2396
9.8608	89.0525	39.0229	87.4131	64.2229	407.114	98.7289	635.461	143.225	696.622	198.305	644.837	262.061	880.254				17.608	19.6095	32.865	26.6776	63.058	69.2827	104.948	89.0525
9.86871	87.6474	39.0409	86.0865	64.2409	404.279	98.7469	635.434	143.243	700.441	198.323	647.831	262.079	886.006				17.625	20.2211	32.883	26.4677	63.075	69.103	104.965	87.6474
9.87661	88.1332	39.0589	84.0275	64.2589	401.197	98.7649	635.296	143.261	704.293	198.341	651.513	262.097	892.161				17.642	19.4665	32.901	25.9406	63.092	69.5272	104.982	88.1332
9.88452	89.582	39.0769	82.4412	64.2769	398.321	98.7829	635.283	143.279	708.366	198.359	654.648	262.115	898.442				17.659	19.3202	32.919	23.2589	63.109	72.0448	104.999	89.582
9.89243	90.278	39.0949	80.3571	64.2949	395.245	98.8009	635.2	143.297	712.045	198.377	658.101	262.133	905.293				17.676	20.947	32.937	24.1363	63.126	71.8746	105.016	90.278
9.90033	91.4835	39.1129	78.8992	64.3129	392.516	98.8189	635.173	143.315	715.849	198.395	661.49	262.151	911.232				17.693	20.5624	32.955	22.9495	63.143	71.2741	105.033	91.4835
9.90824	89.9252	39.1309	76.8813	64.3309	389.519	98.8369	635.148	143.333	719.958	198.413	664.93	262.169	912.776				17.71	20.177	32.973	24.2663	63.16	68.9056	105.05	89.9252
9.91614	90.7996	39.1489	75.4093	64.3489	386.842	98.8549	635.137	143.351	723.937	198.431	668.681	262.187	920.854				17.727	21.085	32.991	25.4489	63.177	69.3715	105.067	90.7996
9.92405	88.7945	39.1669	73.4582	64.3669	383.926	98.8729	635.266	143.369	727.732	198.449	671.993	262.205	925.654				17.744	20.0945	33.009	25.1477	63.194	68.4961	105.084	88.7945
9.93196	90.4975	39.1849	71.7825	64.3849	381.261	98.8909	635.376	143.387	731.58	198.467	676.012	262.223	930.99				17.761	21.1929	33.027	24.6129	63.211	70.0241	105.101	90.4975
9.93986	91.2821	39.2029	69.7106	64.4029	378.268	98.9089	635.501	143.405	735.561	198.485	679.483	262.241	935.937				17.778	19.8522	33.045	21.5559	63.228	70.6993	105.118	91.2821
9.94777	93.2048	39.2209	67.913	64.4209	375.605	98.9269	635.394	143.423	739.584	198.503	683.552	262.259	941.409				17.795	20.3426	33.063	22.3378	63.245	71.0069	105.135	93.2048
9.95567	93.5947	39.2389	65.3583	64.4389	372.608	98.9449	635.506	143.441	743.98	198.521	687.232	262.277	946.098				17.812	22.2463	33.081	22.8163	63.262	70.8636	105.152	93.5947
9.96358	91.8813	39.2569	63.6718	64.4569	369.884	98.9629	635.443	143.459	748.163	198.539	691.101	262.295	951.775				17.829	22.2637	33.099	23.5358	63.279	67.7845	105.169	91.8813
9.97149	91.9487	39.2749	62.1201	64.4749	367.008	98.9809	635.53	143.477	752.867	198.557	694.717	262.313	956.807				17.846	24.8535	33.117	23.8526	63.296	68.5235	105.186	91.9487
9.97939	91.1495	39.2929	60.4122	64.4929	364.28	98.9989	635.383	143.495	756.586	198.575	698.583	262.331	962.214				17.863	19.6456	33.135	23.0161	63.313	68.3871	105.203	91.1495
9.9873	92.9715	39.3109	58.8176	64.5109	361.428	99.0169	635.494	143.513	761.153	198.593	702.092	262.349	967.314				17.88	19.5299	33.153	21.6281	63.33	71.313	105.22	92.9715
9.9952	92.6114	39.3289	57.0668	64.5289	358.803	99.0349	635.42	143.531	764.687	198.611	706.238	262.367	972.816				17.897	19.2629	33.171	20.8478	63.347	69.5309	105.237	92.6114
10.0031	95.2288	39.3469	55.5928	64.5469	355.976	99.0529	635.461	143.549	768.832	198.629	709.957	262.385	977.732				17.914	19.4203	33.189	20.7957	63.364	70.6659	105.254	95.2288
10.011	93.5007	39.3649	30.038	64.5649	353.397	99.0709	635.313	143.567	772.742	198.647	713.926	262.403	982.939				17.931	22.3483	33.207	20.4228	63.381	67.7513	105.271	93.5007
10.0189	93.985	39.3829	12.7769	64.5829	350.661	99.0889	635.353	143.585	776.688	198.665	717.569	262.421	987.755				17.948	21.5301	33.225	22.7212	63.398	68.3624	105.288	93.985
10.0268	92.003	39.4009	1.77544	64.6009	348.143	99.1069	635.295	143.603	780.521	198.683	721.678	262.439	992.803				17.965	21.6336	33.243	21.319	63.415	67.7915	105.305	92.003
10.0347	92.8894	39.4189	3.60294	64.6189	345.413	99.1249	635.332	143.621	784.703	198.701	725.35	262.457	997.354				17.982	19.5254	33.261	21.8573	63.432	69.0481	105.322	92.8894
10.0426	93.984	39.4369	3.657	64.6369	342.869	99.1429	635.246	143.639	788.67	198.719	729.409	262.475	1002.53				17.999	18.9583	33.279	20.532	63.449	70.2528	105.339	93.984
10.0505	94.9824	39.4549	2.92711	64.6549	340.188	99.1609	635.241	143.657	792.82	198.737	733.549	262.493	1007.33				18.016	18.5475	33.297	18.4616	63.466	69.727	105.356	94.9824
10.0585	95.489	39.4729	0.24715	64.6729	337.704	99.1789	635.186	143.675	796.51	198.755	737.82	262.511	1012.4				18.033	19.04	33.315	18.2956	63.483	69.3296	105.373	95.489
10.0664	94.2909	39.4909	6.24766	64.6909	335.221	99.1969	634.612	143.693	800.464	198.773	741.906	262.529	1017.76				18.05	21.7108	33.333	18.695	63.5	66.9748	105.39	94.2909
10.0743	93.5858	39.5089	15.5633	64.7089	332.66	99.2149	632.721	143.711	804.376	198.791	745.953	262.547	1022.54				18.067	21.2035	33.351	20.914	63.517	67.7974	105.407	93.5858
10.0822	93.0964	39.5269	19.5721	64.7269	330.098	99.2329	630.012	143.729	808.309	198.809	750.198	262.565	1027.97				18.084	21.0062	33.369	19.7226	63.534	67.829	105.424	93.0964
10.0901	94.5783	39.5449	22.2773	64.7449	327.545	99.2509	626.516	143.747	812.117	198.827	754.376	262.583	1032.66				18.101	19.3107	33.387	19.2273	63.551	69.4534	105.441	94.5783
10.098	94.7112	39.5629	24.5275	64.7629	325.117	99.2689	622.947	143.765	815.954	198.845	758.574	262.601	1037.92				18.118	18.1786	33.405	17.0999	63.568	69.1116	105.458	94.7112
10.1059	97.1695	39.5809	26.1411	64.7809	322.701	99.2869	619.316	143.783	819.958	198.863	762.741	262.619	1042.83				18.135	17.7437	33.423	16.9647	63.585	69.803	105.475	97.1695
10.1138	95.4077	39.5989	27.4725	64.7989	320.27	99.3049	615.628	143.801	823.991	198.881	767.272	262.637	1048.13				18.152	18.8956	33.441	16.5983	63.602	66.9919	105.492	95.4077
10.1217	94.6443	39.6169	28.621	64.8169	317.781	99.3229	612.171	143.819	827.907	198.899	771.281	262.655	1053.23				18.169	20.6148	33.459	17.1197	63.619	67.2515	105.509	94.6443
10.1296	93.3283	39.6349	29.3883	64.8349	315.503	99.3409	608.454	143.837	831.776	198.917	775.826	262.673	1058.61				18.186	20.177	33.477	19.1765	63.636	66.4547	105.526	93.3283
10.1375	94.0607	39.6529	30.231	64.8529	313.045	99.3589	604.994	143.855	835.591	198.935	779.635	262.691	1063.55				18.203	20.443	33.495	18.0384	63.653	66.7711	105.543	94.0607
10.1454	96.2774	39.6709	30.7769	64.8709	310.731	99.3769	601.386	143.873	839.666	198.953	784.176	262.709	1068.65				18.22	17.2031	33.513	18.1125	63.67	69.9826	105.56	96.2774
10.1533	95.8246	39.6889	31.5057	64.8889	308.267	99.3949	598.009	143.891	843.734	198.971	788.208	262.727	1073.68				18.237	18.1963	33.531	14.4427	63.687	68.6261	105.577	95.8246
10.1612	98.2204	39.7069	31.5997	64.9069	306.004	99.4129	594.328	143.909	847.248	198.989	792.344	262.745	1078.58				18.254	17.1356	33.549	15.703	63.704	69.0293	105.594	98.2204
10.1691	96.4915	39.7249	32.2511	64.9249	303.604	99.4309	590.999	143.927	851.479	199.007	796.43	262.763	1083.6				18.271	17.4559	33.567	14.2223	63.721	65.546	105.611	96.4915
10.177	95.6014	39.7429	32.4985	64.9429	301.364	99.4489	587.517	143.945	855.043	199.025	800.669	262.781	1088.32				18.288	20.4887	33.585	16.4119	63.738	66.4514	105.628	95.6014
10.185	94.1577	39.7609	33.0485	64.9609	299.111	99.4669	584.236	143.963	859.24	199.043	804.885	262.799	1093.95				18.305	18.9806	33.603	16.6056	63.755	65.5097	105.645	94.1577
10.1928	95.1707	39.7789	33.1329	64.9789	296.879	99.4849	580.729	143.981	862.58	199.061	809.166	262.817	1098.61				18.322	19.7158	33.621	16.5163	63.772	66.3291	105.662	95.1707
10.2008	96.7384	39.7969	33.609	64.9969	294.59	99.5029	577.436	143.999	866.886	199.079	813.056	262.835	1104.11				18.339	16.3702	33.639	16.2049	63.789	68.6605	105.679	96.7384
10.2087	97.8769	39.8149	33.6442	65.0149	292.329	99.5209	574.065	144.017	870.43	199.097	817.162	262.853	1108.45				18.356	17.5029	33.657	12.1667	63.806	67.9154	105.696	97.8769
10.2166	98.3742	39.8329	33.9995	65.0329	290.128	99.5389	570.815	144.035	875.069	199.115	821.475	262.871	1113.65				18.373	16.0427	33.675	13.7449	63.823	67.7454	105.713	98.3742
10.2245	97.2702	39.8509	34.0573	65.0509	287.849	99.5569	567.382	144.053	878.729	199.133	825.73	262.889	1118.52				18.39	17.54	33.693	13.2589	63.84	64.514	105.73	97.2702
10.2324	96.4754	39.8689	34.3424	65.0689	285.668	99.5749	564.262	144.071	883.121	199.151	830.4	262.907	1123.4				18.407	18.4271	33.711	14.8875	63.857	65.3265	105.747	96.4754
10.2403	95.0584	39.8869	34.3833	65.0869	283.47	99.5929	560.896	144.089	886.622	199.169	834.796	262.925	1128.31				18.424	18.2529	33.729	15.22	63.874	64.7086	105.764	95.0584
10.2482	96.9674	39.9049	34.5527	65.1049	281.398	99.6109	557.711	144.107	890.89	199.187	838.304	262.943	1133.62				18.441	18.528	33.747	15.2215	63.891	66.4429	105.781	96.9674
10.2561	97.0276	39.9229	34.5852	65.1229	279.22	99.6289	554.333	144.125	894.545	199.205	841.989	262.961	1138.14				18.458	15.388	33.765	12.5192	63.908	66.6342	105.798	97.0276
10.264	99.9566	39.9409	34.6403	65.1409	277.171	99.6469	551.216	144.143	897.604	199.223	847.353	262.979	1143.57				18.475	15.9992	33.783	12.5947	63.925	67.7985	105.815	99.9566
10.2719	99.3364	39.9589	34.7123	65.1589	275.094	99.6649	547.88	144.161	896.89	199.241	851.869	262.997	1147.86				18.492	15.5696	33.801	11.2605	63.942	64.9437	105.832	99.3364
10.2798	98.5804	39.9769	34.677	65.1769	273.119	99.6829	544.797	144.179	896.259	199.259	856.385	263.015	1153.24				18.509	17.2866	33.819	12.0569	63.959	64.8421	105.849	98.5804
10.2877	97.2892	39.9949	34.6134	65.1949	271.108	99.7009	541.628	144.197	896.421	199.277	861.193	263.033	1157.98				18.526	17.4691	33.837	13.8732	63.976	63.4812	105.866	97.2892
10.2956	97.7528	40.0129	34.5103	65.2129	269.175	99.7189	538.578	144.215	895.608	199.295	865.837	263.051	1163.14				18.543	17.9586	33.855	12.9811	63.993	63.9368	105.883	97.7528
10.3035	99.2366	40.0309	34.7137	65.2309	267.24	99.7369	535.33	144.233	895.921	199.313	870.26	263.069	1167.84				18.56	16.7649	33.873	13.7197	64.01	66.2026	105.9	99.2366
10.3114	99.9294	40.0489	34.4214	65.2489	265.312	99.7549	532.284	144.251	895.142	199.331	874.728	263.087	1173.04				18.577	14.151	33.891	10.9424	64.027	65.6457	105.917	99.9294
10.3194	100.576	40.0669	34.9101	65.2669	263.458	99.7729	529.115	144.269	895.404	199.349	879.318	263.105	1177.8				18.594	13.7658	33.909	11.4795	64.044	66.3697	105.934	100.576
10.3273	99.6602	40.0849	34.8762	65.2849	261.531	99.7909	525.902	144.287	894.801	199.367	884.213	263.123	1182.81				18.611	14.3809	33.927	9.84456	64.061	62.9616	105.951	99.6602
10.3352	99.8471	40.1029	35.4729	65.3029	259.725	99.8089	522.851	144.305	895.151	199.385	888.294	263.141	1187.54				18.628	16.2748	33.945	10.4836	64.078	63.5082	105.968	99.8471
10.3431	98.5795	40.1209	33.5794	65.3209	257.774	99.8269	519.838	144.323	894.54	199.403	892.928	263.159	1191.99				18.645	15.1817	33.963	12.4294	64.095	62.9336	105.985	98.5795
10.351	99.2848	40.1389	35.9655	65.3389	256.029	99.8449	516.699	144.341	894.72	199.421	897.199	263.177	1196.96				18.662	16.607	33.981	11.673	64.112	62.6664	106.002	99.2848
10.3589	100.618	40.1569	36.9042	65.3569	254.07	99.8629	513.649	144.359	894.154	199.439	901.887	263.195	1201.46				18.679	14.3726	33.999	11.2497	64.129	65.1295	106.019	100.618
10.3668	102.514	40.1749	38.7088	65.3749	252.38	99.8809	510.679	144.377	894.218	199.457	905.892	263.213	1206.51				18.696	13.411	34.017	7.57207	64.146	64.9586	106.036	102.514
10.3747	101.284	40.1929	38.7886	65.3929	250.555	99.8989	507.56	144.395	893.788	199.475	910.217	263.231	1210.54				18.713	12.5518	34.035	9.10848	64.163	63.9283	106.053	101.284
10.3826	101.044	40.2109	43.8009	65.4109	248.811	99.9169	504.507	144.413	893.671	199.493	914.279	263.249	1216.05				18.73	13.4652	34.053	8.49017	64.18	61.2254	106.07	101.044
10.3905	100.326	40.2289	42.933	65.4289	246.904	99.9349	501.401	144.431	893.307	199.511	918.443	263.267	1219.65				18.747	15.4793	34.071	10.8974	64.197	62.139	106.087	100.326
10.3984	100.344	40.2469	45.4477	65.4469	245.31	99.9529	498.541	144.449	893.241	199.529	922.397	263.285	1225.43				18.764	14.5636	34.089	9.58833	64.214	61.2439	106.104	100.344
10.4063	102.011	40.2649	46.4565	65.4649	243.436	99.9709	495.49	144.467	892.976	199.547	926.167	263.303	1229.21				18.781	14.0398	34.107	10.2744	64.231	63.9012	106.121	102.011
10.4142	102.448	40.2829	48.2044	65.4829	241.688	99.9889	492.529	144.485	892.738	199.565	929.459	263.321	1234.8				18.798	11.8728	34.125	8.13907	64.248	62.7267	106.138	102.448
10.4221	103.693	40.3009	49.4131	65.5009	239.755	100.007	489.362	144.503	892.547	199.583	931.55	263.339	1238.61				18.815	11.9	34.143	7.43287	64.265	63.6965	106.155	103.693
10.43	102.303	40.3189	51.9558	65.5189	238.096	100.025	486.595	144.521	892.399	199.601	933.222	263.357	1243.71				18.832	11.7633	34.161	6.77708	64.282	61.7906	106.172	102.303
10.4379	102.274	40.3369	52.5089	65.5369	236.09	100.043	483.505	144.539	892.318	199.619	933.827	263.375	1247.65				18.849	12.5158	34.179	7.86078	64.299	60.7006	106.189	102.274
10.4459	100.64	40.3549	54.7749	65.5549	234.442	100.061	480.596	144.557	892.066	199.637	935.625	263.393	1252.89				18.866	12.9511	34.197	8.9585	64.316	59.6808	106.206	100.64
10.4537	102.307	40.3729	56.0348	65.5729	236.145	100.079	477.587	144.575	892.084	199.655	936.813	263.411	1257.01				18.883	12.7211	34.215	8.9463	64.333	61.1849	106.223	102.307
10.4617	103.415	40.3909	57.7372	65.5909	231.352	100.097	474.795	144.593	891.681	199.673	940.38	263.429	1262.02				18.9	12.1377	34.233	7.58878	64.35	62.8516	106.24	103.415
10.4696	104.806	40.4089	59.3729	65.6089	229.313	100.115	471.834	144.611	891.669	199.691	943.642	263.447	1266.28				18.917	8.89777	34.251	5.36047	64.367	62.4671	106.257	104.806
10.4775	104.891	40.4269	60.8692	65.6269	227.469	100.133	468.987	144.629	891.108	199.709	947.557	263.465	1271.34				18.934	9.6433	34.269	5.12761	64.384	61.7848	106.274	104.891
10.4854	103.706	40.4449	62.5233	65.6449	225.631	100.151	466.166	144.647	891.357	199.727	950.949	263.483	1275.57				18.951	9.46841	34.287	5.61162	64.401	59.7123	106.291	103.706
10.4933	102.981	40.4629	64.5324	65.6629	223.794	100.169	463.254	144.665	890.678	199.745	954.726	263.501	1280.26				18.968	11.9807	34.305	7.42224	64.418	59.7858	106.308	102.981
10.5012	102.53	40.4809	66.5046	65.6809	221.963	100.187	460.413	144.683	890.711	199.763	957.913	263.519	1285.09				18.985	10.9356	34.323	6.93674	64.435	58.9868	106.325	102.53
10.5091	103.584	40.4989	68.1163	65.6989	220.122	100.205	457.586	144.701	890.205	199.781	963.518	263.537	1289.65				19.002	10.8693	34.341	7.3175	64.452	60.8853	106.342	103.584
10.517	104.689	40.5169	70.2254	65.7169	218.062	100.223	454.939	144.719	890.538	199.799	969.541	263.555	1294.74				19.019	8.30859	34.359	3.56145	64.469	60.3693	106.359	104.689
10.5249	105.806	40.5349	71.9048	65.7349	216.551	100.241	452.082	144.737	890.053	199.817	974.989	263.573	1299.38				19.036	8.07718	34.377	3.29677	64.486	60.8921	106.376	105.806
10.5328	105.965	40.5529	74.1246	65.7529	214.792	100.259	449.316	144.755	890.014	199.835	980.297	263.591	1304.1				19.053	7.44627	34.395	2.67913	64.503	58.8559	106.393	105.965
10.5407	104.127	40.5709	76.1972	65.7709	212.939	100.277	446.432	144.773	889.724	199.853	991.284	263.609	1309.13				19.07	9.34501	34.413	3.66007	64.52	57.9404	106.41	104.127
10.5486	104.318	40.5889	78.5548	65.7889	211.228	100.295	443.863	144.791	889.586	199.871	998.517	263.627	1314.16				19.087	8.9529	34.431	4.93208	64.537	58.2706	106.427	104.318
10.5565	103.474	40.6069	81.2779	65.8069	209.56	100.313	441.083	144.809	889.325	199.889	1006.2	263.645	1319.25				19.104	9.6563	34.449	3.76423	64.554	58.1713	106.444	103.474
10.5644	104.397	40.6249	84.1655	65.8249	207.568	100.331	438.405	144.827	889.027	199.907	1012.44	263.663	1324.11				19.121	7.72468	34.467	2.90687	64.571	60.4487	106.461	104.397
10.5723	104.633	40.6429	86.4994	65.8429	206.497	100.349	435.699	144.845	888.985	199.925	1017.67	263.681	1328.85				19.138	4.67599	34.485	-0.08628	64.588	59.6761	106.478	104.633
10.5802	104.39	40.6609	90.0151	65.8609	204.443	100.367	433.048	144.863	888.537	199.943	1020.83	263.699	1334.23				19.155	5.15174	34.503	-0.78991	64.605	59.3342	106.495	104.39
10.5882	105.104	40.6789	90.5649	65.8789	202.793	100.385	430.379	144.881	888.599	199.961	1027.52	263.717	1338.67				19.172	4.74063	34.521	-0.97968	64.622	57.1064	106.512	105.104
10.5961	105.133	40.6969	93.275	65.8969	201.294	100.403	427.609	144.899	888.026	199.979	1034.99	263.735	1344.11				19.189	7.70906	34.539	-0.116	64.639	57.0783	106.529	105.133
10.604	105.599	40.7149	93.9677	65.9149	199.675	100.421	424.914	144.917	888.259	199.997	1040.33	263.753	1349.03				19.206	6.05204	34.557	-1.10514	64.656	56.5394	106.546	105.599
10.6119	105.008	40.7329	95.0286	65.9329	197.225	100.439	422.231	144.935	887.563	200.015	1044.89	263.771	1354.41				19.223	5.74597	34.575	-0.59361	64.673	59.024	106.563	105.008
10.6198	105.356	40.7509	97.4025	65.9509	196.651	100.457	419.666	144.953	887.808	200.033	1049.78	263.789	1359.28				19.24	4.01632	34.593	0.02171	64.69	58.2267	106.58	105.356
10.6277	106.33	40.7689	99.2843	65.9689	174.937	100.475	416.987	144.971	887.115	200.051	1052	263.807	1364.61				19.257	2.01536	34.611	1.79804	64.707	59.2986	106.597	106.33
10.6356	105.24	40.7869	99.6469	65.9869	173.077	100.493	414.443	144.989	887.493	200.069	1056.35	263.825	1369.85				19.274	1.12772	34.629	1.37848	64.724	57.8694	106.614	105.24
10.6435	105.564	40.8049	102.535	66.0049	171.315	100.511	411.694	145.007	886.758	200.087	1062.9	263.843	1374.88				19.291	1.46694	34.647	0.24524	64.741	55.377	106.631	105.564
10.6514	106.558	40.8229	102.416	66.0229	169.57	100.529	409.221	145.025	887.198	200.105	1065.43	263.861	1380.32				19.308	1.94272	34.665	0.80097	64.758	56.0767	106.648	106.558
10.6593	106.186	40.8409	103.151	66.0409	167.769	100.547	406.402	145.043	886.521	200.123	1064.31	263.879	1385.5				19.325	1.08012	34.683	1.45508	64.775	55.6099	106.665	106.186
10.6672	104.704	40.8589	107.287	66.0589	166.02	100.565	403.953	145.061	887.056	200.141	1065.64	263.897	1391.15				19.342	1.90031	34.701	1.49588	64.792	57.0642	106.682	104.704
10.6751	103.152	40.8769	107.697	66.0769	164.169	100.583	401.142	145.079	886.56	200.159	1073.13	263.915	1395.62				19.359	2.86692	34.719	1.20194	64.809	57.6314	106.699	103.152
10.683	103.687	40.8949	109.465	66.0949	162.406	100.601	398.695	145.097	886.797	200.177	1081.16	263.933	1401.65				19.376	3.37754	34.737	0.45254	64.826	57.354	106.716	103.687
10.6909	104.016	40.9129	110.861	66.1129	160.634	100.619	395.944	145.115	886.321	200.195	1086.73	263.951	1405.93				19.393	3.50638	34.755	0.49967	64.843	56.6664	106.733	104.016
10.6988	105.616	40.9309	112.649	66.1309	158.389	100.637	393.563	145.133	886.61	200.213	1089.24	263.969	1412.29				19.41	1.03411	34.773	0.10942	64.86	54.4007	106.75	105.616
10.7067	105.51	40.9489	114.091	66.1489	156.916	100.655	390.842	145.151	886.379	200.231	1094.05	263.987	1416.16				19.427	2.27422	34.791	-0.68708	64.877	54.5466	106.767	105.51
10.7147	105.914	40.9669	115.786	66.1669	155.173	100.673	388.448	145.169	886.421	200.249	1100.43	264.005	1422.6				19.444	2.76435	34.809	-0.96337	64.894	54.441	106.784	105.914
10.7226	105.381	40.9849	117.162	66.1849	153.378	100.691	385.792	145.187	885.919	200.267	1102.71	264.023	1426.89				19.461	3.04555	34.827	-0.26505	64.911	56.2794	106.801	105.381
10.7305	103.117	41.0029	118.8	66.2029	151.729	100.709	383.399	145.205	884.173	200.285	1101.73	264.041	1432.7				19.478	1.67985	34.845	0.68578	64.928	56.1281	106.818	103.117
10.7384	103.403	41.0209	120.344	66.2209	150.072	100.727	380.758	145.223	881.643	200.303	1101.63	264.059	1437.51				19.495	1.78211	34.863	1.0568	64.945	56.6039	106.835	103.403
10.7463	104.041	41.0389	121.941	66.2389	148.33	100.745	378.377	145.241	877.688	200.321	1103.18	264.077	1442.79				19.512	1.41453	34.881	0.55376	64.962	56.0102	106.852	104.041
10.7542	106.074	41.0569	123.633	66.2569	146.883	100.763	375.87	145.259	873.914	200.339	1104.32	264.095	1447.64				19.529	0.23541	34.899	2.28294	64.979	52.5201	106.869	106.074
10.7621	105.591	41.0749	125.202	66.2749	145.095	100.781	373.492	145.277	869.771	200.357	1104.04	264.113	1452.68				19.546	-0.87567	34.917	2.5738	64.996	53.4027	106.886	105.591
10.77	106.014	41.0929	126.936	66.2929	143.517	100.799	371.011	145.295	866.071	200.375	1102.03	264.131	1458				19.563	-0.52728	34.935	2.73655	65.013	52.9506	106.903	106.014
10.7779	105.056	41.1109	128.385	66.3109	141.885	100.817	368.615	145.313	861.96	200.393	1103.05	264.149	1462.87				19.58	0.08085	34.953	3.35479	65.03	55.4994	106.92	105.056
10.7858	102.552	41.1289	130.321	66.3289	140.373	100.835	366.223	145.331	858.222	200.411	1103.66	264.167	1463.02				19.597	0.1721	34.971	3.77424	65.047	54.8214	106.937	102.552
10.7937	103.34	41.1469	131.757	66.3469	138.757	100.853	363.891	145.349	853.915	200.429	1103.73	264.185	1463.08				19.614	0.22855	34.989	4.0844	65.064	55.3993	106.954	103.34
10.8016	102.443	41.1649	133.687	66.3649	137.367	100.871	361.553	145.367	850.243	200.447	1102.02	264.203	1463.33				19.631	1.33778	35.007	3.34329	65.081	53.843	106.971	102.443
10.8095	105.211	41.1829	135.067	66.3829	135.772	100.889	359.185	145.385	846.176	200.465	1101.88	264.221	1462.97				19.648	2.11983	35.025	4.46608	65.098	52.3225	106.988	105.211
10.8174	104.659	41.2009	137.051	66.4009	134.543	100.907	357.101	145.403	842.617	200.483	1102.84	264.239	1463				19.665	1.8632	35.043	3.53643	65.115	51.5873	107.005	104.659
10.8253	104.567	41.2189	138.491	66.4189	133.012	100.925	354.696	145.421	838.395	200.501	1107.2	264.257	1462.7				19.682	2.47062	35.061	6.47917	65.132	51.5282	107.022	104.567
10.8332	102.743	41.2369	140.608	66.4369	131.679	100.943	352.482	145.439	834.775	200.519	1109.5	264.275	1462.54				19.699	2.61294	35.079	7.35544	65.149	54.0016	107.039	102.743
10.8412	102.409	41.2549	142.012	66.4549	130.081	100.961	350.182	145.457	830.578	200.537	1113.32	264.293	1462.49				19.716	4.5745	35.097	8.86651	65.166	53.0526	107.056	102.409
10.8491	101.967	41.2729	144.163	66.4729	128.184	100.979	348.007	145.475	826.859	200.555	1116.05	264.311	1461.87				19.733	3.11203	35.115	8.94884	65.183	53.7289	107.073	101.967
10.857	103.222	41.2909	145.598	66.4909	125.846	100.997	345.726	145.493	822.774	200.573	1119.32	264.329	1462.08				19.75	3.3669	35.133	7.18295	65.2	50.7761	107.09	103.222
10.8649	104.502	41.3089	147.691	66.5089	123.177	101.015	343.509	145.511	819.075	200.591	1119.76	264.347	1461.58				19.767	3.5378	35.151	7.21885	65.217	50.362	107.107	104.502
10.8728	104.255	41.3269	149.292	66.5269	120.369	101.033	341.264	145.529	815.168	200.609	1118.42	264.365	1461.66				19.784	4.96404	35.169	7.32458	65.234	49.4371	107.124	104.255
10.8807	104.694	41.3449	151.405	66.5449	117.87	101.051	339.136	145.547	811.286	200.627	1115.81	264.383	1461.17				19.801	6.82613	35.187	8.9092	65.251	50.1011	107.141	104.694
10.8886	101.712	41.3629	153.149	66.5629	115.162	101.069	336.866	145.565	807.598	200.645	1115.08	264.401	1461.1				19.818	8.50236	35.205	9.10441	65.268	52.1657	107.158	101.712
10.8965	102.532	41.3809	155.157	66.5809	112.409	101.087	334.732	145.583	803.694	200.663	1114.68	264.419	1461.15				19.835	7.02018	35.223	11.755	65.285	51.6478	107.175	102.532
10.9044	102.051	41.3989	156.937	66.5989	109.63	101.105	332.575	145.601	800.04	200.681	1114.41	264.437	1460.77				19.852	6.54679	35.241	9.91641	65.302	51.3907	107.192	102.051
10.9123	103.948	41.4169	158.926	66.6169	106.836	101.123	330.422	145.619	796.13	200.699	1113.82	264.455	1460.61				19.869	5.7658	35.259	9.6688	65.319	48.9123	107.209	103.948
10.9202	103.577	41.4349	160.865	66.6349	104.129	101.141	328.21	145.637	792.546	200.717	1113.16	264.473	1460.52				19.886	5.5676	35.277	8.04527	65.336	49.234	107.226	103.577
10.9281	104.149	41.4529	162.688	66.6529	101.463	101.159	326.127	145.655	788.733	200.735	1113.34	264.491	1460.22				19.903	7.81358	35.295	9.34705	65.353	48.1386	107.243	104.149
10.936	102.508	41.4709	164.802	66.6709	99.1866	101.177	323.958	145.673	785.26	200.753	1113.23	264.509	1459.87				19.92	7.75054	35.313	11.4257	65.37	49.5004	107.26	102.508
10.9439	102.103	41.4889	166.709	66.6889	96.9743	101.195	321.842	145.691	781.421	200.771	1114.41	264.527	1459.93				19.937	9.91473	35.331	11.796	65.387	50.2903	107.277	102.103
10.9518	101.975	41.5069	168.819	66.7069	95.0637	101.213	319.663	145.709	777.905	200.789	1114.4	264.545	1459.72				19.954	7.81735	35.349	12.5305	65.404	50.5441	107.294	101.975
10.9597	102.088	41.5249	170.773	66.7249	92.8295	101.231	317.569	145.727	774.083	200.807	1115.59	264.563	1459.58				19.971	8.51963	35.367	10.3004	65.421	49.6153	107.311	102.088
10.9676	104.681	41.5429	173.185	66.7429	91.4095	101.249	315.381	145.745	770.583	200.825	1114.49	264.581	1459.03				19.988	6.20275	35.385	10.3795	65.438	46.5893	107.328	104.681
10.9756	103.607	41.5609	175.051	66.7609	89.1683	101.267	313.23	145.763	766.833	200.843	1114.57	264.599	1459.1				20.005	7.78826	35.403	9.76049	65.455	47.7487	107.345	103.607
10.9834	103.703	41.5789	177.432	66.7789	87.379	101.285	311.079	145.781	763.296	200.861	1113.38	264.617	1458.9				20.022	9.02534	35.421	11.6311	65.472	46.4076	107.362	103.703
10.9914	100.917	41.5969	179.465	66.7969	85.4709	101.303	309.045	145.799	759.653	200.879	1113.68	264.635	1458.75				20.039	10.3573	35.439	11.9375	65.489	48.5695	107.379	100.917
10.9993	102.5	41.6149	181.982	66.8149	83.7657	101.321	306.931	145.817	756.168	200.897	1112.65	264.653	1458.84				20.056	9.89956	35.457	14.18	65.506	48.3064	107.396	102.5
11.0072	101.031	41.6329	184.044	66.8329	81.6749	101.339	304.97	145.835	752.744	200.915	1112.09	264.671	1458.28				20.073	8.48076	35.475	13.0505	65.523	49.1586	107.413	101.031
11.0151	103.216	41.6509	186.529	66.8509	79.3231	101.357	302.962	145.853	749.087	200.933	1110.18	264.689	1458.51				20.09	8.53151	35.493	11.6782	65.54	47.2847	107.43	103.216
11.023	103.095	41.6689	188.638	66.8689	72.552	101.375	301.041	145.871	745.62	200.951	1109.73	264.707	1458.03				20.107	7.89658	35.511	10.0408	65.557	45.831	107.447	103.095
11.0309	103.372	41.6869	191.146	66.8869	49.2682	101.393	299.005	145.889	742.077	200.969	1109.1	264.725	1458.08				20.124	9.7798	35.529	11.5425	65.574	45.3154	107.464	103.372
11.0388	102.392	41.7049	193.345	66.9049	37.8957	101.411	297.107	145.907	738.586	200.987	1108.77	264.743	1457.95				20.141	9.80527	35.547	13.2594	65.591	45.3573	107.481	102.392
11.0467	100.929	41.7229	195.869	66.9229	29.4039	101.429	295.071	145.925	734.892	201.005	1107.85	264.761	1457.66				20.158	12.0913	35.565	12.6995	65.608	47.6035	107.498	100.929
11.0546	101.439	41.7409	198.176	66.9409	21.8712	101.447	293.217	145.943	731.505	201.023	1106.94	264.779	1457.72				20.175	10.5576	35.583	15.6445	65.625	47.3299	107.515	101.439
11.0625	101.139	41.7589	200.77	66.9589	11.8145	101.465	291.194	145.961	727.794	201.041	1106.93	264.797	1457.26				20.192	9.38073	35.601	13.0588	65.642	46.7787	107.532	101.139
11.0704	103.001	41.7769	218.731	66.9769	12.4056	101.483	289.319	145.979	724.526	201.059	1106.42	264.815	1457.26				20.209	8.08149	35.619	12.6512	65.659	44.2502	107.549	103.001
11.0783	102.382	41.7949	221.59	66.9949	14.5951	101.501	287.41	145.997	720.896	201.077	1106.55	264.833	1457.59				20.226	8.97398	35.637	10.8984	65.676	45.0708	107.566	102.382
11.0862	102.508	41.8129	224.214	67.0129	11.8069	101.519	285.574	146.015	717.688	201.095	1105.94	264.851	1457.07				20.243	11.1808	35.655	11.9944	65.693	43.5866	107.583	102.508
11.0941	100.029	41.8309	226.871	67.0309	12.4196	101.537	283.647	146.033	714.132	201.113	1106.2	264.869	1457.43				20.26	11.4768	35.673	14.1192	65.71	44.6998	107.6	100.029
11.102	100.442	41.8489	229.621	67.0489	11.511	101.555	281.844	146.051	710.832	201.131	1106.08	264.887	1456.92				20.277	12.9773	35.691	15.1062	65.727	45.0844	107.617	100.442
11.1099	99.5613	41.8669	232.413	67.0669	10.9338	101.573	279.968	146.069	707.216	201.149	1105.97	264.905	1457.2				20.294	10.1457	35.709	15.5046	65.744	45.3911	107.634	99.5613
11.1179	100.276	41.8849	234.505	67.0849	11.0999	101.591	278.175	146.087	704.019	201.167	1105.9	264.923	1456.62				20.311	10.2927	35.727	13.5837	65.761	44.0163	107.651	100.276
11.1258	102.602	41.9029	237.175	67.1029	18.3856	101.609	276.245	146.105	700.297	201.185	1106.01	264.941	1457.01				20.328	8.26165	35.745	13.526	65.778	41.2112	107.668	102.602
11.1337	101.564	41.9209	239.698	67.1209	22.3616	101.627	274.508	146.123	697.177	201.203	1105.91	264.959	1456.58				20.345	10.5369	35.763	12.1872	65.795	41.787	107.685	101.564
11.1416	101.241	41.9389	242.294	67.1389	24.8125	101.645	272.698	146.141	693.535	201.221	1105.78	264.977	1456.81				20.362	11.7437	35.781	14.5258	65.812	41.34	107.702	101.241
11.1495	98.5833	41.9569	245.184	67.1569	26.7116	101.663	270.976	146.159	690.238	201.239	1103.1	264.995	1456.36				20.379	13.6354	35.799	14.1052	65.829	43.1204	107.719	98.5833
11.1574	99.6473	41.9749	247.622	67.1749	28.0425	101.681	269.259	146.177	686.674	201.257	1100.29	265.013	1456.59				20.396	12.4268	35.817	16.6041	65.846	42.828	107.736	99.6473
11.1653	99.1531	41.9929	250.825	67.1929	29.0826	101.699	267.526	146.195	683.361	201.275	1095.94	265.031	1456.23				20.413	11.2717	35.835	15.7952	65.863	42.3677	107.753	99.1531
11.1732	100.355	42.0109	253.404	67.2109	30.0219	101.717	265.733	146.213	679.816	201.293	1091.96	265.049	1456.32				20.43	10.1283	35.853	14.8058	65.88	41.1993	107.77	100.355
11.1811	101.269	42.0289	256.467	67.2289	30.6779	101.735	264.028	146.231	676.488	201.311	1087.72	265.067	1456.16				20.447	10.0036	35.871	13.6383	65.897	39.8963	107.787	101.269
11.189	101.82	42.0469	259.084	67.2469	31.3535	101.753	262.323	146.249	673.067	201.329	1083.42	265.085	1455.99				20.464	12.2119	35.889	13.2136	65.914	39.1985	107.804	101.82
11.1969	100.6	42.0649	262.058	67.2649	31.7894	101.771	260.654	146.267	669.769	201.347	1079.27	265.103	1455.36				20.481	11.8324	35.907	15.2603	65.931	40.1748	107.821	100.6
11.2048	98.2052	42.0829	264.407	67.2829	32.3535	101.789	258.895	146.285	666.367	201.365	1074.96	265.121	1452.12				20.498	15.1603	35.925	15.8056	65.948	41.1693	107.838	98.2052
11.2127	98.3018	42.1009	267.678	67.3009	32.6998	101.807	257.236	146.303	663.009	201.383	1070.63	265.139	1449.31				20.515	12.8598	35.943	17.1785	65.965	40.6787	107.855	98.3018
11.2206	98.4861	42.1189	270.233	67.3189	33.0344	101.825	255.542	146.321	659.631	201.401	1066.83	265.157	1443.45				20.532	12.0902	35.961	15.4643	65.982	39.7552	107.872	98.4861
11.2285	100.889	42.1369	273.278	67.3369	33.2157	101.843	253.909	146.339	656.328	201.419	1062.73	265.175	1439.58				20.549	10.5125	35.979	15.8139	65.999	37.0513	107.889	100.889
11.2364	100.014	42.1549	275.825	67.3549	33.5013	101.861	252.177	146.357	652.954	201.437	1058.72	265.193	1434.3				20.566	10.6417	35.997	13.4174	66.016	37.2447	107.906	100.014
11.2444	100.855	42.1729	278.878	67.3729	33.767	101.879	250.651	146.375	649.639	201.455	1055.15	265.211	1429.64				20.583	13.0123	36.015	15.2029	66.033	37.8923	107.923	100.855
11.2523	98.0082	42.1909	281.495	67.3909	33.8311	101.897	248.985	146.393	646.377	201.473	1051.33	265.229	1424.71				20.6	14.2201	36.033	16.1421	66.05	39.538	107.94	98.0082
11.2602	97.8541	42.2089	284.43	67.4089	33.8297	101.915	247.418	146.411	643.056	201.491	1047.45	265.247	1419.97				20.617	14.3644	36.051	16.7734	66.067	39.2719	107.957	97.8541
11.2681	97.0917	42.2269	287.257	67.4269	34.0876	101.933	245.706	146.429	639.557	201.509	1042.4	265.265	1414.95				20.634	12.6758	36.069	17.6282	66.084	39.4566	107.974	97.0917
11.276	98.2685	42.2449	290.264	67.4449	34.2494	101.951	244.114	146.447	636.117	201.527	1039.68	265.283	1410.29				20.651	13.1135	36.087	15.5575	66.101	37.3029	107.991	98.2685
11.2839	99.2018	42.2629	293.139	67.4629	34.4473	101.969	242.476	146.465	633.391	201.545	1034.83	265.301	1405.28				20.668	10.418	36.105	16.4244	66.118	36.5494	108.008	99.2018
11.2918	99.0601	42.2809	296.049	67.4809	34.4232	101.987	240.88	146.483	630.209	201.563	1031.21	265.319	1400.59				20.685	13.1342	36.123	13.9918	66.135	35.9372	108.025	99.0601
11.2997	98.4923	42.2989	299.081	67.4989	34.5008	102.005	239.245	146.501	626.914	201.581	1026.94	265.337	1395.71				20.702	13.1545	36.141	16.3673	66.152	36.0267	108.042	98.4923
11.3076	96.3593	42.3169	301.819	67.5169	34.4099	102.023	237.711	146.519	623.509	201.599	1023.72	265.355	1390.81				20.719	15.1581	36.159	16.6347	66.169	38.6605	108.059	96.3593
11.3155	96.3423	42.3349	304.812	67.5349	34.5878	102.041	236.124	146.537	620.558	201.617	1020.22	265.373	1386.23				20.736	14.6383	36.177	18.589	66.186	37.6669	108.076	96.3423
11.3234	96.3498	42.3529	307.685	67.5529	34.45	102.059	234.516	146.555	617.149	201.635	1016.76	265.391	1381.23				20.753	13.3142	36.195	18.2074	66.203	38.1243	108.093	96.3498
11.3313	97.3908	42.3709	310.325	67.5709	34.4901	102.077	232.97	146.573	613.942	201.653	1012.81	265.409	1376.7				20.77	12.9817	36.213	16.6851	66.22	35.0555	108.11	97.3908
11.3392	97.7096	42.3889	313.013	67.5889	34.3523	102.095	231.356	146.591	610.609	201.671	1009.38	265.427	1371.73				20.787	12.1115	36.231	15.5725	66.237	35.1757	108.127	97.7096
11.3471	98.1923	42.4069	315.652	67.6069	34.446	102.113	229.865	146.609	607.824	201.689	1005.13	265.445	1367.35				20.804	13.8326	36.249	15.0384	66.254	34.3258	108.144	98.1923
11.355	97.3542	42.4249	318.354	67.6249	34.5048	102.131	234.096	146.627	604.471	201.707	1000.92	265.463	1362.66				20.821	13.8134	36.267	16.8514	66.271	35.2047	108.161	97.3542
11.3629	94.9461	42.4429	319.359	67.6429	34.6011	102.149	225.268	146.645	601.2	201.725	997.047	265.481	1358.05				20.838	16.2616	36.285	17.3127	66.288	36.4302	108.178	94.9461
11.3709	94.93	42.4609	318.051	67.6609	34.6761	102.167	226.954	146.663	597.865	201.743	993.594	265.499	1353.34				20.855	14.6866	36.303	20.0529	66.305	35.9844	108.195	94.93
11.3788	95.1136	42.4789	317.516	67.6789	34.6641	102.185	221.393	146.681	594.965	201.761	989.928	265.517	1348.93				20.872	14.025	36.321	18.6486	66.322	36.1792	108.212	95.1136
11.3867	97.2702	42.4969	316.854	67.6969	34.7243	102.203	221.699	146.699	591.493	201.779	985.002	265.535	1343.98				20.889	12.9325	36.339	17.2112	66.339	33.0171	108.229	97.2702
11.3946	96.3461	42.5149	316.321	67.7149	34.644	102.221	221.547	146.717	588.416	201.797	981.621	265.553	1339.86				20.906	13.6152	36.357	16.453	66.356	33.8287	108.246	96.3461
11.4025	96.8668	42.5329	315.847	67.7329	34.6841	102.239	218.953	146.735	585.291	201.815	977.941	265.571	1334.57				20.923	14.6663	36.375	16.0363	66.373	33.5936	108.263	96.8668
11.4104	95.2122	42.5509	315.319	67.7509	34.5878	102.257	199.698	146.753	582.365	201.833	973.91	265.589	1330.76				20.94	15.4287	36.393	17.5215	66.39	34.1119	108.28	95.2122
11.4183	95.3076	42.5689	314.838	67.7689	34.5811	102.275	198.033	146.771	579.033	201.851	969.555	265.607	1325.56				20.957	16.9842	36.411	18.4987	66.407	34.5457	108.297	95.3076
11.4262	94.7093	42.5869	314.503	67.7869	34.4099	102.293	198.552	146.789	575.902	201.869	966.042	265.625	1321.86				20.974	15.4534	36.429	20.5215	66.424	34.5437	108.314	94.7093
11.4341	95.2972	42.6049	314.17	67.8049	34.3965	102.311	193.509	146.807	572.901	201.887	962.359	265.643	1316.76				20.991	14.3628	36.447	18.9846	66.441	33.2923	108.331	95.2972
11.442	96.3394	42.6229	313.635	67.8229	34.2093	102.329	193.516	146.825	569.87	201.905	958.458	265.661	1312.7				21.008	13.6606	36.465	17.6986	66.458	32.3222	108.348	96.3394
11.4499	95.886	42.6409	313.324	67.8409	34.1919	102.347	191.627	146.843	566.701	201.923	954.498	265.679	1307.75				21.025	13.9307	36.483	16.4369	66.475	31.7263	108.365	95.886
11.4578	95.3912	42.6589	312.885	67.8589	34.0275	102.365	190.007	146.861	563.643	201.941	951.404	265.697	1303.49				21.042	16.0565	36.501	17.0302	66.492	31.5922	108.382	95.3912
11.4657	93.3997	42.6769	312.679	67.8769	34.5222	102.383	188.486	146.879	560.771	201.959	947.465	265.715	1298.88				21.059	15.6565	36.519	18.9072	66.509	33.9148	108.399	93.3997
11.4736	93.3137	42.6949	312.122	67.8949	35.2935	102.401	186.921	146.897	557.748	201.977	943.793	265.733	1294.35				21.076	17.4625	36.537	19.512	66.526	32.5087	108.416	93.3137
11.4815	93.7465	42.7129	312.123	67.9129	36.4113	102.419	185.41	146.915	554.596	201.995	939.81	265.751	1290.27				21.093	15.5987	36.555	20.5766	66.543	33.4891	108.433	93.7465
11.4894	94.411	42.7309	311.566	67.9309	37.548	102.437	183.916	146.933	551.491	202.013	936.471	265.769	1285.57				21.11	15.2043	36.573	18.7672	66.56	32.1071	108.45	94.411
11.4973	94.8541	42.7489	311.504	67.9489	38.7768	102.455	182.483	146.951	548.658	202.031	932.572	265.787	1281.64				21.127	13.8354	36.591	18.3655	66.577	30.259	108.467	94.8541
11.5053	95.0853	42.7669	310.943	67.9669	39.8546	102.473	181.091	146.969	545.453	202.049	928.872	265.805	1276.81				21.144	14.3101	36.609	16.71	66.594	30.6518	108.484	95.0853
11.5132	92.8031	42.7849	311.1	67.9849	41.0925	102.491	179.596	146.987	542.413	202.067	925.045	265.823	1273.28				21.161	16.2268	36.627	17.8684	66.611	30.3732	108.501	92.8031
11.5211	92.2581	42.8029	310.438	68.0029	42.2562	102.509	178.232	147.005	539.474	202.085	921.698	265.841	1267.67				21.178	17.5936	36.645	19.3006	66.628	32.8284	108.518	92.2581
11.529	92.0947	42.8209	310.513	68.0209	43.5486	102.527	176.8	147.023	536.695	202.103	917.743	265.859	1264.23				21.195	17.5211	36.663	20.8861	66.645	31.4673	108.535	92.0947
11.5369	92.1795	42.8389	309.932	68.0389	44.7803	102.545	175.493	147.041	533.617	202.121	914.132	265.877	1258.84				21.212	16.2649	36.681	20.6791	66.662	31.7588	108.552	92.1795
11.5448	94.7013	42.8569	310.009	68.0569	46.1006	102.563	174.068	147.059	530.681	202.139	910.853	265.895	1255.63				21.229	15.5327	36.699	18.7933	66.679	29.3694	108.569	94.7013
11.5527	93.4922	42.8749	309.455	68.0749	47.3614	102.581	172.936	147.077	527.839	202.157	906.787	265.913	1250.32				21.246	13.5479	36.717	19.3927	66.696	29.2468	108.586	93.4922
11.5606	93.0837	42.8929	309.538	68.0929	48.6906	102.599	171.324	147.095	525.08	202.175	903.357	265.931	1246.44				21.263	15.7716	36.735	17.2164	66.713	28.7018	108.603	93.0837
11.5685	91.1505	42.9109	309.086	68.1109	50.0778	102.617	170.552	147.113	521.996	202.193	899.385	265.949	1241.43				21.28	16.5855	36.753	19.1472	66.73	28.7606	108.62	91.1505
11.5764	91.491	42.9289	309.003	68.1289	51.447	102.635	168.585	147.131	519.042	202.211	896.52	265.967	1237.81				21.297	18.9389	36.771	19.2116	66.747	31.324	108.637	91.491
11.5843	91.4036	42.9469	308.646	68.1469	52.8664	102.653	167.301	147.149	516.281	202.229	892.434	265.985	1232.78				21.314	17.8317	36.789	21.8583	66.764	30.5505	108.654	91.4036
11.5922	93.3588	42.9649	308.586	68.1649	54.2958	102.671	165.992	147.167	513.361	202.247	889.246	266.003	1228.88				21.331	16.1601	36.807	21.0155	66.781	30.1128	108.671	93.3588
11.6001	92.4445	42.9829	308.319	68.1829	55.7662	102.689	165.61	147.185	510.582	202.265	885.324	266.021	1224.37				21.348	16.7583	36.825	19.3021	66.798	26.9925	108.688	92.4445
11.608	93.4166	43.0009	308.068	68.2009	57.2147	102.707	163.119	147.203	507.672	202.283	882.222	266.039	1220.56				21.365	14.1297	36.843	19.6367	66.815	27.7459	108.705	93.4166
11.6159	90.3549	43.0189	307.962	68.2189	58.6805	102.725	161.596	147.221	505.112	202.301	878.487	266.057	1216.01				21.382	16.5485	36.861	18.0483	66.832	26.5539	108.722	90.3549
11.6238	90.8341	43.0369	307.604	68.2369	60.1453	102.743	160.257	147.239	502.094	202.319	874.828	266.075	1211.87				21.399	17.2429	36.879	20.3671	66.849	29.3419	108.739	90.8341
11.6318	89.708	43.0549	307.587	68.2549	61.73	102.761	159.081	147.257	499.398	202.337	871.407	266.093	1207.62				21.416	17.3452	36.897	20.2039	66.866	28.2938	108.756	89.708
11.6396	89.8838	43.0729	307.234	68.2729	63.3216	102.779	157.23	147.275	496.47	202.355	868.013	266.111	1203.59				21.433	17.9602	36.915	22.6694	66.883	29.4351	108.773	89.8838
11.6476	91.3685	43.0909	307.302	68.2909	65.1162	102.797	155.812	147.293	493.936	202.373	864.296	266.129	1199.15				21.45	18.2546	36.933	21.0002	66.9	27.9271	108.79	91.3685
11.6555	91.2859	43.1089	306.838	68.3089	66.7814	102.815	154.328	147.311	490.998	202.391	860.743	266.147	1195.23				21.467	18.3777	36.951	20.3761	66.917	24.9693	108.807	91.2859
11.6634	90.4993	43.1269	306.907	68.3269	68.4613	102.833	153.367	147.329	488.332	202.409	857.401	266.165	1190.86				21.484	16.8472	36.969	19.0777	66.934	26.0512	108.824	90.4993
11.6713	88.6359	43.1449	306.409	68.3449	70.0851	102.851	151.444	147.347	485.517	202.427	853.938	266.183	1186.88				21.501	18.9311	36.987	19.6116	66.951	25.6888	108.841	88.6359
11.6792	88.5682	43.1629	306.604	68.3629	71.6304	102.869	149.029	147.365	482.999	202.445	850.457	266.201	1182.33				21.518	18.3028	37.005	20.955	66.968	27.5565	108.858	88.5682
11.6871	88.8293	43.1809	306.161	68.3809	73.2786	102.887	149.182	147.383	480.106	202.463	846.732	266.219	1178.53				21.535	18.2695	37.023	21.9891	66.985	27.496	108.875	88.8293
11.695	90.504	43.1989	306.295	68.3989	74.8273	102.905	147.202	147.401	477.482	202.481	843.224	266.237	1174.41				21.552	18.598	37.041	22.2581	67.002	27.1897	108.892	90.504
11.7029	89.7587	43.2169	305.813	68.4169	76.5749	102.923	145.488	147.419	474.815	202.499	839.692	266.255	1170.26				21.569	18.8761	37.059	20.5787	67.019	25.49	108.909	89.7587
11.7108	90.6662	43.2349	305.894	68.4349	78.2672	102.941	143.978	147.437	472.261	202.517	836.103	266.273	1166.16				21.586	20.9951	37.077	21.4622	67.036	23.9611	108.926	90.6662
11.7187	88.5307	43.2529	305.544	68.4529	79.9997	102.959	142.811	147.455	469.674	202.535	832.78	266.291	1162.13				21.603	18.0583	37.095	18.7645	67.053	23.2726	108.943	88.5307
11.7266	88.1749	43.2709	305.571	68.4709	81.9198	102.977	141.429	147.473	466.988	202.553	829.077	266.309	1158.34				21.62	18.452	37.113	20.863	67.07	23.9254	108.96	88.1749
11.7345	87.4861	43.2889	305.182	68.4889	84.1982	102.995	139.935	147.491	464.378	202.571	825.644	266.327	1153.87				21.637	20.7918	37.131	21.3906	67.087	26.0455	108.977	87.4861
11.7424	88.4065	43.3069	305.175	68.5069	86.2314	103.013	138.448	147.509	461.665	202.589	821.893	266.345	1149.9				21.654	20.2473	37.149	23.5734	67.104	25.7352	108.994	88.4065
11.7503	89.4974	43.3249	304.943	68.5249	88.3458	103.031	137.013	147.527	459.109	202.607	818.614	266.363	1145.67				21.671	22.5138	37.167	22.1848	67.121	25.1921	109.011	89.4974
11.7582	88.9248	43.3429	304.803	68.5429	90.3684	103.049	135.474	147.545	456.185	202.625	814.917	266.381	1141.9				21.688	18.0162	37.185	20.7295	67.138	22.361	109.028	88.9248
11.7661	88.5297	43.3609	304.67	68.5609	92.8842	103.067	134.013	147.563	453.82	202.643	811.114	266.399	1137.73				21.705	17.9203	37.203	19.8604	67.155	22.4121	109.045	88.5297
11.7741	86.392	43.3789	304.488	68.5789	95.6687	103.085	132.416	147.581	450.936	202.661	807.91	266.417	1133.59				21.722	17.7968	37.221	20.3509	67.172	21.7068	109.062	86.392
11.782	86.4966	43.3969	304.416	68.5969	98.7695	103.103	130.845	147.599	448.485	202.679	804.123	266.435	1129.62				21.739	17.4614	37.239	22.2597	67.189	21.9437	109.079	86.4966
11.7899	86.9624	43.4149	304.134	68.6149	103.568	103.121	129.151	147.617	445.688	202.697	800.82	266.453	1125.58				21.756	21.0962	37.257	22.0144	67.206	23.6112	109.096	86.9624
11.7978	87.8759	43.4329	304.132	68.6329	106.297	103.139	127.47	147.635	443.408	202.715	797.33	266.471	1121.71				21.773	18.9283	37.275	24.5673	67.223	23.5585	109.113	87.8759
11.8057	87.9735	43.4509	303.845	68.6509	107.894	103.157	125.755	147.653	440.598	202.733	793.939	266.489	1117.37				21.79	19.7275	37.293	22.0249	67.24	22.272	109.13	87.9735
11.8136	88.6039	43.4689	303.823	68.6689	108.856	103.175	124.196	147.671	438.308	202.751	790.443	266.507	1113.86				21.807	16.7621	37.311	22.0972	67.257	19.4955	109.147	88.6039
11.8215	87.6331	43.4869	303.537	68.6869	110.238	103.193	122.037	147.689	435.688	202.769	787.206	266.525	1109.27				21.824	17.6025	37.329	19.5351	67.274	20.5585	109.164	87.6331
11.8294	85.4317	43.5049	302.777	68.7049	113.571	103.211	119.261	147.707	433.358	202.787	783.627	266.543	1105.81				21.841	16.9754	37.347	21.8436	67.291	19.4035	109.181	85.4317
11.8373	85.6436	43.5229	300.744	68.7229	112.357	103.229	116.563	147.725	430.642	202.805	780.156	266.561	1101.14				21.858	16.9963	37.365	22.652	67.308	21.5476	109.198	85.6436
11.8452	85.6831	43.5409	298.246	68.7409	116.713	103.247	114.438	147.743	428.128	202.823	776.716	266.579	1097.92				21.875	19.8411	37.383	24.1182	67.325	21.1841	109.215	85.6831
11.8531	87.9231	43.5589	295.171	68.7589	115.745	103.265	112.213	147.761	425.409	202.841	773.041	266.597	1093.31				21.892	18.7506	37.401	24.3947	67.342	21.1105	109.232	87.9231
11.861	86.5763	43.5769	292.269	68.7769	118.599	103.283	109.915	147.779	423.021	202.859	769.482	266.615	1089.73				21.909	18.8195	37.419	22.2228	67.359	19.7116	109.249	86.5763
11.8689	87.0418	43.5949	289.275	68.7949	119.894	103.301	107.6	147.797	420.462	202.877	765.792	266.633	1085.6				21.926	16.6401	37.437	22.2497	67.376	18.6938	109.266	87.0418
11.8768	84.5656	43.6129	286.391	68.8129	120.976	103.319	105.486	147.815	417.958	202.895	762.643	266.651	1081.97				21.943	16.7947	37.455	20.8188	67.393	17.1641	109.283	84.5656
11.8847	84.1111	43.6309	283.595	68.8309	123.293	103.337	103.557	147.833	415.369	202.913	758.875	266.669	1077.88				21.96	15.7937	37.473	22.9194	67.41	18.308	109.3	84.1111
11.8926	83.7231	43.6489	280.69	68.8489	123.906	103.355	101.611	147.851	412.766	202.931	755.791	266.687	1074.32				21.977	18.2069	37.491	23.3293	67.427	19.2012	109.317	83.7231
11.9006	84.2714	43.6669	278.015	68.8669	125.736	103.373	99.7261	147.869	410.193	202.949	751.898	266.705	1070.08				21.994	18.3583	37.509	25.3754	67.444	18.3318	109.334	84.2714
11.9085	86.3579	43.6849	275.215	68.8849	125.91	103.391	97.9233	147.887	407.568	202.967	748.896	266.723	1066.8				22.011	18.3394	37.527	24.8648	67.461	18.4049	109.351	86.3579
11.9164	85.5549	43.7029	272.709	68.9029	130.258	103.409	96.2231	147.905	405.091	202.985	745.312	266.741	1062.56				22.028	18.0816	37.545	23.7424	67.478	15.1851	109.368	85.5549
11.9243	84.9936	43.7209	269.879	68.9209	128.816	103.427	94.5458	147.923	402.569	203.003	742.012	266.759	1058.85				22.045	14.9986	37.563	21.5264	67.495	15.5875	109.385	84.9936
11.9322	82.5414	43.7389	267.436	68.9389	131.778	103.445	92.8547	147.941	400.193	203.021	738.252	266.777	1054.87				22.062	16.5269	37.581	22.0065	67.512	16.0113	109.402	82.5414
11.9401	82.6563	43.7569	264.613	68.9569	133.195	103.463	91.224	147.959	397.661	203.039	735.052	266.795	1051.12				22.079	15.4221	37.599	23.4897	67.529	16.71	109.419	82.6563
11.948	82.8739	43.7749	262.252	68.9749	134.816	103.481	88.9248	147.977	395.247	203.057	731.448	266.813	1047.13				22.096	16.4685	37.617	23.6375	67.546	15.6288	109.436	82.8739
11.9559	83.9976	43.7929	259.575	68.9929	136.136	103.499	82.249	147.995	392.644	203.075	728.384	266.831	1043.49				22.113	18.4315	37.635	27.1747	67.563	15.096	109.453	83.9976
11.9638	84.8142	43.8109	257.332	69.0109	137.83	103.517	79.4386	148.013	390.329	203.093	724.628	266.849	1039.73				22.13	17.8013	37.653	24.2525	67.58	12.0713	109.47	84.8142
11.9717	84.7807	43.8289	254.699	69.0289	139.156	103.535	72.1977	148.031	387.921	203.111	721.796	266.867	1035.9				22.147	17.7254	37.671	24.3522	67.597	12.3027	109.487	84.7807
11.9796	83.2409	43.8469	252.548	69.0469	140.606	103.553	65.1148	148.049	385.572	203.129	718.23	266.885	1032.26				22.164	14.1044	37.689	22.5981	67.614	10.4754	109.504	83.2409
11.9875	81.6455	43.8649	250	69.0649	142.074	103.571	57.606	148.067	383.109	203.147	714.952	266.903	1028.38				22.181	15.0915	37.707	23.673	67.631	11.8534	109.521	81.6455
11.9954	81.2583	43.8829	247.885	69.0829	143.669	103.589	49.4205	148.085	380.763	203.165	711.399	266.921	1024.78				22.198	14.9442	37.725	24.9318	67.648	11.779	109.538	81.2583
12.0033	81.2337	43.9009	245.424	69.1009	145.178	103.607	44.6163	148.103	378.489	203.183	708.28	266.939	1020.59				22.215	16.3338	37.743	24.4696	67.665	10.1167	109.555	81.2337
12.0112	82.9985	43.9189	243.268	69.1189	146.741	103.625	44.0322	148.121	376.131	203.201	704.715	266.957	1017.18				22.232	17.4171	37.761	26.8293	67.682	9.69085	109.572	82.9985
12.0191	81.5054	43.9369	240.866	69.1369	148.3	103.643	37.1714	148.139	373.859	203.219	701.449	266.975	1012.77				22.249	16.8687	37.779	25.4079	67.699	6.15292	109.589	81.5054
12.027	81.4864	43.9549	238.705	69.1549	149.944	103.661	33.1625	148.157	371.545	203.237	698.022	266.993	1009.78				22.266	16.2142	37.797	24.7532	67.716	6.14208	109.606	81.4864
12.035	79.24	43.9729	236.405	69.1729	151.573	103.679	31.5893	148.175	369.395	203.255	694.695	267.011	1005.26				22.283	13.6311	37.815	23.0727	67.733	6.21847	109.623	79.24
12.0429	79.5097	43.9909	234.224	69.1909	153.223	103.697	29.8638	148.193	367.169	203.273	691.422	267.029	1002.38				22.3	13.671	37.833	24.1586	67.75	6.70574	109.64	79.5097
12.0508	79.1786	44.0089	232.25	69.2089	154.94	103.715	28.3278	148.211	365.099	203.291	687.953	267.047	997.937				22.317	14.1823	37.851	25.4068	67.767	5.54052	109.657	79.1786
12.0587	80.1431	44.0269	229.974	69.2269	156.674	103.733	27.3263	148.229	362.949	203.309	684.737	267.065	994.681				22.334	16.1259	37.869	26.6461	67.784	5.03867	109.674	80.1431
12.0666	79.9226	44.0449	227.96	69.2449	158.388	103.751	26.962	148.247	360.831	203.327	681.21	267.083	990.326				22.351	15.927	37.887	26.6733	67.801	7.85355	109.691	79.9226
12.0745	79.7222	44.0629	225.718	69.2629	160.09	103.769	26.2401	148.265	358.634	203.345	678.312	267.101	987.071				22.368	16.0212	37.905	26.3839	67.818	9.49043	109.708	79.7222
12.0824	78.7431	44.0809	223.778	69.2809	162.054	103.787	25.8756	148.283	356.509	203.363	674.617	267.119	982.847				22.385	15.6373	37.923	25.2642	67.835	10.0756	109.725	78.7431
12.0903	75.992	44.0989	221.487	69.2989	163.748	103.805	24.1518	148.301	354.294	203.381	671.947	267.137	979.444				22.402	11.6478	37.941	23.9411	67.852	9.78174	109.742	75.992
12.0982	76.7331	44.1169	219.512	69.3169	165.755	103.823	30.0548	148.319	352.185	203.399	668.105	267.155	975.264				22.419	12.4956	37.959	24.5784	67.869	9.78631	109.759	76.7331
12.1061	76.6501	44.1349	217.3	69.3349	167.487	103.841	31.8474	148.337	349.958	203.417	665.394	267.173	971.695				22.436	12.2642	37.977	26.6023	67.886	11.5196	109.776	76.6501
12.114	78.8978	44.1529	215.447	69.3529	169.476	103.859	33.054	148.355	347.881	203.435	661.797	267.191	967.854				22.453	15.4595	37.995	27.8794	67.903	10.328	109.793	78.8978
12.1219	78.3387	44.1709	213.18	69.3709	171.18	103.877	34.2958	148.373	345.846	203.453	658.596	267.209	964.136				22.47	14.3299	38.013	27.1362	67.92	11.1323	109.81	78.3387
12.1298	78.4414	44.1889	211.339	69.3889	173.184	103.895	35.2692	148.391	343.835	203.471	655.295	267.227	960.362				22.487	14.9223	38.031	25.3153	67.937	8.93772	109.827	78.4414
12.1377	77.3961	44.2069	208.978	69.4069	175.001	103.913	35.8584	148.409	341.812	203.489	652.306	267.245	956.578				22.504	12.8866	38.049	25.9934	67.954	9.6219	109.844	77.3961
12.1456	75.501	44.2249	207.127	69.4249	176.988	103.931	36.2462	148.427	339.589	203.507	648.863	267.263	953.169				22.521	11.6903	38.067	24.6384	67.971	8.44958	109.861	75.501
12.1535	75.4849	44.2429	204.685	69.4429	178.858	103.949	36.6238	148.445	337.468	203.525	645.75	267.281	949.102				22.538	10.9666	38.085	26.6167	67.988	8.37861	109.878	75.4849
12.1615	75.9607	44.2609	202.948	69.4609	180.873	103.967	37.1655	148.463	335.259	203.543	642.436	267.299	945.644				22.555	11.3049	38.103	27.1036	68.005	7.74137	109.895	75.9607
12.1693	78.0244	44.2789	200.697	69.4789	182.701	103.985	37.5757	148.481	333.14	203.561	639.148	267.317	941.82				22.572	13.8956	38.121	28.448	68.022	8.53241	109.912	78.0244
12.1773	76.9807	44.2969	198.905	69.4969	184.674	104.003	38.1471	148.499	330.797	203.579	636.033	267.335	938.175				22.589	13.2174	38.139	28.4459	68.039	9.23951	109.929	76.9807
12.1852	76.8739	44.3149	196.661	69.5149	186.602	104.021	38.5205	148.517	328.656	203.597	632.768	267.353	934.556				22.606	13.055	38.157	26.3081	68.056	8.97372	109.946	76.8739
12.1931	74.0309	44.3329	194.901	69.5329	188.656	104.039	38.9937	148.535	326.394	203.615	629.768	267.371	930.773				22.623	9.76517	38.175	25.8793	68.073	11.4654	109.963	74.0309
12.201	75.4902	44.3509	192.74	69.5509	190.724	104.057	39.2081	148.553	324.189	203.633	626.646	267.389	927.071				22.64	10.7292	38.193	25.7509	68.09	12.1196	109.98	75.4902
12.2089	74.8446	44.3689	191.004	69.5689	192.71	104.075	39.5363	148.571	321.905	203.651	623.742	267.407	923.621				22.657	9.80581	38.211	27.8778	68.107	12.6686	109.997	74.8446
12.2168	76.5542	44.3869	188.965	69.5869	194.82	104.093	39.7366	148.589	319.769	203.669	620.481	267.425	919.826				22.674	11.4888	38.229	28.2698	68.124	13.5938	110.014	76.5542
12.2247	76.7452	44.4049	187.255	69.6049	196.855	104.111	39.9466	148.607	317.466	203.687	617.324	267.443	916.542				22.691	11.3897	38.247	29.8766	68.141	14.2284	110.031	76.7452
12.2326	76.9049	44.4229	185.281	69.6229	199.074	104.129	40.0427	148.625	315.256	203.705	614.175	267.461	912.74				22.708	11.8112	38.265	27.6801	68.158	15.4603	110.048	76.9049
12.2405	75.7258	44.4409	183.444	69.6409	201.101	104.147	40.1199	148.643	312.85	203.723	611.235	267.479	909.385				22.725	11.3908	38.283	27.6067	68.175	14.4454	110.065	75.7258
12.2484	74.7304	44.4589	182.825	69.6589	203.473	104.165	40.1673	148.661	310.744	203.741	608.491	267.497	905.762				22.742	7.66058	38.301	26.3327	68.192	14.5737	110.082	74.7304
12.2563	74.6323	44.4769	181.774	69.6769	205.636	104.183	39.8208	148.679	308.581	203.759	605.387	267.515	902.358				22.759	8.51855	38.319	26.9469	68.209	15.8927	110.099	74.6323
12.2642	74.8182	44.4949	179.147	69.6949	208.186	104.201	40.8636	148.697	306.583	203.777	602.589	267.533	898.539				22.776	8.04698	38.337	28.8648	68.226	18.1161	110.116	74.8182
12.2721	76.7241	44.5129	157.36	69.7129	210.561	104.219	39.3644	148.715	304.402	203.795	599.659	267.551	895.061				22.793	11.0003	38.355	28.8965	68.243	19.8695	110.133	76.7241
12.28	75.7809	44.5309	155.51	69.7309	213.165	104.237	41.1182	148.733	302.422	203.813	596.493	267.569	891.465				22.81	9.45975	38.373	31.2049	68.26	21.7446	110.15	75.7809
12.2879	75.8578	44.5489	154.023	69.7489	215.979	104.255	40.0736	148.751	300.428	203.831	593.71	267.587	887.96				22.827	9.67796	38.391	28.7794	68.277	20.1894	110.167	75.8578
12.2958	74.3439	44.5669	152.169	69.7669	233.748	104.273	40.3098	148.769	298.577	203.849	590.71	267.605	884.643				22.844	6.19739	38.409	29.0223	68.294	20.5038	110.184	74.3439
12.3038	74.0144	44.5849	150.754	69.7849	236.204	104.291	39.4569	148.787	296.625	203.867	587.56	267.623	881.032				22.861	7.18205	38.427	26.3786	68.311	19.1974	110.201	74.0144
12.3117	73.4887	44.6029	148.745	69.8029	239.153	104.309	39.8588	148.805	294.894	203.885	584.864	267.641	877.671				22.878	6.21456	38.445	28.6966	68.328	20.7238	110.218	73.4887
12.3196	74.3858	44.6209	147.257	69.8209	241.491	104.327	39.6323	148.823	293.043	203.903	581.797	267.659	874.107				22.895	7.78826	38.463	29.6714	68.345	22.3496	110.235	74.3858
12.3275	75.8515	44.6389	145.407	69.8389	244.455	104.345	39.6572	148.841	291.369	203.921	579.028	267.677	870.984				22.912	8.15754	38.481	30.9632	68.362	23.4464	110.252	75.8515
12.3354	74.853	44.6569	144.032	69.8569	247.018	104.363	39.5766	148.859	289.517	203.939	576.163	267.695	867.002				22.929	8.22065	38.499	31.7614	68.379	24.4522	110.269	74.853
12.3433	74.8303	44.6749	142.294	69.8749	250.035	104.381	39.5351	148.877	287.689	203.957	573.588	267.713	864.062				22.946	6.00324	38.517	29.799	68.396	22.9248	110.286	74.8303
12.3512	72.3161	44.6929	140.914	69.8929	252.62	104.399	39.5232	148.895	285.758	203.975	570.768	267.731	860.081				22.963	3.31102	38.535	28.8664	68.413	23.0709	110.303	72.3161
12.3591	73.5332	44.7109	139.477	69.9109	255.56	104.417	39.6429	148.913	284.059	203.993	567.942	267.749	857.206				22.98	3.85052	38.553	28.3981	68.43	21.0586	110.32	73.5332
12.367	72.6764	44.7289	136.257	69.9289	258.243	104.435	39.6038	148.931	282.171	204.011	564.805	267.767	853.283				22.997	3.55644	38.571	30.0168	68.447	23.5889	110.337	72.6764
12.3749	73.647	44.7469	136.705	69.9469	261.138	104.453	39.5742	148.949	280.471	204.029	561.991	267.785	850.003				23.014	6.92717	38.589	30.8524	68.464	24.7095	110.354	73.647
12.3828	74.6323	44.7649	134.559	69.9649	264.043	104.471	39.5173	148.967	278.668	204.047	558.944	267.803	846.368				23.031	4.60441	38.607	31.6687	68.481	26.4662	110.371	74.6323
12.3907	74.184	44.7829	132.409	69.9829	266.942	104.489	39.4225	148.985	277.124	204.065	556.836	267.821	842.949				23.048	4.66958	38.625	30.6282	68.498	26.1684	110.388	74.184
12.3986	74.2722	44.8009	131.31	70.0009	269.837	104.507	39.4177	149.003	282.818	204.083	553.928	267.839	836.902				23.065	1.38912	38.643	32.1414	68.515	24.9865	110.405	74.2722
12.4065	71.5634	44.8189	129.319	70.0189	272.789	104.525	39.2933	149.021	274.165	204.101	551.756	267.857	827.443				23.082	0.57696	38.661	31.5686	68.532	23.9359	110.422	71.5634
12.4144	72.3338	44.8369	127.821	70.0369	275.748	104.543	39.2602	149.039	272.219	204.119	548.7	267.875	828.904				23.099	-0.14904	38.679	32.4094	68.549	24.557	110.439	72.3338
12.4223	71.3178	44.8549	126.163	70.0549	278.484	104.561	39.1654	149.057	270.459	204.137	546.317	267.893	827.562				23.116	0.86016	38.697	31.5951	68.566	25.5889	110.456	71.3178
12.4302	72.4211	44.8729	124.43	70.0729	281.497	104.579	39.2092	149.075	268.719	204.155	543.441	267.911	824.744				23.133	1.52148	38.715	32.1386	68.583	26.8275	110.473	72.4211
12.4382	73.267	44.8909	122.855	70.0909	284.224	104.597	39.1571	149.093	266.955	204.173	540.933	267.929	821.283				23.15	0.14942	38.733	34.5425	68.6	28.7264	110.49	73.267
12.4461	73.4385	44.9089	121.069	70.1089	287.487	104.615	39.2104	149.111	265.171	204.191	538.293	267.947	818.112				23.167	1.6629	38.751	32.3974	68.617	27.3371	110.507	73.4385
12.454	71.973	44.9269	119.348	70.1269	290.197	104.633	39.1796	149.129	263.385	204.209	535.786	267.965	814.454				23.184	1.60728	38.769	32.8449	68.634	27.0611	110.524	71.973
12.4619	69.7216	44.9449	117.529	70.1449	293.161	104.651	39.4794	149.147	261.672	204.227	533.155	267.983	811.24				23.201	2.26202	38.787	32.2173	68.651	24.9698	110.541	69.7216
12.4698	70.5368	44.9629	115.916	70.1629	295.964	104.669	39.8647	149.165	260.249	204.245	530.696	268.001	807.624				23.218	2.22116	38.805	34.423	68.668	26.044	110.558	70.5368
12.4777	69.6328	44.9809	114.209	70.1809	298.931	104.687	40.3158	149.183	258.54	204.263	528.029	268.019	804.48				23.235	0.29504	38.823	35.5681	68.685	27.8728	110.575	69.6328
12.4856	71.6337	44.9989	112.654	70.1989	301.797	104.705	40.7079	149.201	256.703	204.281	525.409	268.037	801.098				23.252	1.87168	38.841	34.8336	68.702	28.7278	110.592	71.6337
12.4935	71.1433	45.0169	111.118	70.2169	304.822	104.723	41.1539	149.219	255.352	204.299	522.733	268.055	797.644				23.269	2.14583	38.859	34.1301	68.719	29.9029	110.609	71.1433
12.5014	71.3946	45.0349	109.288	70.2349	307.665	104.741	41.3039	149.237	253.018	204.317	520.021	268.073	794.18				23.286	1.95597	38.877	31.7207	68.736	28.5004	110.626	71.3946
12.5093	70.6356	45.0529	107.335	70.2529	310.58	104.759	41.3527	149.255	251.649	204.335	517.409	268.091	790.874				23.303	1.26422	38.895	31.9467	68.753	28.3954	110.643	70.6356
12.5172	68.6082	45.0709	105.442	70.2709	313.479	104.777	41.579	149.273	249.698	204.353	514.711	268.109	787.278				23.32	1.39336	38.913	31.9277	68.77	27.0011	110.66	68.6082
12.5251	68.6666	45.0889	101.467	70.2889	316.368	104.795	42.0093	149.291	248.145	204.371	512.203	268.127	784.021				23.337	0.89769	38.931	34.1197	68.787	28.3713	110.677	68.6666
12.533	68.567	45.1069	98.2867	70.3069	319.327	104.813	42.255	149.309	246.523	204.389	509.489	268.145	778.584				23.354	0.12515	38.949	33.4273	68.804	29.3868	110.694	68.567
12.5409	70.3994	45.1249	95.9569	70.3249	322.238	104.831	42.7733	149.327	244.976	204.407	506.826	268.163	777.062				23.371	-0.44671	38.967	34.6812	68.821	31.0814	110.711	70.3994
12.5488	70.5769	45.1429	94.2447	70.3429	325.236	104.849	43.753	149.345	243.338	204.425	504.192	268.181	773.445				23.388	0.1241	38.985	32.4745	68.838	30.5476	110.728	70.5769
12.5567	70.1342	45.1609	92.4732	70.3609	328.184	104.867	44.9081	149.363	241.89	204.443	501.641	268.199	770.442				23.405	-0.17855	39.003	32.1316	68.855	29.8666	110.745	70.1342
12.5647	68.7599	45.1789	90.7302	70.3789	331.115	104.885	45.9761	149.381	240.399	204.461	499.048	268.217	766.813				23.422	0.13887	39.021	31.5128	68.872	28.5095	110.762	68.7599
12.5726	67.2525	45.1969	88.7353	70.3969	333.84	104.903	46.919	149.399	238.92	204.479	496.619	268.235	763.739				23.439	-0.65573	39.039	31.9641	68.889	28.4994	110.779	67.2525
12.5805	66.5442	45.2149	87.2362	70.4149	336.964	104.921	48.0564	149.417	237.453	204.497	493.975	268.253	760.024				23.456	0.94792	39.057	33.8886	68.906	29.9542	110.796	66.5442
12.5884	67.2608	45.2329	85.5277	70.4329	339.793	104.939	48.9422	149.435	236.051	204.515	491.61	268.271	756.862				23.473	0.41275	39.075	33.1183	68.923	31.1537	110.813	67.2608
12.5963	69.0376	45.2509	83.8769	70.4509	342.848	104.957	50.1802	149.453	234.641	204.533	488.856	268.289	753.49				23.49	1.60887	39.093	34.2364	68.94	32.497	110.83	69.0376
12.6042	68.3769	45.2689	81.4713	70.4689	345.699	104.975	51.0451	149.471	233.203	204.551	486.635	268.307	750.272				23.507	1.77522	39.111	31.9126	68.957	31.5037	110.847	68.3769
12.6121	68.4715	45.2869	80.4069	70.4869	349.067	104.993	52.2674	149.489	231.788	204.569	484.02	268.325	747.035				23.524	2.59435	39.129	31.4776	68.974	31.1158	110.864	68.4715
12.62	66.3177	45.3049	78.1409	70.5049	351.831	105.011	54.0938	149.507	230.343	204.587	481.564	268.343	743.916				23.541	3.57241	39.147	31.3326	68.991	30.4323	110.881	66.3177
12.6279	66.6039	45.3229	76.9369	70.5229	355.212	105.029	53.9992	149.525	228.944	204.605	478.744	268.361	740.841				23.558	1.90561	39.165	30.8978	69.008	30.2154	110.898	66.6039
12.6358	65.4339	45.3409	75.0027	70.5409	358.103	105.047	54.9779	149.543	227.388	204.623	476.261	268.379	737.364				23.575	1.95491	39.183	34.0205	69.025	32.1844	110.915	65.4339
12.6437	65.6672	45.3589	73.4566	70.5589	361.418	105.065	56.6383	149.561	226.714	204.641	473.681	268.397	723.715				23.592	2.45893	39.201	32.7417	69.042	33.6322	110.932	65.6672
12.6516	67.1063	45.3769	72.2307	70.5769	364.306	105.083	57.7064	149.579	224.306	204.659	471.287	268.415	728.19				23.609	4.47038	39.219	33.2537	69.059	33.0576	110.949	67.1063
12.6595	66.1283	45.3949	69.2541	70.5949	367.671	105.101	59.5122	149.597	222.594	204.677	468.736	268.433	725.022				23.626	6.22153	39.237	30.727	69.076	32.383	110.966	66.1283
12.6674	66.4074	45.4129	68.1117	70.6129	370.81	105.119	59.9431	149.615	221.039	204.695	466.303	268.451	723.718				23.643	7.46026	39.255	31.6606	69.093	32.3207	110.983	66.4074
12.6753	62.4612	45.4309	66.1721	70.6309	374.121	105.137	61.021	149.633	218.683	204.713	463.897	268.469	721.462				23.66	5.52637	39.273	30.5634	69.11	30.7424	111	62.4612
12.6832	63.8992	45.4489	64.4676	70.6489	377.129	105.155	63.2631	149.651	218.738	204.731	461.445	268.487	718.255				23.677	5.65544	39.291	31.2292	69.127	32.5296	111.017	63.8992
12.6912	62.8723	45.4669	62.7152	70.6669	380.208	105.173	63.3611	149.669	215.905	204.749	459.118	268.505	712.977				23.694	3.29558	39.309	33.8771	69.144	33.4481	111.034	62.8723
12.6991	64.4047	45.4849	61.1338	70.6849	383.451	105.191	64.5966	149.687	215.821	204.767	456.46	268.523	711.979				23.711	4.52697	39.327	32.5646	69.161	34.7383	111.051	64.4047
12.707	64.2371	45.5029	59.5516	70.7029	386.5	105.209	65.6943	149.705	213.306	204.785	454.175	268.541	707.383				23.728	6.63594	39.345	32.8308	69.178	34.7196	111.068	64.2371
12.7149	64.5905	45.5209	58.0372	70.7209	389.645	105.227	66.9608	149.723	211.285	204.803	451.281	268.559	705.713				23.745	7.71876	39.363	29.9095	69.195	32.9708	111.085	64.5905
12.7228	63.1786	45.5389	56.4654	70.7389	392.787	105.245	68.1168	149.741	209.618	204.821	448.98	268.577	699.104				23.762	8.75025	39.381	30.4937	69.212	33.4046	111.102	63.1786
12.7307	61.8347	45.5569	47.8932	70.7569	396.08	105.263	69.4965	149.759	209.187	204.839	446.36	268.595	696.335				23.779	6.83526	39.399	30.4214	69.229	32.1538	111.119	61.8347
12.7386	61.5111	45.5749	21.8802	70.7749	399.175	105.281	70.9242	149.777	206.382	204.857	444.154	268.613	695.113				23.796	6.90943	39.417	30.6822	69.246	34.2024	111.136	61.5111
12.7465	61.5016	45.5929	8.91219	70.7929	402.709	105.299	72.344	149.795	205.189	204.875	441.615	268.631	693.485				23.813	4.65889	39.435	33.5634	69.263	34.3194	111.153	61.5016
12.7544	63.1945	45.6109	5.05294	70.8109	405.554	105.317	73.6874	149.813	187.856	204.893	439.117	268.649	691.03				23.83	7.05244	39.453	32.1435	69.28	36.3175	111.17	63.1945
12.7623	62.3789	45.6289	5.58103	70.8289	409.144	105.335	75.136	149.831	186.443	204.911	436.556	268.667	688.189				23.847	7.20518	39.471	32.1316	69.297	35.2116	111.187	62.3789
12.7702	62.1194	45.6469	5.73997	70.8469	412.128	105.353	76.5597	149.849	184.975	204.929	434.245	268.685	684.175				23.864	10.3307	39.489	29.4339	69.314	34.1305	111.204	62.1194
12.7781	59.8575	45.6649	4.08047	70.8649	415.692	105.371	78.1509	149.867	183.496	204.947	431.73	268.703	681.53				23.881	8.60225	39.507	30.1068	69.331	33.369	111.221	59.8575
12.786	60.4706	45.6829	3.31695	70.8829	418.706	105.389	79.4568	149.885	182.009	204.965	429.486	268.721	679.425				23.898	7.55233	39.525	29.6988	69.348	33.5531	111.238	60.4706
12.7939	59.6434	45.7009	3.06405	70.9009	421.88	105.407	81.2031	149.903	180.492	204.983	427.084	268.739	674.032				23.915	6.4319	39.543	31.0848	69.365	35.5931	111.255	59.6434
12.8018	61.1878	45.7189	13.3856	70.9189	425.056	105.425	82.8079	149.921	179.064	205.001	424.568	268.757	669.918				23.932	6.98469	39.561	32.1923	69.382	35.3892	111.272	61.1878
12.8097	60.846	45.7369	18.0661	70.9369	428.37	105.443	84.8177	149.939	177.626	205.019	422.114	268.775	667.676				23.949	8.98263	39.579	32.1793	69.399	38.6748	111.289	60.846
12.8177	61.5536	45.7549	21.3093	70.9549	431.674	105.461	86.9235	149.957	176.246	205.037	419.728	268.793	666.424				23.966	7.79849	39.597	31.5372	69.416	36.346	111.306	61.5536
12.8255	61.1329	45.7729	23.3852	70.9729	435.122	105.479	89.3936	149.975	174.859	205.055	417.424	268.811	664.486				23.983	11.1825	39.615	28.9664	69.433	35.4934	111.323	61.1329
12.8335	58.6746	45.7909	25.4263	70.9909	438.374	105.497	91.9492	149.993	173.351	205.073	414.926	268.829	661.665				24	9.01831	39.633	29.3957	69.45	33.8395	111.34	58.6746
12.8414	59.3782	45.8089	26.5655	71.0089	441.729	105.515	91.5905	150.011	172.131	205.091	412.488	268.847	659.028				24.017	8.93398	39.651	28.5511	69.467	34.7118	111.357	59.3782
12.8493	58.4859	45.8269	27.9371	71.0269	445.138	105.533	95.1168	150.029	170.789	205.109	410.171	268.865	656.071				24.034	6.82613	39.669	30.4845	69.484	36.2235	111.374	58.4859
12.8572	60.9806	45.8449	28.5987	71.0449	448.417	105.551	97.4915	150.047	170.023	205.127	407.885	268.883	653.572				24.051	8.32478	39.687	31.1211	69.501	37.2659	111.391	60.9806
12.8651	59.6656	45.8629	29.7012	71.0629	451.688	105.569	100.309	150.065	168.102	205.145	405.396	268.901	650.52				24.068	9.51497	39.705	31.7175	69.518	38.2782	111.408	59.6656
12.873	59.4598	45.8809	30.1317	71.0809	454.939	105.587	102.625	150.083	168.948	205.163	403.059	268.919	643.687				24.085	11.2684	39.723	30.7416	69.535	36.5273	111.425	59.4598
12.8809	56.8517	45.8989	30.9408	71.0989	458.301	105.605	106.499	150.101	164.4	205.181	400.607	268.937	643.832				24.102	10.4436	39.741	28.2693	69.552	36.8648	111.442	56.8517
12.8888	57.6018	45.9169	31.2645	71.1169	461.724	105.623	109.215	150.119	164.187	205.199	398.396	268.955	641.558				24.119	9.4224	39.759	28.8535	69.569	34.0581	111.459	57.6018
12.8967	57.0845	45.9349	31.8663	71.1349	464.686	105.641	109.88	150.137	162.867	205.217	395.825	268.973	638.715				24.136	8.67624	39.777	27.9738	69.586	35.9214	111.476	57.0845
12.9046	58.3535	45.9529	32.1907	71.1529	467.839	105.659	111.077	150.155	161.598	205.235	393.771	268.991	635.757				24.153	8.17695	39.795	29.2256	69.603	36.8717	111.493	58.3535
12.9125	59.7092	45.9709	32.6152	71.1709	471.045	105.677	112.863	150.173	160.204	205.253	391.266	269.009	632.918				24.17	10.4425	39.813	30.4808	69.62	38.713	111.51	59.7092
12.9204	58.7347	45.9889	32.957	71.1889	474.355	105.695	113.382	150.191	159.039	205.271	389.282	269.027	629.567				24.187	10.1793	39.831	30.6298	69.637	38.347	111.527	58.7347
12.9283	58.9827	46.0069	33.0386	71.2069	477.66	105.713	115.311	150.209	157.735	205.289	386.894	269.045	626.382				24.204	13.0085	39.849	29.7748	69.654	37.2827	111.544	58.9827
12.9362	56.1769	46.0249	33.4075	71.2249	480.76	105.731	118.118	150.227	156.623	205.307	384.758	269.063	622.964				24.221	10.5852	39.867	27.4043	69.671	36.1206	111.561	56.1769
12.9441	56.3977	46.0429	33.4977	71.2429	484.112	105.749	118.207	150.245	155.33	205.325	382.545	269.081	620.357				24.238	10.5576	39.885	27.9684	69.688	35.5282	111.578	56.3977
12.952	56.3038	46.0609	33.8091	71.2609	487.547	105.767	118.955	150.263	154.159	205.343	380.46	269.099	617.091				24.255	8.59631	39.903	27.5622	69.705	37.455	111.595	56.3038
12.9599	57.6439	46.0789	33.757	71.2789	490.841	105.785	120.859	150.281	152.967	205.361	378.244	269.117	614.73				24.272	9.51551	39.921	29.799	69.722	36.4086	111.612	57.6439
12.9679	57.0603	46.0969	34.0178	71.2969	493.873	105.803	121.557	150.299	151.654	205.379	375.886	269.135	611.356				24.289	11.1504	39.939	29.2472	69.739	39.2545	111.629	57.0603
12.9758	58.1799	46.1149	33.9374	71.3149	497.205	105.821	124.979	150.317	150.539	205.397	373.785	269.153	608.921				24.306	10.8617	39.957	29.2009	69.756	37.8829	111.646	58.1799
12.9837	55.5337	46.1329	34.1011	71.3329	500.481	105.839	125.176	150.335	149.322	205.415	371.523	269.171	603.969				24.323	13.5467	39.975	28.0225	69.773	36.7771	111.663	55.5337
12.9916	55.2577	46.1509	34.0037	71.3509	503.696	105.857	125.895	150.353	149.022	205.433	369.274	269.189	599.35				24.34	11.6946	39.993	26.746	69.79	36.6297	111.68	55.2577
12.9995	54.3806	46.1689	33.991	71.3689	507.117	105.875	127.908	150.371	145.534	205.451	366.879	269.207	598.7				24.357	10.7465	40.011	27.0212	69.807	36.0281	111.697	54.3806
13.0074	54.0492	46.1869	33.8528	71.3869	507.31	105.893	130.051	150.389	146.014	205.469	364.83	269.225	596.263				24.374	9.06859	40.029	26.6819	69.824	37.9749	111.714	54.0492
13.0153	56.903	46.2049	33.7373	71.4049	506.471	105.911	130.86	150.407	144.627	205.487	362.284	269.243	593.286				24.391	9.97707	40.047	28.8068	69.841	37.8221	111.731	56.903
13.0232	55.1358	46.2229	33.8331	71.4229	505.959	105.929	131.564	150.425	143.411	205.505	360.209	269.261	590.309				24.408	12.1213	40.065	27.9974	69.858	40.4411	111.748	55.1358
13.0311	56.5518	46.2409	33.8824	71.4409	505.557	105.947	134.619	150.443	142.175	205.523	357.866	269.279	586.787				24.425	13.7455	40.083	27.5205	69.875	39.0675	111.765	56.5518
13.039	53.6807	46.2589	33.5273	71.4589	505.038	105.965	134.876	150.461	140.947	205.541	355.979	269.297	583.85				24.442	13.2633	40.101	25.1753	69.892	38.9014	111.782	53.6807
13.0469	54.0694	46.2769	33.6076	71.4769	504.872	105.983	136.157	150.479	139.57	205.559	353.626	269.315	580.268				24.459	11.6783	40.119	25.1227	69.909	37.8839	111.799	54.0694
13.0548	53.1105	46.2949	33.4878	71.4949	504.073	106.001	137.562	150.497	138.229	205.577	351.649	269.333	577.409				24.476	11.2439	40.137	25.7605	69.926	38.0446	111.816	53.1105
13.0627	53.6505	46.3129	33.8867	71.5129	504.178	106.019	138.851	150.515	136.676	205.595	349.434	269.351	574.031				24.493	10.2921	40.155	26.9699	69.943	39.4645	111.833	53.6505
13.0706	54.8298	46.3309	34.0884	71.5309	503.516	106.037	140.282	150.533	134.997	205.613	347.389	269.369	571.122				24.51	11.5013	40.173	26.8534	69.96	40.3366	111.85	54.8298
13.0785	53.8328	46.3489	34.228	71.5489	503.52	106.055	141.503	150.551	132.974	205.631	345.14	269.387	563.417				24.527	12.2189	40.191	27.2175	69.977	40.2679	111.867	53.8328
13.0864	54.1303	46.3669	34.0757	71.5669	502.89	106.073	142.864	150.569	131.078	205.649	343.272	269.405	561.427				24.544	14.1724	40.209	26.8352	69.994	39.0645	111.884	54.1303
13.0944	51.0679	46.3849	34.1081	71.5849	502.821	106.091	144.241	150.587	129.019	205.667	341.001	269.423	559.218				24.561	13.4767	40.227	23.6777	70.011	38.7863	111.901	51.0679
13.1023	52.1653	46.4029	34.2309	71.6029	502.285	106.109	145.5	150.605	127.082	205.685	339.1	269.441	557.007				24.578	12.6648	40.245	24.6969	70.028	37.9304	111.918	52.1653
13.1102	51.7971	46.4209	34.3494	71.6209	502.244	106.127	146.958	150.623	124.91	205.703	337.009	269.459	554.102				24.595	11.5699	40.263	23.9846	70.045	38.5579	111.935	51.7971
13.1181	52.5693	46.4389	34.3875	71.6389	501.641	106.145	148.281	150.641	122.966	205.721	335.245	269.477	550.581				24.612	11.4273	40.281	26.9827	70.062	40.8417	111.952	52.5693
13.126	52.5572	46.4569	34.499	71.6569	501.731	106.163	149.678	150.659	121.038	205.739	333.267	269.495	549.307				24.629	12.8265	40.299	25.7541	70.079	42.071	111.969	52.5572
13.1339	52.8993	46.4749	34.5428	71.6749	501.185	106.181	151.068	150.677	119.288	205.757	331.551	269.513	546.508				24.646	12.7216	40.317	25.85	70.096	41.104	111.986	52.8993
13.1418	51.6639	46.4929	34.379	71.6929	501.245	106.199	152.403	150.695	114.297	205.775	329.669	269.531	543.945				24.663	15.7331	40.335	21.9316	70.113	39.9515	112.003	51.6639
13.1497	50.5224	46.5109	34.3988	71.7109	500.613	106.217	153.775	150.713	108.15	205.793	327.892	269.549	538.49				24.68	13.6256	40.353	23.2981	70.13	40.2161	112.02	50.5224
13.1576	49.8989	46.5289	34.348	71.7289	500.629	106.235	155.172	150.731	104.908	205.811	326.067	269.567	537.743				24.697	13.6957	40.371	23.0473	70.147	38.2569	112.037	49.8989
13.1655	49.7552	46.5469	34.6953	71.7469	500.301	106.253	156.645	150.749	104.413	205.829	324.305	269.585	535.314				24.714	11.8537	40.389	25.3797	70.164	40.0415	112.054	49.7552
13.1734	52.0536	46.5649	35.814	71.7649	500.178	106.271	158.085	150.767	97.6084	205.847	322.438	269.603	532.539				24.731	12.3319	40.407	25.0886	70.181	40.9474	112.071	52.0536
13.1813	50.2413	46.5829	37.1569	71.7829	499.824	106.289	159.659	150.785	92.2546	205.865	320.671	269.621	530.089				24.748	14.326	40.425	24.9174	70.198	43.312	112.088	50.2413
13.1892	51.1204	46.6009	38.7502	71.8009	499.693	106.307	161.02	150.803	84.1693	205.883	318.965	269.639	528.034				24.765	14.0875	40.443	23.974	70.215	42.0765	112.105	51.1204
13.1971	49.9205	46.6189	40.3089	71.8189	499.45	106.325	162.624	150.821	75.4714	205.901	323.168	269.657	523.763				24.782	16.0846	40.461	21.3553	70.232	40.4765	112.122	49.9205
13.205	48.0293	46.6369	41.9261	71.8369	499.287	106.343	163.994	150.839	69.0678	205.919	315.501	269.675	522.385				24.799	14.3622	40.479	21.2006	70.249	39.2531	112.139	48.0293
13.2129	48.3111	46.6549	43.5878	71.8549	499.115	106.361	165.715	150.857	58.4752	205.937	313.354	269.693	519.38				24.816	13.6929	40.497	21.7255	70.266	39.5753	112.156	48.3111
13.2209	48.4641	46.6729	45.3031	71.8729	499.005	106.379	167.153	150.875	51.3863	205.955	311.321	269.711	517.675				24.833	12.708	40.515	23.6502	70.283	41.2741	112.173	48.4641
13.2288	49.182	46.6909	46.6826	71.8909	498.986	106.397	168.786	150.893	40.4498	205.973	310.148	269.729	515.048				24.85	13.2655	40.533	23.3208	70.3	42.3637	112.19	49.182
13.2367	49.2553	46.7089	48.4095	71.9089	498.526	106.415	170.104	150.911	30.8071	205.991	307.789	269.747	512.623				24.867	15.2449	40.551	24.2668	70.317	43.7092	112.207	49.2553
13.2446	49.342	46.7269	49.9529	71.9269	498.725	106.433	171.774	150.929	24.2298	206.009	305.802	269.765	508.059				24.884	15.2664	40.569	20.9408	70.334	42.3182	112.224	49.342
13.2525	46.3741	46.7449	51.6143	71.9449	498.439	106.451	173.241	150.947	22.6655	206.027	303.918	269.783	506.053				24.901	16.3333	40.587	21.068	70.351	42.0605	112.241	46.3741
13.2604	46.2463	46.7629	53.1743	71.9629	498.708	106.469	174.916	150.965	19.205	206.045	302.054	269.801	504.56				24.918	14.354	40.605	20.0041	70.368	40.3978	112.258	46.2463
13.2683	45.3993	46.7809	54.8516	71.9809	498.193	106.487	176.604	150.983	16.6876	206.063	299.836	269.819	502.164				24.935	14.7141	40.623	20.2018	70.385	41.866	112.275	45.3993
13.2762	45.8919	46.7989	56.609	71.9989	498.36	106.505	178.491	151.001	17.6955	206.081	298.399	269.837	499.536				24.952	12.6446	40.641	23.576	70.402	42.7844	112.292	45.8919
13.2841	47.4466	46.8169	58.0149	72.0169	498.041	106.523	180.118	151.019	16.5587	206.099	295.99	269.855	496.119				24.969	13.5769	40.659	22.3378	70.419	45.0849	112.309	47.4466
13.292	46.3873	46.8349	59.6783	72.0349	498.272	106.541	181.991	151.037	15.2301	206.117	294.9	269.873	494.622				24.986	15.8576	40.677	22.6657	70.436	43.864	112.326	46.3873
13.2999	46.5365	46.8529	61.3476	72.0529	497.878	106.559	183.649	151.055	10.9941	206.135	295.227	269.891	492.148				25.003	17.4669	40.695	18.7421	70.453	42.6121	112.343	46.5365
13.3078	43.829	46.8709	62.9598	72.0709	497.874	106.577	185.494	151.073	13.821	206.153	291.604	269.909	489.603				25.02	16.288	40.713	19.5105	70.47	42.3983	112.36	43.829
13.3157	43.9857	46.8889	64.6408	72.0889	497.556	106.595	187.344	151.091	13.0613	206.171	289.881	269.927	487.173				25.037	14.7563	40.731	18.8445	70.487	41.4898	112.377	43.9857
13.3236	43.6356	46.9069	66.3867	72.1069	497.584	106.613	189.235	151.109	10.6959	206.189	287.723	269.945	484.525				25.054	14.803	40.749	19.5335	70.504	43.2894	112.394	43.6356
13.3315	43.7702	46.9249	68.2362	72.1249	497.363	106.631	191.142	151.127	9.11411	206.207	285.997	269.963	481.995				25.071	13.0664	40.767	21.2753	70.521	43.4129	112.411	43.7702
13.3394	45.6805	46.9429	70.3291	72.1429	497.256	106.649	193.206	151.145	18.031	206.225	285.597	269.981	479.565				25.088	15.9711	40.785	20.427	70.538	46.1743	112.428	45.6805
13.3474	44.294	46.9609	72.3669	72.1609	497.086	106.667	195.254	151.163	22.3162	206.243	282.847	269.999	477.136				25.105	15.4958	40.803	20.6213	70.555	44.8908	112.445	44.294
13.3552	43.4278	46.9789	74.4719	72.1789	496.817	106.685	197.231	151.181	25.0235	206.261	281.709	270.017	474.876				25.122	19.0656	40.821	17.3944	70.572	44.1053	112.462	43.4278
13.3632	40.1648	46.9969	76.6125	72.1969	496.063	106.703	199.3	151.199	26.9705	206.279	279.842	270.035	472.495				25.139	16.5275	40.839	18.1808	70.589	42.0965	112.479	40.1648
13.3711	40.5557	47.0149	79.0094	72.2149	493.804	106.721	201.504	151.217	28.421	206.297	278.264	270.053	470.261				25.156	15.6092	40.857	17.6444	70.606	43.1304	112.496	40.5557
13.379	41.0174	47.0329	81.7663	72.2329	490.94	106.739	203.584	151.235	29.5307	206.315	276.529	270.071	467.95				25.173	14.5307	40.875	19.1541	70.623	44.9437	112.513	41.0174
13.3869	41.9574	47.0509	84.671	72.2509	487.22	106.757	205.704	151.253	30.4402	206.333	275.08	270.089	465.648				25.19	15.0052	40.893	18.8753	70.64	44.7547	112.53	41.9574
13.3948	42.1039	47.0689	87.6943	72.2689	483.704	106.775	207.912	151.271	31.196	206.351	273.216	270.107	463.419				25.207	16.2511	40.911	19.9291	70.657	47.2522	112.547	42.1039
13.4027	41.9392	47.0869	90.5649	72.2869	480.046	106.793	210.064	151.289	31.8769	206.369	271.674	270.125	461.064				25.224	16.4662	40.929	18.1333	70.674	44.7507	112.564	41.9392
13.4106	39.7171	47.1049	92.2083	72.3049	476.468	106.811	212.467	151.307	32.3414	206.387	269.949	270.143	458.83				25.241	17.2866	40.947	15.9839	70.691	45.4966	112.581	39.7171
13.4185	38.9497	47.1229	93.83	72.3229	472.868	106.829	214.501	151.325	32.7648	206.405	268.343	270.161	456.3				25.258	17.5848	40.965	15.587	70.708	43.011	112.598	38.9497
13.4264	37.1949	47.1409	94.7897	72.3409	469.497	106.847	217.032	151.343	33.0693	206.423	266.601	270.179	454.285				25.275	17.5211	40.983	15.5186	70.725	44.7235	112.615	37.1949
13.4343	37.2625	47.1589	96.692	72.3589	465.885	106.865	219.371	151.361	33.5385	206.441	265.185	270.197	451.937				25.292	15.4012	41.001	18.1359	70.742	46.3271	112.632	37.2625
13.4422	39.1299	47.1769	98.7553	72.3769	462.584	106.883	221.833	151.379	33.815	206.459	263.591	270.215	449.995				25.309	18.3538	41.019	16.5277	70.759	46.5741	112.649	39.1299
13.4501	37.0761	47.1949	99.6501	72.3949	459.039	106.901	224.291	151.397	34.1786	206.477	261.951	270.233	447.45				25.326	17.2717	41.037	18.0426	70.776	47.6004	112.666	37.0761
13.458	37.8336	47.2129	101.245	72.4129	455.854	106.919	226.854	151.415	34.3049	206.495	260.12	270.251	445.474				25.343	18.0151	41.055	16.1903	70.793	45.9872	112.683	37.8336
13.4659	34.7547	47.2309	102.165	72.4309	452.397	106.937	229.281	151.433	35.2151	206.513	258.433	270.269	442.835				25.36	17.6878	41.073	14.5537	70.81	45.9922	112.7	34.7547
13.4738	35.1656	47.2489	104.379	72.4489	449.181	106.955	231.824	151.451	34.4666	206.531	256.83	270.287	441.03				25.377	18.1149	41.091	14.4706	70.827	44.9004	112.717	35.1656
13.4817	34.4503	47.2669	105.955	72.4669	445.806	106.973	248.672	151.469	34.5271	206.549	255.179	270.305	438.414				25.394	19.2801	41.109	14.2595	70.844	45.8937	112.734	34.4503
13.4897	34.775	47.2849	105.779	72.4849	442.496	106.991	251.449	151.487	34.5611	206.567	253.032	270.323	436.537				25.411	17.2407	41.127	16.209	70.861	46.9262	112.751	34.775
13.4976	34.6757	47.3029	109.186	72.5029	439.272	107.009	253.99	151.505	34.4523	206.585	251.664	270.341	434.156				25.428	17.829	41.145	15.3535	70.878	48.6169	112.768	34.6757
13.5055	33.8532	47.3209	110.742	72.5209	436.108	107.027	256.818	151.523	34.5733	206.603	249.9	270.359	432.255				25.445	19.8856	41.163	15.4058	70.895	48.016	112.785	33.8532
13.5134	32.3752	47.3389	112.331	72.5389	432.842	107.045	259.465	151.541	34.5007	206.621	249.197	270.377	429.994				25.462	19.2145	41.181	13.1529	70.912	46.9926	112.802	32.3752
13.5213	28.2022	47.3569	113.735	72.5569	429.66	107.063	262.189	151.559	34.5677	206.639	246.736	270.395	428.123				25.479	22.2474	41.199	13.6053	70.929	47.1584	112.819	28.2022
13.5292	28.0001	47.3749	115.497	72.5749	426.554	107.081	264.951	151.577	34.3896	206.657	245.129	270.413	425.987				25.496	17.1412	41.217	12.6266	70.946	45.1272	112.836	28.0001
13.5371	25.7254	47.3929	116.851	72.5929	423.378	107.099	267.683	151.595	34.4963	206.675	244.747	270.431	424.115				25.513	16.8864	41.235	13.8036	70.963	47.4096	112.853	25.7254
13.545	26.7284	47.4109	118.618	72.6109	420.368	107.117	270.394	151.613	34.3929	206.693	241.922	270.449	422.141				25.53	17.0168	41.253	14.705	70.98	47.7264	112.87	26.7284
13.5529	25.5809	47.4289	120.019	72.6289	416.967	107.135	273.164	151.631	34.3973	206.711	239.228	270.467	420.134				25.547	16.9234	41.271	14.3916	70.997	50.5016	112.887	25.5809
13.5608	25.1655	47.4469	121.841	72.6469	414.263	107.153	275.851	151.649	34.2511	206.729	238.248	270.485	418.18				25.564	20.0232	41.289	14.0088	71.014	48.4031	112.904	25.1655
13.5687	23.5461	47.4649	123.257	72.6649	411.064	107.171	278.645	151.667	34.1324	206.747	237.196	270.503	416.271				25.581	18.5563	41.307	11.4518	71.031	47.8635	112.921	23.5461
13.5766	23.7051	47.4829	125.044	72.6829	408.308	107.189	281.253	151.685	33.9764	206.765	236.99	270.521	414.42				25.598	19.0528	41.325	12.0692	71.048	47.0022	112.938	23.7051
13.5845	22.283	47.5009	126.476	72.7009	405.189	107.207	283.933	151.703	33.9819	206.783	233.494	270.539	412.367				25.615	16.9052	41.343	11.9482	71.065	47.3228	112.955	22.283
13.5924	23.631	47.5189	128.285	72.7189	402.31	107.225	286.703	151.721	34.15	206.801	232.386	270.557	410.566				25.632	16.4276	41.361	12.2344	71.082	48.6984	112.972	23.631
13.6003	22.2276	47.5369	129.821	72.7369	399.233	107.243	289.474	151.739	34.15	206.819	230.827	270.575	408.52				25.649	16.5104	41.379	14.0954	71.099	49.1392	112.989	22.2276
13.6082	21.6204	47.5549	131.56	72.7549	396.367	107.261	292.485	151.757	34.1082	206.837	230.598	270.593	406.65				25.666	15.9369	41.397	12.8963	71.116	50.876	113.006	21.6204
13.6161	18.0196	47.5729	133.208	72.7729	393.185	107.279	295.237	151.775	34.0775	206.855	228.305	270.611	404.754				25.683	19.4231	41.415	12.394	71.133	49.6714	113.023	18.0196
13.6241	13.7866	47.5909	134.869	72.7909	390.281	107.297	298.362	151.793	33.8864	206.873	227.586	270.629	402.915				25.7	17.8627	41.433	9.25445	71.15	48.9485	113.04	13.7866
13.632	14.1695	47.6089	136.501	72.8089	387.211	107.315	301.1	151.811	33.8095	206.891	226.385	270.647	401.006				25.717	18.4969	41.451	9.95872	71.167	47.5014	113.057	14.1695
13.6399	13.131	47.6269	138.127	72.8269	384.36	107.333	304.046	151.829	33.702	206.909	225.942	270.665	399.23				25.734	15.4694	41.469	10.5153	71.184	48.222	113.074	13.131
13.6478	15.7569	47.6449	139.826	72.8449	381.53	107.351	306.704	151.847	33.6142	206.927	206.986	270.683	397.256				25.751	16.5126	41.487	12.4715	71.201	49.9892	113.091	15.7569
13.6557	13.9234	47.6629	141.385	72.8629	378.571	107.369	309.71	151.865	33.4628	206.945	205.524	270.701	395.489				25.768	15.2669	41.505	11.6116	71.218	51.6129	113.108	13.9234
13.6636	13.8265	47.6809	143.217	72.8809	375.792	107.387	312.383	151.883	33.3685	206.963	204.141	270.719	393.462				25.785	16.8411	41.523	12.4007	71.235	51.5293	113.125	13.8265
13.6715	11.0468	47.6989	144.783	72.8989	372.759	107.405	315.168	151.901	33.1514	206.981	202.626	270.737	391.751				25.802	17.6241	41.541	9.61991	71.252	50.2934	113.142	11.0468
13.6794	10.8399	47.7169	146.643	72.9169	370.213	107.423	317.885	151.919	33.3235	206.999	201.258	270.755	389.81				25.819	17.5505	41.559	9.12831	71.269	49.6683	113.159	10.8399
13.6873	9.23636	47.7349	148.255	72.9349	367.142	107.441	320.782	151.937	33.7151	207.017	199.777	270.773	388.085				25.836	17.5372	41.577	8.21515	71.286	48.4494	113.176	9.23636
13.6952	9.65186	47.7529	150.149	72.9529	364.403	107.459	323.504	151.955	34.1994	207.035	198.538	270.791	382.243				25.853	14.7575	41.595	8.51606	71.303	49.3116	113.193	9.65186
13.7031	10.1327	47.7709	151.813	72.9709	361.461	107.477	326.183	151.973	34.6734	207.053	197.106	270.809	383.189				25.87	15.8129	41.613	11.0313	71.32	51.3917	113.21	10.1327
13.711	7.68281	47.7889	153.798	72.9889	358.78	107.495	329.023	151.991	35.268	207.071	195.861	270.827	380.17				25.887	14.7421	41.631	9.88482	71.337	51.7937	113.227	7.68281
13.7189	11.2456	47.8069	155.591	73.0069	355.982	107.513	331.63	152.009	35.591	207.089	194.364	270.845	380.221				25.904	15.4072	41.649	10.3443	71.354	52.6647	113.244	11.2456
13.7268	13.9793	47.8249	157.493	73.0249	353.133	107.531	334.536	152.027	36.0877	207.107	192.976	270.863	382.979				25.921	17.6839	41.667	7.04541	71.371	50.7638	113.261	13.9793
13.7347	15.7625	47.8429	159.321	73.0429	350.412	107.549	337.11	152.045	36.4855	207.125	191.701	270.881	380.947				25.938	16.6186	41.685	7.63384	71.388	50.5922	113.278	15.7625
13.7426	15.1811	47.8609	161.304	73.0609	347.838	107.567	340.028	152.063	37.0442	207.143	190.463	270.899	373.639				25.955	16.5534	41.703	7.26084	71.405	49.5234	113.295	15.1811
13.7506	16.0596	47.8789	163.204	73.0789	345.081	107.585	342.646	152.081	37.5162	207.161	188.953	270.917	370.648				25.972	13.9471	41.721	8.1695	71.422	51.4179	113.312	16.0596
13.7585	17.3867	47.8969	165.268	73.0969	342.593	107.603	345.504	152.099	38.233	207.179	187.808	270.935	373.479				25.989	14.7119	41.739	8.95037	71.439	52.3225	113.329	17.3867
13.7664	18.0358	47.9149	167.285	73.1149	339.717	107.621	348.29	152.117	38.8544	207.197	186.093	270.953	371.127				26.006	14.026	41.757	8.86245	71.456	53.5183	113.346	18.0358
13.7743	18.3328	47.9329	169.24	73.1329	337.249	107.639	351.178	152.135	39.3521	207.215	184.899	270.971	367.322				26.023	15.3214	41.775	8.46276	71.473	53.7444	113.363	18.3328
13.7822	17.3988	47.9509	171.321	73.1509	334.407	107.657	353.93	152.153	40.0244	207.233	183.487	270.989	365.834				26.04	16.5165	41.793	5.18493	71.49	51.539	113.38	17.3988
13.7901	18.2262	47.9689	173.381	73.1689	331.995	107.675	356.836	152.171	40.5616	207.251	182.161	271.007	362.011				26.057	15.7463	41.811	5.58342	71.507	50.7566	113.397	18.2262
13.798	17.2142	47.9869	175.623	73.1869	329.225	107.693	359.568	152.189	41.4488	207.269	180.788	271.025	361.675				26.074	15.273	41.829	5.33532	71.524	50.3921	113.414	17.2142
13.8059	17.021	48.0049	177.64	73.2049	326.851	107.711	362.493	152.207	42.3123	207.287	179.483	271.043	359.105				26.091	12.649	41.847	7.26337	71.541	52.9629	113.431	17.021
13.8138	15.9849	48.0229	179.884	73.2229	324.198	107.729	365.322	152.225	43.4874	207.305	178.217	271.061	355.746				26.108	13.0664	41.865	6.68212	71.558	53.685	113.448	15.9849
13.8217	17.4934	48.0409	181.986	73.2409	321.799	107.747	368.348	152.243	44.4458	207.323	176.903	271.079	355.18				26.125	13.4241	41.883	6.63768	71.575	54.9266	113.465	17.4934
13.8296	18.0925	48.0589	184.255	73.2589	319.156	107.765	371.251	152.261	45.538	207.341	175.721	271.097	352.833				26.142	15.2658	41.901	4.02224	71.592	52.8594	113.482	18.0925
13.8375	19.3767	48.0769	186.353	73.2769	316.745	107.783	374.149	152.279	46.5107	207.359	174.42	271.115	351.216				26.159	15.2323	41.919	4.7663	71.609	53.0196	113.499	19.3767
13.8454	20.4339	48.0949	188.742	73.2949	314.349	107.801	377.064	152.297	47.8024	207.377	173.268	271.133	350.21				26.176	15.1625	41.937	3.80379	71.626	51.3148	113.516	20.4339
13.8533	20.4335	48.1129	190.995	73.3129	311.816	107.819	379.92	152.315	48.6062	207.395	171.928	271.151	348.723				26.193	14.7036	41.955	5.52805	71.643	52.9671	113.533	20.4335
13.8612	22.371	48.1309	193.361	73.3309	309.575	107.837	382.843	152.333	48.9339	207.413	170.704	271.169	346.939				26.21	10.8693	41.973	5.18795	71.66	54.0099	113.55	22.371
13.8691	22.5516	48.1489	195.682	73.3489	306.973	107.855	385.702	152.351	50.7385	207.431	169.36	271.187	345.08				26.227	11.8967	41.991	4.64729	71.677	56.0741	113.567	22.5516
13.8771	23.9872	48.1669	198.178	73.3669	304.879	107.873	388.65	152.369	51.759	207.449	168.217	271.205	343.237				26.244	12.249	42.009	4.24434	71.694	55.1488	113.584	23.9872
13.885	24.3719	48.1849	200.646	73.3849	302.134	107.891	391.568	152.387	52.728	207.467	166.913	271.223	341.369				26.261	14.8437	42.027	1.26011	71.711	53.938	113.601	24.3719
13.8929	25.9373	48.2029	218.502	73.4029	300.025	107.909	394.664	152.405	53.8105	207.485	165.788	271.241	341.651				26.278	14.0008	42.045	1.64519	71.728	52.7847	113.618	25.9373
13.9008	25.4874	48.2209	221.072	73.4209	297.31	107.927	397.505	152.423	54.8345	207.503	164.453	271.259	337.839				26.295	14.4467	42.063	1.32078	71.745	52.9243	113.635	25.4874
13.9087	25.9992	48.2389	223.855	73.4389	295.176	107.945	400.728	152.441	55.9299	207.521	163.293	271.277	335.869				26.312	12.4907	42.081	3.46937	71.762	54.7417	113.652	25.9992
13.9166	25.6593	48.2569	226.541	73.4569	292.722	107.963	403.474	152.459	57.0015	207.539	161.813	271.295	331.193				26.329	10.7862	42.099	1.72833	71.779	56.49	113.669	25.6593
13.9245	27.9966	48.2749	229.263	73.4749	290.651	107.981	406.857	152.477	57.9767	207.557	160.508	271.313	332.843				26.346	10.7368	42.117	1.5138	71.796	56.4432	113.686	27.9966
13.9324	31.1349	48.2929	231.807	73.4929	288.167	107.999	409.648	152.495	59.2359	207.575	159.119	271.331	329.768				26.363	10.8079	42.135	-1.35988	71.813	55.3038	113.703	31.1349
13.9403	31.0729	48.3109	234.384	73.5109	286.127	108.017	413.314	152.513	60.4614	207.593	157.887	271.349	327.006				26.38	13.7987	42.153	-1.60408	71.83	55.8191	113.72	31.0729
13.9482	32.0169	48.3289	236.962	73.5289	283.767	108.035	416.303	152.531	61.829	207.611	156.41	271.367	324.819				26.397	12.6725	42.171	-2.39912	71.847	53.3816	113.737	32.0169
13.9561	31.5178	48.3469	239.569	73.5469	281.685	108.053	419.819	152.549	62.6246	207.629	155.07	271.385	326.625				26.414	12.6725	42.189	-1.79734	71.864	55.1654	113.754	31.5178
13.964	31.9917	48.3649	242.291	73.5649	279.344	108.071	423.099	152.567	64.1352	207.647	153.582	271.403	322.41				26.431	9.22111	42.207	-1.35149	71.881	56.2955	113.771	31.9917
13.9719	30.663	48.3829	244.956	73.5829	277.318	108.089	426.562	152.585	65.3548	207.665	152.237	271.421	320.825				26.448	10.3393	42.225	-3.09414	71.898	58.0836	113.788	30.663
13.9798	32.5495	48.4009	247.78	73.6009	275.118	108.107	429.599	152.603	66.7074	207.683	150.767	271.439	318.826				26.465	9.07725	42.243	-1.57202	71.915	57.3149	113.805	32.5495
13.9877	33.3984	48.4189	250.578	73.6189	273.021	108.125	432.751	152.621	67.9998	207.701	149.292	271.457	317.129				26.482	11.059	42.261	-0.85763	71.932	55.9531	113.822	33.3984
13.9956	35.9806	48.4369	253.395	73.6369	270.916	108.143	435.975	152.639	69.3374	207.719	147.624	271.475	315.108				26.499	11.3375	42.279	-0.30861	71.949	55.5352	113.839	35.9806
14.0036	35.2869	48.4549	256.223	73.6549	268.885	108.161	439.096	152.657	70.636	207.737	145.595	271.493	314.536				26.516	11.4072	42.297	-0.32742	71.966	55.5072	113.856	35.2869
14.0114	34.9204	48.4729	259.118	73.6729	266.829	108.179	442.363	152.675	71.8687	207.755	141.586	271.511	308.329				26.533	10.8802	42.315	-0.77212	71.983	57.3415	113.873	34.9204
14.0194	33.3818	48.4909	261.899	73.6909	264.809	108.197	445.379	152.693	73.1964	207.773	140.152	271.529	308.593				26.55	7.36876	42.333	0.38558	72	58.2968	113.89	33.3818
14.0273	34.607	48.5089	264.662	73.7089	262.796	108.215	448.63	152.711	74.4493	207.791	137.918	271.547	306.742				26.567	7.99414	42.351	0.40839	72.017	58.934	113.907	34.607
14.0352	35.8606	48.5269	267.511	73.7269	260.801	108.233	451.441	152.729	75.8995	207.809	134.533	271.565	303.643				26.584	7.6078	42.369	0.21202	72.034	57.5673	113.924	35.8606
14.0431	35.8435	48.5449	270.424	73.7449	258.85	108.251	454.782	152.747	77.1757	207.827	125.952	271.583	302.84				26.601	10.1153	42.387	-1.2434	72.051	57.5918	113.941	35.8435
14.051	38.7202	48.5629	273.278	73.7629	256.837	108.269	457.688	152.765	78.663	207.845	118.606	271.601	300.706				26.618	8.68326	42.405	-0.68807	72.068	56.2539	113.958	38.7202
14.0589	36.7815	48.5809	276.067	73.7809	254.995	108.287	461.049	152.783	80.0767	207.863	113.295	271.619	298.525				26.635	9.03669	42.423	-1.29375	72.085	57.7186	113.975	36.7815
14.0668	37.341	48.5989	279.081	73.7989	253.005	108.305	464.108	152.801	81.591	207.881	105.68	271.637	296.862				26.652	6.12337	42.441	-0.88678	72.102	58.7314	113.992	37.341
14.0747	35.8248	48.6169	281.903	73.8169	251.19	108.323	467.392	152.819	83.0276	207.899	101.051	271.655	296.154				26.669	6.56397	42.459	-2.71535	72.119	60.2184	114.009	35.8248
14.0826	37.2133	48.6349	284.87	73.8349	249.18	108.341	470.511	152.837	84.8709	207.917	94.4514	271.673	293.601				26.686	5.86601	42.477	-0.91297	72.136	60.1943	114.026	37.2133
14.0905	38.4253	48.6529	287.591	73.8529	247.432	108.359	473.704	152.855	86.7681	207.935	83.7972	271.691	292.009				26.703	7.83298	42.495	-1.40035	72.153	58.2131	114.043	38.4253
14.0984	39.3122	48.6709	290.546	73.8709	245.515	108.377	476.762	152.873	89.0597	207.953	77.6221	271.709	290.146				26.72	7.47803	42.513	-0.87591	72.17	57.7024	114.06	39.3122
14.1063	39.5627	48.6889	293.337	73.8889	243.701	108.395	480.067	152.891	91.0415	207.971	72.1548	271.727	289.636				26.737	7.18205	42.531	-0.19771	72.187	57.3983	114.077	39.5627
14.1142	39.2495	48.7069	296.457	73.9069	241.939	108.413	483.093	152.909	93.2528	207.989	69.4912	271.745	287.517				26.754	6.14697	42.549	-1.12391	72.204	59.287	114.094	39.2495
14.1221	37.9002	48.7249	299.217	73.9249	240.021	108.431	486.571	152.927	95.1731	208.007	65.7526	271.763	287.178				26.771	2.91635	42.567	0.39252	72.221	59.9102	114.111	37.9002
14.13	38.7021	48.7429	302.325	73.9429	238.294	108.449	489.662	152.945	97.0882	208.025	61.8366	271.781	285.753				26.788	3.65657	42.585	-0.18137	72.238	62.2663	114.128	38.7021
14.138	39.2917	48.7609	305.059	73.9609	236.506	108.467	493.161	152.963	99.1848	208.043	62.4603	271.799	280.306				26.805	3.1482	42.603	2.04016	72.255	60.8668	114.145	39.2917
14.1458	40.103	48.7789	308.251	73.9789	234.827	108.485	496.192	152.981	101.389	208.061	60.2928	271.817	280.827				26.822	6.38681	42.621	4.0453	72.272	59.6257	114.162	40.103
14.1538	42.3756	48.7969	310.902	73.9969	232.992	108.503	499.534	152.999	103.34	208.079	56.0805	271.835	279.342				26.839	3.81268	42.639	5.45105	72.289	58.2461	114.179	42.3756
14.1617	40.9236	48.8149	313.857	74.0149	236.143	108.521	502.73	153.017	107.433	208.097	49.7322	271.853	277.228				26.856	4.11498	42.657	6.35957	72.306	59.3788	114.196	40.9236
14.1696	40.7646	48.8329	316.566	74.0329	229.63	108.539	506.272	153.035	110.848	208.115	42.4093	271.871	275.779				26.873	1.42035	42.675	5.66851	72.323	61.1828	114.213	40.7646
14.1775	39.6006	48.8509	317.485	74.0509	227.8	108.557	509.609	153.053	114.206	208.133	33.6344	271.889	273.747				26.89	0.45234	42.693	5.3801	72.34	61.9252	114.23	39.6006
14.1854	40.3682	48.8689	316.24	74.0689	225.639	108.575	513.037	153.071	117.301	208.151	29.8205	271.907	272.455				26.907	0.20692	42.711	3.92553	72.357	63.4558	114.247	40.3682
14.1933	42.1701	48.8869	315.756	74.0869	223.947	108.593	516.316	153.089	120.302	208.169	29.2342	271.925	270.581						42.729	5.62571	72.374	61.3145	114.264	42.1701
14.2012	41.9164	48.9049	315.028	74.1049	221.851	108.611	519.54	153.107	123.122	208.187	28.3315	271.943	268.253						42.747	7.03783	72.391	61.6798	114.281	41.9164
14.2091	44.7547	48.9229	314.589	74.1229	220.132	108.629	522.817	153.125	127.704	208.205	23.5264	271.961	268.369						42.765	8.60288	72.408	58.9167	114.298	44.7547
14.217	42.2131	48.9409	314.07	74.1409	217.989	108.647	525.943	153.143	131.707	208.223	18.5247	271.979	265.458						42.783	8.80198	72.425	60.9484	114.315	42.2131
14.2249	42.2038	48.9589	313.685	74.1589	216.219	108.665	529.533	153.161	132.603	208.241	14.7864	271.997	263.378						42.801	7.16828	72.442	62.1923	114.332	42.2038
14.2328	41.0053	48.9769	313.318	74.1769	214.137	108.683	532.624	153.179	133.936	208.259	14.4483	272.015	262.598						42.819	6.90895	72.459	63.6647	114.349	41.0053
14.2407	41.7141	48.9949	313.008	74.1949	212.479	108.701	536.197	153.197	136.687	208.277	28.6196	272.033	260.929						42.837	6.04638	72.476	63.7076	114.366	41.7141
14.2486	43.7845	49.0129	312.609	74.2129	210.211	108.719	538.997	153.215	137.168	208.295	34.4819	272.051	259.873						42.855	7.77971	72.493	62.5993	114.383	43.7845
14.2565	45.2353	49.0309	312.352	74.2309	209.597	108.737	542.821	153.233	138.791	208.313	38.263	272.069	257.655						42.873	8.76083	72.51	61.3919	114.4	45.2353
14.2644	44.7163	49.0489	311.96	74.2489	206.779	108.755	545.798	153.251	139.201	208.331	40.9499	272.087	255.906						42.891	11.2906	72.527	61.6593	114.417	44.7163
14.2723	43.9755	49.0669	311.72	74.2669	205.024	108.773	549.359	153.269	141.082	208.349	42.9303	272.105	255.365						42.909	9.83589	72.544	63.3943	114.434	43.9755
14.2803	43.7747	49.0849	311.332	74.2849	203.27	108.791	552.745	153.287	142.5	208.367	44.5416	272.123	253.946						42.927	8.57444	72.561	63.4086	114.451	43.7747
14.2882	42.7479	49.1029	311.048	74.3029	201.549	108.809	556.226	153.305	143.772	208.385	45.7657	272.141	251.974						42.945	7.65055	72.578	65.7517	114.468	42.7479
14.2961	43.9746	49.1209	310.763	74.3209	200.406	108.827	559.657	153.323	145.093	208.403	47.0378	272.159	250.424						42.963	8.36075	72.595	63.2375	114.485	43.9746
14.304	44.7482	49.1389	310.561	74.3389	196.368	108.845	563.352	153.341	146.357	208.421	48.035	272.177	249.005						42.981	9.81908	72.612	63.45	114.502	44.7482
14.3119	46.9851	49.1569	310.325	74.3569	176.866	108.863	566.729	153.359	147.761	208.439	48.8268	272.195	229.946						42.999	9.81857	72.629	61.9875	114.519	46.9851
14.3198	45.8369	49.1749	310.068	74.3749	174.354	108.881	570.045	153.377	147.277	208.457	49.5748	272.213	228.325						43.017	12.6394	72.646	63.1157	114.536	45.8369
14.3277	45.1641	49.1929	309.86	74.3929	173.569	108.899	573.638	153.395	152.386	208.475	50.0182	272.231	226.965						43.035	10.9868	72.663	65.1481	114.553	45.1641
14.3356	43.953	49.2109	309.624	74.4109	171.693	108.917	577.065	153.413	151.748	208.493	50.6108	272.249	225.292						43.053	10.2468	72.68	66.0894	114.57	43.953
14.3435	44.6594	49.2289	309.474	74.4289	170.226	108.935	580.561	153.431	153.075	208.511	50.9541	272.267	223.198						43.071	8.61913	72.697	65.8563	114.587	44.6594
14.3514	45.9892	49.2469	309.163	74.4469	166.011	108.953	584.054	153.449	154.358	208.529	51.4747	272.285	221.756						43.089	9.24479	72.714	64.514	114.604	45.9892
14.3593	46.264	49.2649	309.05	74.4649	166.219	108.971	587.673	153.467	155.726	208.547	51.8033	272.303	222.451						43.107	11.3526	72.731	64.5459	114.621	46.264
14.3672	48.424	49.2829	308.692	74.4829	164.447	108.989	591.034	153.485	157.023	208.565	52.2012	272.321	218.877						43.125	12.0651	72.748	63.5713	114.638	48.424
14.3751	46.8372	49.3009	308.54	74.5009	162.424	109.007	594.542	153.503	158.518	208.583	52.5281	272.339	218.327						43.143	12.4186	72.765	65.4362	114.655	46.8372
14.383	46.815	49.3189	308.225	74.5189	160.854	109.025	598.191	153.521	161.247	208.601	52.7458	272.357	214.471						43.161	10.8299	72.782	65.5305	114.672	46.815
14.3909	45.6243	49.3369	308.207	74.5369	158.883	109.043	601.656	153.539	161.36	208.619	52.9246	272.375	216.742						43.179	10.3463	72.799	68.6863	114.689	45.6243
14.3988	46.4016	49.3549	307.876	74.5549	157.176	109.061	605.297	153.557	161.403	208.637	52.9894	272.393	213.65						43.197	10.1051	72.816	66.2213	114.706	46.4016
14.4068	47.9223	49.3729	307.863	74.5729	155.275	109.079	608.966	153.575	165.687	208.655	53.3136	272.411	212.219						43.215	11.8452	72.833	65.8072	114.723	47.9223
14.4147	47.8203	49.3909	307.519	74.5909	153.491	109.097	612.597	153.593	165.637	208.673	53.3248	272.429	210.833						43.233	11.815	72.85	63.9782	114.74	47.8203
14.4226	49.7482	49.4089	307.485	74.6089	151.52	109.115	616.328	153.611	167.129	208.691	53.449	272.447	209.336						43.251	14.0913	72.867	64.9794	114.757	49.7482
14.4305	47.2932	49.4269	307.204	74.6269	149.766	109.133	619.756	153.629	168.545	208.709	53.2499	272.465	207.938						43.269	12.318	72.884	67.5702	114.774	47.2932
14.4384	48.3454	49.4449	307.281	74.6449	147.913	109.151	623.656	153.647	170.023	208.727	53.2387	272.483	206.491						43.287	11.877	72.901	67.6055	114.791	48.3454
14.4463	46.3128	49.4629	306.912	74.6629	146.182	109.169	627.071	153.665	171.401	208.745	52.9313	272.501	205.139						43.305	11.0109	72.918	69.2978	114.808	46.3128
14.4542	47.8336	49.4809	306.841	74.6809	144.261	109.187	630.787	153.683	172.773	208.763	52.8452	272.519	203.664						43.323	11.2686	72.935	67.0738	114.825	47.8336
14.4621	49.3888	49.4989	306.565	74.6989	142.791	109.205	634.214	153.701	174.165	208.781	52.6643	272.537	202.351						43.341	13.6728	72.952	66.9732	114.842	49.3888
14.47	49.8702	49.5169	306.594	74.7169	140.898	109.223	637.951	153.719	175.589	208.799	52.6275	272.555	200.829						43.359	13.5543	72.969	66.0894	114.859	49.8702
14.4779	50.7297	49.5349	306.26	74.7349	139.223	109.241	641.401	153.737	177.016	208.817	52.5114	272.573	199.545						43.377	14.5862	72.986	67.6318	114.876	50.7297
14.4858	49.0448	49.5529	306.304	74.7529	137.622	109.259	644.849	153.755	178.469	208.835	52.5404	272.591	197.961						43.395	12.8865	73.003	68.3409	114.893	49.0448
14.4937	49.5498	49.5709	306.054	74.7709	136.099	109.277	648.412	153.773	179.905	208.853	52.5973	272.609	196.693						43.413	12.6348	73.02	70.7545	114.91	49.5498
14.5016	48.0747	49.5889	305.962	74.7889	134.543	109.295	651.918	153.791	181.3	208.871	52.6442	272.627	195.154						43.431	11.3044	73.037	68.6906	114.927	48.0747
14.5095	49.759	49.6069	305.771	74.8069	133.045	109.313	655.658	153.809	182.828	208.889	52.5058	272.645	193.976						43.449	12.0364	73.054	68.8088	114.944	49.759
14.5174	50.112	49.6249	305.689	74.8249	131.543	109.331	658.891	153.827	184.263	208.907	52.3194	272.663	192.498						43.467	14.213	73.071	66.6064	114.961	50.112
14.5253	51.7621	49.6429	305.475	74.8429	129.986	109.349	662.423	153.845	185.718	208.925	52.2837	272.681	191.042						43.485	15.7351	73.088	68.1638	114.978	51.7621
14.5333	50.6519	49.6609	305.328	74.8609	128.565	109.367	661.406	153.863	187.181	208.943	52.0986	272.699	189.427						43.503	15.0788	73.105	69.4948	114.995	50.6519
14.5412	50.2675	49.6789	305.175	74.8789	127.029	109.385	661.89	153.881	188.683	208.961	52.093	272.717	187.998						43.521	13.2028	73.122	71.0209	115.012	50.2675
14.5491	50.1365	49.6969	304.994	74.8969	125.666	109.403	661.005	153.899	190.151	208.979	51.937	272.735	186.323						43.539	13.1801	73.139	71.4391	115.029	50.1365
14.557	49.2777	49.7149	304.803	74.9149	124.207	109.421	661.33	153.917	191.748	208.997	52.0941	272.753	184.91						43.557	11.7422	73.156	69.0196	115.046	49.2777
14.5649	50.9867	49.7329	304.539	74.9329	122.562	109.439	660.466	153.935	193.366	209.015	52.0295	272.771	183.335						43.575	13.9505	73.173	70.9344	115.063	50.9867
14.5728	51.1596	49.7509	304.533	74.9509	120.27	109.457	660.888	153.953	194.917	209.033	52.1075	272.789	180.963						43.593	14.1176	73.19	70.3462	115.08	51.1596
14.5807	53.8046	49.7689	304.291	74.9689	118.366	109.475	660.204	153.971	196.508	209.051	51.9905	272.807	179.469						43.611	16.4851	73.207	70.9593	115.097	53.8046
14.5886	51.5721	49.7869	304.092	74.9869	115.704	109.493	660.462	153.989	198.234	209.069	52.4477	272.825	177.047						43.629	15.3964	73.224	70.5675	115.114	51.5721
14.5965	51.5967	49.8049	303.887	75.0049	112.816	109.511	659.892	154.007	199.911	209.087	52.9011	272.843	166.365						43.647	14.2559	73.241	70.7215	115.131	51.5967
14.6044	50.1249	49.8229	303.474	75.0229	110.105	109.529	660.25	154.025	201.641	209.105	53.3953	272.861	157.296						43.665	13.2589	73.258	69.7373	115.148	50.1249
14.6123	51.2513	49.8409	301.729	75.0409	107.754	109.547	659.618	154.043	203.39	209.123	53.9113	272.879	154.109						43.683	12.9575	73.275	71.496	115.165	51.2513
14.6202	52.4538	49.8589	299.339	75.0589	105.009	109.565	659.902	154.061	205.281	209.141	54.5605	272.897	147.346						43.701	15.2753	73.292	71.5279	115.182	52.4538
14.6281	52.9894	49.8769	296.339	75.0769	102.298	109.583	659.304	154.079	207.057	209.159	55.0995	272.915	141.379						43.719	14.826	73.309	71.509	115.199	52.9894
14.636	53.9634	49.8949	293.334	75.0949	99.4362	109.601	659.639	154.097	208.871	209.177	55.6741	272.933	134.267						43.737	17.8424	73.326	71.5886	115.216	53.9634
14.6439	52.8176	49.9129	290.294	75.1129	97.005	109.619	659.209	154.115	210.831	209.195	56.2518	272.951	126.226						43.755	15.4358	73.343	71.352	115.233	52.8176
14.6518	52.8277	49.9309	287.336	75.1309	94.6929	109.637	659.445	154.133	212.632	209.213	56.8857	272.969	117.998						43.773	15.191	73.36	74.0143	115.25	52.8277
14.6597	51.8473	49.9489	284.458	75.1489	92.6791	109.655	659.081	154.151	214.51	209.231	57.5399	272.987	112.914						43.791	12.8799	73.377	71.5133	115.267	51.8473
14.6677	52.5476	49.9669	281.468	75.1669	90.6209	109.673	659.21	154.169	216.408	209.249	58.0807	273.005	104.012						43.809	14.1408	73.394	72.462	115.284	52.5476
14.6756	54.493	49.9849	278.835	75.1849	88.6755	109.691	658.958	154.187	218.412	209.267	58.6949	273.023	96.1539						43.827	15.5906	73.411	73.1688	115.301	54.493
14.6835	55.481	50.0029	276.066	75.2029	86.7636	109.709	659.011	154.205	231.77	209.285	59.3419	273.041	97.6393						43.845	15.6642	73.428	70.4034	115.318	55.481
14.6914	55.5194	50.0209	273.451	75.2209	84.8999	109.727	658.85	154.223	233.935	209.303	59.8648	273.059	96.4974						43.863	18.5963	73.445	72.5451	115.335	55.5194
14.6993	54.259	50.0389	270.511	75.2389	83.2236	109.745	658.804	154.241	236.038	209.321	60.597	273.077	94.1346						43.881	16.0415	73.462	70.2248	115.352	54.259
14.7072	54.0786	50.0569	268.032	75.2569	81.4954	109.763	658.535	154.259	238.234	209.339	61.487	273.095	84.3191						43.899	15.817	73.479	71.9912	115.369	54.0786
14.7151	53.3513	50.0749	265.319	75.2749	79.8829	109.781	658.563	154.277	240.371	209.357	62.3252	273.113	74.7537						43.917	14.1042	73.496	73.4207	115.386	53.3513
14.723	54.1564	50.0929	262.832	75.2929	78.1626	109.799	658.634	154.295	242.651	209.375	63.242	273.131	62.2185						43.935	15.0033	73.513	73.2879	115.403	54.1564
14.7309	55.7618	50.1109	260.167	75.3109	76.5001	109.817	658.368	154.313	244.89	209.393	64.0012	273.149	55.7047						43.953	16.305	73.53	73.1803	115.42	55.7618
14.7388	57.519	50.1289	257.823	75.3289	74.459	109.835	658.553	154.331	247.215	209.411	64.7319	273.167	50.4088						43.971	17.4663	73.547	70.14	115.437	57.519
14.7467	56.7606	50.1469	255.239	75.3469	70.3023	109.853	658.107	154.349	249.583	209.429	65.4294	273.185	41.9013						43.989	17.685	73.564	70.4336	115.454	56.7606
14.7546	55.4096	50.1649	252.878	75.3649	57.8455	109.871	658.592	154.367	251.981	209.447	66.3571	273.203	33.5162						44.007	16.7984	73.581	71.1205	115.471	55.4096
14.7625	55.1468	50.1829	250.54	75.3829	41.0423	109.889	658.1	154.385	254.459	209.465	67.2718	273.221	26.948						44.025	16.0404	73.598	72.2732	115.488	55.1468
14.7704	54.5544	50.2009	248.219	75.4009	31.3907	109.907	658.286	154.403	256.818	209.483	68.1388	273.239	21.184						44.043	14.8875	73.615	73.0949	115.505	54.5544
14.7783	55.7094	50.2189	245.87	75.4189	23.7811	109.925	658.07	154.421	259.279	209.501	69.1136	273.257	17.0384						44.061	15.1527	73.632	72.6732	115.522	55.7094
14.7862	56.9518	50.2369	243.538	75.4369	18.2218	109.943	658.157	154.439	261.718	209.519	69.9146	273.275	13.1422						44.079	16.5833	73.649	70.7258	115.539	56.9518
14.7942	59.0424	50.2549	241.318	75.4549	12.837	109.961	657.911	154.457	264.188	209.537	70.612	273.293	12.3178						44.097	18.787	73.666	70.5578	115.556	59.0424
14.802	57.6417	50.2729	238.903	75.4729	12.767	109.979	658.017	154.475	266.66	209.555	71.2708	273.311	3.9532						44.115	17.8335	73.683	70.098	115.573	57.6417
14.81	56.9802	50.2909	236.863	75.4909	11.8539	109.997	657.903	154.493	269.133	209.573	72.2311	273.329	-5.84884						44.133	17.3455	73.7	71.0674	115.59	56.9802
14.8179	55.9384	50.3089	234.461	75.5089	10.6525	110.015	657.875	154.511	271.635	209.591	73.0996	273.347	2.72681						44.151	16.6383	73.717	72.2585	115.607	55.9384
14.8258	56.1604	50.3269	232.633	75.5269	10.4929	110.033	657.842	154.529	274.142	209.609	73.9819	273.365	21.986						44.169	15.4658	73.734	72.1349	115.624	56.1604
14.8337	57.485	50.3449	230.277	75.5449	10.322	110.051	657.69	154.547	276.577	209.627	74.9819	273.383	30.2318						44.187	17.4824	73.751	72.0362	115.641	57.485
14.8416	59.1175	50.3629	228.541	75.5629	8.10227	110.069	657.803	154.565	279.136	209.645	76.1646	273.401	35.799						44.205	17.27	73.768	69.3145	115.658	59.1175
14.8495	59.3851	50.3809	226.123	75.5809	6.72923	110.087	657.618	154.583	281.605	209.663	77.0703	273.419	39.5405						44.223	19.894	73.785	69.7367	115.675	59.3851
14.8574	58.3327	50.3989	224.354	75.5989	5.82632	110.105	657.836	154.601	284.2	209.681	78.2057	273.437	42.7337						44.241	18.7253	73.802	69.947	115.692	58.3327
14.8653	57.3997	50.4169	221.789	75.6169	12.445	110.123	657.459	154.619	286.717	209.699	79.1817	273.455	44.8747						44.259	17.1254	73.819	71.711	115.709	57.3997
14.8732	57.0594	50.4349	219.968	75.6349	16.1217	110.141	657.627	154.637	289.409	209.717	80.2213	273.473	46.9486						44.277	16.7745	73.836	71.6222	115.726	57.0594
14.8811	58.0455	50.4529	217.515	75.6529	18.3353	110.159	657.357	154.655	292.054	209.735	81.2564	273.491	48.5277						44.295	16.0664	73.853	71.4191	115.743	58.0455
14.889	58.9793	50.4709	215.654	75.6709	19.813	110.177	657.472	154.673	294.68	209.753	82.4555	273.509	50.0175						44.313	18.5488	73.87	69.7928	115.76	58.9793
14.8969	60.867	50.4889	213.151	75.6889	21.0672	110.195	657.434	154.691	297.351	209.771	83.3068	273.527	51.2255						44.331	18.3342	73.887	69.4668	115.777	60.867
14.9048	60.6326	50.5069	211.334	75.7069	21.7984	110.213	657.309	154.709	299.933	209.789	84.4043	273.545	52.3769						44.349	19.7373	73.904	68.7814	115.794	60.6326
14.9127	59.3121	50.5249	208.936	75.7249	22.7482	110.231	657.4	154.727	302.555	209.807	85.4563	273.563	53.1032						44.367	18.15	73.921	69.7411	115.811	59.3121
14.9206	58.4868	50.5429	207.083	75.7429	23.1535	110.249	657.257	154.745	305.036	209.825	86.3043	273.581	53.7192						44.385	17.8903	73.938	71.9299	115.828	58.4868
14.9285	58.9495	50.5609	204.806	75.7609	23.9013	110.267	657.162	154.763	307.708	209.843	87.3723	273.599	53.3318						44.403	16.8477	73.955	71.3434	115.845	58.9495
14.9365	60.263	50.5789	202.891	75.7789	24.2331	110.285	657.259	154.781	310.251	209.861	88.7648	273.617	53.4659						44.421	17.2586	73.972	70.6875	115.862	60.263
14.9444	61.5064	50.5969	200.862	75.7969	24.7811	110.303	657.003	154.799	313.01	209.879	89.8626	273.635	53.9758						44.439	19.1007	73.989	67.8907	115.879	61.5064
14.9523	61.2784	50.6149	198.967	75.8149	24.9643	110.321	657.063	154.817	315.428	209.897	90.908	273.653	54.2146						44.457	19.9123	74.006	68.9336	115.896	61.2784
14.9602	60.684	50.6329	196.991	75.8329	25.1974	110.339	656.944	154.835	318.195	209.915	91.8933	273.671	54.7138						44.475	20.4133	74.023	69.0992	115.913	60.684
14.9681	60.8241	50.6509	194.981	75.8509	25.4097	110.357	656.91	154.853	320.643	209.933	93.0578	273.689	55.0246						44.493	18.294	74.04	69.8882	115.93	60.8241
14.976	59.2105	50.6689	193.119	75.8689	25.6312	110.375	656.795	154.871	323.575	209.951	94.3893	273.707	55.4522						44.511	18.1709	74.057	71.1345	115.947	59.2105
14.9839	60.4891	50.6869	191.061	75.8869	25.7676	110.393	656.696	154.889	325.94	209.969	95.6606	273.725	55.6201						44.529	16.7407	74.074	70.728	115.964	60.4891
14.9918	61.928	50.7049	189.202	75.9049	25.7243	110.411	656.762	154.907	328.76	209.987	97.0356	273.743	55.7764						44.547	18.2278	74.091	69.3462	115.981	61.928
14.9997	61.7551	50.7229	187.091	75.9229	25.8725	110.429	656.561	154.925	331.377	210.005	98.4442	273.761	55.633						44.565	19.4461	74.108	67.7368	115.998	61.7551
15.0076	63.5897	50.7409	185.341	75.9409	25.8332	110.447	656.637	154.943	334.058	210.023	99.8614	273.779	55.9659						44.583	21.2069	74.125	67.866	116.015	63.5897
15.0155	61.2548	50.7589	185.637	75.9589	25.8961	110.465	656.417	154.961	336.496	210.041	101.295	273.797	55.9884						44.601	20.0639	74.142	68.2792	116.032	61.2548
15.0234	61.591	50.7769	182.547	75.9769	25.7387	110.483	656.573	154.979	339.335	210.059	102.713	273.815	56.0334						44.619	18.6595	74.159	70.3678	116.049	61.591
15.0313	60.2562	50.7949	180.538	75.9949	25.8948	110.501	656.211	154.997	341.778	210.077	103.967	273.833	56.0955						44.637	19.3163	74.176	70.1783	116.066	60.2562
15.0392	61.8656	50.8129	178.916	76.0129	25.8384	110.519	656.333	155.015	344.614	210.095	105.647	273.851	56.2595						44.655	17.192	74.193	70.1282	116.083	61.8656
15.0471	62.9137	50.8309	177.102	76.0309	25.8581	110.537	654.547	155.033	347.22	210.113	107.132	273.869	56.7325						44.673	19.7006	74.21	67.3163	116.1	62.9137
15.055	64.3107	50.8489	175.618	76.0489	25.6902	110.555	652.784	155.051	350.09	210.131	108.962	273.887	57.1233						44.691	19.3969	74.227	67.2745	116.117	64.3107
15.063	63.7686	50.8669	174.085	76.0669	25.7558	110.573	648.882	155.069	352.712	210.149	110.385	273.905	57.4264						44.709	22.2101	74.244	67.1252	116.134	63.7686
15.0709	62.431	50.8849	172.52	76.0849	25.706	110.591	645.859	155.087	355.55	210.167	111.761	273.923	57.6544						44.727	19.9501	74.261	66.8641	116.151	62.431
15.0788	62.0144	50.9029	171.136	76.1029	25.9171	110.609	641.496	155.105	358.238	210.185	113.014	273.941	57.8869						44.745	19.265	74.278	70.3035	116.168	62.0144
15.0867	61.9004	50.9209	148.019	76.1209	25.8069	110.627	638.105	155.123	360.971	210.203	114.894	273.959	58.1496						44.763	17.421	74.295	68.7282	116.185	61.9004
15.0946	63.6917	50.9389	146.492	76.1389	25.9539	110.645	634.037	155.141	363.71	210.221	116.535	273.977	58.9131						44.781	18.9579	74.312	68.8389	116.202	63.6917
15.1025	63.683	50.9569	144.427	76.1569	25.8096	110.663	630.631	155.159	366.569	210.239	118.16	273.995	59.6218						44.799	20.3845	74.329	66.2223	116.219	63.683
15.1104	66.0852	50.9749	143.201	76.1749	25.9263	110.681	626.683	155.177	369.333	210.257	119.889	274.013	60.4392						44.817	21.8172	74.346	66.4365	116.236	66.0852
15.1183	64.3155	50.9929	141.373	76.1929	25.845	110.699	623.257	155.195	372.105	210.275	121.678	274.031	61.23						44.835	22.2285	74.363	66.1166	116.253	64.3155
15.1262	63.798	51.0109	139.742	76.2109	25.8686	110.717	619.523	155.213	374.922	210.293	123.483	274.049	61.9105						44.853	20.0807	74.38	66.7561	116.27	63.798
15.1341	62.5844	51.0289	138.811	76.2289	25.7794	110.735	616.177	155.231	377.614	210.311	125.404	274.067	62.2544						44.871	19.7954	74.397	68.5616	116.287	62.5844
15.142	62.8887	51.0469	137.389	76.2469	25.7466	110.753	612.524	155.249	380.424	210.329	127.213	274.085	62.6543						44.889	19.0379	74.414	68.5992	116.304	62.8887
15.1499	64.37	51.0649	134.83	76.2649	25.6312	110.771	609.087	155.267	383.073	210.347	129.173	274.103	63.1211						44.907	20.5614	74.431	67.5664	116.321	64.37
15.1578	64.7032	51.0829	132.77	76.2829	25.5525	110.789	605.566	155.285	386.024	210.365	131.22	274.121	63.7777						44.925	20.6397	74.448	64.9139	116.338	64.7032
15.1657	67.2739	51.1009	131.013	76.3009	25.5106	110.807	602.128	155.303	388.484	210.383	133.365	274.139	64.581						44.943	22.6731	74.465	65.179	116.355	67.2739
15.1736	65.6981	51.1189	128.989	76.3189	25.7269	110.825	598.806	155.321	391.355	210.401	135.926	274.157	65.2631						44.961	21.3553	74.482	64.9735	116.372	65.6981
15.1815	64.6759	51.1369	127.358	76.3369	26.5474	110.843	595.308	155.339	393.952	210.419	140.212	274.175	65.9276						44.979	21.0028	74.499	66.9935	116.389	64.6759
15.1895	63.5659	51.1549	125.579	76.3549	27.3864	110.861	592.049	155.357	396.82	210.437	144.318	274.193	66.8843						44.997	19.7472	74.516	66.8769	116.406	63.5659
15.1974	63.9615	51.1729	123.327	76.3729	28.6137	110.879	588.716	155.375	399.329	210.455	147.979	274.211	67.5495						45.015	20.1567	74.533	67.4684	116.423	63.9615
15.2053	65.225	51.1909	121.794	76.3909	29.6486	110.897	585.369	155.393	401.991	210.473	151.768	274.229	68.1263						45.033	21.3232	74.55	64.9224	116.44	65.225
15.2132	66.43	51.2089	120.208	76.4089	30.9419	110.915	582.02	155.411	404.644	210.491	152.075	274.247	68.6475						45.051	21.1906	74.567	63.8513	116.457	66.43
15.2211	66.8672	51.2269	118.316	76.4269	31.9743	110.933	578.601	155.429	407.384	210.509	153.489	274.265	69.5465						45.069	24.2944	74.584	63.9936	116.474	66.8672
15.229	65.6772	51.2449	116.575	76.4449	33.2144	110.951	575.425	155.447	410.063	210.527	156.472	274.283	70.2409						45.087	22.1188	74.601	63.6514	116.491	65.6772
15.2369	65.9595	51.2629	114.766	76.4629	34.3229	110.969	572.092	155.465	412.793	210.545	156.457	274.301	70.8707						45.105	22.0207	74.618	66.6641	116.508	65.9595
15.2448	64.2449	51.2809	113.199	76.4809	35.626	110.987	568.613	155.483	415.374	210.563	157.491	274.319	71.7906						45.123	19.1541	74.635	65.2711	116.525	64.2449
15.2527	65.344	51.2989	111.478	76.4989	36.6935	111.005	565.662	155.501	417.733	210.581	158.895	274.337	72.9008						45.141	21.0123	74.652	65.6819	116.542	65.344
15.2606	66.8083	51.3169	109.871	76.5169	37.9213	111.023	562.117	155.519	420.42	210.599	159.992	274.355	74.0108						45.159	21.9917	74.669	62.5649	116.559	66.8083
15.2685	66.8602	51.3349	108.278	76.5349	39.0443	111.041	559.341	155.537	422.761	210.617	161.222	274.373	75.1195						45.177	22.5881	74.686	63.3228	116.576	66.8602
15.2764	68.3892	51.3529	105.883	76.5529	40.3803	111.059	555.806	155.555	425.61	210.635	163.333	274.391	76.2528						45.195	24.0779	74.703	62.1517	116.593	68.3892
15.2843	66.862	51.3709	101.929	76.5709	41.6142	111.077	552.984	155.573	428.194	210.653	163.355	274.409	77.3645						45.213	21.8836	74.72	64.1257	116.61	66.862
15.2922	67.2691	51.3889	98.7149	76.5889	43.0124	111.095	549.668	155.591	431.352	210.671	164.855	274.427	78.4624						45.231	22.4423	74.737	64.318	116.627	67.2691
15.3001	65.0532	51.4069	96.5536	76.6069	44.3931	111.113	546.593	155.609	434.284	210.689	167.159	274.445	79.5372						45.249	20.6192	74.754	64.7698	116.644	65.0532
15.308	66.6339	51.4249	94.5925	76.6249	45.8466	111.131	543.377	155.627	437.447	210.707	167.173	274.463	80.6961						45.267	22.0576	74.771	63.8296	116.661	66.6339
15.3159	67.3945	51.4429	92.9602	76.6429	47.1838	111.149	540.277	155.645	440.403	210.725	167.654	274.481	81.7794						45.285	23.0542	74.788	60.891	116.678	67.3945
15.3239	69.3946	51.4609	91.1933	76.6609	48.6381	111.167	537.171	155.663	443.245	210.743	169.671	274.499	82.9541						45.303	24.0122	74.805	61.0332	116.695	69.3946
15.3317	68.706	51.4789	89.3153	76.6789	50.093	111.185	533.965	155.681	446.137	210.761	170.82	274.517	84.0483						45.321	24.0832	74.822	61.2133	116.712	68.706
15.3397	67.5959	51.4969	87.6753	76.6969	51.5206	111.203	530.993	155.699	449.092	210.779	172.108	274.535	85.2634						45.339	22.8697	74.839	63.9851	116.729	67.5959
15.3476	67.5054	51.5149	86.107	76.7149	53.0197	111.221	527.734	155.717	451.868	210.797	173.261	274.553	86.2505						45.357	22.4238	74.856	62.3831	116.746	67.5054
15.3555	67.2521	51.5329	84.4072	76.7329	54.4482	111.239	524.949	155.735	454.865	210.815	174.457	274.571	87.2877						45.375	21.4869	74.873	64.1045	116.763	67.2521
15.3634	67.9601	51.5509	82.621	76.7509	56.0889	111.257	521.462	155.753	457.633	210.833	175.886	274.589	88.3672						45.393	22.5199	74.89	61.3008	116.78	67.9601
15.3713	68.6907	51.5689	80.8928	76.7689	57.5427	111.275	518.784	155.771	460.48	210.851	176.984	274.607	89.6238						45.411	23.2203	74.907	60.7111	116.797	68.6907
15.3792	70.0695	51.5869	79.0327	76.7869	59.3628	111.293	515.347	155.789	463.266	210.869	177.136	274.625	90.7883						45.429	25.6342	74.924	59.3279	116.814	70.0695
15.3871	68.9635	51.6049	77.0482	76.8049	60.905	111.311	512.691	155.807	466.014	210.887	179.708	274.643	91.9821						45.447	24.3788	74.941	60.0651	116.831	68.9635
15.395	68.5377	51.6229	75.4724	76.8229	62.7173	111.329	509.322	155.825	468.809	210.905	180.957	274.661	93.255						45.465	23.2653	74.958	61.9415	116.848	68.5377
15.4029	67.3892	51.6409	73.1422	76.8409	64.4553	111.347	506.457	155.843	471.447	210.923	182.344	274.679	94.4243						45.483	23.332	74.975	61.7004	116.865	67.3892
15.4108	68.0004	51.6589	72.0899	76.8589	66.497	111.365	503.318	155.861	474.188	210.941	183.62	274.697	95.4061						45.501	21.8499	74.992	61.1722	116.882	68.0004
15.4187	69.4258	51.6769	70.3489	76.8769	68.3661	111.383	500.423	155.879	476.843	210.959	185.078	274.715	96.4415						45.519	23.7238	75.009	58.176	116.899	69.4258
15.4266	69.3392	51.6949	68.4183	76.8949	70.3718	111.401	497.245	155.897	479.997	210.977	186.343	274.733	97.718						45.537	24.0933	75.026	59.6105	116.916	69.3392
15.4345	72.0075	51.7129	66.4941	76.9129	72.1956	111.419	494.427	155.915	482.91	210.995	187.69	274.751	98.8432						45.555	26.6301	75.043	58.4944	116.933	72.0075
15.4424	70.1699	51.7309	64.4676	76.9309	74.2107	111.437	491.439	155.933	486.227	211.013	189.127	274.769	100.045						45.573	24.4276	75.06	60.7079	116.95	70.1699
15.4503	69.5352	51.7489	62.6178	76.9489	76.1583	111.455	488.545	155.951	488.9	211.031	190.556	274.787	101.18						45.591	23.7805	75.077	60.5128	116.967	69.5352
15.4582	68.0367	51.7669	60.7497	76.9669	78.2819	111.473	485.622	155.969	492.059	211.049	191.986	274.805	102.415						45.609	22.465	75.094	61.0869	116.984	68.0367
15.4662	69.5317	51.7849	58.9292	76.9849	80.7114	111.491	482.696	155.987	494.614	211.067	193.433	274.823	104.716						45.627	23.486	75.111	58.429	117.001	69.5317
15.4741	70.9138	51.8029	57.2506	77.0029	83.4365	111.509	479.814	156.005	498.145	211.085	194.9	274.841	103.555						45.645	24.8079	75.128	57.9807	117.018	70.9138
15.482	72.4703	51.8209	55.6741	77.0209	86.5117	111.527	476.913	156.023	500.663	211.103	196.266	274.859	105.827						45.663	25.062	75.145	57.306	117.035	72.4703
15.4899	71.8544	51.8389	54.0159	77.0389	89.8321	111.545	474.168	156.041	504.23	211.121	197.796	274.877	107.091						45.681	27.0239	75.162	58.8601	117.052	71.8544
15.4978	70.2434	51.8569	52.4414	77.0569	94.7555	111.563	471.306	156.059	507.148	211.139	199.179	274.895	108.366						45.699	25.4255	75.179	59.7333	117.069	70.2434
15.5057	70.0458	51.8749	32.4886	77.0749	96.5897	111.581	468.511	156.077	510.568	211.157	200.766	274.913	109.894						45.717	24.5997	75.196	59.6336	117.086	70.0458
15.5136	69.6569	51.8929	16.5693	77.0929	98.1591	111.599	465.548	156.095	513.615	211.175	202.201	274.931	111.067						45.735	23.4913	75.213	58.8711	117.103	69.6569
15.5215	71.3474	51.9109	3.01137	77.1109	99.0881	111.617	462.809	156.113	516.789	211.193	203.791	274.949	112.511						45.753	23.7911	75.23	56.4614	117.12	71.3474
15.5294	72.4348	51.9289	1.65992	77.1289	102.39	111.635	459.943	156.131	519.699	211.211	205.211	274.967	113.651						45.771	26.3567	75.247	56.7632	117.137	72.4348
15.5373	73.4243	51.9469	2.05782	77.1469	100.683	111.653	457.205	156.149	522.67	211.229	206.937	274.985	115.183						45.789	27.3583	75.264	55.7957	117.154	73.4243
15.5452	72.0619	51.9649	0.92675	77.1649	103.77	111.671	454.338	156.167	525.689	211.247	208.494	275.003	116.336						45.807	27.4295	75.281	57.3253	117.171	72.0619
15.5531	72.0597	51.9829	0.46833	77.1829	104.825	111.689	451.819	156.185	528.552	211.265	210.285	275.021	117.849						45.825	25.1057	75.298	58.3977	117.188	72.0597
15.561	70.3989	52.0009	0.79835	77.2009	106.453	111.707	448.81	156.203	531.544	211.283	211.859	275.039	119.107						45.843	25.4877	75.315	58.2163	117.205	70.3989
15.5689	71.6249	52.0189	-1.34368	77.2189	107.77	111.725	446.359	156.221	534.63	211.301	213.662	275.057	120.535						45.861	23.6915	75.332	57.776	117.222	71.6249
15.5768	72.746	52.0369	4.29434	77.2369	109.35	111.743	443.248	156.239	537.733	211.319	215.271	275.075	121.889						45.879	25.2642	75.349	54.2704	117.239	72.746
15.5847	73.8645	52.0549	11.2104	77.2549	110.78	111.761	440.713	156.257	540.873	211.337	217.127	275.093	123.363						45.897	27.0961	75.366	55.8876	117.256	73.8645
15.5927	73.8516	52.0729	14.4461	77.2729	112.344	111.779	437.829	156.275	544.078	211.355	218.801	275.111	124.744						45.915	27.7138	75.383	54.6418	117.273	73.8516
15.6006	72.8875	52.0909	17.122	77.2909	113.734	111.797	435.284	156.293	547.148	211.373	220.646	275.129	126.323						45.933	28.1808	75.4	56.7153	117.29	72.8875
15.6085	71.6713	52.1089	19.2757	77.3089	115.304	111.815	432.514	156.311	550.183	211.391	222.318	275.147	128.258						45.951	26.1481	75.417	57.3701	117.307	71.6713
15.6164	72.0221	52.1269	20.5487	77.3269	116.683	111.833	429.842	156.329	553.268	211.409	224.203	275.165	129.834						45.969	25.8223	75.434	56.9907	117.324	72.0221
15.6243	73.6399	52.1449	21.9984	77.3449	117.807	111.851	427.19	156.347	556.391	211.427	225.96	275.183	131.47						45.987	25.2796	75.451	56.6862	117.341	73.6399
15.6322	74.388	52.1629	22.855	77.3629	119.786	111.869	424.5	156.365	559.687	211.445	227.851	275.201	133.244						46.005	26.9929	75.468	53.5895	117.358	74.388
15.6401	75.1842	52.1809	23.7091	77.3809	121.353	111.887	421.776	156.383	562.76	211.463	229.652	275.219	135.463						46.023	27.2753	75.485	53.5879	117.375	75.1842
15.648	73.5341	52.1989	24.1423	77.3989	124.928	111.905	419.052	156.401	565.754	211.481	231.562	275.237	136.587						46.041	30.1047	75.502	54.1086	117.392	73.5341
15.6559	73.876	52.2169	25.0611	77.4169	121.951	111.923	416.579	156.419	569.236	211.499	233.455	275.255	137.231						46.059	28.3482	75.519	55.2458	117.409	73.876
15.6638	72.3325	52.2349	25.6008	77.4349	125.596	111.941	413.798	156.437	572.726	211.517	235.418	275.273	139.133						46.077	27.6785	75.536	55.7843	117.426	72.3325
15.6717	74.0037	52.2529	25.9096	77.4529	127.24	111.959	411.442	156.455	576.101	211.535	237.34	275.291	140.903						46.095	25.6821	75.553	55.7261	117.443	74.0037
15.6796	74.8352	52.2709	26.4933	77.4709	128.909	111.977	408.651	156.473	579.17	211.553	239.309	275.309	142.575						46.113	26.3924	75.57	55.04	117.46	74.8352
15.6875	76.001	52.2889	26.4573	77.4889	130.291	111.995	406.459	156.491	582.642	211.571	241.339	275.327	143.451						46.131	27.9529	75.587	52.229	117.477	76.001
15.6954	75.7017	52.3069	26.9556	77.5069	131.982	112.013	403.505	156.509	585.685	211.589	243.355	275.345	146.203						46.149	28.2516	75.604	52.5078	117.494	75.7017
15.7033	74.2339	52.3249	26.8167	77.5249	133.347	112.031	401.204	156.527	589.17	211.607	245.37	275.363	148.05						46.167	29.1482	75.621	52.1369	117.511	74.2339
15.7112	74.2508	52.3429	27.4364	77.5429	135.007	112.049	398.517	156.545	592.345	211.625	247.424	275.381	150.24						46.185	28.272	75.638	54.0378	117.528	74.2508
15.7192	74.2887	52.3609	27.4058	77.5609	136.377	112.067	396.091	156.563	596.069	211.643	249.58	275.399	152.585						46.203	29.847	75.655	53.7671	117.545	74.2887
15.7271	75.2512	52.3789	27.8982	77.5789	137.999	112.085	393.547	156.581	599.436	211.661	263.583	275.417	154.872						46.221	29.2482	75.672	53.75	117.562	75.2512
15.735	75.8063	52.3969	27.5824	77.5969	139.377	112.103	391.187	156.599	603.009	211.679	265.939	275.435	157.29						46.239	30.4338	75.689	51.9709	117.579	75.8063
15.7429	77.8529	52.4149	27.8745	77.6149	140.911	112.121	388.557	156.617	606.415	211.697	268.168	275.453	159.952						46.257	29.0739	75.706	50.1865	117.596	77.8529
15.7508	76.2025	52.4329	27.6324	77.6329	142.356	112.139	386.26	156.635	609.889	211.715	270.714	275.471	162.888						46.275	29.6293	75.723	50.2356	117.613	76.2025
15.7587	75.9943	52.4509	27.51	77.6509	143.909	112.157	383.64	156.653	613.236	211.733	273.071	275.489	166.464						46.293	31.1091	75.74	49.7276	117.63	75.9943
15.7666	74.2638	52.4689	27.6338	77.6689	145.496	112.175	381.389	156.671	616.399	211.751	275.497	275.507	169.879						46.311	30.0572	75.757	52.5191	117.647	74.2638
15.7745	75.6217	52.4869	27.8355	77.6869	147.112	112.193	378.857	156.689	619.971	211.769	277.746	275.525	173.641						46.329	29.9958	75.774	50.8381	117.664	75.6217
15.7824	77.5372	52.5049	27.7521	77.7049	148.824	112.211	376.624	156.707	622.917	211.787	280.299	275.543	178.245						46.347	29.9871	75.791	51.9894	117.681	77.5372
15.7903	77.6613	52.5229	27.7882	77.7229	150.583	112.229	374.176	156.725	626.597	211.805	282.645	275.561	187.137						46.365	33.9474	75.808	49.5816	117.698	77.6613
15.7982	78.8215	52.5409	28.0457	77.7409	152.359	112.247	371.919	156.743	629.746	211.823	285.111	275.579	188.209						46.383	30.2536	75.825	49.1091	117.715	78.8215
15.8061	76.5197	52.5589	28.2922	77.7589	154.19	112.265	369.534	156.761	633.409	211.841	287.403	275.597	189.538						46.401	31.989	75.842	48.8925	117.732	76.5197
15.814	76.5578	52.5769	28.5583	77.7769	156.025	112.283	367.26	156.779	636.77	211.859	289.867	275.615	190.647						46.419	30.6622	75.859	48.6047	117.749	76.5578
15.8219	76.0856	52.5949	28.6837	77.7949	157.872	112.301	364.878	156.797	640.227	211.877	292.221	275.633	191.883						46.437	29.3322	75.876	51.2814	117.766	76.0856
15.8298	76.9525	52.6129	28.8692	77.8129	159.694	112.319	362.529	156.815	643.643	211.895	294.607	275.651	193.066						46.455	29.6029	75.893	50.3072	117.783	76.9525
15.8377	78.1401	52.6309	28.7813	77.8309	161.552	112.337	360.122	156.833	647.31	211.913	296.966	275.669	194.315						46.473	29.8863	75.91	50.5431	117.8	78.1401
15.8456	79.6616	52.6489	29.0631	77.8489	163.42	112.355	357.898	156.851	650.693	211.931	299.398	275.687	195.507						46.491	32.1435	75.927	47.5517	117.817	79.6616
15.8536	79.1628	52.6669	28.9543	77.8669	165.195	112.373	355.685	156.869	654.406	211.949	301.846	275.705	196.788						46.509	31.1892	75.944	48.7865	117.834	79.1628
15.8615	78.0172	52.6849	29.2333	77.8849	167.072	112.391	353.308	156.887	657.931	211.967	304.347	275.723	197.882						46.527	31.45	75.961	47.0068	117.851	78.0172
15.8694	77.4082	52.7029	29.084	77.9029	168.883	112.409	351.26	156.905	661.545	211.985	306.911	275.741	199.17						46.545	29.358	75.978	48.1619	117.868	77.4082
15.8773	76.8712	52.7209	29.4581	77.9209	170.877	112.427	348.847	156.923	664.786	212.003	309.46	275.759	200.503						46.563	29.2154	75.995	49.1637	117.885	76.8712
15.8852	78.9267	52.7389	29.412	77.9389	172.721	112.445	346.922	156.941	668.377	212.021	311.894	275.777	201.514						46.581	29.1272	76.012	49.1453	117.902	78.9267
15.8931	78.4189	52.7569	29.6215	77.9569	174.696	112.463	344.506	156.959	672.045	212.039	314.471	275.795	203.762						46.599	29.5841	76.029	49.1912	117.919	78.4189
15.901	81.4391	52.7749	29.5405	77.9749	176.624	112.481	342.501	156.977	676.077	212.057	317.151	275.813	204.255						46.617	31.9744	76.046	45.5916	117.936	81.4391
15.9089	79.165	52.7929	29.5852	77.9929	178.676	112.499	340.249	156.995	679.787	212.075	319.66	275.831	205.68						46.635	30.8788	76.063	46.4683	117.953	79.165
15.9168	79.3687	52.8109	30.4409	78.0109	180.619	112.517	338.176	157.013	683.572	212.093	322.217	275.849	206.892						46.653	31.2509	76.08	46.2567	117.97	79.3687
15.9247	77.5889	52.8289	31.4734	78.0289	182.739	112.535	336.018	157.031	687.45	212.111	324.804	275.867	208.362						46.671	28.3525	76.097	47.6086	117.987	77.5889
15.9326	78.6542	52.8469	33.2287	78.0469	184.81	112.553	333.979	157.049	691.684	212.129	327.173	275.885	209.547						46.689	28.9788	76.114	47.2538	118.004	78.6542
15.9405	80.1232	52.8649	34.8041	78.0649	186.905	112.571	331.875	157.067	695.749	212.147	329.786	275.903	211.023						46.707	28.3519	76.131	47.7721	118.021	80.1232
15.9484	81.4223	52.8829	36.4502	78.0829	189.04	112.589	329.814	157.085	699.729	212.165	332.35	275.921	212.232						46.725	29.2353	76.148	45.5916	118.038	81.4223
15.9563	81.7032	52.9009	37.4907	78.1009	191.25	112.607	327.741	157.103	703.854	212.183	334.908	275.939	213.704						46.743	31.1356	76.165	45.1943	118.055	81.7032
15.9642	79.8882	52.9189	40.4319	78.1189	193.518	112.625	325.654	157.121	707.722	212.201	337.58	275.957	214.943						46.761	30.7821	76.182	44.3881	118.072	79.8882
15.9721	79.9783	52.9369	41.3038	78.1369	195.8	112.643	323.634	157.139	712.092	212.219	340.202	275.975	216.438						46.779	30.7097	76.199	44.6247	118.089	79.9783
15.9801	79.0282	52.9549	43.0553	78.1549	198.229	112.661	321.496	157.157	715.647	212.237	342.862	275.993	217.747						46.797	27.3743	76.216	46.3898	118.106	79.0282
15.9879	80.3668	52.9729	44.2809	78.1729	200.529	112.679	319.616	157.175	720.015	212.255	345.439	276.011	219.205						46.815	28.5656	76.233	45.5198	118.123	80.3668
15.9959	80.4992	52.9909	46.3812	78.1909	203.122	112.697	317.501	157.193	723.476	212.273	348.023	276.029	220.592						46.833	27.9529	76.25	44.7834	118.14	80.4992
16.0038	83.0341	53.0089	48.6045	78.2089	205.756	112.715	315.652	157.211	727.61	212.291	350.601	276.047	222.04						46.851	29.1014	76.267	42.0565	118.157	83.0341
16.0117	81.4286	53.0269	48.6846	78.2269	208.645	112.733	313.558	157.229	731.164	212.309	353.24	276.065	223.502						46.869	31.1205	76.284	42.6226	118.174	81.4286
16.0196	81.1479	53.0449	50.8326	78.2449	211.032	112.751	311.68	157.247	735.379	212.327	355.909	276.083	224.964						46.887	30.0626	76.301	41.2866	118.191	81.1479
16.0275	80.1956	53.0629	52.7996	78.2629	213.75	112.769	309.695	157.265	738.935	212.345	358.58	276.101	226.45						46.905	30.5374	76.318	43.4496	118.208	80.1956
16.0354	80.307	53.0809	54.2118	78.2809	216.131	112.787	307.761	157.283	743.207	212.363	361.281	276.119	227.939						46.923	26.9795	76.335	42.8967	118.225	80.307
16.0433	82.1774	53.0989	56.1457	78.2989	233.591	112.805	305.807	157.301	746.849	212.381	363.9	276.137	229.542						46.941	27.8896	76.352	43.4616	118.242	82.1774
16.0512	82.7553	53.1169	57.6437	78.3169	236.256	112.823	304.01	157.319	750.919	212.399	366.585	276.155	231.004						46.959	27.2807	76.369	42.9443	118.259	82.7553
16.0591	83.639	53.1349	59.504	78.3349	239.203	112.841	301.999	157.337	754.831	212.417	369.216	276.173	232.568						46.977	28.7971	76.386	39.0923	118.276	83.639
16.067	82.1437	53.1529	61.0635	78.3529	241.938	112.859	300.353	157.355	758.406	212.435	371.884	276.191	234.093						46.995	29.8675	76.403	39.9978	118.293	82.1437
16.0749	82.1665	53.1709	62.6522	78.3709	244.88	112.877	298.322	157.373	762.492	212.453	374.524	276.209	235.711						47.013	29.7091	76.42	39.4288	118.31	82.1665
16.0828	81.1229	53.1889	64.7417	78.3889	247.739	112.895	296.666	157.391	765.812	212.471	377.164	276.227	237.248						47.031	29.5819	76.437	42.0875	118.327	81.1229
16.0907	83.0866	53.2069	66.7648	78.4069	250.822	112.913	294.709	157.409	770.201	212.489	379.701	276.245	238.904						47.049	26.5062	76.454	40.8606	118.344	83.0866
16.0986	82.8703	53.2249	68.9151	78.4249	253.686	112.931	292.997	157.427	773.422	212.507	382.275	276.263	240.494						47.067	27.3872	76.471	40.5975	118.361	82.8703
16.1065	85.3596	53.2429	70.9545	78.4429	256.707	112.949	291.103	157.445	777.771	212.525	384.881	276.281	242.192						47.085	26.785	76.488	37.4629	118.378	85.3596
16.1145	84.1427	53.2609	73.4229	78.4609	259.646	112.967	289.322	157.463	781.151	212.543	387.465	276.299	243.78						47.103	28.7853	76.505	38.9435	118.395	84.1427
16.1224	83.1277	53.2789	75.6589	78.4789	262.706	112.985	287.551	157.481	785.228	212.561	390.178	276.317	245.386						47.121	28.9616	76.522	37.336	118.412	83.1277
16.1303	82.2334	53.2969	78.6757	78.4969	265.653	113.003	285.802	157.499	788.75	212.579	392.875	276.335	246.962						47.139	29.8648	76.539	39.7333	118.429	82.2334
16.1382	82.9205	53.3149	81.3855	78.5149	268.652	113.021	284.055	157.517	792.951	212.597	395.651	276.353	248.706						47.157	28.6499	76.556	39.7959	118.446	82.9205
16.1461	84.7811	53.3329	85.2367	78.5329	271.61	113.039	282.131	157.535	796.393	212.615	398.138	276.371	250.359						47.175	26.1881	76.573	40.2764	118.463	84.7811
16.154	85.6868	53.3509	87.6406	78.5509	274.697	113.057	280.444	157.553	800.919	212.633	400.886	276.389	252.15						47.193	26.5489	76.59	38.9281	118.48	85.6868
16.1619	85.5852	53.3689	89.5517	78.5689	277.726	113.075	278.574	157.571	804.147	212.651	403.541	276.407	253.85						47.211	25.8148	76.607	36.4687	118.497	85.5852
16.1698	84.3287	53.3869	90.9975	78.5869	280.651	113.093	276.993	157.589	808.378	212.669	406.195	276.425	255.613						47.229	27.5451	76.624	36.5485	118.514	84.3287
16.1777	84.5253	53.4049	92.5849	78.6049	283.715	113.111	275.018	157.607	811.92	212.687	408.869	276.443	257.315						47.247	28.2864	76.641	36.4687	118.531	84.5253
16.1856	83.1085	53.4229	93.8236	78.6229	286.561	113.129	273.539	157.625	816.106	212.705	411.475	276.461	259.131						47.265	29.1939	76.658	38.5634	118.548	83.1085
16.1935	84.8678	53.4409	95.7495	78.6409	289.732	113.147	271.603	157.643	819.86	212.723	414.142	276.479	260.812						47.283	27.9662	76.675	37.8537	118.565	84.8678
16.2014	85.2071	53.4589	95.0014	78.6589	292.658	113.165	270.125	157.661	823.834	212.741	416.832	276.497	262.528						47.301	25.2424	76.692	38.8409	118.582	85.2071
16.2093	87.8481	53.4769	99.7716	78.6769	295.875	113.183	268.175	157.679	827.566	212.759	419.371	276.515	264.3						47.319	26.179	76.709	35.7715	118.599	87.8481
16.2172	85.8607	53.4949	100.209	78.6949	298.744	113.201	266.675	157.697	831.673	212.777	422.135	276.533	266.185						47.337	25.6363	76.726	35.6722	118.616	85.8607
16.2251	85.846	53.5129	102.112	78.7129	302.027	113.219	264.859	157.715	835.337	212.795	424.758	276.551	267.991						47.355	26.8208	76.743	34.5143	118.633	85.846
16.233	83.875	53.5309	104.144	78.7309	304.784	113.237	263.334	157.733	839.203	212.813	427.862	276.569	280.781						47.373	27.709	76.76	34.9353	118.65	83.875
16.2409	84.911	53.5489	103.135	78.7489	308.001	113.255	261.626	157.751	843.009	212.831	430.378	276.587	282.671						47.391	27.3711	76.777	36.9501	118.667	84.911
16.2489	86.7479	53.5669	106.561	78.7669	310.875	113.273	260.184	157.769	846.93	212.849	433.333	276.605	284.716						47.409	26.0867	76.794	36.9038	118.684	86.7479
16.2568	87.148	53.5849	108.214	78.7849	314.133	113.291	262.079	157.787	850.93	212.867	436.048	276.623	286.607						47.427	25.2504	76.811	36.3332	118.701	87.148
16.2647	88.7207	53.6029	109.833	78.8029	317.024	113.309	258.063	157.805	854.362	212.885	439.126	276.641	288.743						47.445	24.9116	76.828	33.8918	118.718	88.7207
16.2726	86.4385	53.6209	111.461	78.8209	320.202	113.327	254.347	157.823	858.713	212.903	441.781	276.659	290.702						47.463	24.6761	76.845	34.6304	118.735	86.4385
16.2805	86.7534	53.6389	113.073	78.8389	322.952	113.345	256.254	157.841	861.758	212.921	444.682	276.677	292.86						47.481	27.2218	76.862	33.0327	118.752	86.7534
16.2884	85.6565	53.6569	114.533	78.8569	326.084	113.363	251.901	157.859	866.406	212.939	447.321	276.695	294.881						47.499	26.3337	76.879	34.3273	118.769	85.6565
16.2963	86.7387	53.6749	116.208	78.8749	329.103	113.381	250.257	157.877	869.653	212.957	450.243	276.713	297.042						47.517	26.676	76.896	35.4025	118.786	86.7387
16.3042	87.6923	53.6929	117.653	78.8929	332.34	113.399	248.58	157.895	874.336	212.975	452.881	276.731	299.118						47.535	24.2827	76.913	35.0393	118.803	87.6923
16.3121	89.9331	53.7109	119.519	78.9109	335.354	113.417	246.842	157.913	878.086	212.993	455.82	276.749	301.246						47.553	24.348	76.93	35.1517	118.82	89.9331
16.32	88.1346	53.7289	120.966	78.9289	338.498	113.435	245.215	157.931	882.299	213.011	458.462	276.767	303.318						47.571	24.0154	76.947	32.0312	118.837	88.1346
16.3279	88.0865	53.7469	122.77	78.9469	341.645	113.453	243.797	157.949	886.168	213.029	461.362	276.785	305.432						47.589	24.0154	76.964	32.0341	118.854	88.0865
16.3358	86.7571	53.7649	124.192	78.9649	344.606	113.471	243.009	157.967	886.653	213.047	464.049	276.803	307.609						47.607	26.6471	76.981	32.5813	118.871	86.7571
16.3437	87.0349	53.7829	126.035	78.9829	347.763	113.489	239.549	157.985	886.62	213.065	466.859	276.821	309.607						47.625	25.1455	76.998	33.1347	118.888	87.0349
16.3516	88.5084	53.8009	127.514	79.0009	350.831	113.507	239.798	158.003	886.516	213.083	469.584	276.839	311.867						47.643	24.4903	77.015	33.432	118.905	88.5084
16.3595	89.3083	53.8189	129.367	79.0189	354.17	113.525	236.258	158.021	886.487	213.101	472.458	276.857	313.979						47.661	22.0576	77.032	33.5287	118.922	89.3083
16.3674	90.8481	53.8369	130.829	79.0369	357.173	113.543	234.992	158.039	886.269	213.119	475.123	276.875	316.232						47.679	22.1684	77.049	32.7367	118.939	90.8481
16.3754	88.91	53.8549	132.59	79.0549	360.538	113.561	233.211	158.057	886.634	213.137	477.76	276.893	318.383						47.697	23.2124	77.066	30.3505	118.956	88.91
16.3833	89.3817	53.8729	134.247	79.0729	363.503	113.579	231.502	158.075	885.922	213.155	480.548	276.911	320.738						47.715	24.986	77.083	31.1517	118.973	89.3817
16.3912	87.2435	53.8909	135.935	79.0909	366.982	113.597	229.67	158.093	886.593	213.173	483.302	276.929	322.811						47.733	24.1007	77.1	30.5912	118.99	87.2435
16.3991	89.0655	53.9089	137.653	79.1089	369.929	113.615	227.984	158.111	885.852	213.191	486.148	276.947	325.179						47.751	25.1785	77.117	32.8625	119.007	89.0655
16.407	89.8154	53.9269	139.346	79.1269	373.416	113.633	226.207	158.129	886.486	213.209	488.954	276.965	327.383						47.769	23.2499	77.134	31.6441	119.024	89.8154
16.4149	91.391	53.9449	141.098	79.1449	376.178	113.651	224.54	158.147	885.578	213.227	491.803	276.983	329.756						47.787	21.7514	77.151	32.3485	119.041	91.391
16.4228	91.7181	53.9629	142.661	79.1629	379.556	113.669	205.27	158.165	885.983	213.245	494.458	277.001	331.818						47.805	21.2485	77.168	31.2964	119.058	91.7181
16.4307	90.3693	53.9809	144.627	79.1809	382.579	113.687	203.639	158.183	885.604	213.263	498.001	277.019	334.376						47.823	21.802	77.185	29.1614	119.075	90.3693
16.4386	90.6848	53.9989	146.33	79.1989	385.86	113.705	202.252	158.201	885.92	213.281	500.243	277.037	336.576						47.841	24.4064	77.202	29.6766	119.092	90.6848
16.4465	89.5578	54.0169	148.38	79.2169	388.963	113.723	200.654	158.219	885.559	213.299	502.975	277.055	339.012						47.859	23.0441	77.219	28.5779	119.109	89.5578
16.4544	90.8831	54.0349	149.979	79.2349	392.484	113.741	199.303	158.237	885.778	213.317	505.904	277.073	341.388						47.877	23.1462	77.236	30.5466	119.126	90.8831
16.4623	90.6252	54.0529	152.039	79.2529	395.769	113.759	197.814	158.255	885.537	213.335	508.843	277.091	343.837						47.895	19.4387	77.253	30.1728	119.143	90.6252
16.4702	93.5007	54.0709	153.683	79.2709	399.215	113.777	196.423	158.273	885.799	213.353	511.685	277.109	346.155						47.913	20.2611	77.27	30.9427	119.16	93.5007
16.4781	92.1135	54.0889	155.778	79.2889	402.434	113.795	194.961	158.291	885.365	213.371	514.612	277.127	348.541						47.931	20.7311	77.287	28.0955	119.177	92.1135
16.486	91.8786	54.1069	157.455	79.3069	405.989	113.813	193.474	158.309	885.581	213.389	517.45	277.145	350.908						47.949	22.4365	77.304	27.8521	119.194	91.8786
16.4939	90.5967	54.1249	159.534	79.3249	409.169	113.831	192.056	158.327	885.325	213.407	520.335	277.163	353.354						47.967	22.4698	77.321	27.4557	119.211	90.5967
16.5018	90.8742	54.1429	161.329	79.3429	412.295	113.849	190.557	158.345	885.262	213.425	523.312	277.181	355.865						47.985	22.2908	77.338	28.0257	119.228	90.8742
16.5098	92.6667	54.1609	163.356	79.3609	415.638	113.867	189.102	158.363	885.08	213.443	526.189	277.199	358.316						48.003	20.9408	77.355	29.0089	119.245	92.6667
16.5176	92.9448	54.1789	165.244	79.3789	418.764	113.885	187.709	158.381	885.13	213.461	529.086	277.217	360.847						48.021	19.742	77.372	28.9153	119.262	92.9448
16.5256	93.961	54.1969	167.279	79.3969	422.257	113.903	185.517	158.399	885.049	213.479	532.016	277.235	363.33						48.039	19.1949	77.389	28.8035	119.279	93.961
16.5335	92.3766	54.2149	169.335	79.4149	425.482	113.921	184.84	158.417	885.093	213.497	535.051	277.253	365.89						48.057	19.2409	77.406	26.0842	119.296	92.3766
16.5414	92.2249	54.2329	171.444	79.4329	429.029	113.939	184.283	158.435	884.986	213.515	537.977	277.271	368.352						48.075	21.5575	77.423	27.0107	119.313	92.2249
16.5493	90.9717	54.2509	173.653	79.4509	432.2	113.957	182.273	158.453	884.615	213.533	540.934	277.289	370.918						48.093	20.4422	77.44	25.5139	119.33	90.9717
16.5572	93.3692	54.2689	175.679	79.4689	435.801	113.975	181.312	158.471	884.739	213.551	543.882	277.307	373.489						48.111	21.4627	77.457	26.8625	119.347	93.3692
16.5651	93.511	54.2869	177.947	79.4869	438.987	113.993	179.446	158.489	884.297	213.569	547.026	277.325	376.025						48.129	18.2095	77.474	27.7954	119.364	93.511
16.573	96.0109	54.3049	179.977	79.5049	442.489	114.011	178.185	158.507	884.549	213.587	550.017	277.343	378.565						48.147	18.6136	77.491	27.1729	119.381	96.0109
16.5809	94.4341	54.3229	182.387	79.5229	445.635	114.029	176.942	158.525	884.174	213.605	553.065	277.361	381.079						48.165	17.4126	77.508	27.2127	119.398	94.4341
16.5888	93.7479	54.3409	184.413	79.5409	449.063	114.047	173.533	158.543	884.741	213.623	556.013	277.379	383.625						48.183	17.71	77.525	23.3713	119.415	93.7479
16.5967	93.3245	54.3589	186.834	79.5589	452.241	114.065	175.668	158.561	883.971	213.641	559.033	277.397	386.045						48.201	20.4679	77.542	24.3541	119.432	93.3245
16.6046	93.3837	54.3769	188.921	79.5769	455.602	114.083	172.447	158.579	884.749	213.659	562.025	277.415	388.611						48.219	19.6718	77.559	23.5974	119.449	93.3837
16.6125	94.8536	54.3949	191.551	79.5949	458.88	114.101	169.436	158.597	883.961	213.677	565.033	277.433	391.062						48.237	19.7913	77.576	25.8695	119.466	94.8536
16.6204	94.4007	54.4129	193.483	79.6129	462.286	114.119	169.724	158.615	884.495	213.695	568.014	277.451	393.64						48.255	15.6352	77.593	25.3783	119.483	94.4007
16.6283	96.8375	54.4309	196.145	79.6309	465.554	114.137	168.139	158.633	883.865	213.713	571.063	277.469	396.111						48.273	17.1296	77.61	25.946	119.5	96.8375
16.6362	95.6312	54.4489	198.351	79.6489	468.839	114.155	166.899	158.651	884.114	213.731	574.071	277.487	398.812						48.291	16.5833	77.627	23.6906	119.517	95.6312
16.6441	94.9281	54.4669	201.192	79.6669	472.259	114.173	165.405	158.669	883.761	213.749	577.006	277.505	401.278						48.309	17.4215	77.644	23.0738	119.534	94.9281
16.6521	93.8359	54.4849	218.842	79.6849	475.457	114.191	164.094	158.687	883.916	213.767	580.226	277.523	403.939						48.327	18.2481	77.661	21.8954	119.551	93.8359
16.66	94.7211	54.5029	221.642	79.7029	478.876	114.209	162.623	158.705	883.604	213.785	583.076	277.541	406.416						48.345	17.9878	77.678	22.4396	119.568	94.7211
16.6679	96.1406	54.5209	224.317	79.7209	481.994	114.227	161.317	158.723	883.758	213.803	586.382	277.559	409.1						48.363	17.2773	77.695	23.9183	119.585	96.1406
16.6758	96.5834	54.5389	227.196	79.7389	485.414	114.245	160.044	158.741	883.51	213.821	589.247	277.577	411.516						48.381	15.6072	77.712	22.9282	119.602	96.5834
16.6837	97.6929	54.5569	229.787	79.7569	488.685	114.263	158.732	158.759	883.295	213.839	592.586	277.595	414.276						48.399	15.2241	77.729	22.8841	119.619	97.6929
16.6916	96.4716	54.5749	232.564	79.7749	492.156	114.281	157.463	158.777	883.218	213.857	595.691	277.613	416.781						48.417	14.8575	77.746	20.2063	119.636	96.4716
16.6995	96.4507	54.5929	235.341	79.7929	495.188	114.299	156.111	158.795	882.962	213.875	598.924	277.631	419.474						48.435	16.9164	77.763	21.0992	119.653	96.4507
16.7074	94.5712	54.6109	238.061	79.8109	498.873	114.317	154.897	158.813	883.133	213.893	602.092	277.649	422.017						48.453	15.8046	77.78	20.0788	119.67	94.5712
16.7153	96.2679	54.6289	240.47	79.8289	498.949	114.335	153.48	158.831	882.639	213.911	605.489	277.667	424.717						48.471	17.2815	77.797	21.7839	119.687	96.2679
16.7232	96.6507	54.6469	243.248	79.8469	498.357	114.353	152.226	158.849	882.558	213.929	608.573	277.685	427.289						48.489	15.6906	77.814	21.0789	119.704	96.6507
16.7311	98.4585	54.6649	246.062	79.8649	497.773	114.371	150.823	158.867	880.832	213.947	611.927	277.703	429.985						48.507	13.1601	77.831	21.6237	119.721	98.4585
16.739	97.3504	54.6829	248.853	79.8829	497.15	114.389	149.626	158.885	878.36	213.965	615.08	277.721	432.629						48.525	13.3402	77.848	20.5368	119.738	97.3504
16.7469	97.0675	54.7009	251.725	79.9009	496.523	114.407	148.281	158.903	874.876	213.983	618.418	277.739	435.294						48.543	13.4385	77.865	17.2704	119.755	97.0675
16.7548	95.5877	54.7189	254.621	79.9189	496.57	114.425	147.094	158.921	870.998	214.001	621.52	277.757	437.951						48.561	15.9767	77.882	18.0506	119.772	95.5877
16.7627	95.1523	54.7369	257.568	79.9369	496.075	114.443	145.749	158.939	866.952	214.019	624.704	277.775	440.615						48.579	14.6839	77.899	17.4908	119.789	95.1523
16.7706	97.1131	54.7549	260.373	79.9549	495.887	114.461	144.541	158.957	863.174	214.037	627.67	277.793	443.317						48.597	14.4071	77.916	20.0247	119.806	97.1131
16.7785	97.2763	54.7729	263.343	79.9729	495.728	114.479	143.108	158.975	859.228	214.055	630.694	277.811	445.977						48.615	12.7904	77.933	18.8143	119.823	97.2763
16.7865	99.1975	54.7909	266.106	79.9909	495.686	114.497	141.356	158.993	855.573	214.073	633.622	277.829	448.707						48.633	12.2303	77.95	18.1147	119.84	99.1975
16.7944	98.1614	54.8089	269.258	80.0089	495.528	114.515	138.942	159.011	851.161	214.091	636.774	277.847	451.283						48.651	11.9744	77.967	15.4213	119.857	98.1614
16.8023	97.8075	54.8269	271.925	80.0269	495.238	114.533	136.612	159.029	847.619	214.109	639.904	277.865	454.07						48.669	12.6358	77.984	15.9592	119.874	97.8075
16.8102	97.0186	54.8449	275.058	80.0449	495.17	114.551	135.262	159.047	843.56	214.127	643.123	277.883	456.703						48.687	14.5315	78.001	15.0844	119.891	97.0186
16.8181	97.9017	54.8629	277.818	80.0629	494.916	114.569	131.793	159.065	839.871	214.145	646.355	277.901	459.515						48.705	13.6074	78.018	17.3405	119.908	97.9017
16.826	99.8997	54.8809	281.057	80.0809	494.846	114.587	130.229	159.083	835.629	214.163	649.631	277.919	462.082						48.723	13.4616	78.035	15.6404	119.925	99.8997
16.8339	101.68	54.8989	283.715	80.0989	494.534	114.605	127.931	159.101	832.258	214.181	652.761	277.937	464.921						48.741	10.0148	78.052	15.6307	119.942	101.68
16.8418	101.162	54.9169	286.98	80.1169	494.439	114.623	125.99	159.119	828.218	214.199	656.023	277.955	467.494						48.759	11.0789	78.069	13.339	119.959	101.162
16.8497	100.121	54.9349	289.527	80.1349	494.022	114.641	123.946	159.137	824.482	214.217	659.253	277.973	470.352						48.777	10.1994	78.086	11.0915	119.976	100.121
16.8576	99.429	54.9529	292.744	80.1529	493.997	114.659	122.218	159.155	820.518	214.235	662.473	277.991	472.84						48.795	12.0836	78.103	10.6557	119.993	99.429
16.8655	98.8235	54.9709	295.263	80.1709	493.78	114.677	120.403	159.173	816.945	214.253	665.805	278.009	475.714						48.813	12.5038	78.12	10.9677	120.01	98.8235
16.8734	100.364	54.9889	298.639	80.1889	493.788	114.695	118.682	159.191	813.236	214.271	669.109	278.027	478.25						48.831	12.5095	78.137	12.5277	120.027	100.364
16.8813	100.462	55.0069	301.182	80.2069	493.567	114.713	116.649	159.209	809.133	214.289	672.494	278.045	481.006						48.849	11.8426	78.154	11.0617	120.044	100.462
16.8892	103.531	55.0249	304.44	80.2249	493.447	114.731	115.437	159.227	805.627	214.307	675.983	278.063	483.569						48.867	8.49677	78.171	11.0255	120.061	103.531
16.8971	101.51	55.0429	307.019	80.2429	493.217	114.749	113.713	159.245	801.615	214.325	679.232	278.081	486.403						48.885	9.486	78.188	7.28167	120.078	101.51
16.905	101.044	55.0609	310.279	80.2609	493.185	114.767	112.255	159.263	798.393	214.343	682.517	278.099	489						48.903	9.20359	78.205	7.21682	120.095	101.044
16.9129	99.7243	55.0789	312.847	80.2789	492.979	114.785	107.063	159.281	794.146	214.361	685.843	278.117	491.856						48.921	10.1198	78.222	5.44848	120.112	99.7243
16.9209	100.27	55.0969	315	80.2969	492.851	114.803	101.135	159.299	790.845	214.379	689.275	278.135	494.443						48.939	11.3454	78.239	6.43058	120.129	100.27
16.9288	101.84	55.1149	313.468	80.3149	492.669	114.821	98.6654	159.317	787.005	214.397	692.934	278.153	497.25						48.957	10.9204	78.256	6.42606	120.146	101.84
16.9367	102.385	55.1329	313.334	80.3329	492.568	114.839	91.385	159.335	783.772	214.415	696.191	278.171	499.975						48.975	9.53334	78.273	5.08147	120.163	102.385
16.9446	103.394	55.1509	312.703	80.3509	492.378	114.857	85.5798	159.353	779.792	214.433	699.664	278.189	502.77						48.993	8.06707	78.29	7.87763	120.18	103.394
16.9525	102.432	55.1689	312.3	80.3689	492.246	114.875	77.2474	159.371	776.243	214.451	703.084	278.207	505.467						49.011	7.40604	78.307	9.06852	120.197	102.432
16.9604	101.847	55.1869	311.921	80.3869	492.13	114.893	67.9719	159.389	772.544	214.469	706.866	278.225	508.258						49.029	8.05135	78.324	10.4497	120.214	101.847
16.9683	100.843	55.2049	311.48	80.4049	492.024	114.911	64.5084	159.407	769.181	214.487	710.455	278.243	511.025						49.047	9.37809	78.341	9.80869	120.231	100.843
16.9762	101.994	55.2229	311.06	80.4229	491.787	114.929	63.8413	159.425	765.485	214.505	714.188	278.261	513.739						49.065	8.84263	78.358	9.65523	120.248	101.994
16.9841	102.626	55.2409	310.673	80.4409	491.7	114.947	59.3965	159.443	761.913	214.523	718.073	278.279	516.557						49.083	9.1751	78.375	11.1204	120.265	102.626
16.992	104.5	55.2589	310.488	80.4589	491.573	114.965	55.5976	159.461	758.491	214.541	721.999	278.297	519.309						49.101	6.65384	78.392	11.0869	120.282	104.5
16.9999	104.421	55.2769	309.949	80.4769	491.478	114.983	54.4268	159.479	754.799	214.559	725.575	278.315	522.178						49.119	6.9519	78.409	11.3071	120.299	104.421
17.0078	103.156	55.2949	309.785	80.4949	491.34	115.001	51.9252	159.497	751.569	214.577	729.307	278.333	524.941						49.137	6.27027	78.426	10.2091	120.316	103.156
17.0157	102.424	55.3129	309.272	80.5129	491.215	115.019	49.0878	159.515	747.655	214.595	733.02	278.351	527.786						49.155	5.999	78.443	9.84112	120.333	102.424
17.0236	102.257	55.3309	309.317	80.5309	491.101	115.037	46.6197	159.533	744.407	214.613	737.047	278.369	530.627						49.173	8.27805	78.46	9.17247	120.35	102.257
17.0315	103.006	55.3489	308.893	80.5489	490.97	115.055	44.4687	159.551	740.872	214.631	740.615	278.387	533.474						49.191	7.21177	78.477	7.81812	120.367	103.006
17.0394	103.691	55.3669	308.971	80.5669	490.858	115.073	43.7279	159.569	737.462	214.649	744.855	278.405	536.297						49.209	7.18699	78.494	6.71661	120.384	103.691
17.0474	102.64	55.3849	308.483	80.5849	490.735	115.091	42.7099	159.587	733.749	214.667	748.604	278.423	539.118						49.227	4.4164	78.511	7.51802	120.401	102.64
17.0553	103.833	55.4029	308.472	80.6029	490.58	115.109	41.7601	159.605	730.368	214.685	751.963	278.441	541.945						49.245	5.36802	78.528	8.03393	120.418	103.833
17.0632	103.703	55.4209	308.035	80.6209	490.423	115.127	38.6198	159.623	726.731	214.703	755.619	278.459	544.878						49.263	4.85873	78.545	9.51599	120.435	103.703
17.0711	104.614	55.4389	308.021	80.6389	490.275	115.145	42.2897	159.641	723.418	214.721	759.666	278.477	547.767						49.281	6.53065	78.562	9.13827	120.452	104.614
17.079	104.052	55.4569	307.66	80.6569	490.137	115.163	45.1496	159.659	720.01	214.739	763.589	278.495	550.571						49.299	6.03378	78.579	11.0782	120.469	104.052
17.0869	104.493	55.4749	307.537	80.6749	489.967	115.181	46.8465	159.677	716.672	214.757	767.688	278.513	553.362						49.317	6.1694	78.596	11.638	120.486	104.493
17.0948	106.377	55.4929	307.259	80.6929	489.838	115.199	47.9814	159.695	712.852	214.775	771.747	278.531	556.164						49.335	5.20303	78.613	12.6396	120.503	106.377
17.1027	104.141	55.5109	307.055	80.7109	489.665	115.217	49.1376	159.713	709.856	214.793	775.805	278.549	559.033						49.353	2.53986	78.63	12.8538	120.52	104.141
17.1106	106.008	55.5289	306.955	80.7289	489.579	115.235	49.819	159.731	706.06	214.811	779.854	278.567	561.752						49.371	3.17676	78.647	14.389	120.537	106.008
17.1185	106.631	55.5469	306.623	80.7469	489.457	115.253	50.6721	159.749	702.89	214.829	783.949	278.585	564.724						49.389	2.81246	78.664	14.7849	120.554	106.631
17.1264	106.573	55.5649	306.622	80.7649	489.3	115.271	51.0829	159.767	699.286	214.847	788.201	278.603	567.482						49.407	5.19499	78.681	14.8544	120.571	106.573
17.1343	107.266	55.5829	306.237	80.7829	488.085	115.289	51.643	159.785	696.143	214.865	792.245	278.621	570.372						49.425	4.62921	78.698	13.8095	120.588	107.266
17.1422	103.787	55.6009	306.302	80.8009	485.826	115.307	51.9899	159.803	692.499	214.883	796.485	278.639	573.1						49.443	4.124	78.715	16.2648	120.605	103.787
17.1501	103.747	55.6189	305.842	80.8189	482.615	115.325	52.5341	159.821	689.231	214.901	800.776	278.657	576.053						49.461	1.23774	78.732	19.4814	120.622	103.747
17.158	104.224	55.6369	306.088	80.8369	479.046	115.343	52.7753	159.839	685.66	214.919	805.255	278.675	578.871						49.479	1.49588	78.749	19.5848	120.639	104.224
17.1659	105.366	55.6549	305.599	80.8549	475.519	115.361	53.0583	159.857	682.548	214.937	809.547	278.693	581.93						49.497	1.64618	78.766	20.3475	120.656	105.366
17.1739	105.809	55.6729	305.782	80.8729	471.975	115.379	53.2764	159.875	679.065	214.955	813.891	278.711	584.775						49.515	2.93285	78.783	19.5397	120.673	105.809
17.1818	105.897	55.6909	305.3	80.8909	468.538	115.397	53.4322	159.893	675.682	214.973	818.378	278.729	587.685						49.533	3.20026	78.8	20.0134	120.69	105.897
17.1897	105.197	55.7089	305.463	80.9089	465.054	115.415	53.6653	159.911	672.524	214.991	823.064	278.747	590.511						49.551	3.04729	78.817	18.6072	120.707	105.197
17.1976	102.959	55.7269	305.103	80.9269	461.672	115.433	53.7475	159.929	669.157	215.009	827.762	278.765	593.546						49.569	0.47784	78.834	20.3376	120.724	102.959
17.2055	102.551	55.7449	305.155	80.9449	458.265	115.451	53.88	159.947	666.183	215.027	832.059	278.783	596.435						49.587	-1.00734	78.851	20.9916	120.741	102.551
17.2134	103.39	55.7629	304.891	80.9629	454.845	115.469	53.896	159.965	662.587	215.045	836.533	278.801	599.366						49.605	-1.11996	78.868	23.7685	120.758	103.39
17.2213	105.346	55.7809	304.867	80.9809	451.521	115.487	54.0065	159.983	659.792	215.063	840.977	278.819	602.365						49.623	-1.82445	78.885	22.3534	120.775	105.346
17.2292	104.827	55.7989	304.639	80.9989	448.171	115.505	53.955	160.001	656.092	215.081	845.337	278.837	605.294						49.641	0.98475	78.902	22.2673	120.792	104.827
17.2371	105.466	55.8169	304.494	81.0169	444.914	115.523	53.9943	160.019	653.263	215.099	849.772	278.855	608.487						49.659	-0.72416	78.919	20.4205	120.809	105.466
17.245	104.491	55.8349	304.572	81.0349	441.528	115.541	53.9599	160.037	649.872	215.117	854.344	278.873	611.357						49.677	-0.59262	78.936	21.5452	120.826	104.491
17.2529	102.521	55.8529	304.262	81.0529	438.346	115.559	53.9734	160.055	646.692	215.135	858.935	278.891	614.572						49.695	-3.89263	78.953	23.6487	120.843	102.521
17.2608	102.968	55.8709	304.383	81.0709	434.784	115.577	54.1257	160.073	643.648	215.153	863.684	278.909	617.537						49.713	-4.43844	78.97	23.2669	120.86	102.968
17.2687	102.178	55.8889	303.919	81.0889	431.686	115.595	53.718	160.091	640.324	215.171	868.579	278.927	620.746						49.731	-5.05469	78.987	25.7839	120.877	102.178
17.2766	104.991	55.9069	304.174	81.1069	428.497	115.613	53.7548	160.109	637.178	215.189	873.574	278.945	623.648						49.749	-4.73913	79.004	23.5618	120.894	104.991
17.2845	104.449	55.9249	303.601	81.1249	425.594	115.631	53.6272	160.127	634.237	215.207	878.112	278.963	626.952						49.767	-4.76014	79.021	24.1832	120.911	104.449
17.2924	104.576	55.9429	303.939	81.1429	422.383	115.649	53.5094	160.145	630.866	215.225	882.928	278.981	629.95						49.785	-5.05811	79.038	22.3402	120.928	104.576
17.3004	102.411	55.9609	303.29	81.1609	419.357	115.667	53.2703	160.163	627.8	215.243	887.373	278.999	633.2						49.803	-3.81375	79.055	24.1675	120.945	102.411
17.3083	102.492	55.9789	303.625	81.1789	416.252	115.685	53.1281	160.181	624.429	215.261	892.506	279.017	636.133						49.821	-2.88539	79.072	25.164	120.962	102.492
17.3162	102.215	55.9969	302.962	81.1969	413.226	115.703	53.0191	160.199	621.374	215.279	896.796	279.035	639.528						49.839	-2.65881	79.089	26.4303	120.979	102.215
17.3241	103.177	56.0149	303.382	81.2149	410.143	115.721	52.9945	160.217	618.106	215.297	901.759	279.053	642.646						49.857	-4.38953	79.106	26.2661	120.996	103.177
17.332	103.802	56.0329	302.685	81.2329	407.089	115.739	52.9945	160.235	615.043	215.315	906.358	279.071	645.954						49.875	-3.2267	79.123	25.5034	121.013	103.802
17.3399	103.716	56.0509	302.908	81.2509	404.122	115.757	52.9455	160.253	611.744	215.333	910.711	279.089	649.101						49.893	-2.62194	79.14	24.0933	121.03	103.716
17.3478	103.971	56.0689	301.195	81.2689	401.036	115.775	52.899	160.271	608.71	215.351	914.914	279.107	652.388						49.911	-2.17813	79.157	24.8792	121.047	103.971
17.3557	101.179	56.0869	299.496	81.2869	398.318	115.793	52.9419	160.289	605.6	215.369	919.298	279.125	655.604						49.929	-2.62685	79.174	26.1522	121.064	101.179
17.3636	101.795	56.1049	296.287	81.3049	395.004	115.811	52.8623	160.307	602.547	215.387	923.83	279.143	658.886						49.947	-4.8906	79.191	25.9159	121.081	101.795
17.3715	101.449	56.1229	293.551	81.3229	392.209	115.829	52.8414	160.325	599.308	215.405	928.406	279.161	662.041						49.965	-3.51275	79.208	28.9197	121.098	101.449
17.3794	103.663	56.1409	290.381	81.3409	389.076	115.847	52.369	160.343	596.255	215.423	933.175	279.179	665.439						49.983	-4.6707	79.225	26.4514	121.115	103.663
17.3873	103.037	56.1589	287.545	81.3589	386.386	115.865	53.1465	160.361	593.226	215.441	937.637	279.197	668.487						50.001	-5.75122	79.242	27.0443	121.132	103.037
17.3952	103.703	56.1769	284.61	81.3769	383.137	115.883	52.4277	160.379	590.049	215.459	942.672	279.215	671.782						50.019	-6.8473	79.259	25.1334	121.149	103.703
17.4031	101.473	56.1949	281.757	81.3949	380.402	115.901	52.3372	160.397	587.17	215.477	947.392	279.233	674.845						50.037	-5.62158	79.276	26.5548	121.166	101.473
17.411	101.496	56.2129	279.11	81.4129	377.342	115.919	52.232	160.415	583.713	215.495	952.309	279.251	678.09						50.055	-5.33435	79.293	28.2038	121.183	101.496
17.4189	101.27	56.2309	276.195	81.4309	374.699	115.937	52.1647	160.433	580.964	215.513	956.671	279.269	681.299						50.073	-4.46192	79.31	28.2168	121.2	101.27
17.4268	101.502	56.2489	273.617	81.4489	371.673	115.955	52.3103	160.451	577.627	215.531	961.118	279.287	684.49						50.091	-5.5426	79.327	30.032	121.217	101.502
17.4348	103.606	56.2669	270.641	81.4669	368.968	115.973	52.495	160.469	574.73	215.549	965.717	279.305	687.675						50.109	-2.851	79.344	27.8646	121.234	103.606
17.4427	103.114	56.2849	268.221	81.4849	366.008	115.991	54.2989	160.487	571.561	215.567	970.479	279.323	690.987						50.127	-2.57669	79.361	27.8141	121.251	103.114
17.4506	102.612	56.3029	265.327	81.5029	363.27	116.009	51.9997	160.505	568.629	215.585	974.494	279.341	693.957						50.145	-2.27806	79.378	26.3226	121.268	102.612
17.4585	99.9949	56.3209	263.071	81.5209	360.355	116.027	53.6984	160.523	565.526	215.603	979.411	279.359	697.409						50.163	-1.41367	79.395	27.8685	121.285	99.9949
17.4664	101.371	56.3389	260.117	81.5389	357.656	116.045	53.8788	160.541	562.684	215.621	983.46	279.377	700.547						50.181	-1.06563	79.412	29.653	121.302	101.371
17.4743	101.117	56.3569	258.024	81.5569	354.852	116.063	54.0127	160.559	559.675	215.639	988.166	279.395	704.085						50.199	0.97034	79.429	31.3673	121.319	101.117
17.4822	103.135	56.3749	255.204	81.5749	352.003	116.081	54.2867	160.577	556.719	215.657	992.378	279.413	707.404						50.217	-3.51275	79.446	30.5738	121.336	103.135
17.4901	103.657	56.3929	253.151	81.5929	349.342	116.099	54.5374	160.595	553.701	215.675	997.294	279.431	710.892						50.235	2.24554	79.463	29.3096	121.353	103.657
17.498	103.073	56.4109	250.4	81.6109	346.541	116.117	54.7675	160.613	550.764	215.693	1001.26	279.449	714.051						50.253	-0.58768	79.48	28.6579	121.37	103.073
17.5059	101.45	56.4289	248.285	81.6289	343.972	116.135	55.446	160.631	548.026	215.711	1006.04	279.467	717.58						50.271	2.17972	79.497	28.2948	121.387	101.45
17.5138	98.4247	56.4469	245.703	81.6469	340.981	116.153	56.0578	160.649	544.853	215.729	1010.44	279.485	720.907						50.289	3.65206	79.514	29.3791	121.404	98.4247
17.5217	99.2352	56.4649	243.509	81.6649	338.471	116.171	57.0613	160.667	542.276	215.747	1015.22	279.503	714.362						50.307	4.97982	79.531	30.3481	121.421	99.2352
17.5296	99.218	56.4829	241.019	81.6829	335.515	116.189	57.6469	160.685	539.328	215.765	1019.62	279.521	721.764						50.325	4.30503	79.548	32.7518	121.438	99.218
17.5375	101.764	56.5009	238.848	81.7009	333.054	116.207	58.7822	160.703	536.729	215.783	1024.46	279.539	726.507						50.343	3.53943	79.565	30.8335	121.455	101.764
17.5454	100.404	56.5189	236.554	81.7189	330.188	116.225	59.6952	160.721	533.696	215.801	1028.99	279.557	730.642						50.361	2.78599	79.582	30.77	121.472	100.404
17.5533	101.481	56.5369	234.43	81.7369	327.738	116.243	60.9198	160.739	530.981	215.819	1033.59	279.575	734.34						50.379	2.78549	79.599	29.0123	121.489	101.481
17.5613	98.4223	56.5549	232.305	81.7549	324.988	116.261	61.8325	160.757	528.25	215.837	1038.02	279.593	738.332						50.397	4.24033	79.616	29.9662	121.506	98.4223
17.5692	98.5295	56.5729	230.209	81.7729	322.582	116.279	62.9493	160.775	525.413	215.855	1042.66	279.611	741.826						50.415	4.37877	79.633	31.5596	121.523	98.5295
17.5771	98.002	56.5909	228.004	81.7909	319.839	116.297	63.8891	160.793	522.533	215.873	1047.25	279.629	745.522						50.433	7.82987	79.65	31.3682	121.54	98.002
17.585	98.5295	56.6089	225.614	81.8089	317.393	116.315	65.106	160.811	519.861	215.891	1051.81	279.647	748.71						50.451	5.46715	79.667	34.0791	121.557	98.5295
17.5929	100.785	56.6269	223.746	81.8269	314.723	116.333	66.057	160.829	516.96	215.909	1056.53	279.665	752.607						50.469	6.03832	79.684	31.8638	121.574	100.785
17.6008	100.39	56.6449	221.218	81.8449	312.253	116.351	67.2092	160.847	514.352	215.927	1061.05	279.683	755.875						50.487	3.11226	79.701	31.948	121.591	100.39
17.6087	99.9547	56.6629	219.103	81.8629	309.662	116.369	67.7738	160.865	511.253	215.945	1065.87	279.701	759.62						50.505	4.95118	79.718	30.4464	121.608	99.9547
17.6166	97.0727	56.6809	216.723	81.8809	307.27	116.387	69.4327	160.883	508.663	215.963	1070.44	279.719	762.729						50.523	6.48775	79.735	31.2706	121.625	97.0727
17.6245	98.1519	56.6989	214.63	81.8989	304.84	116.405	70.5368	160.901	505.708	215.981	1075.32	279.737	766.565						50.541	7.49107	79.752	32.3563	121.642	98.1519
17.6324	96.8052	56.7169	212.251	81.9169	302.459	116.423	71.6207	160.919	503.04	215.999	1079.87	279.755	769.643						50.559	8.15327	79.769	33.0317	121.659	96.8052
17.6403	98.7239	56.7349	210.196	81.9349	300.071	116.441	72.7087	160.937	500.123	216.017	1084.61	279.773	773.281						50.577	6.08722	79.786	34.1692	121.676	98.7239
17.6482	99.1355	56.7529	207.862	81.9529	297.628	116.459	73.9502	160.955	497.419	216.035	1088.99	279.791	776.587						50.595	6.20067	79.803	32.4137	121.693	99.1355
17.6561	99.796	56.7709	205.955	81.9709	295.273	116.477	75.1825	160.973	494.604	216.053	1093.58	279.809	780.432						50.613	5.73851	79.82	33.3914	121.71	99.796
17.664	98.62	56.7889	203.816	81.9889	292.777	116.495	76.2966	160.991	491.676	216.071	1097.89	279.827	783.757						50.631	7.53056	79.837	30.9674	121.727	98.62
17.6719	96.8256	56.8069	201.793	82.0069	290.424	116.513	77.5929	161.009	488.856	216.089	1102.42	279.845	787.416						50.649	7.71791	79.854	32.7923	121.744	96.8256
17.6798	96.7867	56.8249	199.698	82.0249	288.045	116.531	78.7747	161.027	485.916	216.107	1106.79	279.863	791.019						50.667	9.96382	79.871	33.7745	121.761	96.7867
17.6877	96.6535	56.8429	197.694	82.0429	285.894	116.549	78.8046	161.045	483.237	216.125	1111.36	279.881	794.527						50.685	8.42875	79.888	34.955	121.778	96.6535
17.6957	98.5776	56.8609	195.737	82.0609	283.584	116.567	81.1349	161.063	480.25	216.143	1116.05	279.899	798.239						50.703	8.06859	79.905	35.5022	121.795	98.5776
17.7035	98.0886	56.8789	193.667	82.0789	281.442	116.585	83.0987	161.081	477.746	216.161	1120.79	279.917	802.009						50.721	6.02471	79.922	33.7378	121.812	98.0886
17.7115	98.4809	56.8969	191.794	82.0969	279.136	116.603	83.5268	161.099	474.724	216.179	1125.5	279.935	806.062						50.739	7.51183	79.939	33.8591	121.829	98.4809
17.7194	95.8879	56.9149	189.617	82.1149	276.947	116.621	85.372	161.117	472.448	216.197	1128.92	279.953	809.916						50.757	8.69276	79.956	32.4882	121.846	95.8879
17.7273	96.1846	56.9329	187.835	82.1329	274.705	116.639	88.4606	161.135	469.225	216.215	1128.55	279.971	813.894						50.775	8.6953	79.973	33.8972	121.863	96.1846
17.7352	95.2042	56.9509	185.57	82.1509	272.603	116.657	87.7279	161.153	466.932	216.233	1128.49	279.989	817.434						50.793	11.3142	79.99	34.5334	121.88	95.2042
17.7431	96.9494	56.9689	163.978	82.1689	270.419	116.675	89.5245	161.171	463.799	216.251	1128.91	280.007	821.584						50.811	8.31052	80.007	36.0975	121.897	96.9494
17.751	97.0718	56.9869	162.148	82.1869	268.338	116.693	91.1394	161.189	461.426	216.269	1128.64	280.025	825.334						50.829	9.16137	80.024	35.4708	121.914	97.0718
17.7589	96.7815	57.0049	160.222	82.2049	266.196	116.711	92.611	161.207	458.372	216.287	1129.12	280.043	829.494						50.847	7.12934	80.041	34.1697	121.931	96.7815
17.7668	96.2509	57.0229	159.673	82.2229	264.126	116.729	94.3497	161.225	455.893	216.305	1129.16	280.061	833.2						50.865	8.76236	80.058	33.2826	121.948	96.2509
17.7747	94.3493	57.0409	156.972	82.2409	262.027	116.747	96.3494	161.243	452.86	216.323	1129.64	280.079	837.147						50.883	10.3382	80.075	33.8434	121.965	94.3493
17.7826	94.5486	57.0589	155.338	82.2589	259.922	116.765	98.3174	161.261	450.316	216.341	1129.45	280.097	841.067						50.901	11.1413	80.092	35.4502	121.982	94.5486
17.7905	95.207	57.0769	153.194	82.2769	257.902	116.783	100.372	161.279	447.477	216.359	1129.82	280.115	845.043						50.919	11.0589	80.109	34.9353	121.999	95.207
17.7984	96.0753	57.0949	152.118	82.2949	255.9	116.801	102.422	161.297	445.02	216.377	1129.63	280.133	848.903						50.937	9.4071	80.126	38.059	122.016	96.0753
17.8063	96.1264	57.1129	149.936	82.3129	254.03	116.819	104.533	161.315	442.166	216.395	1129.65	280.151	852.666						50.955	8.5653	80.143	35.3009	122.033	96.1264
17.8142	96.3906	57.1309	148.629	82.3309	252.03	116.837	106.58	161.333	439.668	216.413	1129.91	280.169	856.847						50.973	8.39728	80.16	35.4899	122.05	96.3906
17.8221	95.609	57.1489	147.212	82.3489	250.173	116.855	108.887	161.351	436.986	216.431	1129.77	280.187	860.568						50.991	10.4795	80.177	33.0317	122.067	95.609
17.83	93.5322	57.1669	143.604	82.3669	248.158	116.873	111.014	161.369	434.498	216.449	1130.11	280.205	864.867						51.009	10.5378	80.194	34.8015	122.084	93.5322
17.838	93.7056	57.1849	142.98	82.3849	246.36	116.891	113.29	161.387	431.82	216.467	1129.69	280.223	868.803						51.027	13.3968	80.211	36.7618	122.101	93.7056
17.8459	93.9328	57.2029	141.443	82.4029	244.344	116.909	116.238	161.405	429.248	216.485	1130.24	280.241	873.273						51.045	11.3607	80.228	37.1267	122.118	93.9328
17.8538	96.0071	57.2209	139.488	82.4209	242.578	116.927	120.079	161.423	426.595	216.503	1129.81	280.259	876.993						51.063	10.8233	80.245	38.104	122.135	96.0071
17.8617	94.9107	57.2389	138.043	82.4389	240.621	116.945	122.356	161.441	424.037	216.521	1130.26	280.277	881.353						51.081	9.12323	80.262	35.7036	122.152	94.9107
17.8696	95.4965	57.2569	137.334	82.4569	238.887	116.963	123.856	161.459	421.412	216.539	1129.78	280.295	884.992						51.099	9.70445	80.279	36.2033	122.169	95.4965
17.8775	93.2353	57.2749	133.664	82.4749	236.981	116.981	125.247	161.477	418.976	216.557	1130.32	280.313	889.377						51.117	11.2548	80.296	34.2289	122.186	93.2353
17.8854	92.8458	57.2929	131.894	82.4929	235.34	116.999	125.783	161.495	416.524	216.575	1129.91	280.331	893.136						51.135	12.8937	80.313	35.8688	122.203	92.8458
17.8933	92.5486	57.3109	130.129	82.5109	233.477	117.017	129.508	161.513	413.997	216.593	1130.2	280.349	898.032						51.153	13.0341	80.33	36.997	122.22	92.5486
17.9012	93.2362	57.3289	128.285	82.5289	234.063	117.035	130.295	161.531	411.547	216.611	1129.9	280.367	901.646						51.171	11.979	80.347	39.124	122.237	93.2362
17.9091	94.6759	57.3469	126.542	82.5469	229.964	117.053	128.788	161.549	409.067	216.629	1130.49	280.385	905.545						51.189	11.1116	80.364	37.7969	122.254	94.6759
17.917	93.8109	57.3649	124.672	82.5649	230.949	117.071	134.59	161.567	406.775	216.647	1130.08	280.403	910.456						51.207	9.35672	80.381	37.1573	122.271	93.8109
17.9249	93.4946	57.3829	122.673	82.5829	226.123	117.089	134.03	161.585	404.311	216.665	1130.48	280.421	914.199						51.225	10.9081	80.398	36.1226	122.288	93.4946
17.9328	91.2588	57.4009	120.981	82.6009	224.071	117.107	134.822	161.603	402.015	216.683	1130	280.439	917.69						51.243	12.1764	80.415	35.0025	122.305	91.2588
17.9407	91.312	57.4189	119.159	82.6189	221.851	117.125	136.762	161.621	399.572	216.701	1130.67	280.457	922.564						51.261	13.3196	80.432	36.5125	122.322	91.312
17.9486	91.1808	57.4369	117.521	82.6369	219.611	117.143	137.429	161.639	397.187	216.719	1130.09	280.475	927.206						51.279	13.8712	80.449	37.5819	122.339	91.1808
17.9566	92.4834	57.4549	115.769	82.6549	218.444	117.161	139.186	161.657	394.743	216.737	1130.41	280.493	932.23						51.297	12.4325	80.466	39.8312	122.356	92.4834
17.9644	92.3846	57.4729	114.109	82.6729	216.524	117.179	141.069	161.675	392.312	216.755	1130.21	280.511	936.655						51.315	12.7242	80.483	38.9366	122.373	92.3846
17.9724	93.0541	57.4909	111.655	82.6909	214.63	117.197	142.055	161.693	390.004	216.773	1130.27	280.529	940.367						51.333	10.5423	80.5	37.3088	122.39	93.0541
17.9803	91.6265	57.5089	111.652	82.7089	212.405	117.215	143.605	161.711	387.467	216.791	1130.17	280.547	944.838						51.351	12.1456	80.517	36.6164	122.407	91.6265
17.9882	89.5671	57.5269	108.321	82.7269	211.883	117.233	145.07	161.729	385.063	216.809	1130.27	280.565	948.94						51.369	13.1014	80.534	36.746	122.424	89.5671
17.9961	89.1903	57.5449	108.38	82.7449	208.921	117.251	146.305	161.747	382.399	216.827	1130.26	280.583	954.537						51.387	14.1331	80.551	37.4584	122.441	89.1903
18.004	89.8024	57.5629	105.245	82.7629	209.219	117.269	145.641	161.765	380.096	216.845	1130.36	280.601	958.707						51.405	14.4804	80.568	38.7353	122.458	89.8024
18.0119	92.0503	57.5809	101.898	82.7809	205.939	117.287	149.095	161.783	377.507	216.863	1130.16	280.619	963.487						51.423	12.5947	80.585	40.1271	122.475	92.0503
18.0198	91.9894	57.5989	97.8622	82.7989	203.365	117.305	150.669	161.801	375.354	216.881	1130.3	280.637	967.527						51.441	12.3709	80.602	38.6184	122.492	91.9894
18.0277	91.4797	57.6169	95.7978	82.8169	201.767	117.323	151.839	161.819	372.673	216.899	1130.29	280.655	972.095						51.459	11.9882	80.619	38.4717	122.509	91.4797
18.0356	89.0836	57.6349	93.7804	82.8349	199.791	117.341	154.873	161.837	370.691	216.917	1130.4	280.673	974.672						51.477	13.3057	80.636	37.1707	122.526	89.0836
18.0435	89.1588	57.6529	91.9898	82.8529	198.495	117.359	154.37	161.855	368.144	216.935	1130.42	280.691	978.942						51.495	13.8686	80.653	37.7781	122.543	89.1588
18.0514	89.2795	57.6709	90.3773	82.8709	196.672	117.377	156.144	161.873	366.122	216.953	1130.53	280.709	984.115						51.513	15.617	80.67	38.7254	122.56	89.2795
18.0593	91.0833	57.6889	88.3728	82.8889	195.107	117.395	156.495	161.891	363.664	216.971	1130.4	280.727	989.411						51.531	14.9428	80.687	40.3366	122.577	91.0833
18.0672	90.5646	57.7069	86.6634	82.9069	193.502	117.413	158.42	161.909	361.5	216.989	1130.69	280.745	993.601						51.549	13.2887	80.704	40.0654	122.594	90.5646
18.0751	91.2635	57.7249	84.9742	82.9249	170.685	117.431	159.679	161.927	359.208	217.007	1130.54	280.763	998.443						51.567	13.3607	80.721	38.9009	122.611	91.2635
18.083	88.2004	57.7429	83.2814	82.9429	171.306	117.449	161.166	161.945	357.086	217.025	1130.54	280.781	1002.91						51.585	12.3457	80.738	37.9383	122.628	88.2004
18.0909	89.2228	57.7609	81.3668	82.9609	167.19	117.467	162.461	161.963	354.732	217.043	1130.5	280.799	1007.83						51.603	14.5299	80.755	37.961	122.645	89.2228
18.0988	88.3222	57.7789	79.7457	82.9789	166.418	117.485	163.922	161.981	352.537	217.061	1130.57	280.817	1012.41						51.621	13.7197	80.772	39.2784	122.662	88.3222
18.1068	89.1351	57.7969	77.5927	82.9969	166.316	117.503	165.227	161.999	350.128	217.079	1130.56	280.835	1017.26						51.639	16.5391	80.789	39.9162	122.679	89.1351
18.1147	90.0159	57.8149	76.012	83.0149	163.039	117.521	166.656	162.017	347.978	217.097	1130.64	280.853	1021.87						51.657	14.8596	80.806	41.862	122.696	90.0159
18.1226	90.0783	57.8329	74.3981	83.0329	161.243	117.539	168.018	162.035	345.737	217.115	1130.79	280.871	1026.41						51.675	14.1785	80.823	40.5806	122.713	90.0783
18.1305	89.1096	57.8509	72.7437	83.0509	159.455	117.557	169.425	162.053	343.592	217.133	1130.75	280.889	1031.25						51.693	13.1683	80.84	39.9978	122.73	89.1096
18.1384	86.9513	57.8689	69.639	83.0689	157.684	117.575	170.744	162.071	341.463	217.151	1130.91	280.907	1035.73						51.711	13.4838	80.857	38.602	122.747	86.9513
18.1463	87.009	57.8869	68.1254	83.0869	155.804	117.593	172.082	162.089	339.214	217.169	1130.79	280.925	1040.36						51.729	15.2479	80.874	39.4352	122.764	87.009
18.1542	87.0455	57.9049	66.1147	83.1049	153.959	117.611	173.609	162.107	337.082	217.187	1130.93	280.943	1045.25						51.747	15.5228	80.891	40.8447	122.781	87.0455
18.1621	89.1527	57.9229	64.153	83.1229	152.173	117.629	174.982	162.125	334.86	217.205	1130.77	280.961	1050.22						51.765	16.6332	80.908	41.094	122.798	89.1527
18.17	88.1471	57.9409	61.6499	83.1409	150.346	117.647	176.463	162.143	332.731	217.223	1130.89	280.979	1055.04						51.783	14.4649	80.925	42.1651	122.815	88.1471
18.1779	88.6155	57.9589	59.6813	83.1589	148.54	117.665	177.885	162.161	330.525	217.241	1130.36	280.997	1060.31						51.801	15.6704	80.942	40.606	122.832	88.6155
18.1858	86.1203	57.9769	57.3173	83.1769	146.678	117.683	179.407	162.179	328.518	217.259	1128.88	281.015	1065.06						51.819	12.9205	80.959	40.617	122.849	86.1203
18.1937	86.2524	57.9949	55.7406	83.1949	144.939	117.701	180.681	162.197	326.329	217.277	1125.94	281.033	1070.4						51.837	15.0819	80.976	38.6942	122.866	86.2524
18.2016	85.2778	58.0129	53.7112	83.2129	143.077	117.719	182.214	162.215	324.489	217.295	1122.36	281.051	1075.34						51.855	15.5155	80.993	40.7291	122.883	85.2778
18.2095	87.0367	58.0309	52.1406	83.2309	142.148	117.737	183.539	162.233	322.358	217.313	1118.08	281.069	1080.76						51.873	16.8951	81.01	41.8635	122.9	87.0367
18.2174	88.0365	58.0489	50.0113	83.2489	139.624	117.755	185.205	162.251	320.674	217.331	1114.16	281.087	1085.88						51.891	16.6202	81.027	42.6051	122.917	88.0365
18.2253	87.9	58.0669	48.3222	83.2669	139.198	117.773	186.624	162.269	318.41	217.349	1110.19	281.105	1090.8						51.909	15.2619	81.044	43.3783	122.934	87.9
18.2333	87.0367	58.0849	46.1654	83.2849	136.365	117.791	188.348	162.287	316.764	217.367	1106.07	281.123	1096.24						51.927	15.6393	81.061	41.808	122.951	87.0367
18.2412	85.1671	58.1029	23.2612	83.3029	135.218	117.809	189.808	162.305	314.697	217.385	1102.27	281.141	1101.34						51.945	13.8129	81.078	40.8292	122.968	85.1671
18.2491	84.6825	58.1209	10.7908	83.3209	133.798	117.827	191.616	162.323	312.927	217.403	1097.9	281.159	1106.39						51.963	16.0197	81.095	40.3296	122.985	84.6825
18.257	85.2934	58.1389	-1.87659	83.3389	131.663	117.845	193.26	162.341	310.872	217.421	1094.19	281.177	1111.81						51.981	15.9056	81.112	41.745	123.002	85.2934
18.2649	86.651	58.1569	-5.2105	83.3569	130.186	117.863	195.108	162.359	309.021	217.439	1090	281.195	1117.07						51.999	18.6177	81.129	42.6582	123.019	86.651
18.2728	86.3487	58.1749	-3.98366	83.3749	128.622	117.881	196.793	162.377	306.865	217.457	1085.87	281.213	1122.25						52.017	16.763	81.146	44.5769	123.036	86.3487
18.2807	86.955	58.1929	-4.15598	83.3929	126.982	117.899	198.78	162.395	304.837	217.475	1081.78	281.231	1127.45						52.035	16.1628	81.163	43.7896	123.053	86.955
18.2886	85.897	58.2109	-4.22075	83.4109	125.492	117.917	200.626	162.413	302.543	217.493	1077.76	281.249	1132.31						52.053	15.47	81.18	42.6386	123.07	85.897
18.2965	83.2811	58.2289	-4.8692	83.4289	123.901	117.935	202.639	162.431	300.684	217.511	1073.46	281.267	1137.54						52.071	15.0234	81.197	41.854	123.087	83.2811
18.3044	83.3574	58.2469	-7.24765	83.4469	122.325	117.953	204.647	162.449	298.791	217.529	1069.59	281.285	1142.81						52.089	16.4197	81.214	41.6931	123.104	83.3574
18.3123	83.1144			83.4649	120.768	117.971	206.657	162.467	296.939	217.547	1065.31	281.303	1148.46						52.107	16.9288	81.231	43.3486	123.121	83.1144
18.3202	85.5277			83.4829	119.152	117.989	208.715	162.485	295.147	217.565	1061.66	281.321	1153.75						52.125	19.7687	81.248	43.4024	123.138	85.5277
18.3281	84.391			83.5009	117.191	118.007	210.77	162.503	293.198	217.583	1057.44	281.339	1159.04						52.143	17.2492	81.265	46.0196	123.155	84.391
18.336	85.2112			83.5189	115.062	118.025	212.934	162.521	291.528	217.601	1053.76	281.357	1164.4						52.161	16.4758	81.282	44.6645	123.172	85.2112
18.3439	82.5756			83.5369	112.689	118.043	215.051	162.539	289.521	217.619	1049.69	281.375	1169.54						52.179	15.0839	81.299	43.9248	123.189	82.5756
18.3518	82.4804			83.5549	110.151	118.061	217.279	162.557	287.911	217.637	1046	281.393	1174.62						52.197	15.9741	81.316	42.3087	123.206	82.4804
18.3597	82.0754			83.5729	107.414	118.079	219.491	162.575	286.051	217.655	1041.99	281.411	1179.96						52.215	17.4095	81.333	42.9218	123.223	82.0754
18.3677	82.7193			83.5909	105.229	118.097	221.761	162.593	288.652	217.673	1038.23	281.429	1185.18						52.233	19.2079	81.35	44.6328	123.24	82.7193
18.3756	84.0819			83.6089	102.836	118.115	224.001	162.611	282.482	217.691	1034.28	281.447	1190.67						52.251	18.6344	81.367	44.456	123.257	84.0819
18.3835	83.6842			83.6269	100.173	118.133	226.346	162.629	280.426	217.709	1030.33	281.465	1195.51						52.269	17.7251	81.384	46.7848	123.274	83.6842
18.3914	83.1245			83.6449	97.3745	118.151	228.684	162.647	278.466	217.727	1026.37	281.483	1200.87						52.287	17.269	81.401	45.2831	123.291	83.1245
18.3993	80.8928			83.6629	94.6701	118.169	231.114	162.665	276.693	217.745	1022.53	281.501	1205.74						52.305	15.2464	81.418	45.1166	123.308	80.8928
18.4072	81.4445			83.6809	92.2585	118.187	233.143	162.683	274.645	217.763	1018.77	281.519	1210.82						52.323	16.6669	81.435	43.3833	123.325	81.4445
18.4151	81.6514			83.6989	89.9831	118.205	249.386	162.701	272.764	217.781	1015.12	281.537	1215.39						52.341	18.1933	81.452	44.1093	123.342	81.6514
18.423	82.5647			83.7169	87.9651	118.223	251.611	162.719	270.761	217.799	1011.47	281.555	1220.32						52.359	20.2454	81.469	45.8431	123.359	82.5647
18.4309	82.6997			83.7349	86.0023	118.241	254.272	162.737	268.145	217.817	1007.31	281.573	1224.97						52.377	19.1331	81.486	47.1787	123.376	82.6997
18.4388	82.495			83.7529	83.967	118.259	256.773	162.755	267.283	217.835	1004.22	281.591	1230.06						52.395	17.7017	81.503	46.9044	123.393	82.495
18.4467	80.0304			83.7709	81.9109	118.277	259.468	162.773	265.587	217.853	999.732	281.609	1234.81						52.413	16.5054	81.52	45.586	123.41	80.0304
18.4546	79.9552			83.7889	80.189	118.295	261.933	162.791	261.199	217.871	996.465	281.627	1239.54						52.431	16.7615	81.537	45.7375	123.427	79.9552
18.4625	78.7151			83.8069	78.4337	118.313	264.713	162.809	260.807	217.889	992.278	281.645	1244.36						52.449	18.5655	81.554	43.9545	123.444	78.7151
18.4704	78.3702			83.8249	76.8861	118.331	267.372	162.827	259.566	217.907	988.874	281.663	1249.12						52.467	18.4423	81.571	45.9038	123.461	78.3702
18.4783	80.4353			83.8429	75.1461	118.349	270.015	162.845	258.02	217.925	984.6	281.681	1253.9						52.485	20.9397	81.588	46.7645	123.478	80.4353
18.4862	79.8335			83.8609	73.6095	118.367	272.612	162.863	255.139	217.943	981.24	281.699	1258.39						52.503	18.9245	81.605	47.7198	123.495	79.8335
18.4942	79.2057			83.8789	71.828	118.385	275.345	162.881	253.686	217.961	977.225	281.717	1263.65						52.521	18.412	81.622	48.6133	123.512	79.2057
18.5021	77.2039			83.8969	69.2999	118.403	278.164	162.899	251.013	217.979	973.684	281.735	1267.71						52.539	16.7672	81.639	46.6597	123.529	77.2039
18.51	77.0597			83.9149	64.4638	118.421	280.86	162.917	251.872	217.997	969.691	281.753	1272.75						52.557	18.2956	81.656	46.4916	123.546	77.0597
18.5179	77.1504			83.9329	51.3873	118.439	283.593	162.935	248.939	218.015	966.195	281.771	1277.11						52.575	19.0604	81.673	44.9225	123.563	77.1504
18.5258	77.9114			83.9509	37.3433	118.457	286.38	162.953	247.101	218.033	962.363	281.789	1281.98						52.593	20.4706	81.69	47.0524	123.58	77.9114
18.5337	77.9749			83.9689	25.6876	118.475	289.053	162.971	245.632	218.051	958.608	281.807	1286.16						52.611	20.2081	81.707	47.8676	123.597	77.9749
18.5416	77.5588			83.9869	20.8986	118.493	291.704	162.989	243.965	218.069	954.952	281.825	1291.26						52.629	18.8738	81.724	50.4413	123.614	77.5588
18.5495	77.0956			84.0049	14.7601	118.511	294.334	163.007	242.574	218.087	950.963	281.843	1295.89						52.647	18.66	81.741	48.6592	123.631	77.0956
18.5574	74.3916			84.0229	10.5208	118.529	297.129	163.025	240.873	218.105	947.57	281.861	1301.45						52.665	18.004	81.758	47.5898	123.648	74.3916
18.5653	74.9628			84.0409	9.4115	118.547	299.876	163.043	239.346	218.123	943.473	281.879	1305.55						52.683	19.5288	81.775	46.6637	123.665	74.9628
18.5732	75.1927			84.0589	9.60608	118.565	302.632	163.061	237.805	218.141	940.001	281.897	1311.36						52.701	20.1137	81.792	46.8289	123.682	75.1927
18.5811	77.3755			84.0769	8.72107	118.583	305.307	163.079	236.315	218.159	936.062	281.915	1315.43						52.719	21.4132	81.809	47.9083	123.699	77.3755
18.589	76.8641			84.0949	9.28267	118.601	308.086	163.097	234.833	218.177	932.483	281.933	1321.03						52.737	20.9955	81.826	48.8588	123.716	76.8641
18.5969	77.0548			84.1129	8.7173	118.619	310.838	163.115	233.285	218.195	928.642	281.951	1325.12						52.755	19.1457	81.843	50.7459	123.733	77.0548
18.6048	75.6418			84.1309	7.52336	118.637	313.608	163.133	230.351	218.213	925.088	281.969	1330.79						52.773	18.053	81.86	49.2662	123.75	75.6418
18.6127	73.9833			84.1489	7.48688	118.655	316.465	163.151	232.072	218.231	921.333	281.987	1335						52.791	18.8194	81.877	48.7804	123.767	73.9833
18.6207	73.8992			84.1669	5.63594	118.673	319.364	163.169	228.598	218.249	918.044	282.005	1340.47						52.809	20.0838	81.894	47.2629	123.784	73.8992
18.6286	74.7491			84.1849	6.67149	118.691	322.14	163.187	226.858	218.267	913.989	282.023	1344.93						52.827	20.5236	81.911	48.0948	123.801	74.7491
18.6365	76.1899			84.2029	12.6613	118.709	324.875	163.205	225.452	218.285	910.895	282.041	1350.52						52.845	22.8443	81.928	49.5172	123.818	76.1899
18.6444	75.7809			84.2209	15.2425	118.727	327.665	163.223	223.168	218.303	906.974	282.059	1355.3						52.863	20.4895	81.945	49.1841	123.835	75.7809
18.6523	75.4956			84.2389	17.1043	118.745	330.421	163.241	221.866	218.321	903.815	282.077	1360.7						52.881	20.1898	81.962	51.919	123.852	75.4956
18.6602	73.1161			84.2569	18.4139	118.763	333.218	163.259	219.537	218.339	899.941	282.095	1365.56						52.899	18.6694	81.979	50.1783	123.869	73.1161
18.6681	73.844			84.2749	19.403	118.781	335.913	163.277	220.406	218.357	896.603	282.113	1370.7						52.917	19.4644	81.996	49.8604	123.886	73.844
18.676	73.4923			84.2929	20.1042	118.799	338.628	163.295	216.82	218.375	892.947	282.131	1375.79						52.935	22.1014	82.013	47.7665	123.903	73.4923
18.6839	75.0842			84.3109	20.8091	118.817	341.388	163.313	217.361	218.393	889.611	282.149	1380.46						52.953	20.9634	82.03	49.3539	123.92	75.0842
18.6918	75.1963			84.3289	21.3567	118.835	344.102	163.331	215.223	218.411	885.916	282.167	1386.29						52.971	23.278	82.047	50.7331	123.937	75.1963
18.6997	75.5939			84.3469	21.7711	118.853	346.899	163.349	211.45	218.429	882.636	282.185	1390.4						52.989	20.9035	82.064	52.2495	123.954	75.5939
18.7076	74.1177			84.3649	22.1273	118.871	349.729	163.367	211.08	218.447	878.958	282.203	1396.15						53.007	20.8993	82.081	51.3589	123.971	74.1177
18.7155	72.8187			84.3829	22.4019	118.889	352.566	163.385	209.818	218.465	875.537	282.221	1400.47						53.025	18.7896	82.098	50.6378	123.988	72.8187
18.7234	73.117			84.4009	22.8329	118.907	355.284	163.403	208.389	218.483	871.87	282.239	1405.88						53.043	20.312	82.115	49.5126	124.005	73.117
18.7313	72.9754			84.4189	22.9541	118.925	358.11	163.421	207.222	218.501	868.264	282.257	1410.23						53.061	21.8241	82.132	50.1748	124.022	72.9754
18.7392	74.5815			84.4369	23.3139	118.943	360.989	163.439	205.748	218.519	864.935	282.275	1415.62						53.079	22.8084	82.149	51.0769	124.039	74.5815
18.7472	74.3341			84.4549	23.3257	118.961	363.778	163.457	204.602	218.537	861.111	282.293	1419.78						53.097	23.6338	82.166	52.3277	124.056	74.3341
18.7551	74.3546			84.4729	23.6205	118.979	366.329	163.475	203.245	218.555	857.998	282.311	1421.31						53.115	21.9812	82.183	52.7512	124.073	74.3546
18.763	72.7354			84.4909	23.5944	118.997	369.415	163.493	186.402	218.573	854.07	282.329	1421.13						53.133	21.7398	82.2	51.5811	124.09	72.7354
18.7709	72.5226			84.5089	23.7432	119.015	371.981	163.511	187.579	218.591	850.907	282.347	1421.63						53.151	19.411	82.217	51.0015	124.107	72.5226
18.7788	71.842			84.5269	23.7563	119.033	374.996	163.529	183.588	218.609	847.054	282.365	1421.34						53.169	20.6912	82.234	50.9011	124.124	71.842
18.7867	72.5882			84.5449	23.8216	119.051	377.788	163.547	182.225	218.627	843.605	282.383	1421.75						53.187	22.1362	82.251	51.3917	124.141	72.5882
18.7946	73.8934			84.5629	23.7955	119.069	380.82	163.565	179.896	218.645	839.917	282.401	1422.01						53.205	24.6841	82.268	52.6241	124.158	73.8934
18.8025	73.8062			84.5809	23.8307	119.087	383.628	163.583	179.162	218.663	836.296	282.419	1421.61						53.223	23.2626	82.285	54.485	124.175	73.8062
18.8104	73.6541			84.5989	23.8216	119.105	386.609	163.601	179.72	218.681	832.625	282.437	1422.2						53.241	22.0212	82.302	52.9727	124.192	73.6541
18.8183	70.8			84.6169	23.6845	119.123	389.394	163.619	176.02	218.699	829.112	282.455	1421.79						53.259	22.2143	82.319	52.6884	124.209	70.8
18.8262	72.3794			84.6349	23.6558	119.141	392.412	163.637	175.731	218.717	825.652	282.473	1422.59						53.277	20.5063	82.336	51.2394	124.226	72.3794
18.8341	70.7939			84.6529	23.3257	119.159	395.397	163.655	174.193	218.735	822.005	282.491	1421.98						53.295	22.4729	82.353	51.9206	124.243	70.7939
18.842	72.3374			84.6709	23.3165	119.177	398.539	163.673	172.966	218.753	818.58	282.509	1422.38						53.313	22.3631	82.37	53.7454	124.26	72.3374
18.8499	72.966			84.6889	22.9815	119.195	401.636	163.691	171.569	218.771	815.015	282.527	1422.29						53.331	24.4483	82.387	55.0877	124.277	72.966
18.8578	72.3728			84.7069	22.8433	119.213	404.691	163.709	170.994	218.789	811.638	282.545	1422.61						53.349	24.2912	82.404	54.9628	124.294	72.3728
18.8657	72.1722			84.7249	22.6362	119.231	407.788	163.727	167.887	218.807	808.057	282.563	1422.44						53.367	22.977	82.421	53.3279	124.311	72.1722
18.8736	69.671			84.7429	22.7209	119.249	410.722	163.745	167.851	218.825	804.742	282.581	1422.85						53.385	21.7266	82.438	53.5379	124.328	69.671
18.8816	70.7643			84.7609	22.6193	119.267	413.836	163.763	166.462	218.843	801.072	282.599	1422.54						53.403	21.7551	82.455	51.6437	124.345	70.7643
18.8895	69.6987			84.7789	22.6688	119.285	416.803	163.781	165.376	218.861	797.493	282.617	1423.16						53.421	22.9363	82.472	53.9949	124.362	69.6987
18.8974	71.5215			84.7969	22.536	119.303	420.006	163.799	163.977	218.879	793.968	282.635	1422.76						53.439	24.2567	82.489	54.7562	124.379	71.5215
18.9053	71.3743			84.8149	22.5177	119.321	422.97	163.817	162.856	218.897	790.415	282.653	1423.48						53.457	25.1993	82.506	56.4988	124.396	71.3743
18.9132	71.0767			84.8329	22.3485	119.339	426.235	163.835	161.496	218.915	786.923	282.671	1423.56						53.475	23.8007	82.523	55.6872	124.413	71.0767
18.9211	70.4491			84.8509	22.3511	119.357	429.128	163.853	160.476	218.933	783.359	282.689	1424.05						53.493	23.5421	82.54	54.7567	124.43	70.4491
18.929	67.7165			84.8689	22.4032	119.375	432.356	163.871	159.124	218.951	779.969	282.707	1423.98						53.511	22.2597	82.557	53.7666	124.447	67.7165
18.9369	68.7292			84.8869	23.0466	119.393	435.223	163.889	158.051	218.969	776.702	282.725	1424.35						53.529	23.0754	82.574	54.1706	124.464	68.7292
18.9448	68.0455			84.9049	23.7393	119.411	438.459	163.907	156.72	218.987	773.297	282.743	1424.66						53.547	24.3623	82.591	55.4003	124.481	68.0455
18.9527	69.7541			84.9229	24.7732	119.429	441.252	163.925	155.608	219.005	770.058	282.761	1424.79						53.565	24.4547	82.608	56.1396	124.498	69.7541
18.9606	69.1834			84.9409	25.7086	119.447	444.548	163.943	154.303	219.023	766.408	282.779	1425.02						53.583	26.108	82.625	57.9535	124.515	69.1834
18.9685	69.7862			84.9589	26.826	119.465	447.489	163.961	153.173	219.041	763.248	282.797	1424.98						53.601	24.2912	82.642	56.3933	124.532	69.7862
18.9764	68.2127			84.9769	27.883	119.483	450.871	163.979	151.952	219.059	759.697	282.815	1425.73						53.619	24.122	82.659	56.1619	124.549	68.2127
18.9843	67.06			84.9949	28.928	119.501	453.757	163.997	150.778	219.077	756.363	282.833	1425.24						53.637	22.1204	82.676	54.139	124.566	67.06
18.9922	66.6815			85.0129	29.8723	119.519	456.991	164.015	149.236	219.095	752.685	282.851	1426.2						53.655	24.3347	82.693	55.2852	124.583	66.6815
19.0001	67.0875			85.0309	30.8703	119.537	460.084	164.033	148.001	219.113	749.4	282.869	1425.26						53.673	25.2684	82.71	57.0204	124.6	67.0875
19.008	68.9056			85.0489	32.1499	119.555	463.256	164.051	146.88	219.131	745.975	282.887	1426.85						53.691	26.2254	82.727	57.9885	124.617	68.9056
19.016	68.3427			85.0669	33.4199	119.573	466.356	164.069	145.479	219.149	742.453	282.905	1425.45						53.709	26.7203	82.744	58.6497	124.634	68.3427
19.0239	68.3611			85.0849	34.7015	119.591	469.477	164.087	144.406	219.167	739.001	282.923	1426.84						53.727	24.7553	82.761	57.3128	124.651	68.3611
19.0318	66.7194			85.1029	35.85	119.609	472.775	164.105	143.162	219.185	735.532	282.941	1426.04						53.745	24.3337	82.778	56.3766	124.668	66.7194
19.0397	65.2294			85.1209	37.1239	119.627	475.846	164.123	142.167	219.203	732.23	282.959	1427.14						53.763	23.8674	82.795	56.2607	124.685	65.2294
19.0476	64.9816			85.1389	38.3111	119.645	479.047	164.141	140.777	219.221	728.571	282.977	1426.38						53.781	25.4909	82.812	57.5913	124.702	64.9816
19.0555	65.4839			85.1569	39.6353	119.663	482.03	164.159	139.596	219.239	725.509	282.995	1427.04						53.799	27.0993	82.829	57.9942	124.719	65.4839
19.0634	67.4893			85.1749	41.0355	119.681	485.263	164.177	137.951	219.257	721.689	283.013	1426.41						53.817	26.4325	82.846	59.8734	124.736	67.4893
19.0713	67.4342			85.1929	42.2249	119.699	488.317	164.195	136.42	219.275	718.686	283.031	1427.26						53.835	26.1203	82.863	59.4307	124.753	67.4342
19.0792	66.4283			85.2109	43.5281	119.717	491.586	164.213	134.641	219.293	714.777	283.049	1426.76						53.853	26.6343	82.88	57.9911	124.77	66.4283
19.0871	64.2492			85.2289	44.9515	119.735	494.655	164.231	133	219.311	711.737	283.067	1427.36						53.871	26.5184	82.897	57.3972	124.787	64.2492
19.095	64.7431			85.2469	46.4233	119.753	497.858	164.249	132.031	219.329	708.083	283.085	1426.96						53.889	27.3101	82.914	57.3899	124.804	64.7431
19.1029	63.6139			85.2649	47.9303	119.771	500.932	164.267	130.431	219.347	704.889	283.103	1427.35						53.907	27.0458	82.931	59.1016	124.821	63.6139
19.1108	64.4315			85.2829	49.4618	119.789	504.101	164.285	127.78	219.365	701.4	283.121	1426.99						53.925	27.5537	82.948	59.0947	124.838	64.4315
19.1187	65.1126			85.3009	50.9096	119.807	507.321	164.303	126.186	219.383	698.146	283.139	1427.27						53.943	28.4228	82.965	61.4288	124.855	65.1126
19.1266	64.3341			85.3189	52.4665	119.825	510.618	164.321	123.775	219.401	694.556	283.157	1427.13						53.961	26.707	82.982	58.9565	124.872	64.3341
19.1345	64.5641			85.3369	53.966	119.843	513.972	164.339	117.579	219.419	691.543	283.175	1427.3						53.979	27.3829	82.999	59.758	124.889	64.5641
19.1425	61.3638			85.3549	55.5489	119.861	517.261	164.357	112.877	219.437	687.944	283.193	1427.22						53.997	26.971	83.016	57.4374	124.906	61.3638
19.1503	62.1943			85.3729	57.1837	119.879	520.7	164.375	111.863	219.455	685.053	283.211	1427.16						54.015	28.147	83.033	59.4254	124.923	62.1943
19.1583	61.5532			85.3909	59.148	119.897	523.927	164.393	109.812	219.473	681.643	283.229	1427.13						54.033	31.2557	83.05	60.5701	124.94	61.5532
19.1662	62.4448			85.4089	61.2286	119.915	527.211	164.411	101.865	219.491	678.561	283.247	1427.19						54.051	29.1756	83.067	62.2563	124.957	62.4448
19.1741	62.6477			85.4269	63.1191	119.933	530.354	164.429	96.8973	219.509	675.096	283.265	1427.43						54.069	29.4129	83.084	61.5095	124.974	62.6477
19.182	62.3492			85.4449	65.1348	119.951	533.793	164.447	85.8548	219.527	672.069	283.283	1427.12						54.087	26.4143	83.101	59.6751	124.991	62.3492
19.1899	61.4973			85.4629	67.1652	119.969	537.008	164.465	79.8084	219.545	668.796	283.301	1426.93						54.105	27.3411	83.118	59.2404	125.008	61.4973
19.1978	60.1517			85.4809	69.2768	119.987	540.5	164.483	71.4534	219.563	665.803	283.319	1424.19						54.123	26.9411	83.135	59.1623	125.025	60.1517
19.2057	60.044			85.4989	71.3677	120.005	543.788	164.501	64.3372	219.581	662.516	283.337	1421.8						54.141	28.6902	83.152	60.9163	125.042	60.044
19.2136	59.6571			85.5169	73.3937	120.023	547.127	164.519	55.0132	219.599	659.504	283.355	1416.46						54.159	28.5715	83.169	61.7046	125.059	59.6571
19.2215	61.928			85.5349	75.6673	120.041	550.266	164.537	45.4192	219.617	656.428	283.373	1412.68						54.177	29.5211	83.186	63.4462	125.076	61.928
19.2294	60.7328			85.5529	78.2274	120.059	553.789	164.555	35.7664	219.635	653.38	283.391	1407.96						54.195	28.6617	83.203	61.8713	125.093	60.7328
19.2373	60.1881			85.5709	80.7218	120.077	557.159	164.573	31.7306	219.653	650.305	283.409	1403.75						54.213	26.3417	83.22	61.635	125.11	60.1881
19.2452	58.2131			85.5889	83.6763	120.095	560.673	164.591	29.0188	219.671	647.147	283.427	1398.98						54.231	26.9881	83.237	60.1549	125.127	58.2131
19.2531	58.8399			85.6069	86.9287	120.113	563.944	164.609	26.4879	219.689	644.194	283.445	1394.75						54.249	26.2494	83.254	60.5475	125.144	58.8399
19.261	57.9553			85.6249	91.5549	120.131	567.417	164.627	23.5189	219.707	640.728	283.463	1389.92						54.267	28.6504	83.271	62.6262	125.161	57.9553
19.2689	60.3225			85.6429	94.3071	120.149	571.024	164.645	23.9004	219.725	638.051	283.481	1385.68						54.285	27.9255	83.288	63.8895	125.178	60.3225
19.2768	59.3138			85.6609	95.6671	120.167	574.477	164.663	23.8149	219.743	634.759	283.499	1380.83						54.303	29.1734	83.305	64.224	125.195	59.3138
19.2847	60.4351			85.6789	96.841	120.185	577.814	164.681	22.2832	219.761	632.008	283.517	1376.69						54.321	26.9838	83.322	62.5934	125.212	60.4351
19.2927	59.831			85.6969	98.3573	120.203	581.303	164.699	18.0183	219.779	628.793	283.535	1372.03						54.339	26.2126	83.339	61.4273	125.229	59.831
19.3006	56.7581			85.7149	99.7598	120.221	584.939	164.717	19.4701	219.797	625.903	283.553	1367.63						54.357	26.4837	83.356	61.2591	125.246	56.7581
19.3085	58.0204			85.7329	101.092	120.239	588.338	164.735	18.4637	219.815	622.917	283.571	1363.31						54.375	25.8569	83.373	62.9976	125.263	58.0204
19.3164	56.9789			85.7509	102.577	120.257	591.988	164.753	16.6792	219.833	620.057	283.589	1358.68						54.393	28.6821	83.39	63.4213	125.28	56.9789
19.3243	59.1883			85.7689	103.882	120.275	595.497	164.771	15.3679	219.851	617.033	283.607	1354.5						54.411	27.3181	83.407	66.1497	125.297	59.1883
19.3322	58.4242			85.7869	105.402	120.293	599.071	164.789	10.6103	219.869	614.095	283.625	1349.94						54.429	28.7283	83.424	64.5645	125.314	58.4242
19.3401	58.0208			85.8049	106.192	120.311	602.45	164.807	18.5195	219.887	611.057	283.643	1345.74						54.447	25.9406	83.441	63.923	125.331	58.0208
19.348	55.2316			85.8229	108.576	120.329	606.365	164.825	23.7272	219.905	608.094	283.661	1341.61						54.465	26.5291	83.458	62.5469	125.348	55.2316
19.3559	55.9046			85.8409	109.867	120.347	609.921	164.843	26.5999	219.923	604.984	283.679	1336.88						54.483	25.2025	83.475	63.3954	125.365	55.9046
19.3638	55.2535			85.8589	111.282	120.365	613.84	164.861	28.4827	219.941	601.771	283.697	1333.1						54.501	26.2884	83.492	65.0299	125.382	55.2535
19.3717	56.7598			85.8769	112.78	120.383	617.312	164.879	29.9977	219.959	598.859	283.715	1328.53						54.519	28.1362	83.509	66.7561	125.399	56.7598
19.3796	57.7309			85.8949	114.378	120.401	621.159	164.897	31.0446	219.977	595.745	283.733	1324.22						54.537	27.1448	83.526	66.051	125.416	57.7309
19.3875	57.1706			85.9129	116.156	120.419	624.641	164.915	32.1129	219.995	592.776	283.751	1319.88						54.555	27.9598	83.543	65.0991	125.433	57.1706
19.3954	56.7572			85.9309	116.928	120.437	628.384	164.933	32.8009	220.013	589.709	283.769	1315.74						54.573	25.8441	83.56	63.5894	125.45	56.7572
19.4033	54.49			85.9489	118.895	120.455	631.915	164.951	33.6592	220.031	586.763	283.787	1311.64						54.591	25.2583	83.577	64.682	125.467	54.49
19.4112	54.3364			85.9669	120.209	120.473	635.628	164.969	33.7041	220.049	583.798	283.805	1307.39						54.609	25.4478	83.594	65.6947	125.484	54.3364
19.4192	54.7675			85.9849	121.922	120.491	639.128	164.987	34.3214	220.067	580.823	283.823	1303.18						54.627	25.4808	83.611	66.1823	125.501	54.7675
19.4271	55.8885			86.0029	123.232	120.509	642.831	165.005	34.615	220.085	578.059	283.841	1299.12						54.645	28.1513	83.628	68.4676	125.518	55.8885
19.435	55.4763			86.0209	124.796	120.527	646.382	165.023	35.0917	220.103	575.132	283.859	1295.05						54.663	26.5777	83.645	66.5738	125.535	55.4763
19.4429	56.0585			86.0389	126.974	120.545	650.001	165.041	35.2526	220.121	572.291	283.877	1290.7						54.681	26.8737	83.662	66.0366	125.552	56.0585
19.4508	53.5153			86.0569	127.658	120.563	653.554	165.059	35.5359	220.139	569.562	283.895	1286.35						54.699	24.775	83.679	67.4282	125.569	53.5153
19.4587	53.0535			86.0749	129.028	120.581	657.171	165.077	35.5965	220.157	566.673	283.913	1282.42						54.717	24.657	83.696	66.9315	125.586	53.0535
19.4666	52.5547			86.0929	130.738	120.599	660.686	165.095	35.7366	220.175	563.988	283.931	1278.02						54.735	24.7596	83.713	68.145	125.603	52.5547
19.4745	52.4015			86.1109	131.971	120.617	664.292	165.113	35.8912	220.193	561.286	283.949	1273.78						54.753	24.5444	83.73	67.0139	125.62	52.4015
19.4824	55.4616			86.1289	133.559	120.635	667.777	165.131	35.8338	220.211	558.614	283.967	1269.52						54.771	27.4611	83.747	66.0339	125.637	55.4616
19.4903	53.9298			86.1469	134.772	120.653	670.339	165.149	35.9132	220.229	555.891	283.985	1265.7						54.789	26.4944	83.764	67.4335	125.654	53.9298
19.4982	54.9373			86.1649	136.398	120.671	669.321	165.167	35.6859	220.247	553.256	284.003	1261.31						54.807	26.3641	83.781	67.1782	125.671	54.9373
19.5061	51.3648			86.1829	137.782	120.689	669.071	165.185	35.8934	220.265	550.532	284.021	1257.59						54.825	24.8818	83.798	67.6548	125.688	51.3648
19.514	52.4764			86.2009	139.394	120.707	668.79	165.203	35.6782	220.283	547.728	284.039	1252.67						54.843	24.2397	83.815	67.9325	125.705	52.4764
19.5219	51.0346			86.2189	140.837	120.725	668.313	165.221	35.7587	220.301	545.049	284.057	1249.51						54.861	24.0154	83.832	68.3624	125.722	51.0346
19.5298	52.0302			86.2369	142.346	120.743	668.218	165.239	35.537	220.319	542.208	284.075	1244.47						54.879	24.4504	83.849	69.5255	125.739	52.0302
19.5377	53.3227			86.2549	143.902	120.761	667.979	165.257	35.5745	220.337	539.578	284.093	1241.15						54.897	26.7075	83.866	68.0446	125.756	53.3227
19.5456	52.2576			86.2729	145.481	120.779	667.87	165.275	35.4366	220.355	536.753	284.111	1236.47						54.915	25.858	83.883	68.0033	125.773	52.2576
19.5536	52.6547			86.2909	147.131	120.797	667.479	165.293	35.3837	220.373	534.212	284.129	1232.61						54.933	25.8788	83.9	69.8289	125.79	52.6547
19.5615	49.7536			86.3089	148.717	120.815	667.519	165.311	35.1732	220.391	531.31	284.147	1228.23						54.951	23.0584	83.917	67.0235	125.807	49.7536
19.5694	50.1386			86.3269	150.592	120.833	667.277	165.329	35.1975	220.409	528.937	284.165	1224.29						54.969	23.8007	83.934	69.9491	125.824	50.1386
19.5773	50.2749			86.3449	152.25	120.851	667.154	165.347	35.084	220.427	525.844	284.183	1220.09						54.987	23.1335	83.951	66.6149	125.841	50.2749
19.5852	51.0367			86.3629	154.113	120.869	666.985	165.365	35.182	220.445	523.503	284.201	1216.21						55.005	23.9719	83.968	67.7309	125.858	51.0367
19.5931	50.9971			86.3809	155.716	120.887	666.868	165.383	35.0906	220.463	520.292	284.219	1211.95						55.023	26.3124	83.985	70.1789	125.875	50.9971
19.601	51.7478			86.3989	157.655	120.905	666.695	165.401	35.0543	220.481	517.917	284.237	1208						55.041	25.269	84.002	69.3462	125.892	51.7478
19.6089	50.0958			86.4169	159.267	120.923	666.448	165.419	34.9948	220.499	514.911	284.255	1204.13						55.059	25.1557	84.019	69.4017	125.909	50.0958
19.6168	48.4641			86.4349	161.135	120.941	666.431	165.437	34.9529	220.517	512.478	284.273	1200.26						55.077	21.5138	84.036	66.523	125.926	48.4641
19.6247	48.448			86.4529	162.927	120.959	666.282	165.455	34.7713	220.535	509.614	284.291	1196.13						55.095	23.4257	84.053	67.1439	125.943	48.448
19.6326	48.0863			86.4709	164.896	120.977	666.138	165.473	34.6503	220.553	507.241	284.309	1192.1						55.113	22.1262	84.07	67.1755	125.96	48.0863
19.6405	50.5345			86.4889	166.66	120.995	665.964	165.491	34.4193	220.571	504.476	284.327	1188.32						55.131	24.7165	84.087	68.6374	125.977	50.5345
19.6484	48.9255			86.5069	168.523	121.013	665.914	165.509	34.2214	220.589	502.136	284.345	1184.44						55.149	24.3634	84.104	69.258	125.994	48.9255
19.6563	49.6245			86.5249	170.327	121.031	665.899	165.527	34.1291	220.607	499.368	284.363	1180.22						55.167	25.0684	84.121	69.5573	126.011	49.6245
19.6642	47.8872			86.5429	172.302	121.049	665.745	165.545	33.9237	220.625	496.881	284.381	1176.32						55.185	23.4447	84.138	67.6393	126.028	47.8872
19.6721	46.5283			86.5609	174.278	121.067	665.632	165.563	33.7437	220.643	494.201	284.399	1172.16						55.203	21.0917	84.155	66.6743	126.045	46.5283
19.6801	46.3683			86.5789	176.313	121.085	665.532	165.581	33.4617	220.661	491.748	284.417	1168.4						55.221	21.5786	84.172	65.8893	126.062	46.3683
19.688	46.9727			86.5969	178.343	121.103	665.471	165.599	33.5648	220.679	489.122	284.435	1164.3						55.239	21.8499	84.189	66.8341	126.079	46.9727
19.6959	47.9463			86.6149	180.325	121.121	665.267	165.617	33.9391	220.697	486.67	284.453	1160.39						55.257	23.8929	84.206	69.279	126.096	47.9463
19.7038	47.5228			86.6329	182.506	121.139	665.242	165.635	34.3346	220.715	484.163	284.471	1156.46						55.275	23.9454	84.223	68.2013	126.113	47.5228
19.7117	47.1263			86.6509	184.565	121.157	665.153	165.653	34.8208	220.733	481.759	284.489	1152.35						55.293	23.692	84.24	68.7728	126.13	47.1263
19.7196	44.3745			86.6689	186.791	121.175	665.108	165.671	35.3804	220.751	479.218	284.507	1148.89						55.311	20.522	84.257	65.7262	126.147	44.3745
19.7275	44.1718			86.6869	188.964	121.193	664.903	165.689	35.7896	220.769	476.779	284.525	1144.55						55.329	21.3727	84.274	66.4402	126.164	44.1718
19.7354	43.8763			86.7049	191.309	121.211	664.849	165.707	36.27	220.787	474.276	284.543	1140.9						55.347	20.0146	84.291	65.707	126.181	43.8763
19.7433	44.2748			86.7229	193.42	121.229	664.748	165.725	36.6392	220.805	471.712	284.561	1136.35						55.365	22.237	84.308	67.6789	126.198	44.2748
19.7512	45.4681			86.7409	195.933	121.247	664.734	165.743	37.1051	220.823	469.344	284.579	1133						55.383	22.0128	84.325	68.3221	126.215	45.4681
19.7591	45.0256			86.7589	198.315	121.265	664.623	165.761	37.5872	220.841	466.761	284.597	1128.72						55.401	22.6345	84.342	68.4494	126.232	45.0256
19.767	44.8582			86.7769	200.944	121.283	664.601	165.779	38.132	220.859	464.5	284.615	1125.23						55.419	22.227	84.359	67.583	126.249	44.8582
19.7749	42.0763			86.7949	203.405	121.301	664.436	165.797	38.7599	220.877	461.781	284.633	1120.91						55.437	19.7127	84.376	65.2493	126.266	42.0763
19.7828	42.3516			86.8129	206.261	121.319	664.395	165.815	39.4111	220.895	459.475	284.651	1117.27						55.455	19.9967	84.393	64.8086	126.283	42.3516
19.7907	41.8872			86.8309	208.775	121.337	664.339	165.833	40.2209	220.913	456.73	284.669	1113.07						55.473	19.8673	84.41	65.6574	126.3	41.8872
19.7986	42.2484			86.8489	211.447	121.355	664.312	165.851	40.9574	220.931	454.424	284.687	1109.3						55.491	22.39	84.427	67.8151	126.317	42.2484
19.8066	43.3829			86.8669	214.036	121.373	664.231	165.869	41.5934	220.949	451.731	284.705	1105.12						55.509	20.6733	84.444	67.7743	126.334	43.3829
19.8145	42.4889			86.8849	216.626	121.391	664.119	165.887	42.1451	220.967	449.332	284.723	1100.99						55.527	21.9896	84.461	67.8017	126.351	42.4889
19.8224	42.0447			86.9029	234.458	121.409	664.016	165.905	42.9134	220.985	446.433	284.741	1097.14						55.545	18.6512	84.478	65.1337	126.368	42.0447
19.8303	39.0048			86.9209	237.22	121.427	664.017	165.923	43.9257	221.003	443.919	284.759	1092.84						55.563	19.4571	84.495	65.8792	126.385	39.0048
19.8382	39.2901			86.9389	240.146	121.445	663.807	165.941	45.0469	221.021	441.168	284.777	1089.34						55.581	18.7144	84.512	64.4891	126.402	39.2901
19.8461	39.4914			86.9569	243.06	121.463	663.763	165.959	46.218	221.039	438.778	284.795	1084.79						55.599	19.9559	84.529	65.1912	126.419	39.4914
19.854	40.1841			86.9749	246.061	121.481	663.588	165.977	47.4427	221.057	436.257	284.813	1081.22						55.617	21.1227	84.546	67.4839	126.436	40.1841
19.8619	40.168			86.9929	248.917	121.499	663.539	165.995	48.5788	221.075	433.755	284.831	1077.01						55.635	20.6365	84.563	67.2675	126.453	40.168
19.8698	39.9158			87.0109	252.049	121.517	663.34	166.013	49.6749	221.093	431.236	284.849	1073.33						55.653	19.5932	84.58	66.731	126.47	39.9158
19.8777	37.8994			87.0289	254.888	121.535	663.273	166.031	50.7867	221.111	428.654	284.867	1069.3						55.671	17.1613	84.597	63.8445	126.487	37.8994
19.8856	37.8344			87.0469	257.934	121.553	663.099	166.049	51.9397	221.129	426.336	284.885	1065.55						55.689	17.7392	84.614	64.615	126.504	37.8344
19.8935	35.9587			87.0649	260.843	121.571	663.092	166.067	52.9899	221.147	423.69	284.903	1061.45						55.707	18.138	84.631	63.8593	126.521	35.9587
19.9014	35.877			87.0829	264.02	121.589	662.856	166.085	54.1171	221.165	421.444	284.921	1057.84						55.725	18.8712	84.648	66.1316	126.538	35.877
19.9093	37.4763			87.1009	266.764	121.607	662.829	166.103	55.2105	221.183	418.813	284.939	1053.75						55.743	19.5848	84.665	66.091	126.555	37.4763
19.9172	35.9116			87.1189	269.919	121.625	662.564	166.121	56.2569	221.201	416.651	284.957	1049.89						55.761	19.5749	84.682	66.7186	126.572	35.9116
19.9251	36.0858			87.1369	272.899	121.643	662.239	166.139	57.4123	221.219	414.273	284.975	1045.97						55.779	17.3512	84.699	65.1593	126.589	36.0858
19.9331	33.1707			87.1549	276.098	121.661	660.43	166.157	58.4214	221.237	412.011	284.993	1042.15						55.797	16.6165	84.716	63.654	126.606	33.1707
19.941	33.3502			87.1729	279.001	121.679	657.812	166.175	59.534	221.255	409.645	285.011	1038.11						55.815	15.6792	84.733	63.7304	126.623	33.3502
19.9489	33.0758			87.1909	282.117	121.697	654.097	166.193	60.7087	221.273	407.427	285.029	1034.61						55.833	16.426	84.75	64.1948	126.64	33.0758
19.9568	33.455			87.2089	285.127	121.715	650.495	166.211	61.8633	221.291	404.941	285.047	1030.72						55.851	18.8529	84.767	65.7224	126.657	33.455
19.9647	32.7121			87.2269	288.152	121.733	646.454	166.229	63.0225	221.309	402.812	285.065	1027						55.869	17.6183	84.784	65.2263	126.674	32.7121
19.9726	31.5021			87.2449	291.169	121.751	642.812	166.247	64.2814	221.327	400.41	285.083	1023.09						55.887	18.3285	84.801	65.2642	126.691	31.5021
19.9805	30.2553			87.2629	294.255	121.769	638.886	166.265	65.4144	221.345	398.21	285.101	1019.55						55.905	14.6756	84.818	63.4208	126.708	30.2553
19.9884	25.2399			87.2809	297.331	121.787	635.297	166.283	68.504	221.363	395.879	285.119	1015.83						55.923	15.1848	84.835	62.6971	126.725	25.2399
19.9963	25.4716			87.2989	300.386	121.805	631.367	166.301	66.3619	221.381	393.714	285.137	1011.91						55.941	14.9247	84.852	62.9024	126.742	25.4716
20.0042	24.4493			87.3169	303.521	121.823	627.826	166.319	69.4939	221.399	391.437	285.155	1008.32						55.959	14.9878	84.869	62.6802	126.759	24.4493
20.0121	26.5303			87.3349	306.564	121.841	624.093	166.337	70.7327	221.417	389.162	285.173	1004.44						55.977	18.1125	84.886	65.1433	126.776	26.5303
20.02	26.2325			87.3529	309.744	121.859	620.537	166.355	73.8242	221.435	387.014	285.191	1001.23						55.995	16.5023	84.903	64.9501	126.793	26.2325
20.0279	24.9275			87.3709	312.725	121.877	616.91	166.373	73.3253	221.453	384.875	285.209	996.97						56.013	16.4021	84.92	63.8826	126.81	24.9275
20.0358	22.5547			87.3889	315.836	121.895	613.375	166.391	74.8642	221.471	382.92	285.227	993.743						56.031	13.6841	84.937	61.6071	126.827	22.5547
20.0437	22.7071			87.4069	318.776	121.913	609.888	166.409	76.0832	221.489	380.607	285.245	989.572						56.049	13.9526	84.954	61.7384	126.844	22.7071
20.0516	20.9832			87.4249	321.864	121.931	606.325	166.427	77.5479	221.507	378.653	285.263	986.082						56.067	13.4781	84.971	61.4172	126.861	20.9832
20.0595	22.914			87.4429	324.676	121.949	602.96	166.445	78.9984	221.525	376.505	285.281	982.018						56.085	14.4928	84.988	62.493	126.878	22.914
20.0675	20.4567			87.4609	327.83	121.967	599.439	166.463	80.0804	221.543	374.615	285.299	978.5						56.103	15.2505	85.005	64.0291	126.895	20.4567
20.0754	18.5002			87.4789	330.83	121.985	596.162	166.481	81.9425	221.561	372.455	285.317	974.552						56.121	15.76	85.022	63.9049	126.912	18.5002
20.0833	16.875			87.4969	334.217	122.003	592.47	166.499	83.0737	221.579	370.626	285.335	970.757						56.139	14.7304	85.039	62.6178	126.929	16.875
20.0912	13.7385			87.5149	337.167	122.021	589.291	166.517	85.035	221.597	368.238	285.353	967.007						56.157	12.4284	85.056	60.0367	126.946	13.7385
20.0991	13.8514			87.5329	340.39	122.039	585.802	166.535	86.6662	221.615	366.581	285.371	963.203						56.175	12.1544	85.073	60.8579	126.963	13.8514
20.107	13.8324			87.5509	343.349	122.057	582.649	166.553	88.3192	221.633	364.371	285.389	959.562						56.193	12.0677	85.09	60.3367	126.98	13.8324
20.1149	15.2934			87.5689	346.55	122.075	579.054	166.571	90.3951	221.651	362.544	285.407	955.486						56.211	14.1847	85.107	62.9892	126.997	15.2934
20.1228	14.4215			87.5869	349.502	122.093	575.88	166.589	92.4319	221.669	360.472	285.425	952.038						56.229	13.7655	85.124	62.1786	127.014	14.4215
20.1307	14.0364			87.6049	352.683	122.111	572.463	166.607	94.5226	221.687	358.613	285.443	947.698						56.247	14.3405	85.141	62.3144	127.031	14.0364
20.1386	11.0715			87.6229	355.779	122.129	569.359	166.625	96.5764	221.705	356.647	285.461	944.588						56.265	13.3983	85.158	60.3661	127.048	11.0715
20.1465	11.2752			87.6409	359.086	122.147	565.932	166.643	98.6911	221.723	354.742	285.479	940.407						56.283	10.2922	85.175	59.577	127.065	11.2752
20.1544	9.67835			87.6589	362.279	122.165	562.973	166.661	100.796	221.741	352.802	285.497	937.371						56.301	11.4017	85.192	59.3871	127.082	9.67835
20.1623	9.48265			87.6769	365.569	122.183	559.656	166.679	102.918	221.759	350.9	285.515	933.118						56.319	10.0209	85.209	59.7076	127.099	9.48265
20.1702	9.9758			87.6949	368.669	122.201	556.517	166.697	104.85	221.777	349.109	285.533	930.156						56.337	12.2344	85.226	61.2086	127.116	9.9758
20.1781	7.57677			87.7129	371.834	122.219	553.263	166.715	107.454	221.795	347.18	285.551	926.34						56.355	12.6831	85.243	60.9063	127.133	7.57677
20.186	11.906			87.7309	374.92	122.237	550.109	166.733	110.904	221.813	345.437	285.569	922.946						56.373	12.8316	85.26	60.4713	127.15	11.906
20.1939	14.1643			87.7489	378.059	122.255	546.959	166.751	114.164	221.831	343.494	285.587	919.023						56.391	11.2134	85.277	58.2084	127.167	14.1643
20.2019	15.8259			87.7669	381.34	122.273	543.752	166.769	117.775	221.849	349.865	285.605	916.011						56.409	9.7666	85.294	57.5203	127.184	15.8259
20.2098	15.0528			87.7849	384.417	122.291	540.663	166.787	121.553	221.867	337.914	285.623	912.16						56.427	9.52723	85.311	58.0893	127.201	15.0528
20.2177	16.0731			87.8029	387.877	122.309	537.486	166.805	123.595	221.885	339.753	285.641	909.072						56.445	9.30787	85.328	59.5775	127.218	16.0731
20.2256	17.1874			87.8209	391.018	122.327	534.476	166.823	126.508	221.903	336.277	285.659	905.157						56.463	11.8811	85.345	59.2886	127.235	17.1874
20.2335	17.614			87.8389	394.344	122.345	531.211	166.841	130.852	221.921	334.399	285.677	902.23						56.481	10.715	85.362	60.0141	127.252	17.614
20.2414	17.8796			87.8569	397.691	122.363	528.186	166.859	135.093	221.939	335.119	285.695	898.399						56.499	11.7852	85.379	59.1628	127.269	17.8796
20.2493	16.7084			87.8749	401.163	122.381	525.055	166.877	136.822	221.957	328.786	285.713	895.166						56.517	8.31407	85.396	55.9515	127.286	16.7084
20.2572	17.6853			87.8929	404.311	122.399	522.035	166.895	138.069	221.975	328.589	285.731	891.421						56.535	8.83806	85.413	56.7741	127.303	17.6853
20.2651	16.8212			87.9109	407.581	122.417	518.85	166.913	139.512	221.993	330.167	285.749	888.285						56.553	8.62217	85.43	55.8289	127.32	16.8212
20.273	16.354			87.9289	410.846	122.435	515.865	166.931	140.763	222.011	325.269	285.767	884.522						56.571	8.32066	85.447	58.6597	127.337	16.354
20.2809	14.8845			87.9469	414.28	122.453	512.769	166.949	141.921	222.029	323.831	285.785	881.266						56.589	11.129	85.464	57.811	127.354	14.8845
20.2888	16.5535			87.9649	417.451	122.471	509.719	166.967	143.395	222.047	321.828	285.803	877.677						56.607	9.61838	85.481	57.8543	127.371	16.5535
20.2967	16.7328			87.9829	420.914	122.489	506.623	166.985	145.502	222.065	320.086	285.821	874.472						56.625	9.42593	85.498	55.559	127.388	16.7328
20.3046	18.3467			88.0009	424.16	122.507	503.656	167.003	145.201	222.083	318.784	285.839	871.006						56.643	6.58467	85.515	56.5223	127.405	18.3467
20.3125	19.5599			88.0189	427.613	122.525	500.646	167.021	147.349	222.101	315.566	285.857	867.575						56.661	7.54574	85.532	55.3655	127.422	19.5599
20.3204	19.8365			88.0369	430.815	122.543	497.602	167.039	148.679	222.119	314.047	285.875	864.267						56.679	6.61648	85.549	56.5701	127.439	19.8365
20.3284	21.3816			88.0549	434.154	122.561	494.687	167.057	149.496	222.137	312.993	285.893	860.581						56.697	8.76794	85.566	57.6701	127.456	21.3816
20.3362	22.0012			88.0729	437.289	122.579	491.69	167.075	152.156	222.155	312.917	285.911	857.549						56.715	7.73615	85.583	57.4749	127.473	22.0012
20.3442	23.0972			88.0909	440.267	122.597	488.8	167.093	150.591	222.173	307.631	285.929	853.673						56.733	8.71867	85.6	57.0335	127.49	23.0972
20.3521	23.5703			88.1089	443.738	122.615	485.726	167.111	152.225	222.191	307.677	285.947	850.657						56.751	6.63617	85.617	54.2223	127.507	23.5703
20.36	24.5055			88.1269	447.256	122.633	482.977	167.129	155.056	222.209	305.967	285.965	846.936						56.769	5.57637	85.634	54.5429	127.524	24.5055
20.3679	25.0578			88.1449	450.53	122.651	479.982	167.147	156.262	222.227	303.212	285.983	843.747						56.787	5.23522	85.651	54.4695	127.541	25.0578
20.3758	25.3496			88.1629	453.84	122.669	477.215	167.165	155.565	222.245	303.363	286.001	840.169						56.805	5.62924	85.668	56.9673	127.558	25.3496
20.3837	24.85			88.1809	457.267	122.687	474.222	167.183	158.872	222.263	301.807	286.019	836.935						56.823	7.34229	85.685	56.1728	127.575	24.85
20.3916	26.4753			88.1989	460.508	122.705	471.512	167.201	160.851	222.281	298.749	286.037	833.377						56.841	6.67354	85.702	55.7926	127.592	26.4753
20.3995	28.6698			88.2169	464.091	122.723	468.448	167.219	161.768	222.299	297.101	286.055	830.085						56.859	7.3008	85.719	54.1003	127.609	28.6698
20.4074	31.0238			88.2349	466.966	122.741	465.666	167.237	165.291	222.317	295.187	286.073	826.622						56.877	3.88645	85.736	53.5116	127.626	31.0238
20.4153	31.7			88.2529	470.548	122.759	462.712	167.255	164.418	222.335	293.93	286.091	823.274						56.895	4.21225	85.753	53.1918	127.643	31.7
20.4232	30.6823			88.2709	473.71	122.777	459.966	167.273	164.108	222.353	291.74	286.109	820.014						56.913	3.78576	85.77	53.5415	127.66	30.6823
20.4311	31.5752			88.2889	477.04	122.795	457.071	167.291	167.172	222.371	289.916	286.127	816.634						56.931	4.5253	85.787	55.8918	127.677	31.5752
20.439	29.8054			88.3069	480.346	122.813	454.349	167.309	168.642	222.389	288.321	286.145	813.308						56.949	6.44131	85.804	54.261	127.694	29.8054
20.4469	31.5918			88.3249	483.625	122.831	451.534	167.327	170.027	222.407	286.511	286.163	809.717						56.967	5.46614	85.821	55.5134	127.711	31.5918
20.4548	32.7188			88.3429	486.8	122.849	448.833	167.345	171.432	222.425	284.766	286.181	806.728						56.985	4.93661	85.838	51.864	127.728	32.7188
20.4627	34.8663			88.3609	490.245	122.867	446.041	167.363	172.801	222.443	283.15	286.199	803.324						57.003	2.46551	85.855	53.0444	127.745	34.8663
20.4706	34.6035			88.3789	492.506	122.885	443.192	167.381	174.237	222.461	281.158	286.217	800.196						57.021	2.22908	85.872	51.0728	127.762	34.6035
20.4786	34.2829			88.3969	491.259	122.903	440.562	167.399	175.522	222.479	279.987	286.235	796.888						57.039	2.20016	85.889	52.2326	127.779	34.2829
20.4865	33.0482			88.4149	490.888	122.921	437.821	167.417	177.055	222.497	277.736	286.253	793.619						57.057	4.43948	85.906	54.7505	127.796	33.0482
20.4944	33.5852			88.4329	490.46	122.939	435.191	167.435	178.336	222.515	274.76	286.271	790.419						57.075	3.3758	85.923	53.5245	127.813	33.5852
20.5023	34.7984			88.4509	489.762	122.957	432.371	167.453	179.883	222.533	273.319	286.289	787.209						57.093	4.58051	85.94	53.8631	127.83	34.7984
20.5102	35.3108			88.4689	489.611	122.975	429.773	167.471	181.134	222.551	274.665	286.307	784.028						57.111	1.10004	85.957	50.7961	127.847	35.3108
20.5181	38.3109			88.4869	489.144	122.993	426.971	167.489	182.783	222.569	270.89	286.325	780.803						57.129	1.69746	85.974	51.1471	127.864	38.3109
20.526	36.2163			88.5049	488.911	123.011	424.396	167.507	184.14	222.587	269.217	286.343	777.382						57.147	0.30474	85.991	50.3768	127.881	36.2163
20.5339	36.7396			88.5229	488.468	123.029	421.566	167.525	185.661	222.605	267.487	286.361	774.308						57.165	1.94399	86.008	51.3302	127.898	36.7396
20.5418	35.3044			88.5409	488.313	123.047	419.111	167.543	187.003	222.623	265.835	286.379	771.04						57.183	1.84087	86.025	52.981	127.915	35.3044
20.5497	36.4956			88.5589	487.948	123.065	416.315	167.561	188.605	222.641	264.065	286.397	767.96						57.201	1.59143	86.042	52.5505	127.932	36.4956
20.5576	38.3133			88.5769	487.799	123.083	413.862	167.579	190.092	222.659	262.188	286.415	764.581						57.219	1.56008	86.059	52.1236	127.949	38.3133
20.5655	38.2535			88.5949	487.491	123.101	411.193	167.597	191.687	222.677	259.442	286.433	761.355						57.237	-2.37403	86.076	49.6357	127.966	38.2535
20.5734	39.3436			88.6129	487.284	123.119	408.763	167.615	193.261	222.695	259.486	286.451	758.195						57.255	-1.60309	86.093	49.5979	127.983	39.3436
20.5813	38.7029			88.6309	487.093	123.137	406.074	167.633	194.881	222.713	257.578	286.469	754.941						57.273	-2.02695	86.11	48.679	128	38.7029
20.5892	38.223			88.6489	486.701	123.155	403.665	167.651	196.472	222.731	257.267	286.487	751.74						57.291	0.01923	86.127	49.6551	128.017	38.223
20.5971	37.6377			88.6669	486.7	123.173	401.024	167.669	198.061	222.749	254.263	286.505	748.484								86.144	50.4715	128.034	37.6377
20.6051	38.7692			88.6849	486.32	123.191	398.639	167.687	199.806	222.767	253.515	286.523	745.563								86.161	50.7474	128.051	38.7692
20.613	39.622			88.7029	486.275	123.209	396.004	167.705	201.421	222.785	251.744	286.541	742.093								86.178	50.0643	128.068	39.622
20.6209	41.7818			88.7209	485.829	123.227	393.564	167.723	203.187	222.803	249.928	286.559	739.201								86.195	47.164	128.085	41.7818
20.6288	40.5977			88.7389	485.769	123.245	391.028	167.741	204.829	222.821	248.426	286.577	735.861								86.212	47.4024	128.102	40.5977
20.6367	40.6628			88.7569	485.376	123.263	388.619	167.759	206.69	222.839	246.265	286.595	733.079								86.229	47.2685	128.119	40.6628
20.6446	39.3436			88.7749	485.349	123.281	386.094	167.777	208.366	222.857	247.334	286.613	729.374								86.246	49.0408	128.136	39.3436
20.6525	40.2306			88.7929	484.991	123.299	383.671	167.795	210.296	222.875	242.017	286.631	726.813								86.263	49.0826	128.153	40.2306
20.6604	41.5394			88.8109	484.91	123.317	381.209	167.813	211.988	222.893	242.918	286.649	722.984								86.28	49.6397	128.17	41.5394
20.6683	41.7339			88.8289	484.51	123.335	378.808	167.831	213.967	222.911	241.19	286.667	720.447								86.297	48.3665	128.187	41.7339
20.6762	43.8457			88.8469	484.296	123.353	376.506	167.849	215.722	222.929	238.574	286.685	716.866								86.314	46.1374	128.204	43.8457
20.6841	42.2355			88.8649	484.111	123.371	374.092	167.867	217.724	222.947	239.918	286.703	714.054								86.331	46.2826	128.221	42.2355
20.692	41.6427			88.8829	483.943	123.389	371.707	167.885	219.515	222.965	236.595	286.721	710.687								86.348	46.1197	128.238	41.6427
20.6999	40.7723			88.9009	483.832	123.407	369.367	167.903	232.714	222.983	235.267	286.739	707.871								86.365	48.1243	128.255	40.7723
20.7078	41.447			88.9189	483.367	123.425	367.031	167.921	234.707	223.001	234.16	286.757	704.716								86.382	47.3583	128.272	41.447
20.7157	43.6291			88.9369	483.488	123.443	364.791	167.939	236.825	223.019	232.845	286.775	701.703								86.399	48.0984	128.289	43.6291
20.7236	44.6263			88.9549	483.031	123.461	362.33	167.957	238.828	223.037	231.498	286.793	698.542								86.416	45.7284	128.306	44.6263
20.7315	44.5277			88.9729	483.164	123.479	360.015	167.975	240.998	223.055	230.574	286.811	695.423								86.433	45.6188	128.323	44.5277
20.7395	43.4718			88.9909	482.811	123.497	357.666	167.993	243.109	223.073	212.838	286.829	692.528								86.45	44.9301	128.34	43.4718
20.7474	43.508			89.0089	482.827	123.515	355.512	168.011	245.328	223.091	212.493	286.847	689.325								86.467	44.6031	128.357	43.508
20.7553	42.0426			89.0269	482.395	123.533	353.217	168.029	247.556	223.109	211.119	286.865	686.323								86.484	47.3877	128.374	42.0426
20.7632	43.3723			89.0449	482.575	123.551	350.936	168.047	249.782	223.127	209.808	286.883	683.103								86.501	45.8138	128.391	43.3723
20.7711	44.6144			89.0629	482.104	123.569	348.766	168.065	252.101	223.145	208.593	286.901	680.126								86.518	46.763	128.408	44.6144
20.779	46.4925			89.0809	482.316	123.587	346.575	168.083	254.402	223.163	207.278	286.919	677.075								86.535	43.1926	128.425	46.4925
20.7869	45.6026			89.0989	481.741	123.605	344.481	168.101	256.73	223.181	206.173	286.937	673.877								86.552	44.4319	128.442	45.6026
20.7948	44.8059			89.1169	481.85	123.623	342.216	168.119	259.062	223.199	204.739	286.955	670.998								86.569	43.4204	128.459	44.8059
20.8027	43.751			89.1349	481.391	123.641	340.029	168.137	261.482	223.217	203.443	286.973	667.913								86.586	45.1948	128.476	43.751
20.8106	44.2221			89.1529	481.474	123.659	337.817	168.155	263.806	223.235	202.087	286.991	665.19								86.603	45.7987	128.493	44.2221
20.8185	45.464			89.1709	481.057	123.677	335.671	168.173	266.203	223.253	200.93	287.009	662.144								86.62	45.7502	128.51	45.464
20.8264	45.5628			89.1889	481.046	123.695	333.45	168.191	268.486	223.271	198.863	287.027	659.341								86.637	45.5062	128.527	45.5628
20.8343	48.066			89.2069	480.701	123.713	331.363	168.209	270.974	223.289	198.307	287.045	656.402								86.654	43.0546	128.544	48.066
20.8422	46.6237			89.2249	480.679	123.731	329.267	168.227	273.37	223.307	197.018	287.063	653.652								86.671	43.5465	128.561	46.6237
20.8501	46.4884			89.2429	480.427	123.749	327.225	168.245	275.865	223.325	195.783	287.081	650.741								86.688	43.6323	128.578	46.4884
20.858	45.2935			89.2609	480.367	123.767	325.173	168.263	278.207	223.343	194.552	287.099	647.589								86.705	44.4128	128.595	45.2935
20.866	45.2476			89.2789	480.092	123.785	323.138	168.281	280.717	223.361	193.288	287.117	644.689								86.722	44.1707	128.612	45.2476
20.8739	47.4523			89.2969	479.976	123.803	321.134	168.299	283.193	223.379	192.122	287.135	641.732								86.739	44.0409	128.629	47.4523
20.8818	46.6842			89.3149	479.844	123.821	319.17	168.317	285.795	223.397	190.816	287.153	638.882								86.756	40.7779	128.646	46.6842
20.8897	48.9645			89.3329	478.824	123.839	317.296	168.335	288.255	223.415	189.718	287.171	635.677								86.773	40.6483	128.663	48.9645
20.8976	47.4404			89.3509	477.009	123.857	315.262	168.353	290.835	223.433	188.391	287.189	632.74								86.79	39.5341	128.68	47.4404
20.9055	47.6833			89.3689	473.776	123.875	313.442	168.371	293.298	223.451	187.45	287.207	629.796								86.807	40.3386	128.697	47.6833
20.9134	46.0799			89.3869	470.572	123.893	311.291	168.389	295.911	223.469	185.962	287.225	626.932								86.824	41.2167	128.714	46.0799
20.9213	47.1927			89.4049	466.846	123.911	309.448	168.407	298.305	223.487	185.175	287.243	624.017								86.841	40.3286	128.731	47.1927
20.9292	48.9988			89.4229	463.476	123.929	307.519	168.425	300.938	223.505	183.769	287.261	621.103								86.858	40.8198	128.748	48.9988
20.9371	49.3325			89.4409	459.761	123.947	305.665	168.443	303.385	223.523	182.823	287.279	618.34								86.875	37.4826	128.765	49.3325
20.945	50.2267			89.4589	456.496	123.965	303.716	168.461	305.951	223.541	181.381	287.297	615.376								86.892	38.0817	128.782	50.2267
20.9529	48.2222			89.4769	452.863	123.983	301.907	168.479	308.372	223.559	180.01	287.315	612.615								86.909	36.8081	128.799	48.2222
20.9608	48.87			89.4949	449.532	124.001	300.003	168.497	311.084	223.577	178.453	287.333	609.534								86.926	38.8225	128.816	48.87
20.9687	47.3295			89.5129	446.018	124.019	298.238	168.515	313.511	223.595	176.948	287.351	606.866								86.943	38.2331	128.833	47.3295
20.9766	49.0655			89.5309	442.773	124.037	296.407	168.533	316.238	223.613	175.376	287.369	603.904								86.96	38.6392	128.85	49.0655
20.9845	49.7361			89.5489	439.463	124.055	294.547	168.551	318.684	223.631	173.869	287.387	601.083								86.977	36.3013	128.867	49.7361
20.9925	50.9437			89.5669	436.15	124.073	292.677	168.569	321.401	223.649	172.399	287.405	598.271								86.994	36.1851	128.884	50.9437
21.0004	50.915			89.5849	432.866	124.091	290.826	168.587	323.818	223.667	171.199	287.423	595.34								87.011	35.4904	128.901	50.915
21.0083	49.7515			89.6029	429.513	124.109	289.005	168.605	326.644	223.685	169.715	287.441	592.645								87.028	35.9027	128.918	49.7515
21.0162	48.9367			89.6209	426.437	124.127	287.183	168.623	329.088	223.703	168.38	287.459	589.858								87.045	37.7682	128.935	48.9367
21.0241	48.9649			89.6389	423.091	124.145	285.413	168.641	331.649	223.721	167.028	287.477	587.236								87.062	37.2471	128.952	48.9649
21.032	50.3852			89.6569	420.17	124.163	283.47	168.659	334.275	223.739	164.769	287.495	584.597								87.079	37.2274	128.969	50.3852
21.0399	50.7143			89.6749	416.842	124.181	281.708	168.677	336.886	223.757	161.494	287.513	581.861								87.096	33.8248	128.986	50.7143
21.0478	53.4368			89.6929	413.813	124.199	279.886	168.695	339.465	223.775	160.575	287.531	579.248								87.113	35.1831	129.003	53.4368
21.0557	51.6476			89.7109	410.645	124.217	278.098	168.713	342.205	223.793	158.711	287.549	576.615								87.13	33.663	129.02	51.6476
21.0636	51.2367			89.7289	407.571	124.235	276.263	168.731	344.832	223.811	156.082	287.567	573.915								87.147	35.2852	129.037	51.2367
21.0715	49.2632			89.7469	404.421	124.253	274.534	168.749	347.528	223.829	148.717	287.585	571.129								87.164	35.8895	129.054	49.2632
21.0794	50.2512			89.7649	401.365	124.271	272.696	168.767	350.107	223.847	139.665	287.603	568.496								87.181	35.3745	129.071	50.2512
21.0873	51.7086			89.7829	398.163	124.289	271.026	168.785	352.799	223.865	134.747	287.621	565.884								87.198	34.9535	129.088	51.7086
21.0952	51.4782			89.8009	395.38	124.307	269.069	168.803	355.413	223.883	128.553	287.639	563.269								87.215	32.6519	129.105	51.4782
21.1031	54.3263			89.8189	392.117	124.325	267.475	168.821	358.108	223.901	123.146	287.657	560.704								87.232	32.8079	129.122	54.3263
21.111	52.1757			89.8369	389.536	124.343	271.987	168.839	360.767	223.919	113.986	287.675	557.995								87.249	32.6651	129.139	52.1757
21.119	52.2656			89.8549	386.478	124.361	264.293	168.857	363.434	223.937	106.259	287.693	555.381								87.266	35.0354	129.156	52.2656
21.1269	50.9296			89.8729	383.53	124.379	262.276	168.875	366.066	223.955	98.8855	287.711	552.609								87.283	33.1664	129.173	50.9296
21.1348	51.4661			89.8909	380.607	124.397	260.585	168.893	368.705	223.973	94.7654	287.729	549.902								87.3	34.7564	129.19	51.4661
21.1427	52.7758			89.9089	377.661	124.415	258.93	168.911	371.358	223.991	91.738	287.747	546.702								87.317	31.5752	129.207	52.7758
21.1506	53.9197			89.9269	374.804	124.433	256.987	168.929	373.938	224.009	87.0578	287.765	544.133								87.334	32.0224	129.224	53.9197
21.1585	54.2847			89.9449	371.716	124.451	255.194	168.947	376.574	224.027	84.0075	287.783	540.89								87.351	31.3949	129.241	54.2847
21.1664	53.7517			89.9629	369.019	124.469	253.544	168.965	379.281	224.045	85.0609	287.801	538.645								87.368	31.5164	129.258	53.7517
21.1743	53.2749			89.9809	365.998	124.487	251.571	168.983	381.896	224.063	83.0763	287.819	535.522								87.385	33.9329	129.275	53.2749
21.1822	52.2844			89.9989	363.341	124.505	250.011	169.001	384.488	224.081	78.592	287.837	533.204								87.402	32.7289	129.292	52.2844
21.1901	52.5626			90.0169	360.241	124.523	248.224	169.019	387.04	224.099	72.6599	287.855	530.339								87.419	32.5574	129.309	52.5626
21.198	54.7089			90.0349	357.709	124.541	246.316	169.037	389.666	224.117	65.9363	287.873	527.91								87.436	29.8662	129.326	54.7089
21.2059	55.7766			90.0529	354.62	124.559	244.819	169.055	392.151	224.135	56.9771	287.891	525.093								87.453	30.6314	129.343	55.7766
21.2138	55.4438			90.0709	352.033	124.577	242.822	169.073	394.702	224.153	50.5164	287.909	522.638								87.47	29.5868	129.36	55.4438
21.2217	54.7359			90.0889	348.92	124.595	241.239	169.091	397.316	224.171	48.7571	287.927	519.943								87.487	31.3124	129.377	54.7359
21.2296	54.6967			90.1069	346.45	124.613	239.313	169.109	400.052	224.189	44.8653	287.945	517.617								87.504	31.6864	129.394	54.6967
21.2375	53.2934			90.1249	343.413	124.631	237.545	169.127	402.747	224.207	38.221	287.963	515.137								87.521	31.6495	129.411	53.2934
21.2454	54.987			90.1429	340.732	124.649	235.639	169.145	405.506	224.225	35.7327	287.981	512.712								87.538	30.336	129.428	54.987
21.2534	55.652			90.1609	337.856	124.667	233.902	169.163	408.287	224.243	31.7104	287.999	510.155								87.555	28.2028	129.445	55.652
21.2613	57.44			90.1789	335.21	124.685	232.131	169.181	411.068	224.261	28.2467	288.017	507.348								87.572	28.4397	129.462	57.44
21.2692	56.5755			90.1969	332.366	124.703	230.438	169.199	413.699	224.279	25.8765	288.035	505.093								87.589	27.9974	129.479	56.5755
21.2771	55.3632			90.2149	329.748	124.721	228.545	169.217	416.366	224.297	39.7098	288.053	502.275								87.606	30.457	129.496	55.3632
21.285	55.205			90.2329	327.021	124.739	226.708	169.235	419.139	224.315	47.4309	288.071	499.924								87.623	29.7806	129.513	55.205
21.2929	55.3814			90.2509	324.413	124.757	224.234	169.253	422.019	224.333	51.9214	288.089	496.966								87.64	30.5491	129.53	55.3814
21.3008	56.2293			90.2689	321.685	124.775	222.953	169.271	424.725	224.351	55.0972	288.107	494.465								87.657	29.4163	129.547	56.2293
21.3087	57.6863			90.2869	319.13	124.793	221.103	169.289	427.477	224.369	57.3918	288.125	491.702								87.674	26.3082	129.564	57.6863
21.3166	58.7142			90.3049	316.448	124.811	219.626	169.307	430.262	224.387	59.3169	288.143	489.197								87.691	27.5863	129.581	58.7142
21.3245	57.1269			90.3229	313.926	124.829	217.959	169.325	433.006	224.405	60.7475	288.161	486.473								87.708	26.5759	129.598	57.1269
21.3324	57.0891			90.3409	311.11	124.847	216.571	169.343	435.898	224.423	61.9785	288.179	483.83								87.725	28.3159	129.615	57.0891
21.3403	55.9621			90.3589	308.678	124.865	199.099	169.361	438.71	224.441	63.0367	288.197	480.819								87.742	28.8208	129.632	55.9621
21.3482	57.4477			90.3769	306.042	124.883	197.626	169.379	441.607	224.459	63.8323	288.215	478.583								87.759	28.6044	129.649	57.4477
21.3561	58.4842			90.3949	303.475	124.901	196.196	169.397	444.338	224.477	64.6928	288.233	475.825								87.776	27.0549	129.666	58.4842
21.364	59.8456			90.4129	300.944	124.919	194.835	169.415	447.354	224.495	65.1768	288.251	473.508								87.793	25.4174	129.683	59.8456
21.3719	59.7242			90.4309	298.671	124.937	192.696	169.433	450.119	224.513	65.9467	288.269	470.706								87.81	25.1076	129.7	59.7242
21.3798	57.8882			90.4489	296.083	124.955	191.95	169.451	453.126	224.531	65.9871	288.287	468.457								87.827	25.3229	129.717	57.8882
21.3878	57.1714			90.4669	293.728	124.973	190.449	169.469	455.73	224.549	66.3744	288.305	465.859								87.844	27.5772	129.734	57.1714
21.3957	57.7029			90.4849	291.213	124.991	189.465	169.487	458.672	224.567	66.5827	288.323	463.587								87.861	27.074	129.751	57.7029
21.4036	59.1162			90.5029	288.765	125.009	189.193	169.505	461.329	224.585	67.0737	288.341	461.117								87.878	26.759	129.768	59.1162
21.4115	60.3345			90.5209	286.501	125.027	186.573	169.523	464.369	224.603	67.1397	288.359	458.915								87.895	24.6513	129.785	60.3345
21.4194	60.636			90.5389	284.002	125.045	185.575	169.541	467.007	224.621	67.5072	288.377	456.417								87.912	24.4784	129.802	60.636
21.4273	59.5661			90.5569	281.695	125.063	184.184	169.559	470.002	224.639	67.4029	288.395	454.243								87.929	24.2399	129.819	59.5661
21.4352	59.4047			90.5749	279.232	125.081	181.947	169.577	472.637	224.657	67.5827	288.413	451.772								87.946	23.3395	129.836	59.4047
21.4431	58.0995			90.5929	276.991	125.099	182.132	169.595	475.611	224.675	67.6871	288.431	449.396								87.963	26.3709	129.853	58.0995
21.451	59.112			90.6109	274.554	125.117	179.087	169.613	478.152	224.693	67.9831	288.449	447.392								87.98	25.416	129.87	59.112
21.4589	61.0059			90.6289	272.359	125.135	177.62	169.631	480.976	224.711	68.1818	288.467	444.96								87.997	25.0566	129.887	61.0059
21.4668	60.4214			90.6469	270.081	125.153	176.095	169.649	483.57	224.729	68.2503	288.485	443.073								88.014	22.1201	129.904	60.4214
21.4747	62.7046			90.6649	267.901	125.171	175.003	169.667	486.66	224.747	68.4061	288.503	440.66								88.031	22.6073	129.921	62.7046
21.4826	60.5177			90.6829	265.616	125.189	173.391	169.685	489.504	224.765	68.4177	288.521	438.957								88.048	21.7442	129.938	60.5177
21.4905	60.4942			90.7009	263.417	125.207	172.149	169.703	492.428	224.783	68.441	288.539	436.484								88.065	22.9467	129.955	60.4942
21.4984	58.2824			90.7189	261.22	125.225	170.635	169.721	495.441	224.801	68.5108	288.557	434.311								88.082	23.7547	129.972	58.2824
21.5063	59.937			90.7369	259.03	125.243	169.412	169.739	498.636	224.819	68.5282	288.575	432.067								88.099	23.6031	129.989	59.937
21.5143	61.3003			90.7549	256.935	125.261	167.88	169.757	501.602	224.837	68.6329	288.593	429.982								88.116	23.4174	130.006	61.3003
21.5221	62.4646			90.7729	254.706	125.279	166.617	169.775	504.805	224.855	68.8388	288.611	427.858								88.133	20.1051	130.023	62.4646
21.5301	62.9271			90.7909	252.764	125.297	165.164	169.793	507.879	224.873	68.9494	288.629	425.815								88.15	20.5114	130.04	62.9271
21.538	61.1771			90.8089	250.525	125.315	163.893	169.811	510.888	224.891	69.1299	288.647	423.969								88.167	20.3611	130.057	61.1771
21.5459	61.3677			90.8269	248.656	125.333	162.442	169.829	513.923	224.909	69.1031	288.665	421.943								88.184	21.1765	130.074	61.3677
21.5538	60.6553			90.8449	246.565	125.351	161.133	169.847	516.953	224.927	69.1917	288.683	420.13								88.201	20.9638	130.091	60.6553
21.5617	61.891			90.8629	244.668	125.369	159.721	169.865	520.131	224.945	69.1556	288.701	418.108								88.218	21.2992	130.108	61.891
21.5696	62.2072			90.8809	242.648	125.387	158.402	169.883	523.121	224.963	69.1637	288.719	416.341								88.235	18.6756	130.125	62.2072
21.5775	63.8702			90.8989	240.791	125.405	157.093	169.901	526.231	224.981	69.109	288.737	414.29								88.252	18.8612	130.142	63.8702
21.5854	63.68			90.9169	238.843	125.423	155.754	169.919	529.181	224.999	69.1171	288.755	412.703								88.269	18.5688	130.159	63.68
21.5933	62.3815			90.9349	237.063	125.441	154.537	169.937	532.322	225.017	69.0985	288.773	410.733								88.286	18.024	130.176	62.3815
21.6012	61.5751			90.9529	235.123	125.459	153.065	169.955	535.109	225.035	69.0193	288.791	409.108								88.303	20.598	130.193	61.5751
21.6091	61.5897			90.9709	233.319	125.477	151.813	169.973	538.093	225.053	68.9343	288.809	407.287								88.32	19.1515	130.21	61.5897
21.617	63.1868			90.9889	231.426	125.495	148.892	169.991	540.821	225.071	69.0507	288.827	405.558								88.337	19.3734	130.227	63.1868
21.6249	62.8676			91.0069	229.677	125.513	150.364	170.009	543.797	225.089	69.4702	288.845	403.731								88.354	15.5675	130.244	62.8676
21.6328	65.5643			91.0249	227.802	125.531	146.144	170.027	546.811	225.107	69.8808	288.863	401.915								88.371	16.0104	130.261	65.5643
21.6407	63.9965			91.0429	229.753	125.549	146.251	170.045	550.156	225.125	70.3198	288.881	400.091								88.388	15.5499	130.278	63.9965
21.6486	63.9035			91.0609	222.757	125.567	144.88	170.063	553.512	225.143	71.0811	288.899	398.342								88.405	17.643	130.295	63.9035
21.6565	62.6464			91.0789	222.984	125.585	143.492	170.081	556.672	225.161	71.5988	288.917	396.518								88.422	16.2704	130.312	62.6464
21.6645	62.8895			91.0969	220.426	125.603	141.553	170.099	559.882	225.179	72.1947	288.935	394.807								88.439	17.1398	130.329	62.8895
21.6724	63.6199			91.1149	218.429	125.621	139.39	170.117	563.186	225.197	72.6563	288.953	404.261						--	--	88.456	13.2767	130.346	63.6199
21.6803	64.3285			91.1329	216.454	125.639	137.168	170.135	566.577	225.215	73.3656	288.971	391.397						--	--	88.473	13.4169	130.363	64.3285
21.6882	65.7681			91.1509	215.074	125.657	135.514	170.153	569.77	225.233	73.93	288.989	389.451						--	--	88.49	12.7331	130.38	65.7681
21.6961	64.1224			91.1689	212.93	125.675	133.176	170.171	573.145	225.251	74.4514	289.007	389.934						--	--	88.507	13.6427	130.397	64.1224
21.704	64.2622			91.1869	211.891	125.693	131.193	170.189	576.246	225.269	74.9831	289.025	384.338						--	--	88.524	13.9745	130.414	64.2622
21.7119	63.0785			91.2049	208.969	125.711	129.139	170.207	579.601	225.287	75.5675	289.043	384.691						--	--	88.541	13.5444	130.431	63.0785
21.7198	64.1774			91.2229	207.073	125.729	127.132	170.225	582.783	225.305	76.3318	289.061	381.909						--	--	88.558	12.0272	130.448	64.1774
21.7277	65.3088			91.2409	205.476	125.747	125.332	170.243	585.976	225.323	76.695	289.079	379.925						--	--	88.575	8.95048	130.465	65.3088
21.7356	65.2698			91.2589	203.501	125.765	123.665	170.261	588.996	225.341	77.521	289.097	377.434						--	--	88.592	9.15514	130.482	65.2698
21.7435	67.526			91.2769	201.802	125.783	122.021	170.279	592.379	225.359	78.251	289.115	377.212						--	--	88.609	8.16758	130.499	67.526
21.7514	65.6664			91.2949	199.951	125.801	120.523	170.297	595.682	225.377	79.1698	289.133	374.482						--	--	88.626	9.9188	130.516	65.6664
21.7593	65.2086			91.3129	178.19	125.819	119.38	170.315	598.904	225.395	79.8956	289.151	372.184						--	--	88.643	7.75363	130.533	65.2086
21.7672	63.3305			91.3309	176.547	125.837	117.04	170.333	602.477	225.413	80.7571	289.169	371.738						--	--	88.66	8.25307	130.55	63.3305
21.7751	64.6243			91.3489	175.448	125.855	115.68	170.351	605.846	225.431	81.5771	289.187	368.603						--	--	88.677	6.13168	130.567	64.6243
21.783	66.0647			91.3669	173.1	125.873	113.249	170.369	609.462	225.449	82.4639	289.205	366.888						--	--	88.694	3.88532	130.584	66.0647
21.791	68.1221			91.3849	171.199	125.891	106.113	170.387	612.723	225.467	83.1861	289.223	363.347						--	--	88.711	2.87639	130.601	68.1221
21.7989	67.5535			91.4029	169.41	125.909	103.224	170.405	616.288	225.485	84.1309	289.241	363.362						--	--	88.728	2.83073	130.618	67.5535
21.8068	65.782			91.4209	169.371	125.927	96.2611	170.423	619.469	225.503	84.9263	289.259	361.211						--	--	88.745	3.93428	130.635	65.782
21.8147	66.1409			91.4389	163.369	125.945	91.8309	170.441	622.87	225.521	85.919	289.277	359.511						--	--	88.762	1.86952	130.652	66.1409
21.8226	64.7465			91.4569	164.984	125.963	85.6699	170.459	625.911	225.539	86.7594	289.295	359.367						--	--	88.779	4.26904	130.669	64.7465
21.8305	65.7764			91.4749	163.077	125.981	76.858	170.477	629.466	225.557	87.7358	289.313	354.551						--	--	88.796	5.93737	130.686	65.7764
21.8384	67.4775			91.4929	160.709	125.999	71.6553	170.495	632.555	225.575	88.5837	289.331	352.293						--	--	88.813	7.40549	130.703	67.4775
21.8463	68.2324			91.5109	160.217	126.017	70.054	170.513	636.281	225.593	89.3868	289.349	351.006						--	--	88.83	7.78769	130.72	68.2324
21.8542	67.9273			91.5289	154.699	126.035	68.1257	170.531	639.41	225.611	90.2627	289.367	350.049						--	--	88.847	5.55947	130.737	67.9273
21.8621	67.1307			91.5469	157.598	126.053	61.2709	170.549	643.162	225.629	91.0126	289.385	347.077						--	--	88.864	7.65646	130.754	67.1307
21.87	65.8742			91.5649	153.171	126.071	58.5301	170.567	646.462	225.647	91.9821	289.403	344.104						--	--	88.881	7.78406	130.771	65.8742
21.8779	66.5407			91.5829	150.816	126.089	58.056	170.585	650.022	225.665	92.9193	289.421	347.139						--	--	88.898	7.98122	130.788	66.5407
21.8858	67.1744			91.6009	148.415	126.107	54.5534	170.603	653.075	225.683	93.907	289.439	342.085						--	--	88.915	7.01919	130.805	67.1744
21.8937	67.508			91.6189	148.206	126.125	51.886	170.621	656.805	225.701	94.8772	289.457	339.239						--	--	88.932	6.51428	130.822	67.508
21.9016	70.0299			91.6369	146.128	126.143	49.4265	170.639	660.314	225.719	95.1145	289.475	338.264						--	--	88.949	5.66959	130.839	70.0299
21.9095	68.6788			91.6549	144.295	126.161	47.3103	170.657	664.083	225.737	97.5292	289.493	336.503						--	--	88.966	5.15944	130.856	68.6788
21.9174	67.8525			91.6729	142.774	126.179	45.8569	170.675	667.75	225.755	97.8894	289.511	334.841						--	--	88.983	3.11513	130.873	67.8525
21.9254	66.1844			91.6909	140.95	126.197	45.051	170.693	671.427	225.773	98.9294	289.529	333.202						--	--	89	4.22454	130.89	66.1844
21.9333	67.0522			91.7089	139.432	126.215	44.0969	170.711	675.037	225.791	100.121	289.547	331.011						--	--	89.017	3.56035	130.907	67.0522
21.9412	68.9385			91.7269	137.67	126.233	41.9699	170.729	678.649	225.809	101.131	289.565	329.589						--	--	89.034	5.30776	130.924	68.9385
21.9491	69.8579			91.7449	136.202	126.251	40.1626	170.747	682.471	225.827	102.261	289.583	327.966						--	--	89.051	6.21214	130.941	69.8579
21.957	69.6442			91.7629	135.054	126.269	41.9735	170.765	686.102	225.845	103.193	289.601	325.973						--	--	89.068	7.12343	130.958	69.6442
21.9649	68.2092			91.7809	131.908	126.287	46.8659	170.783	689.924	225.863	104.316	289.619	324.185						--	--	89.085	8.42001	130.975	68.2092
21.9728	68.4154			91.7989	130.817	126.305	49.4399	170.801	693.524	225.881	105.41	289.637	322.251						--	--	89.102	8.45231	130.992	68.4154
21.9807	67.8652			91.8169	129.817	126.323	49.8531	170.819	697.672	225.899	106.694	289.655	319.979						--	--	89.119	8.03757	131.009	67.8652
21.9886	69.4548			91.8349	126.783	126.341	50.5954	170.837	701.582	225.917	107.962	289.673	318.461						--	--	89.136	9.63606	131.026	69.4548
21.9965	69.5602			91.8529	127.065	126.359	52.7202	170.855	705.518	225.935	109.295	289.691	316.763						--	--	89.153	10.5513	131.043	69.5602
22.0044	71.2679			91.8709	124.834	126.377	50.5686	170.873	709.449	225.953	110.602	289.709	314.745						--	--	89.17	10.6951	131.06	71.2679
22.0123	69.6873			91.8889	124.665	126.395	54.7257	170.891	713.515	225.971	111.949	289.727	313.011						--	--	89.187	11.3768	131.077	69.6873
22.0202	69.5365			91.9069	121.866	126.413	53.4101	170.909	717.622	225.989	113.199	289.745	311.097						--	--	89.204	11.2828	131.094	69.5365
22.0281	67.8902			91.9249	120.089	126.431	53.6505	170.927	721.67	226.007	114.487	289.763	309.291						--	--	89.221	12.2732	131.111	67.8902
22.036	69.6767			91.9429	118.631	126.449	54.1576	170.945	725.786	226.025	115.891	289.781	306.205						--	--	89.238	10.5573	131.128	69.6767
22.0439	70.655			91.9609	116.725	126.467	54.7146	170.963	729.913	226.043	117.204	289.799	305.57						--	--	89.255	12.2884	131.145	70.655
22.0519	72.2062			91.9789	115.401	126.485	53.982	170.981	733.755	226.061	118.811	289.817	303.67						--	--	89.272	12.2084	131.162	72.2062
22.0598	71.4158			91.9969	113.653	126.503	54.8069	170.999	737.687	226.079	120.15	289.835	301.822						--	--	89.289	14.6047	131.179	71.4158
22.0677	70.2443			92.0149	112.272	126.521	55.106	171.017	741.357	226.097	121.758	289.853	300.068						--	--	89.306	16.8106	131.196	70.2443
22.0756	69.923			92.0329	110.116	126.539	55.0887	171.035	744.997	226.115	123.137	289.871	298.178						--	--	89.323	17.5935	131.213	69.923
22.0835	70.0858			92.0509	108.27	126.557	55.2944	171.053	748.841	226.133	124.776	289.889	295.775						--	--	89.34	17.3087	131.23	70.0858
22.0914	71.1411			92.0689	105.802	126.575	55.3105	171.071	752.639	226.151	126.034	289.907	295.03						--	--	89.357	16.4459	131.247	71.1411
22.0993	72.5119			92.0869	103.98	126.593	55.4263	171.089	756.658	226.169	127.66	289.925	292.623						--	--	89.374	16.3383	131.264	72.5119
22.1072	73.3768			92.1049	101.372	126.611	55.462	171.107	760.901	226.187	129.051	289.943	290.791						--	--	89.391	16.4221	131.281	73.3768
22.1151	71.7416			92.1229	99.1635	126.629	55.3671	171.125	765.116	226.205	130.663	289.961	289.182						--	--	89.408	18.7135	131.298	71.7416
22.123	71.4441			92.1409	96.8333	126.647	55.3819	171.143	769.478	226.223	132.015	289.979	286.721						--	--	89.425	18.0923	131.315	71.4441
22.1309	70.4963			92.1589	94.6975	126.665	55.3117	171.161	773.515	226.241	133.832	289.997	285.305						--	--	89.442	21.3125	131.332	70.4963
22.1388	71.4561			92.1769	91.9324	126.683	55.3006	171.179	777.494	226.259	135.208	290.015	283.396						--	--	89.459	18.6428	131.349	71.4561
22.1467	73.2826			92.1949	89.2391	126.701	55.2119	171.197	781.229	226.277	137.003	290.033	281.976						--	--	89.476	19.3058	131.366	73.2826
22.1546	73.8498			92.2129	86.6242	126.719	55.2255	171.215	785.478	226.295	138.604	290.051	280.067						--	--	89.493	17.1818	131.383	73.8498
22.1625	73.6799			92.2309	84.1788	126.737	55.0937	171.233	789.378	226.313	140.263	290.069	278.31						--	--	89.51	19.1515	131.4	73.6799
22.1704	72.5731			92.2489	81.8767	126.755	55.2058	171.251	793.6	226.331	141.883	290.087	273.995						--	--	89.527	20.7422	131.417	72.5731
22.1783	72.7092			92.2669	79.8076	126.773	55.1343	171.269	797.375	226.349	143.542	290.105	277.333						--	--	89.544	21.9583	131.434	72.7092
22.1863	71.6859			92.2849	77.8344	126.791	55.1602	171.287	801.853	226.367	145.402	290.123	271.223						--	--	89.561	22.3799	131.451	71.6859
22.1942	73.4572			92.3029	75.7215	126.809	55.0395	171.305	805.612	226.385	147.403	290.141	272.948						--	--	89.578	20.4384	131.468	73.4572
22.2021	73.6314			92.3209	73.6693	126.827	55.0395	171.323	809.977	226.403	149.554	290.159	269.071						--	--	89.595	20.4327	131.485	73.6314
22.21	76.1299			92.3389	71.7713	126.845	54.9866	171.341	813.581	226.421	151.505	290.177	267.955						--	--	89.612	19.6844	131.502	76.1299
22.2179	74.6902			92.3569	70.1807	126.863	54.9041	171.359	817.82	226.439	153.786	290.195	265.57						--	--	89.629	21.6846	131.519	74.6902
22.2258	73.7372			92.3749	68.2508	126.881	54.8758	171.377	821.604	226.457	156.078	290.213	263.753						--	--	89.646	22.1717	131.536	73.7372
22.2337	72.1819			92.3929	66.7714	126.899	54.7379	171.395	825.874	226.475	159.986	290.231	262.38						--	--	89.663	24.2208	131.553	72.1819
22.2416	73.1307			92.4109	64.9187	126.917	54.722	171.413	829.627	226.493	164.358	290.249	260.595						--	--	89.68	23.426	131.57	73.1307
22.2495	74.9307			92.4289	63.1562	126.935	54.5338	171.431	833.46	226.511	167.366	290.267	259.069						--	--	89.697	22.594	131.587	74.9307
22.2574	74.9574			92.4469	58.1641	126.953	54.5129	171.449	837.46	226.529	171.007	290.285	257.342						--	--	89.714	20.7432	131.604	74.9574
22.2653	76.7725			92.4649	52.2034	126.971	54.3911	171.467	841.217	226.547	173.115	290.303	255.865						--	--	89.731	21.4583	131.621	76.7725
22.2732	74.9436			92.4829	35.1689	126.989	54.2694	171.485	844.835	226.565	174.173	290.321	254.136						--	--	89.748	23.6008	131.638	74.9436
22.2811	75.1306			92.5009	22.5112	127.007	54.2363	171.503	848.868	226.583	175.473	290.339	252.773						--	--	89.765	23.866	131.655	75.1306
22.289	73.347			92.5189	15.5396	127.025	54.3973	171.521	852.873	226.601	176.462	290.357	251.099						--	--	89.782	26.3685	131.672	73.347
22.2969	74.8834			92.5369	9.3976	127.043	54.6494	171.539	856.635	226.619	177.757	290.375	249.737						--	--	89.799	23.9834	131.689	74.8834
22.3048	76.3449			92.5549	4.88029	127.061	55.2008	171.557	860.719	226.637	178.722	290.393	229.761						--	--	89.816	24.2699	131.706	76.3449
22.3128	77.2663			92.5729	2.80038	127.079	55.5828	171.575	864.423	226.655	180.007	290.411	228.146						--	--	89.833	21.7999	131.723	77.2663
22.3207	77.5116			92.5909	1.93922	127.097	56.0837	171.593	868.374	226.673	181.068	290.429	226.566						--	--	89.85	23.9078	131.74	77.5116
22.3286	76.2163			92.6089	1.89453	127.115	56.3479	171.611	872.165	226.691	182.288	290.447	224.975						--	--	89.867	24.9588	131.757	76.2163
22.3365	75.7142			92.6269	2.02861	127.133	56.6371	171.629	876.21	226.709	183.255	290.465	223.469						--	--	89.884	26.4432	131.774	75.7142
22.3444	74.9655			92.6449	1.59176	127.151	57.1578	171.647	876.491	226.727	184.662	290.483	221.893						--	--	89.901	26.632	131.791	74.9655
22.3523	76.3126			92.6629	-0.42533	127.169	57.5701	171.665	876.794	226.745	185.835	290.501	220.336						--	--	89.918	24.9173	131.808	76.3126
22.3602	76.1384			92.6809	0.24928	127.187	57.839	171.683	876.457	226.763	187	290.519	218.811						--	--	89.935	24.7085	131.825	76.1384
22.3681	79.0088			92.6989	-0.65859	127.205	58.1813	171.701	876.324	226.781	188.26	290.537	217.226						--	--	89.952	24.1423	131.842	79.0088
22.376	77.3			92.7169	-2.53734	127.223	58.955	171.719	876.302	226.799	189.407	290.555	215.749						--	--	89.969	25.9197	131.859	77.3
22.3839	77.3054			92.7349	-3.8865	127.241	59.7251	171.737	876.724	226.817	192.129	290.573	214.213						--	--	89.986	25.7199	131.876	77.3054
22.3918	75.5953					127.259	60.5803	171.755	876.724	226.835	191.857	290.591	212.764						--	--	90.003	28.8594	131.893	75.5953
22.3997	76.1398					127.277	61.4947	171.773	876.693	226.853	193.53	290.609	211.18						--	--	90.02	26.9503	131.91	76.1398
22.4076	77.9722					127.295	62.7234	171.791	877.042	226.871	192.731	290.627	209.747						--	--	90.037	27.0841	131.927	77.9722
22.4155	78.4518					127.313	63.4579	171.809	877.084	226.889	196.163	290.645	208.269						--	--	90.054	25.4432	131.944	78.4518
22.4234	79.137					127.331	64.7705	171.827	877.217	226.907	195.66	290.663	206.96						--	--	90.071	25.4661	131.961	79.137
22.4313	77.5323					127.349	65.5149	171.845	877.022	226.925	198.26	290.681	205.465						--	--	90.088	27.0688	131.978	77.5323
22.4393	78.3018					127.367	66.9583	171.863	877.34	226.943	199.579	290.699	204.113						--	--	90.105	28.1648	131.995	78.3018
22.4472	76.4421					127.385	67.4667	171.881	877.393	226.961	200.985	290.717	202.623						--	--	90.122	28.8715	132.012	76.4421
22.4551	78.0397					127.403	69.1448	171.899	877.156	226.979	202.356	290.735	201.393						--	--	90.139	27.7718	132.029	78.0397
22.463	78.882					127.421	70.197	171.917	876.898	226.997	203.698	290.753	199.927						--	--	90.156	27.7218	132.046	78.882
22.4709	80.5563					127.439	71.3466	171.935	877.272	227.015	205.089	290.771	198.639						--	--	90.173	25.9336	132.063	80.5563
22.4788	79.3841					127.457	72.3992	171.953	877.209	227.033	206.462	290.789	197.154						--	--	90.19	27.5748	132.08	79.3841
22.4867	78.8008					127.475	73.5098	171.971	877.082	227.051	207.891	290.807	195.896						--	--	90.207	28.6492	132.097	78.8008
22.4946	77.9416					127.493	74.9823	171.989	876.912	227.069	209.263	290.825	194.486						--	--	90.224	29.6462	132.114	77.9416
22.5025	78.4946					127.511	75.9767	172.007	877.2	227.087	210.797	290.843	193.253						--	--	90.241	29.9638	132.131	78.4946
22.5104	79.767					127.529	77.1033	172.025	877.23	227.105	212.197	290.861	191.909						--	--	90.258	28.4267	132.148	79.767
22.5183	80.2436					127.547	78.3761	172.043	877.039	227.123	213.711	290.879	190.691						--	--	90.275	28.6295	132.165	80.2436
22.5262	81.6346					127.565	79.6357	172.061	876.954	227.141	215.103	290.897	189.339						--	--	90.292	26.9724	132.182	81.6346
22.5341	79.4871					127.583	80.9069	172.079	876.712	227.159	216.721	290.915	187.538						--	--	90.309	29.2386	132.199	79.4871
22.542	80.1662					127.601	81.565	172.097	877.037	227.177	218.125	290.933	184.328						--	--	90.326	29.2753	132.216	80.1662
22.5499	78.3779					127.619	83.9039	172.115	876.673	227.195	219.799	290.951	177.663						--	--	90.343	31.3741	132.233	78.3779
22.5578	80.1902					127.637	83.9884	172.133	877.036	227.213	221.252	290.969	164.656						--	--	90.36	30.5084	132.25	80.1902
22.5657	81.5809					127.655	86.037	172.151	876.64	227.231	222.937	290.987	162.403						--	--	90.377	29.2883	132.267	81.5809
22.5737	82.6044					127.673	87.531	172.169	876.882	227.249	224.418	291.005	158.288						--	--	90.394	28.4618	132.284	82.6044
22.5816	82.1128					127.691	88.8648	172.187	876.417	227.267	226.146	291.023	153.555						--	--	90.411	29.0644	132.301	82.1128
22.5895	80.5744					127.709	90.3553	172.205	876.942	227.285	227.623	291.041	143.853						--	--	90.428	30.5103	132.318	80.5744
22.5974	79.8701					127.727	91.7503	172.223	876.418	227.303	229.328	291.059	138.442						--	--	90.445	31.0964	132.335	79.8701
22.6053	80.0498					127.745	93.108	172.241	876.779	227.321	230.862	291.077	134.983						--	--	90.462	33.0488	132.352	80.0498
22.6132	82.2129					127.763	94.5701	172.259	876.407	227.339	232.509	291.095	133.06						--	--	90.479	32.309	132.369	82.2129
22.6211	82.6696					127.781	96.2055	172.277	876.697	227.357	234.048	291.113	128.819						--	--	90.496	30.005	132.386	82.6696
22.629	83.4877					127.799	97.5215	172.295	876.423	227.375	235.688	291.131	120.946						--	--	90.513	29.8159	132.403	83.4877
22.6369	81.8097					127.817	97.937	172.313	876.628	227.393	237.339	291.149	117.185						--	--	90.53	29.7656	132.42	81.8097
22.6448	81.9953					127.835	100.976	172.331	876.577	227.411	239.067	291.167	113.738						--	--	90.547	31.5232	132.437	81.9953
22.6527	80.0657					127.853	104.84	172.349	876.801	227.429	240.732	291.185	112.388						--	--	90.564	31.9232	132.454	80.0657
22.6606	82.1833					127.871	105.204	172.367	876.672	227.447	242.398	291.203	108.828						--	--	90.581	33.8683	132.471	82.1833
22.6685	82.6107					127.889	107.914	172.385	876.593	227.465	244.201	291.221	99.4033						--	--	90.598	32.3601	132.488	82.6107
22.6764	84.9491					127.907	110.172	172.403	876.624	227.483	245.95	291.239	89.0248						--	--	90.615	31.7652	132.505	84.9491
22.6843	83.655					127.925	112.262	172.421	876.517	227.501	247.81	291.257	77.6228						--	--	90.632	29.7656	132.522	83.655
22.6922	83.1642					127.943	114.648	172.439	876.471	227.519	249.621	291.275	75.3278						--	--	90.649	31.2275	132.539	83.1642
22.7002	81.425					127.961	116.926	172.457	876.257	227.537	262.348	291.293	68.7981						--	--	90.666	33.0551	132.556	81.425
22.7081	82.1437					127.979	119.418	172.475	876.311	227.555	264.335	291.311	60.5129						--	--	90.683	34.0082	132.573	82.1437
22.716	84.1327					127.997	122.47	172.493	875.908	227.573	266.359	291.329	54.7117						--	--	90.7	34.6981	132.59	84.1327
22.7239	84.1872					128.015	125.912	172.511	876.225	227.591	268.336	291.347	47.253						--	--	90.717	32.6017	132.607	84.1872
22.7318	86.3187					128.033	129.413	172.529	875.727	227.609	270.443	291.365	43.253						--	--	90.734	32.1942	132.624	86.3187
22.7397	83.9335					128.051	131.124	172.547	876.168	227.627	272.456	291.383	40.2977						--	--	90.751	31.1032	132.641	83.9335
22.7476	84.336					128.069	132.4	172.565	875.695	227.645	274.601	291.401	36.6594						--	--	90.768	32.7499	132.658	84.336
22.7555	83.0158					128.087	134.003	172.583	875.7	227.663	276.65	291.419	32.5193						--	--	90.785	33.7764	132.675	83.0158
22.7634	84.1102					128.105	135.277	172.601	875.641	227.681	278.867	291.437	28.2615						--	--	90.802	35.6584	132.692	84.1102
22.7713	85.4616					128.123	136.76	172.619	875.603	227.699	280.938	291.455	19.6259						--	--	90.819	35.0222	132.709	85.4616
22.7792	86.8364					128.141	138.072	172.637	875.505	227.717	283.239	291.473	14.0105						--	--	90.836	33.5008	132.726	86.8364
22.7871	86.0199					128.159	139.425	172.655	875.385	227.735	285.264	291.491	4.17241						--	--	90.853	34.1413	132.743	86.0199
22.795	85.6105					128.177	140.264	172.673	875.444	227.753	287.648	291.509	-5.68538						--	--	90.87	31.4294	132.76	85.6105
22.8029	84.578					128.195	143.172	172.691	875.324	227.771	289.813	291.527	-17.06						--	--	90.887	34.4796	132.777	84.578
22.8108	84.6137					128.213	144.095	172.709	874.82	227.789	292.229	291.545	-4.14543						--	--	90.904	33.7305	132.794	84.6137
22.8187	85.6818					128.231	144.976	172.727	872.888	227.807	294.393	291.563	15.6287						--	--	90.921	36.7515	132.811	85.6818
22.8266	86.0913					128.249	146.358	172.745	870.428	227.825	296.777	291.581	24.1945						--	--	90.938	34.8638	132.828	86.0913
22.8346	88.4523					128.267	147.732	172.763	866.771	227.843	299.037	291.599	30.0859						--	--	90.955	33.884	132.845	88.4523
22.8424	86.0061					128.285	149.165	172.781	862.841	227.861	301.465	291.617	34.2914						--	--	90.972	33.0264	132.862	86.0061
22.8504	86.6409					128.303	150.572	172.799	859.017	227.879	303.639	291.635	37.5218						--	--	90.989	32.5087	132.879	86.6409
22.8583	85.2534					128.321	152.042	172.817	855.131	227.897	306.037	291.653	40.2002						--	--	91.006	34.0307	132.896	85.2534
22.8662	86.1483					128.339	153.158	172.835	851.467	227.915	308.462	291.671	42.214						--	--	91.023	34.3914	132.913	86.1483
22.8741	87.6137					128.357	154.826	172.853	847.226	227.933	310.74	291.689	43.9587						--	--	91.04	36.9842	132.93	87.6137
22.882	88.7671					128.375	157.837	172.871	843.495	227.951	313.121	291.707	45.194						--	--	91.057	35.2292	132.947	88.7671
22.8899	88.9518					128.393	157.839	172.889	839.513	227.969	315.529	291.725	46.3656						--	--	91.074	34.505	132.964	88.9518
22.8978	87.5023					128.411	158.13	172.907	835.812	227.987	317.975	291.743	47.2017						--	--	91.091	32.6393	132.981	87.5023
22.9057	87.3784					128.429	160.285	172.925	831.958	228.005	320.358	291.761	48.323						--	--	91.108	33.7461	132.998	87.3784
22.9136	86.4607					128.447	161.631	172.943	828.284	228.023	322.911	291.779	48.9153						--	--	91.125	34.4414	133.015	86.4607
22.9215	88.6748					128.465	163.083	172.961	824.679	228.041	325.164	291.797	49.8088						--	--	91.142	36.1679	133.032	88.6748
22.9294	88.8112					128.483	164.351	172.979	820.861	228.059	327.787	291.815	50.2253						--	--	91.159	35.9986	133.049	88.8112
22.9373	90.9628					128.501	166.962	172.997	816.913	228.077	330.175	291.833	50.7372						--	--	91.176	34.8853	133.066	90.9628
22.9452	89.788					128.519	166.454	173.015	813.107	228.095	332.786	291.851	51.0996						--	--	91.193	34.9741	133.083	89.788
22.9531	89.0088					128.537	168.652	173.033	809.321	228.113	334.943	291.869	51.4656						--	--	91.21	32.8957	133.1	89.0088
22.961	88.3134					128.555	169.928	173.051	805.696	228.131	337.788	291.887	51.6308						--	--	91.227	34.8579	133.117	88.3134
22.9689	88.9012					128.573	171.356	173.069	801.767	228.149	340.115	291.905	51.921						--	--	91.244	34.9986	133.134	88.9012
22.9769	90.1598					128.591	172.805	173.087	798.268	228.167	342.767	291.923	52.1595						--	--	91.261	37.8577	133.151	90.1598
22.9848	90.4839					128.609	174.318	173.105	794.352	228.185	345.183	291.941	51.974						--	--	91.278	36.9442	133.168	90.4839
22.9927	92.5561					128.627	175.677	173.123	790.81	228.203	347.966	291.959	52.0694						--	--	91.295	35.9736	133.185	92.5561
23.0006	90.5809					128.645	177.075	173.141	787.102	228.221	350.391	291.977	52.0015						--	--	91.312	34.8642	133.202	90.5809
23.0085	90.6406					128.663	178.434	173.159	783.762	228.239	353.072	291.995	52.4374						--	--	91.329	35.2297	133.219	90.6406
23.0164	88.331					128.681	179.748	173.177	779.878	228.257	355.49	292.013	52.5541						--	--	91.346	37.0562	133.236	88.331
23.0243	90.388					128.699	181.114	173.195	776.559	228.275	358.21	292.031	52.5201						--	--	91.363	37.0991	133.253	90.388
23.0322	91.2121					128.717	182.416	173.213	772.734	228.293	360.803	292.049	52.2751						--	--	91.38	39.1856	133.27	91.2121
[truncated: 2,030 more rows]

## Sheet: Supplementary Fig. 20b
Strain (%)	ΔR/R0 (%)
5	5
10	6.06
20	24.85
40	38.23
60	74.01
80	138.62
100	164
200	287
300	490
400	660
500	848
600	1107
700	1455
--	--
--	--
--	--
--	--
--	--
--	--
--	--
--	--
--	--
--	--
--	--
--	--
--	--
--	--
--	--
--	--
--	--
