# Supplementary material for: Ion-cluster-mediated ultrafast self-healable ionoconductors for reconfigurable electronics
Source: Nat Commun. 2022 Jun 30;13:3769. doi: 10.1038/s41467-022-31553-4 (PMC9247092; doi:10.1038/s41467-022-31553-4)
Supplement: Supplementary file 10 — Source Data [file 41467_2022_31553_MOESM10_ESM.zip › Supplementary Figures/Source data_Supplementary Fig. 21_ncomms-22-08900.xlsx]

## Sheet: Supplementary Fig. 21b
Self-healable ionoconductor		EL layer
Frequency (Hz)	Capacitance (nF)	Frequency (Hz)	Capacitance (nF)
1000	76	1000	0.0422
3000	47	3000	0.0321
5000	30	5000	0.0211
10000	12	10000	0.0199
20000	3	20000	0.0195
30000	2	30000	0.017
40000	1	40000	0.0157
50000	0.847	50000	0.0164
60000	0.566	60000	0.016
70000	0.466	70000	0.0165
80000	0.25	80000	0.0163
90000	0.293	90000	0.0164
100000	0.25	100000	0.0165
