# Supplementary material for: Ion-cluster-mediated ultrafast self-healable ionoconductors for reconfigurable electronics
Source: Nat Commun. 2022 Jun 30;13:3769. doi: 10.1038/s41467-022-31553-4 (PMC9247092; doi:10.1038/s41467-022-31553-4)
Supplement: Supplementary file 10 — Source Data [file 41467_2022_31553_MOESM10_ESM.zip › Supplementary Figures/Source data_Supplementary Fig. 22_ncomms-22-08900.xlsx]

## Sheet: Supplementary Fig. 22
Wavenumber (nm)	Transmittance (%)
1100	82.4047
1099	82.4191
1098	82.424
1097	82.415
1096	82.428
1095	82.435
1094	82.4418
1093	82.4494
1092	82.4616
1091	82.4639
1090	82.4759
1089	82.4759
1088	82.4852
1087	82.4972
1086	82.5074
1085	82.5195
1084	82.5296
1083	82.5264
1082	82.5297
1081	82.539
1080	82.5466
1079	82.5511
1078	82.5555
1077	82.5584
1076	82.5593
1075	82.5672
1074	82.5679
1073	82.5645
1072	82.5714
1071	82.5701
1070	82.5644
1069	82.5583
1068	82.5525
1067	82.5467
1066	82.542
1065	82.548
1064	82.5432
1063	82.5389
1062	82.5432
1061	82.5441
1060	82.5435
1059	82.5426
1058	82.5482
1057	82.5501
1056	82.5542
1055	82.5621
1054	82.5677
1053	82.5705
1052	82.5654
1051	82.5639
1050	82.5662
1049	82.5656
1048	82.5657
1047	82.5572
1046	82.5549
1045	82.5523
1044	82.5523
1043	82.5521
1042	82.5452
1041	82.5408
1040	82.542
1039	82.5401
1038	82.538
1037	82.5295
1036	82.525
1035	82.5241
1034	82.5187
1033	82.518
1032	82.5135
1031	82.5113
1030	82.508
1029	82.5133
1028	82.5172
1027	82.5144
1026	82.513
1025	82.5137
1024	82.515
1023	82.5059
1022	82.5064
1021	82.5027
1020	82.5003
1019	82.4997
1018	82.5012
1017	82.5047
1016	82.5014
1015	82.5038
1014	82.5096
1013	82.5108
1012	82.5097
1011	82.5108
1010	82.5114
1009	82.5102
1008	82.5187
1007	82.523
1006	82.5205
1005	82.5205
1004	82.5275
1003	82.5339
1002	82.534
1001	82.5329
1000	82.5382
999	82.5408
998	82.5392
997	82.5384
996	82.5403
995	82.5402
994	82.5395
993	82.5412
992	82.539
991	82.537
990	82.5339
989	82.5307
988	82.5289
987	82.5246
986	82.519
985	82.5124
984	82.5123
983	82.5107
982	82.5101
981	82.5086
980	82.5102
979	82.5076
978	82.5008
977	82.4966
976	82.5043
975	82.5118
974	82.5124
973	82.5133
972	82.5171
971	82.5253
970	82.5288
969	82.5285
968	82.5367
967	82.5416
966	82.5458
965	82.5445
964	82.541
963	82.5423
962	82.5427
961	82.5467
960	82.5481
959	82.5482
958	82.5481
957	82.5492
956	82.5494
955	82.546
954	82.5459
953	82.5481
952	82.5517
951	82.551
950	82.5478
949	82.5488
948	82.5482
947	82.5458
946	82.5375
945	82.5339
944	82.5362
943	82.5342
942	82.5352
941	82.535
940	82.5294
939	82.5278
938	82.53
937	82.5332
936	82.5354
935	82.5333
934	82.5272
933	82.5234
932	82.5228
931	82.5215
930	82.522
929	82.5225
928	82.5187
927	82.5108
926	82.5048
925	82.5007
924	82.5008
923	82.5025
922	82.5022
921	82.4992
920	82.4919
919	82.4921
918	82.4879
917	82.4842
916	82.4809
915	82.4791
914	82.4721
913	82.4674
912	82.4656
911	82.4676
910	82.4688
909	82.4619
908	82.4555
907	82.4496
906	82.4446
905	82.4463
904	82.446
903	82.4408
902	82.4382
901	82.4325
900	82.4325
899	82.4292
898	82.4253
897	82.4228
896	82.4217
895	82.4193
894	82.4144
893	82.4059
892	82.4085
891	82.406
890	82.403
889	82.3997
888	82.3984
887	82.3951
886	82.4018
885	82.404
884	82.4029
883	82.4036
882	82.4027
881	82.3999
880	82.4021
879	82.4067
878	82.4099
877	82.4139
876	82.4165
875	82.4207
874	82.4198
873	82.4238
872	82.4268
871	82.4228
870	82.4238
869	82.4287
868	82.4243
867	82.4243
866	82.4286
865	82.428
864	82.4288
863	82.4273
862	82.4284
861	82.4341
860	82.4347
859	82.4323
858	82.4295
857	82.4298
856	82.4284
855	82.4268
854	82.4251
853	82.4225
852	82.4193
851	82.4196
850	82.4187
849	82.4185
848	82.415
847	82.4155
846	82.4122
845	82.4105
844	82.4109
843	82.4125
842	82.4078
841	82.4058
840	82.4067
839	82.4037
838	82.4009
837	82.3971
836	82.393
835	82.3978
834	82.3982
833	82.396
832	82.3937
831	82.3937
830	82.3937
829	82.395
828	82.3949
827	82.3916
826	82.3922
825	82.3868
824	82.381
823	82.3836
822	82.3861
821	82.3849
820	82.3836
819	82.3754
818	82.3751
817	82.3726
816	82.3729
815	82.3711
814	82.3679
813	82.3621
812	82.3618
811	82.3609
810	82.3629
809	82.3582
808	82.3563
807	82.3564
806	82.3563
805	82.351
804	82.3459
803	82.3416
802	82.343
801	82.3463
800	82.3417
799	82.3412
798	82.3415
797	82.3414
796	82.3395
795	82.3404
794	82.343
793	82.3493
792	82.3469
791	82.3474
790	82.3484
789	82.3484
788	82.3512
787	82.3503
786	82.3456
785	82.3455
784	82.3426
783	82.3424
782	82.3477
781	82.3489
780	82.345
779	82.3459
778	82.3456
777	82.343
776	82.3403
775	82.3347
774	82.3342
773	82.3338
772	82.3347
771	82.3341
770	82.3344
769	82.3333
768	82.3334
767	82.3356
766	82.3353
765	82.3362
764	82.3363
763	82.3323
762	82.3326
761	82.3333
760	82.3289
759	82.331
758	82.329
757	82.326
756	82.325
755	82.3166
754	82.3168
753	82.3151
752	82.3124
751	82.3118
750	82.3152
749	82.3133
748	82.3117
747	82.3102
746	82.3112
745	82.3138
744	82.3173
743	82.3219
742	82.3252
741	82.3296
740	82.3527
739	82.3567
738	82.3676
737	82.3843
736	82.4044
735	82.43
734	82.451
733	82.4726
732	82.4786
731	82.4593
730	82.399
729	82.303
728	82.2109
727	82.1459
726	82.1195
725	82.1087
724	82.1219
723	82.1463
722	82.1933
721	82.2439
720	82.2531
719	82.2481
718	82.2416
717	82.2345
716	82.235
715	82.2339
714	82.235
713	82.2328
712	82.2303
711	82.228
710	82.2147
709	82.2141
708	82.2099
707	82.2057
706	82.204
705	82.2004
704	82.1979
703	82.1895
702	82.185
701	82.1829
700	82.1772
699	82.1685
698	82.1607
697	82.1578
696	82.1579
695	82.1526
694	82.1501
693	82.1443
692	82.1419
691	82.1352
690	82.1306
689	82.1193
688	82.111
687	82.1082
686	82.1023
685	82.0949
684	82.0831
683	82.0776
682	82.0765
681	82.0673
680	82.0628
679	82.0517
678	82.0421
677	82.0386
676	82.0303
675	82.0201
674	82.0148
673	82.011
672	82.002
671	81.9919
670	81.9835
669	81.9756
668	81.9618
667	81.9501
666	81.9415
665	81.9283
664	81.9161
663	81.8991
662	81.883
661	81.8669
660	81.8505
659	81.8367
658	81.8221
657	81.8102
656	81.7974
655	81.7855
654	81.7805
653	81.7637
652	81.7466
651	81.7335
650	81.7289
649	81.7188
648	81.7163
647	81.7183
646	81.7139
645	81.7108
644	81.7172
643	81.72
642	81.7179
641	81.7123
640	81.7079
639	81.6966
638	81.6955
637	81.6861
636	81.673
635	81.6624
634	81.6589
633	81.6499
632	81.6374
631	81.6267
630	81.6115
629	81.5972
628	81.5888
627	81.5737
626	81.5621
625	81.5541
624	81.539
623	81.5191
622	81.5086
621	81.5065
620	81.4943
619	81.479
618	81.4701
617	81.4569
616	81.4456
615	81.4408
614	81.4259
613	81.4119
612	81.4001
611	81.3863
610	81.3743
609	81.3647
608	81.349
607	81.3358
606	81.3177
605	81.3046
604	81.2889
603	81.2765
602	81.262
601	81.2416
600	81.2253
599	81.212
598	81.2003
597	81.1813
596	81.1709
595	81.1545
594	81.1404
593	81.1301
592	81.1164
591	81.0955
590	81.0761
589	81.0597
588	81.0484
587	81.0282
586	81.0119
585	80.9906
584	80.9743
583	80.9593
582	80.943
581	80.9213
580	80.9075
579	80.8959
578	80.8794
577	80.8639
576	80.8453
575	80.8266
574	80.8074
573	80.7871
572	80.7679
571	80.7457
570	80.7227
569	80.703
568	80.6839
567	80.6647
566	80.646
565	80.6258
564	80.6028
563	80.5835
562	80.5605
561	80.5304
560	80.5066
559	80.4785
558	80.4554
557	80.4322
556	80.4137
555	80.3894
554	80.3603
553	80.3328
552	80.3103
551	80.2904
550	80.2589
549	80.2247
548	80.1968
547	80.1631
546	80.1375
545	80.1142
544	80.0943
543	80.0685
542	80.0484
541	80.0248
540	80.0018
539	79.9785
538	79.9495
537	79.9194
536	79.8797
535	79.8363
534	79.8004
533	79.7609
532	79.7369
531	79.7068
530	79.6712
529	79.6339
528	79.5948
527	79.5228
526	79.4256
525	79.3048
524	79.1499
523	78.957
522	78.7473
521	78.818
520	78.803
519	78.8186
518	78.8531
517	78.8872
516	79.1251
515	79.2086
514	79.2114
513	79.1872
512	79.1641
511	79.134
510	79.0994
509	79.0587
508	79.0282
507	78.9967
506	78.96
505	78.9229
504	78.885
503	78.844
502	78.8049
501	78.7694
500	78.7557
499	78.716
498	78.6735
497	78.6268
496	78.5856
495	78.5415
494	78.492
493	78.4402
492	78.3802
491	78.3293
490	78.2926
489	78.2409
488	78.1862
487	78.1329
486	78.1019
485	78.0676
484	78.043
483	77.9971
482	77.9492
481	77.9147
480	77.8875
479	77.8292
478	77.7912
477	77.7329
476	77.6852
475	77.6301
474	77.574
473	77.527
472	77.4778
471	77.4185
470	77.3638
469	77.29
468	77.2312
467	77.173
466	77.119
465	77.0599
464	77.0015
463	76.9271
462	76.8821
461	76.8067
460	76.7315
459	76.6789
458	76.6046
457	76.5512
456	76.4931
455	76.4124
454	76.3506
453	76.2794
452	76.1984
451	76.1452
450	76.1012
449	76.0385
448	75.9594
447	75.884
446	75.8132
445	75.7596
444	75.6831
443	75.6106
442	75.5265
441	75.4391
440	75.3696
439	75.3028
438	75.2114
437	75.1511
436	75.0939
435	74.9905
434	74.9294
433	74.8667
432	74.7816
431	74.6904
430	74.627
429	74.5444
428	74.4432
427	74.3774
426	74.3007
425	74.2487
424	74.2004
423	74.1119
422	73.996
421	73.9179
420	73.8476
419	73.7223
418	73.617
417	73.5551
416	73.4832
415	73.461
414	73.3227
413	73.3165
412	73.201
411	73.034
410	72.9846
409	72.894
408	72.7556
407	72.6173
406	72.5642
405	72.5209
404	72.3624
403	72.2682
402	72.2425
401	72.0439
400	71.8461
399	71.7165
398	71.5831
397	71.4352
396	71.2827
395	71.1315
394	71.0322
393	70.8702
392	70.6889
391	70.5837
390	70.454
389	70.274
388	70.1132
387	69.9493
386	69.8092
385	69.6551
384	69.4334
383	69.1926
382	68.9111
381	68.6855
380	68.4909
379	68.1191
378	67.634
377	67.4917
376	67.649
375	67.939
374	68.0016
373	67.8802
372	67.7067
371	67.5212
370	67.1338
369	66.9981
368	66.832
367	66.6255
366	66.344
365	66.0841
364	65.9097
363	65.8206
362	65.6295
361	65.3521
360	65.1293
--	--
--	--
--	--
--	--
--	--
--	--
--	--
--	--
--	--
--	--
--	--
