# Supplementary material for: Ion-cluster-mediated ultrafast self-healable ionoconductors for reconfigurable electronics
Source: Nat Commun. 2022 Jun 30;13:3769. doi: 10.1038/s41467-022-31553-4 (PMC9247092; doi:10.1038/s41467-022-31553-4)
Supplement: Supplementary file 10 — Source Data [file 41467_2022_31553_MOESM10_ESM.zip › Supplementary Figures/Source data_Supplementary Fig. 23_ncomms-22-08900.xlsx]

## Sheet: Supplementary Fig. 23a
	Green	Blue
Applied Voltage (V)	EL luminance (a.u.)	EL luminance (arb. unit)
0	0.57504	4.0625
20	0.63255	4.375
40	2.12766	15
60	11.2708	49.0625
80	40.7706	70.3125
100	65.0374	78.75
120	75.3307	83.4375
140	81.2536	86.5625
160	85.5664	87.1875
180	88.8442	89.0625
200	91.5469	90
220	92.812	90.45
240	94.2496	90.89
260	95.4572	91.25
280	96.3197	91.45
300	97.0673	91.6
320	98.0448	92.6
340	98.5624	93.5
360	98.9649	94.3
380	99.425	96.875
400	100	99
--	--	--
--	--	--
--	--	--
--	--	--
--	--	--
--	--	--
--	--
--	--

## Sheet: Supplementary Fig. 23c
	Green	Blue
Wavelength (nm)	EL intensity (a.u.)	EL intensity (arb. unit)
380	179.784	0
381	186.728	113.003
382	0	174.923
383	0.97994	482.972
384	0	0
385	0	113.777
386	0	30.4954
387	18.8272	51.3932
388	0	0
389	14.9691	0
390	0	0
391	0	0
392	0	271.672
393	60.7253	46.9814
394	0	0
395	40.2006	0
396	132.716	0
397	149.691	33.0495
398	56.6358	6.42415
399	256.944	1.82663
400	206.019	140.093
401	102.623	0
402	381.944	41.0991
403	242.284	49.5356
404	196.759	191.95
405	378.086	0
406	182.87	65.9443
407	408.951	0
408	528.549	155.573
409	543.21	0
410	705.247	22.1362
411	733.796	83.5913
412	864.198	0
413	902.778	246.904
414	1064.81	22.291
415	1273.15	179.567
416	1358.02	191.176
417	1365.74	127.709
418	1512.35	178.019
419	1813.27	178.793
420	1867.28	264.706
421	1952.16	180.341
422	2137.35	394.737
423	2283.95	391.641
424	2399.69	421.053
425	2546.3	445.046
426	2924.38	470.588
427	2924.38	664.861
428	3179.01	614.551
429	3279.32	630.031
430	3294.75	724.458
431	3665.12	688.081
432	3603.4	789.474
433	3796.3	859.133
434	3966.05	936.533
435	3888.89	936.533
436	4266.98	967.492
437	4251.54	1037.15
438	4459.88	1130.03
439	4436.73	1292.57
440	4475.31	1176.47
441	4807.1	1269.35
442	4799.38	1354.49
443	4945.99	1362.23
444	4861.11	1385.45
445	4915.12	1532.51
446	4884.26	1640.87
447	5138.89	1664.09
448	5054.01	1648.61
449	5000	1726.01
450	5000	1880.8
451	5123.46	1911.76
452	5007.72	1950.46
453	5000	2089.78
454	4945.99	2027.86
455	4907.41	2143.96
456	4776.23	2244.58
457	4729.94	2229.1
458	4637.35	2414.86
459	4722.22	2407.12
460	4506.17	2538.7
461	4413.58	2530.96
462	4498.46	2631.58
463	4205.25	2763.16
464	4189.81	2910.22
465	4112.65	2825.08
466	3973.77	2956.66
467	3850.31	3111.46
468	3742.28	3165.63
469	3611.11	3335.91
470	3657.41	3273.99
471	3495.37	3421.05
472	3418.21	3591.33
473	3233.02	3668.73
474	3186.73	3722.91
475	3233.02	3800.31
476	2962.96	3924.15
477	2831.79	4009.29
478	2831.79	3986.07
479	2716.05	4195.05
480	2600.31	4249.23
481	2500	4318.89
482	2384.26	4295.67
483	2376.54	4442.72
484	2260.8	4551.08
485	2237.65	4582.04
486	2083.33	4674.92
487	2006.17	4628.48
488	1967.59	4713.62
489	1898.15	4721.36
490	1805.56	4845.2
491	1790.12	4938.08
492	1689.81	4791.02
493	1620.37	4883.9
494	1589.51	4984.52
495	1496.91	4984.52
496	1442.9	4976.78
497	1404.32	4984.52
498	1435.19	5000
499	1288.58	4938.08
500	1242.28	4930.34
501	1219.14	4984.52
502	1226.85	4938.08
503	1195.99	4984.52
504	1149.69	4899.38
505	1033.95	4914.86
506	1018.52	4752.32
507	1033.95	4806.5
508	1018.52	4659.44
509	979.938	4628.48
510	956.79	4713.62
511	918.21	4605.26
512	887.346	4574.3
513	887.346	4566.56
514	802.469	4543.34
515	879.63	4388.54
516	794.753	4334.37
517	770.833	4334.37
518	802.469	4295.67
519	763.117	4125.39
520	741.512	4133.13
521	734.568	4133.13
522	705.247	3993.81
523	656.636	3900.93
524	604.938	3893.19
525	638.117	3761.61
526	630.401	3630.03
527	627.315	3575.85
528	577.16	3506.19
529	664.352	3498.45
530	613.426	3335.91
531	510.031	3266.25
532	534.722	3219.81
533	530.093	3103.72
534	563.272	3034.06
535	507.716	2948.92
536	500	2863.78
537	443.673	2871.52
538	460.648	2809.6
539	375.772	2577.4
540	435.185	2530.96
541	463.735	2476.78
542	397.377	2422.6
543	405.093	2345.2
544	410.494	2182.66
545	402.778	2190.4
546	411.265	2159.44
547	354.167	2066.56
548	350.309	1973.68
549	341.821	1989.16
550	366.512	1865.33
551	352.623	1873.07
552	341.049	1741.49
553	315.586	1664.09
554	334.877	1671.83
555	308.642	1563.47
556	280.093	1524.77
557	284.722	1455.11
558	264.66	1524.77
559	300.154	1408.67
560	249.228	1339.01
561	258.488	1238.39
562	240.741	1215.17
563	190.586	1160.99
564	280.093	1199.69
565	184.414	1075.85
566	222.994	1099.07
567	202.932	1075.85
568	172.068	1037.15
569	211.42	921.053
570	204.475	967.492
571	209.105	905.573
572	205.247	843.653
573	191.358	905.573
574	175.926	835.913
575	86.4197	721.362
576	180.556	739.938
577	165.895	720.588
578	99.537	641.641
579	87.1914	630.031
580	127.315	689.628
581	88.7346	676.471
582	94.9074	595.975
583	91.0494	547.988
584	85.6482	541.796
585	93.3642	554.18
586	91.0494	532.508
587	73.7654	493.808
588	102.623	476.006
589	101.08	438.854
590	118.056	410.991
591	95.679	397.833
592	91.821	419.505
593	77.9321	380.805
594	95.679	369.195
595	97.2222	337.461
596	64.0432	257.74
597	53.0864	294.892
598	121.914	295.666
599	19.1358	273.994
600	33.8735	262.384
601	87.1914	226.78
602	57.9475	253.096
603	43.1327	277.09
604	38.8889	239.938
605	7.17593	267.802
606	42.0525	246.904
607	84.8765	193.498
608	137.346	174.923
609	19.0586	193.498
610	56.5586	186.533
611	38.1173	183.437
612	10.0309	164.087
613	31.0185	119.969
614	0	145.511
615	19.2901	136.997
616	0	118.421
617	44.2901	119.969
618	0	122.291
619	63.1944	165.635
620	0	82.8173
621	0	143.963
622	7.56173	127.709
623	3.09414	138.545
624	20.216	65.2477
625	0	89.7833
626	54.3982	75.387
627	0	138.545
628	37.5	99.8452
629	30.1698	112.229
630	0	78.9474
631	0	79.7214
632	0	121.517
633	37.1142	137.771
634	0	96.7492
635	46.2191	95.9752
636	12.8086	53.5604
637	25.9259	57.8173
638	34.1049	88.2353
639	75.6173	63.2353
640	20.0617	43.0341
641	8.56481	69.5046
642	23.7654	109.133
643	0	20.356
644	32.0216	63.5449
645	0	71.517
646	6.92901	80.4954
647	10.4167	46.7492
648	0	78.9474
649	11.8056	34.9071
650	0	62.6935
651	97.2222	67.5697
652	19.0586	7.45356
653	0	106.037
654	15.5864	45.1238
655	3.82716	5.30186
656	0	20.5882
657	0	18.6532
658	23.9198	89.0093
659	0	94.4272
660	0	30.8823
661	0	12.1517
662	20.8333	0
663	49.0741	75.6966
664	39.9691	34.4427
665	0	136.997
666	0	36.8421
667	0	6.52477
668	0	48.2198
669	4.82253	38.1579
670	58.179	58.9783
671	0	79.7214
672	0	9.05573
673	45.1389	31.8112
674	13.1944	48.452
675	37.3457	61.2229
676	18.0556	13.1579
677	0	33.2817
678	27.0062	23.452
679	90.2778	27.1672
680	0	27.4768
681	0	6.74923
682	0	0
683	0	3.36687
684	26.7747	0
685	0	0
686	0	40.2477
687	41.2037	0.09752
688	0	26.935
689	5.07716	31.6563
690	17.6698	0
691	45.7562	25.8514
692	58.5648	14.1641
693	0	0
694	111.883	8.12693
695	12.1142	0
696	57.0216	11.1455
697	0	21.8266
698	0	13.4675
699	0	75.9288
700	15.4321	0
701	0	69.3499
702	0	4.89938
703	0	5.58824
704	0	0
705	0	0
706	0	0
707	36.1883	0
708	0	9.98452
709	0	100.619
710	0	66.5635
711	12.7315	21.9814
712	11.8056	0
713	29.3982	0
714	42.9012	151.703
715	0	63.4675
716	48.1482	64.1641
717	0	46.0526
718	90.2778	0
719	0.26157	127.709
720	28.858	176.471
721	45.2161	0
722	125.772	0
723	18.8272	3.0805
724	0	15.6347
725	1.53549	116.099
726	0	48.9938
727	0	0
728	83.3333	202.012
729	0	14.2415
730	28.858	0
731	23.4568	50.387
732	11.034	0
733	5.54784	0
734	0	38.0031
735	22.5309	0
736	0	0
737	0	56.5016
738	0	24.4582
739	23.7654	15.1703
740	55.787	0
741	0	10.4489
742	26.2346	88.2353
743	13.4259	112.229
744	49.8457	0
745	101.852	20.743
746	70.7562	0
747	56.25	6.47059
748	0	39.5511
749	71.6821	0
750	2.77006	0
751	87.1914	0
752	56.1728	4.42724
753	159.722	0
754	0	0
755	179.784	0
756	0	78.1734
757	0	0
758	49.4599	26.2384
759	1.65123	0
760	0	0
761	0	0
762	0	18.9628
763	0	0
764	0	0
765	0	0
766	66.0494	0
767	19.3673	0
768	106.481	54.3344
769	116.512	0
770	0	0
771	13.8117	0
772	30.7099	273.22
773	293.981	16.9505
774	125	0
775	100.309	106.037
776	3.47994	50.6966
777	35.8796	26.3158
778	1.65895	212.074
779	0	24.6904
780	0	58.3591
--	--	--
--	--	--
--	--	--
--	--	--
--	--	--
--	--	--
--	--	--
--	--	--
--	--	--
--	--	--
--	--	--
--	--	--
--	--	--
--	--	--
--	--	--
--	--	--
--	--	--
--	--	--
--	--	--
--	--
--	--

## Sheet: Supplementary Fig. 23d
	Green	Blue
Frequency (kHz)	EL Luminance (a.u.)	EL Luminance (arb. unit)
1	21.9814	2.55682
5	65.8824	61.0795
10	87.2446	78.4091
15	95.6656	93.75
20	99.5046	97.4432
25	100	98.8636
30	94.9845	100
35	93.3127	91.4773
40	86.192	83.5227
45	79.1331	77.8409
50	71.1455	75.2841
55	35.8514	68.1818
60	24.0248	61.6477
--	--	--
--	--	--
--	--	--
--	--	--
--	--	--
--	--	--
--	--	--
--	--	--
--	--	--
--	--	--
--	--	--
--	--	--
--	--	--
--	--	--
--	--	--
--	--	--
--	--	--
--	--
--	--
--
--
--
--
--
--
--
--
--
--
--
--
--
--
--
--
--
--
--
--
--
--
--
--
--
--
--
--
--
--
--
