# Supplementary material for: Ion-cluster-mediated ultrafast self-healable ionoconductors for reconfigurable electronics
Source: Nat Commun. 2022 Jun 30;13:3769. doi: 10.1038/s41467-022-31553-4 (PMC9247092; doi:10.1038/s41467-022-31553-4)
Supplement: Supplementary file 10 — Source Data [file 41467_2022_31553_MOESM10_ESM.zip › Supplementary Figures/Source data_Supplementary Fig. 25_ncomms-22-08900.xlsx]

## Sheet: Supplementary Fig. 25
Weight (%)	Temperature (oC)
34.405	100
36.905	100.258
39.405	100.122
41.905	100.235
44.405	100.188
46.905	100.223
49.405	100.325
51.905	100.246
54.405	100.196
56.905	100.235
59.405	100.241
61.905	100.448
64.405	100.197
66.905	100.206
69.405	100.365
71.905	100.33
74.405	100.246
76.905	101.147
79.405	100.336
81.905	100.244
84.405	100.158
86.905	100.172
89.405	100.243
91.905	100.275
94.405	100.256
96.905	100.283
99.405	100.29
101.905	100.296
104.405	100.288
106.905	100.277
109.405	100.257
111.905	100.278
114.405	100.352
116.905	100.282
119.405	100.345
121.905	100.399
124.405	100.41
126.905	100.501
129.405	100.509
131.905	100.475
134.405	100.594
136.905	100.623
139.405	100.706
141.905	100.572
144.405	100.562
146.905	100.672
149.405	100.688
151.905	100.728
154.405	100.587
156.905	100.602
159.405	100.663
161.905	100.596
164.405	100.536
166.905	100.608
169.405	100.632
171.905	100.439
174.405	100.338
176.905	100.301
179.405	100.333
181.905	100.335
184.405	100.364
186.905	100.353
189.405	100.384
191.905	100.383
194.405	100.392
196.905	100.42
199.405	100.414
201.905	100.449
204.405	100.404
206.905	100.433
209.405	100.523
211.905	100.524
214.405	100.489
216.905	100.433
219.405	100.465
221.905	100.473
224.405	100.444
226.905	100.448
229.405	100.426
231.905	100.384
234.405	100.363
236.905	100.404
239.405	100.397
241.905	100.388
244.405	100.365
246.905	100.357
249.405	100.846
251.905	100.935
254.405	100.992
256.905	101.022
259.405	100.972
261.905	100.954
264.405	100.838
266.905	100.804
269.405	100.79
271.905	100.726
274.405	100.638
276.905	100.854
279.405	100.767
281.905	100.66
284.405	100.625
286.905	100.579
289.405	100.5
291.905	100.386
294.405	100.303
296.905	100.211
299.405	99.9854
301.905	99.5678
304.405	99.1288
306.905	98.6626
309.405	98.2703
311.905	98.0859
314.405	97.8686
316.905	97.6828
319.405	97.557
321.905	97.3679
324.405	97.1759
326.905	97.0416
329.405	96.8826
331.905	96.7238
334.405	96.5813
336.905	96.4336
339.405	96.2564
341.905	96.0955
344.405	95.9234
346.905	95.7453
349.405	95.5614
351.905	95.3535
354.405	95.1547
356.905	94.9262
359.405	94.6824
361.905	94.4222
364.405	94.1474
366.905	93.8513
369.405	93.4814
371.905	93.073
374.405	92.6491
376.905	92.2947
379.405	91.7604
381.905	91.2217
384.405	90.6744
386.905	90.044
389.405	89.3593
391.905	88.5139
394.405	87.588
396.905	86.611
399.405	85.5497
401.905	84.4199
404.405	83.2383
406.905	81.9606
409.405	80.5934
411.905	79.1467
414.405	77.557
416.905	75.8596
419.405	74.0199
421.905	72.0035
424.405	69.7961
426.905	67.4107
429.405	64.7667
431.905	61.9168
434.405	58.8201
436.905	55.6837
439.405	52.5246
441.905	49.3694
444.405	46.2939
446.905	43.3484
449.405	40.6044
451.905	38.0445
454.405	35.5823
456.905	33.355
459.405	31.2615
461.905	29.0886
464.405	26.7893
466.905	24.3425
469.405	21.7884
471.905	19.1844
474.405	16.6824
476.905	14.4249
479.405	12.8476
481.905	11.8669
484.405	11.2479
486.905	10.8725
489.405	10.6222
491.905	10.403
494.405	10.2254
496.905	10.1087
499.405	10.0049
501.905	9.93103
504.405	9.87773
506.905	9.82784
509.405	9.79613
511.905	9.76501
514.405	9.71567
516.905	9.67453
519.405	9.6436
521.905	9.62205
524.405	9.58836
526.905	9.55145
529.405	9.51058
531.905	9.46543
534.405	9.43217
536.905	9.42161
539.405	9.38569
541.905	9.33584
544.405	9.29404
546.905	9.25652
549.405	9.2052
551.905	9.17397
554.405	9.12625
556.905	9.08811
559.405	9.03591
561.905	8.97664
564.405	8.91895
566.905	8.88164
569.405	8.84302
571.905	8.79401
574.405	8.75026
576.905	8.69576
579.405	8.64292
581.905	8.58267
584.405	8.53224
586.905	8.47755
589.405	8.40772
591.905	8.332
594.405	8.27849
596.905	8.21762
--	--
--	--
--	--
--	--
--	--
--	--
--	--
--	--
--	--
--	--
--	--
