# Supplementary material for: Ion-cluster-mediated ultrafast self-healable ionoconductors for reconfigurable electronics
Source: Nat Commun. 2022 Jun 30;13:3769. doi: 10.1038/s41467-022-31553-4 (PMC9247092; doi:10.1038/s41467-022-31553-4)
Supplement: Supplementary file 10 — Source Data [file 41467_2022_31553_MOESM10_ESM.zip › Supplementary Figures/Source data_Supplementary Fig. 26_ncomms-22-08900.xlsx]

## Sheet: Supplementary Fig. 26b
As-prepared		After 10 th healing		After 20 th healing		After 30 th healing		After 40 th healing		After 50 th healing
Voltage (V)	Current (A)	Voltage (V)	Current (A)	Voltage (V)	Current (A)	Voltage (V)	Current (A)	Voltage (V)	Current (A)	Voltage (V)	Current (A)
0.00881	-1.12054e-06	0.7905	2.94797e-06	0.0038	-5.7349e-06	0.79879	1.24528e-05	0.000513243	-1.14886e-05	0.40888	1.06883e-05
0.01389	1.41828e-06	0.78549	3.04393e-07	0.00881	-1.50454e-06	0.79559	6.5341e-06	0.0038	-5.83011e-06	0.41389	1.07232e-05
0.01882	2.95715e-06	0.78049	-1.3698e-06	0.01381	9.69799e-07	0.7905	2.31961e-06	0.00881	-1.68226e-06	0.41882	1.07549e-05
0.0239	3.96608e-06	0.77556	-2.49982e-06	0.0189	2.53131e-06	0.78549	-1.74816e-07	0.01381	7.92418e-07	0.42383	1.07835e-05
0.02899	4.66114e-06	0.77055	-3.30558e-06	0.0239	3.55471e-06	0.78057	-1.72991e-06	0.01882	2.46181e-06	0.42883	1.08184e-05
0.03392	5.17535e-06	0.76554	-3.90817e-06	0.02883	4.2699e-06	0.77548	-2.77092e-06	0.02383	3.54842e-06	0.43384	1.08501e-05
0.03885	5.56565e-06	0.76046	-4.3859e-06	0.03384	4.79858e-06	0.77055	-3.50686e-06	0.02883	4.31487e-06	0.43885	1.08787e-05
0.04385	5.88739e-06	0.75553	-4.77526e-06	0.03893	5.19705e-06	0.76547	-4.05378e-06	0.03384	4.89073e-06	0.44385	1.09136e-05
0.04878	6.15315e-06	0.75052	-5.1058e-06	0.04385	5.52823e-06	0.76054	-4.47711e-06	0.03885	5.32726e-06	0.44886	1.09454e-05
0.05395	6.38525e-06	0.74544	-5.38697e-06	0.04886	5.79744e-06	0.75545	-4.8196e-06	0.04385	5.6924e-06	0.45387	1.09771e-05
0.05887	6.5815e-06	0.74043	-5.63606e-06	0.05395	6.0349e-06	0.75052	-5.10895e-06	0.04886	5.98772e-06	0.45888	1.10057e-05
0.0638	6.76675e-06	0.73543	-5.86407e-06	0.05895	6.23618e-06	0.74552	-5.35709e-06	0.05387	6.25662e-06	0.46388	1.10374e-05
0.06881	6.93092e-06	0.7305	-6.06756e-06	0.06388	6.42582e-06	0.74051	-5.5763e-06	0.0588	6.46419e-06	0.46889	1.10691e-05
0.07389	7.08754e-06	0.72557	-6.25311e-06	0.06889	6.59377e-06	0.7355	-5.77066e-06	0.06388	6.67869e-06	0.4739	1.10977e-05
0.0789	7.22435e-06	0.72041	-6.41791e-06	0.07389	6.75197e-06	0.7305	-5.95119e-06	0.06889	6.85858e-06	0.47882	1.11231e-05
0.08383	7.35864e-06	0.71548	-6.57737e-06	0.07882	6.89161e-06	0.72557	-6.11819e-06	0.07382	7.02936e-06	0.48383	1.11834e-05
0.08892	7.48193e-06	0.71047	-6.73399e-06	0.08391	7.0325e-06	0.72056	-6.26727e-06	0.07882	7.1907e-06	0.48884	1.11992e-05
0.09392	7.60176e-06	0.70554	-6.86357e-06	0.08892	7.15799e-06	0.71555	-6.41099e-06	0.08383	7.32877e-06	0.49384	1.12437e-05
0.09893	7.70743e-06	0.70053	-7.00226e-06	0.09377	7.2775e-06	0.71047	-6.54435e-06	0.08884	7.46054e-06	0.49885	1.12532e-05
0.10394	7.81562e-06	0.69553	-7.13184e-06	0.09877	7.38286e-06	0.70554	-6.67046e-06	0.09384	7.59421e-06	0.50386	1.12818e-05
0.10886	7.91626e-06	0.69052	-7.25324e-06	0.10378	7.49168e-06	0.70046	-6.78588e-06	0.09885	7.71026e-06	0.50879	1.13452e-05
0.11395	8.01627e-06	0.68544	-7.36552e-06	0.10886	7.59232e-06	0.69553	-6.89848e-06	0.10386	7.82191e-06	0.51379	1.13579e-05
0.11888	8.10559e-06	0.68051	-7.47842e-06	0.11387	7.69139e-06	0.69044	-7.0073e-06	0.10886	7.94394e-06	0.5188	1.1377e-05
0.12389	8.19271e-06	0.67558	-7.58378e-06	0.11888	7.77914e-06	0.68559	-7.10951e-06	0.11379	8.04427e-06	0.52381	1.14023e-05
0.12881	8.27857e-06	0.67041	-7.69732e-06	0.12381	7.86877e-06	0.68051	-7.20889e-06	0.11888	8.13767e-06	0.52881	1.145e-05
0.13382	8.36254e-06	0.66541	-7.7879e-06	0.12889	7.95243e-06	0.6755	-7.30199e-06	0.12389	8.2446e-06	0.5339	1.14626e-05
0.13891	8.43802e-06	0.66056	-7.88791e-06	0.1339	8.03672e-06	0.67049	-7.39634e-06	0.12881	8.33267e-06	0.53891	1.15071e-05
0.14391	8.51634e-06	0.65547	-7.96999e-06	0.13891	8.1122e-06	0.66556	-7.48e-06	0.13382	8.42576e-06	0.54384	1.15261e-05
0.14884	8.59213e-06	0.65054	-8.05837e-06	0.14383	8.18862e-06	0.66048	-7.56491e-06	0.13891	8.50879e-06	0.54892	1.15325e-05
0.15385	8.66604e-06	0.64546	-8.14014e-06	0.14892	8.26253e-06	0.65555	-7.64385e-06	0.14383	8.59591e-06	0.55377	1.15674e-05
0.15886	8.7302e-06	0.64045	-8.22317e-06	0.15385	8.33675e-06	0.65047	-7.72562e-06	0.14884	8.67296e-06	0.55878	1.15991e-05
0.16386	8.80002e-06	0.63544	-8.31375e-06	0.15886	8.40123e-06	0.64554	-7.80142e-06	0.15393	8.76228e-06	0.56386	1.16277e-05
0.16887	8.86324e-06	0.63059	-8.39269e-06	0.16386	8.47042e-06	0.64045	-7.87627e-06	0.15893	8.82298e-06	0.56887	1.16753e-05
0.17388	8.92991e-06	0.62551	-8.46502e-06	0.16895	8.53395e-06	0.63552	-7.95175e-06	0.16386	8.90098e-06	0.57388	1.17007e-05
0.17888	8.9903e-06	0.62042	-8.52824e-06	0.1738	8.59842e-06	0.63052	-8.02094e-06	0.16887	8.97268e-06	0.57888	1.17229e-05
0.18389	9.05162e-06	0.6155	-8.60152e-06	0.17888	8.65472e-06	0.62559	-8.08856e-06	0.17388	9.05037e-06	0.58381	1.17546e-05
0.1889	9.11169e-06	0.61049	-8.65939e-06	0.18389	8.7173e-06	0.6205	-8.15209e-06	0.1788	9.10572e-06	0.58882	1.17927e-05
0.1939	9.17208e-06	0.60548	-8.72135e-06	0.1889	8.77454e-06	0.6155	-8.21499e-06	0.18389	9.18592e-06	0.59383	1.18086e-05
0.19891	9.2246e-06	0.60048	-8.79557e-06	0.19382	8.83619e-06	0.61049	-8.27412e-06	0.1889	9.24976e-06	0.59883	1.18403e-05
0.20384	9.27901e-06	0.59547	-8.84526e-06	0.19883	8.88714e-06	0.60556	-8.33482e-06	0.19382	9.31298e-06	0.60376	1.18689e-05
0.20877	9.33468e-06	0.59054	-8.91414e-06	0.20384	8.94186e-06	0.60048	-8.38986e-06	0.19883	9.37179e-06	0.60885	1.18816e-05
0.21393	9.39003e-06	0.58545	-8.97421e-06	0.20885	8.99313e-06	0.59555	-8.44836e-06	0.20384	9.42746e-06	0.61385	1.19165e-05
0.21878	9.43783e-06	0.58045	-9.03837e-06	0.21385	9.04691e-06	0.59054	-8.50622e-06	0.20877	9.48281e-06	0.61886	1.19419e-05
0.22387	9.4891e-06	0.57552	-9.09844e-06	0.21886	9.09408e-06	0.58545	-8.56252e-06	0.21393	9.54823e-06	0.62379	1.19704e-05
0.22887	9.54194e-06	0.57043	-9.14939e-06	0.22387	9.14503e-06	0.58053	-8.6141e-06	0.21886	9.60138e-06	0.62887	1.20053e-05
0.23388	9.5932e-06	0.56543	-9.21197e-06	0.22887	9.19504e-06	0.57552	-8.66694e-06	0.22387	9.65956e-06	0.63372	1.20212e-05
0.23889	9.63817e-06	0.5605	-9.256e-06	0.23388	9.24473e-06	0.57051	-8.71883e-06	0.22887	9.71586e-06	0.63889	1.20688e-05
0.24389	9.68755e-06	0.55549	-9.30821e-06	0.23889	9.28907e-06	0.56543	-8.76947e-06	0.2338	9.76995e-06	0.64382	1.2091e-05
0.24882	9.72938e-06	0.55041	-9.35098e-06	0.24382	9.33468e-06	0.56058	-8.81696e-06	0.23889	9.82499e-06	0.64882	1.21101e-05
0.25383	9.7775e-06	0.54548	-9.39659e-06	0.24882	9.37808e-06	0.55549	-8.86759e-06	0.24389	9.87783e-06	0.65383	1.21608e-05
0.25891	9.81964e-06	0.54047	-9.45163e-06	0.25383	9.42337e-06	0.55048	-8.91823e-06	0.24882	9.92689e-06	0.65891	1.21799e-05
0.26376	9.86305e-06	0.53546	-9.49629e-06	0.25891	9.46362e-06	0.54548	-8.96289e-06	0.25383	9.97501e-06	0.66384	1.21894e-05
0.26885	9.90802e-06	0.53046	-9.53025e-06	0.26384	9.50765e-06	0.54055	-9.00912e-06	0.25876	1.00197e-05	0.66885	1.2218e-05
0.27386	9.95236e-06	0.52545	-9.56988e-06	0.26877	9.55043e-06	0.53554	-9.05472e-06	0.26384	1.00738e-05	0.67394	1.2256e-05
0.27886	9.99294e-06	0.52052	-9.60856e-06	0.27393	9.59289e-06	0.53054	-9.1019e-06	0.26885	1.01203e-05	0.67886	1.22751e-05
0.28379	1.00335e-05	0.51552	-9.65165e-06	0.27886	9.6344e-06	0.52553	-9.14215e-06	0.27386	1.0165e-05	0.68387	1.23195e-05
0.28888	1.00744e-05	0.51051	-9.69159e-06	0.28387	9.6734e-06	0.52052	-9.18524e-06	0.27878	1.02203e-05	0.6888	1.23481e-05
0.29381	1.01178e-05	0.50542	-9.72304e-06	0.28888	9.71271e-06	0.51544	-9.22361e-06	0.28387	1.02853e-05	0.69381	1.23988e-05
0.29881	1.01549e-05	0.50049	-9.76802e-06	0.29381	9.7536e-06	0.51051	-9.26481e-06	0.28888	1.03011e-05	0.69889	1.24179e-05
0.30382	1.01942e-05	0.49549	-9.81016e-06	0.29889	9.78819e-06	0.5055	-9.30758e-06	0.29381	1.03487e-05	0.70382	1.24496e-05
0.30671	1.02263e-05	0.49056	-9.84413e-06	0.3039	9.82688e-06	0.50057	-9.34847e-06	0.29889	1.03932e-05	0.70883	1.24687e-05
0.31383	1.02916e-05	0.48547	-9.88973e-06	0.30883	9.8665e-06	0.49549	-9.38275e-06	0.30382	1.04344e-05	0.71383	1.25131e-05
0.31892	1.03138e-05	0.48055	-9.91992e-06	0.31383	9.90582e-06	0.49048	-9.42521e-06	0.3089	1.04852e-05	0.71884	1.25417e-05
0.32385	1.03487e-05	0.47546	-9.95483e-06	0.31884	9.9379e-06	0.4854	-9.46043e-06	0.31391	1.05201e-05	0.72385	1.25702e-05
0.32885	1.03836e-05	0.47053	-1.00001e-05	0.32392	9.97438e-06	0.48055	-9.49786e-06	0.31884	1.0555e-05	0.72885	1.2456e-05
0.33386	1.04185e-05	0.46552	-1.00202e-05	0.32893	1.00077e-05	0.47546	-9.5356e-06	0.32377	1.05867e-05	0.73386	1.2548e-05
0.33887	1.04503e-05	0.46044	-1.00489e-05	0.33386	1.00448e-05	0.47053	-9.57019e-06	0.32893	1.06248e-05	0.73887	1.26083e-05
0.34387	1.04915e-05	0.45551	-1.00863e-05	0.33887	1.00728e-05	0.46552	-9.61045e-06	0.33386	1.06724e-05	0.74387	1.27035e-05
0.34888	1.05233e-05	0.4505	-1.01322e-05	0.34387	1.01109e-05	0.46052	-9.64568e-06	0.33887	1.07073e-05	0.74888	1.27257e-05
0.35389	1.05709e-05	0.4455	-1.01671e-05	0.3488	1.0143e-05	0.45551	-9.67681e-06	0.34387	1.07454e-05	0.75381	1.27892e-05
0.35897	1.05963e-05	0.44049	-1.01895e-05	0.35389	1.01804e-05	0.4505	-9.71266e-06	0.3488	1.0793e-05	0.7589	1.28051e-05
0.3639	1.06312e-05	0.43619	-1.02244e-05	0.35882	1.02081e-05	0.44542	-9.746e-06	0.35381	1.08279e-05	0.7639	1.28305e-05
0.36891	1.06566e-05	0.43048	-1.0289e-05	0.36382	1.02853e-05	0.44041	-9.77965e-06	0.35882	1.08597e-05	0.76891	1.2859e-05
0.37384	1.07073e-05	0.42547	-1.03175e-05	0.36891	1.02821e-05	0.43556	-9.81142e-06	0.36382	1.08978e-05	0.77384	1.29225e-05
0.37892	1.07264e-05	0.42046	-1.03366e-05	0.37384	1.03106e-05	0.43056	-9.84507e-06	0.36883	1.09327e-05	0.77884	1.29352e-05
0.38385	1.07676e-05	0.41553	-1.03747e-05	0.37884	1.03329e-05	0.42547	-9.87684e-06	0.37384	1.09707e-05	0.78385	1.29828e-05
0.38886	1.07962e-05	0.41053	-1.04064e-05	0.38385	1.03678e-05	0.42046	-9.90766e-06	0.37892	1.09993e-05	0.78886	1.30145e-05
0.39386	1.08343e-05	0.40552	-1.04254e-05	0.38886	1.03963e-05	0.41553	-9.93722e-06	0.38385	1.10469e-05	0.79386	1.30399e-05
0.39895	1.08628e-05	0.40051	-1.04572e-05	0.39386	1.04281e-05	0.41053	-9.97182e-06	0.38886	1.1085e-05	0.79887	1.30685e-05
0.4038	1.08978e-05	0.39551	-1.0473e-05	0.39887	1.04535e-05	0.40552	-9.99886e-06	0.39379	1.11136e-05	0.79559	7.48934e-06
0.40888	1.09263e-05	0.39058	-1.05016e-05	0.40388	1.04884e-05	0.40051	-1.00278e-05	0.39887	1.11485e-05	0.79058	3.31928e-06
0.41381	1.09644e-05	0.38549	-1.05397e-05	0.40881	1.05106e-05	0.39551	-1.00624e-05	0.40388	1.11802e-05	0.78549	7.2965e-07
0.41882	1.09961e-05	0.38049	-1.05555e-05	0.41389	1.05455e-05	0.3905	-1.00938e-05	0.40881	1.12183e-05	0.78057	-9.72896e-07
0.42383	1.10279e-05	0.3754	-1.05809e-05	0.4189	1.05709e-05	0.38549	-1.01237e-05	0.41381	1.125e-05	0.77548	-2.14065e-06
0.42883	1.10628e-05	0.37047	-1.06095e-05	0.42383	1.05994e-05	0.38056	-1.01511e-05	0.4189	1.12754e-05	0.77047	-2.98415e-06
0.43384	1.10977e-05	0.36547	-1.06349e-05	0.42883	1.0628e-05	0.37556	-1.0175e-05	0.42383	1.1304e-05	0.76547	-3.62417e-06
0.43885	1.11231e-05	0.36054	-1.06603e-05	0.43384	1.06597e-05	0.37047	-1.02033e-05	0.42883	1.13389e-05	0.76054	-4.12518e-06
0.44385	1.1158e-05	0.35553	-1.06761e-05	0.43885	1.06819e-05	0.36648	-1.02244e-05	0.43376	1.1377e-05	0.75553	-4.53592e-06
0.44894	1.11865e-05	0.35052	-1.06952e-05	0.44385	1.07137e-05	0.36046	-1.02985e-05	0.43885	1.14023e-05	0.7506	-4.8737e-06
0.45387	1.12246e-05	0.34552	-1.07174e-05	0.44886	1.07391e-05	0.35545	-1.0308e-05	0.44385	1.14373e-05	0.74552	-5.16807e-06
0.45888	1.125e-05	0.34051	-1.0746e-05	0.45387	1.07676e-05	0.35052	-1.0327e-05	0.44886	1.1469e-05	0.74051	-5.42628e-06
0.4638	1.12849e-05	0.3355	-1.07713e-05	0.45888	1.0793e-05	0.34544	-1.03588e-05	0.45387	1.14944e-05	0.7355	-5.65776e-06
0.46889	1.13135e-05	0.3305	-1.0784e-05	0.4638	1.08248e-05	0.34051	-1.0381e-05	0.45888	1.15293e-05	0.73058	-5.8625e-06
0.47382	1.13484e-05	0.32549	-1.08094e-05	0.46881	1.08406e-05	0.3355	-1.04064e-05	0.46388	1.15547e-05	0.72557	-6.05844e-06
0.47882	1.1377e-05	0.32048	-1.08253e-05	0.4739	1.08724e-05	0.3305	-1.04318e-05	0.46889	1.15959e-05	0.72056	-6.23361e-06
0.48383	1.14087e-05	0.31555	-1.08602e-05	0.47882	1.08851e-05	0.32549	-1.04603e-05	0.47382	1.16213e-05	0.71563	-6.3981e-06
0.48884	1.14436e-05	0.31055	-1.08697e-05	0.48383	1.09136e-05	0.32048	-1.04826e-05	0.4789	1.16499e-05	0.71055	-6.55315e-06
0.49384	1.1469e-05	0.30546	-1.09046e-05	0.48876	1.0939e-05	0.31555	-1.05111e-05	0.48383	1.16816e-05	0.70546	-6.69625e-06
0.49885	1.14976e-05	0.30053	-1.09205e-05	0.49384	1.09676e-05	0.31055	-1.05365e-05	0.48884	1.17229e-05	0.70053	-6.83243e-06
0.50378	1.15356e-05	0.29553	-1.09459e-05	0.49893	1.09866e-05	0.30546	-1.05619e-05	0.49384	1.17483e-05	0.69553	-6.95949e-06
0.50879	1.15642e-05	0.29052	-1.09649e-05	0.50386	1.10215e-05	0.30046	-1.05809e-05	0.49885	1.17832e-05	0.69052	-7.08246e-06
0.51379	1.16023e-05	0.28551	-1.09808e-05	0.50879	1.10437e-05	0.29553	-1.06063e-05	0.50386	1.18054e-05	0.68551	-7.2004e-06
0.51888	1.16277e-05	0.28051	-1.1003e-05	0.51379	1.10786e-05	0.29052	-1.06317e-05	0.50879	1.18371e-05	0.68058	-7.3174e-06
0.52373	1.16594e-05	0.27558	-1.10157e-05	0.5188	1.10977e-05	0.28551	-1.06571e-05	0.51379	1.1872e-05	0.6755	-7.42433e-06
0.52881	1.16911e-05	0.27049	-1.10379e-05	0.52389	1.11294e-05	0.28051	-1.06793e-05	0.5188	1.18911e-05	0.67057	-7.51994e-06
0.53382	1.17229e-05	0.26549	-1.10665e-05	0.52889	1.1158e-05	0.2755	-1.07015e-05	0.52389	1.19165e-05	0.66549	-7.62121e-06
0.53875	1.17514e-05	0.26048	-1.10982e-05	0.53382	1.11897e-05	0.27049	-1.07269e-05	0.52889	1.19419e-05	0.66056	-7.71525e-06
0.54384	1.17863e-05	0.25547	-1.10919e-05	0.53883	1.12215e-05	0.26549	-1.07523e-05	0.53382	1.19895e-05	0.65555	-7.81211e-06
0.54884	1.18213e-05	0.25054	-1.11204e-05	0.54384	1.125e-05	0.26048	-1.07713e-05	0.53883	1.20053e-05	0.65047	-7.8964e-06
0.55385	1.1853e-05	0.24554	-1.11236e-05	0.54884	1.12849e-05	0.25555	-1.07936e-05	0.54384	1.20434e-05	0.64546	-7.98069e-06
0.55886	1.18816e-05	0.24045	-1.11553e-05	0.55385	1.13167e-05	0.25054	-1.08158e-05	0.54884	1.20751e-05	0.64053	-8.06246e-06
0.56386	1.19133e-05	0.23552	-1.11776e-05	0.55886	1.13484e-05	0.24554	-1.08443e-05	0.55385	1.21069e-05	0.63552	-8.14706e-06
0.56887	1.19482e-05	0.23052	-1.11871e-05	0.56378	1.13738e-05	0.24061	-1.08602e-05	0.55893	1.21291e-05	0.63052	-8.22348e-06
0.5738	1.19799e-05	0.22551	-1.12093e-05	0.56879	1.14023e-05	0.23552	-1.08888e-05	0.56386	1.2164e-05	0.62559	-8.29802e-06
0.57888	1.20085e-05	0.22058	-1.12283e-05	0.57372	1.14373e-05	0.23044	-1.09142e-05	0.56887	1.21957e-05	0.62058	-8.36658e-06
0.58381	1.20402e-05	0.21557	-1.12379e-05	0.57888	1.14626e-05	0.22551	-1.09364e-05	0.5738	1.22116e-05	0.6155	-8.43483e-06
0.58882	1.20783e-05	0.21049	-1.12601e-05	0.58389	1.14944e-05	0.2205	-1.09554e-05	0.57888	1.22465e-05	0.61057	-8.50308e-06
0.59375	1.21101e-05	0.20548	-1.12759e-05	0.58882	1.15198e-05	0.21542	-1.09808e-05	0.58381	1.22687e-05	0.60548	-8.56818e-06
0.59875	1.21418e-05	0.20055	-1.12982e-05	0.59383	1.15515e-05	0.21049	-1.1003e-05	0.58874	1.23005e-05	0.60048	-8.62951e-06
0.60376	1.2183e-05	0.19547	-1.13109e-05	0.59883	1.15769e-05	0.20556	-1.10252e-05	0.59383	1.23322e-05	0.59555	-8.69084e-06
0.60877	1.22053e-05	0.19046	-1.13299e-05	0.60384	1.16055e-05	0.20055	-1.10443e-05	0.59875	1.23576e-05	0.59046	-8.75405e-06
0.61377	1.22402e-05	0.18553	-1.13489e-05	0.60885	1.16308e-05	0.19547	-1.10665e-05	0.60384	1.23957e-05	0.58545	-8.81255e-06
0.61878	1.22719e-05	0.18053	-1.13648e-05	0.61385	1.16658e-05	0.19046	-1.10887e-05	0.60885	1.24179e-05	0.58045	-8.86948e-06
0.62387	1.23036e-05	0.17544	-1.1387e-05	0.61886	1.1688e-05	0.18553	-1.11109e-05	0.61385	1.24433e-05	0.57544	-8.92452e-06
0.62887	1.23385e-05	0.17051	-1.13934e-05	0.62394	1.17134e-05	0.18053	-1.113e-05	0.61886	1.24782e-05	0.57051	-8.97955e-06
0.6338	1.23766e-05	0.1655	-1.14092e-05	0.6288	1.17419e-05	0.17552	-1.11458e-05	0.62387	1.25099e-05	0.56551	-9.03271e-06
0.63881	1.24115e-05	0.16058	-1.14251e-05	0.6338	1.17673e-05	0.17059	-1.11712e-05	0.6288	1.25417e-05	0.5605	-9.08208e-06
0.64382	1.24464e-05	0.15549	-1.1441e-05	0.63881	1.1799e-05	0.1655	-1.11903e-05	0.63388	1.2567e-05	0.55549	-9.1346e-06
0.64882	1.2475e-05	0.15056	-1.14727e-05	0.64389	1.18213e-05	0.1605	-1.12093e-05	0.63889	1.25988e-05	0.55048	-9.18618e-06
0.65391	1.25131e-05	0.14548	-1.14664e-05	0.64882	1.18435e-05	0.15549	-1.12315e-05	0.64382	1.26273e-05	0.5454	-9.23493e-06
0.65884	1.25353e-05	0.14055	-1.14822e-05	0.65383	1.18689e-05	0.15056	-1.12537e-05	0.64882	1.26527e-05	0.54055	-9.27959e-06
0.66384	1.25702e-05	0.13546	-1.14695e-05	0.65884	1.18847e-05	0.14548	-1.12728e-05	0.65391	1.26876e-05	0.53554	-9.32708e-06
0.66885	1.26115e-05	0.13061	-1.15044e-05	0.66384	1.19133e-05	0.14055	-1.12918e-05	0.65884	1.2713e-05	0.53054	-9.37174e-06
0.67378	1.26496e-05	0.12553	-1.15171e-05	0.66885	1.19387e-05	0.13546	-1.13077e-05	0.66384	1.27416e-05	0.52545	-9.4164e-06
0.67886	1.26718e-05	0.12052	-1.1533e-05	0.67386	1.19609e-05	0.13046	-1.13331e-05	0.66885	1.2767e-05	0.52052	-9.45886e-06
0.68387	1.2713e-05	0.11551	-1.15489e-05	0.67886	1.19831e-05	0.12553	-1.13521e-05	0.67386	1.27987e-05	0.51552	-9.50163e-06
0.6888	1.27479e-05	0.11051	-1.15616e-05	0.68379	1.20085e-05	0.12052	-1.13712e-05	0.67886	1.28273e-05	0.51051	-9.54378e-06
0.69381	1.2786e-05	0.1055	-1.15774e-05	0.68888	1.20339e-05	0.11551	-1.13902e-05	0.68387	1.2859e-05	0.5055	-9.58498e-06
0.69881	1.28114e-05	0.10049	-1.15996e-05	0.69381	1.20561e-05	0.11051	-1.14124e-05	0.6888	1.28907e-05	0.50049	-9.6246e-06
0.70382	1.28527e-05	0.09549	-1.15996e-05	0.69889	1.20751e-05	0.1055	-1.14314e-05	0.69388	1.29225e-05	0.49549	-9.65637e-06
0.70883	1.28844e-05	0.09056	-1.16155e-05	0.7039	1.21005e-05	0.10049	-1.14505e-05	0.69881	1.29447e-05	0.49056	-9.61863e-06
0.71391	1.29257e-05	0.08547	-1.16346e-05	0.70883	1.21196e-05	0.09557	-1.14664e-05	0.70382	1.29828e-05	0.48555	-9.69348e-06
0.71884	1.29606e-05	0.08047	-1.16473e-05	0.71383	1.2145e-05	0.09056	-1.14886e-05	0.70875	1.30145e-05	0.48055	-9.74317e-06
0.72385	1.29955e-05	0.07562	-1.16695e-05	0.71884	1.21672e-05	0.08555	-1.15044e-05	0.71383	1.30431e-05	0.47554	-9.8218e-06
0.72885	1.30304e-05	0.07053	-1.16822e-05	0.72385	1.21894e-05	0.08047	-1.15235e-05	0.71884	1.30748e-05	0.47053	-9.85639e-06
0.73386	1.30685e-05	0.06552	-1.16949e-05	0.72885	1.22116e-05	0.07546	-1.15457e-05	0.72385	1.31097e-05	0.46545	-9.88942e-06
0.73887	1.3097e-05	0.06052	-1.17012e-05	0.73386	1.22402e-05	0.07053	-1.15616e-05	0.72885	1.31446e-05	0.4606	-9.92024e-06
0.7438	1.31319e-05	0.05559	-1.17139e-05	0.73879	1.22592e-05	0.06552	-1.15806e-05	0.73378	1.317e-05	0.45551	-9.95546e-06
0.74888	1.317e-05	0.0505	-1.17298e-05	0.74387	1.22909e-05	0.06052	-1.16028e-05	0.73887	1.32018e-05	0.4505	-9.99415e-06
0.75381	1.32081e-05	0.0455	-1.17393e-05	0.74888	1.23163e-05	0.05559	-1.16187e-05	0.74387	1.32367e-05	0.4455	-1.00303e-05
0.75882	1.32367e-05	0.04049	-1.17425e-05	0.75389	1.23417e-05	0.0505	-1.16409e-05	0.74888	1.32652e-05	0.44049	-1.00592e-05
0.76382	1.32748e-05	0.03556	-1.17456e-05	0.7589	1.23608e-05	0.0455	-1.16599e-05	0.75389	1.33033e-05	0.43548	-1.00954e-05
0.76891	1.33065e-05	0.03055	-1.17488e-05	0.76382	1.23925e-05	0.04057	-1.1679e-05	0.7589	1.3335e-05	0.43048	-1.01275e-05
0.77376	1.33446e-05	0.02555	-1.17552e-05	0.76883	1.24147e-05	0.03548	-1.1698e-05	0.76382	1.337e-05	0.42555	-1.01448e-05
0.77884	1.33763e-05	0.02062	-1.17647e-05	0.77384	1.24401e-05	0.03048	-1.17139e-05	0.76891	1.33953e-05	0.42054	-1.0192e-05
0.78385	1.34112e-05	0.01553	-1.18028e-05	0.77884	1.24655e-05	0.02555	-1.17329e-05	0.77392	1.34398e-05	0.41546	-1.02143e-05
0.78886	1.34461e-05	0.01053	-1.18154e-05	0.78385	1.24909e-05	0.02046	-1.1752e-05	0.77884	1.34715e-05	0.41053	-1.03017e-05
0.79386	1.34842e-05	0.00552	-1.18313e-05	0.78886	1.25226e-05	0.01553	-1.1771e-05	0.78385	1.35064e-05	0.40552	-1.03017e-05
0.79879	1.35191e-05	0.000513243	-1.18504e-05	0.79386	1.25512e-05	0.01045	-1.17901e-05	0.78886	1.35382e-05	0.40044	-1.03144e-05
0.79559	7.0863e-06	0.0038	-5.94436e-06	0.79887	1.25766e-05	0.00552	-1.18091e-05	0.79386	1.35699e-05	0.39551	-1.03397e-05
0.7905	2.56397e-06	0.00888	-1.67274e-06	0.79559	6.65787e-06	0.000513243	-1.18281e-05	0.79879	1.36048e-05	0.39058	-1.03683e-05
0.78549	-7.96087e-08	0.01389	8.27328e-07	0.7905	2.4402e-06	0.00372	-6.01417e-06	0.79559	8.00346e-06	0.38549	-1.03937e-05
0.78049	-1.7384e-06	0.0189	2.48036e-06	0.78557	-5.73938e-08	0.00881	-1.83142e-06	0.79058	3.79849e-06	0.38049	-1.04191e-05
0.77548	-2.84105e-06	0.0239	3.54968e-06	0.78057	-1.62329e-06	0.01381	5.54338e-07	0.78549	1.17395e-06	0.37548	-1.04413e-05
0.7704	-3.62417e-06	0.02883	4.29506e-06	0.77548	-2.67279e-06	0.0189	2.23159e-06	0.78057	-5.4517e-07	0.37047	-1.04699e-05
0.76547	-4.21041e-06	0.03384	4.85079e-06	0.77055	-3.41188e-06	0.02383	3.28046e-06	0.77556	-1.73557e-06	0.36554	-1.04635e-05
0.76054	-4.67336e-06	0.03885	5.26436e-06	0.76554	-3.961e-06	0.02891	4.01357e-06	0.77055	-2.5992e-06	0.36046	-1.05016e-05
0.75553	-5.04888e-06	0.04385	5.60843e-06	0.76054	-4.38559e-06	0.03376	4.55767e-06	0.76547	-3.254e-06	0.35553	-1.05302e-05
0.75045	-5.36055e-06	0.04886	5.88991e-06	0.75561	-4.72651e-06	0.03885	4.9725e-06	0.76054	-3.7657e-06	0.35052	-1.05587e-05
0.74544	-5.63354e-06	0.05387	6.13428e-06	0.75052	-5.02183e-06	0.04385	5.31531e-06	0.75553	-4.18462e-06	0.34544	-1.05873e-05
0.74043	-5.87193e-06	0.05887	6.34657e-06	0.7456	-5.27186e-06	0.04878	5.59616e-06	0.75052	-4.53718e-06	0.34051	-1.06095e-05
0.7355	-6.08674e-06	0.06388	6.53684e-06	0.74051	-5.4939e-06	0.05379	5.84179e-06	0.74552	-4.84036e-06	0.33558	-1.06349e-05
0.7305	-6.28425e-06	0.06889	6.70385e-06	0.7355	-5.68701e-06	0.05887	6.04905e-06	0.74051	-5.10706e-06	0.3305	-1.06539e-05
0.72557	-6.46635e-06	0.07389	6.8699e-06	0.7305	-5.86753e-06	0.06388	6.24278e-06	0.73543	-5.34388e-06	0.32549	-1.06825e-05
0.72048	-6.63398e-06	0.07882	7.00734e-06	0.72549	-6.03107e-06	0.06889	6.41387e-06	0.73058	-5.56089e-06	0.32048	-1.07079e-05
0.71548	-6.7906e-06	0.08383	7.14635e-06	0.72048	-6.18455e-06	0.07374	6.57396e-06	0.72549	-5.76029e-06	0.31548	-1.07333e-05
0.71047	-6.9381e-06	0.08884	7.27939e-06	0.71548	-6.32514e-06	0.07882	6.71674e-06	0.72048	-5.94364e-06	0.31047	-1.07555e-05
0.70546	-7.07806e-06	0.09384	7.39859e-06	0.71047	-6.45974e-06	0.08383	6.85544e-06	0.71548	-6.11442e-06	0.30554	-1.07777e-05
0.70053	-7.20795e-06	0.09885	7.51778e-06	0.70546	-6.58303e-06	0.08892	6.98155e-06	0.71047	-6.27356e-06	0.30053	-1.07999e-05
0.69553	-7.32966e-06	0.10394	7.62566e-06	0.70053	-6.69688e-06	0.09384	7.10484e-06	0.70554	-6.4242e-06	0.29545	-1.08221e-05
0.69044	-7.4498e-06	0.10886	7.72032e-06	0.69553	-6.80916e-06	0.09893	7.21397e-06	0.70046	-6.56699e-06	0.29044	-1.08475e-05
0.68551	-7.56145e-06	0.11379	7.83323e-06	0.69052	-6.9164e-06	0.10378	7.32562e-06	0.69553	-6.69625e-06	0.28551	-1.08666e-05
0.68051	-7.66964e-06	0.11888	7.9279e-06	0.68551	-7.01767e-06	0.10886	7.42815e-06	0.69052	-6.82174e-06	0.28058	-1.08824e-05
0.6755	-7.77374e-06	0.12381	8.01816e-06	0.68058	-7.11643e-06	0.11379	7.52879e-06	0.68551	-6.94565e-06	0.2755	-1.09078e-05
0.67057	-7.8725e-06	0.12889	8.10465e-06	0.67558	-7.21204e-06	0.1188	7.61843e-06	0.68051	-7.06359e-06	0.27057	-1.093e-05
0.66556	-7.96874e-06	0.13382	8.18296e-06	0.67049	-7.3023e-06	0.12381	7.71058e-06	0.6755	-7.17524e-06	0.26549	-1.09491e-05
0.66056	-8.05994e-06	0.13891	8.26127e-06	0.66549	-7.3891e-06	0.12889	7.79581e-06	0.67049	-7.2828e-06	0.26056	-1.09713e-05
0.65555	-8.14737e-06	0.14391	8.34493e-06	0.66048	-7.47371e-06	0.13382	7.88135e-06	0.66556	-7.38281e-06	0.25547	-1.09871e-05
0.65047	-8.23292e-06	0.14884	8.41821e-06	0.65555	-7.55485e-06	0.13883	7.95683e-06	0.66048	-7.48314e-06	0.25054	-1.10125e-05
0.64546	-8.31532e-06	0.15393	8.49149e-06	0.65054	-7.63568e-06	0.14383	8.03483e-06	0.65555	-7.57529e-06	0.24554	-1.10316e-05
0.64053	-8.39646e-06	0.15886	8.55691e-06	0.64546	-7.71367e-06	0.14884	8.11125e-06	0.65054	-7.66996e-06	0.24053	-1.10506e-05
0.63544	-8.4754e-06	0.16386	8.62673e-06	0.64053	-7.78915e-06	0.15377	8.18925e-06	0.64554	-7.75959e-06	0.23552	-1.1076e-05
0.63052	-8.55592e-06	0.16887	8.68397e-06	0.63552	-7.86904e-06	0.15886	8.25278e-06	0.64053	-7.84482e-06	0.23052	-1.10982e-05
0.62551	-8.62668e-06	0.17388	8.75819e-06	0.63052	-7.93854e-06	0.16386	8.31977e-06	0.63552	-7.92942e-06	0.22543	-1.11173e-05
0.62042	-8.69367e-06	0.1788	8.81291e-06	0.62551	-8.00774e-06	0.16887	8.38487e-06	0.63052	-8.01088e-06	0.2205	-1.11331e-05
0.6155	-8.75972e-06	0.18389	8.87707e-06	0.6205	-8.07158e-06	0.1738	8.45092e-06	0.62551	-8.08825e-06	0.2155	-1.11553e-05
0.61057	-8.82639e-06	0.1889	8.93809e-06	0.6155	-8.13479e-06	0.17888	8.50942e-06	0.62042	-8.15964e-06	0.21057	-1.11712e-05
0.60556	-8.88835e-06	0.19382	8.98841e-06	0.61049	-8.19738e-06	0.18381	8.57169e-06	0.6155	-8.23386e-06	0.20548	-1.11903e-05
0.60055	-8.95345e-06	0.19891	9.05225e-06	0.60556	-8.25745e-06	0.18882	8.63082e-06	0.61049	-8.29834e-06	0.20047	-1.12093e-05
0.59547	-9.01289e-06	0.20384	9.10163e-06	0.60055	-8.31469e-06	0.19382	8.69089e-06	0.60556	-8.36753e-06	0.19547	-1.12283e-05
0.59054	-9.07642e-06	0.20885	9.15478e-06	0.59547	-8.37287e-06	0.19883	8.74404e-06	0.60055	-8.43074e-06	0.19054	-1.12506e-05
0.58545	-9.13429e-06	0.21377	9.21108e-06	0.59054	-8.4298e-06	0.20384	8.79845e-06	0.59555	-8.49207e-06	0.18553	-1.12664e-05
0.58053	-9.18776e-06	0.21894	9.25699e-06	0.58553	-8.48484e-06	0.20885	8.85097e-06	0.59054	-8.55749e-06	0.18053	-1.12823e-05
0.57552	-9.24122e-06	0.22379	9.31455e-06	0.58053	-8.53768e-06	0.21385	8.90789e-06	0.58553	-8.62353e-06	0.17552	-1.13013e-05
0.57051	-9.29595e-06	0.22887	9.35858e-06	0.57544	-8.58768e-06	0.21886	8.9557e-06	0.58045	-8.67889e-06	0.17043	-1.13235e-05
0.56558	-9.34941e-06	0.23388	9.40953e-06	0.57059	-8.64052e-06	0.22387	9.00728e-06	0.57552	-8.73613e-06	0.16558	-1.13362e-05
0.5605	-9.39313e-06	0.23881	9.45545e-06	0.56558	-8.68832e-06	0.22887	9.05728e-06	0.57051	-8.79337e-06	0.1605	-1.13553e-05
0.55557	-9.44659e-06	0.24382	9.50671e-06	0.5605	-8.73456e-06	0.2338	9.10446e-06	0.56551	-8.84935e-06	0.15557	-1.13743e-05
0.55048	-9.50006e-06	0.2489	9.55169e-06	0.55549	-8.78551e-06	0.23881	9.15101e-06	0.56058	-8.90627e-06	0.15048	-1.13934e-05
0.54548	-9.55038e-06	0.25383	9.60075e-06	0.55056	-8.83331e-06	0.24382	9.19629e-06	0.55549	-8.95534e-06	0.14556	-1.14124e-05
0.54055	-9.58498e-06	0.25891	9.63912e-06	0.54556	-8.88237e-06	0.24882	9.24127e-06	0.55048	-9.00786e-06	0.14055	-1.14283e-05
0.53546	-9.63655e-06	0.26376	9.68566e-06	0.54055	-8.92577e-06	0.25383	9.28813e-06	0.54548	-9.05755e-06	0.13554	-1.14441e-05
0.53054	-9.6853e-06	0.26885	9.72686e-06	0.53554	-8.97012e-06	0.25884	9.32524e-06	0.54047	-9.10787e-06	0.13053	-1.14664e-05
0.52553	-9.72619e-06	0.27378	9.77121e-06	0.53046	-9.01446e-06	0.26384	9.36864e-06	0.53554	-9.15505e-06	0.12553	-1.14854e-05
0.52052	-9.76928e-06	0.27878	9.81052e-06	0.52553	-9.05975e-06	0.26885	9.41267e-06	0.53054	-9.2038e-06	0.12052	-1.15013e-05
0.51552	-9.81048e-06	0.28379	9.85267e-06	0.5206	-9.10284e-06	0.27378	9.45482e-06	0.52545	-9.24688e-06	0.11551	-1.15203e-05
0.51043	-9.85199e-06	0.28888	9.89355e-06	0.51552	-9.1453e-06	0.27886	9.49476e-06	0.52052	-9.29783e-06	0.11051	-1.15362e-05
0.5055	-9.89539e-06	0.29381	9.93632e-06	0.51051	-9.1887e-06	0.28387	9.53219e-06	0.51552	-9.3384e-06	0.1055	-1.1552e-05
0.50049	-9.93345e-06	0.29881	9.97532e-06	0.5055	-9.22801e-06	0.2888	9.57244e-06	0.51051	-9.37866e-06	0.10049	-1.15711e-05
0.49549	-9.96836e-06	0.3039	1.00156e-05	0.50057	-9.26827e-06	0.29381	9.61396e-06	0.5055	-9.42112e-06	0.09557	-1.15838e-05
0.49048	-1.0008e-05	0.30883	1.00562e-05	0.49557	-9.30601e-06	0.29889	9.64887e-06	0.50049	-9.46421e-06	0.09064	-1.1606e-05
0.48555	-1.00435e-05	0.31383	1.00999e-05	0.49048	-9.34658e-06	0.30382	9.68378e-06	0.49549	-9.50446e-06	0.08547	-1.16219e-05
0.48055	-1.00769e-05	0.31884	1.01304e-05	0.48547	-9.38401e-06	0.30883	9.72372e-06	0.49056	-9.54566e-06	0.08054	-1.16409e-05
0.47554	-1.01133e-05	0.32377	1.01741e-05	0.48055	-9.42112e-06	0.31383	9.7602e-06	0.48555	-9.57963e-06	0.07546	-1.16568e-05
0.47053	-1.01523e-05	0.32885	1.0209e-05	0.47554	-9.45886e-06	0.31892	9.78945e-06	0.48047	-9.6202e-06	0.07053	-1.16695e-05
0.46552	-1.01863e-05	0.33386	1.02789e-05	0.47053	-9.49817e-06	0.32385	9.82751e-06	0.47546	-9.65826e-06	0.06552	-1.16885e-05
0.4606	-1.02171e-05	0.33887	1.02884e-05	0.4656	-9.53434e-06	0.32885	9.85959e-06	0.47053	-9.69725e-06	0.06052	-1.17044e-05
0.45551	-1.03048e-05	0.34387	1.03233e-05	0.46052	-9.56957e-06	0.33378	9.89858e-06	0.46545	-9.73531e-06	0.05559	-1.17171e-05
0.4505	-1.03112e-05	0.34888	1.03519e-05	0.45551	-9.60227e-06	0.33887	9.92909e-06	0.46052	-9.76833e-06	0.05058	-1.17361e-05
0.44558	-1.03334e-05	0.35381	1.03805e-05	0.4505	-9.63718e-06	0.34387	9.96809e-06	0.45551	-9.80356e-06	0.04557	-1.1752e-05
0.44041	-1.0362e-05	0.35882	1.04154e-05	0.4455	-9.67209e-06	0.34888	9.99639e-06	0.4505	-9.84067e-06	0.04049	-1.1771e-05
0.43541	-1.03873e-05	0.3639	1.04535e-05	0.44041	-9.70354e-06	0.35389	1.00338e-05	0.4455	-9.87463e-06	0.03556	-1.17869e-05
0.43056	-1.04223e-05	0.36891	1.04725e-05	0.43556	-9.73594e-06	0.35882	1.00593e-05	0.44049	-9.90703e-06	0.03048	-1.18028e-05
0.42547	-1.04476e-05	0.37384	1.05137e-05	0.43056	-9.77116e-06	0.36374	1.00945e-05	0.43556	-9.93156e-06	0.02555	-1.18186e-05
0.42054	-1.04794e-05	0.37884	1.05455e-05	0.42547	-9.80293e-06	0.36883	1.01257e-05	0.43048	-9.9737e-06	0.02054	-1.18377e-05
0.41546	-1.05016e-05	0.38385	1.05867e-05	0.42054	-9.83343e-06	0.37392	1.01587e-05	0.42547	-1.00039e-05	0.01553	-1.18472e-05
0.41053	-1.05302e-05	0.38886	1.0609e-05	0.41553	-9.86205e-06	0.37884	1.01864e-05	0.42046	-1.00372e-05	0.01061	-1.18631e-05
0.4056	-1.05555e-05	0.39386	1.06534e-05	0.41053	-9.89539e-06	0.38385	1.02181e-05	0.41553	-1.00665e-05	0.0056	-1.18821e-05
0.40051	-1.05873e-05	0.39887	1.06756e-05	0.4056	-9.92558e-06	0.38886	1.02853e-05	0.41053	-1.00932e-05	0.000591475	-1.1898e-05
0.39551	-1.06127e-05	0.4038	1.07073e-05	0.40051	-9.95578e-06	0.39379	1.02884e-05	0.40544	-1.01181e-05	0.00372	-6.36961e-06
0.3905	-1.06412e-05	0.40881	1.07454e-05	0.39551	-9.98597e-06	0.39879	1.03075e-05	0.40051	-1.01479e-05	0.00881	-2.28206e-06
0.38542	-1.06634e-05	0.41381	1.0774e-05	0.39058	-1.00158e-05	0.4038	1.0336e-05	0.39551	-1.01813e-05	0.01389	2.2188e-07
0.38056	-1.06952e-05	0.41882	1.08121e-05	0.38549	-1.00454e-05	0.40888	1.03614e-05	0.3905	-1.0214e-05	0.01882	1.84506e-06
0.37556	-1.07174e-05	0.42383	1.08406e-05	0.38049	-1.00731e-05	0.41381	1.03932e-05	0.38549	-1.03017e-05	0.02383	2.94394e-06
0.37047	-1.07396e-05	0.42883	1.08628e-05	0.37556	-1.00998e-05	0.41882	1.04185e-05	0.38049	-1.02921e-05	0.02883	3.7214e-06
0.36554	-1.07618e-05	0.43384	1.09041e-05	0.37055	-1.01288e-05	0.42383	1.04439e-05	0.37548	-1.03144e-05	0.03376	4.30072e-06
0.36054	-1.07904e-05	0.43885	1.09295e-05	0.36554	-1.01558e-05	0.42891	1.04757e-05	0.37047	-1.03397e-05	0.03893	4.74448e-06
0.35553	-1.08158e-05	0.44378	1.09644e-05	0.36054	-1.01828e-05	0.43384	1.05042e-05	0.36547	-1.0362e-05	0.04385	5.10962e-06
0.35052	-1.08348e-05	0.44886	1.10025e-05	0.35553	-1.02096e-05	0.43885	1.05264e-05	0.36046	-1.03905e-05	0.04894	5.40997e-06
0.34552	-1.08602e-05	0.45379	1.10342e-05	0.35052	-1.02921e-05	0.44385	1.05582e-05	0.35545	-1.04127e-05	0.05379	5.67007e-06
0.34051	-1.08824e-05	0.4588	1.10501e-05	0.34552	-1.02953e-05	0.44886	1.05772e-05	0.3506	-1.04413e-05	0.05887	5.89085e-06
0.3355	-1.09015e-05	0.46388	1.10913e-05	0.34059	-1.03112e-05	0.45379	1.06121e-05	0.34552	-1.04667e-05	0.0638	6.09402e-06
0.33057	-1.09237e-05	0.46889	1.11167e-05	0.3355	-1.03334e-05	0.4588	1.06343e-05	0.34059	-1.04921e-05	0.06889	6.27675e-06
0.32549	-1.09491e-05	0.47382	1.11516e-05	0.3305	-1.03588e-05	0.4638	1.06629e-05	0.33558	-1.05175e-05	0.07389	6.44532e-06
0.32048	-1.09713e-05	0.47882	1.11802e-05	0.32549	-1.03842e-05	0.46889	1.06883e-05	0.3305	-1.05365e-05	0.07882	6.59723e-06
0.31555	-1.09967e-05	0.48383	1.12088e-05	0.32056	-1.04064e-05	0.47382	1.07232e-05	0.32557	-1.05619e-05	0.08383	6.7441e-06
0.31055	-1.10157e-05	0.48884	1.12373e-05	0.31548	-1.04381e-05	0.47882	1.07391e-05	0.32056	-1.05905e-05	0.08884	6.87714e-06
0.30546	-1.10379e-05	0.49384	1.12627e-05	0.31063	-1.04635e-05	0.48383	1.07676e-05	0.31548	-1.06127e-05	0.09384	7.00671e-06
0.30053	-1.1057e-05	0.49877	1.13008e-05	0.30562	-1.04889e-05	0.48884	1.0793e-05	0.31055	-1.06381e-05	0.09893	7.1234e-06
0.29553	-1.1076e-05	0.50378	1.13198e-05	0.30046	-1.05079e-05	0.49377	1.08184e-05	0.30546	-1.06634e-05	0.10386	7.24039e-06
0.29052	-1.10951e-05	0.50879	1.13643e-05	0.29553	-1.05333e-05	0.49877	1.08406e-05	0.30046	-1.06825e-05	0.10886	7.34889e-06
0.28559	-1.11141e-05	0.51387	1.13865e-05	0.29052	-1.05587e-05	0.50386	1.08692e-05	0.29553	-1.07079e-05	0.11379	7.45708e-06
0.28051	-1.11363e-05	0.5188	1.1415e-05	0.28551	-1.05841e-05	0.50887	1.08978e-05	0.29052	-1.07301e-05	0.1188	7.55395e-06
0.2755	-1.11553e-05	0.52381	1.14404e-05	0.28051	-1.06063e-05	0.51379	1.09263e-05	0.28551	-1.07491e-05	0.12389	7.65113e-06
0.27057	-1.11744e-05	0.52881	1.14722e-05	0.2755	-1.06285e-05	0.51888	1.09517e-05	0.28051	-1.07713e-05	0.12881	7.74423e-06
0.26556	-1.11934e-05	0.53374	1.15102e-05	0.27049	-1.06571e-05	0.52389	1.09771e-05	0.27542	-1.07936e-05	0.1339	7.8348e-06
0.26063	-1.12125e-05	0.53883	1.15356e-05	0.26556	-1.06825e-05	0.52881	1.10088e-05	0.27049	-1.08158e-05	0.13891	7.91721e-06
0.25539	-1.12283e-05	0.54384	1.15579e-05	0.26048	-1.07047e-05	0.53382	1.10374e-05	0.26549	-1.0838e-05	0.14376	8.00149e-06
0.25054	-1.12506e-05	0.54876	1.15801e-05	0.25555	-1.07237e-05	0.53883	1.10596e-05	0.26056	-1.08666e-05	0.14884	8.08358e-06
0.24561	-1.12632e-05	0.55385	1.16277e-05	0.25054	-1.07523e-05	0.54376	1.10913e-05	0.25547	-1.08792e-05	0.15385	8.16409e-06
0.24053	-1.12823e-05	0.55886	1.16435e-05	0.24546	-1.07745e-05	0.54884	1.11136e-05	0.25054	-1.09015e-05	0.15886	8.23517e-06
0.2356	-1.13013e-05	0.56386	1.16753e-05	0.24053	-1.07967e-05	0.55377	1.11453e-05	0.24554	-1.09205e-05	0.16386	8.31034e-06
0.23052	-1.13172e-05	0.56887	1.17102e-05	0.23552	-1.08221e-05	0.55886	1.11675e-05	0.24053	-1.09427e-05	0.16879	8.38236e-06
0.22559	-1.13426e-05	0.5738	1.17419e-05	0.23052	-1.08475e-05	0.56386	1.11992e-05	0.23544	-1.09681e-05	0.17388	8.45312e-06
0.2205	-1.13553e-05	0.5788	1.17705e-05	0.22559	-1.08697e-05	0.56879	1.12183e-05	0.23059	-1.0984e-05	0.17888	8.51791e-06
0.2155	-1.13712e-05	0.58389	1.17895e-05	0.2205	-1.08951e-05	0.5738	1.12532e-05	0.22551	-1.10062e-05	0.18381	8.58616e-06
0.21057	-1.13902e-05	0.58882	1.18244e-05	0.2155	-1.09142e-05	0.5788	1.12754e-05	0.2205	-1.10252e-05	0.18882	8.65126e-06
0.20548	-1.14092e-05	0.59383	1.18562e-05	0.21057	-1.09395e-05	0.58389	1.1304e-05	0.2155	-1.10443e-05	0.19375	8.71636e-06
0.20047	-1.14283e-05	0.59891	1.18879e-05	0.20556	-1.09649e-05	0.58882	1.13389e-05	0.21057	-1.10728e-05	0.19883	8.77612e-06
0.19555	-1.1441e-05	0.60384	1.19165e-05	0.20055	-1.0984e-05	0.59383	1.13643e-05	0.20548	-1.10887e-05	0.20384	8.83745e-06
0.19054	-1.146e-05	0.60885	1.1945e-05	0.19555	-1.10062e-05	0.59883	1.13865e-05	0.20055	-1.11014e-05	0.20885	8.89531e-06
0.18545	-1.14727e-05	0.61377	1.19768e-05	0.19062	-1.10316e-05	0.60376	1.1415e-05	0.19555	-1.11268e-05	0.21385	8.95413e-06
0.18053	-1.14886e-05	0.61878	1.20085e-05	0.18553	-1.10506e-05	0.60885	1.14373e-05	0.19054	-1.11427e-05	0.21886	9.00854e-06
0.17552	-1.15013e-05	0.62387	1.20371e-05	0.18053	-1.10728e-05	0.61385	1.14626e-05	0.18545	-1.1168e-05	0.22387	9.06609e-06
0.17051	-1.15235e-05	0.62887	1.20847e-05	0.17552	-1.10951e-05	0.61886	1.14912e-05	0.1806	-1.11807e-05	0.22879	9.12081e-06
0.1655	-1.15393e-05	0.63388	1.21069e-05	0.17051	-1.11173e-05	0.62387	1.15134e-05	0.17552	-1.11934e-05	0.2338	9.17648e-06
0.1605	-1.1552e-05	0.63881	1.21386e-05	0.1655	-1.11395e-05	0.62887	1.15452e-05	0.17051	-1.1222e-05	0.23881	9.22869e-06
0.15549	-1.15679e-05	0.64382	1.2183e-05	0.16058	-1.11649e-05	0.6338	1.15674e-05	0.1655	-1.12442e-05	0.24382	9.28027e-06
0.15056	-1.1587e-05	0.64882	1.22084e-05	0.15557	-1.11839e-05	0.63881	1.15928e-05	0.1605	-1.12569e-05	0.24882	9.32964e-06
0.14548	-1.15996e-05	0.65383	1.22338e-05	0.15064	-1.12093e-05	0.64389	1.16181e-05	0.15549	-1.12791e-05	0.25383	9.37997e-06
0.14055	-1.16123e-05	0.65884	1.22624e-05	0.14556	-1.12315e-05	0.6489	1.1634e-05	0.15056	-1.1295e-05	0.25891	9.42808e-06
0.13554	-1.1625e-05	0.66384	1.22973e-05	0.14055	-1.12569e-05	0.65383	1.16626e-05	0.14556	-1.13172e-05	0.26392	9.4762e-06
0.13053	-1.16409e-05	0.66885	1.23322e-05	0.13546	-1.12759e-05	0.65884	1.16784e-05	0.14047	-1.13331e-05	0.26885	9.52432e-06
0.12553	-1.16568e-05	0.67386	1.23576e-05	0.13053	-1.1295e-05	0.66384	1.17038e-05	0.13554	-1.13458e-05	0.27386	9.57339e-06
0.12052	-1.16695e-05	0.67886	1.23671e-05	0.12553	-1.13172e-05	0.66885	1.17261e-05	0.13053	-1.13712e-05	0.27878	9.61867e-06
0.11559	-1.16885e-05	0.68387	1.24147e-05	0.1206	-1.13331e-05	0.67386	1.17483e-05	0.12553	-1.1387e-05	0.28387	9.66271e-06
0.11043	-1.1698e-05	0.6888	1.24433e-05	0.11551	-1.13489e-05	0.67879	1.17673e-05	0.12052	-1.14029e-05	0.2888	9.70831e-06
0.1055	-1.17139e-05	0.69381	1.24782e-05	0.11059	-1.13712e-05	0.68387	1.17959e-05	0.11551	-1.14219e-05	0.29388	9.7536e-06
0.10057	-1.17298e-05	0.69881	1.25131e-05	0.10558	-1.13934e-05	0.6888	1.18117e-05	0.11051	-1.14441e-05	0.29881	9.79574e-06
0.09549	-1.17425e-05	0.70382	1.2548e-05	0.10049	-1.14092e-05	0.69388	1.18371e-05	0.10558	-1.14568e-05	0.30374	9.83757e-06
0.09048	-1.17552e-05	0.7089	1.25988e-05	0.09549	-1.14314e-05	0.69881	1.1853e-05	0.10049	-1.14759e-05	0.30883	9.88066e-06
0.08547	-1.17742e-05	0.71376	1.26337e-05	0.09056	-1.14473e-05	0.7039	1.18784e-05	0.09557	-1.14886e-05	0.31383	9.92595e-06
0.08054	-1.17837e-05	0.71884	1.26623e-05	0.08547	-1.14664e-05	0.70883	1.18974e-05	0.09048	-1.15076e-05	0.31892	9.9618e-06
0.07554	-1.18028e-05	0.72377	1.26972e-05	0.08054	-1.14854e-05	0.71391	1.19228e-05	0.08555	-1.15235e-05	0.32385	1.00046e-05
0.07053	-1.18154e-05	0.72878	1.27257e-05	0.07554	-1.15013e-05	0.71884	1.1945e-05	0.08047	-1.15425e-05	0.32885	1.00426e-05
0.06552	-1.1825e-05	0.73386	1.27575e-05	0.07053	-1.15235e-05	0.72377	1.19672e-05	0.07554	-1.15616e-05	0.33386	1.00845e-05
0.06052	-1.18377e-05	0.73879	1.27892e-05	0.0656	-1.15425e-05	0.72885	1.19863e-05	0.07053	-1.15774e-05	0.33887	1.01184e-05
0.05551	-1.18535e-05	0.7438	1.28273e-05	0.0606	-1.15616e-05	0.73386	1.20085e-05	0.0656	-1.15965e-05	0.34387	1.0159e-05
0.05058	-1.18631e-05	0.7488	1.28622e-05	0.05559	-1.15774e-05	0.73879	1.20275e-05	0.06044	-1.16123e-05	0.3488	1.0197e-05
0.0455	-1.18789e-05	0.75381	1.29003e-05	0.05058	-1.15933e-05	0.74395	1.20498e-05	0.05551	-1.1625e-05	0.3517	1.02266e-05
0.04057	-1.18948e-05	0.75882	1.29288e-05	0.04557	-1.16092e-05	0.74888	1.20751e-05	0.0505	-1.16377e-05	0.35889	1.02821e-05
0.03564	-1.19075e-05	0.76382	1.29637e-05	0.04065	-1.1625e-05	0.75381	1.20974e-05	0.04557	-1.16631e-05	0.36382	1.03106e-05
0.03048	-1.19202e-05	0.76891	1.29987e-05	0.03556	-1.16409e-05	0.75882	1.21164e-05	0.04057	-1.16758e-05	0.36883	1.03424e-05
0.02555	-1.1936e-05	0.77384	1.30399e-05	0.03063	-1.16599e-05	0.76382	1.21386e-05	0.03556	-1.16917e-05	0.37384	1.03773e-05
0.02054	-1.19487e-05	0.77877	1.30558e-05	0.02555	-1.1679e-05	0.76883	1.2164e-05	0.03055	-1.17107e-05	0.37884	1.04058e-05
0.01561	-1.19583e-05	0.78385	1.31066e-05	0.02062	-1.16917e-05	0.77384	1.21862e-05	0.02555	-1.17234e-05	0.38385	1.04439e-05
0.01061	-1.1971e-05	0.78886	1.31351e-05	0.01553	-1.17075e-05	0.77884	1.22021e-05	0.02046	-1.17393e-05	0.38886	1.04757e-05
0.00552	-1.19868e-05	0.79386	1.317e-05	0.01045	-1.17202e-05	0.78385	1.22306e-05	0.01553	-1.17552e-05	0.39386	1.05137e-05
0.000513243	-1.19963e-05	0.79887	1.32018e-05	0.00552	-1.17361e-05	0.78886	1.2256e-05	0.01053	-1.17742e-05	0.39887	1.05487e-05
0.00372	-5.59526e-06	0.79559	7.29575e-06	0.000513243	-1.17552e-05	0.79386	1.22783e-05	0.00544	-1.17869e-05	0.40388	1.05836e-05
0.00881	-1.17449e-06	0.7905	2.95115e-06	0.0038	-5.83645e-06	0.79879	1.23005e-05	0.000591475	-1.17932e-05	0.40888	1.06121e-05
0.01389	1.36922e-06	0.78549	3.04393e-07	0.00881	-1.62196e-06	0.79566	6.60074e-06	0.0038	-6.29345e-06	0.41381	1.0647e-05
0.0189	2.91312e-06	0.78057	-1.39779e-06	0.01381	8.43682e-07	0.79058	2.45607e-06	0.00881	-2.19638e-06	0.4189	1.06756e-05
0.02383	3.92425e-06	0.77548	-2.55863e-06	0.01882	2.43287e-06	0.78549	-3.83524e-08	0.01389	3.6978e-08	0.42383	1.07073e-05
0.02891	4.61994e-06	0.77047	-3.39301e-06	0.02383	3.46759e-06	0.78057	-1.62392e-06			0.42883	1.07391e-05
0.03384	5.13478e-06	0.76547	-4.01604e-06	0.02891	4.18718e-06	0.77556	-2.69198e-06			0.43376	1.0774e-05
0.03893	5.52383e-06	0.76046	-4.49661e-06	0.03392	4.7209e-06	0.77047	-3.44931e-06			0.43885	1.07994e-05
0.04393	5.84525e-06	0.75545	-4.89288e-06	0.03885	5.12472e-06	0.76547	-4.01353e-06			0.44385	1.08343e-05
0.04886	6.11352e-06	0.75052	-5.22751e-06	0.04385	5.45558e-06	0.76046	-4.45037e-06			0.44878	1.0866e-05
0.05387	6.34311e-06	0.74552	-5.51591e-06	0.04886	5.72762e-06	0.75553	-4.80325e-06
0.05887	6.54251e-06			0.05379	5.9657e-06	0.75052	-5.09794e-06
0.06388	6.73058e-06			0.05887	6.16699e-06	0.74544	-5.35111e-06
0.06881	6.89664e-06			0.0638	6.35317e-06	0.74051	-5.57253e-06
0.07389	7.052e-06			0.06881	6.51892e-06	0.73543	-5.76815e-06
0.07882	7.18976e-06			0.07389	6.67491e-06	0.7305	-5.94993e-06
0.08383	7.32657e-06			0.07882	6.81235e-06	0.72557	-6.11442e-06
0.08884	7.44859e-06					0.72048	-6.26569e-06
0.09384	7.56968e-06					0.71548	-6.40879e-06
0.09877	7.67441e-06					0.71055	-6.54309e-06
0.10386	7.78291e-06					0.70554	-6.66732e-06
0.10886	7.88575e-06					0.70053	-6.78463e-06
0.11387	7.98577e-06					0.69553	-6.8969e-06
0.11888	8.07289e-06					0.69052	-7.00541e-06
0.12381	8.16378e-06					0.68544	-7.10668e-06
0.12881	8.24806e-06					0.68058	-7.20575e-06
0.1339	8.33267e-06					0.6755	-7.29821e-06
0.13883	8.40878e-06					0.67049	-7.38816e-06
0.14383	8.48489e-06					0.66549	-7.47654e-06
0.14884	8.561e-06					0.66048	-7.56114e-06
0.15385	8.63836e-06					0.65555	-7.64039e-06
0.15886	8.70315e-06					0.65054	-7.71902e-06
0.16386	8.77203e-06					0.64554	-7.79639e-06
0.16879	8.8365e-06					0.64053	-7.86841e-06
0.17388	8.90538e-06					0.63552	-7.94672e-06
0.1788	8.96388e-06					0.63044	-8.01811e-06
0.18389	9.02426e-06					0.62559	-8.08416e-06
0.18882	9.08528e-06					0.62042	-8.14737e-06
0.19382	9.1466e-06					0.61557	-8.20713e-06
0.19883	9.19975e-06					0.61049	-8.27286e-06
0.20392	9.25511e-06					0.60548	-8.32916e-06
0.20892	9.31046e-06					0.60048	-8.38891e-06
0.21385	9.36455e-06					0.59555	-8.44615e-06
0.21886	9.41362e-06					0.59054	-8.50434e-06
0.22387	9.46645e-06					0.58561	-8.56032e-06
0.22887	9.51709e-06					0.58053	-8.61441e-06
0.2338	9.56741e-06					0.5756	-8.66411e-06
0.23881	9.61679e-06					0.57051	-8.7138e-06
0.24389	9.66176e-06					0.56551	-8.76569e-06
0.24882	9.70674e-06					0.5605	-8.8179e-06
0.25391	9.75423e-06					0.55557	-8.86413e-06
0.25884	9.79637e-06					0.55048	-8.91319e-06
0.26376	9.84166e-06					0.54548	-8.95974e-06
0.26885	9.886e-06					0.54055	-9.00314e-06
0.27378	9.93066e-06					0.53546	-9.04843e-06
0.27886	9.97123e-06					0.53054	-9.09372e-06
0.28387	1.00112e-05					0.52553	-9.13555e-06
0.28888	1.00524e-05					0.52052	-9.17612e-06
0.29381	1.00933e-05					0.51552	-9.21858e-06
0.29881	1.01348e-05					0.51051	-9.26229e-06
0.30382	1.0175e-05					0.5055	-9.30224e-06
0.30883	1.02147e-05					0.50049	-9.34061e-06
0.31391	1.02884e-05					0.49549	-9.37646e-06
						0.49056	-9.41483e-06
						0.48547	-9.45288e-06
						0.48055	-9.49251e-06
						0.47554	-9.52774e-06
						0.47053	-9.56548e-06
						0.46552	-9.60102e-06
						0.4606	-9.6353e-06
						0.45551	-9.66706e-06
						0.4505	-9.70229e-06
						0.4455	-9.73751e-06
						0.44049	-9.76739e-06
						0.43548	-9.79915e-06
						0.43056	-9.83249e-06
						0.42547	-9.86677e-06
						0.42054	-9.89633e-06
						0.41546	-9.92653e-06
						0.41053	-9.95861e-06
						0.40544	-9.98597e-06
						0.40059	-1.00177e-05
						0.39559	-1.00476e-05
						0.3905	-1.00769e-05
						0.38549	-1.01052e-05
						0.38056	-1.01316e-05
						0.37556	-1.01593e-05
						0.37047	-1.01901e-05
						0.36554	-1.02171e-05
						0.36054	-1.02985e-05
						0.35553	-1.02985e-05
						0.35052	-1.03175e-05
						0.34552	-1.03397e-05
						0.34051	-1.0362e-05
						0.3355	-1.03873e-05
						0.3305	-1.04159e-05
						0.32549	-1.04381e-05
						0.32056	-1.04635e-05
						0.31548	-1.04889e-05
						0.31055	-1.05175e-05
						0.30546	-1.05397e-05
						0.30053	-1.05619e-05
						0.29553	-1.05841e-05
						0.29052	-1.06095e-05
						0.28551	-1.06349e-05
						0.28051	-1.06571e-05
						0.27558	-1.06761e-05
						0.27049	-1.07047e-05
						0.26549	-1.07269e-05
						0.26048	-1.07523e-05
						0.25555	-1.07745e-05
						0.25046	-1.07936e-05
						0.24546	-1.0819e-05
						0.24045	-1.0838e-05
						0.23544	-1.08634e-05
						0.23052	-1.08919e-05
						0.22551	-1.09078e-05
						0.2205	-1.093e-05
						0.2155	-1.09522e-05
						0.21049	-1.09745e-05
						0.20556	-1.09903e-05
						0.20055	-1.10157e-05
						0.19555	-1.10411e-05
						0.19054	-1.10601e-05
						0.18553	-1.10824e-05
						0.18053	-1.10982e-05
						0.17552	-1.11173e-05
						0.17051	-1.11427e-05
						0.16558	-1.11649e-05
						0.1605	-1.11871e-05
						0.15557	-1.12061e-05
						0.15056	-1.12252e-05
						0.14556	-1.12474e-05
						0.14055	-1.12664e-05
						0.13554	-1.12855e-05
						0.13053	-1.13077e-05
						0.12553	-1.13267e-05
						0.12052	-1.13426e-05
						0.11551	-1.13648e-05
						0.11051	-1.13838e-05
						0.1055	-1.14061e-05
						0.10049	-1.14251e-05
						0.09549	-1.1441e-05
						0.09048	-1.14632e-05
						0.08555	-1.14791e-05
						0.08047	-1.15013e-05
						0.07554	-1.15203e-05
						0.07053	-1.15457e-05
						0.06552	-1.15616e-05
						0.06052	-1.15806e-05
						0.05551	-1.15933e-05
						0.05058	-1.16155e-05
						0.0455	-1.16346e-05
						0.04049	-1.16536e-05
						0.03548	-1.16726e-05
						0.03055	-1.16917e-05
						0.02555	-1.17107e-05
						0.02054	-1.17298e-05
						0.01553	-1.17425e-05
						0.01053	-1.17678e-05
						0.00544	-1.17837e-05
						0.000513243	-1.17996e-05

## Sheet: Supplementary Fig. 26c
As-prepared		After 10 th healing		After 20 th healing		After 30 th healing		After 40 th healing		After 50 th healing
Time (s)	Voltage (V)	Time (s)	Voltage (V)	Time (s)	Voltage (V)	Time (s)	Voltage (V)	Time (s)	Voltage (V)	Time (s)	Voltage (V)
1	0	1	0	1	0	1	0	1	0	1	0
2	0.05642	2	0.05672	2	0.05688	2	0.05581	2	0.05749	2	0.05474
3	0.08761	3	0.08791	3	0.08837	3	0.087	3	0.08868	3	0.08608
4	0.11635	4	0.11696	4	0.11757	4	0.11559	4	0.11803	4	0.11482
5	0.14357	5	0.14448	5	0.1451	5	0.1428	5	0.14571	5	0.1425
6	0.16956	6	0.17063	6	0.17155	6	0.16895	6	0.17231	6	0.16864
7	0.19494	7	0.19586	7	0.19738	7	0.19402	7	0.198	7	0.19448
8	0.2191	8	0.22062	8	0.22169	8	0.21864	8	0.22307	8	0.21894
9	0.24295	9	0.24432	9	0.24585	9	0.24234	9	0.24723	9	0.24341
10	0.26588	10	0.26756	10	0.26924	10	0.26558	10	0.27077	10	0.2668
11	0.28882	11	0.2905	11	0.29218	11	0.28836	11	0.29417	11	0.29004
12	0.31098	12	0.31297	12	0.31496	12	0.31083	12	0.3171	12	0.31297
13	0.3327	13	0.33484	13	0.33713	13	0.33285	13	0.33942	13	0.33529
14	0.35425	14	0.35624	14	0.35899	14	0.35456	14	0.36129	14	0.35731
15	0.3752	15	0.37749	15	0.38025	15	0.37566	15	0.383	15	0.37902
16	0.39599	16	0.39844	16	0.40134	16	0.3966	16	0.40425	16	0.40027
17	0.41648	17	0.41923	17	0.42244	17	0.41709	17	0.4255	17	0.42137
18	0.43666	18	0.43941	18	0.44263	18	0.43789	18	0.44614	18	0.44232
19	0.45639	19	0.45944	19	0.46327	19	0.45791	19	0.46663	19	0.46281
20	0.47611	20	0.47932	20	0.48314	20	0.47794	20	0.48666	20	0.48284
21	0.49522	21	0.49889	21	0.50302	21	0.49767	21	0.50684	21	0.50332
22	0.51418	22	0.51815	22	0.52244	22	0.51693	22	0.52656	22	0.52289
23	0.53299	23	0.53711	23	0.54201	23	0.5362	23	0.54598	23	0.54246
24	0.55133	24	0.55607	24	0.56096	24	0.55531	24	0.56525	24	0.56173
25	0.56983	25	0.57488	25	0.57992	25	0.57381	25	0.58436	25	0.58084
26	0.58742	26	0.59323	26	0.59858	26	0.59261	26	0.60316	26	0.5998
27	0.605	27	0.61142	27	0.61723	27	0.61081	27	0.62182	27	0.61845
28	0.62243	28	0.62931	28	0.63542	28	0.62885	28	0.64032	28	0.6368
29	0.6397	29	0.64735	29	0.65331	29	0.64658	29	0.65836	29	0.65515
30	0.65683	30	0.66447	30	0.67135	30	0.66432	30	0.67609	30	0.67304
31	0.67334	31	0.68175	31	0.68894	31	0.68175	31	0.69398	31	0.69092
32	0.6897	32	0.69887	32	0.70621	32	0.69903	32	0.71111	32	0.7082
33	0.70575	33	0.71585	33	0.72318	33	0.716	33	0.72838	33	0.72563
34	0.72181	34	0.7322	34	0.74016	34	0.73251	34	0.74535	34	0.74245
35	0.73756	35	0.74856	35	0.75667	35	0.74933	35	0.76187	35	0.75927
36	0.75315	36	0.76477	36	0.77318	36	0.76523	36	0.77838	36	0.77593
37	0.76875	37	0.78067	37	0.78954	37	0.78128	37	0.79474	37	0.79214
38	0.78404	38	0.79642	38	0.80009	38	0.79703	38	0.80009	38	0.80024
39	0.79902	39	0.80009	39	0.74214	39	0.80009	39	0.74199	39	0.74398
40	0.80009	40	0.74199	40	0.71049	40	0.74291	40	0.71004	40	0.71263
41	0.74214	41	0.71034	40.69	0.68114	41	0.71141	41	0.68037	41	0.68343
42	0.71019	42	0.68114	41.69	0.65362	42	0.68251	42	0.65285	42	0.65606
43	0.68053	43	0.65362	42.69	0.62701	43	0.6553	43	0.6261	43	0.62961
44	0.65285	44	0.62732	43.69	0.60163	44	0.62931	44	0.60056	44	0.60408
45	0.6261	45	0.60179	44.69	0.57702	45	0.60377	45	0.57564	45	0.57931
46	0.60056	46	0.57717	45.69	0.55286	46	0.57946	46	0.55149	46	0.55531
47	0.5758	46.72	0.55332	46.69	0.52947	47	0.55546	46.38	0.52748	47	0.53161
48	0.55164	47.72	0.53008	47.69	0.50608	48	0.53222	47.38	0.50439	47.71	0.50822
49	0.52779	48.72	0.50684	48.69	0.4836	48.82	0.50898	48.38	0.48131	48.71	0.48528
50	0.50455	49.72	0.48437	49.69	0.46097	49.82	0.48651	49.38	0.45883	49.71	0.46296
51	0.48161	50.72	0.4622	50.69	0.43911	50.82	0.46434	50.38	0.43666	50.71	0.44079
52	0.45929	51.72	0.44033	51.69	0.41725	51.82	0.44263	51.38	0.41465	51.71	0.41862
53	0.43727	52.72	0.41862	52.69	0.39569	52.82	0.42091	52.38	0.39294	52.71	0.39691
54	0.41572	53.72	0.39737	53.69	0.37459	53.82	0.39951	53.38	0.37122	53.71	0.37551
55	0.39385	54.72	0.37627	54.69	0.35318	54.82	0.37826	54.38	0.34967	54.71	0.3541
56	0.37275	55.72	0.35532	55.69	0.33254	55.82	0.35731	55.38	0.32872	55.71	0.333
57	0.345	56.72	0.33453	56.69	0.31144	56.82	0.33652	56.38	0.30762	56.71	0.3119
57.12	0.34071	57.72	0.31404	57.69	0.29096	57.82	0.31572	57.38	0.28698	57.71	0.29096
58.12	0.30991	58.72	0.29355	58.69	0.27062	58.82	0.29524	58.38	0.26619	58.71	0.27001
59.12	0.28927	59.72	0.27337	59.69	0.25013	59.82	0.2749	59.38	0.24585	59.71	0.24967
60.12	0.26894	60.72	0.25319	60.69	0.2301	60.82	0.25457	60.38	0.22552	60.71	0.22934
61.12	0.24876	61.72	0.23331	61.69	0.21008	61.82	0.23484	61.38	0.20518	61.71	0.209
62.12	0.22858	62.72	0.21313	62.69	0.1905	62.82	0.21451	62.38	0.18515	62.71	0.18882
63.12	0.2087	63.72	0.19356	63.69	0.17063	63.82	0.19479	63.38	0.16512	63.71	0.16879
64.12	0.18867	64.72	0.17369	64.69	0.15091	64.82	0.17476	64.38	0.1451	64.71	0.14892
65.12	0.16895	65.72	0.15457	65.69	0.13134	65.82	0.15503	65.38	0.12537	65.71	0.12919
66.12	0.14938	66.72	0.135	66.69	0.11176	66.82	0.13546	66.38	0.10565	66.71	0.10947
67.12	0.12981	67.72	0.11574	67.69	0.0925	67.82	0.1162	67.38	0.08593	67.71	0.0896
68.12	0.11024	68.72	0.09663	68.69	0.07339	68.82	0.09693	68.38	0.06666	68.71	0.07018
69.12	0.09082	69.72	0.07752	69.69	0.05428	69.82	0.07767	69.38	0.04724	69.71	0.05045
70.12	0.07186	70.72	0.05886	70.69	0.03517	70.82	0.05856	70.38	0.02798	70.71	0.03119
71.12	0.0526	71.72	0.03945	71.69	0.01621	71.82	0.03945	71.38	0.00856	71.71	0.01193
72.12	0.03333	72.72	0.02079	72.69	0	72.82	0.02064	72.38	0	72.71	0
73.12	0.01452	73.72	0.00199			73.82	0.00153
74.12	0	74.72	0			74.82	0

## Sheet: Supplementary Fig. 26d
Number of Cycle	Healing Efficiency (%) (from CV)	Healing Efficiency (%) (from GCD)
10	94.8	95.5
20	97	98.34
30	94.9	95.22
40	94.6	99.25
50	100.6	98.21
