# Supplementary material for: Ion-cluster-mediated ultrafast self-healable ionoconductors for reconfigurable electronics
Source: Nat Commun. 2022 Jun 30;13:3769. doi: 10.1038/s41467-022-31553-4 (PMC9247092; doi:10.1038/s41467-022-31553-4)
Supplement: Supplementary file 10 — Source Data [file 41467_2022_31553_MOESM10_ESM.zip › Supplementary Figures/Source data_Supplementary Fig. 3_ncomms-22-08900.xlsx]

## Sheet: Supplementary Fig. 3a
1H NMR Shift	Normalized intensity
13.6646	-437.75
13.6643	-550.75
13.664	-548.5
13.6637	-847.75
13.6634	-547.375
13.6631	-354.25
13.6628	-137.75
13.6625	-631.125
13.6622	-386.625
13.6619	569.625
13.6616	1121.75
13.6613	1171.38
13.661	654
13.6607	59.75
13.6603	139.125
13.6601	-236.125
13.6597	58.5
13.6594	871.25
13.6591	491.75
13.6588	-63.5
13.6585	-897.25
13.6582	-699.125
13.6579	115.5
13.6576	824
13.6573	469.875
13.657	-49.375
13.6567	-221.75
13.6564	-244.375
13.6561	-268.375
13.6558	-2.125
13.6555	762.125
13.6552	330.25
13.6549	457.125
13.6546	327.25
13.6542	327.875
13.654	-11
13.6536	-191.125
13.6533	257
13.653	1006.88
13.6527	1510.25
13.6524	1493.62
13.6521	711.25
13.6518	-142.625
13.6515	716.75
13.6512	1401.62
13.6509	1424.88
13.6506	102.125
13.6503	818.125
13.65	1838.25
13.6497	1329.25
13.6494	352.375
13.6491	-265.625
13.6488	-172.25
13.6485	280.625
13.6481	163.25
13.6479	-207.375
13.6475	561.375
13.6472	1118.5
13.6469	1721.62
13.6466	1237.12
13.6463	956.5
13.646	1124.5
13.6457	488.75
13.6454	1442
13.6451	1775.62
13.6448	911.125
13.6445	500
13.6442	263.875
13.6439	833.375
13.6436	434.75
13.6433	-161
13.643	-426.125
13.6427	-973.75
13.6424	-583.25
13.642	298.75
13.6418	742.25
13.6414	1189.25
13.6411	544.625
13.6408	-615.875
13.6405	-798.625
13.6402	-345.125
13.6399	-187.375
13.6396	-98.875
13.6393	256.25
13.639	737.875
13.6387	1027.25
13.6384	644.125
13.6381	-146
13.6378	346
13.6375	863.875
13.6372	961.75
13.6369	530.25
13.6366	-265.25
13.6363	-221
13.6359	262.5
13.6357	1077.25
13.6353	1134.25
13.635	1094.5
13.6347	837.75
13.6344	500.625
13.6341	180.625
13.6338	-450.75
13.6335	-748.875
13.6332	62.625
13.6329	560.125
13.6326	371.25
13.6323	643.125
13.632	842.875
13.6317	1088.12
13.6314	1002.25
13.6311	10
13.6308	-474.75
13.6305	-477.625
13.6302	-623.625
13.6298	716.5
13.6296	1261.38
13.6292	1195.88
13.6289	253.5
13.6286	-458.25
13.6283	-295
13.628	50
13.6277	-382.25
13.6274	-868.875
13.6271	-510.625
13.6268	-542.125
13.6265	-682.5
13.6262	-244.625
13.6259	685.875
13.6256	660.5
13.6253	-141.625
13.625	-1015.62
13.6247	-677.375
13.6244	-37.75
13.6241	-479
13.6237	-493.5
13.6235	-37.625
13.6231	-270
13.6228	-891.125
13.6225	-1392
13.6222	-1029.12
13.6219	-526.625
13.6216	-254.875
13.6213	232.375
13.621	163
13.6207	107.125
13.6204	-437.75
13.6201	-648.75
13.6198	-612.375
13.6195	-663.5
13.6192	-165.625
13.6189	-165.625
13.6186	-446.875
13.6183	-49.375
13.618	-220
13.6176	439.5
13.6174	1613.75
13.617	1420.88
13.6167	1067
13.6164	1512.75
13.6161	2292
13.6158	1622.25
13.6155	1197.25
13.6152	1504.88
13.6149	1971.12
13.6146	2090.25
13.6143	1541
13.614	1334
13.6137	1028.12
13.6134	1068.25
13.6131	1776.62
13.6128	1552.62
13.6125	925
13.6122	553
13.6119	635.125
13.6115	1409.25
13.6113	1964.5
13.6109	1779.62
13.6106	628.375
13.6103	706.375
13.61	1273.25
13.6097	1472.38
13.6094	1462.5
13.6091	743.625
13.6088	910.25
13.6085	1177
13.6082	1351.62
13.6079	830.875
13.6076	678.125
13.6073	424.875
13.607	-220.625
13.6067	251.25
13.6064	51.25
13.6061	-460.875
13.6058	-391.75
13.6054	268.375
13.6052	622.25
13.6048	1132.75
13.6045	829.125
13.6042	548
13.6039	617.125
13.6036	433.5
13.6033	781.5
13.603	1158.88
13.6027	786.875
13.6024	-189.5
13.6021	-217.625
13.6018	440.625
13.6015	659.5
13.6012	1610.25
13.6009	2530.62
13.6006	2100.5
13.6003	946.25
13.6	607.875
13.5997	536.125
13.5993	316.875
13.5991	236.75
13.5987	128.625
13.5984	169.25
13.5981	385.875
13.5978	824.375
13.5975	1493
13.5972	1616.25
13.5969	423.75
13.5966	-596.25
13.5963	-360.625
13.596	-433.125
13.5957	105.5
13.5954	-493.125
13.5951	-847.75
13.5948	-161.375
13.5945	871.625
13.5942	1856.5
13.5939	1492.88
13.5936	1048
13.5932	308.125
13.593	437.25
13.5926	60.25
13.5923	154
13.592	-19.625
13.5917	-281.5
13.5914	-80.75
13.5911	459.75
13.5908	931
13.5905	1222.25
13.5902	1534.12
13.5899	1534.12
13.5896	1033.75
13.5893	871.625
13.589	1541.62
13.5887	1773.75
13.5884	1576.38
13.5881	1115
13.5878	540.375
13.5875	537
13.5871	806.375
13.5869	626.75
13.5865	587.25
13.5862	674.625
13.5859	479.625
13.5856	-14.875
13.5853	-560.125
13.585	-943.375
13.5847	-1036.12
13.5844	-1028
13.5841	-848.125
13.5838	-160.5
13.5835	245.25
13.5832	479.25
13.5829	215
13.5826	-359.25
13.5823	299.25
13.582	272.75
13.5817	-510.125
13.5814	-589.875
13.581	-330.625
13.5808	-254.25
13.5804	-1031.5
13.5801	-1084.88
13.5798	-256.75
13.5795	-121.875
13.5792	661.25
13.5789	750.25
13.5786	-282.875
13.5783	-628.875
13.578	152
13.5777	897.375
13.5774	899.625
13.5771	1021.38
13.5768	733
13.5765	-232.5
13.5762	-856.875
13.5759	-1236.88
13.5756	-1387
13.5753	-1977.25
13.5749	-2139.38
13.5747	-1385.12
13.5743	-192.75
13.574	23.5
13.5737	-756.375
13.5734	-1108.62
13.5731	-651
13.5728	693.5
13.5725	925.375
13.5722	985.25
13.5719	1092.25
13.5716	1780.62
13.5713	1303.38
13.571	553.375
13.5707	1303.75
13.5704	1242.75
13.5701	860.75
13.5698	424.375
13.5695	-337.5
13.5692	57.75
13.5688	199
13.5686	-2.375
13.5682	209.375
13.5679	1075.25
13.5676	1174.25
13.5673	780.625
13.567	121.875
13.5667	-118.25
13.5664	491.5
13.5661	680.125
13.5658	990.375
13.5655	1349.62
13.5652	946.125
13.5649	696.875
13.5646	499.875
13.5643	716.875
13.564	1051.75
13.5637	1212.62
13.5634	931.625
13.5631	85.375
13.5627	-939.375
13.5625	-246.75
13.5621	600.375
13.5618	430.875
13.5615	223.375
13.5612	-385.125
13.5609	-859
13.5606	-581.25
13.5603	126.875
13.56	737.375
13.5597	1004
13.5594	1263.88
13.5591	461
13.5588	-478.25
13.5585	-483.625
13.5582	-580.5
13.5579	-284.125
13.5576	-332.875
13.5573	-415
13.557	-754.375
13.5566	-505
13.5564	-1143.75
13.556	-1112.12
13.5557	-969.875
13.5554	-783.875
13.5551	24.875
13.5548	812.875
13.5545	1697.12
13.5542	1967
13.5539	1169.38
13.5536	353.75
13.5533	-348.625
13.553	-756.25
13.5527	-1102.38
13.5524	-1179.88
13.5521	-576.5
13.5518	-236
13.5515	-717.25
13.5512	-721.75
13.5509	-632.875
13.5505	-880.125
13.5503	-1047.62
13.5499	-780.375
13.5496	-606.875
13.5493	-318.375
13.549	-482.875
13.5487	-1018.88
13.5484	-814.625
13.5481	-1278.38
13.5478	-1383.88
13.5475	-1147.38
13.5472	-279.5
13.5469	323.75
13.5466	-215
13.5463	63
13.546	530.75
13.5457	261.375
13.5454	-170.25
13.5451	-309.75
13.5448	319.375
13.5444	1339.12
13.5442	443.125
13.5438	-377.125
13.5435	298.625
13.5432	1348.62
13.5429	1007.75
13.5426	-367.375
13.5423	104.75
13.542	427.875
13.5417	315.625
13.5414	6
13.5411	693.125
13.5408	1003.75
13.5405	1023.62
13.5402	410.75
13.5399	-189.375
13.5396	-138.5
13.5393	-193.5
13.539	-188.875
13.5387	224.125
13.5383	597
13.5381	939.375
13.5377	1406.88
13.5374	1231.88
13.5371	1978.5
13.5368	2709.25
13.5365	2402.5
13.5362	1308.25
13.5359	204.625
13.5356	-620.75
13.5353	-282.75
13.535	-641.5
13.5347	-706.875
13.5344	-986.125
13.5341	-446.5
13.5338	112.875
13.5335	502
13.5332	750.25
13.5329	-18.5
13.5326	-228
13.5322	128
13.532	522.625
13.5316	195.375
13.5313	148.875
13.531	431
13.5307	458.875
13.5304	167.875
13.5301	-503
13.5298	27.75
13.5295	922.875
13.5292	971.125
13.5289	1013
13.5286	449.375
13.5283	61.625
13.528	-292.25
13.5277	-425.375
13.5274	-282.5
13.5271	-94.125
13.5268	148.875
13.5265	549.875
13.5261	996
13.5259	858.375
13.5255	802.875
13.5252	847.5
13.5249	955.125
13.5246	1098.38
13.5243	1671.38
13.524	1451.62
13.5237	592.875
13.5234	-23
13.5231	56.375
13.5228	340
13.5225	-22
13.5222	187.75
13.5219	872.5
13.5216	1268.88
13.5213	1317.38
13.521	1614.62
13.5207	1840.88
13.5204	1238.88
13.52	695.5
13.5198	-115.5
13.5194	-90.25
13.5191	517.875
13.5188	225.25
13.5185	148.125
13.5182	297.75
13.5179	225.5
13.5176	-391.375
13.5173	-484.875
13.517	-668.25
13.5167	-738.75
13.5164	194.875
13.5161	758.375
13.5158	667
13.5155	874.125
13.5152	610.375
13.5149	56.875
13.5146	-14.625
13.5143	-258.875
13.5139	-1139.62
13.5137	-1217.75
13.5133	-672
13.513	-67.75
13.5127	-369.875
13.5124	-454
13.5121	-214.875
13.5118	-405.875
13.5115	-363.75
13.5112	301
13.5109	341
13.5106	598.625
13.5103	860
13.51	1213.25
13.5097	562
13.5094	247.375
13.5091	-175.375
13.5088	-415.375
13.5085	-59.375
13.5082	-329.875
13.5078	-190.25
13.5076	253.5
13.5072	1222.12
13.5069	1322.38
13.5066	725.875
13.5063	1103.88
13.506	825.25
13.5057	815
13.5054	536.5
13.5051	-125.75
13.5048	119.5
13.5045	-8.125
13.5042	34
13.5039	-97
13.5036	561
13.5033	847.125
13.503	454.75
13.5027	-37.75
13.5024	-285.125
13.5021	-388.875
13.5017	-446.125
13.5015	-551.375
13.5011	-852.875
13.5008	-652.875
13.5005	-38.375
13.5002	-635.375
13.4999	-702.875
13.4996	-737.875
13.4993	-783.625
13.499	-1443.75
13.4987	-1418
13.4984	-1323.12
13.4981	-929.625
13.4978	-395
13.4975	324.125
13.4972	471.625
13.4969	659.875
13.4966	244.625
13.4963	-91.375
13.496	-260.125
13.4956	-1072.5
13.4954	-1046.5
13.495	-908
13.4947	-223.125
13.4944	351.875
13.4941	913.25
13.4938	800.375
13.4935	501
13.4932	905.875
13.4929	1454.12
13.4926	1555.75
13.4923	1355.62
13.492	581.625
13.4917	248
13.4914	38.125
13.4911	-21.75
13.4908	733.125
13.4905	1449.25
13.4902	1364.75
13.4899	644.75
13.4895	-118.625
13.4893	129.5
13.4889	635.875
13.4886	841.75
13.4883	595.125
13.488	75.125
13.4877	-266
13.4874	-365.25
13.4871	-1283.88
13.4868	-1426.5
13.4865	-705
13.4862	-352.875
13.4859	-223.375
13.4856	798.625
13.4853	1541
13.485	162.875
13.4847	-458.5
13.4844	16
13.4841	204.25
13.4838	577.875
13.4834	382.75
13.4832	539.625
13.4828	1225.88
13.4825	1505.88
13.4822	1429.5
13.4819	968
13.4816	329.375
13.4813	329.125
13.481	836.875
13.4807	932.875
13.4804	1512.38
13.4801	1361.62
13.4798	519.375
13.4795	725.75
13.4792	1024.5
13.4789	435.75
13.4786	866.125
13.4783	1025
13.478	772.375
13.4777	882
13.4773	1031
13.4771	424.125
13.4767	549.5
13.4764	929.875
13.4761	1131.75
13.4758	1078.12
13.4755	452.25
13.4752	400.125
13.4749	1030.75
13.4746	1380.75
13.4743	987.5
13.474	239.25
13.4737	326.875
13.4734	-412.875
13.4731	-750.375
13.4728	-112.75
13.4725	749.125
13.4722	1399.75
13.4719	1496
13.4716	1213.25
13.4712	842.25
13.471	1070.88
13.4706	551.5
13.4703	-451
13.47	-502.75
13.4697	-294.25
13.4694	439.75
13.4691	754.875
13.4688	131.125
13.4685	232.5
13.4682	1286.38
13.4679	179.25
13.4676	150.25
13.4673	1139.25
13.467	710.375
13.4667	-321.5
13.4664	-1104.88
13.4661	-189.125
13.4658	-42.75
13.4655	34.75
13.4651	-298.375
13.4649	256.625
13.4645	438.5
13.4642	477.5
13.4639	453.75
13.4636	-229
13.4633	-540.875
13.463	-138
13.4627	252.125
13.4624	313.625
13.4621	-465
13.4618	-624
13.4615	-496.25
13.4612	-845.625
13.4609	-801.875
13.4606	-77.125
13.4603	236.25
13.46	1231.62
13.4597	1456.25
13.4594	1146.75
13.459	1498
13.4588	1751
13.4584	1229.38
13.4581	1362
13.4578	1196.25
13.4575	2115.12
13.4572	2291.25
13.4569	922.625
13.4566	868.625
13.4563	-130.75
13.456	-747.375
13.4557	-766.25
13.4554	-977.5
13.4551	-739
13.4548	-706.875
13.4545	-723.375
13.4542	-1049.38
13.4539	-1197.62
13.4536	-1021.12
13.4533	-1176
13.4529	-861.75
13.4527	-411.375
13.4523	242.375
13.452	795.625
13.4517	1225.75
13.4514	583.25
13.4511	193
13.4508	1438.5
13.4505	1888.88
13.4502	2124.75
13.4499	1688.12
13.4496	1528
13.4493	1147.5
13.449	41.375
13.4487	-145.875
13.4484	267.875
13.4481	-311.25
13.4478	-1261.25
13.4475	-625.375
13.4472	8.375
13.4468	-340.625
13.4466	-564.625
13.4462	-440.875
13.4459	82.5
13.4456	415.375
13.4453	731.125
13.445	1096.38
13.4447	679
13.4444	328.875
13.4441	-24.25
13.4438	-108.875
13.4435	-52.125
13.4432	491.25
13.4429	1834.5
13.4426	1251.5
13.4423	1084.5
13.442	1151.88
13.4417	247.25
13.4414	-206.125
13.4411	-570
13.4407	-552.625
13.4405	-125.5
13.4401	324.375
13.4398	96.75
13.4395	-23.75
13.4392	99
13.4389	-407.75
13.4386	-650.625
13.4383	318.875
13.438	691.5
13.4377	151
13.4374	462.375
13.4371	969.5
13.4368	523.375
13.4365	214.625
13.4362	248.25
13.4359	904
13.4356	1068.38
13.4353	1112.38
13.435	861.375
13.4346	724.375
13.4344	787.875
13.434	589.875
13.4337	666.5
13.4334	1289.5
13.4331	751.625
13.4328	-325.5
13.4325	-107.75
13.4322	-12.5
13.4319	-86.25
13.4316	-454
13.4313	-838.75
13.431	-957.625
13.4307	-297.5
13.4304	1072.75
13.4301	1888.5
13.4298	1787.38
13.4295	1525.38
13.4292	1184.62
13.4289	1450.25
13.4285	1941.38
13.4283	1718.5
13.4279	471.875
13.4276	-446.5
13.4273	-497.5
13.427	-116.375
13.4267	-2.25
13.4264	574
13.4261	983.875
13.4258	1120.25
13.4255	654
13.4252	-416.875
13.4249	-16.375
13.4246	115.25
13.4243	895.125
13.424	1260.5
13.4237	396.875
13.4234	-608.625
13.4231	-163.75
13.4228	702.25
13.4224	629.875
13.4222	245.375
13.4218	1037
13.4215	775.875
13.4212	93.75
13.4209	-38
13.4206	-225.75
13.4203	-11
13.42	425.125
13.4197	158.625
13.4194	415.125
13.4191	582.5
13.4188	563.75
13.4185	667.375
13.4182	786.5
13.4179	157.125
13.4176	-44.375
13.4173	800.125
13.417	421.375
13.4167	-353.25
13.4163	-687.625
13.4161	-537.875
13.4157	-357.875
13.4154	-181.375
13.4151	435.25
13.4148	780.25
13.4145	1120.5
13.4142	1263.62
13.4139	1050.12
13.4136	823.125
13.4133	175.375
13.413	217.5
13.4127	-103.75
13.4124	-479.875
13.4121	-243.625
13.4118	-398.75
13.4115	-348.25
13.4112	-78.625
13.4109	-215.625
13.4106	-17.25
13.4102	-9
13.41	680.375
13.4096	1286.75
13.4093	1626.88
13.409	454.875
13.4087	-882.75
13.4084	-1231.5
13.4081	-1121.25
13.4078	-1065.62
13.4075	-81.875
13.4072	742.625
13.4069	876.5
13.4066	839.375
13.4063	783.125
13.406	1088.5
13.4057	761.25
13.4054	-32.375
13.4051	-155.875
13.4048	-149.625
13.4045	333.5
13.4041	357
13.4039	467.75
13.4035	953.75
13.4032	1013.62
13.4029	1196.75
13.4026	876.625
13.4023	89.5
13.402	429.75
13.4017	774.875
13.4014	306.375
13.4011	-92
13.4008	-149.75
13.4005	-788.25
13.4002	-1234
13.3999	-451.625
13.3996	368.875
13.3993	1057
13.399	1070.75
13.3987	1065.88
13.3984	625.625
13.398	367.125
13.3978	1131.25
13.3974	1438.75
13.3971	1173.75
13.3968	1004.12
13.3965	1296.25
13.3962	169.25
13.3959	276.875
13.3956	-259.375
13.3953	-897.875
13.395	-568.625
13.3947	-633.875
13.3944	-456.375
13.3941	-507.75
13.3938	-572.625
13.3935	-610.5
13.3932	-480.5
13.3929	-916.75
13.3926	-614.5
13.3923	-703.75
13.3919	-721.75
13.3917	-304.625
13.3913	19.625
13.391	-318.875
13.3907	-1100.12
13.3904	-1580
13.3901	-786.875
13.3898	816.125
13.3895	1528.12
13.3892	431
13.3889	-106.25
13.3886	-65.875
13.3883	263.375
13.388	293.125
13.3877	1550.5
13.3874	2211.12
13.3871	1988.88
13.3868	982.5
13.3865	873.75
13.3862	649.5
13.3858	691.375
13.3856	1116.5
13.3852	121.625
13.3849	-379.125
13.3846	-762.375
13.3843	-516.75
13.384	-107.625
13.3837	464.625
13.3834	1639.38
13.3831	1175.88
13.3828	178.5
13.3825	596.25
13.3822	423
13.3819	22.5
13.3816	45.625
13.3813	871
13.381	781
13.3807	-671.125
13.3804	-1117.75
13.3801	-643.125
13.3797	-591.875
13.3795	92.125
13.3791	189.125
13.3788	362.25
13.3785	574.625
13.3782	725.75
13.3779	225.375
13.3776	493.625
13.3773	591.625
13.377	234.25
13.3767	252.375
13.3764	487.875
13.3761	1088.75
13.3758	1309.62
13.3755	362.75
13.3752	-368.625
13.3749	-391.625
13.3746	-341.375
13.3743	455.875
13.374	1083
13.3736	1000
13.3734	701.375
13.373	864
13.3727	943.875
13.3724	68.5
13.3721	-499.875
13.3718	-881.75
13.3715	-646.25
13.3712	-317.5
13.3709	-10.25
13.3706	-308.75
13.3703	-407.625
13.37	401.125
13.3697	-34
13.3694	-602
13.3691	-845.125
13.3688	-1421.62
13.3685	-1167.12
13.3682	-328.625
13.3679	-188.75
13.3675	69.375
13.3673	-487.125
13.3669	-572
13.3666	-278.375
13.3663	-841.375
13.366	-1078.75
13.3657	-957
13.3654	-725.875
13.3651	-539
13.3648	-580.125
13.3645	-438
13.3642	150.625
13.3639	428.625
13.3636	282.25
13.3633	202.125
13.363	-552.875
13.3627	-437.75
13.3624	-209
13.3621	-586.625
13.3618	-197.5
13.3614	93.375
13.3612	-258.625
13.3608	-243.625
13.3605	-211.75
13.3602	-144.625
13.3599	82.125
13.3596	185.5
13.3593	-114.5
13.359	-658.75
13.3587	162
13.3584	650.125
13.3581	716.625
13.3578	408.5
13.3575	-171.125
13.3572	-33.625
13.3569	658
13.3566	1116.25
13.3563	629.625
13.356	-211.375
13.3557	-296.5
13.3553	-473.875
13.3551	227.375
13.3547	-18.75
13.3544	-587.375
13.3541	-251.875
13.3538	-187.375
13.3535	88.875
13.3532	213.875
13.3529	300.5
13.3526	879.375
13.3523	1631.88
13.352	1662.12
13.3517	622
13.3514	-407.75
13.3511	168.75
13.3508	813.875
13.3505	164.5
13.3502	-297.875
13.3499	211
13.3496	427.75
13.3492	470.125
13.349	-282.125
13.3486	358.375
13.3483	916.25
13.348	682.5
13.3477	679.875
13.3474	126.625
13.3471	-692.125
13.3468	-573.125
13.3465	-298.625
13.3462	-123.75
13.3459	129
13.3456	305.875
13.3453	1078.38
13.345	1388.25
13.3447	511.875
13.3444	627.75
13.3441	1256.88
13.3438	997.625
13.3435	852.5
13.3431	396.5
13.3429	-275.625
13.3425	-194.375
13.3422	-203.125
13.3419	-896
13.3416	-763.75
13.3413	118.375
13.341	501.875
13.3407	851.5
13.3404	642.5
13.3401	901.25
13.3398	174.875
13.3395	-118.125
13.3392	-36
13.3389	74.5
13.3386	455.25
13.3383	1696.88
13.338	2016.5
13.3377	1445.75
13.3374	681.75
13.337	175.625
13.3368	344.875
13.3364	496.875
13.3361	609.75
13.3358	428.75
13.3355	90
13.3352	702.875
13.3349	1109.25
13.3346	881.125
13.3343	498
13.334	238.75
13.3337	-228
13.3334	-604.5
13.3331	-1213.62
13.3328	-1281
13.3325	-372
13.3322	239.125
13.3319	944.125
13.3316	1115.25
13.3313	547.75
13.3309	-353.375
13.3307	-444.875
13.3303	-268.25
13.33	-160.875
13.3297	-708.375
13.3294	-532.875
13.3291	-339.5
13.3288	-352.5
13.3285	-372.875
13.3282	-65.875
13.3279	593.25
13.3276	804.375
13.3273	-122.125
13.327	186.875
13.3267	975.5
13.3264	1737.88
13.3261	2037.75
13.3258	1544.12
13.3255	739.25
13.3252	327.75
13.3248	513
13.3246	740.375
13.3242	1359.75
13.3239	1107.25
13.3236	597.75
13.3233	643.25
13.323	139.125
13.3227	-177
13.3224	212
13.3221	1568.5
13.3218	1658.12
13.3215	930.625
13.3212	442.75
13.3209	478.875
13.3206	629.125
13.3203	448.25
13.32	169.625
13.3197	-50
13.3194	-320.75
13.3191	-96.875
13.3187	682.5
13.3185	1830.75
13.3181	1667.75
13.3178	1660.38
13.3175	1778.5
13.3172	1128.12
13.3169	1369.62
13.3166	1270.88
13.3163	930.125
13.316	987
13.3157	944.75
13.3154	930
13.3151	1473
13.3148	1070.25
13.3145	350.25
13.3142	842.875
13.3139	641.75
13.3136	339.5
13.3133	485.75
13.313	1277.25
13.3126	1271.75
13.3124	1091.25
13.312	477.125
13.3117	162
13.3114	388.75
13.3111	287.625
13.3108	844.375
13.3105	439.5
13.3102	-252.375
13.3099	-524.5
13.3096	-716.375
13.3093	-261.875
13.309	-482.625
13.3087	-1258.38
13.3084	-930.5
13.3081	-1052
13.3078	-1087.38
13.3075	-783.875
13.3072	-417.625
13.3069	-1042
13.3065	-1329.5
13.3063	-1291
13.3059	-1513.38
13.3056	-1521.12
13.3053	-1557.88
13.305	-94.75
13.3047	640.375
13.3044	911.5
13.3041	-179.75
13.3038	-867
13.3035	17.875
13.3032	172.5
13.3029	39.625
13.3026	604.75
13.3023	2030
13.302	2973
13.3017	3251
13.3014	3086.5
13.3011	2834.5
13.3008	2718.62
13.3004	2748.12
13.3002	2373.12
13.2998	1034.75
13.2995	848.25
13.2992	1375.5
13.2989	1165.62
13.2986	1007.75
13.2983	312.625
13.298	-3.125
13.2977	-835.75
13.2974	-1373.25
13.2971	-952.25
13.2968	-1292
13.2965	-1189
13.2962	-6.375
13.2959	651.625
13.2956	1545.25
13.2953	1453.75
13.295	1615.25
13.2947	1211.62
13.2943	1111.5
13.2941	958.75
13.2937	306.75
13.2934	159.25
13.2931	355.625
13.2928	1096.75
13.2925	1491.75
13.2922	1248.62
13.2919	1133
13.2916	1095
13.2913	903.875
13.291	193.375
13.2907	185.625
13.2904	202.75
13.2901	35.75
13.2898	624
13.2895	1015.38
13.2892	773.75
13.2889	1124.62
13.2886	1103.12
13.2882	580.25
13.288	360
13.2876	367.875
13.2873	-50.375
13.287	64.25
13.2867	286
13.2864	229.375
13.2861	817.375
13.2858	948.125
13.2855	378.25
13.2852	552
13.2849	1194.5
13.2846	232.625
13.2843	268.75
13.284	708.75
13.2837	336.125
13.2834	445.125
13.2831	1029.5
13.2828	1307.62
13.2825	1010.38
13.2821	1285.12
13.2819	1734
13.2815	1804.62
13.2812	1801.38
13.2809	1191.88
13.2806	378.25
13.2803	61
13.28	528.375
13.2797	1444.75
13.2794	2039.12
13.2791	1683.38
13.2788	1337.75
13.2785	746.625
13.2782	672.375
13.2779	1247.88
13.2776	764.875
13.2773	800.875
13.277	946.875
13.2767	418.5
13.2764	-122.5
13.276	-686.875
13.2758	-1233
13.2754	-956.625
13.2751	-377.75
13.2748	-317
13.2745	330.625
13.2742	305.5
13.2739	206.375
13.2736	138.125
13.2733	-199.125
13.273	-426.125
13.2727	-851.375
13.2724	-506.5
13.2721	-318.625
13.2718	-895.375
13.2715	-1524
13.2712	-957.25
13.2709	-238.625
13.2706	-102.375
13.2703	-820.375
13.2699	-171.25
13.2697	310.875
13.2693	494.25
13.269	307.25
13.2687	-524.75
13.2684	-1079.75
13.2681	-63.75
13.2678	1066.5
13.2675	1134.12
13.2672	139.5
13.2669	-445
13.2666	43.375
13.2663	255.25
13.266	187.75
13.2657	609
13.2654	919.625
13.2651	-29.75
13.2648	-204.5
13.2645	-534.625
13.2642	-797.625
13.2638	-891.125
13.2636	-747.875
13.2632	-474.25
13.2629	-478.125
13.2626	-135.875
13.2623	649.75
13.262	1253.75
13.2617	916.875
13.2614	708.75
13.2611	870.5
13.2608	1311.5
13.2605	654.625
13.2602	-207.5
13.2599	-745.25
13.2596	-522.625
13.2593	383.75
13.259	940.125
13.2587	956.75
13.2584	816.25
13.2581	861.875
13.2577	500.25
13.2575	-192.5
13.2571	-415.625
13.2568	-157.625
13.2565	-385
13.2562	-81
13.2559	-16
13.2556	-1171.62
13.2553	-591.375
13.255	32.625
13.2547	208.125
13.2544	613.75
13.2541	852
13.2538	817.125
13.2535	1278.62
13.2532	1442.25
13.2529	1203.75
13.2526	787.5
13.2523	366.875
13.252	-126.125
13.2516	-619.875
13.2514	309.5
13.251	528.125
13.2507	-273.75
13.2504	-103.625
13.2501	586.25
13.2498	346.125
13.2495	395.5
13.2492	322.75
13.2489	258.75
13.2486	307.25
13.2483	66.25
13.248	-434.25
13.2477	-210.25
13.2474	-371.125
13.2471	-364.375
13.2468	59
13.2465	1220.88
13.2462	1662.62
13.2459	1489.75
13.2455	2005.5
13.2453	1698.5
13.2449	891.375
13.2446	1016.75
13.2443	464.125
13.244	739.875
13.2437	795.5
13.2434	907
13.2431	1235.75
13.2428	1798.75
13.2425	1243.38
13.2422	274.875
13.2419	23.125
13.2416	-46.125
13.2413	-17.375
13.241	160.25
13.2407	448.125
13.2404	1042.88
13.2401	1066.5
13.2398	1716.75
13.2394	2699.75
13.2392	993.75
13.2388	190.125
13.2385	336.25
13.2382	505.375
13.2379	1480.12
13.2376	2386
13.2373	2816
13.237	2338.25
13.2367	333.75
13.2364	-314.75
13.2361	-56.625
13.2358	-48
13.2355	-962.75
13.2352	-1276.25
13.2349	-345.375
13.2346	592.75
13.2343	952.5
13.234	292.75
13.2337	-416
13.2333	-592.25
13.2331	-603.625
13.2327	333.375
13.2324	1453.75
13.2321	939
13.2318	552.375
13.2315	1466.38
13.2312	1463
13.2309	709.5
13.2306	919.375
13.2303	1227.25
13.23	1442.25
13.2297	1447.38
13.2294	108.875
13.2291	642.375
13.2288	1393.12
13.2285	1010.88
13.2282	836.375
13.2279	1220.62
13.2276	1714.38
13.2272	1030
13.227	329.375
13.2266	-425.625
13.2263	143.25
13.226	1094.5
13.2257	1152.25
13.2254	1207.5
13.2251	961.75
13.2248	641.875
13.2245	330.5
13.2242	536.5
13.2239	572.875
13.2236	985.625
13.2233	1114.12
13.223	442.875
13.2227	763.5
13.2224	956
13.2221	550.75
13.2218	-259.125
13.2215	-230.625
13.2211	114.125
13.2209	429.375
13.2205	1666.25
13.2202	1850.5
13.2199	761.75
13.2196	-399.375
13.2193	-740.625
13.219	-332.5
13.2187	-23
13.2184	-472.875
13.2181	-385.5
13.2178	59.625
13.2175	-186.375
13.2172	-404.25
13.2169	-270.75
13.2166	-480.375
13.2163	-411.25
13.216	387.125
13.2157	145.5
13.2154	-73.25
13.215	-33.5
13.2148	302.125
13.2144	834.5
13.2141	1007.25
13.2138	1115
13.2135	2208.88
13.2132	1610.62
13.2129	1075
13.2126	666.5
13.2123	746.25
13.212	1513.75
13.2117	2015.25
13.2114	2050.38
13.2111	1634.38
13.2108	843.125
13.2105	1006.25
13.2102	1204.12
13.2099	640.75
13.2096	-558
13.2093	-907.375
13.2089	-468.375
13.2087	-122.5
13.2083	833.125
13.208	2068.12
13.2077	1799.62
13.2074	834.875
13.2071	471.875
13.2068	610
13.2065	420.375
13.2062	98.5
13.2059	64.5
13.2056	361.625
13.2053	601.75
13.205	592.375
13.2047	1001.12
13.2044	897.125
13.2041	641.375
13.2038	242
13.2035	-332.75
13.2032	-582.375
13.2028	412.875
13.2026	991.625
13.2022	455.5
13.2019	-56.75
13.2016	173.25
13.2013	74.75
13.201	435.75
13.2007	756.125
13.2004	662.5
13.2001	962.375
13.1998	1164.25
13.1995	1680.88
13.1992	2149.88
13.1989	1832.38
13.1986	1877.25
13.1983	1429.25
13.198	1122.12
13.1977	1284.12
13.1974	1061.25
13.1971	830.75
13.1967	716.5
13.1965	272
13.1961	941.125
13.1958	1395.88
13.1955	675.25
13.1952	-85.75
13.1949	-142.625
13.1946	47
13.1943	-1248.38
13.194	-1696
13.1937	-749.5
13.1934	-474
13.1931	-359.125
13.1928	135.625
13.1925	-117.625
13.1922	26
13.1919	330.25
13.1916	562.75
13.1913	463.875
13.191	-324.375
13.1906	-123.25
13.1904	627.75
13.19	1028.12
13.1897	731.125
13.1894	670.25
13.1891	611.5
13.1888	627.125
13.1885	402.625
13.1882	1180.25
13.1879	1263.62
13.1876	369.5
13.1873	269
13.187	416.5
13.1867	510.375
13.1864	-209.125
13.1861	-26.5
13.1858	335.375
13.1855	63.625
13.1852	-593.25
13.1849	-782.5
13.1845	-322.625
13.1843	755.25
13.1839	1243
13.1836	1296.88
13.1833	893.5
13.183	567.125
13.1827	756.125
13.1824	681.25
13.1821	442.375
13.1818	935.25
13.1815	824.25
13.1812	615.25
13.1809	272.375
13.1806	978.125
13.1803	1432.75
13.18	1580
13.1797	1263.75
13.1794	860.75
13.1791	407.375
13.1788	530
13.1784	1023.88
13.1782	-194.375
13.1778	-565.375
13.1775	-1023.75
13.1772	217
13.1769	619.25
13.1766	1188.38
13.1763	1625.75
13.176	1575.62
13.1757	1212.12
13.1754	114.875
13.1751	-722.125
13.1748	-718.5
13.1745	-481.25
13.1742	-406.625
13.1739	373.75
13.1736	-198.25
13.1733	169.875
13.173	204
13.1727	-439
13.1723	-239.375
13.1721	-679.875
13.1717	-1568
13.1714	-1092.88
13.1711	-210
13.1708	778.125
13.1705	1108.25
13.1702	1084
13.1699	629.625
13.1696	123.5
13.1693	321.375
13.169	360.625
13.1687	669.625
13.1684	1128.12
13.1681	1291
13.1678	908
13.1675	536.125
13.1672	490
13.1669	64
13.1666	328.125
13.1662	480.875
13.166	-312.375
13.1656	-403
13.1653	731.625
13.165	1370.25
13.1647	727
13.1644	876.75
13.1641	1387
13.1638	1255.25
13.1635	1137.88
13.1632	1202.62
13.1629	581.75
13.1626	-90.625
13.1623	-143.75
13.162	-49.875
13.1617	32
13.1614	-271.25
13.1611	-598.25
13.1608	-554.875
13.1605	-1273.5
13.1601	-744.25
13.1599	-470.125
13.1595	-122.625
13.1592	448.875
13.1589	508.25
13.1586	397.75
13.1583	-338.75
13.158	-175.75
13.1577	480.375
13.1574	1119.38
13.1571	562.625
13.1568	271
13.1565	-62.125
13.1562	-563.5
13.1559	-1447.88
13.1556	-1304.25
13.1553	257.5
13.155	1015.5
13.1547	866.75
13.1544	347.875
13.154	711.625
13.1538	1621
13.1534	1874.62
13.1531	2066.88
13.1528	1974.62
13.1525	1450.25
13.1522	1194.38
13.1519	981.5
13.1516	828.75
13.1513	923.375
13.151	864
13.1507	545.875
13.1504	994.5
13.1501	1103.62
13.1498	716.75
13.1495	607
13.1492	569.125
13.1489	1252.88
13.1486	1864.75
13.1483	1409.12
13.1479	628.625
13.1477	-170.625
13.1473	-279.75
13.147	692
13.1467	1542.75
13.1464	838.875
13.1461	392.625
13.1458	438.625
13.1455	745.625
13.1452	1694.12
13.1449	1843
13.1446	1502.88
13.1443	1307.12
13.144	886.125
13.1437	7.5
13.1434	-84.75
13.1431	-139.625
13.1428	-62.75
13.1425	814
13.1422	1379
13.1418	2294.12
13.1416	2940.62
13.1412	2028
13.1409	1666
13.1406	1500.75
13.1403	1231.38
13.14	1392.62
13.1397	901
13.1394	621.625
13.1391	749.25
13.1388	736.375
13.1385	321.125
13.1382	134.125
13.1379	-184.75
13.1376	112.375
13.1373	1151
13.137	1420.88
13.1367	976
13.1364	265
13.1361	260
13.1357	346.25
13.1355	76.25
13.1351	110.125
13.1348	-179.5
13.1345	-275.125
13.1342	-801.5
13.1339	-898
13.1336	-965.75
13.1333	-1035.25
13.133	-19.375
13.1327	562.5
13.1324	-40.5
13.1321	-1024.12
13.1318	-493.375
13.1315	-8.625
13.1312	-628.75
13.1309	-699.75
13.1306	512
13.1303	749.875
13.13	184.625
13.1296	-359.75
13.1294	-80.375
13.129	-88.75
13.1287	217.875
13.1284	17.5
13.1281	-460.875
13.1278	-212.125
13.1275	176.75
13.1272	769
13.1269	719.625
13.1266	-483.125
13.1263	-1130.88
13.126	-1467.25
13.1257	-806
13.1254	418.125
13.1251	693.25
13.1248	1472
13.1245	2371.5
13.1242	1960.38
13.1239	1093.38
13.1235	544.75
13.1233	-442.125
13.1229	-1135.62
13.1226	-557.125
13.1223	926.625
13.122	1009
13.1217	350
13.1214	-407.875
13.1211	-331.25
13.1208	282.25
13.1205	-509
13.1202	-1299.88
13.1199	-677.375
13.1196	-231.25
13.1193	-284.375
13.119	-221
13.1187	214.5
13.1184	433.5
13.1181	463.25
13.1178	1135
13.1174	1338.12
13.1172	847.625
13.1168	848.125
13.1165	749.375
13.1162	698.5
13.1159	842
13.1156	704.875
13.1153	946.25
13.115	1362.62
13.1147	1439.75
13.1144	1862.38
13.1141	1686.88
13.1138	972.75
13.1135	881.625
13.1132	309.375
13.1129	-279.125
13.1126	-1092
13.1123	-741.75
13.112	123.5
13.1117	-381.5
13.1113	-1801.5
13.1111	-1769.75
13.1107	-1074.12
13.1104	95
13.1101	116.375
13.1098	84.125
13.1095	660.375
13.1092	735.125
13.1089	1593
13.1086	1835.25
13.1083	1759.12
13.108	1178.38
13.1077	1080.12
13.1074	848.625
13.1071	1320.88
13.1068	1551.5
13.1065	1339.88
13.1062	1279
13.1059	1465.88
13.1056	1665.12
13.1052	1622.5
13.105	42.5
13.1046	-413.375
13.1043	195.375
13.104	581.125
13.1037	1011.62
13.1034	715.375
13.1031	675
13.1028	283.625
13.1025	95.875
13.1022	204.625
13.1019	460.875
13.1016	496.875
13.1013	155.625
13.101	372.125
13.1007	610.25
13.1004	480.5
13.1001	-2.875
13.0998	-107.375
13.0995	-307.875
13.0991	-575.25
13.0989	-31.25
13.0985	267.625
13.0982	265.5
13.0979	-543.875
13.0976	-2072.5
13.0973	-1724.12
13.097	-211
13.0967	-284
13.0964	-184.625
13.0961	-23.5
13.0958	375.125
13.0955	460.875
13.0952	1.75
13.0949	19.5
13.0946	285.375
13.0943	159.5
13.094	-309.875
13.0937	-1035.25
13.0934	-1454.38
13.093	-967.375
13.0928	-572.875
13.0924	395.625
13.0921	743
13.0918	197.5
13.0915	-158.5
13.0912	-80
13.0909	685.625
13.0906	818.75
13.0903	383.375
13.09	375.5
13.0897	-302
13.0894	-35
13.0891	806.625
13.0888	891.375
13.0885	126.625
13.0882	-202
13.0879	-210.875
13.0876	210.5
13.0873	166.5
13.0869	-129.125
13.0867	-574.75
13.0863	-1114.62
13.086	-1295.75
13.0857	-657.125
13.0854	579.125
13.0851	404.5
13.0848	391.25
13.0845	865
13.0842	613.75
13.0839	737
13.0836	1061
13.0833	927.875
13.083	857.625
13.0827	1348.25
13.0824	1343.75
13.0821	406.375
13.0818	65.125
13.0815	418.75
13.0812	151.625
13.0808	11.875
13.0806	-143.875
13.0802	-572.5
13.0799	-703.375
13.0796	-676.625
13.0793	-366.625
13.079	212.125
13.0787	155.375
13.0784	616
13.0781	1428.38
13.0778	1923.25
13.0775	2235.88
13.0772	1703.62
13.0769	660.5
13.0766	499.875
13.0763	338.875
13.076	533.75
13.0757	63.125
13.0754	-752
13.0751	-1777.88
13.0747	-2074.88
13.0745	-1574.5
13.0741	-1575
13.0738	-1118.25
13.0735	-621.125
13.0732	-799.125
13.0729	-75.375
13.0726	620.25
13.0723	783.75
13.072	156.75
13.0717	170.75
13.0714	538.5
13.0711	99.875
13.0708	-195
13.0705	473.125
13.0702	832.875
13.0699	933
13.0696	220.875
13.0693	-70.5
13.069	521.5
13.0686	1203.5
13.0684	388
13.068	-170.25
13.0677	146.25
13.0674	-463.625
13.0671	-875.5
13.0668	-642.375
13.0665	-442.125
13.0662	-365.375
13.0659	-504.625
13.0656	-338.125
13.0653	-222.875
13.065	-327.875
13.0647	-696.625
13.0644	-476.25
13.0641	-165.875
13.0638	-420
13.0635	-318.5
13.0632	-303.875
13.0629	-476.5
13.0625	-310.75
13.0623	-198
13.0619	16.25
13.0616	-518.25
13.0613	56.625
13.061	939.125
13.0607	1138.38
13.0604	1235.38
13.0601	758.5
13.0598	579.25
13.0595	1047.62
13.0592	690.75
13.0589	-110.625
13.0586	-208.625
13.0583	-767.25
13.058	-451.625
13.0577	-426.125
13.0574	-274.875
13.0571	-98.875
13.0568	-439.375
13.0564	-169.75
13.0562	649.75
13.0558	1113
13.0555	1259
13.0552	757
[truncated: 52,362 more rows]

## Sheet: Supplementary Fig. 3b
1H NMR Shift	Normalized intensity
13.6646	3169.25
13.6643	608.75
13.664	-3097.12
13.6637	-2509.38
13.6634	1402.88
13.6631	3724.5
13.6628	3119
13.6625	2825.25
13.6622	1284
13.6619	148.375
13.6616	1386.62
13.6613	2675.88
13.661	2640.88
13.6607	645.5
13.6603	213.75
13.6601	-391.25
13.6597	-2174.38
13.6594	-3754.75
13.6591	-1728.62
13.6588	1025.5
13.6585	2573
13.6582	2674.38
13.6579	2215.5
13.6576	1163.5
13.6573	-440.25
13.657	56.375
13.6567	1095.5
13.6564	721.125
13.6561	888
13.6558	-963.75
13.6555	-2584.12
13.6552	-2540.75
13.6549	-1940.25
13.6546	-1093.38
13.6542	-847.75
13.654	-706.25
13.6536	1257
13.6533	3437.62
13.653	2864.12
13.6527	699.5
13.6524	-243.125
13.6521	-465.125
13.6518	1738.12
13.6515	2884.75
13.6512	2949.25
13.6509	1934.88
13.6506	1589
13.6503	2036.12
13.65	1596.75
13.6497	3013.88
13.6494	2159.25
13.6491	-1675.5
13.6488	-1699.88
13.6485	652.125
13.6481	-12.5
13.6479	-2535
13.6475	-2507.12
13.6472	-778.25
13.6469	268.375
13.6466	-743.875
13.6463	-1429.25
13.646	-1033.38
13.6457	1137.12
13.6454	372.75
13.6451	308.625
13.6448	-298.25
13.6445	538.75
13.6442	-98.5
13.6439	-34.125
13.6436	4384.38
13.6433	4297.88
13.643	2138.88
13.6427	-307.25
13.6424	-1446.25
13.642	-945.75
13.6418	-2560.75
13.6414	-2115.12
13.6411	-1705.12
13.6408	-910.75
13.6405	7.125
13.6402	1700.38
13.6399	1899.75
13.6396	313.5
13.6393	-288.375
13.639	-291.125
13.6387	-146.875
13.6384	-824.125
13.6381	269
13.6378	1077.25
13.6375	1764
13.6372	1893.75
13.6369	2085.38
13.6366	438
13.6363	805.25
13.6359	-142.875
13.6357	-1607.62
13.6353	881.5
13.635	4908.88
13.6347	4966
13.6344	1584.5
13.6341	-1251.38
13.6338	-1181.38
13.6335	2188.75
13.6332	3118.5
13.6329	2959.38
13.6326	3076.5
13.6323	2436.62
13.632	1526.38
13.6317	401.25
13.6314	1315.88
13.6311	1488.88
13.6308	775.75
13.6305	-1549.12
13.6302	-1965.25
13.6298	-799.375
13.6296	268.125
13.6292	599.5
13.6289	-497.25
13.6286	-779.25
13.6283	-166.25
13.628	-796.125
13.6277	-733.125
13.6274	215.25
13.6271	1051
13.6268	2334.75
13.6265	3834.62
13.6262	4259.12
13.6259	856.875
13.6256	-86.75
13.6253	823.5
13.625	940.375
13.6247	1076.62
13.6244	-117.25
13.6241	173.625
13.6237	696.875
13.6235	-318.5
13.6231	717.625
13.6228	258.25
13.6225	-1256.88
13.6222	-1551.12
13.6219	-1436.62
13.6216	108.875
13.6213	623.25
13.621	-660.25
13.6207	-1306.88
13.6204	141.75
13.6201	683.625
13.6198	-244.875
13.6195	-998.25
13.6192	-2143.88
13.6189	-1842
13.6186	-1868.25
13.6183	-2379.88
13.618	-2411.75
13.6176	-2225
13.6174	-976.625
13.617	-223.75
13.6167	1800.75
13.6164	1799.75
13.6161	-479.375
13.6158	337.875
13.6155	1006.38
13.6152	527.625
13.6149	-144
13.6146	348.375
13.6143	-564.75
13.614	-1201.62
13.6137	1242.62
13.6134	2816.12
13.6131	2836.38
13.6128	1778.75
13.6125	1064.88
13.6122	-62
13.6119	563.5
13.6115	1405.5
13.6113	1352.12
13.6109	-877.75
13.6106	-136.125
13.6103	234.375
13.61	413.75
13.6097	992.25
13.6094	2404.88
13.6091	3799.75
13.6088	1522.38
13.6085	367.625
13.6082	2361.38
13.6079	2919.62
13.6076	2148.88
13.6073	2032.75
13.607	2701.12
13.6067	2386
13.6064	2470.25
13.6061	1165.5
13.6058	-867
13.6054	-1554
13.6052	-1696.12
13.6048	-2816.12
13.6045	-2542
13.6042	-930.25
13.6039	1711.88
13.6036	2042.12
13.6033	-98.25
13.603	-1748.62
13.6027	-2900
13.6024	-250.5
13.6021	2089.38
13.6018	1049.38
13.6015	-243
13.6012	-946.875
13.6009	-1139.75
13.6006	486.875
13.6003	2479.12
13.6	3488.75
13.5997	3020.62
13.5993	1089
13.5991	1133.12
13.5987	2663
13.5984	2683.12
13.5981	3092.88
13.5978	3808.25
13.5975	4303.38
13.5972	3325
13.5969	3286.62
13.5966	4624.25
13.5963	2743.38
13.596	300.875
13.5957	-156.25
13.5954	362.625
13.5951	126.625
13.5948	-2613.12
13.5945	-4097.25
13.5942	-1799.38
13.5939	-2593.62
13.5936	-1726.62
13.5932	-539.125
13.593	725.25
13.5926	2067.38
13.5923	1167.38
13.592	-286.75
13.5917	106
13.5914	715.625
13.5911	-658.125
13.5908	-2951.38
13.5905	-1273.62
13.5902	1002.75
13.5899	589.5
13.5896	542.75
13.5893	1030.38
13.589	1633.12
13.5887	2201.75
13.5884	1445.62
13.5881	784
13.5878	755.875
13.5875	1093.62
13.5871	1670.88
13.5869	2782
13.5865	3582.12
13.5862	3302
13.5859	1230.88
13.5856	-52.375
13.5853	674.75
13.585	418.5
13.5847	332
13.5844	872.125
13.5841	1256
13.5838	3329.62
13.5835	1425.62
13.5832	-1284.25
13.5829	-596.875
13.5826	907.375
13.5823	-30.375
13.582	-2091.62
13.5817	-819.375
13.5814	-690
13.581	-398
13.5808	1102.12
13.5804	2417.75
13.5801	2441.75
13.5798	1186.62
13.5795	624.25
13.5792	424.125
13.5789	1813.62
13.5786	4124.88
13.5783	3774.5
13.578	77.125
13.5777	71.625
13.5774	1146.75
13.5771	718
13.5768	-1156.62
13.5765	-81.125
13.5762	-471.625
13.5759	506.75
13.5756	1940.75
13.5753	2791
13.5749	2526
13.5747	1261.75
13.5743	1346.88
13.574	377.875
13.5737	-603
13.5734	1797.5
13.5731	3205.62
13.5728	3632.62
13.5725	3284.38
13.5722	1067.5
13.5719	1080.88
13.5716	637.75
13.5713	-98.875
13.571	-1646.5
13.5707	-3303
13.5704	-2547.5
13.5701	-336.125
13.5698	2366.88
13.5695	3398.88
13.5692	2905.38
13.5688	1388.75
13.5686	-1754.12
13.5682	-1269.5
13.5679	1000.88
13.5676	1229.25
13.5673	871.25
13.567	-307.125
13.5667	174.625
13.5664	2949.12
13.5661	4061.38
13.5658	1929.62
13.5655	1380.88
13.5652	2626
13.5649	2009.62
13.5646	-595.125
13.5643	-1805.12
13.564	-1890.25
13.5637	-2498.25
13.5634	-2390
13.5631	-226.125
13.5627	2547.5
13.5625	1676.88
13.5621	-930
13.5618	1014.5
13.5615	3768.5
13.5612	2567
13.5609	507.875
13.5606	-1344.5
13.5603	-957.625
13.56	1152
13.5597	1109.88
13.5594	930.625
13.5591	393.75
13.5588	-249.75
13.5585	601.375
13.5582	2660.25
13.5579	3641
13.5576	1137.5
13.5573	-360.5
13.557	1434.12
13.5566	782.5
13.5564	487
13.556	2135.12
13.5557	3533.25
13.5554	3151.12
13.5551	1697.12
13.5548	2448
13.5545	1034.5
13.5542	-1476.38
13.5539	-775.25
13.5536	-236.625
13.5533	1159.75
13.553	2014.12
13.5527	1410.75
13.5524	422
13.5521	1039.88
13.5518	925.75
13.5515	51.375
13.5512	-858.125
13.5509	-2282.25
13.5505	-1125.88
13.5503	-698.75
13.5499	-122.875
13.5496	558.125
13.5493	-1676.38
13.549	-1525.62
13.5487	-1640.88
13.5484	-387.375
13.5481	1554.5
13.5478	674.75
13.5475	857.875
13.5472	1041.12
13.5469	2005.12
13.5466	548.75
13.5463	-64.375
13.546	861.125
13.5457	619
13.5454	-1281
13.5451	-797.375
13.5448	-967.375
13.5444	-405
13.5442	-1239
13.5438	-1873.62
13.5435	-753.25
13.5432	516.125
13.5429	1553.75
13.5426	2620.25
13.5423	3835.62
13.542	4839.12
13.5417	5317.75
13.5414	4134.12
13.5411	2432.75
13.5408	1916.75
13.5405	1831.12
13.5402	1266.62
13.5399	-558
13.5396	-403.375
13.5393	2080.88
13.539	3034.88
13.5387	1371.38
13.5383	259.5
13.5381	966
13.5377	1954.88
13.5374	2280.25
13.5371	2572.12
13.5368	1185.38
13.5365	1023.75
13.5362	-767.5
13.5359	-1989
13.5356	-849.5
13.5353	2189.75
13.535	2337.88
13.5347	2057.88
13.5344	2026.12
13.5341	716.125
13.5338	-1377.75
13.5335	-694.875
13.5332	1490.12
13.5329	4429.38
13.5326	4330.75
13.5322	3323.5
13.532	3526.38
13.5316	3823.88
13.5313	2855
13.531	1210.38
13.5307	994.25
13.5304	323.75
13.5301	1498.25
13.5298	3454.38
13.5295	4396.12
13.5292	4693.38
13.5289	3633.12
13.5286	2519.62
13.5283	3280.25
13.528	3637.38
13.5277	2735.12
13.5274	2177.12
13.5271	348.25
13.5268	589.125
13.5265	-168.75
13.5261	383.125
13.5259	2044.12
13.5255	589.625
13.5252	109.75
13.5249	1790.5
13.5246	3029.88
13.5243	2701.38
13.524	877.375
13.5237	-1402.25
13.5234	-1414
13.5231	-699.875
13.5228	-1092.75
13.5225	840.125
13.5222	2536.75
13.5219	1633.5
13.5216	32.375
13.5213	-297.625
13.521	593.625
13.5207	1120.62
13.5204	2405.25
13.52	3063.62
13.5198	1884
13.5194	1451.62
13.5191	-280.875
13.5188	1328.62
13.5185	3500.5
13.5182	4226.88
13.5179	3642.38
13.5176	3321.75
13.5173	962.125
13.517	1162.25
13.5167	2584.62
13.5164	3406.12
13.5161	2877.75
13.5158	1154.88
13.5155	1116.75
13.5152	1178.38
13.5149	2634
13.5146	3746.12
13.5143	2230.38
13.5139	826.25
13.5137	1464.88
13.5133	2744.62
13.513	2333.5
13.5127	-643.75
13.5124	-2606.75
13.5121	-321.875
13.5118	1810.25
13.5115	3457.38
13.5112	3758.25
13.5109	2689
13.5106	1322.62
13.5103	1972.5
13.51	1604
13.5097	741.5
13.5094	1922.62
13.5091	1686.5
13.5088	634.25
13.5085	-145.125
13.5082	-358.125
13.5078	-1309.62
13.5076	-1583.75
13.5072	-792
13.5069	75
13.5066	-438.625
13.5063	-1447.88
13.506	126.875
13.5057	304.75
13.5054	-426.25
13.5051	0.25
13.5048	-397.375
13.5045	-580.375
13.5042	1806.88
13.5039	3569.12
13.5036	2439
13.5033	-805.75
13.503	-776.5
13.5027	1075.12
13.5024	3289.5
13.5021	5399
13.5017	4885
13.5015	4265
13.5011	3605.62
13.5008	2155
13.5005	1420.75
13.5002	1422.75
13.4999	805.25
13.4996	445.875
13.4993	2361.5
13.499	3796.88
13.4987	2603.25
13.4984	1590.5
13.4981	221.375
13.4978	866.875
13.4975	2761.38
13.4972	3852.25
13.4969	3693.75
13.4966	1140
13.4963	-1514.62
13.496	-1928.88
13.4956	-1346.5
13.4954	-393.25
13.495	225
13.4947	-1002.62
13.4944	-1168.12
13.4941	-497.625
13.4938	-2042.25
13.4935	-1208.25
13.4932	-271.125
13.4929	724.375
13.4926	2547.62
13.4923	224.25
13.492	-1656.25
13.4917	508.25
13.4914	1071.62
13.4911	860.125
13.4908	621.125
13.4905	365
13.4902	263
13.4899	-52
13.4895	-217.25
13.4893	-1592.38
13.4889	-1452.62
13.4886	-143
13.4883	1553.12
13.488	1962.5
13.4877	1729.88
13.4874	2591.12
13.4871	2647.62
13.4868	1079.62
13.4865	-422.875
13.4862	-1364.88
13.4859	-581.875
13.4856	-306
13.4853	787.5
13.485	-606.625
13.4847	-1974.25
13.4844	-712.375
13.4841	369.625
13.4838	1329.12
13.4834	848.25
13.4832	975.5
13.4828	-151.875
13.4825	-670.25
13.4822	460
13.4819	792
13.4816	807.25
13.4813	818.625
13.481	683.375
13.4807	-314.625
13.4804	-889.25
13.4801	950.875
13.4798	1909.12
13.4795	678.5
13.4792	-414.25
13.4789	-1801.75
13.4786	-911.125
13.4783	193.25
13.478	-473.125
13.4777	1609.12
13.4773	3575.75
13.4771	3625
13.4767	2771.12
13.4764	2790.12
13.4761	2092.38
13.4758	1173.25
13.4755	805.625
13.4752	1277.12
13.4749	994.5
13.4746	561.625
13.4743	-563.625
13.474	-1525.75
13.4737	-284.625
13.4734	1688.62
13.4731	796.25
13.4728	-1536.75
13.4725	-2051.62
13.4722	-1234
13.4719	-1057.25
13.4716	135.25
13.4712	2152.62
13.471	3043.75
13.4706	3922.5
13.4703	2991.5
13.47	1587.5
13.4697	995.625
13.4694	2140
13.4691	2717.12
13.4688	1176.12
13.4685	781
13.4682	219
13.4679	-1328
13.4676	159.125
13.4673	1022.62
13.467	1104.75
13.4667	863.25
13.4664	396.375
13.4661	357.125
13.4658	423.375
13.4655	816.75
13.4651	485.625
13.4649	-14.25
13.4645	401.625
13.4642	525.375
13.4639	927.625
13.4636	992.875
13.4633	2531.12
13.463	2126.5
13.4627	543.75
13.4624	255.375
13.4621	-432.5
13.4618	945
13.4615	2560.25
13.4612	4701.25
13.4609	3730.5
13.4606	1896.25
13.4603	1971.25
13.46	1936.38
13.4597	1787.88
13.4594	314.375
13.459	975.25
13.4588	837.875
13.4584	1181.88
13.4581	2870
13.4578	3000.38
13.4575	3088
13.4572	2454.75
13.4569	850.875
13.4566	-350.5
13.4563	548.75
13.456	2938.12
13.4557	3990.12
13.4554	3835.5
13.4551	3029
13.4548	1151.62
13.4545	690.625
13.4542	603.125
13.4539	1036.88
13.4536	1544.12
13.4533	440.875
13.4529	1508.12
13.4527	2314.38
13.4523	3061.38
13.452	3333.88
13.4517	385.125
13.4514	-1185.25
13.4511	-188.625
13.4508	-1075.38
13.4505	-940.25
13.4502	552.125
13.4499	82.375
13.4496	-706
13.4493	-1632.75
13.449	-33.375
13.4487	1428.25
13.4484	1284.62
13.4481	502
13.4478	-1222.5
13.4475	-2823.5
13.4472	-2281.12
13.4468	-1124.25
13.4466	-1644.88
13.4462	-629.875
13.4459	985.5
13.4456	1983.62
13.4453	3207.38
13.445	2937.75
13.4447	4485.75
13.4444	3202.75
13.4441	318.25
13.4438	-772.125
13.4435	-328.25
13.4432	-668.375
13.4429	-1858.75
13.4426	-424.25
13.4423	2750.38
13.442	3446.12
13.4417	3183.25
13.4414	1911.75
13.4411	1018.5
13.4407	717
13.4405	-583.25
13.4401	-2295.75
13.4398	-3068.88
13.4395	-3978
13.4392	-3868.88
13.4389	-3127.62
13.4386	-2528.62
13.4383	-2579.62
13.438	-2295.75
13.4377	-2521.12
13.4374	-2641.75
13.4371	-1653.38
13.4368	-1223.88
13.4365	-3056.62
13.4362	-2847.25
13.4359	-1129.12
13.4356	234.875
13.4353	1625.88
13.435	2410
13.4346	2878.25
13.4344	3575.25
13.434	2788
13.4337	2020.25
13.4334	939.125
13.4331	-1095.88
13.4328	-1346.75
13.4325	244
13.4322	270.125
13.4319	231.75
13.4316	745.25
13.4313	2214
13.431	2414.75
13.4307	1665.62
13.4304	1517.12
13.4301	2105.5
13.4298	3300.88
13.4295	3826.25
13.4292	2775.75
13.4289	2252.88
13.4285	2232.38
13.4283	843.25
13.4279	-1368.88
13.4276	-860.875
13.4273	460.875
13.427	2736.38
13.4267	5153.38
13.4264	5570
13.4261	2062.25
13.4258	-519.75
13.4255	-1192
13.4252	1045.25
13.4249	2239.62
13.4246	1895.62
13.4243	2237.75
13.424	1745
13.4237	394.125
13.4234	-1907.62
13.4231	-2688.75
13.4228	-2634.62
13.4224	-1927.38
13.4222	-963.5
13.4218	-1126.88
13.4215	-740.25
13.4212	1980.25
13.4209	3284.75
13.4206	1621.12
13.4203	1191.5
13.42	626.25
13.4197	1455.38
13.4194	2747.12
13.4191	1464.75
13.4188	-1334.25
13.4185	-2472.12
13.4182	-2030.62
13.4179	121.625
13.4176	307.875
13.4173	236.625
13.417	946
13.4167	814.375
13.4163	1308.38
13.4161	428.25
13.4157	-206.875
13.4154	263.875
13.4151	407.125
13.4148	696.25
13.4145	830.875
13.4142	1503.5
13.4139	422.625
13.4136	-1053.5
13.4133	-1444.12
13.413	-28.75
13.4127	3282.75
13.4124	5967.12
13.4121	4484.38
13.4118	3515.38
13.4115	4218.12
13.4112	2797.12
13.4109	-507
13.4106	-1337.75
13.4102	369.5
13.41	768.75
13.4096	863.75
13.4093	363.5
13.409	-956.125
13.4087	-1341.5
13.4084	29.25
13.4081	-546.375
13.4078	-541.75
13.4075	709.875
13.4072	1760.5
13.4069	2368.38
13.4066	2224.38
13.4063	2116
13.406	812.5
13.4057	1193.12
13.4054	2364
13.4051	1651.12
13.4048	545.125
13.4045	-50.625
13.4041	1282.88
13.4039	1788
13.4035	-189.875
13.4032	-2410.38
13.4029	-2439.38
13.4026	-1854.75
13.4023	206.625
13.402	2456.88
13.4017	2724
13.4014	2707.88
13.4011	2415.12
13.4008	250.375
13.4005	1008.88
13.4002	1075.5
13.3999	-737.625
13.3996	441.625
13.3993	1356.25
13.399	-632.25
13.3987	-2031.38
13.3984	-2329.88
13.398	-2422.5
13.3978	-834.625
13.3974	1258.75
13.3971	2603.38
13.3968	2061.5
13.3965	3383.88
13.3962	4769.75
13.3959	2325
13.3956	-434.75
13.3953	-1626.75
13.395	-1364
13.3947	1056.62
13.3944	2657.12
13.3941	1817.25
13.3938	1178.25
13.3935	60.5
13.3932	-1963
13.3929	-2150.88
13.3926	-1332.38
13.3923	-79.375
13.3919	683.875
13.3917	-2097.88
13.3913	-4277
13.391	-1828.38
13.3907	1427
13.3904	2217.25
13.3901	-838.375
13.3898	-1236.38
13.3895	166.5
13.3892	405.5
13.3889	1429
13.3886	2236.12
13.3883	1280.62
13.388	629.75
13.3877	640.875
13.3874	1365.25
13.3871	476.25
13.3868	-916.375
13.3865	332
13.3862	2454.38
13.3858	2275.12
13.3856	1861.75
13.3852	2829.62
13.3849	1711.25
13.3846	2080.62
13.3843	880.75
13.384	780.5
13.3837	112.375
13.3834	-440.875
13.3831	-643.875
13.3828	-219.625
13.3825	-1167.5
13.3822	-778.125
13.3819	1137.12
13.3816	1711.62
13.3813	1020.12
13.381	-539.375
13.3807	-442.125
13.3804	-178.625
13.3801	-805.125
13.3797	-587.75
13.3795	-131.625
13.3791	-1023
13.3788	72.875
13.3785	825.75
13.3782	2227.5
13.3779	3489.62
13.3776	1516.88
13.3773	-265.5
13.377	-723.875
13.3767	-1088.75
13.3764	-1357.38
13.3761	1713.25
13.3758	4218
13.3755	4225.38
13.3752	3424.62
13.3749	1937.75
13.3746	117.625
13.3743	-236.375
13.374	67.75
13.3736	947.875
13.3734	1876
13.373	2187.25
13.3727	1778
13.3724	2497.25
13.3721	2808.75
13.3718	2177.88
13.3715	1735
13.3712	249.625
13.3709	-707.375
13.3706	1037.75
13.3703	952
13.37	-812.75
13.3697	-1090.5
13.3694	381.625
13.3691	2435.75
13.3688	752.125
13.3685	-3252.62
13.3682	-3392
13.3679	-2243.62
13.3675	-3669.62
13.3673	-2766.12
13.3669	-1389
13.3666	-702.625
13.3663	-981.75
13.366	-1665
13.3657	-2825.12
13.3654	-3692.5
13.3651	-3244.25
13.3648	-1333.38
13.3645	-57.75
13.3642	1113.25
13.3639	3016.5
13.3636	2691.12
13.3633	1456.62
13.363	1675.75
13.3627	1107.62
13.3624	501.25
13.3621	1259.25
13.3618	791.75
13.3614	511
13.3612	909.25
13.3608	2345.5
13.3605	214.875
13.3602	-610.375
13.3599	-133.25
13.3596	-972.25
13.3593	-490.5
13.359	-839.75
13.3587	216.5
13.3584	1500.25
13.3581	1618.5
13.3578	2000.38
13.3575	3296.5
13.3572	1772.12
13.3569	1276.62
13.3566	4789
13.3563	6787
13.356	5778.88
13.3557	3905.12
13.3553	2931.62
13.3551	3015.25
13.3547	1238.5
13.3544	1653.12
13.3541	2618
13.3538	1161.5
13.3535	675
13.3532	454.5
13.3529	-2113.5
13.3526	-2989.38
13.3523	-1659.62
13.352	682.25
13.3517	442.25
13.3514	-360.5
13.3511	520
13.3508	-119.5
13.3505	668.125
13.3502	1185.75
13.3499	-436
13.3496	-1669.62
13.3492	-1157.88
13.349	-1474.75
13.3486	-1241.62
13.3483	627.875
13.348	2550.5
13.3477	3931.5
13.3474	2981.25
13.3471	1156.25
13.3468	561.125
13.3465	-500
13.3462	-194
13.3459	-1536.88
13.3456	-1960.25
13.3453	-173.125
13.345	1334.5
13.3447	787
13.3444	1448.62
13.3441	2252.88
13.3438	2944.62
13.3435	1785
13.3431	636.375
13.3429	1614.38
13.3425	3632.62
13.3422	3913.38
13.3419	3366.38
13.3416	3305.88
13.3413	3996.25
13.341	2663.38
13.3407	-839.75
13.3404	-3661.62
13.3401	-3259.62
13.3398	-2568.38
13.3395	-3173.38
13.3392	-2159.12
13.3389	-1531.88
13.3386	543.25
13.3383	1994
13.338	2503.12
13.3377	3003.5
13.3374	2968.88
13.337	941.5
13.3368	-419.75
13.3364	288.875
13.3361	1631.75
13.3358	545.75
13.3355	2044.38
13.3352	3755
13.3349	3363.62
13.3346	2612.88
13.3343	2727.25
13.334	1452.75
13.3337	528.25
13.3334	2565
13.3331	3985.5
13.3328	3761.25
13.3325	-8.25
13.3322	-2316.62
13.3319	-1653.12
13.3316	547.375
13.3313	880.125
13.3309	2540.88
13.3307	2512.5
13.3303	1895.75
13.33	1548.25
13.3297	2903.38
13.3294	1937.88
13.3291	-249.5
13.3288	-1655.12
13.3285	-2415.12
13.3282	-2532.5
13.3279	-1557.75
13.3276	565.875
13.3273	382.625
13.327	3
13.3267	-349.5
13.3264	-3140.25
13.3261	-3377.12
13.3258	-2034.38
13.3255	58.5
13.3252	1996.5
13.3248	1183.75
13.3246	-566.875
13.3242	-126.25
13.3239	2322.75
13.3236	2920.62
13.3233	2095.5
13.323	2186.25
13.3227	1275.75
13.3224	-168.625
13.3221	-630.375
13.3218	648.125
13.3215	1182
13.3212	1175.25
13.3209	2525
13.3206	3035.25
13.3203	1838.38
13.32	1081
13.3197	1703.38
13.3194	1925.25
13.3191	1718.38
13.3187	3106.75
13.3185	4703
13.3181	2766.38
13.3178	-84.75
13.3175	-2451
13.3172	-4138.5
13.3169	-2900.38
13.3166	724.625
13.3163	1949.38
13.316	808.375
13.3157	549.625
13.3154	-136.75
13.3151	-384.5
13.3148	-473.375
13.3145	581.625
13.3142	-390.625
13.3139	-1533.88
13.3136	-1539.5
13.3133	-3175.5
13.313	-3513.75
13.3126	-2751.62
13.3124	-2726.12
13.312	-4058.38
13.3117	-4125.5
13.3114	-3570.75
13.3111	-2495.75
13.3108	-191.75
13.3105	1511.62
13.3102	-790.625
13.3099	-1706.75
13.3096	-1971.38
13.3093	-1894
13.309	-1075.38
13.3087	-189.625
13.3084	2449
13.3081	3885.12
13.3078	3518.62
13.3075	5200.5
13.3072	4134.5
13.3069	2395.75
13.3065	-50.75
13.3063	-949.375
13.3059	143.625
13.3056	-354.75
13.3053	-1256.62
13.305	-142.5
13.3047	862.75
13.3044	111
13.3041	-165.25
13.3038	-724.125
13.3035	-494.375
13.3032	921.125
13.3029	1995
13.3026	46.625
13.3023	-1062.5
13.302	-901
13.3017	-943.25
13.3014	-516.625
13.3011	-1538.75
13.3008	-418
13.3004	-872.5
13.3002	-1579
13.2998	-1281
13.2995	-1444.62
13.2992	-1398.25
13.2989	-621
13.2986	-4.5
13.2983	850.625
13.298	1992.5
13.2977	1635.38
13.2974	279.25
13.2971	-992.5
13.2968	-1533
13.2965	-2729.5
13.2962	-3367.75
13.2959	-2927.62
13.2956	-2930.25
13.2953	-2509.25
13.295	-2596.38
13.2947	-540.875
13.2943	-164.25
13.2941	1128.62
13.2937	547
13.2934	1219.75
13.2931	2075.25
13.2928	2546.38
13.2925	3252
13.2922	4094.75
13.2919	5246.75
13.2916	3484
13.2913	808.125
13.291	-122.75
13.2907	-825.625
13.2904	-592.625
13.2901	-156.625
13.2898	1496
13.2895	3088.88
13.2892	2596
13.2889	876.875
13.2886	792.125
13.2882	28
13.288	-2544.25
13.2876	-3060.5
13.2873	-1114.12
13.287	-432.75
13.2867	899.375
13.2864	2488.25
13.2861	792.875
13.2858	738.375
13.2855	-523.375
13.2852	-1801.38
13.2849	-1788.75
13.2846	670.375
13.2843	2960
13.284	2903.5
13.2837	1974.12
13.2834	2746.25
13.2831	2941.38
13.2828	2883
13.2825	3442.5
13.2821	1570.25
13.2819	1724.5
13.2815	1988.25
13.2812	841.5
13.2809	1652.62
13.2806	1856.12
13.2803	1917.62
13.28	1653.88
13.2797	-590.375
13.2794	-2258.5
13.2791	-1336.75
13.2788	-1383.5
13.2785	159.5
13.2782	1862
13.2779	997.625
13.2776	-1610.12
13.2773	-4395.38
13.277	-4436.12
13.2767	-1912.75
13.2764	-1048.38
13.276	448
13.2758	1706
13.2754	1000.12
13.2751	1690.38
13.2748	1221.12
13.2745	982.375
13.2742	1560.75
13.2739	2783.38
13.2736	2303.88
13.2733	217.375
13.273	-62.75
13.2727	-741.5
13.2724	-2480
13.2721	-981.25
13.2718	-4.125
13.2715	264
13.2712	1398
13.2709	1635.12
13.2706	1568.88
13.2703	748.375
13.2699	-1402.88
13.2697	-2458.25
13.2693	-2545.88
13.269	-2390
13.2687	-657.875
13.2684	-1204.25
13.2681	-2466
13.2678	-2702.25
13.2675	-2972
13.2672	-4913.38
13.2669	-4983.5
13.2666	-2705.38
13.2663	269.625
13.266	1096.62
13.2657	1400.38
13.2654	1807.12
13.2651	1803.75
13.2648	1079
13.2645	-582.25
13.2642	-1436.5
13.2638	-75.625
13.2636	-127.375
13.2632	783.5
13.2629	1901.75
13.2626	2213.25
13.2623	1754.75
13.262	2268.88
13.2617	2419
13.2614	614
13.2611	-2684.25
13.2608	-4107.12
13.2605	-3567.25
13.2602	-2477.12
13.2599	-904.25
13.2596	307.625
13.2593	980.125
13.259	1904.75
13.2587	1450.88
13.2584	1486.88
13.2581	989.75
13.2577	468.875
13.2575	1264.38
13.2571	1579.25
13.2568	294.625
13.2565	-1194.38
13.2562	-3489.12
13.2559	-5162.88
13.2556	-4041.75
13.2553	-1944.38
13.255	1587.12
13.2547	3116.75
13.2544	3304.5
13.2541	1363.62
13.2538	1806.75
13.2535	1787
13.2532	-579.625
13.2529	-1433.88
13.2526	-2603.62
13.2523	80.75
13.252	372.875
13.2516	1753.88
13.2514	2321.88
13.251	567.625
13.2507	342.5
13.2504	1123.12
13.2501	4026.62
13.2498	3888.38
13.2495	2008.5
13.2492	1795.62
13.2489	2859.75
13.2486	2756.88
13.2483	1716.75
13.248	-1137.38
13.2477	-3408.75
13.2474	-3532.62
13.2471	-3002.62
13.2468	-1748.75
13.2465	790.375
13.2462	2539
13.2459	2925.88
13.2455	2974.25
13.2453	3080.88
13.2449	3129.25
13.2446	4322.25
13.2443	6212.5
13.244	6694.25
13.2437	4136.25
13.2434	1433.5
13.2431	605.5
13.2428	-1250.88
13.2425	-2405.75
13.2422	-891.5
13.2419	-627.5
13.2416	517.125
13.2413	2961.12
13.241	3780.62
13.2407	3407.38
13.2404	2485
13.2401	1780
13.2398	1984
13.2394	1583
13.2392	1481.12
13.2388	1877.88
13.2385	2555.12
13.2382	2504
13.2379	1032.12
13.2376	949.75
13.2373	2519.5
13.237	4405.12
13.2367	3906
13.2364	2314.38
13.2361	2488.25
13.2358	2781.88
13.2355	876.375
13.2352	814.875
13.2349	1865.38
13.2346	2956.88
13.2343	2135
13.234	2642.25
13.2337	2925.88
13.2333	1950.12
13.2331	827.125
13.2327	1836.75
13.2324	1423.12
13.2321	1003.75
13.2318	813.375
13.2315	1327.88
13.2312	1064.5
13.2309	-137.25
13.2306	-606.125
13.2303	-1498
13.23	-647.875
13.2297	546.125
13.2294	1639.62
13.2291	1043.12
13.2288	1444.12
13.2285	2145.38
13.2282	2024.88
13.2279	2238
13.2276	1244.88
13.2272	1044
13.227	651.375
13.2266	14.375
13.2263	-159.875
13.226	212.625
13.2257	1100.88
13.2254	1302.38
13.2251	2069.38
13.2248	1340
13.2245	606.875
13.2242	2110.5
13.2239	3486.88
13.2236	4079.75
13.2233	4356.75
13.223	3460.25
13.2227	2333.62
13.2224	1435.38
13.2221	544.875
13.2218	843.75
13.2215	2287.12
13.2211	3780
13.2209	1215.25
13.2205	422
13.2202	287.5
13.2199	-728.875
13.2196	-2204.12
13.2193	-3119.75
13.219	-1763.88
13.2187	1131.5
13.2184	1264.38
13.2181	90.5
13.2178	1224
13.2175	-281.5
13.2172	-2343.12
13.2169	-1101.38
13.2166	887.375
13.2163	1941.5
13.216	3507
13.2157	2044.88
13.2154	2073.75
13.215	1322.5
13.2148	889.125
13.2144	-602.375
13.2141	-1856.88
13.2138	-2136.12
13.2135	-2058.88
13.2132	-1273.75
13.2129	992.5
13.2126	1654.88
13.2123	2523.88
13.212	2135.38
13.2117	1185.62
13.2114	1406.62
13.2111	889.125
13.2108	1189.5
13.2105	1942.88
13.2102	2816.62
13.2099	3430
13.2096	2585.25
13.2093	861.375
13.2089	-713.875
13.2087	952.125
13.2083	2075.62
13.208	1178.62
13.2077	792.5
13.2074	1476.25
13.2071	422.375
13.2068	1716.38
13.2065	1251.38
13.2062	91.625
13.2059	-461.625
13.2056	-737.75
13.2053	-808
13.205	-1975.5
13.2047	-1735.25
13.2044	-32.125
13.2041	1693
13.2038	1030.38
13.2035	468.875
13.2032	945.75
13.2028	1421.75
13.2026	2212.75
13.2022	1608
13.2019	2171.12
13.2016	3389
13.2013	3897.75
13.201	3805.5
13.2007	4011.75
13.2004	2360.75
13.2001	1456.25
13.1998	1844.75
13.1995	1714.62
13.1992	728.5
13.1989	253.25
13.1986	-110.625
13.1983	-368.375
13.198	1406.25
13.1977	1078.5
13.1974	-85.5
13.1971	353.375
13.1967	984.75
13.1965	561.625
13.1961	498.125
13.1958	-1615.38
13.1955	-2116.12
13.1952	-848.375
13.1949	398.375
13.1946	975.375
13.1943	2506.5
13.194	2955
13.1937	2113.5
13.1934	1067.25
13.1931	1057.25
13.1928	-1808.88
13.1925	-3626.25
13.1922	-3301
13.1919	-2252.5
13.1916	-243.125
13.1913	2748.38
13.191	4041.38
13.1906	3269.88
13.1904	-22.375
13.19	-2612.25
13.1897	-2008.88
13.1894	-2716.62
13.1891	-1638.75
13.1888	349.5
13.1885	2272.75
13.1882	2327.38
13.1879	1511.38
13.1876	-174.375
13.1873	1220.88
13.187	1411.75
13.1867	995
13.1864	598.375
13.1861	-855.625
13.1858	274.25
13.1855	613.75
13.1852	1569.38
13.1849	1408.38
13.1845	909.25
13.1843	2988.5
13.1839	4769.38
13.1836	3187.88
13.1833	2575
13.183	2707.25
13.1827	1707.5
13.1824	1398
13.1821	1549.38
13.1818	2543.75
13.1815	2331.38
13.1812	1351.75
13.1809	2111.38
13.1806	376.75
13.1803	-2468.25
13.18	-722.5
13.1797	754.125
13.1794	906.875
13.1791	1529.88
13.1788	1615.88
13.1784	832.375
13.1782	-54.5
13.1778	981.75
13.1775	1481.25
13.1772	1930.75
13.1769	593.5
13.1766	-252.5
13.1763	901.875
13.176	1186.38
13.1757	1987.38
13.1754	2722.88
13.1751	3329.12
13.1748	2944.25
13.1745	4720
13.1742	3311.25
13.1739	1577.25
13.1736	1621
13.1733	-820.375
13.173	-2993.25
13.1727	-2987.38
13.1723	-1608.38
13.1721	-1295.75
13.1717	-2139
13.1714	-3261.88
13.1711	-2845.25
13.1708	-599.875
13.1705	3156
13.1702	3705.88
13.1699	2960.75
13.1696	3187.25
13.1693	1618
13.169	1574.75
13.1687	-400.125
13.1684	-856.5
13.1681	-1393.12
13.1678	-770.875
13.1675	42.25
13.1672	-44.125
13.1669	1938.75
13.1666	3145.88
13.1662	4104.88
13.166	3726.88
13.1656	1663.75
13.1653	-852.625
13.165	97.125
13.1647	-405.125
13.1644	-223.125
13.1641	806.75
13.1638	412
13.1635	803.75
13.1632	614.875
13.1629	-278.5
13.1626	-2330.62
13.1623	-4084.62
13.162	-2486.38
13.1617	-1031.38
13.1614	-839.875
13.1611	212.375
13.1608	1723.5
13.1605	2355.38
13.1601	3557.25
13.1599	4707.38
13.1595	3459.75
13.1592	222.75
13.1589	579.375
13.1586	1409.5
13.1583	2538.12
13.158	2842.38
13.1577	848.875
13.1574	-1180.88
13.1571	-215.25
13.1568	714.25
13.1565	-414.875
13.1562	-630.5
13.1559	-1198.25
13.1556	-976.5
13.1553	560.625
13.155	-572.75
13.1547	27.375
13.1544	1356.12
13.154	1672
13.1538	1469.25
13.1534	1452.5
13.1531	1963.38
13.1528	2651.75
13.1525	3975.38
13.1522	3677.5
13.1519	1656.88
13.1516	968
13.1513	-281.875
13.151	187.875
13.1507	865
13.1504	1456.12
13.1501	184
13.1498	338.5
13.1495	929.75
13.1492	79.25
13.1489	-71.5
13.1486	-368.5
13.1483	-468.125
13.1479	305.25
13.1477	322.25
13.1473	1638.12
13.147	1185.5
13.1467	221.75
13.1464	-432.25
13.1461	443.25
13.1458	2566.25
13.1455	2974.5
13.1452	2392.5
13.1449	3267.5
13.1446	4831.12
13.1443	4082.25
13.144	3413.75
13.1437	1527.38
13.1434	75
13.1431	-2185.38
13.1428	-1080.25
13.1425	1065.75
13.1422	930.75
13.1418	-942.875
13.1416	-1703.12
13.1412	-1434.5
13.1409	-2701.5
13.1406	-2132.25
13.1403	-1878.75
13.14	-2806.12
13.1397	-3430.5
13.1394	-1086.62
13.1391	-144.25
13.1388	-409.25
13.1385	-1342.88
13.1382	-2374.12
13.1379	-1250.25
13.1376	-1467.25
13.1373	-1533.62
13.137	-376.625
13.1367	1830.88
13.1364	2517.75
13.1361	1217
13.1357	-691.5
13.1355	-656.375
13.1351	628.875
13.1348	2886.88
13.1345	3936.12
13.1342	706.25
13.1339	-2394.75
13.1336	-2779.12
13.1333	-3118.25
13.133	-1990.5
13.1327	-189.125
13.1324	784.25
13.1321	519
13.1318	331.625
13.1315	-580.625
13.1312	773.25
13.1309	1244.62
13.1306	2112.25
13.1303	1267.88
13.13	1567.12
13.1296	2852.62
13.1294	1182
13.129	-225.5
13.1287	-300.625
13.1284	-1369.12
13.1281	-1366.75
13.1278	841.25
13.1275	2600.38
13.1272	-196.25
13.1269	-2007.62
13.1266	-1357.88
13.1263	-375.875
13.126	778.625
13.1257	1904.5
13.1254	1055
13.1251	1090.75
13.1248	2759.12
13.1245	3329.88
13.1242	1321.38
13.1239	139.625
13.1235	2342.62
13.1233	1214.12
13.1229	-921.75
13.1226	-2493.62
13.1223	-982.625
13.122	273.125
13.1217	-487.125
13.1214	-807
13.1211	187.75
13.1208	2856.88
13.1205	2714.62
13.1202	1379.12
13.1199	216.5
13.1196	608.625
13.1193	1294.12
13.119	-2113.5
13.1187	-3553.62
13.1184	-2699.38
13.1181	-692.25
13.1178	-1548.5
13.1174	-3261.62
13.1172	-3710.75
13.1168	-1974.12
13.1165	-1236.25
13.1162	-1130
13.1159	-896.25
13.1156	-789.25
13.1153	-166.375
13.115	156.125
13.1147	864.375
13.1144	1895.62
13.1141	1033.12
13.1138	-123.125
13.1135	-808.25
13.1132	-459
13.1129	2585.62
13.1126	1629.75
13.1123	1661.12
13.112	925
13.1117	-1021.88
13.1113	-2520.25
13.1111	-1696
13.1107	-496.875
13.1104	507.75
13.1101	2081.75
13.1098	2999
13.1095	3901.62
13.1092	3789.25
13.1089	1235.62
13.1086	-628.125
13.1083	-364.125
13.108	-342.375
13.1077	-344.375
13.1074	-1479.88
13.1071	-1941.75
13.1068	-989.625
13.1065	-1200.5
13.1062	-2072.88
13.1059	-2416.38
13.1056	-2048.25
13.1052	-1225.88
13.105	206
13.1046	1295.12
13.1043	738.5
13.104	-800.25
13.1037	1115
13.1034	640.75
13.1031	-177.75
13.1028	1458.25
13.1025	3739.25
13.1022	2316
13.1019	27.625
13.1016	-1800.62
13.1013	-1271.62
13.101	127
13.1007	694.625
13.1004	2903.75
13.1001	4798.62
13.0998	6043.5
13.0995	4093.88
13.0991	857.875
13.0989	372.25
13.0985	1745.25
13.0982	1751.62
13.0979	358.375
13.0976	1581.25
13.0973	2027.12
13.097	379.5
13.0967	-1641.25
13.0964	-685.625
13.0961	1288.12
13.0958	1716.88
13.0955	3084.38
13.0952	4186
13.0949	4627.25
13.0946	3703.75
13.0943	647.875
13.094	-670.25
13.0937	443.625
13.0934	2992.38
13.093	3792.5
13.0928	2271.25
13.0924	1041.12
13.0921	847.625
13.0918	380.75
13.0915	142.625
13.0912	-94
13.0909	1247.38
13.0906	540.75
13.0903	-1093.38
13.09	823.625
13.0897	-483.75
13.0894	52.375
13.0891	294.5
13.0888	231.25
13.0885	-109.125
13.0882	563.25
13.0879	1964.38
13.0876	2093
13.0873	2788.75
13.0869	2620.5
13.0867	1046.5
13.0863	378.75
13.086	-1065
13.0857	-3055.75
13.0854	-4567.38
13.0851	-3801.75
13.0848	-1258.38
13.0845	-168.875
13.0842	457.5
13.0839	-1076.75
13.0836	-1475.5
13.0833	-1616.88
13.083	-1709.38
13.0827	-1454.75
13.0824	-722.5
13.0821	-128.875
13.0818	-325.375
13.0815	2021.88
13.0812	3602.5
13.0808	3295
13.0806	3829.62
13.0802	3810.75
13.0799	1108.25
13.0796	353.375
13.0793	1203.88
13.079	2259.12
13.0787	1351.12
13.0784	1979.62
13.0781	2966.75
13.0778	935.125
13.0775	600.875
13.0772	780.25
13.0769	1169.38
13.0766	1042.25
13.0763	-326.625
13.076	-2171.62
13.0757	-1492.25
13.0754	-1761.5
13.0751	-3040.75
13.0747	-766.125
13.0745	-67.75
13.0741	-1546.88
13.0738	-1004.12
13.0735	-600.875
13.0732	-298.375
13.0729	-468.25
13.0726	-1326.5
13.0723	-2468.12
13.072	-4515.25
13.0717	-2417.75
13.0714	-878
13.0711	-849
13.0708	801
13.0705	240.125
13.0702	-981.25
13.0699	-393.375
13.0696	-355.5
13.0693	-1056.62
13.069	-1846.12
13.0686	-2386.25
13.0684	-3015.75
13.068	-2711.38
13.0677	-308.125
13.0674	897.375
13.0671	3150.75
13.0668	3579.88
13.0665	2092.5
13.0662	2743.12
13.0659	2321.88
13.0656	2846.38
13.0653	4092.88
13.065	4708.25
13.0647	2570
13.0644	823.5
13.0641	321.5
13.0638	-506.125
13.0635	-1232.12
13.0632	1088.75
13.0629	2454
13.0625	3338.12
13.0623	3894.88
13.0619	4730.62
13.0616	2129.75
13.0613	-449.625
13.061	-1644.12
13.0607	-1400.12
13.0604	11.375
13.0601	740.625
13.0598	-361.875
13.0595	-1528
13.0592	-202.375
13.0589	943
13.0586	1668.62
13.0583	1667.75
13.058	306
13.0577	818.125
13.0574	1611.38
13.0571	192.125
13.0568	489.5
13.0564	2426.12
13.0562	179.125
13.0558	-1739.38
13.0555	619.625
13.0552	2148.5
[truncated: 52,362 more rows]

## Sheet: Supplementary Fig. 3c
1H NMR Shift	Normalized intensity
13.6646	1350.75
13.6643	-214.5
13.664	-1281.25
13.6637	128.812
13.6634	1496.5
13.6631	2256.88
13.6628	2145.62
13.6625	1091.06
13.6622	356.312
13.6619	1128.06
13.6616	1980.62
13.6613	2251.88
13.661	2128.56
13.6607	2393.81
13.6603	1159.19
13.6601	332.688
13.6597	216.625
13.6594	-375.5
13.6591	-756.312
13.6588	-433.812
13.6585	449.5
13.6582	928.625
13.6579	1610.25
13.6576	989.375
13.6573	-240.375
13.657	-562
13.6567	1012.38
13.6564	1950.25
13.6561	1763.88
13.6558	761.25
13.6555	598
13.6552	15.8125
13.6549	-495
13.6546	-1882
13.6542	-1780.69
13.654	-639.188
13.6536	434.562
13.6533	1781
13.653	2247.25
13.6527	637.688
13.6524	686.375
13.6521	1367.06
13.6518	46.375
13.6515	-1576
13.6512	-1756.25
13.6509	-371.375
13.6506	686.812
13.6503	-846.062
13.65	-2190.62
13.6497	-1113.81
13.6494	303.062
13.6491	674.375
13.6488	-236.062
13.6485	-218.75
13.6481	432.375
13.6479	445.688
13.6475	537.812
13.6472	92.3125
13.6469	554.5
13.6466	2161.62
13.6463	3069.81
13.646	2498.12
13.6457	1578.5
13.6454	1593.25
13.6451	922
13.6448	-715.75
13.6445	-1008.5
13.6442	-296.562
13.6439	147.5
13.6436	-288.125
13.6433	-1358.06
13.643	-1338.31
13.6427	-999.5
13.6424	-705.188
13.642	-344.875
13.6418	1096.5
13.6414	1280.62
13.6411	1145.38
13.6408	1348.44
13.6405	686.625
13.6402	-878.625
13.6399	-1636.69
13.6396	-1810.06
13.6393	-831.75
13.639	-398.375
13.6387	-1748.62
13.6384	-1618.5
13.6381	-1339.19
13.6378	-1046.88
13.6375	-360.188
13.6372	866.812
13.6369	191.812
13.6366	-1788.31
13.6363	-2551.94
13.6359	-1980.62
13.6357	-343.75
13.6353	-598.188
13.635	-180.062
13.6347	875.875
13.6344	958.625
13.6341	249.125
13.6338	947.5
13.6335	510.188
13.6332	1105.69
13.6329	1857.25
13.6326	1058.31
13.6323	444.25
13.632	-86
13.6317	-276.938
13.6314	-1688.69
13.6311	-1247.94
13.6308	-417.188
13.6305	-344.812
13.6302	-410.125
13.6298	-91.5625
13.6296	192.25
13.6292	193.125
13.6289	504.625
13.6286	1476.25
13.6283	2312.62
13.628	1908.5
13.6277	392.875
13.6274	-1154.25
13.6271	-566.125
13.6268	357.938
13.6265	1670
13.6262	1018.69
13.6259	925.625
13.6256	1740.06
13.6253	2615.25
13.625	2827.38
13.6247	1888.25
13.6244	1530.75
13.6241	1651.06
13.6237	1233.38
13.6235	571.062
13.6231	305.875
13.6228	576.312
13.6225	1340.94
13.6222	2298.19
13.6219	1173.94
13.6216	818.5
13.6213	574.25
13.621	174.688
13.6207	364.25
13.6204	656.5
13.6201	706.938
13.6198	1510.69
13.6195	1735.44
13.6192	1825.38
13.6189	537.75
13.6186	-1304.88
13.6183	-900
13.618	580.125
13.6176	572.188
13.6174	-502.312
13.617	-1113.88
13.6167	-1093.75
13.6164	-415.062
13.6161	-453.688
13.6158	-431.75
13.6155	-765.375
13.6152	-449.938
13.6149	-321.875
13.6146	-56.25
13.6143	207.188
13.614	207.688
13.6137	354.562
13.6134	453.875
13.6131	828.938
13.6128	1093.75
13.6125	1631.31
13.6122	538.812
13.6119	-763.812
13.6115	-555.75
13.6113	-631.875
13.6109	-480.062
13.6106	759.562
13.6103	1942.44
13.61	2121.94
13.6097	1663.81
13.6094	1618.19
13.6091	1649.75
13.6088	2478.44
13.6085	1172.56
13.6082	-54.1875
13.6079	-11.25
13.6076	339.938
13.6073	919.688
13.607	988.312
13.6067	1655.88
13.6064	1219.88
13.6061	577.375
13.6058	391.625
13.6054	-182.438
13.6052	-1568.5
13.6048	-2036.81
13.6045	-1753.94
13.6042	-491.75
13.6039	445.25
13.6036	749.188
13.6033	849.938
13.603	260.938
13.6027	-110.625
13.6024	511.062
13.6021	927.062
13.6018	479.75
13.6015	1385.06
13.6012	1736.88
13.6009	1868.56
13.6006	2342.5
13.6003	2330.25
13.6	1781.62
13.5997	1890.62
13.5993	2078.88
13.5991	2338.31
13.5987	2171.12
13.5984	1615.5
13.5981	896.812
13.5978	368.062
13.5975	215.5
13.5972	4.5
13.5969	-169.562
13.5966	-623.5
13.5963	-1179.88
13.596	-474.125
13.5957	667.625
13.5954	1505.38
13.5951	65.1875
13.5948	-1202.81
13.5945	-662.375
13.5942	378.375
13.5939	237.5
13.5936	18.3125
13.5932	1029.44
13.593	772.25
13.5926	219.625
13.5923	753.5
13.592	2487.31
13.5917	2158.19
13.5914	2044.44
13.5911	2119.38
13.5908	2244.62
13.5905	1664.44
13.5902	639
13.5899	61.0625
13.5896	110.312
13.5893	-450.75
13.589	-1108.81
13.5887	-1183.56
13.5884	-331.188
13.5881	833
13.5878	1782.69
13.5875	2683.31
13.5871	2505.94
13.5869	1538.56
13.5865	422.812
13.5862	912.25
13.5859	1015.56
13.5856	260.375
13.5853	309.062
13.585	1348.38
13.5847	1071.88
13.5844	530.062
13.5841	483.312
13.5838	1236.38
13.5835	1910
13.5832	1645.75
13.5829	2241.44
13.5826	2500.69
13.5823	2734.38
13.582	868.125
13.5817	-1832.5
13.5814	-2955.12
13.581	-2748.81
13.5808	-2151.88
13.5804	-1791.25
13.5801	-2402.75
13.5798	-2171.69
13.5795	-1909.75
13.5792	-2011.88
13.5789	-1425.75
13.5786	355.125
13.5783	1097.44
13.578	1008.38
13.5777	-777.375
13.5774	-1078.38
13.5771	-1292.81
13.5768	-1189.94
13.5765	-19.1875
13.5762	-506.688
13.5759	-574.5
13.5756	131.25
13.5753	239.438
13.5749	-133.938
13.5747	161.438
13.5743	1421.38
13.574	1551.94
13.5737	1335.06
13.5734	1521.12
13.5731	1641.25
13.5728	1895.38
13.5725	1626.38
13.5722	340.625
13.5719	67.125
13.5716	-338.125
13.5713	151.562
13.571	1064.31
13.5707	1467.81
13.5704	1054.75
13.5701	567.812
13.5698	1474.19
13.5695	1725.06
13.5692	955.938
13.5688	229.312
13.5686	-88.6875
13.5682	197.75
13.5679	679.625
13.5676	72.25
13.5673	-1780.69
13.567	-1780.25
13.5667	-491.188
13.5664	214.5
13.5661	941.25
13.5658	1096.75
13.5655	636.812
13.5652	433.25
13.5649	1033.44
13.5646	1828.44
13.5643	1812.19
13.564	669.25
13.5637	196.375
13.5634	373.375
13.5631	1129.62
13.5627	1151.44
13.5625	2023.94
13.5621	870.5
13.5618	-117.562
13.5615	-121.312
13.5612	-281.5
13.5609	-304.188
13.5606	-919.75
13.5603	140.75
13.56	342.25
13.5597	-233.5
13.5594	933.188
13.5591	1227.94
13.5588	412.5
13.5585	1141.94
13.5582	1027.06
13.5579	582.125
13.5576	-432.312
13.5573	-1247.69
13.557	933.125
13.5566	2199.5
13.5564	2547.44
13.556	2671.5
13.5557	1095
13.5554	549.625
13.5551	819.125
13.5548	1635.44
13.5545	2603
13.5542	2362.69
13.5539	3052.56
13.5536	3558.94
13.5533	3016.62
13.553	3532.62
13.5527	3508.44
13.5524	1827.31
13.5521	1653.81
13.5518	2102.38
13.5515	842.438
13.5512	-178.938
13.5509	1
13.5505	1717.38
13.5503	1735
13.5499	1266.38
13.5496	1966.81
13.5493	484.438
13.549	-673.562
13.5487	-494.5
13.5484	-1167.88
13.5481	-2711.31
13.5478	-1900.75
13.5475	-792.125
13.5472	-126.812
13.5469	-538.188
13.5466	-1103.69
13.5463	-1001.38
13.546	-325.438
13.5457	332
13.5454	862.625
13.5451	1433
13.5448	246.188
13.5444	-671.688
13.5442	-826.438
13.5438	-674.938
13.5435	-1256.38
13.5432	-1447.62
13.5429	-1473.62
13.5426	-1417.81
13.5423	-1577.62
13.542	-1949.25
13.5417	-2281.06
13.5414	-1706.38
13.5411	-262
13.5408	270.062
13.5405	488.438
13.5402	314.125
13.5399	-504.438
13.5396	729.375
13.5393	2033.44
13.539	1866.69
13.5387	1666.06
13.5383	1787.88
13.5381	2520.75
13.5377	2815.94
13.5374	2247.44
13.5371	1190.75
13.5368	798
13.5365	400.812
13.5362	141.562
13.5359	585.688
13.5356	1076.56
13.5353	2176.94
13.535	3417
13.5347	4377.12
13.5344	4325.12
13.5341	4995.06
13.5338	5224.25
13.5335	3448.5
13.5332	2059.19
13.5329	2609.38
13.5326	1901.5
13.5322	1696.12
13.532	2103.56
13.5316	2134.88
13.5313	1976.5
13.531	2089.94
13.5307	877.562
13.5304	888.188
13.5301	2159
13.5298	1775.38
13.5295	808.688
13.5292	370.875
13.5289	-138.562
13.5286	32.3125
13.5283	-1203.94
13.528	-1576
13.5277	-948.875
13.5274	-1516.44
13.5271	-98.3125
13.5268	273.25
13.5265	-531.812
13.5261	-236.25
13.5259	-33.5625
13.5255	-384.688
13.5252	-469.312
13.5249	430.125
13.5246	358.062
13.5243	374.625
13.524	867.75
13.5237	-53.625
13.5234	-878
13.5231	-764.5
13.5228	-1004.06
13.5225	-613.562
13.5222	-1528.5
13.5219	-2730.38
13.5216	-2065.88
13.5213	-276.688
13.521	155.125
13.5207	513.375
13.5204	2007.31
13.52	1210.25
13.5198	669.812
13.5194	319.875
13.5191	615.812
13.5188	1262.62
13.5185	-178
13.5182	-1292.31
13.5179	-1419.88
13.5176	-1188.88
13.5173	-46.75
13.517	852.688
13.5167	1257.25
13.5164	1032.62
13.5161	1296
13.5158	2029.75
13.5155	589.375
13.5152	676.312
13.5149	1018.69
13.5146	731.562
13.5143	712.875
13.5139	122.5
13.5137	-752.438
13.5133	-415.312
13.513	1267.19
13.5127	550.062
13.5124	-495.125
13.5121	-368.438
13.5118	-134.375
13.5115	-47.6875
13.5112	-292.312
13.5109	-2317.31
13.5106	-3000.69
13.5103	-2489.25
13.51	-2020.69
13.5097	-1873.81
13.5094	-2367.06
13.5091	-2535.62
13.5088	-1498.06
13.5085	-1579.75
13.5082	-1042.62
13.5078	-568.062
13.5076	-1157.19
13.5072	-1213.81
13.5069	-463.312
13.5066	1082.06
13.5063	694.688
13.506	60.625
13.5057	778.562
13.5054	921.812
13.5051	524.5
13.5048	45.1875
13.5045	-742.875
13.5042	-423.25
13.5039	917.875
13.5036	330.5
13.5033	147.25
13.503	179.812
13.5027	-496.938
13.5024	599.812
13.5021	452.188
13.5017	679.375
13.5015	958.375
13.5011	737.375
13.5008	1082.62
13.5005	667.5
13.5002	133.812
13.4999	-648.375
13.4996	-662.125
13.4993	-991.188
13.499	-1668
13.4987	-703.875
13.4984	118.75
13.4981	-210.375
13.4978	-822.375
13.4975	-1269.81
13.4972	-973.312
13.4969	-302.188
13.4966	-575.688
13.4963	-1050.31
13.496	-1066.38
13.4956	-1148.94
13.4954	-594.812
13.495	615.812
13.4947	1880.75
13.4944	1936.75
13.4941	1658.88
13.4938	1067.31
13.4935	805.75
13.4932	927.125
13.4929	1.6875
13.4926	-1129.19
13.4923	-838.312
13.492	882.188
13.4917	2414.5
13.4914	1892
13.4911	-743.938
13.4908	-901.062
13.4905	1328.31
13.4902	1578.94
13.4899	1335.88
13.4895	1736.38
13.4893	1872.81
13.4889	1313.75
13.4886	1283.25
13.4883	2622.56
13.488	3138.56
13.4877	2563.06
13.4874	1200.81
13.4871	-517.188
13.4868	-391.438
13.4865	-60.0625
13.4862	-116.188
13.4859	-129.75
13.4856	-521.562
13.4853	-640.25
13.485	-749.688
13.4847	-284.562
13.4844	971.062
13.4841	985.812
13.4838	731.312
13.4834	386
13.4832	32.9375
13.4828	476.812
13.4825	1409.94
13.4822	1615
13.4819	1022.62
13.4816	162.688
13.4813	452.938
13.481	315.875
13.4807	29.75
13.4804	790.688
13.4801	1469.19
13.4798	1982.44
13.4795	2046.06
13.4792	1702.62
13.4789	94.3125
13.4786	-206.875
13.4783	584.875
13.478	-28.5625
13.4777	-612.812
13.4773	-239.875
13.4771	-289.438
13.4767	204.938
13.4764	-271.438
13.4761	67.75
13.4758	674.625
13.4755	363.188
13.4752	-516.938
13.4749	278.875
13.4746	1839.62
13.4743	2635.19
13.474	2983.31
13.4737	1920.69
13.4734	-363.125
13.4731	-1342.38
13.4728	-598.688
13.4725	43.75
13.4722	291.938
13.4719	117.5
13.4716	424.375
13.4712	1136.25
13.471	1573.88
13.4706	1441
13.4703	993.062
13.47	1126.56
13.4697	1437.12
13.4694	1622.75
13.4691	1431.62
13.4688	385.125
13.4685	-581.188
13.4682	-969.438
13.4679	-914.312
13.4676	-1458.81
13.4673	-740.688
13.467	-1060.69
13.4667	-846.625
13.4664	-632.875
13.4661	-1720.31
13.4658	-2516.31
13.4655	-2321.12
13.4651	-2608.31
13.4649	-3524.5
13.4645	-2231.62
13.4642	-746
13.4639	-195.188
13.4636	792.062
13.4633	1224.81
13.463	1522.62
13.4627	369.438
13.4624	-480.75
13.4621	538.938
13.4618	229.625
13.4615	286.625
13.4612	315.125
13.4609	-499.438
13.4606	-876.062
13.4603	-710
13.46	-249.188
13.4597	788.875
13.4594	1147.31
13.459	956.562
13.4588	421.688
13.4584	953.125
13.4581	511.25
13.4578	1404.88
13.4575	2037.69
13.4572	1040.06
13.4569	173.938
13.4566	309.5
13.4563	625.438
13.456	1324.38
13.4557	1581.19
13.4554	1880.25
13.4551	615.5
13.4548	-618.375
13.4545	729.938
13.4542	813
13.4539	277.125
13.4536	-1059.38
13.4533	-1742.75
13.4529	-652.938
13.4527	498.75
13.4523	747.562
13.452	8.5
13.4517	-434.938
13.4514	-705.312
13.4511	343.938
13.4508	2000.31
13.4505	1952.44
13.4502	2316.88
13.4499	1413.5
13.4496	777.5
13.4493	1340.12
13.449	1234
13.4487	625.562
13.4484	960.812
13.4481	2049.94
13.4478	2771.31
13.4475	2595.69
13.4472	1994.19
13.4468	1524.88
13.4466	677.625
13.4462	817.812
13.4459	2246.69
13.4456	1826.31
13.4453	165.75
13.445	-980
13.4447	-619.125
13.4444	-1062.19
13.4441	-884.5
13.4438	737.438
13.4435	887
13.4432	1444.19
13.4429	1247.06
13.4426	24.9375
13.4423	964.812
13.442	2078.31
13.4417	1686.44
13.4414	1701.5
13.4411	2700
13.4407	1251.56
13.4405	-417.875
13.4401	-330.938
13.4398	826.312
13.4395	732.062
13.4392	1467.81
13.4389	1553.81
13.4386	-107.562
13.4383	-439.438
13.438	-466.75
13.4377	910.938
13.4374	2437.56
13.4371	2243.56
13.4368	1018.44
13.4365	5.125
13.4362	-989.062
13.4359	-1510.06
13.4356	-1265.19
13.4353	-284.625
13.435	-814.688
13.4346	-736.75
13.4344	167.375
13.434	-189.375
13.4337	-694.688
13.4334	-503.75
13.4331	693.75
13.4328	1263.25
13.4325	-733.688
13.4322	-2277
13.4319	-899.562
13.4316	164.688
13.4313	648
13.431	768.5
13.4307	690.062
13.4304	-73.9375
13.4301	-527.312
13.4298	-986.812
13.4295	-891.812
13.4292	-627.188
13.4289	-223.812
13.4285	931
13.4283	1175.12
13.4279	3051.06
13.4276	4241.75
13.4273	3124.62
13.427	2878.69
13.4267	3198.56
13.4264	2795.25
13.4261	2702.56
13.4258	2390.88
13.4255	2911.81
13.4252	2870.12
13.4249	2271
13.4246	1236.25
13.4243	571.312
13.424	870.75
13.4237	147.625
13.4234	85.1875
13.4231	1710.56
13.4228	2192.12
13.4224	1036.94
13.4222	1344.88
13.4218	1713
13.4215	874.562
13.4212	611.625
13.4209	480
13.4206	-416.625
13.4203	-822.562
13.42	-502.75
13.4197	-1011.06
13.4194	-998
13.4191	-1331.75
13.4188	-1573.62
13.4185	-2336.88
13.4182	-1960.88
13.4179	-823.188
13.4176	224.812
13.4173	-132.438
13.417	599.625
13.4167	1287.31
13.4163	1190.44
13.4161	1001.06
13.4157	1130.06
13.4154	871.438
13.4151	855.875
13.4148	1130.88
13.4145	1568.12
13.4142	1658.75
13.4139	2273.38
13.4136	3512.19
13.4133	3604.81
13.413	3306
13.4127	2702.62
13.4124	3062.69
13.4121	3420.31
13.4118	1871
13.4115	2180.38
13.4112	2897.19
13.4109	2198.75
13.4106	2222.62
13.4102	1525.38
13.41	1618.12
13.4096	1109.81
13.4093	1662.69
13.409	1620.12
13.4087	1461.12
13.4084	1473.12
13.4081	1114.5
13.4078	1383.44
13.4075	1280.5
13.4072	2787.06
13.4069	3042.56
13.4066	2053.06
13.4063	895.625
13.406	-117
13.4057	-683.75
13.4054	-377.688
13.4051	-159.5
13.4048	499.562
13.4045	674.562
13.4041	180.25
13.4039	844.625
13.4035	1212.88
13.4032	-158.812
13.4029	-714.125
13.4026	-369.938
13.4023	-464.938
13.402	167.062
13.4017	-152.625
13.4014	-1132.94
13.4011	-1218.94
13.4008	-366.125
13.4005	477.5
13.4002	618.125
13.3999	523.875
13.3996	466.062
13.3993	101.688
13.399	-194
13.3987	677.938
13.3984	1262.94
13.398	1545.81
13.3978	2224.06
13.3974	2153.38
13.3971	-225.375
13.3968	-1661.06
13.3965	-736.625
13.3962	486.188
13.3959	1034.88
13.3956	1969.88
13.3953	1088.69
13.395	459.625
13.3947	1101.94
13.3944	681.062
13.3941	1013.12
13.3938	568.688
13.3935	1183.62
13.3932	2764.06
13.3929	2611.19
13.3926	1649.62
13.3923	252.75
13.3919	-263.875
13.3917	240.5
13.3913	-42.125
13.391	-67.1875
13.3907	-1042.75
13.3904	-802.562
13.3901	284.375
13.3898	-47.375
13.3895	544.188
13.3892	1501.88
13.3889	1914.31
13.3886	1703.06
13.3883	747.188
13.388	542.438
13.3877	693.75
13.3874	753.062
13.3871	843.875
13.3868	1038.38
13.3865	1341.06
13.3862	1049.44
13.3858	193.312
13.3856	1008.94
13.3852	1911.19
13.3849	2134.19
13.3846	1885.12
13.3843	2085.25
13.384	2112.31
13.3837	1730.19
13.3834	2097.88
13.3831	1009.5
13.3828	-850.938
13.3825	-707.75
13.3822	723.062
13.3819	1503
13.3816	1438.19
13.3813	1556.75
13.381	1504.44
13.3807	2031
13.3804	3165.62
13.3801	2839.25
13.3797	976.312
13.3795	-232.688
13.3791	-568.312
13.3788	-831.438
13.3785	-358.5
13.3782	446.562
13.3779	1305.38
13.3776	2027.31
13.3773	2567.44
13.377	2211.12
13.3767	757.375
13.3764	595.938
13.3761	868
13.3758	1390
13.3755	388.875
13.3752	763
13.3749	452.938
13.3746	417.75
13.3743	2142.62
13.374	1466.44
13.3736	-436.062
13.3734	-660.375
13.373	-216.125
13.3727	-511.625
13.3724	-1756.81
13.3721	-2319.81
13.3718	-1300.81
13.3715	-61.75
13.3712	545.875
13.3709	37.75
13.3706	-494.5
13.3703	-284.312
13.37	-603.125
13.3697	-448.25
13.3694	-1006.56
13.3691	-369.688
13.3688	1320.88
13.3685	2838.5
13.3682	2876.19
13.3679	2679.81
13.3675	2340.94
13.3673	1011.5
13.3669	94.5
13.3666	769.062
13.3663	450.125
13.366	999.688
13.3657	363.188
13.3654	-1074
13.3651	-637.062
13.3648	397.062
13.3645	1009.31
13.3642	641.062
13.3639	518.75
13.3636	1550.62
13.3633	788.562
13.363	238.438
13.3627	1075.25
13.3624	582.875
13.3621	392.812
13.3618	1816.38
13.3614	2220.19
13.3612	2065.25
13.3608	1675.19
13.3605	1170.75
13.3602	416.312
13.3599	1497.56
13.3596	1788.31
13.3593	749.562
13.359	1233.88
13.3587	1410.62
13.3584	1446.62
13.3581	1690.19
13.3578	1934.38
13.3575	1234.12
13.3572	1149.94
13.3569	2069.25
13.3566	2360
13.3563	2032.94
13.356	1314.06
13.3557	450.375
13.3553	-105.625
13.3551	212.938
13.3547	-203.75
13.3544	210
13.3541	346
13.3538	128.938
13.3535	136.312
13.3532	1066.62
13.3529	1016.25
13.3526	2016.5
13.3523	3844.75
13.352	4369.19
13.3517	3015.06
13.3514	2008.56
13.3511	2105.38
13.3508	2532.12
13.3505	1679.75
13.3502	1093
13.3499	969.188
13.3496	373.688
13.3492	607.938
13.349	482.75
13.3486	545.938
13.3483	510.312
13.348	-407.875
13.3477	-945.688
13.3474	-1818.75
13.3471	-1663.44
13.3468	-723.125
13.3465	678.5
13.3462	1455.19
13.3459	536.375
13.3456	336.125
13.3453	-170.875
13.345	-28.25
13.3447	616.312
13.3444	2201.62
13.3441	3908.88
13.3438	3963.69
13.3435	3433
13.3431	2920.5
13.3429	2570.5
13.3425	2586.69
13.3422	1904.38
13.3419	1782.88
13.3416	1941.5
13.3413	1244.5
13.341	-449.062
13.3407	-892.875
13.3404	448.625
13.3401	1749.44
13.3398	2365.19
13.3395	1250.75
13.3392	290.5
13.3389	47.1875
13.3386	242.125
13.3383	-375.812
13.338	-1264.94
13.3377	-1343.25
13.3374	-1095.38
13.337	215
13.3368	-397.5
13.3364	-1426.25
13.3361	-2466.06
13.3358	-3175.81
13.3355	-1846.38
13.3352	-884.188
13.3349	-722.438
13.3346	-842
13.3343	-802.938
13.334	-349.625
13.3337	-932.812
13.3334	-392.562
13.3331	1202.62
13.3328	2286.88
13.3325	2075.94
13.3322	1942
13.3319	1560.12
13.3316	781.188
13.3313	384.688
13.3309	499.438
13.3307	322.25
13.3303	-187.438
13.33	-860.062
13.3297	-960.688
13.3294	-248.875
13.3291	625.438
13.3288	1262.75
13.3285	-365.125
13.3282	-1160.69
13.3279	-1063.38
13.3276	-1151.62
13.3273	-226.125
13.327	170
13.3267	1067.81
13.3264	966.375
13.3261	-104.375
13.3258	822.938
13.3255	1132.81
13.3252	818.125
13.3248	956.438
13.3246	1077.31
13.3242	803.062
13.3239	60.5
13.3236	161
13.3233	924.625
13.323	897.125
13.3227	1155.69
13.3224	1372.25
13.3221	803.812
13.3218	370.562
13.3215	250.75
13.3212	-117.312
13.3209	-477.062
13.3206	78.8125
13.3203	1444
13.32	1518.94
13.3197	1021.94
13.3194	1051.94
13.3191	1403.5
13.3187	1339.81
13.3185	1298.62
13.3181	1187.44
13.3178	-395.438
13.3175	-1773.06
13.3172	-1663.44
13.3169	692.875
13.3166	2141.12
13.3163	2524.94
13.316	1391.38
13.3157	425.688
13.3154	-841.062
13.3151	-1127.62
13.3148	-393.938
13.3145	325.562
13.3142	1399.81
13.3139	2286
13.3136	2218.75
13.3133	1222.69
13.313	-703.375
13.3126	-1664.88
13.3124	-901
13.312	556.5
13.3117	1113.44
13.3114	756.688
13.3111	678.812
13.3108	2396.38
13.3105	3094.44
13.3102	1759.94
13.3099	798.375
13.3096	1093.56
13.3093	580.438
13.309	736.875
13.3087	2041.12
13.3084	2438.44
13.3081	2256.38
13.3078	2821.5
13.3075	2070.94
13.3072	892.75
13.3069	-544.188
13.3065	-1309.75
13.3063	-934.438
13.3059	-808.875
13.3056	894.875
13.3053	2186.31
13.305	1857.69
13.3047	1297.56
13.3044	1659.88
13.3041	651.688
13.3038	71.875
13.3035	987.312
13.3032	321.375
13.3029	-188.938
13.3026	907.25
13.3023	1385.88
13.302	836.812
13.3017	123.062
13.3014	1706.5
13.3011	1591.44
13.3008	832
13.3004	495.688
13.3002	-268.5
13.2998	-791.188
13.2995	-812.375
13.2992	-275.438
13.2989	77.3125
13.2986	-89.3125
13.2983	1283.62
13.298	2011.31
13.2977	1077.06
13.2974	-139.5
13.2971	-422.625
13.2968	-84.8125
13.2965	184.688
13.2962	1197.5
13.2959	1108.25
13.2956	-441.688
13.2953	-209.625
13.295	1223.56
13.2947	2312.88
13.2943	2630.44
13.2941	2032.5
13.2937	1897.75
13.2934	1028
13.2931	1760.75
13.2928	2156
13.2925	1644.81
13.2922	497.438
13.2919	130.25
13.2916	1370.25
13.2913	1181.56
13.291	844.125
13.2907	-570.5
13.2904	-204.125
13.2901	1193.19
13.2898	466.312
13.2895	548.938
13.2892	1259.69
13.2889	1557.62
13.2886	2259.5
13.2882	3413.69
13.288	3229.5
13.2876	2420.81
13.2873	1510.69
13.287	1006.94
13.2867	1034.12
13.2864	1036.75
13.2861	515.688
13.2858	-61.625
13.2855	593.812
13.2852	844.812
13.2849	291.625
13.2846	265.75
13.2843	624.25
13.284	1044
13.2837	1490.38
13.2834	2446.94
13.2831	3208.06
13.2828	2673.44
13.2825	902.875
13.2821	168.625
13.2819	-391.438
13.2815	639.375
13.2812	697.75
13.2809	-221.312
13.2806	-730.125
13.2803	-1418.94
13.28	-2461.88
13.2797	-2172.88
13.2794	-821.062
13.2791	-255.938
13.2788	-403.938
13.2785	-1181.88
13.2782	-856.688
13.2779	638.688
13.2776	683.375
13.2773	833.062
13.277	2240.38
13.2767	2269.81
13.2764	458.75
13.276	-502.375
13.2758	208.562
13.2754	1502.69
13.2751	2328.19
13.2748	1956.06
13.2745	850.062
13.2742	-724.562
13.2739	-1924.19
13.2736	-1973.31
13.2733	-605.5
13.273	83.9375
13.2727	-847.688
13.2724	-328.688
13.2721	430.188
13.2718	337.312
13.2715	414.625
13.2712	1149.88
13.2709	563.625
13.2706	258.5
13.2703	871.5
13.2699	803.688
13.2697	-725.562
13.2693	-1485.75
13.269	-828.062
13.2687	96.3125
13.2684	513.188
13.2681	303
13.2678	359.312
13.2675	808.812
13.2672	1653.38
13.2669	1411.5
13.2666	706.562
13.2663	-402.062
13.266	-1750.62
13.2657	-2209.56
13.2654	-1353.19
13.2651	-756.25
13.2648	-309.562
13.2645	-102.625
13.2642	182.875
13.2638	539.25
13.2636	250.938
13.2632	20.4375
13.2629	470.375
13.2626	236.312
13.2623	-554
13.262	-119.938
13.2617	483.375
13.2614	830.812
13.2611	-90.6875
13.2608	-1045.81
13.2605	-455.938
13.2602	1082.94
13.2599	2369.88
13.2596	2879.81
13.2593	2960.31
13.259	1175.12
13.2587	381.125
13.2584	807
13.2581	1349.88
13.2577	593.812
13.2575	688.938
13.2571	2415.38
13.2568	2842.31
13.2565	2535.69
13.2562	1487.19
13.2559	132.75
13.2556	318.25
13.2553	1951.75
13.255	1928.19
13.2547	2543.94
13.2544	1890.44
13.2541	2045.88
13.2538	2044.69
13.2535	2676.94
13.2532	2158.19
13.2529	1035.06
13.2526	331.875
13.2523	-706.938
13.252	-233.625
13.2516	-382.562
13.2514	-222.688
13.251	551.875
13.2507	906.375
13.2504	1659.62
13.2501	559
13.2498	-45.625
13.2495	856.938
13.2492	2311.06
13.2489	2119.19
13.2486	1892.5
13.2483	1109.62
13.248	324.062
13.2477	618.625
13.2474	227.625
13.2471	244.688
13.2468	1052.94
13.2465	1866.88
13.2462	2654.75
13.2459	2193.56
13.2455	1446.81
13.2453	2243.12
13.2449	2157.06
13.2446	1464.69
13.2443	777.75
13.244	677.562
13.2437	1055.81
13.2434	1272.25
13.2431	1080
13.2428	-16.4375
13.2425	205.188
13.2422	46.6875
13.2419	198.562
13.2416	1322.81
13.2413	2105.31
13.241	1027.12
13.2407	-0.9375
13.2404	233.875
13.2401	389.25
13.2398	472.062
13.2394	-339.375
13.2392	-521.688
13.2388	-108.062
13.2385	-215.438
13.2382	-420.75
13.2379	-1149.19
13.2376	-1433.19
13.2373	426.062
13.237	1518.19
13.2367	1569.75
13.2364	102.562
13.2361	469.25
13.2358	973.812
13.2355	734.562
13.2352	881.688
13.2349	1458.81
13.2346	908.625
13.2343	613.375
13.234	1617.25
13.2337	1525.62
13.2333	1022
13.2331	286.812
13.2327	179.688
13.2324	71.9375
13.2321	-379.625
13.2318	60.75
13.2315	1592.75
13.2312	2446.12
13.2309	2387.75
13.2306	1185.12
13.2303	240.625
13.23	-50.5625
13.2297	699
13.2294	2628.12
13.2291	3009.12
13.2288	1744.69
13.2285	1812.25
13.2282	1902.06
13.2279	1460.69
13.2276	1936.25
13.2272	1874.19
13.227	231.375
13.2266	-861.188
13.2263	434.062
13.226	435.562
13.2257	86.375
13.2254	931.562
13.2251	1414.38
13.2248	1581
13.2245	1222.31
13.2242	1449.44
13.2239	1146.31
13.2236	116.875
13.2233	-443.875
13.223	-1260.81
13.2227	-690.812
13.2224	51.6875
13.2221	969.562
13.2218	842.25
13.2215	-632.375
13.2211	-791.25
13.2209	-258.062
13.2205	280.312
13.2202	-294.312
13.2199	-2111.38
13.2196	-1435.19
13.2193	729.688
13.219	1782.81
13.2187	793.125
13.2184	-298.188
13.2181	-1142
13.2178	-2176.81
13.2175	-1725.31
13.2172	-683.062
13.2169	198.812
13.2166	719.938
13.2163	999.562
13.216	2013.81
13.2157	1610.19
13.2154	739.938
13.215	-107.312
13.2148	-466.562
13.2144	13.4375
13.2141	695.125
13.2138	240.75
13.2135	-1250.38
13.2132	-2414.88
13.2129	-1111.75
13.2126	589.875
13.2123	204.875
13.212	-343.938
13.2117	-683.125
13.2114	-457.312
13.2111	297.75
13.2108	128.938
13.2105	-227.625
13.2102	588.812
13.2099	1067.81
13.2096	982.125
13.2093	743.75
13.2089	-563.875
13.2087	-1298.69
13.2083	-793
13.208	-620.875
13.2077	-197
13.2074	907.125
13.2071	1029.62
13.2068	591.438
13.2065	676.75
13.2062	1633.31
13.2059	1495.44
13.2056	1142.25
13.2053	365.25
13.205	756.562
13.2047	1845.44
13.2044	1625.12
13.2041	368.75
13.2038	533.375
13.2035	465.5
13.2032	478.5
13.2028	1162.62
13.2026	513
13.2022	-151.812
13.2019	-105.562
13.2016	949.562
13.2013	420.5
13.201	-1387.38
13.2007	-1755.94
13.2004	-851
13.2001	896.562
13.1998	1820.25
13.1995	1940.81
13.1992	1697.56
13.1989	346.562
13.1986	-590.812
13.1983	-431.062
13.198	711.562
13.1977	1516.25
13.1974	1377.69
13.1971	927.75
13.1967	2272.5
13.1965	2321.94
13.1961	1178.56
13.1958	654.312
13.1955	476.75
13.1952	920.75
13.1949	1000.56
13.1946	767.125
13.1943	1162.06
13.194	818.25
13.1937	668.188
13.1934	813.375
13.1931	-502.875
13.1928	-1259.81
13.1925	-860.812
13.1922	680.875
13.1919	1423.19
13.1916	1068.69
13.1913	2133.38
13.191	3050.94
13.1906	3574.56
13.1904	2761.25
13.19	2776
13.1897	1390.69
13.1894	-119.062
13.1891	-832.375
13.1888	-1245.75
13.1885	-343.75
13.1882	278.75
13.1879	-1144.94
13.1876	-450.062
13.1873	676
13.187	743.75
13.1867	722.188
13.1864	593.562
13.1861	266.938
13.1858	1004.94
13.1855	2027.25
13.1852	2115.38
13.1849	1188.69
13.1845	-895.5
13.1843	-764.438
13.1839	514.812
13.1836	2334.25
13.1833	3780.56
13.183	3799.06
13.1827	3115.88
13.1824	1816.44
13.1821	1285.81
13.1818	1728.5
13.1815	711.125
13.1812	-336.875
13.1809	-1168.5
13.1806	-2470.81
13.1803	-2367.19
13.18	-472.75
13.1797	-722.375
13.1794	-744.25
13.1791	-12.5
13.1788	455.438
13.1784	889.812
13.1782	266.125
13.1778	-1074.5
13.1775	-1342.94
13.1772	-72.1875
13.1769	247.062
13.1766	35.25
13.1763	107.188
13.176	-113.938
13.1757	927.188
13.1754	1092.38
13.1751	-116.625
13.1748	24.375
13.1745	1117.69
13.1742	464.938
13.1739	-584.125
13.1736	-488.812
13.1733	-1346.12
13.173	-683.375
13.1727	940.812
13.1723	1221.19
13.1721	623
13.1717	152
13.1714	-12.4375
13.1711	-744.125
13.1708	-1428.31
13.1705	-357.812
13.1702	758.188
13.1699	913.75
13.1696	-410.375
13.1693	-254.25
13.169	358.938
13.1687	530.875
13.1684	1935.44
13.1681	2976.25
13.1678	931.625
13.1675	614.375
13.1672	1333.81
13.1669	1392.75
13.1666	1047.69
13.1662	295.562
13.166	-336.875
13.1656	-246.75
13.1653	419.438
13.165	-536.562
13.1647	603.375
13.1644	1462.44
13.1641	1035.19
13.1638	1318.81
13.1635	1996.62
13.1632	2087.31
13.1629	805.062
13.1626	631.125
13.1623	1562.94
13.162	1629.56
13.1617	1268
13.1614	1426.88
13.1611	523.812
13.1608	269.188
13.1605	357.438
13.1601	-38.8125
13.1599	-326.75
13.1595	-475.062
13.1592	104.688
13.1589	288.75
13.1586	-216.875
13.1583	315.625
13.158	1101.88
13.1577	771.938
13.1574	854.562
13.1571	1443.38
13.1568	1684.5
13.1565	2149.88
13.1562	2239.06
13.1559	1669.75
13.1556	1783.88
13.1553	1408.19
13.155	1897.5
13.1547	2184
13.1544	1887.75
13.154	589.5
13.1538	-717.125
13.1534	-1180.56
13.1531	-1359.12
13.1528	-2230.69
13.1525	-2039.75
13.1522	-1227.56
13.1519	-408.25
13.1516	1309.31
13.1513	1622.75
13.151	320.688
13.1507	-284.625
13.1504	125.812
13.1501	1193.5
13.1498	937.438
13.1495	632.25
13.1492	1345
13.1489	496.938
13.1486	194.562
13.1483	505.688
13.1479	1076
13.1477	137.312
13.1473	-676.312
13.147	-966.75
13.1467	-1177.94
13.1464	-608.625
13.1461	-233.812
13.1458	-484.625
13.1455	361.875
13.1452	1174.44
13.1449	1447.69
13.1446	2594.62
13.1443	2390.38
13.144	2303.38
13.1437	2687.25
13.1434	2232.56
13.1431	2242.12
13.1428	2789.94
13.1425	3736.62
13.1422	3850
13.1418	3287.94
13.1416	2117
13.1412	1693.38
13.1409	1172.38
13.1406	1364.5
13.1403	753.125
13.14	-20.5
13.1397	109.438
13.1394	-148.188
13.1391	-201.375
13.1388	648.25
13.1385	1527.44
13.1382	1953
13.1379	1671
13.1376	1952.06
13.1373	1837.38
13.137	645.5
13.1367	933.938
13.1364	143.375
13.1361	-136.312
13.1357	703.562
13.1355	1516.38
13.1351	1659.06
13.1348	-99.5625
13.1345	-1418.5
13.1342	-1793.06
13.1339	-1808
13.1336	-1550.12
13.1333	-3046.38
13.133	-3389.06
13.1327	-2999.56
13.1324	-1866.06
13.1321	-1240.75
13.1318	107.688
13.1315	2251.5
13.1312	2375
13.1309	738.688
13.1306	797.125
13.1303	1153.94
13.13	2496.38
13.1296	3571.69
13.1294	2246
13.129	869.438
13.1287	1593.19
13.1284	2279.19
13.1281	2360.06
13.1278	1640.69
13.1275	859.375
13.1272	-150.375
13.1269	-191
13.1266	-159.75
13.1263	587.5
13.126	454.688
13.1257	-1033.56
13.1254	-685.875
13.1251	693.875
13.1248	2210.44
13.1245	3133.19
13.1242	2694.12
13.1239	1613.62
13.1235	329.375
13.1233	990.125
13.1229	1897.56
13.1226	2007
13.1223	1071.94
13.122	303
13.1217	-617.688
13.1214	-822.312
13.1211	-335.688
13.1208	-262.562
13.1205	-753.625
13.1202	-1273.25
13.1199	-206.25
13.1196	505.062
13.1193	-380.438
13.119	12.375
13.1187	1416.75
13.1184	1641.88
13.1181	580.688
13.1178	114.875
13.1174	73.5625
13.1172	-149.062
13.1168	924.375
13.1165	2163.62
13.1162	2138.12
13.1159	855.625
13.1156	586.875
13.1153	606.625
13.115	445.375
13.1147	383.75
13.1144	1730.06
13.1141	2649.5
13.1138	2376.69
13.1135	2136.75
13.1132	2067.31
13.1129	2576.44
13.1126	2128.12
13.1123	1558.69
13.112	1752.62
13.1117	1596.56
13.1113	1059.62
13.1111	1992.12
13.1107	2109.5
13.1104	1968.94
13.1101	2247.62
13.1098	2069.5
13.1095	95.8125
13.1092	-520.938
13.1089	461.688
13.1086	679.75
13.1083	671.688
13.108	762
13.1077	459.062
13.1074	169.688
13.1071	105.438
13.1068	609.438
13.1065	1227.31
13.1062	1694
13.1059	2543.19
13.1056	2179
13.1052	1512.75
13.105	1616.19
13.1046	2540.62
13.1043	3031.94
13.104	2938.94
13.1037	801.812
13.1034	712.562
13.1031	2431.56
13.1028	2766.12
13.1025	2874.56
13.1022	2195.69
13.1019	958.562
13.1016	947.375
13.1013	365.062
13.101	104.438
13.1007	1165.75
13.1004	888.562
13.1001	-73.3125
13.0998	41.8125
13.0995	-240.312
13.0991	-1048.31
13.0989	-751.375
13.0985	-897.625
13.0982	-782
13.0979	-904.062
13.0976	-914.25
13.0973	-418.125
13.097	154.625
13.0967	-883.5
13.0964	-1544.44
13.0961	-1233.25
13.0958	-997.125
13.0955	-362.375
13.0952	388.25
13.0949	713.875
13.0946	293.438
13.0943	568.188
13.094	865.125
13.0937	883.75
13.0934	1545.25
13.093	1182.56
13.0928	576.875
13.0924	66.4375
13.0921	407.125
13.0918	1448.06
13.0915	1962.94
13.0912	1407.94
13.0909	522.375
13.0906	34.75
13.0903	516.812
13.09	1215.88
13.0897	-5.25
13.0894	-560.625
13.0891	-578
13.0888	-1664.88
13.0885	-1000.38
13.0882	-334.938
13.0879	-930.688
13.0876	-460.25
13.0873	-519.25
13.0869	-93.8125
13.0867	-101.562
13.0863	26.5625
13.086	503.5
13.0857	-309.875
13.0854	-1325
13.0851	-2365.56
13.0848	-1268.56
13.0845	353.812
13.0842	642.75
13.0839	144.062
13.0836	-812.312
13.0833	-1138.44
13.083	111.75
13.0827	1017.69
13.0824	1556.44
13.0821	1136.5
13.0818	296.25
13.0815	557.875
13.0812	390.688
13.0808	-1147.38
13.0806	-1628.19
13.0802	-741.5
13.0799	437.25
13.0796	1444.12
13.0793	2337.88
13.079	2991.94
13.0787	2384.62
13.0784	359.125
13.0781	-557.688
13.0778	-14.0625
13.0775	1597.81
13.0772	1027.81
13.0769	999.688
13.0766	1315.56
13.0763	1777.75
13.076	2291.12
13.0757	2838.75
13.0754	1914.62
13.0751	537.812
13.0747	628.812
13.0745	224.188
13.0741	-1311.06
13.0738	-1287.94
13.0735	551.625
13.0732	984.438
13.0729	926.5
13.0726	1249.88
13.0723	1040.62
13.072	472.688
13.0717	-183.625
13.0714	-833.562
13.0711	350.125
13.0708	1017.75
13.0705	25.25
13.0702	-516.5
13.0699	-235.188
13.0696	-65.625
13.0693	61.375
13.069	-281.75
13.0686	1.0625
13.0684	2.125
13.068	-328.5
13.0677	635.125
13.0674	1999.19
13.0671	164.5
13.0668	-602.938
13.0665	234.188
13.0662	-15.3125
13.0659	-1523.25
13.0656	-1341.62
13.0653	583.688
13.065	1053.19
13.0647	1161.81
13.0644	999.25
13.0641	568.938
13.0638	924.625
13.0635	307.25
13.0632	614.25
13.0629	1233.06
13.0625	1712.5
13.0623	2210.62
13.0619	1483
13.0616	1747
13.0613	2020.88
13.061	1397.25
13.0607	702.938
13.0604	1275.38
13.0601	2238.12
13.0598	2374.69
13.0595	2319.56
13.0592	2307.69
13.0589	1433.94
13.0586	-183
13.0583	-583.562
13.058	92.0625
13.0577	191.125
13.0574	-781.75
13.0571	-1978.75
13.0568	-1149.88
13.0564	-315.438
13.0562	426.125
13.0558	1362.5
13.0555	686.062
13.0552	552.562
[truncated: 52,362 more rows]

## Sheet: Supplementary Fig. 3d
1H NMR Shift	Normalized intensity
16.1714	49152.9
16.1711	49431.2
16.1708	49654.2
16.1705	49443.6
16.1702	48836.6
16.1699	47781.1
16.1696	47241.7
16.1693	47539.8
16.169	48002.9
16.1686	48133.2
16.1684	47691.3
16.168	47552.8
16.1677	47803.2
16.1674	47885.9
16.1671	48158.8
16.1668	47514.1
16.1665	46540.4
16.1662	46869.6
16.1659	46813.2
16.1656	46294.4
16.1653	45389.7
16.165	45719.4
16.1647	45784.2
16.1644	45598
16.1641	44989.9
16.1638	45159.2
16.1635	45295
16.1632	46032.5
16.1629	46592
16.1625	46118.6
16.1623	45796.2
16.1619	45037.8
16.1616	44606
16.1613	44765.1
16.161	45008.1
16.1607	45133.1
16.1604	45231.2
16.1601	45074.3
16.1598	44268.4
16.1595	43775.4
16.1592	44233
16.1589	44063.8
16.1586	44327.9
16.1583	45034.1
16.158	44399.1
16.1577	44237.7
16.1574	44013
16.1571	43826
16.1568	43565.6
16.1564	42860.6
16.1562	42554.9
16.1558	42608.2
16.1555	42498.4
16.1552	42042.3
16.1549	42183.7
16.1546	42167.4
16.1543	42229.1
16.154	42865.8
16.1537	43560.3
16.1534	43397.1
16.1531	43142.3
16.1528	42625.4
16.1525	42553.8
16.1522	42326.2
16.1519	42620.1
16.1516	42690.4
16.1513	42390.8
16.151	41898.9
16.1507	42278.6
16.1503	41909.8
16.1501	40924.1
16.1497	40380.9
16.1494	40195.2
16.1491	40390.4
16.1488	40823.2
16.1485	40730.5
16.1482	40523.2
16.1479	40453
16.1476	39934.6
16.1473	39267.8
16.147	39415.2
16.1467	39236.2
16.1464	39512.4
16.1461	39208.6
16.1458	38875.6
16.1455	39136.1
16.1452	39086.9
16.1449	38657.7
16.1445	38928.9
16.1442	39499.5
16.1439	39699.5
16.1436	39532.3
16.1433	38402.4
16.143	37417.1
16.1427	36992.6
16.1424	37265.6
16.1421	37526.7
16.1418	38211.9
16.1415	37518.8
16.1412	37113.6
16.1409	36840.4
16.1406	36646.7
16.1403	36878.3
16.14	37033.9
16.1397	37059.6
16.1394	37365.4
16.1391	37402.1
16.1388	37294.1
16.1384	36987.6
16.1381	37232.9
16.1378	38073
16.1375	38089.4
16.1372	37136.1
16.1369	36662.9
16.1366	36679.6
16.1363	36879.6
16.136	36858.8
16.1357	36780.6
16.1354	36403.5
16.1351	35887.6
16.1348	36051.6
16.1345	36327
16.1342	35942.9
16.1339	35199.4
16.1336	34863.9
16.1333	34952.5
16.133	35252.9
16.1327	35363.2
16.1323	35874.7
16.132	35544
16.1317	34686.9
16.1314	34431.9
16.1311	33963.1
16.1308	34066.3
16.1305	34471.1
16.1302	34222.6
16.1299	34010.5
16.1296	33780.1
16.1293	33892.2
16.129	34012.9
16.1287	33149.4
16.1284	32923.5
16.1281	33180.4
16.1278	32329.2
16.1275	32458.3
16.1272	32468.5
16.1269	31692
16.1266	31276.5
16.1262	31487.5
16.1259	31999.7
16.1256	32463.4
16.1253	32268.4
16.125	32220.7
16.1247	32493.5
16.1244	32866.6
16.1241	32229.3
16.1238	31854
16.1235	31833.9
16.1232	31627.4
16.1229	31808.2
16.1226	32558.3
16.1223	32333.8
16.122	31472.6
16.1217	30566.9
16.1214	30561.9
16.1211	31033.4
16.1208	30532.9
16.1205	30320.3
16.1201	30592
16.1198	30715.7
16.1195	30688.9
16.1192	30524.8
16.1189	29983.4
16.1186	29944.1
16.1183	30493.9
16.118	31139.6
16.1177	30854.2
16.1174	30720
16.1171	30258.2
16.1168	29117.8
16.1165	27856.9
16.1162	28469.3
16.1159	29712.5
16.1156	29253.4
16.1153	28404.4
16.115	27660.8
16.1147	27162
16.1144	27345.1
16.114	27878.3
16.1137	28802.4
16.1134	28738.4
16.1131	28471.3
16.1128	28073.1
16.1125	27688.5
16.1122	28342
16.1119	29025.2
16.1116	28592.8
16.1113	28288.6
16.111	27607
16.1107	27082.1
16.1104	27331
16.1101	27957
16.1098	27984.6
16.1095	28436.2
16.1092	28421.7
16.1089	27680.1
16.1086	27137.8
16.1083	26765.6
16.1079	26564.6
16.1076	26808.1
16.1073	27193.6
16.107	27315.4
16.1067	27979.9
16.1064	28831.1
16.1061	28117.3
16.1058	27035.5
16.1055	26738.7
16.1052	25542.9
16.1049	24853.4
16.1046	24759.8
16.1043	24444.4
16.104	24229.7
16.1037	24348.5
16.1034	24700.9
16.1031	24663.3
16.1028	24338.7
16.1025	24733.7
16.1022	24851.2
16.1018	25300.4
16.1015	25562.8
16.1012	24935.4
16.1009	24880.5
16.1006	24556.6
16.1003	24614.4
16.1	25204.9
16.0997	24915.3
16.0994	24115.2
16.0991	23665.5
16.0988	23322
16.0985	23020.2
16.0982	22668.9
16.0979	23213.2
16.0976	23935.1
16.0973	24289.9
16.097	24736.6
16.0967	24033.7
16.0964	23806.8
16.0961	24050.1
16.0957	23679.3
16.0954	22684.9
16.0951	21722.6
16.0948	22357.9
16.0945	22143.4
16.0942	22305.7
16.0939	22104.4
16.0936	21673.6
16.0933	21504.3
16.093	21624.3
16.0927	21216.9
16.0924	20641.6
16.0921	20557.7
16.0918	21043.4
16.0915	20786.8
16.0912	20828.8
16.0909	21196.5
16.0906	21139.3
16.0903	21303.6
16.09	20513.2
16.0896	19828.2
16.0893	19814.1
16.089	19986.7
16.0887	21204.1
16.0884	21547.3
16.0881	21406.8
16.0878	21227.8
16.0875	20695.3
16.0872	20575.4
16.0869	19784.6
16.0866	18682.4
16.0863	18305.6
16.086	18481.9
16.0857	18463.8
16.0854	18228.6
16.0851	18193.5
16.0848	17989.9
16.0845	18209.6
16.0842	18442.2
16.0839	17510.2
16.0835	16950.3
16.0832	17206.1
16.0829	18490.9
16.0826	18826.8
16.0823	18842.7
16.082	18390.8
16.0817	17889.2
16.0814	18151.6
16.0811	18093.9
16.0808	17597.9
16.0805	18036.4
16.0802	18633.1
16.0799	18521.9
16.0796	18409.7
16.0793	18580.9
16.079	17685.8
16.0787	17156.8
16.0784	16909.3
16.0781	16610.1
16.0778	16289.2
16.0774	16688.2
16.0771	16493
16.0768	16059.9
16.0765	15010.6
16.0762	15260
16.0759	15585.1
16.0756	15506.1
16.0753	16332.9
16.075	16774.1
16.0747	16579.9
16.0744	15772.6
16.0741	15876.7
16.0738	16080.3
16.0735	15414.1
16.0732	15499.2
16.0729	15411.5
16.0726	15158.8
16.0723	15393.5
16.072	15529.1
16.0717	15791.9
16.0713	16033.8
16.071	15307.8
16.0707	14415.9
16.0704	14291.5
16.0701	14021.8
16.0698	14833.7
16.0695	15072.9
16.0692	15447.7
16.0689	15046.1
16.0686	14601.4
16.0683	14746.8
16.068	14370.6
16.0677	13656.1
16.0674	13289.5
16.0671	13358.8
16.0668	13675.4
16.0665	13392.6
16.0662	12937.9
16.0659	12857
16.0655	13136.2
16.0652	13066.6
16.0649	12964
16.0646	12989.4
16.0643	12650.1
16.064	12019.4
16.0637	12092.8
16.0634	12615.5
16.0631	11533.4
16.0628	10194.6
16.0625	10885.7
16.0622	11806.9
16.0619	12439.8
16.0616	11945.4
16.0613	11748.2
16.061	12614.2
16.0607	13046.9
16.0604	12114.1
16.0601	11698.2
16.0598	11716.2
16.0594	11322.2
16.0591	11215.9
16.0588	11917.3
16.0585	12243.9
16.0582	12155.9
16.0579	11960.8
16.0576	12181.2
16.0573	13504.8
16.057	13647.9
16.0567	12926.1
16.0564	12312.8
16.0561	12091.6
16.0558	12345.4
16.0555	11990.9
16.0552	10906.8
16.0549	10806.6
16.0546	10997.1
16.0543	11367.4
16.054	11049.8
16.0537	10859.1
16.0533	10605.6
16.053	10758.4
16.0527	10633.3
16.0524	9910.31
16.0521	9569.25
16.0518	9290.88
16.0515	10119.7
16.0512	10482.4
16.0509	9771.69
16.0506	9022.69
16.0503	8414.69
16.05	8441.62
16.0497	8343.56
16.0494	8031.12
16.0491	8923.62
16.0488	9763.31
16.0485	9740.06
16.0482	9127.88
16.0479	8906.38
16.0476	8648.56
16.0472	8417.38
16.0469	7903.38
16.0466	7826
16.0463	7984.62
16.046	7841.62
16.0457	8255.31
16.0454	9323.44
16.0451	9289.88
16.0448	8445.62
16.0445	8768
16.0442	8968.69
16.0439	8121.5
16.0436	7922.38
16.0433	8357.31
16.043	7905.19
16.0427	7009.38
16.0424	6185.75
16.042	6057.56
16.0418	6138.25
16.0414	6669.31
16.0411	6847.88
16.0408	7311.12
16.0405	7691.38
16.0402	7207.5
16.0399	7153.44
16.0396	7219.56
16.0393	6742
16.039	6445
16.0387	6469.44
16.0384	6500.25
16.0381	5580.19
16.0378	5083.5
16.0375	5305.81
16.0372	5558.38
16.0369	5475.44
16.0366	5621.94
16.0363	5314.94
16.0359	5267.12
16.0357	5287.19
16.0353	5857.75
16.035	5837.19
16.0347	4816.62
16.0344	4938.62
16.0341	4862
16.0338	4702.88
16.0335	4429.75
16.0332	3686.94
16.0329	3088.19
16.0326	3892.69
16.0323	4812.69
16.032	4534.25
16.0317	4571.75
16.0314	4144.19
16.0311	4307.25
16.0308	4398.31
16.0305	4352.06
16.0302	3891
16.0298	3705.44
16.0296	3499.94
16.0292	3039.94
16.0289	3515.94
16.0286	4195.94
16.0283	4768.75
16.028	5263.44
16.0277	5253.31
16.0274	4363.94
16.0271	3394.44
16.0268	4081.81
16.0265	4075.31
16.0262	3616
16.0259	2374.94
16.0256	2557.12
16.0253	3403.81
16.025	3413.06
16.0247	2665.38
16.0244	2911.94
16.0241	3201
16.0237	2298.56
16.0235	1588.31
16.0231	1596.94
16.0228	2396.56
16.0225	2253.31
16.0222	1416.62
16.0219	1194.38
16.0216	995.625
16.0213	1044.06
16.021	1703.75
16.0207	1053.88
16.0204	504.938
16.0201	782.125
16.0198	1669.81
16.0195	2470.88
16.0192	2924.56
16.0189	2718.81
16.0186	1687.75
16.0183	1279.44
16.0179	563.312
16.0176	398.562
16.0173	871.5
16.017	845.375
16.0167	1171.12
16.0164	1156.5
16.0161	1177.19
16.0158	1824.25
16.0155	1370.69
16.0152	518.625
16.0149	561.125
16.0146	225.062
16.0143	201
16.014	-97.875
16.0137	-543.438
16.0134	-692.125
16.0131	-589.312
16.0128	-1197
16.0125	-884.75
16.0122	-152.75
16.0118	-537.25
16.0115	-1183.88
16.0112	-1030.69
16.0109	-1163.44
16.0106	-1033.44
16.0103	-1238.69
16.01	-1525.38
16.0097	-939.188
16.0094	-799.688
16.0091	-1229
16.0088	-1670.88
16.0085	-1366.62
16.0082	-982.312
16.0079	-751.5
16.0076	-1309.56
16.0073	-1726.06
16.007	-2069.12
16.0067	-1658.56
16.0064	-1599.5
16.0061	-1506.69
16.0057	-614.125
16.0054	-637.25
16.0051	-918.125
16.0048	-1168.56
16.0045	-1056.56
16.0042	-647.812
16.0039	-1090.31
16.0036	-1349.69
16.0033	-849.125
16.003	-1521.44
16.0027	-2337.31
16.0024	-2550.19
16.0021	-3186.69
16.0018	-3240
16.0015	-3610.12
16.0012	-3650.56
16.0009	-2759.25
16.0006	-2825.44
16.0003	-4103.56
16	-3740.56
15.9997	-3261.44
15.9993	-3413.25
15.999	-3658.25
15.9987	-4133.19
15.9984	-3775.5
15.9981	-3215.38
15.9978	-2421.31
15.9975	-2599.81
15.9972	-2876.06
15.9969	-3073.88
15.9966	-2587.81
15.9963	-3182.31
15.996	-3966.94
15.9957	-3593.38
15.9954	-3703.62
15.9951	-3839.5
15.9948	-3550.88
15.9945	-2869.38
15.9942	-3337.5
15.9939	-3663.69
15.9936	-3415.81
15.9932	-3497.25
15.9929	-4010
15.9926	-4946.94
15.9923	-4697
15.992	-4687.5
15.9917	-4472.06
15.9914	-4240.5
15.9911	-4094.12
15.9908	-4294.31
15.9905	-4368.19
15.9902	-5384.44
15.9899	-5385.06
15.9896	-4665.25
15.9893	-4339.25
15.989	-5434.81
15.9887	-5803.81
15.9884	-4815.56
15.9881	-4479.12
15.9878	-4414.62
15.9875	-5017.88
15.9871	-5216
15.9868	-5184.69
15.9865	-4955.19
15.9862	-4414.69
15.9859	-4548.88
15.9856	-4446.38
15.9853	-4440.12
15.985	-4678.56
15.9847	-4362.81
15.9844	-4082.62
15.9841	-3848.5
15.9838	-3777.06
15.9835	-4142.5
15.9832	-4267
15.9829	-4458
15.9826	-5192.75
15.9823	-4887.38
15.982	-5431.69
15.9817	-6727.5
15.9814	-7070.81
15.981	-6423.94
15.9807	-6506.56
15.9804	-6953.12
15.9801	-6607.88
15.9798	-7316.31
15.9795	-7890.5
15.9792	-7096.94
15.9789	-6528.62
15.9786	-5907
15.9783	-6189.88
15.978	-6703.75
15.9777	-7041.31
15.9774	-7114.25
15.9771	-7535.62
15.9768	-7955.06
15.9765	-8591.44
15.9762	-8938.12
15.9759	-8165.44
15.9756	-8016.88
15.9753	-7801.75
15.9749	-7297.12
15.9746	-7439.31
15.9743	-7970.75
15.974	-7653.81
15.9737	-7154.44
15.9734	-6773.62
15.9731	-8161.25
15.9728	-8797
15.9725	-8148.38
15.9722	-7846.5
15.9719	-8733
15.9716	-8001.19
15.9713	-7856.81
15.971	-8093.81
15.9707	-8021.81
15.9704	-8217.06
15.9701	-8265.62
15.9698	-7694.62
15.9695	-7578.56
15.9692	-7627.25
15.9688	-6818.75
15.9685	-7086.69
15.9682	-7248.25
15.9679	-7163.56
15.9676	-7331.56
15.9673	-7197.19
15.967	-6800.44
15.9667	-7313.81
15.9664	-7922.69
15.9661	-7857.75
15.9658	-8698.62
15.9655	-9087.81
15.9652	-8502.62
15.9649	-7631.69
15.9646	-8589.62
15.9643	-9300.56
15.964	-9162.94
15.9636	-8956.38
15.9634	-9263.5
15.963	-10088.3
15.9627	-10350.4
15.9624	-9523
15.9621	-8799
15.9618	-9253.69
15.9615	-9363.06
15.9612	-10035
15.9609	-9587.56
15.9606	-9050.5
15.9603	-8978.75
15.96	-9327.81
15.9597	-9329.81
15.9594	-8771.31
15.9591	-8543
15.9588	-9225
15.9585	-9360.94
15.9582	-10211.1
15.9579	-9977
15.9575	-9825.62
15.9573	-9239.44
15.9569	-9698.75
15.9566	-10653.8
15.9563	-10565.2
15.956	-9671.19
15.9557	-8887.56
15.9554	-9357.5
15.9551	-9972.88
15.9548	-10179.4
15.9545	-11030.6
15.9542	-11948.6
15.9539	-11527.6
15.9536	-11039.9
15.9533	-10952.1
15.953	-10997.6
15.9527	-10900
15.9524	-11788.3
15.9521	-12039.9
15.9518	-11398.5
15.9514	-10928.9
15.9512	-10258.1
15.9508	-10662
15.9505	-10679.4
15.9502	-10302.9
15.9499	-11437.9
15.9496	-12167
15.9493	-11590.6
15.949	-10715.4
15.9487	-11292.9
15.9484	-11869.4
15.9481	-12080.2
15.9478	-12452.4
15.9475	-11330.6
15.9472	-11095.7
15.9469	-11766.6
15.9466	-12414.5
15.9463	-12007.6
15.946	-10936.5
15.9457	-11748.9
15.9453	-12389.3
15.9451	-11868.8
15.9447	-11698.2
15.9444	-11364.4
15.9441	-11525.1
15.9438	-10940.2
15.9435	-11354.6
15.9432	-12321.5
15.9429	-12549.8
15.9426	-11978.4
15.9423	-11608.8
15.942	-11212
15.9417	-11371.9
15.9414	-11711.9
15.9411	-12869.4
15.9408	-12695.5
15.9405	-12048.4
15.9402	-12069.3
15.9399	-12303.9
15.9396	-13045.1
15.9392	-12476.6
15.9389	-11850.4
15.9386	-11509.2
15.9383	-12079.1
15.938	-12761.6
15.9377	-12281.9
15.9374	-11840.8
15.9371	-11165.1
15.9368	-11856.7
15.9365	-11682.6
15.9362	-11556
15.9359	-12512.4
15.9356	-13571.4
15.9353	-14231.8
15.935	-14122
15.9347	-12806.1
15.9344	-12234.1
15.9341	-11889.6
15.9338	-12321.4
15.9335	-13531.6
15.9331	-13502.1
15.9328	-12474.6
15.9325	-11539.7
15.9322	-12339.1
15.9319	-12787.5
15.9316	-12941.6
15.9313	-12726.9
15.931	-12143.6
15.9307	-12255.8
15.9304	-13035.6
15.9301	-12320.3
15.9298	-12032.2
15.9295	-12031.8
15.9292	-12224.4
15.9289	-13069.6
15.9286	-13091.1
15.9283	-12631.3
15.928	-11450.2
15.9277	-11257.5
15.9274	-12311.6
15.927	-12648.6
15.9267	-13034.6
15.9264	-13262.2
15.9261	-13396.4
15.9258	-13644.8
15.9255	-14839.2
15.9252	-14921.1
15.9249	-14239.9
15.9246	-13558.1
15.9243	-14220.4
15.924	-13913.4
15.9237	-13202.3
15.9234	-12930.3
15.9231	-13307.3
15.9228	-14315.9
15.9225	-14167.6
15.9222	-13761.8
15.9219	-13968.1
15.9216	-13823.8
15.9213	-14645
15.9209	-15259.9
15.9206	-15574.1
15.9203	-15778.4
15.92	-15045.4
15.9197	-14479.8
15.9194	-15437.1
15.9191	-16321.8
15.9188	-16350.6
15.9185	-17122.6
15.9182	-16775.5
15.9179	-14760.6
15.9176	-13913.4
15.9173	-14139.2
15.917	-14091
15.9167	-14211.9
15.9164	-14728.4
15.9161	-14955.6
15.9158	-14504.1
15.9154	-14121.6
15.9152	-14365.8
15.9148	-15197.4
15.9145	-15033.1
15.9142	-14899.3
15.9139	-14322.3
15.9136	-13011.8
15.9133	-12394.6
15.913	-12679.9
15.9127	-13810.1
15.9124	-14264.5
15.9121	-14478.7
15.9118	-14375.1
15.9115	-15143.4
15.9112	-15562.8
15.9109	-15814.7
15.9106	-16300.2
15.9103	-16429.9
15.91	-16011.4
15.9097	-15718.2
15.9093	-14790.4
15.9091	-14096.8
15.9087	-14708.8
15.9084	-13520.2
15.9081	-13304.9
15.9078	-14161.6
15.9075	-15624.6
15.9072	-15208.8
15.9069	-15134.2
15.9066	-15863.9
15.9063	-15873.1
15.906	-15779.8
15.9057	-15922.7
15.9054	-16719.8
15.9051	-15930.8
15.9048	-16331.7
15.9045	-17018.4
15.9042	-17291.5
15.9039	-17514.6
15.9036	-17077.3
15.9032	-15856
15.903	-15721.4
15.9026	-16804.5
15.9023	-16952.5
15.902	-16609
15.9017	-16520.9
15.9014	-15482.5
15.9011	-14910.4
15.9008	-15428.2
15.9005	-15580.4
15.9002	-15948.1
15.8999	-16378.4
15.8996	-15875.8
15.8993	-15074.8
15.899	-15194.2
15.8987	-14930.2
15.8984	-15045.2
15.8981	-14971.6
15.8978	-15327.3
15.8975	-15975.8
15.8971	-16039.2
15.8969	-15892.7
15.8965	-15872.2
15.8962	-16197.5
15.8959	-15818.9
15.8956	-15863
15.8953	-15726.3
15.895	-15572.5
15.8947	-16222.3
15.8944	-16600.8
15.8941	-17122.1
15.8938	-17246.6
15.8935	-16890.6
15.8932	-16862.7
15.8929	-16582.2
15.8926	-16211.4
15.8923	-16240.1
15.892	-16797.6
15.8917	-16996.1
15.8913	-16207.4
15.891	-15833
15.8907	-16487.6
15.8904	-16885
15.8901	-16608
15.8898	-15208.4
15.8895	-14951.8
15.8892	-15184.2
15.8889	-15909.6
15.8886	-16868.3
15.8883	-17821.6
15.888	-17727.9
15.8877	-17015.1
15.8874	-16752.1
15.8871	-16774.2
15.8868	-17310.4
15.8865	-16572.7
15.8862	-16903.4
15.8859	-17210.5
15.8856	-16455.9
15.8852	-16819.9
15.8849	-17589.4
15.8846	-18237.4
15.8843	-17906.1
15.884	-17787.3
15.8837	-17614.2
15.8834	-17737.8
15.8831	-18072.1
15.8828	-17837.1
15.8825	-18457.4
15.8822	-19909.1
15.8819	-20771.3
15.8816	-20206.4
15.8813	-19645.8
15.881	-19106.3
15.8807	-19343.7
15.8804	-18814.6
15.8801	-18471.2
15.8798	-18371.3
15.8795	-17721.9
15.8791	-17608.4
15.8788	-17728.8
15.8785	-18412.5
15.8782	-18377.9
15.8779	-17943.4
15.8776	-17367.9
15.8773	-17569.7
15.877	-17302.2
15.8767	-17287.4
15.8764	-17105.8
15.8761	-16750.9
15.8758	-16530.2
15.8755	-17424.9
15.8752	-18050.4
15.8749	-18340.9
15.8746	-18946.2
15.8743	-18704.4
15.874	-18365.9
15.8737	-18068.9
15.8734	-18183.4
15.873	-18613.1
15.8727	-18852.4
15.8724	-19044.2
15.8721	-19302.6
15.8718	-19306.5
15.8715	-18532.1
15.8712	-17646.6
15.8709	-17107.4
15.8706	-16321.1
15.8703	-16532.3
15.87	-17758.5
15.8697	-17969
15.8694	-18315.6
15.8691	-18824.6
15.8688	-18337.1
15.8685	-18025.4
15.8682	-18360.9
15.8679	-19159.6
15.8676	-19460.6
15.8673	-20062.8
15.8669	-20240.8
15.8666	-20008.4
15.8663	-19626.7
15.866	-18649.4
15.8657	-17662.2
15.8654	-18219.8
15.8651	-18563.4
15.8648	-19192.8
15.8645	-18947.2
15.8642	-17890.8
15.8639	-18411.4
15.8636	-18719.3
15.8633	-18386.8
15.863	-18296.1
15.8627	-17443.1
15.8624	-15994.6
15.8621	-16408.2
15.8618	-17111.8
15.8615	-16494.1
15.8612	-16207
15.8608	-16891.7
15.8605	-18032.3
15.8602	-18963.3
15.8599	-19002.4
15.8596	-19128
15.8593	-18561.2
15.859	-18373.8
15.8587	-18883.4
15.8584	-20045.5
15.8581	-21142.6
15.8578	-20943.4
15.8575	-19559.1
15.8572	-19455.3
15.8569	-19776.5
15.8566	-20247.1
15.8563	-20321.3
15.856	-19944.1
15.8557	-19312.9
15.8554	-18937.1
15.8551	-18268.8
15.8547	-17478.6
15.8544	-17485.1
15.8541	-18109.7
15.8538	-17884.5
15.8535	-18780.9
15.8532	-19187.5
15.8529	-18894
15.8526	-19569.2
15.8523	-20069.8
15.852	-20395.6
15.8517	-20104.7
15.8514	-18428.7
15.8511	-17334.8
15.8508	-18087.8
15.8505	-17976.7
15.8502	-18544.9
15.8499	-19741.5
15.8496	-19948.5
15.8493	-19325.2
15.849	-19596.2
15.8486	-19258.8
15.8483	-18839.9
15.848	-18844.4
15.8477	-18612.8
15.8474	-18356.1
15.8471	-18558.6
15.8468	-19240.4
15.8465	-18781.3
15.8462	-17900.1
15.8459	-17864.6
15.8456	-17895.4
15.8453	-17240.2
15.845	-17653.7
15.8447	-18255.6
15.8444	-18050.4
15.8441	-19085.8
15.8438	-18911.2
15.8435	-18275.2
15.8432	-18584.2
15.8429	-19494.2
15.8425	-20042.2
15.8422	-19402.2
15.8419	-18402.8
15.8416	-18557
15.8413	-18519.7
15.841	-19058.9
15.8407	-19471.8
15.8404	-18509.2
15.8401	-18374.9
15.8398	-18655.8
15.8395	-17698.9
15.8392	-17429.3
15.8389	-17785.7
15.8386	-17641.1
15.8383	-18143.7
15.838	-18936.6
15.8377	-19594.1
15.8374	-20819.1
15.837	-19981.6
15.8368	-18823.1
15.8364	-18519.5
15.8361	-19260.5
15.8358	-19162.1
15.8355	-19310.8
15.8352	-19340.8
15.8349	-19122.6
15.8346	-20370.6
15.8343	-20553.6
15.834	-20098.1
15.8337	-20363.1
15.8334	-20708.8
15.8331	-20742.6
15.8328	-19718.7
15.8325	-18759.5
15.8322	-19031.1
15.8319	-19697.8
15.8316	-21029
15.8313	-21694.1
15.8309	-21524.8
15.8307	-20815
15.8303	-19541.8
15.83	-18900.6
15.8297	-19354.8
15.8294	-19042.6
15.8291	-19118.3
15.8288	-19640.6
15.8285	-20051.2
15.8282	-19988.6
15.8279	-19808.6
15.8276	-19243.7
15.8273	-19010.6
15.827	-20000.8
15.8267	-19551
15.8264	-19758
15.8261	-20578.5
15.8258	-21171.9
15.8255	-21744.6
15.8252	-21796.6
15.8248	-22144.5
15.8246	-21424.8
15.8242	-21184.9
15.8239	-21181.5
15.8236	-20581.2
15.8233	-20341.9
15.823	-19736.8
15.8227	-18840.4
15.8224	-18161.9
15.8221	-18293.3
15.8218	-18294.2
15.8215	-18813.7
15.8212	-19900.1
15.8209	-21033.9
15.8206	-21061.7
15.8203	-20723
15.82	-19994.9
15.8197	-19747
15.8194	-20128.2
15.8191	-20229.6
15.8187	-20138.9
15.8185	-19332.8
15.8181	-17726.9
15.8178	-17487.7
15.8175	-17802.5
15.8172	-17209.5
15.8169	-18399.1
15.8166	-19727.5
15.8163	-19823.6
15.816	-19689.1
15.8157	-19506.4
15.8154	-19093.7
15.8151	-19806.3
15.8148	-20239.6
15.8145	-19656.1
15.8142	-19172.8
15.8139	-19576.6
15.8136	-20120.1
15.8133	-19532.4
15.813	-19312.8
15.8126	-20532.2
15.8123	-20706.1
15.812	-20807.9
15.8117	-20970.9
15.8114	-20387.2
15.8111	-20779.7
15.8108	-21578.2
15.8105	-21506.7
15.8102	-20966.2
15.8099	-20629.1
15.8096	-20005.5
15.8093	-19638.8
15.809	-19803
15.8087	-19591.1
15.8084	-19503.6
15.8081	-19708.7
15.8078	-20369.4
15.8075	-20961
15.8072	-19588.6
15.8069	-18918.2
15.8065	-19293.8
15.8062	-20092.3
15.8059	-21384.6
15.8056	-22192.9
15.8053	-21285.8
15.805	-21008.2
15.8047	-20591.2
15.8044	-20576.1
15.8041	-20564.4
15.8038	-20452.6
15.8035	-21120.9
15.8032	-21856.1
15.8029	-22539.4
15.8026	-22694.4
15.8023	-21559.9
15.802	-20983.1
15.8017	-21971.9
15.8014	-21356.2
15.8011	-21211.8
15.8008	-20877.1
15.8004	-20969.8
15.8001	-21504.1
15.7998	-21824.9
15.7995	-21751.2
15.7992	-21329.2
15.7989	-21025.4
15.7986	-20189.3
15.7983	-19177.9
15.798	-18642.1
15.7977	-18331.4
15.7974	-19261.1
15.7971	-19371.8
15.7968	-18687.1
15.7965	-19472.6
15.7962	-19833.7
15.7959	-20037.4
15.7956	-20982.4
15.7953	-21031.9
15.795	-20234.2
15.7947	-19240.1
15.7943	-18689.9
15.794	-19281.7
15.7937	-20215.1
15.7934	-20514.9
15.7931	-20401.2
15.7928	-21581.1
15.7925	-21829.2
15.7922	-21032.1
15.7919	-20484.2
15.7916	-20709.4
15.7913	-20353.2
15.791	-20169
15.7907	-20261.9
15.7904	-21304
15.7901	-20995.4
15.7898	-19238.4
15.7895	-19023.5
15.7892	-20884.6
15.7889	-22767.9
15.7886	-22836.3
15.7882	-21525.1
15.7879	-21685.5
15.7876	-22731.6
15.7873	-21527.2
15.787	-20528.8
15.7867	-20719.2
15.7864	-20348.3
15.7861	-20587.1
15.7858	-20455.4
15.7855	-20845.6
15.7852	-22314.4
15.7849	-22655.7
15.7846	-22359.9
15.7843	-22095.1
15.784	-22416.7
15.7837	-21938.8
15.7834	-20801.1
15.7831	-20313.3
15.7828	-21134.3
15.7825	-22147.3
15.7821	-22662.4
15.7818	-22412
15.7815	-23554.5
15.7812	-24182.9
15.7809	-22327.7
15.7806	-20974.6
15.7803	-21176.8
15.78	-20989.4
15.7797	-21389.9
15.7794	-21005.5
15.7791	-20996.3
15.7788	-20890.6
15.7785	-20634.2
15.7782	-20048.3
15.7779	-19975.7
15.7776	-20350.1
15.7773	-20241.2
15.777	-19596.6
15.7767	-19315.9
15.7764	-19093.9
15.776	-19350.8
15.7757	-20744.1
15.7754	-21213.4
15.7751	-21231.2
15.7748	-21510.7
15.7745	-21650
15.7742	-21501.4
15.7739	-20581.3
15.7736	-20590.2
15.7733	-21963.8
15.773	-21732
15.7727	-21548
15.7724	-21178.6
15.7721	-20585.3
15.7718	-20513.2
15.7715	-20453.9
15.7712	-19903.4
15.7709	-19948.9
15.7706	-20098.5
15.7703	-20285.9
15.7699	-20552.7
15.7696	-21081.2
15.7693	-20987.4
15.769	-21344.8
15.7687	-21388.4
15.7684	-21100.2
15.7681	-20467.1
15.7678	-21411.9
15.7675	-22052.4
15.7672	-20848.7
15.7669	-20234.8
15.7666	-20969.2
15.7663	-20863
15.766	-19968.4
15.7657	-19152.5
15.7654	-19267.3
15.7651	-20052.1
15.7648	-20546.9
15.7645	-20768.8
15.7641	-21064.6
15.7638	-21109.4
15.7635	-20633.2
15.7632	-20439.8
15.7629	-20855.5
15.7626	-21454.6
15.7623	-21774.8
15.762	-21469.1
15.7617	-21526.4
15.7614	-21887.3
15.7611	-21627.1
15.7608	-20952.2
15.7605	-20622.9
15.7602	-20414.3
15.7599	-19984.6
15.7596	-19787.5
15.7593	-19996.4
15.759	-19830.7
15.7586	-20018.4
15.7584	-21179.9
15.758	-22036.4
15.7577	-22609.8
15.7574	-22476.9
15.7571	-22583
15.7568	-22176.8
15.7565	-21282.4
15.7562	-20134.6
15.7559	-20601.3
15.7556	-21073.1
15.7553	-19985.2
15.755	-20152.2
15.7547	-21992.3
15.7544	-21910.8
15.7541	-20919.8
15.7538	-19716.6
15.7535	-20717.9
15.7532	-21337.8
15.7529	-20694.2
15.7525	-20650.1
15.7523	-20967.4
15.7519	-21436.6
15.7516	-21818.1
15.7513	-21342.9
15.751	-21177.4
15.7507	-21423.3
15.7504	-20586.9
15.7501	-20357.9
15.7498	-20394.4
15.7495	-20069.4
15.7492	-19286.8
15.7489	-19504.8
15.7486	-20193.6
15.7483	-20406.6
15.748	-21095.5
15.7477	-21292.9
15.7474	-21780.7
15.7471	-22545.2
15.7468	-21541.6
15.7464	-21125.1
15.7462	-21642.1
15.7458	-21887.8
15.7455	-20863.2
15.7452	-20808.2
15.7449	-19967
15.7446	-18749.2
15.7443	-19087.2
15.744	-19394.1
15.7437	-20070.9
15.7434	-20655.5
15.7431	-20873.7
15.7428	-20440.6
15.7425	-20064.9
15.7422	-20312.4
15.7419	-20652.1
15.7416	-20545.8
15.7413	-19904.8
15.741	-19595.2
15.7407	-20114.9
15.7403	-19574.8
15.7401	-19287.4
15.7397	-19847
15.7394	-21141.2
15.7391	-21701.7
15.7388	-21128.1
15.7385	-21016.5
15.7382	-22021.1
15.7379	-22439
15.7376	-22081.8
15.7373	-22037.8
15.737	-21957
15.7367	-21090.1
15.7364	-20918.7
15.7361	-21513.9
15.7358	-21386.1
15.7355	-21387.7
15.7352	-21489.4
15.7349	-21535.2
15.7346	-20490.3
15.7342	-19840.2
15.7339	-19545.4
15.7336	-20638.5
15.7333	-21662.1
15.733	-21792.8
15.7327	-21648.6
15.7324	-20757.5
15.7321	-21022.5
15.7318	-21362.1
15.7315	-21129.9
15.7312	-21089.1
15.7309	-21628
15.7306	-22277.4
15.7303	-21716.6
15.73	-21126.8
15.7297	-21196.8
15.7294	-21196.5
15.7291	-20641.3
15.7288	-20811.6
15.7285	-20900.3
15.7281	-21176.3
15.7278	-21957.9
15.7275	-22343.8
15.7272	-21660.2
15.7269	-20706.7
15.7266	-21811.4
15.7263	-23177.7
15.726	-23595.9
15.7257	-22543.8
15.7254	-21720.8
15.7251	-21866.8
15.7248	-21977.6
15.7245	-20997.3
15.7242	-20393.6
15.7239	-20717.5
15.7236	-20930.1
15.7233	-21221
15.723	-20692.8
15.7227	-20492.2
15.7224	-20053.4
15.722	-19775.9
15.7217	-19070.9
15.7214	-18960.5
15.7211	-19931.6
15.7208	-20636.8
15.7205	-20774.3
15.7202	-20940
15.7199	-20708.9
15.7196	-19240
15.7193	-18285.8
15.719	-18792.4
15.7187	-19594.7
15.7184	-20457.9
15.7181	-20764.1
15.7178	-21076.2
15.7175	-21658.3
15.7172	-21902.4
15.7169	-22840.6
15.7166	-22254.3
15.7163	-21582.1
15.7159	-20523.4
15.7156	-20372.9
15.7153	-20946.9
15.715	-21454.3
15.7147	-22027.4
15.7144	-21528.9
15.7141	-20611.7
15.7138	-20748.4
15.7135	-21346.2
15.7132	-21573.9
15.7129	-21232.4
15.7126	-19969.8
15.7123	-19448.4
15.712	-19212.4
15.7117	-19792.5
15.7114	-20166.4
15.7111	-20050.8
15.7108	-19487.6
15.7104	-18559.9
15.7102	-18555.4
15.7098	-19252.9
15.7095	-19949.4
15.7092	-20463.1
15.7089	-21375.1
15.7086	-21772.2
15.7083	-21445.6
15.708	-20982.1
15.7077	-21591.2
15.7074	-21432.9
15.7071	-21141.8
15.7068	-21639.2
15.7065	-22240.4
15.7062	-22344.9
15.7059	-21448.6
15.7056	-20776.8
15.7053	-19862.9
15.705	-19396.8
15.7047	-19429.4
15.7043	-20331.4
15.7041	-21502.6
15.7037	-21662.3
15.7034	-22299
15.7031	-22327.3
15.7028	-22834.8
15.7025	-22336.4
15.7022	-21150.3
15.7019	-20248.4
15.7016	-20614.2
15.7013	-20821.5
15.701	-20146.1
15.7007	-20242.3
15.7004	-20158.3
15.7001	-20313.2
15.6998	-20472.9
15.6995	-20703.4
15.6992	-21605.8
15.6989	-21946.1
15.6986	-21346.4
15.6982	-21956.9
15.698	-21979.3
15.6976	-21644.8
15.6973	-21437.1
15.697	-20890.6
15.6967	-20210.5
15.6964	-19465.1
15.6961	-20017.4
15.6958	-21060.2
15.6955	-20908.2
15.6952	-20147.3
15.6949	-20094.7
15.6946	-20627.8
15.6943	-20370.2
15.694	-20118.7
15.6937	-20237.1
15.6934	-20259.1
15.6931	-20902.6
15.6928	-21273.4
15.6925	-20760.9
15.6921	-19920.9
15.6919	-20186.4
15.6915	-21188.5
15.6912	-21033.3
15.6909	-20204.8
15.6906	-19989.1
15.6903	-20791.6
15.69	-20611.2
15.6897	-19163.8
15.6894	-18716.1
15.6891	-19094.1
15.6888	-19631
15.6885	-19592.5
15.6882	-20035.9
15.6879	-21044.9
15.6876	-19922.4
15.6873	-19419.4
15.687	-19388.4
15.6867	-18938.8
15.6863	-18902.9
15.686	-19167.6
15.6857	-19425.9
15.6854	-19331
15.6851	-19180.8
15.6848	-19470.1
15.6845	-19387.4
15.6842	-20698.9
15.6839	-21989.2
15.6836	-21594.8
15.6833	-20716.1
15.683	-20857.9
15.6827	-20807.3
15.6824	-21615.7
15.6821	-23069.3
15.6818	-23618.9
15.6815	-23067.7
15.6812	-22166.9
15.6809	-20153
15.6806	-19292.8
15.6802	-20005.9
15.6799	-20402.8
15.6796	-20368.3
15.6793	-20565.1
15.679	-20881.1
15.6787	-20251.6
15.6784	-19912.1
15.6781	-20587.3
15.6778	-21226.6
15.6775	-21531.2
15.6772	-21148.8
15.6769	-20992.1
15.6766	-21884.7
15.6763	-22040.6
15.676	-22019.4
15.6757	-21738.6
15.6754	-19769.8
15.6751	-19904.1
15.6748	-20524.1
15.6745	-21440.6
15.6741	-22206
15.6738	-22217.8
15.6735	-22138.3
15.6732	-21796.1
15.6729	-21231.2
15.6726	-20154.8
15.6723	-19104.4
15.672	-19088.1
15.6717	-19724.8
15.6714	-19727
15.6711	-19798.6
15.6708	-19749.8
15.6705	-20197.9
15.6702	-20221.8
15.6699	-20213.3
15.6696	-20293.9
15.6693	-19979
15.669	-19997.9
15.6687	-20045.7
15.6684	-19983.3
15.668	-20356.1
15.6677	-21030
15.6674	-20498.1
15.6671	-20626.9
15.6668	-19931.2
15.6665	-19303.7
15.6662	-20076
15.6659	-20307.9
15.6656	-21066.4
15.6653	-22544
15.665	-22415.9
15.6647	-22661.8
15.6644	-22608.3
15.6641	-20775.9
15.6638	-19557.4
15.6635	-19080.1
15.6632	-19585.9
15.6629	-19403.7
15.6626	-19467.8
15.6623	-19781.9
15.6619	-19359.7
15.6616	-19096.9
15.6613	-20198.6
15.661	-20315.4
15.6607	-21164.1
15.6604	-22809.8
15.6601	-23098.2
15.6598	-22407.6
15.6595	-21378.6
15.6592	-20644.2
15.6589	-20991.7
15.6586	-21427.7
15.6583	-21658.8
15.658	-21435.2
15.6577	-21145.8
15.6574	-21545.1
15.6571	-21566.9
15.6568	-21023.3
15.6565	-20516.6
15.6562	-19991.4
15.6558	-20262.4
15.6555	-19788.3
15.6552	-19415.1
15.6549	-19684.1
15.6546	-20553
15.6543	-21137.6
15.654	-21028.9
15.6537	-21213.1
15.6534	-22095.8
15.6531	-21397.6
15.6528	-21829
15.6525	-22260.2
15.6522	-20911.5
15.6519	-19575.3
15.6516	-19097.3
15.6513	-19072.8
15.651	-19540.6
15.6507	-20420.1
15.6504	-21540.9
15.6501	-21412.2
15.6497	-21609.6
15.6494	-22371.8
15.6491	-21845.1
15.6488	-21015.2
15.6485	-21533.9
15.6482	-22128
15.6479	-21703.2
15.6476	-21733.4
15.6473	-21768.7
15.647	-22004.2
15.6467	-22550.4
15.6464	-22706.3
15.6461	-22224.1
15.6458	-21493.8
15.6455	-22023.8
15.6452	-21483.9
15.6449	-20790.2
15.6446	-20629.6
15.6443	-21140.8
15.644	-20940.1
15.6436	-21530.1
15.6433	-21387.7
15.643	-20657.9
15.6427	-19725.3
15.6424	-18829.9
15.6421	-18785.4
15.6418	-19499.6
15.6415	-19857.6
15.6412	-20863.3
15.6409	-20491.6
15.6406	-20243.4
15.6403	-20773.1
15.64	-21061
15.6397	-21883.3
15.6394	-22134.2
15.6391	-22302.9
15.6388	-21688.1
15.6385	-21252.4
15.6382	-21024.8
15.6379	-20664.5
15.6375	-19914.9
15.6372	-19008.4
15.6369	-20359.9
15.6366	-22147.6
15.6363	-22810.7
15.636	-21895.6
15.6357	-21006.8
15.6354	-20338.6
15.6351	-20889.9
15.6348	-21597.1
15.6345	-21210.4
15.6342	-20541.7
15.6339	-20500.4
15.6336	-20406.7
15.6333	-20541
15.633	-21389.2
15.6327	-21340.9
15.6324	-20272.6
15.632	-19984.2
15.6318	-20737.4
15.6314	-20978.9
15.6311	-19925.6
15.6308	-20081.8
15.6305	-20767
15.6302	-20656.3
15.6299	-20300.6
15.6296	-21162.8
15.6293	-21555.8
15.629	-21415.1
15.6287	-22434.6
15.6284	-22204.3
15.6281	-21781.4
15.6278	-20278.2
15.6275	-19897.1
15.6272	-19963.1
15.6269	-21023.1
15.6266	-21726.6
15.6263	-20839.8
15.6259	-19675.5
15.6257	-20073.4
15.6253	-20367.2
15.625	-20528.5
15.6247	-21510.9
15.6244	-21629.2
15.6241	-21734.9
15.6238	-22696.2
15.6235	-22792.5
15.6232	-23550.4
15.6229	-22193.6
15.6226	-20909
15.6223	-20669
15.622	-20878.4
15.6217	-20540.2
15.6214	-20451.4
15.6211	-19845.8
15.6208	-20054.2
15.6205	-20822.5
15.6202	-20665.1
15.6198	-20729.8
15.6196	-20632.5
15.6192	-19702.7
15.6189	-20711.4
15.6186	-21652.2
15.6183	-21572.6
15.618	-21860.2
15.6177	-21829.8
15.6174	-21113.2
15.6171	-20307.8
15.6168	-21151
15.6165	-21482.1
15.6162	-20447.4
15.6159	-20219.7
15.6156	-19920.6
15.6153	-21017.8
15.615	-21306.1
15.6147	-21203.7
15.6144	-20703.4
15.6141	-20579.9
15.6137	-20954.7
15.6135	-21056.4
15.6131	-20272.6
15.6128	-20051.6
15.6125	-20053.6
15.6122	-20515.5
15.6119	-20970.5
15.6116	-20628.4
15.6113	-20346.6
15.611	-20851.1
15.6107	-21512.6
15.6104	-21761.1
15.6101	-21256.1
15.6098	-20855.5
15.6095	-21334.2
15.6092	-21282.2
15.6089	-21225.8
15.6086	-20675.6
15.6083	-19665.1
15.608	-19518.3
15.6076	-20542.6
15.6073	-20916.1
15.607	-20398.2
15.6067	-20489.4
15.6064	-20725
15.6061	-20757.3
15.6058	-21771.9
15.6055	-21675.1
15.6052	-20794.4
15.6049	-19978.2
15.6046	-21005.3
15.6043	-21292.2
15.604	-21223.1
15.6037	-21121.2
15.6034	-21308.9
15.6031	-21637.4
15.6028	-21894.1
15.6025	-21695
15.6022	-21383.2
15.6019	-21244.6
15.6015	-20886.2
15.6012	-20138.3
15.6009	-20118.3
15.6006	-19960.6
15.6003	-19693.7
15.6	-19891.9
15.5997	-20247.6
15.5994	-20593.9
15.5991	-20910.6
15.5988	-20756.1
15.5985	-19756.2
15.5982	-18468.3
15.5979	-18942.3
15.5976	-19553.7
15.5973	-19396.3
15.597	-19739.4
15.5967	-20911.5
15.5964	-21419.9
15.5961	-20305.8
15.5958	-19251.6
15.5954	-19061.7
15.5951	-18855.6
15.5948	-19592.6
15.5945	-19968.6
15.5942	-20413.6
15.5939	-20570.9
15.5936	-18753.1
15.5933	-17544.7
15.593	-18128.2
15.5927	-18608.4
15.5924	-19692.8
15.5921	-20469.6
15.5918	-21363.2
15.5915	-21307.9
15.5912	-20636.2
15.5909	-20688.3
15.5906	-21682.2
15.5903	-21991.8
15.59	-21642.5
15.5897	-22374.4
15.5893	-22530.2
15.589	-21280.9
15.5887	-21148.6
15.5884	-20213.8
15.5881	-19735.4
15.5878	-19378
15.5875	-18911.8
15.5872	-20073.7
15.5869	-21060.2
15.5866	-20922.3
15.5863	-20886.5
15.586	-21177.7
15.5857	-20689.8
15.5854	-20699.1
15.5851	-20046.6
15.5848	-19300.7
15.5845	-19781.9
15.5842	-20897.8
15.5838	-21898.9
15.5836	-22044.8
15.5832	-21505.4
15.5829	-21458.6
15.5826	-21501.8
15.5823	-21631.3
15.582	-21104.8
15.5817	-19678.2
15.5814	-18408.2
15.5811	-17822.6
15.5808	-18608.3
15.5805	-20167.5
15.5802	-20629.6
15.5799	-20659.8
15.5796	-20523.8
15.5793	-19860.4
15.579	-19000.4
15.5787	-19815.4
15.5784	-20423.3
15.5781	-20295.2
15.5777	-21838.9
15.5775	-22376.8
15.5771	-21825.8
15.5768	-21039.2
15.5765	-21340.2
15.5762	-21355.6
15.5759	-20396.4
15.5756	-20058.6
15.5753	-20257.8
15.575	-20943
15.5747	-20327.3
15.5744	-19753.6
15.5741	-20084.8
15.5738	-20306.4
15.5735	-20250.8
15.5732	-20265.6
15.5729	-19706.4
15.5726	-19991.9
15.5723	-19287.6
15.572	-18593.9
15.5716	-19558.9
15.5714	-20532.6
15.571	-20412.8
15.5707	-20004.2
15.5704	-19812.4
15.5701	-19447.9
15.5698	-19755.7
15.5695	-19943.1
15.5692	-20669.5
15.5689	-20792.7
15.5686	-19810.9
15.5683	-20529.9
15.568	-21112.4
15.5677	-21439.4
15.5674	-21543.4
15.5671	-20229.8
15.5668	-19527.6
15.5665	-20381.2
15.5662	-20438.2
15.5659	-21060.2
15.5655	-21402.3
15.5653	-21269.7
15.5649	-21493.2
15.5646	-20977.1
15.5643	-20739.7
15.564	-20980.1
15.5637	-21584
15.5634	-21735.4
15.5631	-21226.8
15.5628	-20370.4
15.5625	-20566.3
15.5622	-20577.4
15.5619	-20610.8
[truncated: 63,537 more rows]
