# Supplementary material for: Ion-cluster-mediated ultrafast self-healable ionoconductors for reconfigurable electronics
Source: Nat Commun. 2022 Jun 30;13:3769. doi: 10.1038/s41467-022-31553-4 (PMC9247092; doi:10.1038/s41467-022-31553-4)
Supplement: Supplementary file 10 — Source Data [file 41467_2022_31553_MOESM10_ESM.zip › Supplementary Figures/Source data_Supplementary Fig. 4_ncomms-22-08900.xlsx]

## Sheet: Supplementary Fig. 4a
Elution Time (min)	R.I. Intensity (a.u.)	Elution Time (min)	R.I. Intensity (a.u.)	Elution Time (min)	R.I. Intensity (a.u.)
0	0	0.07973	0.05989	0	0.05241
0.00167	0.00167	0.08087	0.05989	0.00167	0.05241
0.00333	0.00333	0.08087	0.05904	0.00333	0.05241
0.005	0.005	0.082	0.05904	0.005	0.05355
0.00667	0.00667	0.07403	0.05048	0.00667	0.05696
0.00833	0.00833	0.07289	0.04791	0.00833	0.06038
0.01	0.01	0.07403	0.04877	0.01	0.06152
0.01167	0.01167	0.07289	0.04791	0.01167	0.06152
0.01333	0.01333	0.07289	0.04877	0.01333	0.06266
0.015	0.015	0.07289	0.04877	0.015	0.06266
0.01667	0.01667	0.07289	0.04791	0.01667	0.06266
0.01833	0.01833	0.07403	0.04963	0.01833	0.06038
0.02	0.02	0.07289	0.04791	0.02	0.06266
0.02167	0.02167	0.07289	0.04706	0.02167	0.06038
0.02333	0.02333	0.07289	0.04791	0.02333	0.05924
0.025	0.025	0.07175	0.04877	0.025	0.06038
0.02667	0.02667	0.07289	0.04706	0.02667	0.05924
0.02833	0.02833	0.07289	0.04706	0.02833	0.05924
0.03	0.03	0.07289	0.04791	0.03	0.0581
0.03167	0.03167	0.07062	0.04706	0.03167	0.05696
0.03333	0.03333	0.07062	0.04706	0.03333	0.05696
0.035	0.035	0.07062	0.04706	0.035	0.05924
0.03667	0.03667	0.06948	0.0462	0.03667	0.05696
0.03833	0.03833	0.07062	0.0462	0.03833	0.05696
0.04	0.04	0.06834	0.0462	0.04	0.05696
0.04167	0.04167	0.06834	0.04535	0.04167	0.0581
0.04333	0.04333	0.06948	0.0462	0.04333	0.0581
0.045	0.045	0.06834	0.04535	0.045	0.05696
0.04667	0.04667	0.0672	0.04535	0.04667	0.05696
0.04833	0.04833	0.0672	0.04535	0.04833	0.0581
0.05	0.05	0.0672	0.04449	0.05	0.0581
0.05167	0.05167	0.06492	0.04535	0.05167	0.0581
0.05333	0.05333	0.06378	0.04535	0.05333	0.05924
0.055	0.055	0.06378	0.04449	0.055	0.0581
0.05667	0.05667	0.06492	0.04364	0.05667	0.06038
0.05833	0.05833	0.06264	0.04449	0.05833	0.06038
0.06	0.06	0.06492	0.04449	0.06	0.06152
0.06167	0.06167	0.06264	0.04449	0.06167	0.06266
0.06333	0.06333	0.0615	0.04535	0.06333	0.06266
0.065	0.065	0.0615	0.04535	0.065	0.06152
0.06667	0.06667	0.06378	0.04449	0.06667	0.06266
0.06833	0.06833	0.06264	0.04449	0.06833	0.06266
0.07	0.07	0.06264	0.04278	0.07	0.0638
0.07167	0.07167	0.06264	0.04449	0.07167	0.0638
0.07333	0.07333	0.06264	0.04364	0.07333	0.06494
0.075	0.075	0.06036	0.04449	0.075	0.06494
0.07667	0.07667	0.06036	0.04449	0.07667	0.06722
0.07833	0.07833	0.06036	0.04364	0.07833	0.06722
0.08	0.08	0.0615	0.04278	0.08	0.0695
0.08167	0.08167	0.06036	0.04278	0.08167	0.0695
0.08333	0.08333	0.06264	0.04193	0.08333	0.07064
0.085	0.085	0.06036	0.04278	0.085	0.0695
0.08667	0.08667	0.0615	0.04193	0.08667	0.0695
0.08833	0.08833	0.0615	0.04193	0.08833	0.07064
0.09	0.09	0.06264	0.04107	0.09	0.0695
0.09167	0.09167	0.0615	0.04107	0.09167	0.07064
0.09333	0.09333	0.0615	0.04021	0.09333	0.0695
0.095	0.095	0.0615	0.04021	0.095	0.0695
0.09667	0.09667	0.0615	0.04021	0.09667	0.07064
0.09833	0.09833	0.0615	0.03936	0.09833	0.06836
0.1	0.1	0.06036	0.0385	0.1	0.0695
0.10167	0.10167	0.0615	0.0385	0.10167	0.0695
0.10333	0.10333	0.06036	0.0385	0.10333	0.0695
0.105	0.105	0.0615	0.0385	0.105	0.06836
0.10667	0.10667	0.0615	0.0385	0.10667	0.06836
0.10833	0.10833	0.06036	0.03936	0.10833	0.06836
0.11	0.11	0.0615	0.03765	0.11	0.06722
0.11167	0.11167	0.0615	0.03679	0.11167	0.06608
0.11333	0.11333	0.06264	0.03679	0.11333	0.06608
0.115	0.115	0.0615	0.03508	0.115	0.06608
0.11667	0.11667	0.05923	0.03594	0.11667	0.06494
0.11833	0.11833	0.05923	0.03679	0.11833	0.06608
0.12	0.12	0.05809	0.03508	0.12	0.06494
0.12167	0.12167	0.05923	0.03594	0.12167	0.06266
0.12333	0.12333	0.05923	0.03594	0.12333	0.0638
0.125	0.125	0.05809	0.03594	0.125	0.06266
0.12667	0.12667	0.05809	0.03679	0.12667	0.06152
0.12833	0.12833	0.05809	0.03679	0.12833	0.06152
0.13	0.13	0.05695	0.03679	0.13	0.06038
0.13167	0.13167	0.05695	0.03679	0.13167	0.06152
0.13333	0.13333	0.05581	0.03594	0.13333	0.06266
0.135	0.135	0.05695	0.03679	0.135	0.06266
0.13667	0.13667	0.05581	0.03765	0.13667	0.06038
0.13833	0.13833	0.05467	0.03679	0.13833	0.06038
0.14	0.14	0.05353	0.0385	0.14	0.06152
0.14167	0.14167	0.05353	0.03765	0.14167	0.05924
0.14333	0.14333	0.05467	0.0385	0.14333	0.06038
0.145	0.145	0.05353	0.03936	0.145	0.06038
0.14667	0.14667	0.05467	0.0385	0.14667	0.06038
0.14833	0.14833	0.05467	0.04021	0.14833	0.06038
0.15	0.15	0.05239	0.0385	0.15	0.06152
0.15167	0.15167	0.05467	0.04021	0.15167	0.06152
0.15333	0.15333	0.05581	0.04021	0.15333	0.06152
0.155	0.155	0.05467	0.03936	0.155	0.06038
0.15667	0.15667	0.05695	0.03936	0.15667	0.06266
0.15833	0.15833	0.05581	0.03936	0.15833	0.06266
0.16	0.16	0.05581	0.04021	0.16	0.06266
0.16167	0.16167	0.05581	0.04107	0.16167	0.0638
0.16333	0.16333	0.05695	0.03936	0.16333	0.06608
0.165	0.165	0.05809	0.04021	0.165	0.06494
0.16667	0.16667	0.05695	0.0385	0.16667	0.06494
0.16833	0.16833	0.05923	0.04021	0.16833	0.06608
0.17	0.17	0.05809	0.04021	0.17	0.06494
0.17167	0.17167	0.05923	0.03936	0.17167	0.06722
0.17333	0.17333	0.05923	0.04021	0.17333	0.06608
0.175	0.175	0.0615	0.04107	0.175	0.06722
0.17667	0.17667	0.0615	0.04021	0.17667	0.06722
0.17833	0.17833	0.0615	0.04021	0.17833	0.06722
0.18	0.18	0.06264	0.04021	0.18	0.06722
0.18167	0.18167	0.06264	0.03936	0.18167	0.06836
0.18333	0.18333	0.06264	0.04107	0.18333	0.0695
0.185	0.185	0.06378	0.04021	0.185	0.06722
0.18667	0.18667	0.06492	0.04021	0.18667	0.06722
0.18833	0.18833	0.06606	0.04107	0.18833	0.06836
0.19	0.19	0.06492	0.04021	0.19	0.06722
0.19167	0.19167	0.06606	0.04107	0.19167	0.06722
0.19333	0.19333	0.0672	0.04021	0.19333	0.06722
0.195	0.195	0.0672	0.04107	0.195	0.06494
0.19667	0.19667	0.0672	0.04193	0.19667	0.06722
0.19833	0.19833	0.06606	0.04107	0.19833	0.06608
0.2	0.2	0.0672	0.04107	0.2	0.06722
0.20167	0.20167	0.0672	0.04107	0.20167	0.06722
0.20333	0.20333	0.0672	0.04107	0.20333	0.06494
0.205	0.205	0.0672	0.04107	0.205	0.0638
0.20667	0.20667	0.06834	0.04278	0.20667	0.06494
0.20833	0.20833	0.06834	0.04193	0.20833	0.06494
0.21	0.21	0.06834	0.04278	0.21	0.06494
0.21167	0.21167	0.06834	0.04278	0.21167	0.0638
0.21333	0.21333	0.06834	0.04278	0.21333	0.06266
0.215	0.215	0.06834	0.04364	0.215	0.0638
0.21667	0.21667	0.06834	0.04449	0.21667	0.0638
0.21833	0.21833	0.0672	0.04364	0.21833	0.0638
0.22	0.22	0.0672	0.04364	0.22	0.0638
0.22167	0.22167	0.06606	0.04364	0.22167	0.0638
0.22333	0.22333	0.0672	0.04449	0.22333	0.0638
0.225	0.225	0.0672	0.04449	0.225	0.06266
0.22667	0.22667	0.06834	0.04449	0.22667	0.0638
0.22833	0.22833	0.0672	0.04278	0.22833	0.06494
0.23	0.23	0.0672	0.04449	0.23	0.06494
0.23167	0.23167	0.0672	0.04449	0.23167	0.06722
0.23333	0.23333	0.0672	0.04449	0.23333	0.06836
0.235	0.235	0.0672	0.04278	0.235	0.06722
0.23667	0.23667	0.0672	0.04278	0.23667	0.06836
0.23833	0.23833	0.0672	0.04449	0.23833	0.0695
0.24	0.24	0.0672	0.04278	0.24	0.0695
0.24167	0.24167	0.06492	0.04278	0.24167	0.0695
0.24333	0.24333	0.06606	0.04278	0.24333	0.07064
0.245	0.245	0.0672	0.04278	0.245	0.07064
0.24667	0.24667	0.0672	0.04364	0.24667	0.07064
0.24833	0.24833	0.06606	0.04278	0.24833	0.07064
0.25	0.25	0.06606	0.04278	0.25	0.07177
0.25167	0.25167	0.06606	0.04278	0.25167	0.07177
0.25333	0.25333	0.06606	0.04278	0.25333	0.07177
0.255	0.255	0.06378	0.04278	0.255	0.07177
0.25667	0.25667	0.06492	0.04278	0.25667	0.0695
0.25833	0.25833	0.06606	0.04278	0.25833	0.07064
0.26	0.26	0.06606	0.04107	0.26	0.0695
0.26167	0.26167	0.0672	0.04193	0.26167	0.0695
0.26333	0.26333	0.0672	0.04193	0.26333	0.0695
0.265	0.265	0.06606	0.04278	0.265	0.0695
0.26667	0.26667	0.0672	0.04278	0.26667	0.0695
0.26833	0.26833	0.06606	0.04278	0.26833	0.06722
0.27	0.27	0.06606	0.04278	0.27	0.06836
0.27167	0.27167	0.0672	0.04364	0.27167	0.06722
0.27333	0.27333	0.06378	0.04278	0.27333	0.06836
0.275	0.275	0.06378	0.04193	0.275	0.06836
0.27667	0.27667	0.06264	0.04107	0.27667	0.06722
0.27833	0.27833	0.06264	0.04107	0.27833	0.06494
0.28	0.28	0.06264	0.04193	0.28	0.06608
0.28167	0.28167	0.06264	0.04193	0.28167	0.06722
0.28333	0.28333	0.0615	0.04193	0.28333	0.06608
0.285	0.285	0.06264	0.04193	0.285	0.06608
0.28667	0.28667	0.0615	0.04278	0.28667	0.0638
0.28833	0.28833	0.06036	0.04193	0.28833	0.06494
0.29	0.29	0.06036	0.04107	0.29	0.06494
0.29167	0.29167	0.06036	0.04278	0.29167	0.06722
0.29333	0.29333	0.06036	0.04193	0.29333	0.06608
0.295	0.295	0.06036	0.04278	0.295	0.06608
0.29667	0.29667	0.05923	0.04364	0.29667	0.06608
0.29833	0.29833	0.05809	0.04278	0.29833	0.06494
0.3	0.3	0.05923	0.04278	0.3	0.06722
0.30167	0.30167	0.05923	0.04364	0.30167	0.06722
0.30333	0.30333	0.05923	0.04364	0.30333	0.06722
0.305	0.305	0.06036	0.04364	0.305	0.06722
0.30667	0.30667	0.05809	0.04535	0.30667	0.06722
0.30833	0.30833	0.05809	0.04535	0.30833	0.06836
0.31	0.31	0.05923	0.04535	0.31	0.06836
0.31167	0.31167	0.06036	0.04535	0.31167	0.06836
0.31333	0.31333	0.0615	0.04535	0.31333	0.06836
0.315	0.315	0.0615	0.04449	0.315	0.0695
0.31667	0.31667	0.0615	0.04449	0.31667	0.06836
0.31833	0.31833	0.0615	0.04449	0.31833	0.06722
0.32	0.32	0.0615	0.04364	0.32	0.06836
0.32167	0.32167	0.06378	0.04535	0.32167	0.06722
0.32333	0.32333	0.06378	0.04449	0.32333	0.06722
0.325	0.325	0.06492	0.04449	0.325	0.06836
0.32667	0.32667	0.06378	0.04535	0.32667	0.06836
0.32833	0.32833	0.06492	0.04535	0.32833	0.06722
0.33	0.33	0.06606	0.04535	0.33	0.06722
0.33167	0.33167	0.06606	0.04535	0.33167	0.06608
0.33333	0.33333	0.06834	0.04535	0.33333	0.06608
0.335	0.335	0.0672	0.04706	0.335	0.06608
0.33667	0.33667	0.06948	0.04535	0.33667	0.06608
0.33833	0.33833	0.07062	0.04535	0.33833	0.06608
0.34	0.34	0.07062	0.0462	0.34	0.06494
0.34167	0.34167	0.07062	0.0462	0.34167	0.0638
0.34333	0.34333	0.07062	0.0462	0.34333	0.0638
0.345	0.345	0.06948	0.04535	0.345	0.06266
0.34667	0.34667	0.07289	0.04535	0.34667	0.06266
0.34833	0.34833	0.07289	0.04791	0.34833	0.06038
0.35	0.35	0.07289	0.0462	0.35	0.06152
0.35167	0.35167	0.07175	0.04706	0.35167	0.06266
0.35333	0.35333	0.07175	0.04791	0.35333	0.06152
0.355	0.355	0.07062	0.04791	0.355	0.06152
0.35667	0.35667	0.07062	0.04706	0.35667	0.06038
0.35833	0.35833	0.06834	0.04791	0.35833	0.06266
0.36	0.36	0.06948	0.04791	0.36	0.06266
0.36167	0.36167	0.0672	0.04791	0.36167	0.06152
0.36333	0.36333	0.0672	0.04963	0.36333	0.06152
0.365	0.365	0.0672	0.04963	0.365	0.06038
0.36667	0.36667	0.06606	0.04963	0.36667	0.06038
0.36833	0.36833	0.06606	0.04963	0.36833	0.05924
0.37	0.37	0.06378	0.05048	0.37	0.06038
0.37167	0.37167	0.06378	0.04963	0.37167	0.06038
0.37333	0.37333	0.0615	0.05048	0.37333	0.06038
0.375	0.375	0.06264	0.05048	0.375	0.06152
0.37667	0.37667	0.0615	0.05048	0.37667	0.06266
0.37833	0.37833	0.06264	0.04963	0.37833	0.06152
0.38	0.38	0.0615	0.04877	0.38	0.06266
0.38167	0.38167	0.06264	0.04963	0.38167	0.06266
0.38333	0.38333	0.06036	0.05048	0.38333	0.06152
0.385	0.385	0.0615	0.04963	0.385	0.06152
0.38667	0.38667	0.06378	0.04963	0.38667	0.06266
0.38833	0.38833	0.0615	0.04963	0.38833	0.0638
0.39	0.39	0.06036	0.04963	0.39	0.0638
0.39167	0.39167	0.06036	0.04877	0.39167	0.0638
0.39333	0.39333	0.0615	0.04706	0.39333	0.06494
0.395	0.395	0.06264	0.04706	0.395	0.0638
0.39667	0.39667	0.06264	0.04535	0.39667	0.0638
0.39833	0.39833	0.06378	0.04535	0.39833	0.0638
0.4	0.4	0.06492	0.04449	0.4	0.06608
0.40167	0.40167	0.06378	0.04535	0.40167	0.06494
0.40333	0.40333	0.06492	0.04535	0.40333	0.06494
0.405	0.405	0.06492	0.04535	0.405	0.0638
0.40667	0.40667	0.06492	0.04449	0.40667	0.06494
0.40833	0.40833	0.06606	0.04364	0.40833	0.0638
0.41	0.41	0.06606	0.04278	0.41	0.0638
0.41167	0.41167	0.06606	0.04364	0.41167	0.0638
0.41333	0.41333	0.0672	0.04278	0.41333	0.0638
0.415	0.415	0.06606	0.04107	0.415	0.0638
0.41667	0.41667	0.0672	0.04193	0.41667	0.0638
0.41833	0.41833	0.0672	0.04193	0.41833	0.06266
0.42	0.42	0.0672	0.04107	0.42	0.06152
0.42167	0.42167	0.0672	0.04021	0.42167	0.06266
0.42333	0.42333	0.0672	0.04021	0.42333	0.06038
0.425	0.425	0.06606	0.03936	0.425	0.06038
0.42667	0.42667	0.0672	0.04021	0.42667	0.06266
0.42833	0.42833	0.0672	0.03936	0.42833	0.06152
0.43	0.43	0.0672	0.0385	0.43	0.06038
0.43167	0.43167	0.0672	0.03936	0.43167	0.06038
0.43333	0.43333	0.0672	0.04021	0.43333	0.06152
0.435	0.435	0.06606	0.03936	0.435	0.06038
0.43667	0.43667	0.06606	0.04021	0.43667	0.06038
0.43833	0.43833	0.06606	0.04021	0.43833	0.05924
0.44	0.44	0.06378	0.04021	0.44	0.0581
0.44167	0.44167	0.06378	0.03936	0.44167	0.0581
0.44333	0.44333	0.06492	0.03936	0.44333	0.05696
0.445	0.445	0.06492	0.04021	0.445	0.05696
0.44667	0.44667	0.06606	0.04021	0.44667	0.05924
0.44833	0.44833	0.06492	0.04021	0.44833	0.05696
0.45	0.45	0.06378	0.04107	0.45	0.05696
0.45167	0.45167	0.06378	0.04107	0.45167	0.05582
0.45333	0.45333	0.06378	0.04193	0.45333	0.05696
0.455	0.455	0.06378	0.04193	0.455	0.05696
0.45667	0.45667	0.06378	0.04278	0.45667	0.05696
0.45833	0.45833	0.06378	0.04278	0.45833	0.05469
0.46	0.46	0.06264	0.04278	0.46	0.05582
0.46167	0.46167	0.0615	0.04364	0.46167	0.05696
0.46333	0.46333	0.06264	0.04278	0.46333	0.05696
0.465	0.465	0.06378	0.04364	0.465	0.05696
0.46667	0.46667	0.06264	0.04364	0.46667	0.05696
0.46833	0.46833	0.06264	0.04449	0.46833	0.0581
0.47	0.47	0.06264	0.04535	0.47	0.05696
0.47167	0.47167	0.06492	0.04535	0.47167	0.0581
0.47333	0.47333	0.06378	0.04535	0.47333	0.05696
0.475	0.475	0.06378	0.04535	0.475	0.05582
0.47667	0.47667	0.06378	0.04535	0.47667	0.05582
0.47833	0.47833	0.06378	0.0462	0.47833	0.05582
0.48	0.48	0.06492	0.04535	0.48	0.05582
0.48167	0.48167	0.06492	0.04535	0.48167	0.05696
0.48333	0.48333	0.06606	0.0462	0.48333	0.05582
0.485	0.485	0.06492	0.04449	0.485	0.05582
0.48667	0.48667	0.06378	0.04449	0.48667	0.05469
0.48833	0.48833	0.06492	0.04449	0.48833	0.05582
0.49	0.49	0.06492	0.04364	0.49	0.05469
0.49167	0.49167	0.06606	0.04535	0.49167	0.05355
0.49333	0.49333	0.06378	0.04535	0.49333	0.05355
0.495	0.495	0.06492	0.04535	0.495	0.05241
0.49667	0.49667	0.06492	0.04364	0.49667	0.05241
0.49833	0.49833	0.06378	0.04535	0.49833	0.05241
0.5	0.5	0.06492	0.04449	0.5	0.05241
0.50167	0.50167	0.06492	0.04449	0.50167	0.05127
0.50333	0.50333	0.06378	0.04449	0.50333	0.05127
0.505	0.505	0.06492	0.04535	0.505	0.05127
0.50667	0.50667	0.06492	0.04535	0.50667	0.05127
0.50833	0.50833	0.06606	0.04535	0.50833	0.05127
0.51	0.51	0.06378	0.04535	0.51	0.05127
0.51167	0.51167	0.06378	0.04449	0.51167	0.05013
0.51333	0.51333	0.0615	0.04449	0.51333	0.05013
0.515	0.515	0.06036	0.04364	0.515	0.05127
0.51667	0.51667	0.06036	0.04535	0.51667	0.05013
0.51833	0.51833	0.05923	0.04535	0.51833	0.05127
0.52	0.52	0.05809	0.04535	0.52	0.05127
0.52167	0.52167	0.05809	0.04535	0.52167	0.05127
0.52333	0.52333	0.05695	0.04535	0.52333	0.05013
0.525	0.525	0.05695	0.04535	0.525	0.05127
0.52667	0.52667	0.05581	0.04706	0.52667	0.05127
0.52833	0.52833	0.05695	0.04535	0.52833	0.05127
0.53	0.53	0.05467	0.0462	0.53	0.05241
0.53167	0.53167	0.05581	0.0462	0.53167	0.05241
0.53333	0.53333	0.05467	0.04706	0.53333	0.05355
0.535	0.535	0.05581	0.04706	0.535	0.05355
0.53667	0.53667	0.05581	0.04706	0.53667	0.05355
0.53833	0.53833	0.05353	0.04706	0.53833	0.05469
0.54	0.54	0.05353	0.0462	0.54	0.05469
0.54167	0.54167	0.05467	0.04706	0.54167	0.05582
0.54333	0.54333	0.05467	0.04791	0.54333	0.05582
0.545	0.545	0.05581	0.04706	0.545	0.05696
0.54667	0.54667	0.05581	0.04791	0.54667	0.0581
0.54833	0.54833	0.05581	0.04791	0.54833	0.05924
0.55	0.55	0.05695	0.04791	0.55	0.06152
0.55167	0.55167	0.05581	0.04963	0.55167	0.06152
0.55333	0.55333	0.05695	0.04877	0.55333	0.06152
0.555	0.555	0.05809	0.04791	0.555	0.0638
0.55667	0.55667	0.05695	0.04791	0.55667	0.06494
0.55833	0.55833	0.05809	0.04791	0.55833	0.06494
0.56	0.56	0.05809	0.04963	0.56	0.06494
0.56167	0.56167	0.05923	0.04791	0.56167	0.06608
0.56333	0.56333	0.06036	0.04791	0.56333	0.06494
0.565	0.565	0.06036	0.04706	0.565	0.06722
0.56667	0.56667	0.05923	0.04706	0.56667	0.06836
0.56833	0.56833	0.05923	0.04791	0.56833	0.06836
0.57	0.57	0.05809	0.0462	0.57	0.06836
0.57167	0.57167	0.05923	0.04706	0.57167	0.06836
0.57333	0.57333	0.06036	0.0462	0.57333	0.0695
0.575	0.575	0.05923	0.04449	0.575	0.06836
0.57667	0.57667	0.05809	0.04535	0.57667	0.0695
0.57833	0.57833	0.06036	0.04535	0.57833	0.06722
0.58	0.58	0.06036	0.04535	0.58	0.06836
0.58167	0.58167	0.06036	0.04449	0.58167	0.0695
0.58333	0.58333	0.06036	0.04364	0.58333	0.06722
0.585	0.585	0.0615	0.04449	0.585	0.06722
0.58667	0.58667	0.06036	0.04278	0.58667	0.06722
0.58833	0.58833	0.06036	0.04278	0.58833	0.06608
0.59	0.59	0.0615	0.04278	0.59	0.06608
0.59167	0.59167	0.06036	0.04193	0.59167	0.06494
0.59333	0.59333	0.06036	0.04278	0.59333	0.0638
0.595	0.595	0.0615	0.04278	0.595	0.0638
0.59667	0.59667	0.06036	0.04278	0.59667	0.06266
0.59833	0.59833	0.06036	0.04193	0.59833	0.06152
0.6	0.6	0.0615	0.04193	0.6	0.0638
0.60167	0.60167	0.0615	0.04193	0.60167	0.06152
0.60333	0.60333	0.06036	0.04278	0.60333	0.06152
0.605	0.605	0.06036	0.04193	0.605	0.06266
0.60667	0.60667	0.06036	0.04107	0.60667	0.06266
0.60833	0.60833	0.0615	0.04193	0.60833	0.06266
0.61	0.61	0.06036	0.04278	0.61	0.06266
0.61167	0.61167	0.06036	0.04278	0.61167	0.06152
0.61333	0.61333	0.06036	0.04278	0.61333	0.06152
0.615	0.615	0.05923	0.04278	0.615	0.06152
0.61667	0.61667	0.05923	0.04278	0.61667	0.0638
0.61833	0.61833	0.05923	0.04449	0.61833	0.0638
0.62	0.62	0.05809	0.04278	0.62	0.0638
0.62167	0.62167	0.05695	0.04278	0.62167	0.0638
0.62333	0.62333	0.05695	0.04278	0.62333	0.06494
0.625	0.625	0.05695	0.04364	0.625	0.06608
0.62667	0.62667	0.05581	0.04449	0.62667	0.06608
0.62833	0.62833	0.05581	0.04449	0.62833	0.06722
0.63	0.63	0.05581	0.04535	0.63	0.06608
0.63167	0.63167	0.05695	0.04449	0.63167	0.06608
0.63333	0.63333	0.05695	0.04449	0.63333	0.06722
0.635	0.635	0.05695	0.04364	0.635	0.06836
0.63667	0.63667	0.05695	0.04364	0.63667	0.0695
0.63833	0.63833	0.05809	0.04364	0.63833	0.06722
0.64	0.64	0.05695	0.04449	0.64	0.06722
0.64167	0.64167	0.05695	0.04449	0.64167	0.06836
0.64333	0.64333	0.05809	0.04449	0.64333	0.06722
0.645	0.645	0.05809	0.04535	0.645	0.06494
0.64667	0.64667	0.05695	0.04535	0.64667	0.06722
0.64833	0.64833	0.05809	0.0462	0.64833	0.06722
0.65	0.65	0.05809	0.04535	0.65	0.06722
0.65167	0.65167	0.05695	0.04535	0.65167	0.06722
0.65333	0.65333	0.05581	0.04535	0.65333	0.06722
0.655	0.655	0.05581	0.0462	0.655	0.06722
0.65667	0.65667	0.05923	0.04706	0.65667	0.06836
0.65833	0.65833	0.05809	0.04877	0.65833	0.06722
0.66	0.66	0.05923	0.04791	0.66	0.06722
0.66167	0.66167	0.05809	0.04706	0.66167	0.06608
0.66333	0.66333	0.05923	0.04706	0.66333	0.06722
0.665	0.665	0.05809	0.04791	0.665	0.06722
0.66667	0.66667	0.05809	0.04791	0.66667	0.06608
0.66833	0.66833	0.05695	0.04791	0.66833	0.06722
0.67	0.67	0.05695	0.04791	0.67	0.06608
0.67167	0.67167	0.05581	0.04791	0.67167	0.06494
0.67333	0.67333	0.05581	0.04791	0.67333	0.06494
0.675	0.675	0.05581	0.04791	0.675	0.06494
0.67667	0.67667	0.05467	0.04791	0.67667	0.0638
0.67833	0.67833	0.05353	0.04791	0.67833	0.0638
0.68	0.68	0.05467	0.04706	0.68	0.0638
0.68167	0.68167	0.05467	0.04877	0.68167	0.06608
0.68333	0.68333	0.05353	0.04877	0.68333	0.06494
0.685	0.685	0.05353	0.04877	0.685	0.0638
0.68667	0.68667	0.05353	0.04963	0.68667	0.06608
0.68833	0.68833	0.05353	0.04877	0.68833	0.06494
0.69	0.69	0.05353	0.04791	0.69	0.06608
0.69167	0.69167	0.05239	0.04791	0.69167	0.06494
0.69333	0.69333	0.05125	0.04963	0.69333	0.06608
0.695	0.695	0.05125	0.04877	0.695	0.06722
0.69667	0.69667	0.05011	0.04963	0.69667	0.06608
0.69833	0.69833	0.05011	0.05048	0.69833	0.06608
0.7	0.7	0.05011	0.05048	0.7	0.0695
0.70167	0.70167	0.05239	0.05048	0.70167	0.0695
0.70333	0.70333	0.05239	0.05048	0.70333	0.06836
0.705	0.705	0.05125	0.05048	0.705	0.07064
0.70667	0.70667	0.05239	0.05048	0.70667	0.0695
0.70833	0.70833	0.05239	0.05048	0.70833	0.07064
0.71	0.71	0.05353	0.05048	0.71	0.07177
0.71167	0.71167	0.05353	0.05048	0.71167	0.07177
0.71333	0.71333	0.05581	0.05134	0.71333	0.07291
0.715	0.715	0.05467	0.05048	0.715	0.07177
0.71667	0.71667	0.05353	0.05048	0.71667	0.07405
0.71833	0.71833	0.05467	0.05048	0.71833	0.07405
0.72	0.72	0.05581	0.04963	0.72	0.07291
0.72167	0.72167	0.05695	0.04963	0.72167	0.07291
0.72333	0.72333	0.05695	0.04877	0.72333	0.07291
0.725	0.725	0.05581	0.04877	0.725	0.07291
0.72667	0.72667	0.05581	0.04791	0.72667	0.07291
0.72833	0.72833	0.05695	0.04877	0.72833	0.07291
0.73	0.73	0.05581	0.04791	0.73	0.07291
0.73167	0.73167	0.05467	0.04963	0.73167	0.07291
0.73333	0.73333	0.05467	0.05048	0.73333	0.07177
0.735	0.735	0.05581	0.04963	0.735	0.07177
0.73667	0.73667	0.05581	0.04963	0.73667	0.07291
0.73833	0.73833	0.05695	0.04877	0.73833	0.07064
0.74	0.74	0.05581	0.04791	0.74	0.07177
0.74167	0.74167	0.05467	0.04877	0.74167	0.07177
0.74333	0.74333	0.05467	0.04791	0.74333	0.07064
0.745	0.745	0.05353	0.04791	0.745	0.07177
0.74667	0.74667	0.05467	0.04791	0.74667	0.07177
0.74833	0.74833	0.05353	0.04877	0.74833	0.07177
0.75	0.75	0.05353	0.04877	0.75	0.07064
0.75167	0.75167	0.05239	0.04877	0.75167	0.07064
0.75333	0.75333	0.05125	0.04877	0.75333	0.0695
0.755	0.755	0.05353	0.04963	0.755	0.07064
0.75667	0.75667	0.05239	0.05048	0.75667	0.07177
0.75833	0.75833	0.05353	0.05048	0.75833	0.07064
0.76	0.76	0.05239	0.05048	0.76	0.07064
0.76167	0.76167	0.05353	0.05134	0.76167	0.07064
0.76333	0.76333	0.05467	0.05134	0.76333	0.07064
0.765	0.765	0.05467	0.05219	0.765	0.07064
0.76667	0.76667	0.05353	0.05219	0.76667	0.07177
0.76833	0.76833	0.05467	0.05305	0.76833	0.07064
0.77	0.77	0.05353	0.0539	0.77	0.07177
0.77167	0.77167	0.05467	0.0539	0.77167	0.07291
0.77333	0.77333	0.05467	0.05476	0.77333	0.07177
0.775	0.775	0.05581	0.05561	0.775	0.07291
0.77667	0.77667	0.05695	0.05476	0.77667	0.07291
0.77833	0.77833	0.05467	0.05561	0.77833	0.07291
0.78	0.78	0.05581	0.05561	0.78	0.07291
0.78167	0.78167	0.05581	0.05561	0.78167	0.07177
0.78333	0.78333	0.05581	0.05647	0.78333	0.07064
0.785	0.785	0.05695	0.05647	0.785	0.07177
0.78667	0.78667	0.05581	0.05733	0.78667	0.07291
0.78833	0.78833	0.05467	0.05647	0.78833	0.07177
0.79	0.79	0.05695	0.05647	0.79	0.07291
0.79167	0.79167	0.05695	0.05733	0.79167	0.07405
0.79333	0.79333	0.05581	0.05647	0.79333	0.07177
0.795	0.795	0.05695	0.05733	0.795	0.07064
0.79667	0.79667	0.05695	0.05733	0.79667	0.07064
0.79833	0.79833	0.05809	0.05561	0.79833	0.07064
0.8	0.8	0.05695	0.05476	0.8	0.0695
0.80167	0.80167	0.05809	0.05561	0.80167	0.0695
0.80333	0.80333	0.05809	0.05647	0.80333	0.0695
0.805	0.805	0.05809	0.05647	0.805	0.07064
0.80667	0.80667	0.05695	0.05561	0.80667	0.07064
0.80833	0.80833	0.05695	0.05561	0.80833	0.0695
0.81	0.81	0.05809	0.05476	0.81	0.0695
0.81167	0.81167	0.05695	0.05476	0.81167	0.06608
0.81333	0.81333	0.05695	0.0539	0.81333	0.06608
0.815	0.815	0.05581	0.0539	0.815	0.06722
0.81667	0.81667	0.05695	0.05476	0.81667	0.06608
0.81833	0.81833	0.05695	0.05476	0.81833	0.06494
0.82	0.82	0.05809	0.05476	0.82	0.0638
0.82167	0.82167	0.05695	0.0539	0.82167	0.0638
0.82333	0.82333	0.05581	0.05219	0.82333	0.06266
0.825	0.825	0.05581	0.05219	0.825	0.0638
0.82667	0.82667	0.05695	0.05305	0.82667	0.0638
0.82833	0.82833	0.05581	0.05134	0.82833	0.0638
0.83	0.83	0.05581	0.05219	0.83	0.06266
0.83167	0.83167	0.05467	0.05134	0.83167	0.06266
0.83333	0.83333	0.05695	0.04963	0.83333	0.06038
0.835	0.835	0.05695	0.05048	0.835	0.06038
0.83667	0.83667	0.05581	0.04963	0.83667	0.06038
0.83833	0.83833	0.05581	0.04877	0.83833	0.06152
0.84	0.84	0.05695	0.04877	0.84	0.05924
0.84167	0.84167	0.05695	0.04791	0.84167	0.06038
0.84333	0.84333	0.05809	0.04877	0.84333	0.05924
0.845	0.845	0.05923	0.04877	0.845	0.05582
0.84667	0.84667	0.05923	0.04963	0.84667	0.0581
0.84833	0.84833	0.05923	0.04963	0.84833	0.0581
0.85	0.85	0.05923	0.04877	0.85	0.05696
0.85167	0.85167	0.05809	0.04963	0.85167	0.0581
0.85333	0.85333	0.05923	0.04963	0.85333	0.05924
0.855	0.855	0.05923	0.04877	0.855	0.0581
0.85667	0.85667	0.05809	0.04963	0.85667	0.0581
0.85833	0.85833	0.05923	0.04963	0.85833	0.0581
0.86	0.86	0.06036	0.05048	0.86	0.0581
0.86167	0.86167	0.05923	0.04963	0.86167	0.06038
0.86333	0.86333	0.05923	0.04963	0.86333	0.06038
0.865	0.865	0.06036	0.04963	0.865	0.06152
0.86667	0.86667	0.06036	0.04963	0.86667	0.06038
0.86833	0.86833	0.06036	0.05048	0.86833	0.06038
0.87	0.87	0.0615	0.05048	0.87	0.06038
0.87167	0.87167	0.06264	0.05048	0.87167	0.06038
0.87333	0.87333	0.0615	0.05134	0.87333	0.06152
0.875	0.875	0.0615	0.05134	0.875	0.06038
0.87667	0.87667	0.06036	0.05219	0.87667	0.06038
0.87833	0.87833	0.0615	0.05134	0.87833	0.06152
0.88	0.88	0.06264	0.05134	0.88	0.06152
0.88167	0.88167	0.06264	0.05048	0.88167	0.06152
0.88333	0.88333	0.06264	0.05048	0.88333	0.06266
0.885	0.885	0.0615	0.05048	0.885	0.06152
0.88667	0.88667	0.0615	0.05048	0.88667	0.06152
0.88833	0.88833	0.0615	0.05048	0.88833	0.06152
0.89	0.89	0.06036	0.05048	0.89	0.06266
0.89167	0.89167	0.06264	0.05048	0.89167	0.0638
0.89333	0.89333	0.06378	0.04963	0.89333	0.06266
0.895	0.895	0.06264	0.04877	0.895	0.0638
0.89667	0.89667	0.06264	0.04877	0.89667	0.0638
0.89833	0.89833	0.06264	0.05048	0.89833	0.06266
0.9	0.9	0.06378	0.04963	0.9	0.06266
0.90167	0.90167	0.06036	0.04963	0.90167	0.06266
0.90333	0.90333	0.06264	0.04963	0.90333	0.06266
0.905	0.905	0.0615	0.05048	0.905	0.06152
0.90667	0.90667	0.06036	0.04963	0.90667	0.05924
0.90833	0.90833	0.06036	0.04963	0.90833	0.06038
0.91	0.91	0.0615	0.05048	0.91	0.06038
0.91167	0.91167	0.0615	0.05048	0.91167	0.06038
0.91333	0.91333	0.0615	0.05048	0.91333	0.06038
0.915	0.915	0.06036	0.05048	0.915	0.06038
0.91667	0.91667	0.06264	0.05048	0.91667	0.06038
0.91833	0.91833	0.0615	0.05048	0.91833	0.05924
0.92	0.92	0.0615	0.05048	0.92	0.06038
0.92167	0.92167	0.0615	0.05048	0.92167	0.06038
0.92333	0.92333	0.06036	0.05134	0.92333	0.05924
0.925	0.925	0.06036	0.05219	0.925	0.06038
0.92667	0.92667	0.06036	0.05219	0.92667	0.06038
0.92833	0.92833	0.06036	0.05219	0.92833	0.0581
0.93	0.93	0.0615	0.05305	0.93	0.05924
0.93167	0.93167	0.06036	0.05305	0.93167	0.05924
0.93333	0.93333	0.0615	0.05305	0.93333	0.06152
0.935	0.935	0.06378	0.0539	0.935	0.06038
0.93667	0.93667	0.06378	0.05219	0.93667	0.06038
0.93833	0.93833	0.06378	0.05476	0.93833	0.06152
0.94	0.94	0.06378	0.0539	0.94	0.05924
0.94167	0.94167	0.06378	0.05305	0.94167	0.06152
0.94333	0.94333	0.06606	0.0539	0.94333	0.06152
0.945	0.945	0.06606	0.0539	0.945	0.06038
0.94667	0.94667	0.0672	0.05305	0.94667	0.06266
0.94833	0.94833	0.0672	0.05305	0.94833	0.06266
0.95	0.95	0.06606	0.05476	0.95	0.0638
0.95167	0.95167	0.0672	0.0539	0.95167	0.0638
0.95333	0.95333	0.0672	0.0539	0.95333	0.0638
0.955	0.955	0.0672	0.05219	0.955	0.06494
0.95667	0.95667	0.0672	0.05134	0.95667	0.06608
0.95833	0.95833	0.06948	0.05134	0.95833	0.06608
0.96	0.96	0.06834	0.05048	0.96	0.0638
0.96167	0.96167	0.06948	0.05048	0.96167	0.0638
0.96333	0.96333	0.06948	0.04963	0.96333	0.06266
0.965	0.965	0.06948	0.04963	0.965	0.0638
0.96667	0.96667	0.06948	0.04791	0.96667	0.0638
0.96833	0.96833	0.06948	0.04791	0.96833	0.06266
0.97	0.97	0.06948	0.04791	0.97	0.0638
0.97167	0.97167	0.07062	0.04791	0.97167	0.06266
0.97333	0.97333	0.07062	0.04706	0.97333	0.06152
0.975	0.975	0.07062	0.0462	0.975	0.06152
0.97667	0.97667	0.06834	0.04535	0.97667	0.06152
0.97833	0.97833	0.06948	0.0462	0.97833	0.06038
0.98	0.98	0.06948	0.04535	0.98	0.06038
0.98167	0.98167	0.06834	0.04535	0.98167	0.05924
0.98333	0.98333	0.06948	0.04535	0.98333	0.05924
0.985	0.985	0.06948	0.04449	0.985	0.06038
0.98667	0.98667	0.06948	0.04535	0.98667	0.05924
0.98833	0.98833	0.06948	0.04449	0.98833	0.0581
0.99	0.99	0.06948	0.04278	0.99	0.05696
0.99167	0.99167	0.06834	0.04364	0.99167	0.05696
0.99333	0.99333	0.06834	0.04364	0.99333	0.05582
0.995	0.995	0.06834	0.04364	0.995	0.05469
0.99667	0.99667	0.06948	0.04278	0.99667	0.05696
0.99833	0.99833	0.0672	0.04278	0.99833	0.05582
1	1	0.06834	0.04278	1	0.05582
1.00167	1.00167	0.0672	0.04193	1.00167	0.05582
1.00333	1.00333	0.06606	0.04193	1.00333	0.05469
1.005	1.005	0.0672	0.04193	1.005	0.05469
1.00667	1.00667	0.06606	0.04193	1.00667	0.05355
1.00833	1.00833	0.06606	0.04107	1.00833	0.05582
1.01	1.01	0.06606	0.04193	1.01	0.05582
1.01167	1.01167	0.06606	0.04107	1.01167	0.05469
1.01333	1.01333	0.06606	0.04193	1.01333	0.05582
1.015	1.015	0.0672	0.04193	1.015	0.05469
1.01667	1.01667	0.0672	0.04278	1.01667	0.05582
1.01833	1.01833	0.0672	0.04278	1.01833	0.05696
1.02	1.02	0.06606	0.04193	1.02	0.0581
1.02167	1.02167	0.0672	0.04278	1.02167	0.05696
1.02333	1.02333	0.06834	0.04193	1.02333	0.0581
1.025	1.025	0.06834	0.04107	1.025	0.0581
1.02667	1.02667	0.06834	0.04193	1.02667	0.05924
1.02833	1.02833	0.06948	0.04193	1.02833	0.05924
1.03	1.03	0.06948	0.04193	1.03	0.06038
1.03167	1.03167	0.06948	0.04193	1.03167	0.05924
1.03333	1.03333	0.0672	0.04278	1.03333	0.06038
1.035	1.035	0.06948	0.04278	1.035	0.06152
1.03667	1.03667	0.06948	0.04278	1.03667	0.06038
1.03833	1.03833	0.07062	0.04278	1.03833	0.06038
1.04	1.04	0.06948	0.04278	1.04	0.06038
1.04167	1.04167	0.06948	0.04278	1.04167	0.06038
1.04333	1.04333	0.07175	0.04364	1.04333	0.06038
1.045	1.045	0.07175	0.04364	1.045	0.06038
1.04667	1.04667	0.07062	0.04535	1.04667	0.06038
1.04833	1.04833	0.07062	0.04449	1.04833	0.05924
1.05	1.05	0.07289	0.04535	1.05	0.05924
1.05167	1.05167	0.07062	0.04535	1.05167	0.05924
1.05333	1.05333	0.07175	0.04706	1.05333	0.05924
1.055	1.055	0.07062	0.04791	1.055	0.06266
1.05667	1.05667	0.07175	0.04791	1.05667	0.06152
1.05833	1.05833	0.07289	0.04963	1.05833	0.06038
1.06	1.06	0.07175	0.04963	1.06	0.06152
1.06167	1.06167	0.07175	0.04963	1.06167	0.06038
1.06333	1.06333	0.07062	0.05048	1.06333	0.06038
1.065	1.065	0.06948	0.05048	1.065	0.06038
1.06667	1.06667	0.07062	0.05134	1.06667	0.06038
1.06833	1.06833	0.07175	0.05134	1.06833	0.05924
1.07	1.07	0.06948	0.05219	1.07	0.06038
1.07167	1.07167	0.07175	0.05305	1.07167	0.05924
1.07333	1.07333	0.06948	0.05219	1.07333	0.0581
1.075	1.075	0.06948	0.05134	1.075	0.05924
1.07667	1.07667	0.06948	0.05305	1.07667	0.05924
1.07833	1.07833	0.06948	0.05305	1.07833	0.0581
1.08	1.08	0.06948	0.0539	1.08	0.05696
1.08167	1.08167	0.06948	0.0539	1.08167	0.0581
1.08333	1.08333	0.06948	0.05305	1.08333	0.0581
1.085	1.085	0.06834	0.0539	1.085	0.05696
1.08667	1.08667	0.0672	0.05305	1.08667	0.0581
1.08833	1.08833	0.06606	0.0539	1.08833	0.05696
1.09	1.09	0.06834	0.0539	1.09	0.0581
1.09167	1.09167	0.0672	0.0539	1.09167	0.05924
1.09333	1.09333	0.0672	0.0539	1.09333	0.05924
1.095	1.095	0.06492	0.05476	1.095	0.05924
1.09667	1.09667	0.06492	0.0539	1.09667	0.05924
1.09833	1.09833	0.06378	0.05476	1.09833	0.05924
1.1	1.1	0.06378	0.05476	1.1	0.05924
1.10167	1.10167	0.06378	0.0539	1.10167	0.06152
1.10333	1.10333	0.06606	0.05476	1.10333	0.06152
1.105	1.105	0.06606	0.0539	1.105	0.06152
1.10667	1.10667	0.0672	0.05476	1.10667	0.06038
1.10833	1.10833	0.06606	0.05476	1.10833	0.06038
1.11	1.11	0.0672	0.0539	1.11	0.06266
1.11167	1.11167	0.0672	0.0539	1.11167	0.06152
1.11333	1.11333	0.0672	0.05305	1.11333	0.06152
1.115	1.115	0.06834	0.05219	1.115	0.06038
1.11667	1.11667	0.0672	0.05305	1.11667	0.06152
1.11833	1.11833	0.0672	0.05305	1.11833	0.06152
1.12	1.12	0.06834	0.05219	1.12	0.06152
1.12167	1.12167	0.0672	0.05134	1.12167	0.06038
1.12333	1.12333	0.06948	0.05219	1.12333	0.06038
1.125	1.125	0.06834	0.05134	1.125	0.0638
1.12667	1.12667	0.0672	0.05134	1.12667	0.06266
1.12833	1.12833	0.06834	0.05048	1.12833	0.06038
1.13	1.13	0.06834	0.04963	1.13	0.06152
1.13167	1.13167	0.06948	0.04877	1.13167	0.06266
1.13333	1.13333	0.06948	0.04791	1.13333	0.06152
1.135	1.135	0.06948	0.04791	1.135	0.06038
1.13667	1.13667	0.06834	0.04706	1.13667	0.05924
1.13833	1.13833	0.06834	0.04791	1.13833	0.05924
1.14	1.14	0.0672	0.04791	1.14	0.05924
1.14167	1.14167	0.06378	0.04791	1.14167	0.05924
1.14333	1.14333	0.06378	0.04791	1.14333	0.05924
1.145	1.145	0.06378	0.04706	1.145	0.06038
1.14667	1.14667	0.06378	0.04706	1.14667	0.06038
1.14833	1.14833	0.06378	0.04791	1.14833	0.06038
1.15	1.15	0.06264	0.04791	1.15	0.06038
1.15167	1.15167	0.06036	0.0462	1.15167	0.06038
1.15333	1.15333	0.0615	0.04706	1.15333	0.05924
1.155	1.155	0.0615	0.04706	1.155	0.05924
1.15667	1.15667	0.06036	0.04791	1.15667	0.06038
1.15833	1.15833	0.06036	0.04877	1.15833	0.06038
1.16	1.16	0.05809	0.04963	1.16	0.05924
1.16167	1.16167	0.05809	0.04963	1.16167	0.0581
1.16333	1.16333	0.05809	0.05048	1.16333	0.05924
1.165	1.165	0.05695	0.05048	1.165	0.0581
1.16667	1.16667	0.05467	0.05048	1.16667	0.0581
1.16833	1.16833	0.05581	0.05048	1.16833	0.06038
1.17	1.17	0.05581	0.05048	1.17	0.0581
1.17167	1.17167	0.05467	0.05134	1.17167	0.06038
1.17333	1.17333	0.05467	0.05048	1.17333	0.06038
1.175	1.175	0.05467	0.05134	1.175	0.05924
1.17667	1.17667	0.05581	0.05219	1.17667	0.06038
1.17833	1.17833	0.05695	0.05134	1.17833	0.05696
1.18	1.18	0.05695	0.05134	1.18	0.05924
1.18167	1.18167	0.05695	0.05305	1.18167	0.05924
1.18333	1.18333	0.05695	0.0539	1.18333	0.06038
1.185	1.185	0.05809	0.05305	1.185	0.06038
1.18667	1.18667	0.05923	0.05219	1.18667	0.06038
1.18833	1.18833	0.05923	0.05219	1.18833	0.06038
1.19	1.19	0.06036	0.05305	1.19	0.06038
1.19167	1.19167	0.06036	0.0539	1.19167	0.06038
1.19333	1.19333	0.06264	0.0539	1.19333	0.05924
1.195	1.195	0.06378	0.05305	1.195	0.05924
1.19667	1.19667	0.06378	0.0539	1.19667	0.05924
1.19833	1.19833	0.06378	0.0539	1.19833	0.0581
1.2	1.2	0.06264	0.05219	1.2	0.0581
1.20167	1.20167	0.06264	0.05476	1.20167	0.0581
1.20333	1.20333	0.06492	0.0539	1.20333	0.05696
1.205	1.205	0.06378	0.05305	1.205	0.05696
1.20667	1.20667	0.06606	0.05305	1.20667	0.05696
1.20833	1.20833	0.06492	0.05305	1.20833	0.05696
1.21	1.21	0.06492	0.05305	1.21	0.05696
1.21167	1.21167	0.06606	0.0539	1.21167	0.05582
1.21333	1.21333	0.06606	0.05219	1.21333	0.05469
1.215	1.215	0.06492	0.0539	1.215	0.05469
1.21667	1.21667	0.06606	0.05305	1.21667	0.05355
1.21833	1.21833	0.06606	0.0539	1.21833	0.05355
1.22	1.22	0.06606	0.05476	1.22	0.05582
1.22167	1.22167	0.06606	0.0539	1.22167	0.05469
1.22333	1.22333	0.06492	0.05561	1.22333	0.05355
1.225	1.225	0.06378	0.05476	1.225	0.05355
1.22667	1.22667	0.06492	0.05476	1.22667	0.05355
1.22833	1.22833	0.06378	0.05476	1.22833	0.05241
1.23	1.23	0.06492	0.05476	1.23	0.05355
1.23167	1.23167	0.06264	0.05561	1.23167	0.05241
1.23333	1.23333	0.06378	0.05476	1.23333	0.05355
1.235	1.235	0.0615	0.05647	1.235	0.05127
1.23667	1.23667	0.0615	0.05561	1.23667	0.05241
1.23833	1.23833	0.0615	0.05647	1.23833	0.05355
1.24	1.24	0.0615	0.05561	1.24	0.05355
1.24167	1.24167	0.06036	0.05733	1.24167	0.05355
1.24333	1.24333	0.0615	0.05733	1.24333	0.05355
1.245	1.245	0.06036	0.05733	1.245	0.05355
1.24667	1.24667	0.05923	0.05733	1.24667	0.05469
1.24833	1.24833	0.06036	0.05733	1.24833	0.05582
1.25	1.25	0.05923	0.05818	1.25	0.05469
1.25167	1.25167	0.05809	0.05733	1.25167	0.05582
1.25333	1.25333	0.05923	0.05733	1.25333	0.05582
1.255	1.255	0.05923	0.05647	1.255	0.05469
1.25667	1.25667	0.05923	0.05818	1.25667	0.05696
1.25833	1.25833	0.06036	0.05733	1.25833	0.05696
1.26	1.26	0.06036	0.05733	1.26	0.0581
1.26167	1.26167	0.05923	0.05733	1.26167	0.05696
1.26333	1.26333	0.05923	0.05733	1.26333	0.0581
1.265	1.265	0.05923	0.05818	1.265	0.05924
1.26667	1.26667	0.05923	0.05561	1.26667	0.05924
1.26833	1.26833	0.05923	0.05561	1.26833	0.0581
1.27	1.27	0.06036	0.05476	1.27	0.05924
1.27167	1.27167	0.06036	0.0539	1.27167	0.0581
1.27333	1.27333	0.06036	0.05476	1.27333	0.0581
1.275	1.275	0.06036	0.05476	1.275	0.05696
1.27667	1.27667	0.06036	0.05476	1.27667	0.05696
1.27833	1.27833	0.0615	0.05476	1.27833	0.05582
1.28	1.28	0.0615	0.0539	1.28	0.05582
1.28167	1.28167	0.0615	0.05219	1.28167	0.05469
1.28333	1.28333	0.0615	0.05219	1.28333	0.05582
1.285	1.285	0.06036	0.05219	1.285	0.05582
1.28667	1.28667	0.0615	0.05219	1.28667	0.05469
1.28833	1.28833	0.06036	0.05048	1.28833	0.05469
1.29	1.29	0.06036	0.04963	1.29	0.05355
1.29167	1.29167	0.06036	0.05048	1.29167	0.05355
1.29333	1.29333	0.06264	0.04877	1.29333	0.05355
1.295	1.295	0.06036	0.05048	1.295	0.05355
1.29667	1.29667	0.0615	0.04963	1.29667	0.05355
1.29833	1.29833	0.06036	0.04963	1.29833	0.05241
1.3	1.3	0.0615	0.05048	1.3	0.05127
1.30167	1.30167	0.06036	0.05134	1.30167	0.05013
1.30333	1.30333	0.05923	0.04963	1.30333	0.05127
1.305	1.305	0.06036	0.05048	1.305	0.05127
1.30667	1.30667	0.05923	0.05048	1.30667	0.05127
1.30833	1.30833	0.06036	0.05048	1.30833	0.05127
1.31	1.31	0.06036	0.05048	1.31	0.05127
1.31167	1.31167	0.05923	0.05048	1.31167	0.05013
1.31333	1.31333	0.05923	0.05219	1.31333	0.05127
1.315	1.315	0.05809	0.05134	1.315	0.05241
1.31667	1.31667	0.05695	0.05134	1.31667	0.05355
1.31833	1.31833	0.05581	0.05305	1.31833	0.05355
1.32	1.32	0.05695	0.05219	1.32	0.05241
1.32167	1.32167	0.05695	0.05219	1.32167	0.05469
1.32333	1.32333	0.05581	0.05305	1.32333	0.05355
1.325	1.325	0.05353	0.05219	1.325	0.05355
1.32667	1.32667	0.05467	0.05219	1.32667	0.05355
1.32833	1.32833	0.05467	0.0539	1.32833	0.05355
1.33	1.33	0.05353	0.05305	1.33	0.05582
1.33167	1.33167	0.05353	0.0539	1.33167	0.05696
1.33333	1.33333	0.05353	0.0539	1.33333	0.05696
1.335	1.335	0.05239	0.0539	1.335	0.05582
1.33667	1.33667	0.05353	0.05305	1.33667	0.05696
1.33833	1.33833	0.05239	0.0539	1.33833	0.05696
1.34	1.34	0.05353	0.05305	1.34	0.05696
1.34167	1.34167	0.05353	0.0539	1.34167	0.05696
1.34333	1.34333	0.05353	0.05476	1.34333	0.0581
1.345	1.345	0.05353	0.0539	1.345	0.0581
1.34667	1.34667	0.05467	0.0539	1.34667	0.05696
1.34833	1.34833	0.05353	0.05305	1.34833	0.0581
1.35	1.35	0.05467	0.05219	1.35	0.05696
1.35167	1.35167	0.05581	0.05305	1.35167	0.05696
1.35333	1.35333	0.05581	0.05305	1.35333	0.05696
1.355	1.355	0.05695	0.05305	1.355	0.0581
1.35667	1.35667	0.05695	0.05305	1.35667	0.05696
1.35833	1.35833	0.05695	0.05219	1.35833	0.0581
1.36	1.36	0.05695	0.05134	1.36	0.05696
1.36167	1.36167	0.05581	0.05219	1.36167	0.05696
1.36333	1.36333	0.05695	0.05219	1.36333	0.05696
1.365	1.365	0.05581	0.05219	1.365	0.05469
1.36667	1.36667	0.05695	0.05048	1.36667	0.05469
1.36833	1.36833	0.05695	0.05219	1.36833	0.05355
1.37	1.37	0.05581	0.05219	1.37	0.05355
1.37167	1.37167	0.05695	0.05219	1.37167	0.05355
1.37333	1.37333	0.05695	0.05134	1.37333	0.05013
1.375	1.375	0.05809	0.05219	1.375	0.05127
1.37667	1.37667	0.05695	0.05219	1.37667	0.04899
1.37833	1.37833	0.05809	0.05048	1.37833	0.04785
1.38	1.38	0.05923	0.05219	1.38	0.04899
1.38167	1.38167	0.05809	0.05134	1.38167	0.04899
1.38333	1.38333	0.05809	0.05219	1.38333	0.04899
1.385	1.385	0.05923	0.05219	1.385	0.04785
1.38667	1.38667	0.05923	0.05219	1.38667	0.04899
1.38833	1.38833	0.05809	0.05305	1.38833	0.04785
1.39	1.39	0.05923	0.05219	1.39	0.04671
1.39167	1.39167	0.05809	0.05305	1.39167	0.04785
1.39333	1.39333	0.05923	0.05305	1.39333	0.04785
1.395	1.395	0.05923	0.05476	1.395	0.04785
1.39667	1.39667	0.06036	0.05305	1.39667	0.04671
1.39833	1.39833	0.05923	0.05305	1.39833	0.04785
1.4	1.4	0.06036	0.0539	1.4	0.04899
1.40167	1.40167	0.06036	0.05476	1.40167	0.05013
1.40333	1.40333	0.06036	0.05476	1.40333	0.05127
1.405	1.405	0.06036	0.05561	1.405	0.05013
1.40667	1.40667	0.06036	0.05561	1.40667	0.05241
1.40833	1.40833	0.05923	0.05561	1.40833	0.05127
1.41	1.41	0.05923	0.05647	1.41	0.05355
1.41167	1.41167	0.05923	0.05733	1.41167	0.05241
1.41333	1.41333	0.06036	0.05733	1.41333	0.05355
1.415	1.415	0.05923	0.05733	1.415	0.05355
1.41667	1.41667	0.06036	0.05733	1.41667	0.05582
1.41833	1.41833	0.06036	0.05647	1.41833	0.05582
1.42	1.42	0.06036	0.05476	1.42	0.05582
1.42167	1.42167	0.06036	0.05476	1.42167	0.0581
1.42333	1.42333	0.06036	0.05476	1.42333	0.05924
1.425	1.425	0.0615	0.05476	1.425	0.06038
1.42667	1.42667	0.06036	0.05476	1.42667	0.0581
1.42833	1.42833	0.06036	0.05305	1.42833	0.05924
1.43	1.43	0.05923	0.05476	1.43	0.06038
1.43167	1.43167	0.06036	0.05305	1.43167	0.05924
1.43333	1.43333	0.06036	0.05305	1.43333	0.0581
1.435	1.435	0.05809	0.05219	1.435	0.0581
1.43667	1.43667	0.06036	0.05219	1.43667	0.05696
1.43833	1.43833	0.05923	0.05219	1.43833	0.05696
1.44	1.44	0.05923	0.05048	1.44	0.05696
1.44167	1.44167	0.05923	0.05048	1.44167	0.05582
1.44333	1.44333	0.06036	0.05048	1.44333	0.05582
1.445	1.445	0.05923	0.04963	1.445	0.05469
1.44667	1.44667	0.05809	0.05048	1.44667	0.05355
1.44833	1.44833	0.05809	0.05048	1.44833	0.05355
1.45	1.45	0.05695	0.05048	1.45	0.05241
1.45167	1.45167	0.05809	0.05048	1.45167	0.05127
1.45333	1.45333	0.05695	0.05048	1.45333	0.05013
1.455	1.455	0.05695	0.05048	1.455	0.05013
1.45667	1.45667	0.05581	0.05048	1.45667	0.05013
1.45833	1.45833	0.05581	0.04963	1.45833	0.04899
1.46	1.46	0.05581	0.05048	1.46	0.05013
1.46167	1.46167	0.05809	0.05048	1.46167	0.04785
1.46333	1.46333	0.05695	0.05048	1.46333	0.04785
1.465	1.465	0.05581	0.04963	1.465	0.04671
1.46667	1.46667	0.05695	0.04963	1.46667	0.04671
1.46833	1.46833	0.05581	0.04877	1.46833	0.04671
1.47	1.47	0.05467	0.04963	1.47	0.04671
1.47167	1.47167	0.05353	0.05048	1.47167	0.04671
1.47333	1.47333	0.05467	0.04963	1.47333	0.04785
1.475	1.475	0.05353	0.04963	1.475	0.04671
1.47667	1.47667	0.05467	0.05048	1.47667	0.04671
1.47833	1.47833	0.05467	0.04963	1.47833	0.04443
1.48	1.48	0.05353	0.05048	1.48	0.04785
1.48167	1.48167	0.05353	0.05048	1.48167	0.04785
1.48333	1.48333	0.05353	0.04963	1.48333	0.04785
1.485	1.485	0.05353	0.05048	1.485	0.04557
1.48667	1.48667	0.05239	0.05048	1.48667	0.04671
1.48833	1.48833	0.05353	0.05134	1.48833	0.04785
1.49	1.49	0.05467	0.05048	1.49	0.04785
1.49167	1.49167	0.05467	0.05048	1.49167	0.04785
1.49333	1.49333	0.05695	0.05219	1.49333	0.04785
1.495	1.495	0.05695	0.05134	1.495	0.04785
1.49667	1.49667	0.05695	0.05219	1.49667	0.04899
1.49833	1.49833	0.05809	0.05219	1.49833	0.04899
1.5	1.5	0.05809	0.05305	1.5	0.05013
1.50167	1.50167	0.05923	0.05219	1.50167	0.05127
1.50333	1.50333	0.05809	0.05305	1.50333	0.05127
1.505	1.505	0.06036	0.05219	1.505	0.05241
1.50667	1.50667	0.06036	0.05305	1.50667	0.05355
1.50833	1.50833	0.0615	0.05219	1.50833	0.05355
1.51	1.51	0.06264	0.05219	1.51	0.05355
1.51167	1.51167	0.0615	0.05134	1.51167	0.05127
1.51333	1.51333	0.0615	0.05134	1.51333	0.05355
1.515	1.515	0.06264	0.05219	1.515	0.05241
1.51667	1.51667	0.06378	0.05219	1.51667	0.05241
1.51833	1.51833	0.06378	0.05134	1.51833	0.05355
1.52	1.52	0.0615	0.05048	1.52	0.05355
1.52167	1.52167	0.06264	0.05048	1.52167	0.05355
1.52333	1.52333	0.06378	0.05048	1.52333	0.05355
1.525	1.525	0.06378	0.04963	1.525	0.05355
1.52667	1.52667	0.06264	0.04963	1.52667	0.05355
1.52833	1.52833	0.06264	0.04791	1.52833	0.05355
1.53	1.53	0.06378	0.04963	1.53	0.05355
1.53167	1.53167	0.06264	0.04791	1.53167	0.05241
1.53333	1.53333	0.0615	0.04791	1.53333	0.05355
1.535	1.535	0.0615	0.04791	1.535	0.05013
1.53667	1.53667	0.06036	0.04791	1.53667	0.05013
1.53833	1.53833	0.06036	0.0462	1.53833	0.05013
1.54	1.54	0.06036	0.04706	1.54	0.05127
1.54167	1.54167	0.06036	0.0462	1.54167	0.05127
1.54333	1.54333	0.05923	0.04535	1.54333	0.05013
1.545	1.545	0.05923	0.0462	1.545	0.05013
1.54667	1.54667	0.06036	0.04706	1.54667	0.05013
1.54833	1.54833	0.05809	0.0462	1.54833	0.04899
1.55	1.55	0.05695	0.04706	1.55	0.05013
1.55167	1.55167	0.05695	0.0462	1.55167	0.05127
1.55333	1.55333	0.05695	0.0462	1.55333	0.05013
1.555	1.555	0.05695	0.04535	1.555	0.04899
1.55667	1.55667	0.05695	0.04535	1.55667	0.05127
1.55833	1.55833	0.05581	0.04535	1.55833	0.05013
1.56	1.56	0.05467	0.0462	1.56	0.05013
1.56167	1.56167	0.05467	0.0462	1.56167	0.04899
1.56333	1.56333	0.05467	0.0462	1.56333	0.05013
1.565	1.565	0.05353	0.04706	1.565	0.05127
1.56667	1.56667	0.05353	0.04706	1.56667	0.05013
1.56833	1.56833	0.05353	0.04706	1.56833	0.05013
1.57	1.57	0.05581	0.04706	1.57	0.05127
1.57167	1.57167	0.05467	0.04791	1.57167	0.05241
1.57333	1.57333	0.05467	0.04877	1.57333	0.05241
1.575	1.575	0.05353	0.05048	1.575	0.05127
1.57667	1.57667	0.05581	0.04877	1.57667	0.05241
1.57833	1.57833	0.05581	0.04963	1.57833	0.05127
1.58	1.58	0.05467	0.04963	1.58	0.05241
1.58167	1.58167	0.05467	0.04963	1.58167	0.05127
1.58333	1.58333	0.05467	0.05048	1.58333	0.05127
1.585	1.585	0.05695	0.05134	1.585	0.05127
1.58667	1.58667	0.05695	0.05048	1.58667	0.05241
1.58833	1.58833	0.05581	0.04963	1.58833	0.05241
1.59	1.59	0.05695	0.04963	1.59	0.05241
1.59167	1.59167	0.05695	0.04963	1.59167	0.05355
1.59333	1.59333	0.05695	0.04963	1.59333	0.05241
1.595	1.595	0.05695	0.04877	1.595	0.05241
1.59667	1.59667	0.05923	0.04791	1.59667	0.05127
1.59833	1.59833	0.06036	0.04791	1.59833	0.05127
1.6	1.6	0.05923	0.04791	1.6	0.05013
1.60167	1.60167	0.05923	0.04791	1.60167	0.04899
1.60333	1.60333	0.05695	0.04706	1.60333	0.05127
1.605	1.605	0.05809	0.04535	1.605	0.05013
1.60667	1.60667	0.05695	0.04535	1.60667	0.05013
1.60833	1.60833	0.05809	0.0462	1.60833	0.04899
1.61	1.61	0.05809	0.0462	1.61	0.04899
1.61167	1.61167	0.05809	0.04706	1.61167	0.04785
1.61333	1.61333	0.05695	0.0462	1.61333	0.04785
1.615	1.615	0.05581	0.04791	1.615	0.04671
1.61667	1.61667	0.05581	0.04706	1.61667	0.04785
1.61833	1.61833	0.05581	0.0462	1.61833	0.04671
1.62	1.62	0.05581	0.04706	1.62	0.04671
1.62167	1.62167	0.05467	0.04791	1.62167	0.04785
1.62333	1.62333	0.05353	0.04706	1.62333	0.04785
1.625	1.625	0.05353	0.04706	1.625	0.04557
1.62667	1.62667	0.05353	0.04791	1.62667	0.04671
1.62833	1.62833	0.05353	0.04791	1.62833	0.04785
1.63	1.63	0.05353	0.04877	1.63	0.04785
1.63167	1.63167	0.05353	0.04877	1.63167	0.04899
1.63333	1.63333	0.05353	0.04963	1.63333	0.04899
1.635	1.635	0.05353	0.04963	1.635	0.04899
1.63667	1.63667	0.05353	0.04877	1.63667	0.04785
1.63833	1.63833	0.05353	0.04877	1.63833	0.04899
1.64	1.64	0.05467	0.04963	1.64	0.05013
1.64167	1.64167	0.05467	0.05048	1.64167	0.05013
1.64333	1.64333	0.05467	0.05048	1.64333	0.05013
1.645	1.645	0.05467	0.05048	1.645	0.04899
1.64667	1.64667	0.05695	0.05134	1.64667	0.04899
1.64833	1.64833	0.05695	0.05048	1.64833	0.04899
1.65	1.65	0.05581	0.05048	1.65	0.05127
1.65167	1.65167	0.05695	0.05219	1.65167	0.05127
1.65333	1.65333	0.05695	0.05219	1.65333	0.05241
1.655	1.655	0.05809	0.05134	1.655	0.05241
1.65667	1.65667	0.05809	0.05134	1.65667	0.05241
1.65833	1.65833	0.05923	0.05219	1.65833	0.05355
1.66	1.66	0.06036	0.05219	1.66	0.05355
1.66167	1.66167	0.06036	0.05219	1.66167	0.05355
1.66333	1.66333	0.06036	0.05134	1.66333	0.05127
1.665	1.665	0.06264	0.05219	1.665	0.05241
1.66667	1.66667	0.06264	0.05048	1.66667	0.05355
1.66833	1.66833	0.06492	0.05219	1.66833	0.05355
1.67	1.67	0.06492	0.05219	1.67	0.05241
1.67167	1.67167	0.06378	0.05134	1.67167	0.05127
1.67333	1.67333	0.06492	0.05134	1.67333	0.05127
1.675	1.675	0.06606	0.05219	1.675	0.05241
1.67667	1.67667	0.06492	0.05134	1.67667	0.05241
1.67833	1.67833	0.06492	0.05048	1.67833	0.05127
1.68	1.68	0.0672	0.04963	1.68	0.05355
1.68167	1.68167	0.0672	0.05048	1.68167	0.05241
1.68333	1.68333	0.0672	0.05048	1.68333	0.05355
1.685	1.685	0.06834	0.04963	1.685	0.05241
1.68667	1.68667	0.06834	0.05048	1.68667	0.05127
1.68833	1.68833	0.0672	0.04963	1.68833	0.05127
1.69	1.69	0.0672	0.05048	1.69	0.05013
1.69167	1.69167	0.0672	0.04963	1.69167	0.05013
1.69333	1.69333	0.06606	0.05048	1.69333	0.04899
1.695	1.695	0.0672	0.04963	1.695	0.04899
1.69667	1.69667	0.0672	0.04963	1.69667	0.04899
1.69833	1.69833	0.06606	0.05048	1.69833	0.04785
1.7	1.7	0.06492	0.04963	1.7	0.05013
1.70167	1.70167	0.06606	0.04877	1.70167	0.05013
1.70333	1.70333	0.06492	0.04791	1.70333	0.04899
1.705	1.705	0.06492	0.04877	1.705	0.04785
1.70667	1.70667	0.06378	0.04791	1.70667	0.04899
1.70833	1.70833	0.06378	0.04877	1.70833	0.04785
1.71	1.71	0.0615	0.04963	1.71	0.04899
1.71167	1.71167	0.0615	0.05048	1.71167	0.04899
1.71333	1.71333	0.0615	0.04877	1.71333	0.05013
1.715	1.715	0.06036	0.04963	1.715	0.04671
1.71667	1.71667	0.06036	0.04791	1.71667	0.04671
1.71833	1.71833	0.06036	0.04877	1.71833	0.04785
1.72	1.72	0.06036	0.04877	1.72	0.04785
1.72167	1.72167	0.05923	0.04963	1.72167	0.04671
1.72333	1.72333	0.05923	0.04963	1.72333	0.05013
1.725	1.725	0.05809	0.04963	1.725	0.05013
1.72667	1.72667	0.05809	0.04877	1.72667	0.05013
1.72833	1.72833	0.05809	0.04963	1.72833	0.05127
1.73	1.73	0.05695	0.04963	1.73	0.05013
1.73167	1.73167	0.05809	0.04963	1.73167	0.05013
1.73333	1.73333	0.05695	0.04963	1.73333	0.05127
1.735	1.735	0.05695	0.05048	1.735	0.05127
1.73667	1.73667	0.05923	0.05048	1.73667	0.05127
1.73833	1.73833	0.05809	0.05048	1.73833	0.05127
1.74	1.74	0.05809	0.04963	1.74	0.05127
1.74167	1.74167	0.06036	0.05048	1.74167	0.05127
1.74333	1.74333	0.05923	0.05048	1.74333	0.05241
1.745	1.745	0.06036	0.05048	1.745	0.05241
1.74667	1.74667	0.06036	0.04963	1.74667	0.05469
1.74833	1.74833	0.0615	0.04963	1.74833	0.05469
1.75	1.75	0.0615	0.04877	1.75	0.05355
1.75167	1.75167	0.06264	0.04877	1.75167	0.05469
1.75333	1.75333	0.06378	0.04963	1.75333	0.05469
1.755	1.755	0.06378	0.04877	1.755	0.05355
1.75667	1.75667	0.06264	0.04791	1.75667	0.05355
1.75833	1.75833	0.06492	0.04791	1.75833	0.05355
1.76	1.76	0.06378	0.04963	1.76	0.05469
1.76167	1.76167	0.06606	0.04877	1.76167	0.05355
1.76333	1.76333	0.06606	0.04877	1.76333	0.05355
1.765	1.765	0.06378	0.04877	1.765	0.05241
1.76667	1.76667	0.06492	0.04791	1.76667	0.05355
1.76833	1.76833	0.06606	0.04877	1.76833	0.05355
1.77	1.77	0.06606	0.04791	1.77	0.05241
1.77167	1.77167	0.06492	0.04791	1.77167	0.05127
1.77333	1.77333	0.0672	0.04791	1.77333	0.05127
1.775	1.775	0.0672	0.04791	1.775	0.05127
1.77667	1.77667	0.06606	0.04877	1.77667	0.05241
1.77833	1.77833	0.06492	0.04877	1.77833	0.05127
1.78	1.78	0.06492	0.04877	1.78	0.05241
1.78167	1.78167	0.06606	0.04791	1.78167	0.05127
1.78333	1.78333	0.06606	0.04877	1.78333	0.05355
1.785	1.785	0.06378	0.05048	1.785	0.05241
1.78667	1.78667	0.06492	0.05048	1.78667	0.05241
1.78833	1.78833	0.06378	0.05048	1.78833	0.05241
1.79	1.79	0.06492	0.05048	1.79	0.05241
1.79167	1.79167	0.06378	0.05048	1.79167	0.05355
1.79333	1.79333	0.06264	0.05134	1.79333	0.05469
1.795	1.795	0.06264	0.05219	1.795	0.05355
1.79667	1.79667	0.06378	0.05219	1.79667	0.05355
1.79833	1.79833	0.06264	0.05305	1.79833	0.05355
1.8	1.8	0.06264	0.05219	1.8	0.05469
1.80167	1.80167	0.06264	0.05219	1.80167	0.05469
1.80333	1.80333	0.06264	0.05305	1.80333	0.05469
1.805	1.805	0.0615	0.05219	1.805	0.05582
1.80667	1.80667	0.0615	0.05305	1.80667	0.05469
1.80833	1.80833	0.06264	0.0539	1.80833	0.05696
1.81	1.81	0.0615	0.05305	1.81	0.05696
1.81167	1.81167	0.06264	0.05305	1.81167	0.05696
1.81333	1.81333	0.06264	0.05305	1.81333	0.05696
1.815	1.815	0.06264	0.05476	1.815	0.05696
1.81667	1.81667	0.06264	0.0539	1.81667	0.05696
1.81833	1.81833	0.06264	0.0539	1.81833	0.05696
1.82	1.82	0.06378	0.05305	1.82	0.0581
1.82167	1.82167	0.06378	0.0539	1.82167	0.0581
1.82333	1.82333	0.06492	0.0539	1.82333	0.05696
1.825	1.825	0.06492	0.0539	1.825	0.0581
1.82667	1.82667	0.06492	0.0539	1.82667	0.05696
1.82833	1.82833	0.06378	0.05305	1.82833	0.0581
1.83	1.83	0.06378	0.05305	1.83	0.0581
1.83167	1.83167	0.06606	0.05305	1.83167	0.0581
1.83333	1.83333	0.06492	0.05219	1.83333	0.0581
1.835	1.835	0.06606	0.05305	1.835	0.05696
1.83667	1.83667	0.06378	0.05134	1.83667	0.05924
1.83833	1.83833	0.06492	0.05048	1.83833	0.0581
1.84	1.84	0.06492	0.05048	1.84	0.06038
1.84167	1.84167	0.06492	0.05048	1.84167	0.05924
1.84333	1.84333	0.06492	0.05134	1.84333	0.05924
1.845	1.845	0.06492	0.05134	1.845	0.05924
1.84667	1.84667	0.06492	0.05134	1.84667	0.0581
1.84833	1.84833	0.06606	0.05048	1.84833	0.05924
1.85	1.85	0.06264	0.05048	1.85	0.06038
1.85167	1.85167	0.06378	0.04963	1.85167	0.06152
1.85333	1.85333	0.06378	0.04877	1.85333	0.05924
1.855	1.855	0.06492	0.04791	1.855	0.05924
1.85667	1.85667	0.06378	0.04877	1.85667	0.0581
1.85833	1.85833	0.06378	0.04963	1.85833	0.0581
1.86	1.86	0.0615	0.04877	1.86	0.05696
1.86167	1.86167	0.06264	0.04791	1.86167	0.05696
1.86333	1.86333	0.06264	0.04877	1.86333	0.05696
1.865	1.865	0.06036	0.04791	1.865	0.0581
1.86667	1.86667	0.05923	0.04791	1.86667	0.05696
1.86833	1.86833	0.05809	0.04963	1.86833	0.0581
1.87	1.87	0.05809	0.04877	1.87	0.05696
1.87167	1.87167	0.05695	0.04877	1.87167	0.05924
1.87333	1.87333	0.05695	0.04791	1.87333	0.06038
1.875	1.875	0.05695	0.04791	1.875	0.05924
1.87667	1.87667	0.05695	0.04877	1.87667	0.06038
1.87833	1.87833	0.05581	0.04791	1.87833	0.06038
1.88	1.88	0.05581	0.04963	1.88	0.06038
1.88167	1.88167	0.05695	0.04791	1.88167	0.06266
1.88333	1.88333	0.05581	0.04963	1.88333	0.06152
1.885	1.885	0.05581	0.04963	1.885	0.06266
1.88667	1.88667	0.05581	0.04963	1.88667	0.0638
1.88833	1.88833	0.05695	0.05048	1.88833	0.0638
1.89	1.89	0.05695	0.05048	1.89	0.06608
1.89167	1.89167	0.05695	0.05048	1.89167	0.06608
1.89333	1.89333	0.05809	0.05048	1.89333	0.06722
1.895	1.895	0.05695	0.05048	1.895	0.06722
1.89667	1.89667	0.05695	0.04963	1.89667	0.06836
1.89833	1.89833	0.05809	0.05048	1.89833	0.06836
1.9	1.9	0.06036	0.05048	1.9	0.06722
1.90167	1.90167	0.06036	0.05048	1.90167	0.0695
1.90333	1.90333	0.06036	0.05048	1.90333	0.0695
1.905	1.905	0.06036	0.04963	1.905	0.0695
1.90667	1.90667	0.05809	0.04791	1.90667	0.0695
1.90833	1.90833	0.05809	0.04791	1.90833	0.07177
1.91	1.91	0.05923	0.05048	1.91	0.0695
1.91167	1.91167	0.06036	0.04963	1.91167	0.0695
1.91333	1.91333	0.06036	0.04877	1.91333	0.06836
1.915	1.915	0.05923	0.04791	1.915	0.0695
1.91667	1.91667	0.05809	0.04706	1.91667	0.0695
1.91833	1.91833	0.05809	0.0462	1.91833	0.06722
1.92	1.92	0.05809	0.0462	1.92	0.06836
1.92167	1.92167	0.05695	0.0462	1.92167	0.0695
1.92333	1.92333	0.05695	0.0462	1.92333	0.06836
1.925	1.925	0.05695	0.04535	1.925	0.06836
1.92667	1.92667	0.05581	0.04535	1.92667	0.0695
1.92833	1.92833	0.05581	0.04535	1.92833	0.06836
1.93	1.93	0.05581	0.0462	1.93	0.06836
1.93167	1.93167	0.05467	0.0462	1.93167	0.0695
1.93333	1.93333	0.05581	0.04706	1.93333	0.0695
1.935	1.935	0.05581	0.04706	1.935	0.0695
1.93667	1.93667	0.05695	0.0462	1.93667	0.0695
1.93833	1.93833	0.05695	0.0462	1.93833	0.06836
1.94	1.94	0.05809	0.0462	1.94	0.06836
1.94167	1.94167	0.05809	0.04706	1.94167	0.06836
1.94333	1.94333	0.05809	0.04706	1.94333	0.06722
1.945	1.945	0.05809	0.04706	1.945	0.06836
1.94667	1.94667	0.05695	0.04877	1.94667	0.06722
1.94833	1.94833	0.05809	0.04791	1.94833	0.06722
1.95	1.95	0.05695	0.04963	1.95	0.06836
1.95167	1.95167	0.05809	0.04877	1.95167	0.06836
1.95333	1.95333	0.05809	0.04877	1.95333	0.06722
1.955	1.955	0.06036	0.04791	1.955	0.06836
1.95667	1.95667	0.05695	0.04877	1.95667	0.06722
1.95833	1.95833	0.06036	0.04963	1.95833	0.06722
1.96	1.96	0.06036	0.05048	1.96	0.06722
1.96167	1.96167	0.0615	0.04963	1.96167	0.06722
1.96333	1.96333	0.0615	0.04963	1.96333	0.06722
1.965	1.965	0.06264	0.04963	1.965	0.06722
1.96667	1.96667	0.06264	0.04877	1.96667	0.06836
1.96833	1.96833	0.06036	0.04963	1.96833	0.06836
1.97	1.97	0.06036	0.05048	1.97	0.06836
1.97167	1.97167	0.06264	0.05134	1.97167	0.06836
1.97333	1.97333	0.06264	0.05048	1.97333	0.0695
1.975	1.975	0.06036	0.05048	1.975	0.0695
1.97667	1.97667	0.0615	0.05048	1.97667	0.0695
1.97833	1.97833	0.06264	0.05048	1.97833	0.0695
1.98	1.98	0.0615	0.04963	1.98	0.0695
1.98167	1.98167	0.06264	0.04963	1.98167	0.06836
1.98333	1.98333	0.06264	0.05048	1.98333	0.0695
1.985	1.985	0.06378	0.04877	1.985	0.06722
1.98667	1.98667	0.06378	0.04963	1.98667	0.06722
1.98833	1.98833	0.06378	0.04963	1.98833	0.06722
1.99	1.99	0.06378	0.04963	1.99	0.06836
1.99167	1.99167	0.06378	0.05048	1.99167	0.06836
1.99333	1.99333	0.06606	0.05048	1.99333	0.06722
1.995	1.995	0.06606	0.04963	1.995	0.06836
1.99667	1.99667	0.06606	0.05048	1.99667	0.06722
1.99833	1.99833	0.0672	0.04963	1.99833	0.06608
2	2	0.06606	0.05048	2	0.06608
2.00167	2.00167	0.06606	0.04963	2.00167	0.06608
2.00333	2.00333	0.0672	0.04877	2.00333	0.06608
2.005	2.005	0.06492	0.04963	2.005	0.06494
2.00667	2.00667	0.06492	0.04877	2.00667	0.06494
2.00833	2.00833	0.06492	0.04963	2.00833	0.06494
2.01	2.01	0.06378	0.04963	2.01	0.0638
2.01167	2.01167	0.06378	0.04963	2.01167	0.0638
2.01333	2.01333	0.06264	0.04877	2.01333	0.06266
2.015	2.015	0.0615	0.04877	2.015	0.0638
2.01667	2.01667	0.06036	0.04877	2.01667	0.06266
2.01833	2.01833	0.05923	0.05048	2.01833	0.06266
2.02	2.02	0.05923	0.04963	2.02	0.0638
2.02167	2.02167	0.05923	0.05048	2.02167	0.06266
2.02333	2.02333	0.05809	0.05048	2.02333	0.0638
2.025	2.025	0.05695	0.05134	2.025	0.0638
2.02667	2.02667	0.05353	0.05219	2.02667	0.0638
2.02833	2.02833	0.05467	0.05219	2.02833	0.06266
2.03	2.03	0.05353	0.05134	2.03	0.0638
2.03167	2.03167	0.05353	0.05219	2.03167	0.0638
2.03333	2.03333	0.05239	0.05219	2.03333	0.06494
2.035	2.035	0.05353	0.0539	2.035	0.06494
2.03667	2.03667	0.05125	0.05219	2.03667	0.06494
2.03833	2.03833	0.05239	0.0539	2.03833	0.06494
2.04	2.04	0.05125	0.0539	2.04	0.06608
2.04167	2.04167	0.05353	0.05476	2.04167	0.06608
2.04333	2.04333	0.05239	0.0539	2.04333	0.06608
2.045	2.045	0.05239	0.05476	2.045	0.06494
2.04667	2.04667	0.05353	0.05476	2.04667	0.06608
2.04833	2.04833	0.05239	0.05476	2.04833	0.06608
2.05	2.05	0.05353	0.05647	2.05	0.06608
2.05167	2.05167	0.05467	0.05561	2.05167	0.06722
2.05333	2.05333	0.05695	0.05561	2.05333	0.06608
2.055	2.055	0.05809	0.05561	2.055	0.06608
2.05667	2.05667	0.05923	0.05476	2.05667	0.06608
2.05833	2.05833	0.05923	0.05476	2.05833	0.06608
2.06	2.06	0.0615	0.05476	2.06	0.06608
2.06167	2.06167	0.0615	0.05476	2.06167	0.06494
2.06333	2.06333	0.06264	0.0539	2.06333	0.0638
2.065	2.065	0.06264	0.05305	2.065	0.06608
2.06667	2.06667	0.06378	0.0539	2.06667	0.06494
2.06833	2.06833	0.06264	0.05305	2.06833	0.06494
2.07	2.07	0.06606	0.05305	2.07	0.06494
2.07167	2.07167	0.06492	0.05134	2.07167	0.06494
2.07333	2.07333	0.06606	0.05219	2.07333	0.0638
2.075	2.075	0.06492	0.05134	2.075	0.0638
2.07667	2.07667	0.06492	0.05134	2.07667	0.06266
2.07833	2.07833	0.0672	0.05048	2.07833	0.06152
2.08	2.08	0.06606	0.05048	2.08	0.0638
2.08167	2.08167	0.06606	0.05134	2.08167	0.06152
2.08333	2.08333	0.06606	0.05048	2.08333	0.06266
2.085	2.085	0.06492	0.05048	2.085	0.06266
2.08667	2.08667	0.06492	0.04963	2.08667	0.06152
2.08833	2.08833	0.06378	0.05134	2.08833	0.06038
2.09	2.09	0.06606	0.05048	2.09	0.06152
2.09167	2.09167	0.0672	0.05048	2.09167	0.06152
2.09333	2.09333	0.06606	0.05048	2.09333	0.06038
2.095	2.095	0.06606	0.05048	2.095	0.06038
2.09667	2.09667	0.06264	0.05048	2.09667	0.05924
2.09833	2.09833	0.0615	0.05048	2.09833	0.0581
2.1	2.1	0.06264	0.05134	2.1	0.05696
2.10167	2.10167	0.06036	0.05048	2.10167	0.05924
2.10333	2.10333	0.0615	0.05219	2.10333	0.05924
2.105	2.105	0.06036	0.05219	2.105	0.05924
2.10667	2.10667	0.0615	0.05219	2.10667	0.0581
2.10833	2.10833	0.06036	0.05219	2.10833	0.05696
2.11	2.11	0.05809	0.05305	2.11	0.05924
2.11167	2.11167	0.06036	0.05305	2.11167	0.0581
2.11333	2.11333	0.06036	0.05219	2.11333	0.06038
2.115	2.115	0.05923	0.05305	2.115	0.05924
2.11667	2.11667	0.05923	0.0539	2.11667	0.06038
2.11833	2.11833	0.05923	0.05476	2.11833	0.05924
2.12	2.12	0.06036	0.05476	2.12	0.06038
2.12167	2.12167	0.06036	0.0539	2.12167	0.06152
2.12333	2.12333	0.0615	0.0539	2.12333	0.05924
2.125	2.125	0.0615	0.05561	2.125	0.05924
2.12667	2.12667	0.0615	0.05476	2.12667	0.06038
2.12833	2.12833	0.06264	0.0539	2.12833	0.06038
2.13	2.13	0.06378	0.0539	2.13	0.05924
2.13167	2.13167	0.06378	0.05305	2.13167	0.05924
2.13333	2.13333	0.06378	0.05476	2.13333	0.05924
2.135	2.135	0.06492	0.05476	2.135	0.05924
2.13667	2.13667	0.06606	0.0539	2.13667	0.05924
2.13833	2.13833	0.0672	0.0539	2.13833	0.05924
2.14	2.14	0.06606	0.05305	2.14	0.0581
2.14167	2.14167	0.0672	0.05219	2.14167	0.0581
2.14333	2.14333	0.06834	0.05305	2.14333	0.05924
2.145	2.145	0.06834	0.05219	2.145	0.0581
2.14667	2.14667	0.07062	0.05219	2.14667	0.05696
2.14833	2.14833	0.06948	0.05134	2.14833	0.0581
2.15	2.15	0.06948	0.05134	2.15	0.05696
2.15167	2.15167	0.06948	0.05134	2.15167	0.05696
2.15333	2.15333	0.07062	0.05134	2.15333	0.05696
2.155	2.155	0.07175	0.05219	2.155	0.0581
2.15667	2.15667	0.07175	0.05134	2.15667	0.05924
2.15833	2.15833	0.07062	0.05048	2.15833	0.05696
2.16	2.16	0.07062	0.05048	2.16	0.05696
2.16167	2.16167	0.06948	0.04963	2.16167	0.0581
2.16333	2.16333	0.07062	0.05048	2.16333	0.05924
2.165	2.165	0.07175	0.05048	2.165	0.0581
2.16667	2.16667	0.06948	0.04963	2.16667	0.05924
2.16833	2.16833	0.07062	0.04877	2.16833	0.06152
2.17	2.17	0.06948	0.04877	2.17	0.06152
2.17167	2.17167	0.06948	0.04877	2.17167	0.05924
2.17333	2.17333	0.06834	0.04963	2.17333	0.06038
2.175	2.175	0.06834	0.05048	2.175	0.05924
2.17667	2.17667	0.06834	0.04963	2.17667	0.06038
2.17833	2.17833	0.06948	0.04791	2.17833	0.05924
2.18	2.18	0.06948	0.04791	2.18	0.06152
2.18167	2.18167	0.0672	0.04791	2.18167	0.06038
2.18333	2.18333	0.0672	0.04791	2.18333	0.06266
2.185	2.185	0.0672	0.0462	2.185	0.0638
2.18667	2.18667	0.0672	0.04706	2.18667	0.06152
2.18833	2.18833	0.06606	0.04791	2.18833	0.06266
2.19	2.19	0.06606	0.04706	2.19	0.06494
2.19167	2.19167	0.06606	0.04791	2.19167	0.06494
2.19333	2.19333	0.06492	0.04791	2.19333	0.06608
2.195	2.195	0.06378	0.04791	2.195	0.06608
2.19667	2.19667	0.06492	0.04791	2.19667	0.06722
2.19833	2.19833	0.06606	0.04791	2.19833	0.06722
2.2	2.2	0.06492	0.04791	2.2	0.0695
2.20167	2.20167	0.06492	0.04877	2.20167	0.06836
2.20333	2.20333	0.06606	0.04791	2.20333	0.0695
2.205	2.205	0.06606	0.04877	2.205	0.0695
2.20667	2.20667	0.0672	0.04791	2.20667	0.07064
2.20833	2.20833	0.06606	0.04877	2.20833	0.07064
2.21	2.21	0.06606	0.04877	2.21	0.0695
2.21167	2.21167	0.06606	0.04791	2.21167	0.0695
2.21333	2.21333	0.0672	0.04791	2.21333	0.0695
2.215	2.215	0.0672	0.04706	2.215	0.07177
2.21667	2.21667	0.0672	0.04791	2.21667	0.0695
2.21833	2.21833	0.0672	0.04791	2.21833	0.07064
2.22	2.22	0.06834	0.04877	2.22	0.0695
2.22167	2.22167	0.06834	0.04706	2.22167	0.06722
2.22333	2.22333	0.06834	0.04791	2.22333	0.06836
2.225	2.225	0.06948	0.04706	2.225	0.06836
2.22667	2.22667	0.06834	0.04791	2.22667	0.06722
2.22833	2.22833	0.06834	0.0462	2.22833	0.06722
2.23	2.23	0.06834	0.0462	2.23	0.06722
2.23167	2.23167	0.06834	0.04706	2.23167	0.06608
2.23333	2.23333	0.0672	0.0462	2.23333	0.0638
2.235	2.235	0.0672	0.04535	2.235	0.0638
2.23667	2.23667	0.06834	0.04535	2.23667	0.0638
2.23833	2.23833	0.06834	0.0462	2.23833	0.0638
2.24	2.24	0.06948	0.04706	2.24	0.0638
2.24167	2.24167	0.0672	0.0462	2.24167	0.0638
2.24333	2.24333	0.0672	0.0462	2.24333	0.06152
2.245	2.245	0.06606	0.04791	2.245	0.06266
2.24667	2.24667	0.0672	0.04706	2.24667	0.06266
2.24833	2.24833	0.06492	0.04706	2.24833	0.0638
2.25	2.25	0.06492	0.04963	2.25	0.06152
2.25167	2.25167	0.06378	0.04791	2.25167	0.06152
2.25333	2.25333	0.06378	0.04877	2.25333	0.06038
2.255	2.255	0.06378	0.04877	2.255	0.06038
2.25667	2.25667	0.06264	0.05048	2.25667	0.06266
2.25833	2.25833	0.0615	0.05048	2.25833	0.06266
2.26	2.26	0.06036	0.05048	2.26	0.06266
2.26167	2.26167	0.06036	0.04963	2.26167	0.06152
2.26333	2.26333	0.06036	0.05048	2.26333	0.06266
2.265	2.265	0.06036	0.05134	2.265	0.06266
2.26667	2.26667	0.05923	0.04963	2.26667	0.06266
2.26833	2.26833	0.05809	0.05134	2.26833	0.06494
2.27	2.27	0.05809	0.05048	2.27	0.0638
2.27167	2.27167	0.05809	0.05134	2.27167	0.0638
2.27333	2.27333	0.05923	0.05134	2.27333	0.06494
2.275	2.275	0.05923	0.05219	2.275	0.06608
2.27667	2.27667	0.05695	0.05134	2.27667	0.06722
2.27833	2.27833	0.05809	0.05048	2.27833	0.06608
2.28	2.28	0.05695	0.05048	2.28	0.06836
2.28167	2.28167	0.05923	0.05048	2.28167	0.06836
2.28333	2.28333	0.05923	0.05048	2.28333	0.0695
2.285	2.285	0.05809	0.05219	2.285	0.06836
2.28667	2.28667	0.05923	0.05048	2.28667	0.06836
2.28833	2.28833	0.06036	0.05134	2.28833	0.06836
2.29	2.29	0.06036	0.05048	2.29	0.0695
2.29167	2.29167	0.0615	0.05048	2.29167	0.0695
2.29333	2.29333	0.0615	0.05048	2.29333	0.0695
2.295	2.295	0.06378	0.05048	2.295	0.07064
2.29667	2.29667	0.06378	0.05048	2.29667	0.0695
2.29833	2.29833	0.06378	0.05048	2.29833	0.0695
2.3	2.3	0.06606	0.05048	2.3	0.07064
2.30167	2.30167	0.06606	0.05048	2.30167	0.07064
2.30333	2.30333	0.0672	0.04877	2.30333	0.06722
2.305	2.305	0.0672	0.04791	2.305	0.06836
2.30667	2.30667	0.06834	0.04963	2.30667	0.0695
2.30833	2.30833	0.0672	0.04877	2.30833	0.06722
2.31	2.31	0.0672	0.04877	2.31	0.06722
2.31167	2.31167	0.06948	0.04791	2.31167	0.06722
2.31333	2.31333	0.06948	0.04791	2.31333	0.06836
2.315	2.315	0.06834	0.04791	2.315	0.06608
2.31667	2.31667	0.06834	0.04877	2.31667	0.06608
2.31833	2.31833	0.0672	0.04877	2.31833	0.06608
2.32	2.32	0.06834	0.04877	2.32	0.06722
2.32167	2.32167	0.06834	0.04877	2.32167	0.06494
2.32333	2.32333	0.06948	0.04877	2.32333	0.06494
2.325	2.325	0.06834	0.04963	2.325	0.06266
2.32667	2.32667	0.06834	0.04963	2.32667	0.0638
2.32833	2.32833	0.0672	0.05048	2.32833	0.06494
2.33	2.33	0.06948	0.05048	2.33	0.06494
2.33167	2.33167	0.06834	0.05048	2.33167	0.0638
2.33333	2.33333	0.0672	0.05134	2.33333	0.06494
2.335	2.335	0.0672	0.05134	2.335	0.0638
2.33667	2.33667	0.06606	0.05048	2.33667	0.0638
2.33833	2.33833	0.06492	0.05219	2.33833	0.0638
2.34	2.34	0.06492	0.05134	2.34	0.0638
2.34167	2.34167	0.06378	0.05048	2.34167	0.06494
2.34333	2.34333	0.0615	0.05219	2.34333	0.06494
2.345	2.345	0.06264	0.05219	2.345	0.0638
2.34667	2.34667	0.06378	0.05219	2.34667	0.06608
2.34833	2.34833	0.06492	0.05305	2.34833	0.06266
2.35	2.35	0.06378	0.05305	2.35	0.0638
2.35167	2.35167	0.06264	0.05305	2.35167	0.0638
2.35333	2.35333	0.06378	0.05219	2.35333	0.0638
2.355	2.355	0.06378	0.05219	2.355	0.0638
2.35667	2.35667	0.06378	0.05219	2.35667	0.0638
2.35833	2.35833	0.06492	0.05219	2.35833	0.0638
2.36	2.36	0.06606	0.05305	2.36	0.0638
2.36167	2.36167	0.06492	0.05219	2.36167	0.06494
2.36333	2.36333	0.06492	0.05219	2.36333	0.06494
2.365	2.365	0.06606	0.05219	2.365	0.06266
2.36667	2.36667	0.06492	0.05305	2.36667	0.0638
2.36833	2.36833	0.06378	0.05305	2.36833	0.06266
2.37	2.37	0.06606	0.05305	2.37	0.0638
2.37167	2.37167	0.0672	0.05219	2.37167	0.0638
2.37333	2.37333	0.0672	0.05219	2.37333	0.06266
2.375	2.375	0.0672	0.05305	2.375	0.0638
2.37667	2.37667	0.06606	0.05134	2.37667	0.0638
2.37833	2.37833	0.0672	0.05134	2.37833	0.06266
2.38	2.38	0.0672	0.05048	2.38	0.06152
2.38167	2.38167	0.0672	0.05048	2.38167	0.06038
2.38333	2.38333	0.06948	0.05048	2.38333	0.06152
2.385	2.385	0.0672	0.05048	2.385	0.06152
2.38667	2.38667	0.0672	0.05048	2.38667	0.06152
2.38833	2.38833	0.06834	0.05048	2.38833	0.06038
2.39	2.39	0.0672	0.05048	2.39	0.06152
2.39167	2.39167	0.0672	0.04963	2.39167	0.06038
2.39333	2.39333	0.0672	0.04963	2.39333	0.06152
2.395	2.395	0.0672	0.04963	2.395	0.06266
2.39667	2.39667	0.0672	0.05048	2.39667	0.06152
2.39833	2.39833	0.0672	0.04963	2.39833	0.06038
2.4	2.4	0.06606	0.05048	2.4	0.06038
2.40167	2.40167	0.0672	0.05048	2.40167	0.06152
2.40333	2.40333	0.0672	0.05048	2.40333	0.06266
2.405	2.405	0.06492	0.05048	2.405	0.06266
2.40667	2.40667	0.06378	0.05048	2.40667	0.06152
2.40833	2.40833	0.06264	0.05048	2.40833	0.06266
2.41	2.41	0.06378	0.05048	2.41	0.06038
2.41167	2.41167	0.06378	0.05134	2.41167	0.06038
2.41333	2.41333	0.06264	0.05134	2.41333	0.0638
2.415	2.415	0.06264	0.05048	2.415	0.06038
2.41667	2.41667	0.0615	0.05048	2.41667	0.06152
2.41833	2.41833	0.06036	0.05048	2.41833	0.06152
2.42	2.42	0.05923	0.05048	2.42	0.06266
2.42167	2.42167	0.05923	0.05048	2.42167	0.06266
2.42333	2.42333	0.05923	0.05048	2.42333	0.06152
2.425	2.425	0.05809	0.05048	2.425	0.06266
2.42667	2.42667	0.05923	0.05134	2.42667	0.06266
2.42833	2.42833	0.05923	0.05219	2.42833	0.0638
2.43	2.43	0.05695	0.05134	2.43	0.0638
2.43167	2.43167	0.05695	0.05134	2.43167	0.06494
2.43333	2.43333	0.05581	0.05048	2.43333	0.0638
2.435	2.435	0.05695	0.05134	2.435	0.06494
2.43667	2.43667	0.05467	0.05134	2.43667	0.06608
2.43833	2.43833	0.05809	0.05048	2.43833	0.06608
2.44	2.44	0.05695	0.05048	2.44	0.06722
2.44167	2.44167	0.05923	0.05048	2.44167	0.06722
2.44333	2.44333	0.06036	0.05048	2.44333	0.06722
2.445	2.445	0.06036	0.05048	2.445	0.06722
2.44667	2.44667	0.06264	0.05048	2.44667	0.06722
2.44833	2.44833	0.0615	0.04963	2.44833	0.06722
2.45	2.45	0.0615	0.05048	2.45	0.06836
2.45167	2.45167	0.06264	0.04963	2.45167	0.06722
2.45333	2.45333	0.06378	0.04877	2.45333	0.06836
2.455	2.455	0.06378	0.04791	2.455	0.06722
2.45667	2.45667	0.06378	0.04791	2.45667	0.06722
2.45833	2.45833	0.06606	0.04706	2.45833	0.06608
2.46	2.46	0.06606	0.04706	2.46	0.06722
2.46167	2.46167	0.06606	0.04706	2.46167	0.06722
2.46333	2.46333	0.06606	0.04535	2.46333	0.06722
2.465	2.465	0.0672	0.04535	2.465	0.06608
2.46667	2.46667	0.06606	0.04535	2.46667	0.06494
2.46833	2.46833	0.06606	0.0462	2.46833	0.06608
2.47	2.47	0.06606	0.04449	2.47	0.06608
2.47167	2.47167	0.06606	0.04364	2.47167	0.06608
2.47333	2.47333	0.06606	0.04364	2.47333	0.06494
2.475	2.475	0.06606	0.04278	2.475	0.06608
2.47667	2.47667	0.06606	0.04449	2.47667	0.06608
2.47833	2.47833	0.0672	0.04449	2.47833	0.06608
2.48	2.48	0.06606	0.04364	2.48	0.0638
2.48167	2.48167	0.06492	0.04364	2.48167	0.06722
2.48333	2.48333	0.06606	0.04364	2.48333	0.06608
2.485	2.485	0.06606	0.04449	2.485	0.06494
2.48667	2.48667	0.06378	0.04535	2.48667	0.06722
2.48833	2.48833	0.06378	0.04449	2.48833	0.06608
2.49	2.49	0.06264	0.04449	2.49	0.0638
2.49167	2.49167	0.0615	0.04535	2.49167	0.06494
2.49333	2.49333	0.0615	0.04535	2.49333	0.0638
2.495	2.495	0.06264	0.04535	2.495	0.0638
2.49667	2.49667	0.06492	0.04535	2.49667	0.06494
2.49833	2.49833	0.06378	0.0462	2.49833	0.06608
2.5	2.5	0.06378	0.04706	2.5	0.06608
2.50167	2.50167	0.06264	0.04791	2.50167	0.06608
2.50333	2.50333	0.06378	0.04791	2.50333	0.06722
2.505	2.505	0.06378	0.04791	2.505	0.06722
2.50667	2.50667	0.06264	0.04791	2.50667	0.06836
2.50833	2.50833	0.06378	0.04791	2.50833	0.0695
2.51	2.51	0.06378	0.04877	2.51	0.06836
2.51167	2.51167	0.06378	0.04706	2.51167	0.06722
2.51333	2.51333	0.06264	0.04791	2.51333	0.0695
2.515	2.515	0.06378	0.04791	2.515	0.0695
2.51667	2.51667	0.06378	0.04791	2.51667	0.07177
2.51833	2.51833	0.06492	0.04791	2.51833	0.07177
2.52	2.52	0.06378	0.04877	2.52	0.07177
2.52167	2.52167	0.06492	0.04877	2.52167	0.07177
2.52333	2.52333	0.06492	0.04877	2.52333	0.0695
2.525	2.525	0.06492	0.04877	2.525	0.07064
2.52667	2.52667	0.06606	0.04877	2.52667	0.07177
2.52833	2.52833	0.06606	0.04877	2.52833	0.07177
2.53	2.53	0.06606	0.04791	2.53	0.07177
2.53167	2.53167	0.06606	0.04791	2.53167	0.07177
2.53333	2.53333	0.0672	0.0462	2.53333	0.07291
2.535	2.535	0.0672	0.0462	2.535	0.07291
2.53667	2.53667	0.06834	0.04535	2.53667	0.07177
2.53833	2.53833	0.06834	0.0462	2.53833	0.07064
2.54	2.54	0.06834	0.04535	2.54	0.07177
2.54167	2.54167	0.06834	0.04535	2.54167	0.07064
2.54333	2.54333	0.06948	0.04278	2.54333	0.0695
2.545	2.545	0.06948	0.04364	2.545	0.06836
2.54667	2.54667	0.06948	0.04278	2.54667	0.0695
2.54833	2.54833	0.06948	0.04193	2.54833	0.06836
2.55	2.55	0.06948	0.04021	2.55	0.06722
2.55167	2.55167	0.06948	0.04021	2.55167	0.06722
2.55333	2.55333	0.06834	0.04021	2.55333	0.06722
2.555	2.555	0.07062	0.0385	2.555	0.06608
2.55667	2.55667	0.06948	0.03936	2.55667	0.06722
2.55833	2.55833	0.06948	0.0385	2.55833	0.06494
2.56	2.56	0.06834	0.03936	2.56	0.06722
2.56167	2.56167	0.0672	0.03936	2.56167	0.06608
2.56333	2.56333	0.06834	0.0385	2.56333	0.06494
2.565	2.565	0.06948	0.0385	2.565	0.06494
2.56667	2.56667	0.06948	0.0385	2.56667	0.06494
2.56833	2.56833	0.0672	0.03936	2.56833	0.0638
2.57	2.57	0.06606	0.0385	2.57	0.0638
2.57167	2.57167	0.06492	0.04021	2.57167	0.06266
2.57333	2.57333	0.06378	0.0385	2.57333	0.06266
2.575	2.575	0.06378	0.0385	2.575	0.0638
2.57667	2.57667	0.06264	0.03936	2.57667	0.06266
2.57833	2.57833	0.06264	0.04107	2.57833	0.06266
2.58	2.58	0.06264	0.04193	2.58	0.06152
2.58167	2.58167	0.06378	0.04107	2.58167	0.06266
2.58333	2.58333	0.06264	0.04278	2.58333	0.06266
2.585	2.585	0.06378	0.04364	2.585	0.06266
2.58667	2.58667	0.06378	0.04364	2.58667	0.06266
2.58833	2.58833	0.06378	0.04364	2.58833	0.0638
2.59	2.59	0.06378	0.04449	2.59	0.0638
2.59167	2.59167	0.06378	0.04449	2.59167	0.06608
2.59333	2.59333	0.06606	0.04278	2.59333	0.06608
2.595	2.595	0.06378	0.04449	2.595	0.06608
2.59667	2.59667	0.06606	0.04449	2.59667	0.06608
2.59833	2.59833	0.0672	0.04364	2.59833	0.06608
2.6	2.6	0.0672	0.04364	2.6	0.06608
2.60167	2.60167	0.0672	0.04449	2.60167	0.06608
2.60333	2.60333	0.0672	0.04535	2.60333	0.06494
2.605	2.605	0.0672	0.04449	2.605	0.06494
2.60667	2.60667	0.0672	0.04364	2.60667	0.06494
2.60833	2.60833	0.06834	0.04449	2.60833	0.06722
2.61	2.61	0.06834	0.04449	2.61	0.06494
2.61167	2.61167	0.06948	0.04364	2.61167	0.06722
2.61333	2.61333	0.07062	0.04535	2.61333	0.06722
2.615	2.615	0.06948	0.04449	2.615	0.06608
2.61667	2.61667	0.07062	0.04364	2.61667	0.06722
2.61833	2.61833	0.07062	0.04535	2.61833	0.06722
2.62	2.62	0.06948	0.04449	2.62	0.06722
2.62167	2.62167	0.06948	0.04364	2.62167	0.06836
2.62333	2.62333	0.06834	0.04364	2.62333	0.06836
2.625	2.625	0.06834	0.04364	2.625	0.06722
2.62667	2.62667	0.06834	0.04364	2.62667	0.06722
2.62833	2.62833	0.0672	0.04364	2.62833	0.06608
2.63	2.63	0.0672	0.04449	2.63	0.06722
2.63167	2.63167	0.06834	0.04278	2.63167	0.06722
2.63333	2.63333	0.0672	0.04364	2.63333	0.06722
2.635	2.635	0.06834	0.04535	2.635	0.06722
2.63667	2.63667	0.0672	0.04364	2.63667	0.06608
2.63833	2.63833	0.0672	0.04449	2.63833	0.06722
2.64	2.64	0.06606	0.04449	2.64	0.06494
2.64167	2.64167	0.06606	0.04535	2.64167	0.06494
2.64333	2.64333	0.06606	0.04535	2.64333	0.06494
2.645	2.645	0.06606	0.04535	2.645	0.06266
2.64667	2.64667	0.06606	0.04449	2.64667	0.0638
2.64833	2.64833	0.06606	0.04535	2.64833	0.0638
2.65	2.65	0.06606	0.0462	2.65	0.0638
2.65167	2.65167	0.06492	0.0462	2.65167	0.0638
2.65333	2.65333	0.06378	0.04535	2.65333	0.0638
2.655	2.655	0.06378	0.04535	2.655	0.06266
2.65667	2.65667	0.06492	0.0462	2.65667	0.0638
2.65833	2.65833	0.06492	0.0462	2.65833	0.06494
2.66	2.66	0.06606	0.04706	2.66	0.06494
2.66167	2.66167	0.06606	0.04791	2.66167	0.0638
2.66333	2.66333	0.06378	0.04706	2.66333	0.0638
2.665	2.665	0.06378	0.04791	2.665	0.06494
2.66667	2.66667	0.06378	0.04791	2.66667	0.06608
2.66833	2.66833	0.06606	0.04791	2.66833	0.06722
2.67	2.67	0.06492	0.04791	2.67	0.06722
2.67167	2.67167	0.06492	0.04791	2.67167	0.06722
2.67333	2.67333	0.06606	0.04791	2.67333	0.06836
2.675	2.675	0.06606	0.04877	2.675	0.06722
2.67667	2.67667	0.0672	0.04877	2.67667	0.0695
2.67833	2.67833	0.06606	0.04963	2.67833	0.06722
2.68	2.68	0.06606	0.04963	2.68	0.06722
2.68167	2.68167	0.06606	0.05048	2.68167	0.06836
2.68333	2.68333	0.0672	0.04963	2.68333	0.0695
2.685	2.685	0.0672	0.04877	2.685	0.0695
2.68667	2.68667	0.06834	0.04791	2.68667	0.06722
2.68833	2.68833	0.06834	0.04791	2.68833	0.06722
2.69	2.69	0.06834	0.04791	2.69	0.06722
2.69167	2.69167	0.06948	0.04877	2.69167	0.06722
2.69333	2.69333	0.07062	0.04877	2.69333	0.06608
2.695	2.695	0.06948	0.04706	2.695	0.06608
2.69667	2.69667	0.06948	0.04791	2.69667	0.06494
2.69833	2.69833	0.06948	0.0462	2.69833	0.06608
2.7	2.7	0.07175	0.0462	2.7	0.06494
2.70167	2.70167	0.06948	0.04706	2.70167	0.06494
2.70333	2.70333	0.07062	0.0462	2.70333	0.0638
2.705	2.705	0.07175	0.04535	2.705	0.0638
2.70667	2.70667	0.07062	0.04535	2.70667	0.0638
2.70833	2.70833	0.07175	0.04449	2.70833	0.0638
2.71	2.71	0.07062	0.04449	2.71	0.06266
2.71167	2.71167	0.07062	0.04364	2.71167	0.0638
2.71333	2.71333	0.07175	0.04278	2.71333	0.06152
2.715	2.715	0.07062	0.04278	2.715	0.06152
2.71667	2.71667	0.07175	0.04193	2.71667	0.06152
2.71833	2.71833	0.07175	0.04193	2.71833	0.06152
2.72	2.72	0.07289	0.04278	2.72	0.06152
2.72167	2.72167	0.07062	0.04278	2.72167	0.06038
2.72333	2.72333	0.07289	0.04278	2.72333	0.06152
2.725	2.725	0.07289	0.04193	2.725	0.06152
2.72667	2.72667	0.07289	0.04107	2.72667	0.06152
2.72833	2.72833	0.07289	0.04193	2.72833	0.06152
2.73	2.73	0.07403	0.04107	2.73	0.06038
2.73167	2.73167	0.07403	0.04193	2.73167	0.06152
2.73333	2.73333	0.07289	0.04193	2.73333	0.06038
2.735	2.735	0.07403	0.04193	2.735	0.06038
2.73667	2.73667	0.07403	0.04364	2.73667	0.06152
2.73833	2.73833	0.07175	0.04278	2.73833	0.06038
2.74	2.74	0.07289	0.04364	2.74	0.06152
2.74167	2.74167	0.07289	0.04364	2.74167	0.06266
2.74333	2.74333	0.07062	0.04535	2.74333	0.0638
2.745	2.745	0.07175	0.0462	2.745	0.06266
2.74667	2.74667	0.07175	0.04535	2.74667	0.0638
2.74833	2.74833	0.07062	0.04535	2.74833	0.06608
2.75	2.75	0.07062	0.0462	2.75	0.06494
2.75167	2.75167	0.07175	0.0462	2.75167	0.06608
2.75333	2.75333	0.07175	0.0462	2.75333	0.06608
2.755	2.755	0.07062	0.04791	2.755	0.06836
2.75667	2.75667	0.07062	0.0462	2.75667	0.06722
2.75833	2.75833	0.07062	0.04791	2.75833	0.0695
2.76	2.76	0.07175	0.04791	2.76	0.0695
2.76167	2.76167	0.07289	0.04791	2.76167	0.0695
2.76333	2.76333	0.07062	0.04791	2.76333	0.06836
2.765	2.765	0.07289	0.04791	2.765	0.06836
2.76667	2.76667	0.07175	0.04791	2.76667	0.06836
2.76833	2.76833	0.07289	0.04877	2.76833	0.06836
2.77	2.77	0.07175	0.04877	2.77	0.0695
2.77167	2.77167	0.07175	0.04963	2.77167	0.0695
2.77333	2.77333	0.07289	0.05048	2.77333	0.0695
2.775	2.775	0.07175	0.04963	2.775	0.06608
2.77667	2.77667	0.07175	0.05048	2.77667	0.06722
2.77833	2.77833	0.07062	0.05048	2.77833	0.06722
2.78	2.78	0.07062	0.04877	2.78	0.06722
2.78167	2.78167	0.06948	0.04791	2.78167	0.06722
2.78333	2.78333	0.06948	0.04963	2.78333	0.06608
2.785	2.785	0.06948	0.04877	2.785	0.06608
2.78667	2.78667	0.06834	0.04877	2.78667	0.06722
2.78833	2.78833	0.0672	0.04791	2.78833	0.06722
2.79	2.79	0.0672	0.04791	2.79	0.06722
2.79167	2.79167	0.0672	0.04791	2.79167	0.06494
2.79333	2.79333	0.0672	0.04706	2.79333	0.06608
2.795	2.795	0.06606	0.04706	2.795	0.06608
2.79667	2.79667	0.06492	0.0462	2.79667	0.06722
2.79833	2.79833	0.0615	0.0462	2.79833	0.06722
2.8	2.8	0.06264	0.04535	2.8	0.06836
2.80167	2.80167	0.06264	0.04535	2.80167	0.0695
2.80333	2.80333	0.0615	0.0462	2.80333	0.06836
2.805	2.805	0.0615	0.04449	2.805	0.06836
2.80667	2.80667	0.06036	0.04449	2.80667	0.06836
2.80833	2.80833	0.05923	0.04535	2.80833	0.0695
2.81	2.81	0.05923	0.04535	2.81	0.0695
2.81167	2.81167	0.05809	0.04535	2.81167	0.0695
2.81333	2.81333	0.05809	0.04535	2.81333	0.0695
2.815	2.815	0.05581	0.04535	2.815	0.07064
2.81667	2.81667	0.05695	0.04535	2.81667	0.07291
2.81833	2.81833	0.05695	0.0462	2.81833	0.07291
2.82	2.82	0.05695	0.0462	2.82	0.07064
2.82167	2.82167	0.05581	0.04535	2.82167	0.07291
2.82333	2.82333	0.05467	0.04706	2.82333	0.07291
2.825	2.825	0.05581	0.04706	2.825	0.07291
2.82667	2.82667	0.05581	0.04791	2.82667	0.07405
2.82833	2.82833	0.05695	0.04877	2.82833	0.07405
2.83	2.83	0.05695	0.04877	2.83	0.07405
2.83167	2.83167	0.05809	0.04791	2.83167	0.07519
2.83333	2.83333	0.06036	0.04877	2.83333	0.07633
2.835	2.835	0.05923	0.04963	2.835	0.07405
2.83667	2.83667	0.06036	0.04963	2.83667	0.07633
2.83833	2.83833	0.06036	0.04963	2.83833	0.07633
2.84	2.84	0.0615	0.04963	2.84	0.07633
2.84167	2.84167	0.0615	0.05048	2.84167	0.07633
2.84333	2.84333	0.06378	0.04963	2.84333	0.07633
2.845	2.845	0.06264	0.04963	2.845	0.07519
2.84667	2.84667	0.06606	0.04877	2.84667	0.07633
2.84833	2.84833	0.06606	0.04963	2.84833	0.07633
2.85	2.85	0.06492	0.04877	2.85	0.07405
2.85167	2.85167	0.0672	0.04877	2.85167	0.07519
2.85333	2.85333	0.06606	0.04791	2.85333	0.07405
2.855	2.855	0.06606	0.04706	2.855	0.07633
2.85667	2.85667	0.0672	0.0462	2.85667	0.07633
2.85833	2.85833	0.06834	0.0462	2.85833	0.07633
2.86	2.86	0.06948	0.04791	2.86	0.07633
2.86167	2.86167	0.06834	0.0462	2.86167	0.07519
2.86333	2.86333	0.0672	0.04535	2.86333	0.07405
2.865	2.865	0.06948	0.04364	2.865	0.07291
2.86667	2.86667	0.0672	0.04364	2.86667	0.07405
2.86833	2.86833	0.06948	0.04364	2.86833	0.07177
2.87	2.87	0.06834	0.04449	2.87	0.07177
2.87167	2.87167	0.0672	0.04364	2.87167	0.07064
2.87333	2.87333	0.0672	0.04278	2.87333	0.0695
2.875	2.875	0.0672	0.04278	2.875	0.06836
2.87667	2.87667	0.0672	0.04449	2.87667	0.06836
2.87833	2.87833	0.0672	0.04278	2.87833	0.06836
2.88	2.88	0.0672	0.04278	2.88	0.06722
2.88167	2.88167	0.06606	0.04278	2.88167	0.06722
2.88333	2.88333	0.06492	0.04278	2.88333	0.06722
2.885	2.885	0.06378	0.04278	2.885	0.06722
2.88667	2.88667	0.06378	0.04193	2.88667	0.06608
2.88833	2.88833	0.06378	0.04193	2.88833	0.06722
2.89	2.89	0.06264	0.04278	2.89	0.06722
2.89167	2.89167	0.0615	0.04193	2.89167	0.06722
2.89333	2.89333	0.06036	0.04193	2.89333	0.06836
2.895	2.895	0.06036	0.04278	2.895	0.06608
2.89667	2.89667	0.06036	0.04193	2.89667	0.06722
2.89833	2.89833	0.05809	0.04193	2.89833	0.06722
2.9	2.9	0.05809	0.04278	2.9	0.06836
2.90167	2.90167	0.05923	0.04278	2.90167	0.0695
2.90333	2.90333	0.05923	0.04278	2.90333	0.0695
2.905	2.905	0.05809	0.04449	2.905	0.06836
2.90667	2.90667	0.05809	0.04449	2.90667	0.07064
2.90833	2.90833	0.05923	0.04449	2.90833	0.07177
2.91	2.91	0.05923	0.04535	2.91	0.07064
2.91167	2.91167	0.05809	0.04535	2.91167	0.07064
2.91333	2.91333	0.05923	0.04535	2.91333	0.07177
2.915	2.915	0.05923	0.0462	2.915	0.07177
2.91667	2.91667	0.05923	0.04535	2.91667	0.07291
2.91833	2.91833	0.06036	0.04706	2.91833	0.07291
2.92	2.92	0.05923	0.04535	2.92	0.07177
2.92167	2.92167	0.06036	0.04535	2.92167	0.07405
2.92333	2.92333	0.06036	0.04535	2.92333	0.07177
2.925	2.925	0.0615	0.04449	2.925	0.07291
2.92667	2.92667	0.06378	0.04449	2.92667	0.07291
2.92833	2.92833	0.06378	0.04364	2.92833	0.07291
2.93	2.93	0.06606	0.04278	2.93	0.07291
2.93167	2.93167	0.06492	0.04193	2.93167	0.07291
2.93333	2.93333	0.06492	0.04193	2.93333	0.07405
2.935	2.935	0.06606	0.04193	2.935	0.07291
2.93667	2.93667	0.06492	0.04107	2.93667	0.07291
2.93833	2.93833	0.06606	0.04107	2.93833	0.07405
2.94	2.94	0.06378	0.04021	2.94	0.07177
2.94167	2.94167	0.06492	0.04193	2.94167	0.07291
2.94333	2.94333	0.06492	0.03936	2.94333	0.07177
2.945	2.945	0.06606	0.03936	2.945	0.07177
2.94667	2.94667	0.06492	0.03936	2.94667	0.07291
2.94833	2.94833	0.06606	0.0385	2.94833	0.07291
2.95	2.95	0.06378	0.0385	2.95	0.07291
2.95167	2.95167	0.06492	0.0385	2.95167	0.07177
2.95333	2.95333	0.06606	0.0385	2.95333	0.07177
2.955	2.955	0.06492	0.0385	2.955	0.07291
2.95667	2.95667	0.06606	0.03765	2.95667	0.07291
2.95833	2.95833	0.06492	0.0385	2.95833	0.07291
2.96	2.96	0.06492	0.0385	2.96	0.07291
2.96167	2.96167	0.06378	0.03765	2.96167	0.07177
2.96333	2.96333	0.06264	0.03765	2.96333	0.07064
2.965	2.965	0.0615	0.03765	2.965	0.07064
2.96667	2.96667	0.0615	0.0385	2.96667	0.07177
2.96833	2.96833	0.0615	0.0385	2.96833	0.07064
2.97	2.97	0.0615	0.0385	2.97	0.07177
2.97167	2.97167	0.0615	0.0385	2.97167	0.07291
2.97333	2.97333	0.05923	0.03936	2.97333	0.07177
2.975	2.975	0.06036	0.03936	2.975	0.07177
2.97667	2.97667	0.05923	0.03936	2.97667	0.07177
2.97833	2.97833	0.05923	0.04021	2.97833	0.07064
2.98	2.98	0.0615	0.03936	2.98	0.07064
2.98167	2.98167	0.0615	0.04107	2.98167	0.0695
2.98333	2.98333	0.06036	0.04107	2.98333	0.0695
2.985	2.985	0.06036	0.04193	2.985	0.06836
2.98667	2.98667	0.05923	0.04193	2.98667	0.0695
2.98833	2.98833	0.06036	0.04278	2.98833	0.0695
2.99	2.99	0.0615	0.04193	2.99	0.06722
2.99167	2.99167	0.06036	0.04193	2.99167	0.06836
2.99333	2.99333	0.0615	0.04278	2.99333	0.06722
2.995	2.995	0.06036	0.04278	2.995	0.06608
2.99667	2.99667	0.06036	0.04278	2.99667	0.06608
2.99833	2.99833	0.06036	0.04364	2.99833	0.06494
3	3	0.06036	0.04449	3	0.06608
3.00167	3.00167	0.05923	0.04364	3.00167	0.06608
3.00333	3.00333	0.06036	0.04364	3.00333	0.06608
3.005	3.005	0.06036	0.04278	3.005	0.06494
3.00667	3.00667	0.06036	0.04449	3.00667	0.06494
3.00833	3.00833	0.06036	0.04364	3.00833	0.06266
3.01	3.01	0.06036	0.04449	3.01	0.06152
3.01167	3.01167	0.06036	0.04449	3.01167	0.06038
3.01333	3.01333	0.0615	0.04364	3.01333	0.06038
3.015	3.015	0.06036	0.04449	3.015	0.06152
3.01667	3.01667	0.06264	0.04449	3.01667	0.06152
3.01833	3.01833	0.06264	0.04449	3.01833	0.06038
3.02	3.02	0.0615	0.04535	3.02	0.06038
3.02167	3.02167	0.06492	0.04535	3.02167	0.06152
3.02333	3.02333	0.06378	0.04449	3.02333	0.06152
3.025	3.025	0.06264	0.04449	3.025	0.0638
3.02667	3.02667	0.06378	0.04535	3.02667	0.06266
3.02833	3.02833	0.06378	0.0462	3.02833	0.0638
3.03	3.03	0.06378	0.04535	3.03	0.0638
3.03167	3.03167	0.06378	0.04449	3.03167	0.0638
3.03333	3.03333	0.06492	0.04449	3.03333	0.06494
3.035	3.035	0.06378	0.04535	3.035	0.06608
3.03667	3.03667	0.06378	0.04535	3.03667	0.06494
3.03833	3.03833	0.06378	0.04449	3.03833	0.06608
3.04	3.04	0.06264	0.04364	3.04	0.06836
3.04167	3.04167	0.06264	0.04278	3.04167	0.06722
3.04333	3.04333	0.06036	0.04449	3.04333	0.06722
3.045	3.045	0.06378	0.04278	3.045	0.06608
3.04667	3.04667	0.06378	0.04364	3.04667	0.06836
3.04833	3.04833	0.06264	0.04278	3.04833	0.06836
3.05	3.05	0.0615	0.04364	3.05	0.0695
3.05167	3.05167	0.05923	0.04364	3.05167	0.0695
3.05333	3.05333	0.06036	0.04364	3.05333	0.07064
3.055	3.055	0.05923	0.04278	3.055	0.07064
3.05667	3.05667	0.05809	0.04449	3.05667	0.07177
3.05833	3.05833	0.05923	0.04535	3.05833	0.07064
3.06	3.06	0.05923	0.04364	3.06	0.07064
3.06167	3.06167	0.05923	0.04364	3.06167	0.07177
3.06333	3.06333	0.06036	0.04364	3.06333	0.07177
3.065	3.065	0.06036	0.04364	3.065	0.07177
3.06667	3.06667	0.06036	0.04449	3.06667	0.07291
3.06833	3.06833	0.05923	0.04535	3.06833	0.07177
3.07	3.07	0.05923	0.04449	3.07	0.07177
3.07167	3.07167	0.06036	0.04535	3.07167	0.07064
3.07333	3.07333	0.06036	0.04535	3.07333	0.07177
3.075	3.075	0.06036	0.04449	3.075	0.07064
3.07667	3.07667	0.06036	0.04449	3.07667	0.07064
3.07833	3.07833	0.0615	0.04535	3.07833	0.07064
3.08	3.08	0.06264	0.04535	3.08	0.07177
3.08167	3.08167	0.06264	0.04449	3.08167	0.07405
3.08333	3.08333	0.0615	0.04535	3.08333	0.07291
3.085	3.085	0.06378	0.04449	3.085	0.07291
3.08667	3.08667	0.06264	0.04449	3.08667	0.07291
3.08833	3.08833	0.06606	0.04278	3.08833	0.07177
3.09	3.09	0.06378	0.04278	3.09	0.07177
3.09167	3.09167	0.06378	0.04278	3.09167	0.07064
3.09333	3.09333	0.06378	0.04278	3.09333	0.0695
3.095	3.095	0.06378	0.04278	3.095	0.0695
3.09667	3.09667	0.06264	0.04193	3.09667	0.07177
3.09833	3.09833	0.06492	0.04193	3.09833	0.07177
3.1	3.1	0.06492	0.04021	3.1	0.0695
3.10167	3.10167	0.06492	0.03936	3.10167	0.07064
3.10333	3.10333	0.06606	0.0385	3.10333	0.0695
3.105	3.105	0.06606	0.03936	3.105	0.07064
3.10667	3.10667	0.06606	0.04021	3.10667	0.07177
3.10833	3.10833	0.06606	0.03936	3.10833	0.07064
3.11	3.11	0.06606	0.0385	3.11	0.07064
3.11167	3.11167	0.06606	0.03936	3.11167	0.0695
3.11333	3.11333	0.0672	0.04021	3.11333	0.07064
3.115	3.115	0.0672	0.03936	3.115	0.0695
3.11667	3.11667	0.0672	0.04021	3.11667	0.0695
3.11833	3.11833	0.0672	0.03936	3.11833	0.07064
3.12	3.12	0.06606	0.0385	3.12	0.07177
3.12167	3.12167	0.06606	0.0385	3.12167	0.07177
3.12333	3.12333	0.0672	0.03936	3.12333	0.07064
3.125	3.125	0.06606	0.04021	3.125	0.07177
3.12667	3.12667	0.06606	0.03936	3.12667	0.07291
3.12833	3.12833	0.0672	0.04021	3.12833	0.07405
3.13	3.13	0.0672	0.04021	3.13	0.07405
3.13167	3.13167	0.06606	0.04021	3.13167	0.07405
3.13333	3.13333	0.06834	0.04107	3.13333	0.07633
3.135	3.135	0.0672	0.04107	3.135	0.07633
3.13667	3.13667	0.06834	0.04193	3.13667	0.07633
3.13833	3.13833	0.0672	0.04193	3.13833	0.07633
3.14	3.14	0.06834	0.04107	3.14	0.07747
3.14167	3.14167	0.0672	0.04278	3.14167	0.07747
3.14333	3.14333	0.0672	0.04278	3.14333	0.07747
3.145	3.145	0.06834	0.04193	3.145	0.07747
3.14667	3.14667	0.06834	0.04364	3.14667	0.07975
3.14833	3.14833	0.06834	0.04278	3.14833	0.07975
3.15	3.15	0.06834	0.04364	3.15	0.08089
3.15167	3.15167	0.0672	0.04364	3.15167	0.08089
3.15333	3.15333	0.0672	0.04449	3.15333	0.08317
3.155	3.155	0.06834	0.04278	3.155	0.08317
3.15667	3.15667	0.06834	0.04278	3.15667	0.08203
3.15833	3.15833	0.0672	0.04449	3.15833	0.08317
3.16	3.16	0.0672	0.04449	3.16	0.08317
3.16167	3.16167	0.06834	0.04364	3.16167	0.08431
3.16333	3.16333	0.06834	0.04278	3.16333	0.08317
3.165	3.165	0.06606	0.04364	3.165	0.08317
3.16667	3.16667	0.0672	0.04278	3.16667	0.08317
3.16833	3.16833	0.06606	0.04278	3.16833	0.08317
3.17	3.17	0.0672	0.04193	3.17	0.08089
3.17167	3.17167	0.0672	0.04278	3.17167	0.07975
3.17333	3.17333	0.0672	0.04364	3.17333	0.07975
3.175	3.175	0.0672	0.04278	3.175	0.07975
3.17667	3.17667	0.0672	0.04278	3.17667	0.07861
3.17833	3.17833	0.06834	0.04278	3.17833	0.07861
3.18	3.18	0.06606	0.04193	3.18	0.07861
3.18167	3.18167	0.06606	0.04278	3.18167	0.07747
3.18333	3.18333	0.06606	0.04193	3.18333	0.07747
3.185	3.185	0.06606	0.04193	3.185	0.07747
3.18667	3.18667	0.0672	0.04193	3.18667	0.07861
3.18833	3.18833	0.06834	0.04021	3.18833	0.07633
3.19	3.19	0.0672	0.04021	3.19	0.07633
3.19167	3.19167	0.06834	0.04021	3.19167	0.07633
3.19333	3.19333	0.06834	0.03936	3.19333	0.07633
3.195	3.195	0.06834	0.04021	3.195	0.07633
3.19667	3.19667	0.0672	0.04021	3.19667	0.07633
3.19833	3.19833	0.06834	0.03936	3.19833	0.07633
3.2	3.2	0.06834	0.04021	3.2	0.07633
3.20167	3.20167	0.0672	0.04107	3.20167	0.07747
3.20333	3.20333	0.06834	0.04021	3.20333	0.07633
3.205	3.205	0.06948	0.04107	3.205	0.07747
3.20667	3.20667	0.06948	0.04278	3.20667	0.07747
3.20833	3.20833	0.06948	0.04193	3.20833	0.07747
3.21	3.21	0.06948	0.04193	3.21	0.07861
3.21167	3.21167	0.07062	0.04193	3.21167	0.07861
3.21333	3.21333	0.07175	0.04364	3.21333	0.07861
3.215	3.215	0.07062	0.04364	3.215	0.07861
3.21667	3.21667	0.07062	0.04278	3.21667	0.07975
3.21833	3.21833	0.07175	0.04449	3.21833	0.07975
3.22	3.22	0.07175	0.04449	3.22	0.07975
3.22167	3.22167	0.07175	0.04449	3.22167	0.07975
3.22333	3.22333	0.07175	0.04535	3.22333	0.08089
3.225	3.225	0.07289	0.04535	3.225	0.08089
3.22667	3.22667	0.07175	0.04449	3.22667	0.08089
3.22833	3.22833	0.07517	0.04449	3.22833	0.08089
3.23	3.23	0.07289	0.04535	3.23	0.08089
3.23167	3.23167	0.07289	0.04535	3.23167	0.08203
3.23333	3.23333	0.07289	0.04535	3.23333	0.08317
3.235	3.235	0.07289	0.0462	3.235	0.08317
3.23667	3.23667	0.07289	0.04535	3.23667	0.08203
3.23833	3.23833	0.07062	0.04449	3.23833	0.08317
3.24	3.24	0.07175	0.04278	3.24	0.08317
3.24167	3.24167	0.07289	0.04278	3.24167	0.08431
3.24333	3.24333	0.07175	0.04278	3.24333	0.08431
3.245	3.245	0.07289	0.04278	3.245	0.08431
3.24667	3.24667	0.07289	0.04193	3.24667	0.08545
3.24833	3.24833	0.07403	0.04021	3.24833	0.08431
3.25	3.25	0.07289	0.04107	3.25	0.08431
3.25167	3.25167	0.07175	0.04107	3.25167	0.08545
3.25333	3.25333	0.07062	0.03936	3.25333	0.08431
3.255	3.255	0.07062	0.0385	3.255	0.08317
3.25667	3.25667	0.06948	0.04021	3.25667	0.08203
3.25833	3.25833	0.06834	0.04021	3.25833	0.08203
3.26	3.26	0.06834	0.03765	3.26	0.08317
3.26167	3.26167	0.0672	0.03765	3.26167	0.08203
3.26333	3.26333	0.06606	0.03765	3.26333	0.08203
3.265	3.265	0.0672	0.03765	3.265	0.08203
3.26667	3.26667	0.06378	0.03765	3.26667	0.08203
3.26833	3.26833	0.06492	0.03765	3.26833	0.08089
3.27	3.27	0.06378	0.03594	3.27	0.07975
3.27167	3.27167	0.06264	0.03594	3.27167	0.07975
3.27333	3.27333	0.0615	0.03765	3.27333	0.08089
3.275	3.275	0.06264	0.03594	3.275	0.07975
3.27667	3.27667	0.06036	0.03508	3.27667	0.07975
3.27833	3.27833	0.05923	0.03508	3.27833	0.07861
3.28	3.28	0.05809	0.03594	3.28	0.07975
3.28167	3.28167	0.05923	0.03422	3.28167	0.07861
3.28333	3.28333	0.05695	0.03508	3.28333	0.07747
3.285	3.285	0.05581	0.03422	3.285	0.07747
3.28667	3.28667	0.05695	0.03337	3.28667	0.07747
3.28833	3.28833	0.05581	0.03508	3.28833	0.07747
3.29	3.29	0.05467	0.03508	3.29	0.07633
3.29167	3.29167	0.05467	0.03508	3.29167	0.07633
3.29333	3.29333	0.05353	0.03337	3.29333	0.07519
3.295	3.295	0.05353	0.03508	3.295	0.07633
3.29667	3.29667	0.05581	0.03422	3.29667	0.07519
3.29833	3.29833	0.05353	0.03594	3.29833	0.07519
3.3	3.3	0.05467	0.03679	3.3	0.07519
3.30167	3.30167	0.05353	0.03679	3.30167	0.07405
3.30333	3.30333	0.05467	0.03679	3.30333	0.07519
3.305	3.305	0.05353	0.03594	3.305	0.07519
3.30667	3.30667	0.05353	0.03594	3.30667	0.07633
3.30833	3.30833	0.05467	0.03594	3.30833	0.07519
3.31	3.31	0.05581	0.03679	3.31	0.07519
3.31167	3.31167	0.05581	0.03594	3.31167	0.07519
3.31333	3.31333	0.05467	0.03679	3.31333	0.07633
3.315	3.315	0.05581	0.03765	3.315	0.07633
3.31667	3.31667	0.05695	0.03765	3.31667	0.07747
3.31833	3.31833	0.05581	0.03679	3.31833	0.07747
3.32	3.32	0.05695	0.03594	3.32	0.07747
3.32167	3.32167	0.05581	0.03679	3.32167	0.07633
3.32333	3.32333	0.05809	0.03679	3.32333	0.07747
3.325	3.325	0.05809	0.03765	3.325	0.07633
3.32667	3.32667	0.05809	0.03679	3.32667	0.07633
3.32833	3.32833	0.05923	0.03679	3.32833	0.07747
3.33	3.33	0.06036	0.03594	3.33	0.07861
[truncated: 52,361 more rows]

## Sheet: Supplementary Fig. 4b
Elution Time (min)	R.I. Intensity (a.u.)
0	44.7399
0.00167	44.7835
0.00333	42.8362
0.005	48.8498
0.00667	46.9035
0.00833	38.9862
0.01	39.0298
0.01167	37.0835
0.01333	35.1361
0.015	35.1798
0.01667	35.2225
0.01833	33.2761
0.02	33.3198
0.02167	35.3524
0.02333	33.4061
0.025	33.4498
0.02667	33.4924
0.02833	33.5361
0.03	33.5797
0.03167	33.6224
0.03333	33.6661
0.035	33.7097
0.03667	33.7524
0.03833	31.8061
0.04	31.8487
0.04167	33.8824
0.04333	31.936
0.045	29.9887
0.04667	28.0424
0.04833	28.086
0.05	30.1187
0.05167	28.1723
0.05333	26.226
0.055	28.2587
0.05667	26.3123
0.05833	26.355
0.06	26.3986
0.06167	22.4623
0.06333	22.505
0.065	22.5486
0.06667	22.5923
0.06833	22.6349
0.07	20.6886
0.07167	18.7413
0.07333	18.7849
0.075	18.8286
0.07667	16.8813
0.07833	16.9249
0.08	16.9686
0.08167	19.0012
0.08333	17.0549
0.085	17.0986
0.08667	17.1412
0.08833	15.1949
0.09	17.2285
0.09167	17.2712
0.09333	11.3449
0.095	13.3775
0.09667	9.44119
0.09833	7.49485
0.1	7.53751
0.10167	9.57117
0.10333	7.62483
0.105	9.65749
0.10667	9.70115
0.10833	9.74481
0.11	5.80747
0.11167	5.85114
0.11333	7.8838
0.115	7.92746
0.11667	3.99112
0.11833	6.02378
0.12	6.06744
0.12167	6.1111
0.12333	6.15376
0.125	8.18742
0.12667	10.2211
0.12833	10.2637
0.13	8.31741
0.13167	8.36107
0.13333	8.40373
0.135	10.4374
0.13667	8.49105
0.13833	10.5237
0.14	10.5674
0.14167	12.601
0.14333	12.6437
0.145	12.6874
0.14667	12.731
0.14833	12.7737
0.15	12.8173
0.15167	14.851
0.15333	10.9137
0.155	12.9473
0.15667	14.981
0.15833	15.0236
0.16	17.0573
0.16167	15.11
0.16333	15.1536
0.165	17.1873
0.16667	17.2299
0.16833	15.2836
0.17	17.3173
0.17167	15.3699
0.17333	15.4136
0.175	19.4372
0.17667	19.4799
0.17833	21.5136
0.18	21.5572
0.18167	19.6099
0.18333	23.6335
0.185	21.6872
0.18667	21.7299
0.18833	21.7735
0.19	21.8172
0.19167	21.8599
0.19333	21.9035
0.195	25.9272
0.19667	25.9698
0.19833	24.0235
0.2	22.0772
0.20167	24.1098
0.20333	28.1335
0.205	28.1772
0.20667	26.2298
0.20833	28.2635
0.21	28.3071
0.21167	26.3598
0.21333	32.3734
0.215	30.4271
0.21667	28.4798
0.21833	28.5234
0.22	26.5771
0.22167	28.6098
0.22333	30.6434
0.225	32.6771
0.22667	28.7397
0.22833	32.7634
0.23	30.8171
0.23167	30.8597
0.23333	30.9034
0.235	28.956
0.23667	30.9897
0.23833	31.0334
0.24	29.086
0.24167	29.1297
0.24333	29.1733
0.245	29.216
0.24667	29.2597
0.24833	29.3033
0.25	27.356
0.25167	29.3896
0.25333	29.4333
0.255	29.476
0.25667	33.4996
0.25833	31.5533
0.26	31.596
0.26167	27.6596
0.26333	27.7023
0.265	29.7359
0.26667	29.7796
0.26833	31.8123
0.27	27.8759
0.27167	33.8896
0.27333	31.9422
0.275	29.9959
0.27667	32.0296
0.27833	30.0822
0.28	32.1159
0.28167	34.1495
0.28333	34.1922
0.285	32.2459
0.28667	34.2795
0.28833	34.3222
0.29	34.3659
0.29167	34.4095
0.29333	34.4522
0.295	32.5058
0.29667	32.5495
0.29833	34.5822
0.3	36.6158
0.30167	34.6695
0.30333	36.7021
0.305	34.7558
0.30667	30.8185
0.30833	32.8521
0.31	36.8758
0.31167	34.9284
0.31333	36.9621
0.315	35.0158
0.31667	35.0584
0.31833	35.1021
0.32	33.1557
0.32167	35.1884
0.32333	37.2221
0.325	37.2657
0.32667	37.3084
0.32833	35.3621
0.33	37.3957
0.33167	35.4484
0.33333	39.472
0.335	39.5157
0.33667	37.5684
0.33833	39.602
0.34	39.6457
0.34167	39.6883
0.34333	39.732
0.345	39.7757
0.34667	39.8183
0.34833	41.852
0.35	39.9056
0.35167	39.9483
0.35333	41.982
0.355	42.0256
0.35667	42.0683
0.35833	40.1219
0.36	40.1646
0.36167	38.2183
0.36333	42.2419
0.365	42.2846
0.36667	42.3282
0.36833	40.3819
0.37	38.4346
0.37167	36.4882
0.37333	34.5409
0.375	34.5846
0.37667	34.6282
0.37833	34.6709
0.38	32.7245
0.38167	30.7782
0.38333	30.8209
0.385	32.8545
0.38667	30.9082
0.38833	28.9609
0.39	27.0145
0.39167	27.0572
0.39333	27.1008
0.395	25.1545
0.39667	25.1972
0.39833	23.2508
0.4	23.2945
0.40167	25.3271
0.40333	25.3708
0.405	21.4344
0.40667	23.4671
0.40833	21.5208
0.41	21.5634
0.41167	17.6271
0.41333	17.6708
0.415	15.7234
0.41667	19.7471
0.41833	17.8007
0.42	19.8334
0.42167	17.8871
0.42333	13.9497
0.425	13.9934
0.42667	14.0371
0.42833	12.0897
0.43	12.1334
0.43167	12.177
0.43333	14.2097
0.435	12.2634
0.43667	12.307
0.43833	10.3597
0.44	10.4033
0.44167	12.437
0.44333	10.4897
0.445	6.55332
0.44667	10.576
0.44833	8.62964
0.45	8.6733
0.45167	10.706
0.45333	8.75962
0.455	10.7933
0.45667	8.84594
0.45833	12.8696
0.46	12.9133
0.46167	16.9369
0.46333	16.9796
0.465	13.0433
0.46667	15.0759
0.46833	13.1296
0.47	11.1832
0.47167	15.2059
0.47333	15.2495
0.475	15.2932
0.47667	15.3359
0.47833	15.3795
0.48	15.4232
0.48167	15.4659
0.48333	15.5095
0.485	15.5532
0.48667	15.5958
0.48833	13.6495
0.49	13.6922
0.49167	13.7358
0.49333	11.7895
0.495	11.8321
0.49667	11.8758
0.49833	11.9195
0.5	11.9621
0.50167	12.0058
0.50333	12.0495
0.505	10.1021
0.50667	12.1358
0.50833	10.1894
0.51	12.2221
0.51167	12.2658
0.51333	10.3184
0.515	12.3521
0.51667	12.3957
0.51833	10.4484
0.52	12.4821
0.52167	12.5257
0.52333	12.5684
0.525	12.612
0.52667	10.6657
0.52833	8.71836
0.53	8.76202
0.53167	8.80568
0.53333	8.84834
0.535	10.882
0.53667	6.94467
0.53833	4.99833
0.54	7.03199
0.54167	7.07465
0.54333	7.11831
0.545	5.17197
0.54667	3.22463
0.54833	1.27829
0.55	3.31195
0.55167	3.35461
0.55333	1.40827
0.555	-0.53906
0.55667	-0.4954
0.55833	-0.45174
0.56	-0.40908
0.56167	3.61458
0.56333	1.66824
0.565	1.7109
0.56667	3.74456
0.56833	1.79822
0.57	1.84088
0.57167	3.87454
0.57333	1.92821
0.575	1.97087
0.57667	2.01453
0.57833	4.04819
0.58	4.09085
0.58167	6.12451
0.58333	6.16817
0.585	6.21083
0.58667	2.27449
0.58833	6.29815
0.59	4.35081
0.59167	2.40448
0.59333	4.43814
0.595	4.4808
0.59667	4.52446
0.59833	2.57712
0.6	4.61078
0.60167	4.65444
0.60333	6.6871
0.605	4.74076
0.60667	4.78442
0.60833	4.82708
0.61	2.88075
0.61167	0.93441
0.61333	4.95707
0.615	6.99073
0.61667	5.04439
0.61833	7.07705
0.62	7.12071
0.62167	7.16437
0.62333	7.20703
0.625	7.25069
0.62667	5.30435
0.62833	9.32702
0.63	7.38068
0.63167	7.42434
0.63333	7.467
0.635	5.52066
0.63667	7.55432
0.63833	7.59698
0.64	7.64064
0.64167	9.6743
0.64333	7.72696
0.645	7.77062
0.64667	7.81329
0.64833	7.85695
0.65	9.89061
0.65167	9.93327
0.65333	9.97693
0.655	12.0106
0.65667	14.0433
0.65833	16.0769
0.66	18.1106
0.66167	18.1542
0.66333	16.2069
0.665	20.2306
0.66667	18.2832
0.66833	18.3269
0.67	20.3605
0.67167	22.3942
0.67333	24.4269
0.675	26.4605
0.67667	24.5142
0.67833	26.5468
0.68	24.6005
0.68167	28.6242
0.68333	26.6768
0.685	28.7105
0.68667	26.7631
0.68833	28.7968
0.69	26.8505
0.69167	24.9031
0.69333	24.9468
0.695	24.9904
0.69667	25.0331
0.69833	23.0868
0.7	23.1304
0.70167	23.1731
0.70333	19.2368
0.705	19.2794
0.70667	17.3331
0.70833	15.3867
0.71	15.4294
0.71167	15.4731
0.71333	13.5267
0.715	13.5694
0.71667	13.613
0.71833	13.6567
0.72	11.7094
0.72167	13.743
0.72333	13.7857
0.725	13.8293
0.72667	11.883
0.72833	11.9257
0.73	11.9693
0.73167	14.003
0.73333	14.0457
0.735	16.0793
0.73667	16.123
0.73833	18.1556
0.74	16.2093
0.74167	16.253
0.74333	16.2956
0.745	16.3393
0.74667	18.3729
0.74833	18.4156
0.75	18.4593
0.75167	20.4929
0.75333	20.5356
0.755	20.5792
0.75667	20.6229
0.75833	20.6656
0.76	20.7092
0.76167	22.7429
0.76333	20.7955
0.765	22.8292
0.76667	22.8729
0.76833	20.9255
0.77	20.9692
0.77167	21.0118
0.77333	25.0355
0.775	23.0892
0.77667	19.1518
0.77833	19.1955
0.78	23.2192
0.78167	21.2718
0.78333	21.3155
0.785	23.3491
0.78667	23.3918
0.78833	19.4555
0.79	21.4891
0.79167	21.5318
0.79333	21.5754
0.795	21.6191
0.79667	21.6618
0.79833	21.7054
0.8	23.7391
0.80167	19.8017
0.80333	19.8454
0.805	19.8881
0.80667	19.9317
0.80833	19.9754
0.81	20.018
0.81167	20.0617
0.81333	20.1054
0.815	20.148
0.81667	18.2017
0.81833	20.2354
0.82	18.288
0.82167	18.3317
0.82333	20.3653
0.825	22.398
0.82667	24.4317
0.82833	22.4853
0.83	24.518
0.83167	28.5417
0.83333	28.5853
0.835	30.618
0.83667	30.6616
0.83833	34.6853
0.84	34.7279
0.84167	36.7616
0.84333	36.8053
0.845	36.8479
0.84667	36.8916
0.84833	36.9353
0.85	38.9679
0.85167	39.0116
0.85333	39.0552
0.855	39.0979
0.85667	39.1416
0.85833	39.1852
0.86	39.2279
0.86167	39.2715
0.86333	39.3152
0.865	39.3579
0.86667	37.4115
0.86833	37.4552
0.87	35.5078
0.87167	35.5515
0.87333	39.5752
0.875	37.6278
0.87667	39.6615
0.87833	35.7242
0.88	37.7578
0.88167	33.8215
0.88333	37.8441
0.885	33.9078
0.88667	37.9314
0.88833	33.9941
0.89	36.0278
0.89167	36.0714
0.89333	36.1141
0.895	34.1678
0.89667	34.2114
0.89833	34.2541
0.9	36.2877
0.90167	34.3414
0.90333	36.3741
0.905	36.4177
0.90667	38.4514
0.90833	36.504
0.91	36.5477
0.91167	36.5904
0.91333	34.644
0.915	34.6877
0.91667	32.7403
0.91833	32.784
0.92	32.8277
0.92167	34.8603
0.92333	30.924
0.925	30.9677
0.92667	31.0103
0.92833	29.064
0.93	29.1066
0.93167	27.1603
0.93333	27.204
0.935	27.2466
0.93667	27.2903
0.93833	25.3439
0.94	25.3866
0.94167	23.4403
0.94333	23.4829
0.945	21.5366
0.94667	19.5903
0.94833	21.6229
0.95	21.6666
0.95167	17.7302
0.95333	17.7729
0.955	17.8165
0.95667	15.8702
0.95833	15.9129
0.96	17.9465
0.96167	15.9992
0.96333	18.0329
0.965	14.0965
0.96667	14.1392
0.96833	14.1828
0.97	14.2265
0.97167	12.2792
0.97333	14.3128
0.975	14.3565
0.97667	14.3991
0.97833	12.4528
0.98	12.4965
0.98167	12.5391
0.98333	12.5828
0.985	10.6355
0.98667	10.6791
0.98833	8.73277
0.99	10.7654
0.99167	10.8091
0.99333	10.8528
0.995	8.90541
0.99667	10.9391
0.99833	12.9727
1	11.0254
1.00167	9.07906
1.00333	11.1127
1.005	13.1454
1.00667	15.179
1.00833	11.2427
1.01	13.2754
1.01167	13.319
1.01333	15.3527
1.015	11.4153
1.01667	11.459
1.01833	11.5017
1.02	9.55533
1.02167	9.59899
1.02333	7.65165
1.025	5.70531
1.02667	5.74897
1.02833	5.79163
1.03	7.82529
1.03167	5.87895
1.03333	5.92161
1.035	3.97528
1.03667	6.00794
1.03833	6.0516
1.04	4.10526
1.04167	4.14792
1.04333	0.21158
1.045	-1.73476
1.04667	-1.6921
1.04833	-1.64844
1.05	-1.60578
1.05167	-1.56212
1.05333	-3.50845
1.055	-3.46579
1.05667	-5.41213
1.05833	-5.36847
1.06	-1.34581
1.06167	-3.29215
1.06333	-5.23849
1.065	-5.19583
1.06667	-5.15217
1.06833	-5.10851
1.07	-7.05585
1.07167	-3.03219
1.07333	-4.97952
1.075	-4.93586
1.07667	-0.9122
1.07833	-2.85954
1.08	-0.82588
1.08167	-0.78222
1.08333	-0.73956
1.085	-0.6959
1.08667	1.33776
1.08833	-0.60958
1.09	-0.56592
1.09167	-0.52225
1.09333	-2.46959
1.095	-2.42593
1.09667	1.59773
1.09833	-0.34961
1.1	1.68405
1.10167	-2.25229
1.10333	-0.21963
1.105	-0.17597
1.10667	-2.12231
1.10833	-2.07965
1.11	1.94402
1.11167	-0.00232
1.11333	2.03034
1.115	2.074
1.11667	2.11766
1.11833	0.17032
1.12	0.21398
1.12167	2.24764
1.12333	2.2903
1.125	0.34396
1.12667	0.38662
1.12833	0.43029
1.13	-1.51605
1.13167	-3.46339
1.13333	0.56027
1.135	-3.37607
1.13667	-3.33341
1.13833	-1.29975
1.14	0.73391
1.14167	-1.21343
1.14333	-1.16977
1.145	-1.12611
1.14667	-3.07344
1.14833	-1.03978
1.15	0.99388
1.15167	-0.95346
1.15333	-2.8998
1.155	-2.85714
1.15667	-2.81348
1.15833	-2.76982
1.16	-2.72716
1.16167	-4.6735
1.16333	-6.61984
1.165	-4.58717
1.16667	-6.53351
1.16833	-6.49085
1.17	-6.44719
1.17167	-12.3735
1.17333	-10.3409
1.175	-14.2772
1.17667	-12.2436
1.17833	-12.2009
1.18	-12.1572
1.18167	-12.1136
1.18333	-14.0609
1.185	-14.0172
1.18667	-15.9646
1.18833	-15.9209
1.19	-13.8873
1.19167	-13.8446
1.19333	-15.7909
1.195	-13.7573
1.19667	-13.7146
1.19833	-13.671
1.2	-15.6173
1.20167	-17.5646
1.20333	-15.531
1.205	-17.4773
1.20667	-15.4446
1.20833	-15.401
1.21	-17.3483
1.21167	-17.3047
1.21333	-15.271
1.215	-15.2284
1.21667	-15.1847
1.21833	-13.151
1.22	-13.1084
1.22167	-13.0647
1.22333	-13.021
1.225	-12.9784
1.22667	-14.9247
1.22833	-12.8911
1.23	-14.8384
1.23167	-16.7847
1.23333	-16.7411
1.235	-12.7184
1.23667	-16.6548
1.23833	-14.6211
1.24	-16.5684
1.24167	-20.5048
1.24333	-18.4721
1.245	-18.4285
1.24667	-20.3748
1.24833	-20.3321
1.25	-16.3085
1.25167	-18.2548
1.25333	-22.1922
1.255	-24.1385
1.25667	-22.1048
1.25833	-20.0722
1.26	-20.0285
1.26167	-21.9758
1.26333	-23.9222
1.265	-21.8885
1.26667	-21.8459
1.26833	-23.7922
1.27	-23.7485
1.27167	-25.6959
1.27333	-23.6622
1.275	-25.6086
1.27667	-27.5559
1.27833	-31.4922
1.28	-29.4596
1.28167	-29.4159
1.28333	-31.3622
1.285	-31.3196
1.28667	-33.2659
1.28833	-35.2123
1.29	-35.1696
1.29167	-35.126
1.29333	-37.0733
1.295	-35.0396
1.29667	-36.986
1.29833	-38.9333
1.3	-38.8896
1.30167	-36.856
1.30333	-38.8033
1.305	-40.7497
1.30667	-38.716
1.30833	-40.6633
1.31	-44.5997
1.31167	-42.567
1.31333	-42.5234
1.315	-42.4797
1.31667	-42.437
1.31833	-42.3934
1.32	-42.3497
1.32167	-40.3171
1.32333	-38.2834
1.325	-38.2397
1.32667	-38.1971
1.32833	-38.1534
1.33	-36.1198
1.33167	-34.0871
1.33333	-34.0434
1.335	-33.9998
1.33667	-31.9671
1.33833	-31.9234
1.34	-29.8898
1.34167	-25.8661
1.34333	-27.8135
1.345	-23.7898
1.34667	-23.7461
1.34833	-21.7135
1.35	-21.6698
1.35167	-21.6261
1.35333	-21.5835
1.355	-19.5498
1.35667	-21.4962
1.35833	-21.4535
1.36	-19.4199
1.36167	-17.3862
1.36333	-17.3435
1.365	-19.2899
1.36667	-19.2462
1.36833	-17.2135
1.37	-21.1499
1.37167	-19.1172
1.37333	-19.0736
1.375	-19.0299
1.37667	-18.9872
1.37833	-18.9436
1.38	-20.8899
1.38167	-18.8573
1.38333	-16.8236
1.385	-18.7699
1.38667	-20.7173
1.38833	-20.6736
1.39	-24.6109
1.39167	-20.5873
1.39333	-20.5436
1.395	-20.5
1.39667	-20.4573
1.39833	-20.4137
1.4	-20.371
1.40167	-20.3273
1.40333	-22.2737
1.405	-22.231
1.40667	-20.1973
1.40833	-20.1537
1.41	-22.101
1.41167	-20.0674
1.41333	-16.0437
1.415	-17.991
1.41667	-17.9474
1.41833	-17.9037
1.42	-17.8611
1.42167	-19.8074
1.42333	-19.7637
1.425	-21.7111
1.42667	-21.6674
1.42833	-19.6337
1.43	-23.5711
1.43167	-23.5274
1.43333	-23.4848
1.435	-23.4411
1.43667	-23.3974
1.43833	-21.3648
1.44	-23.3111
1.44167	-25.2575
1.44333	-27.2048
1.445	-27.1611
1.44667	-27.1175
1.44833	-25.0848
1.45	-27.0312
1.45167	-28.9785
1.45333	-26.9448
1.455	-26.9012
1.45667	-28.8485
1.45833	-24.8249
1.46	-24.7812
1.46167	-22.7485
1.46333	-22.7049
1.465	-22.6612
1.46667	-20.6286
1.46833	-20.5849
1.47	-18.5512
1.47167	-18.5086
1.47333	-18.4649
1.475	-18.4213
1.47667	-16.3886
1.47833	-14.3549
1.48	-14.3113
1.48167	-14.2686
1.48333	-14.2249
1.485	-14.1813
1.48667	-14.1386
1.48833	-12.105
1.49	-12.0613
1.49167	-10.0286
1.49333	-9.98498
1.495	-9.94132
1.49667	-9.89866
1.49833	-9.85499
1.5	-9.81133
1.50167	-11.7587
1.50333	-9.72501
1.505	-7.69135
1.50667	-7.64869
1.50833	-5.61503
1.51	-5.57137
1.51167	-7.51871
1.51333	-7.47505
1.515	-7.43139
1.51667	-7.38872
1.51833	-5.35506
1.52	-7.3014
1.52167	-7.25874
1.52333	-7.21508
1.525	-5.18142
1.52667	-7.12876
1.52833	-3.1051
1.53	-5.05144
1.53167	-5.00878
1.53333	-4.96512
1.535	-2.93145
1.53667	-4.87879
1.53833	-2.84513
1.54	-2.80147
1.54167	-2.75881
1.54333	-0.72515
1.545	-4.66249
1.54667	-4.61883
1.54833	-2.58517
1.55	-2.54251
1.55167	-0.50885
1.55333	-0.46518
1.555	1.56748
1.55667	-2.36886
1.55833	-4.3152
1.56	-4.27254
1.56167	-2.23888
1.56333	1.78478
1.565	-2.15256
1.56667	-0.1189
1.56833	-0.07524
1.57	1.95742
1.57167	2.00109
1.57333	-1.93525
1.575	2.08741
1.57667	-1.84893
1.57833	0.18473
1.58	-1.76261
1.58167	-1.71895
1.58333	0.31371
1.585	-3.62263
1.58667	-3.57897
1.58833	-1.54631
1.59	0.48736
1.59167	0.53102
1.59333	0.57368
1.595	-1.37266
1.59667	-1.329
1.59833	-1.28634
1.6	-3.23268
1.60167	-1.19902
1.60333	-3.14636
1.605	-1.1127
1.60667	0.92096
1.60833	-3.01637
1.61	-4.96271
1.61167	-2.93005
1.61333	-0.89639
1.615	-0.85273
1.61667	-0.81007
1.61833	-0.76641
1.62	-2.71275
1.62167	-2.67009
1.62333	-0.63643
1.625	-0.59277
1.62667	-2.5401
1.62833	-2.49644
1.63	-4.44278
1.63167	-6.39012
1.63333	-6.34646
1.635	-6.3038
1.63667	-8.25014
1.63833	-8.20648
1.64	-10.1538
1.64167	-10.1102
1.64333	-10.0665
1.645	-12.0138
1.64667	-9.98017
1.64833	-9.93651
1.65	-9.89385
1.65167	-11.8402
1.65333	-11.7975
1.655	-11.7539
1.65667	-13.7002
1.65833	-13.6576
1.66	-13.6139
1.66167	-11.5802
1.66333	-13.5276
1.665	-11.4939
1.66667	-11.4502
1.66833	-13.3976
1.67	-11.3639
1.67167	-17.2913
1.67333	-17.2476
1.675	-17.2039
1.67667	-19.1513
1.67833	-19.1076
1.68	-19.064
1.68167	-21.0113
1.68333	-18.9776
1.685	-18.934
1.68667	-18.8913
1.68833	-18.8477
1.69	-18.804
1.69167	-20.7513
1.69333	-20.7077
1.695	-18.674
1.69667	-18.6314
1.69833	-20.5777
1.7	-20.535
1.70167	-22.4814
1.70333	-20.4477
1.705	-20.405
1.70667	-20.3614
1.70833	-20.3177
1.71	-20.2751
1.71167	-20.2314
1.71333	-18.1977
1.715	-18.1551
1.71667	-20.1014
1.71833	-18.0678
1.72	-20.0151
1.72167	-19.9714
1.72333	-15.9478
1.725	-17.8951
1.72667	-15.8614
1.72833	-17.8078
1.73	-17.7651
1.73167	-17.7215
1.73333	-15.6878
1.735	-13.6552
1.73667	-13.6115
1.73833	-15.5578
1.74	-13.5252
1.74167	-15.4715
1.74333	-15.4288
1.745	-15.3852
1.74667	-15.3415
1.74833	-15.2989
1.75	-15.2552
1.75167	-15.2115
1.75333	-15.1689
1.755	-11.1452
1.75667	-9.11155
1.75833	-13.0489
1.76	-13.0052
1.76167	-12.9616
1.76333	-12.9189
1.765	-12.8752
1.76667	-10.8416
1.76833	-10.7989
1.77	-12.7453
1.77167	-10.7116
1.77333	-8.67895
1.775	-8.63528
1.77667	-10.5816
1.77833	-12.529
1.78	-12.4853
1.78167	-16.4226
1.78333	-14.389
1.785	-14.3453
1.78667	-14.3027
1.78833	-14.259
1.79	-16.2053
1.79167	-16.1627
1.79333	-16.119
1.795	-16.0754
1.79667	-16.0327
1.79833	-17.979
1.8	-15.9454
1.80167	-17.8927
1.80333	-15.859
1.805	-13.8254
1.80667	-13.7827
1.80833	-15.7291
1.81	-15.6864
1.81167	-13.6527
1.81333	-15.5991
1.815	-13.5664
1.81667	-15.5128
1.81833	-13.4791
1.82	-11.4464
1.82167	-13.3928
1.82333	-11.3591
1.825	-9.32646
1.82667	-9.2828
1.82833	-9.23914
1.83	-9.19647
1.83167	-7.16281
1.83333	-7.11915
1.835	-7.07649
1.83667	-7.03283
1.83833	-8.97917
1.84	-6.94651
1.84167	-6.90285
1.84333	-4.86919
1.845	-2.83653
1.84667	-4.78287
1.84833	-4.7392
1.85	-6.68654
1.85167	-6.64288
1.85333	-6.59922
1.855	-2.57656
1.85667	-4.5229
1.85833	-6.46924
1.86	-8.41658
1.86167	-8.37292
1.86333	-8.33026
1.865	-8.2866
1.86667	-12.2229
1.86833	-10.1903
1.87	-10.1466
1.87167	-12.093
1.87333	-14.0403
1.875	-15.9866
1.87667	-17.934
1.87833	-17.8903
1.88	-15.8567
1.88167	-17.804
1.88333	-19.7503
1.885	-21.6967
1.88667	-21.654
1.88833	-23.6003
1.89	-23.5577
1.89167	-23.514
1.89333	-23.4704
1.895	-25.4177
1.89667	-29.354
1.89833	-31.3004
1.9	-31.2577
1.90167	-31.2141
1.90333	-31.1714
1.905	-31.1277
1.90667	-35.0641
1.90833	-33.0314
1.91	-34.9778
1.91167	-34.9341
1.91333	-32.9014
1.915	-30.8678
1.91667	-30.8241
1.91833	-30.7814
1.92	-32.7278
1.92167	-32.6841
1.92333	-34.6315
1.925	-30.6078
1.92667	-34.5441
1.92833	-34.5015
1.93	-34.4578
1.93167	-34.4152
1.93333	-32.3815
1.935	-34.3278
1.93667	-34.2852
1.93833	-36.2315
1.94	-38.1779
1.94167	-34.1552
1.94333	-34.1115
1.945	-36.0579
1.94667	-38.0052
1.94833	-39.9515
1.95	-37.9179
1.95167	-37.8752
1.95333	-39.8216
1.955	-39.7789
1.95667	-37.7452
1.95833	-37.7016
1.96	-37.6589
1.96167	-35.6253
1.96333	-35.5816
1.965	-35.5389
1.96667	-33.5053
1.96833	-33.4616
1.97	-33.419
1.97167	-33.3753
1.97333	-31.3416
1.975	-29.309
1.97667	-31.2553
1.97833	-31.2116
1.98	-31.169
1.98167	-27.1453
1.98333	-29.0917
1.985	-33.029
1.98667	-27.0154
1.98833	-24.9817
1.99	-26.929
1.99167	-28.8754
1.99333	-28.8317
1.995	-28.789
1.99667	-28.7454
1.99833	-28.7017
2	-28.6591
2.00167	-28.6154
2.00333	-26.5817
2.005	-28.5291
2.00667	-30.4754
2.00833	-28.4418
2.01	-30.3891
2.01167	-26.3654
2.01333	-28.3128
2.015	-28.2691
2.01667	-30.2155
2.01833	-30.1728
2.02	-32.1191
2.02167	-32.0755
2.02333	-30.0428
2.025	-29.9992
2.02667	-29.9555
2.02833	-29.9128
2.03	-31.8592
2.03167	-29.8255
2.03333	-29.7828
2.035	-27.7492
2.03667	-25.7155
2.03833	-29.6529
2.04	-29.6092
2.04167	-29.5665
2.04333	-27.5329
2.045	-29.4792
2.04667	-27.4466
2.04833	-27.4029
2.05	-25.3692
2.05167	-29.3066
2.05333	-29.2629
2.055	-27.2293
2.05667	-29.1766
2.05833	-31.1229
2.06	-31.0793
2.06167	-31.0366
2.06333	-29.0029
2.065	-30.9493
2.06667	-30.9066
2.06833	-32.853
2.07	-30.8203
2.07167	-34.7566
2.07333	-34.713
2.075	-34.6703
2.07667	-32.6367
2.07833	-36.573
2.08	-36.5303
2.08167	-34.4967
2.08333	-36.443
2.085	-38.3904
2.08667	-38.3467
2.08833	-38.304
2.09	-40.2504
2.09167	-40.2067
2.09333	-40.1641
2.095	-40.1204
2.09667	-40.0767
2.09833	-42.0241
2.1	-39.9904
2.10167	-41.9368
2.10333	-41.8941
2.105	-41.8504
2.10667	-45.7878
2.10833	-45.7441
2.11	-41.7204
2.11167	-41.6778
2.11333	-43.6241
2.115	-43.5805
2.11667	-43.5378
2.11833	-41.5041
2.12	-45.4405
2.12167	-45.3978
2.12333	-45.3542
2.125	-45.3105
2.12667	-45.2678
2.12833	-45.2242
2.13	-45.1805
2.13167	-49.1178
2.13333	-49.0742
2.135	-45.0515
2.13667	-46.9979
2.13833	-50.9342
2.14	-48.9016
2.14167	-48.8579
2.14333	-50.8042
2.145	-50.7616
2.14667	-50.7179
2.14833	-48.6842
2.15	-48.6416
2.15167	-50.5879
2.15333	-52.5353
2.155	-48.5116
2.15667	-46.4779
2.15833	-48.4253
2.16	-48.3816
2.16167	-48.338
2.16333	-48.2953
2.165	-46.2616
2.16667	-48.208
2.16833	-46.1753
2.17	-46.1317
2.17167	-46.088
2.17333	-46.0453
2.175	-44.0117
2.17667	-43.968
2.17833	-41.9353
2.18	-43.8817
2.18167	-39.858
2.18333	-39.8154
2.185	-41.7617
2.18667	-39.728
2.18833	-39.6854
2.19	-35.6617
2.19167	-37.6081
2.19333	-33.5844
2.195	-37.5217
2.19667	-37.4781
2.19833	-37.4354
2.2	-37.3918
2.20167	-35.3581
2.20333	-33.3254
2.205	-35.2718
2.20667	-35.2281
2.20833	-37.1754
2.21	-37.1318
2.21167	-33.1081
2.21333	-31.0755
2.215	-33.0218
2.21667	-30.9882
2.21833	-28.9555
2.22	-32.8918
2.22167	-30.8582
2.22333	-30.8155
2.225	-30.7718
2.22667	-28.7382
2.22833	-28.6955
2.23	-28.6519
2.23167	-26.6182
2.23333	-26.5755
2.235	-26.5319
2.23667	-26.4882
2.23833	-28.4355
2.24	-30.3819
2.24167	-30.3392
2.24333	-26.3156
2.245	-28.2619
2.24667	-26.2293
2.24833	-26.1856
2.25	-28.1319
2.25167	-28.0893
2.25333	-28.0456
2.255	-26.0119
2.25667	-27.9593
2.25833	-27.9156
2.26	-27.872
2.26167	-25.8393
2.26333	-25.7956
2.265	-25.752
2.26667	-29.6893
2.26833	-27.6557
2.27	-27.612
2.27167	-29.5593
2.27333	-29.5157
2.275	-25.492
2.27667	-25.4493
2.27833	-31.3757
2.28	-29.343
2.28167	-29.2994
2.28333	-29.2557
2.285	-29.213
2.28667	-29.1694
2.28833	-27.1357
2.29	-29.0831
2.29167	-27.0494
2.29333	-27.0057
2.295	-26.9631
2.29667	-30.8994
2.29833	-30.8558
2.3	-28.8231
2.30167	-26.7894
2.30333	-30.7268
2.305	-30.6831
2.30667	-32.6295
2.30833	-32.5868
2.31	-32.5431
2.31167	-34.4895
2.31333	-32.4568
2.315	-34.4031
2.31667	-32.3695
2.31833	-32.3268
2.32	-34.2732
2.32167	-36.2205
2.32333	-36.1769
2.325	-38.1232
2.32667	-40.0705
2.32833	-38.0369
2.33	-39.9832
2.33167	-39.9405
2.33333	-39.8969
2.335	-39.8532
2.33667	-39.8106
2.33833	-41.7569
2.34	-39.7232
2.34167	-39.6806
2.34333	-39.6369
2.345	-41.5843
2.34667	-39.5506
2.34833	-41.4969
2.35	-43.4443
2.35167	-41.4106
2.35333	-43.3569
2.355	-43.3143
2.35667	-41.2806
2.35833	-41.237
2.36	-43.1843
2.36167	-43.1407
2.36333	-39.117
2.365	-39.0743
2.36667	-39.0307
2.36833	-40.977
2.37	-40.9343
2.37167	-42.8807
2.37333	-42.838
2.375	-44.7844
2.37667	-42.7507
2.37833	-42.708
2.38	-44.6544
2.38167	-46.6007
2.38333	-44.5681
2.385	-48.5044
2.38667	-50.4517
2.38833	-48.4181
2.39	-46.3844
2.39167	-46.3407
2.39333	-46.2981
2.395	-46.2544
2.39667	-46.2118
2.39833	-44.1781
2.4	-44.1345
2.40167	-46.0818
2.40333	-44.0481
2.405	-44.0045
2.40667	-41.9718
2.40833	-43.9181
2.41	-43.8745
2.41167	-45.8218
2.41333	-41.7982
2.415	-39.7645
2.41667	-43.7018
2.41833	-41.6682
2.42	-41.6245
2.42167	-41.5819
2.42333	-41.5382
2.425	-43.4845
2.42667	-41.4519
2.42833	-39.4182
2.43	-43.3546
2.43167	-41.3219
2.43333	-43.2682
2.435	-39.2446
2.43667	-39.2019
2.43833	-41.1482
2.44	-41.1046
2.44167	-41.0619
2.44333	-41.0183
2.445	-40.9756
2.44667	-40.9319
2.44833	-42.8783
2.45	-42.8356
2.45167	-42.792
2.45333	-42.7483
2.455	-42.7056
2.45667	-44.652
2.45833	-38.6383
2.46	-36.6056
2.46167	-42.532
2.46333	-38.5083
2.465	-38.4657
2.46667	-36.432
2.46833	-36.3884
2.47	-36.3457
2.47167	-36.302
2.47333	-36.2584
2.475	-36.2157
2.47667	-36.172
2.47833	-32.1484
2.48	-34.0957
2.48167	-36.0421
2.48333	-35.9984
2.485	-33.9657
2.48667	-33.9221
2.48833	-33.8784
2.49	-35.8258
2.49167	-35.7821
2.49333	-35.7394
2.495	-33.7058
2.49667	-35.6521
2.49833	-33.6195
2.5	-35.5658
2.50167	-35.5221
2.50333	-35.4795
2.505	-35.4358
2.50667	-35.3922
2.50833	-35.3495
2.51	-35.3058
2.51167	-35.2622
2.51333	-37.2095
2.515	-35.1758
2.51667	-35.1322
2.51833	-35.0895
2.52	-35.0459
2.52167	-33.0122
2.52333	-30.9795
2.525	-30.9359
2.52667	-30.8922
2.52833	-28.8596
2.53	-30.8059
2.53167	-28.7722
2.53333	-28.7296
2.535	-28.6859
2.53667	-26.6522
2.53833	-28.5996
2.54	-26.5659
2.54167	-26.5223
2.54333	-28.4696
2.545	-26.4359
2.54667	-24.4023
2.54833	-22.3696
2.55	-22.326
2.55167	-20.2923
2.55333	-22.2396
2.555	-22.196
2.55667	-18.1723
2.55833	-18.1297
2.56	-18.086
2.56167	-18.0423
2.56333	-17.9997
2.565	-17.956
2.56667	-17.9134
2.56833	-17.8697
2.57	-17.826
2.57167	-19.7734
2.57333	-17.7397
2.575	-19.6861
2.57667	-19.6434
2.57833	-17.6097
2.58	-21.5461
2.58167	-19.5134
2.58333	-23.4498
2.585	-23.4061
2.58667	-23.3634
2.58833	-23.3198
2.59	-21.2861
2.59167	-21.2434
2.59333	-21.1998
2.595	-21.1571
2.59667	-23.1035
2.59833	-23.0598
2.6	-23.0171
2.60167	-22.9735
2.60333	-26.9098
2.605	-26.8672
2.60667	-22.8435
2.60833	-26.7798
2.61	-26.7372
2.61167	-28.6835
2.61333	-26.6508
2.615	-28.5972
2.61667	-28.5535
2.61833	-28.5109
2.62	-30.4572
2.62167	-32.4036
2.62333	-32.3609
2.625	-32.3172
2.62667	-30.2836
2.62833	-32.2309
2.63	-36.1672
2.63167	-34.1346
2.63333	-40.0609
2.635	-38.0273
2.63667	-37.9846
2.63833	-37.9409
2.64	-41.8783
2.64167	-41.8346
2.64333	-41.791
2.645	-43.7383
2.64667	-43.6946
2.64833	-43.651
2.65	-43.6083
2.65167	-43.5647
2.65333	-43.521
2.655	-43.4783
2.65667	-41.4447
2.65833	-41.401
2.66	-41.3584
2.66167	-43.3047
2.66333	-43.261
2.665	-43.2184
2.66667	-41.1847
2.66833	-39.151
2.67	-37.1184
2.67167	-41.0547
2.67333	-39.0211
2.675	-42.9584
2.67667	-40.9247
2.67833	-40.8821
2.68	-38.8484
2.68167	-36.8147
2.68333	-38.7621
2.685	-36.7284
2.68667	-40.6648
2.68833	-42.6121
2.69	-38.5885
2.69167	-40.5348
2.69333	-40.4921
2.695	-38.4585
2.69667	-36.4248
2.69833	-38.3721
2.7	-40.3185
2.70167	-40.2748
2.70333	-42.2222
2.705	-40.1885
2.70667	-42.1358
2.70833	-42.0922
2.71	-42.0485
2.71167	-43.9959
2.71333	-47.9322
2.715	-45.8985
2.71667	-47.8459
2.71833	-47.8022
2.72	-47.7585
2.72167	-47.7159
2.72333	-49.6622
2.725	-47.6296
2.72667	-49.5759
2.72833	-51.5222
2.73	-47.4996
2.73167	-47.4559
2.73333	-47.4123
2.735	-47.3696
2.73667	-45.3359
2.73833	-47.2823
2.74	-45.2496
2.74167	-45.206
2.74333	-45.1623
2.745	-47.1096
2.74667	-47.066
2.74833	-43.0423
2.75	-42.9997
2.75167	-40.966
2.75333	-46.8923
2.755	-44.8597
2.75667	-40.836
2.75833	-40.7923
2.76	-40.7497
2.76167	-40.706
2.76333	-40.6631
2.765	-38.6348
2.76667	-38.5955
2.76833	-40.5462
2.77	-38.518
2.77167	-36.4887
2.77333	-34.4594
2.775	-36.4111
2.77667	-36.3719
2.77833	-34.3426
2.78	-34.3043
2.78167	-36.255
2.78333	-32.2357
2.785	-32.1975
2.78667	-36.1382
2.78833	-32.1189
2.79	-34.0706
2.79167	-34.0314
2.79333	-33.9931
2.795	-33.9538
2.79667	-33.9145
2.79833	-33.8762
2.8	-35.827
2.80167	-33.7977
2.80333	-33.7594
2.805	-33.7201
2.80667	-35.6708
2.80833	-31.6526
2.81	-33.6033
2.81167	-37.544
2.81333	-35.5157
2.815	-33.4864
2.81667	-35.4372
2.81833	-33.4089
2.82	-33.3696
2.82167	-33.3303
2.82333	-33.2921
2.825	-35.2428
2.82667	-35.2045
2.82833	-35.1652
2.83	-37.1159
2.83167	-35.0877
2.83333	-35.0484
2.835	-35.0091
2.83667	-36.9608
2.83833	-36.9216
2.84	-36.8823
2.84167	-36.844
2.84333	-38.7947
2.845	-36.7654
2.84667	-38.7172
2.84833	-40.6679
2.85	-40.6296
2.85167	-38.6003
2.85333	-38.5611
2.855	-38.5228
2.85667	-42.4635
2.85833	-40.4342
2.86	-38.4059
2.86167	-40.3567
2.86333	-40.3174
2.865	-40.2791
2.86667	-42.2298
2.86833	-44.1816
2.87	-40.1623
2.87167	-42.113
2.87333	-44.0647
2.875	-46.0154
2.87667	-45.9761
2.87833	-43.9479
2.88	-43.9086
2.88167	-45.8593
2.88333	-45.821
2.885	-45.7818
2.88667	-47.7325
2.88833	-45.7042
2.89	-47.6549
2.89167	-47.6166
2.89333	-47.5774
2.895	-45.5481
2.89667	-47.4998
2.89833	-43.4805
2.9	-41.4513
2.90167	-43.403
2.90333	-43.3637
2.905	-43.3244
2.90667	-43.2861
2.90833	-41.2569
2.91	-41.2176
2.91167	-39.1883
2.91333	-41.14
2.915	-43.0907
2.91667	-41.0625
2.91833	-41.0232
2.92	-38.9939
2.92167	-38.9556
2.92333	-40.9064
2.925	-38.8771
2.92667	-42.8188
2.92833	-40.7895
2.93	-38.7602
2.93167	-40.712
2.93333	-38.6827
2.935	-38.6434
2.93667	-38.6051
2.93833	-42.5459
2.94	-40.5166
2.94167	-38.4883
2.94333	-36.459
2.945	-40.4007
2.94667	-40.3615
2.94833	-40.3222
2.95	-38.2939
2.95167	-38.2546
2.95333	-42.1953
2.955	-42.1571
2.95667	-42.1178
2.95833	-40.0885
2.96	-42.0402
2.96167	-40.011
2.96333	-41.9617
2.965	-41.9234
2.96667	-41.8841
2.96833	-43.8359
2.97	-41.8066
2.97167	-41.7673
2.97333	-41.729
2.975	-41.6897
2.97667	-39.6604
2.97833	-43.6022
2.98	-39.5829
2.98167	-39.5436
2.98333	-39.5053
2.985	-39.4661
2.98667	-35.4468
2.98833	-35.4085
2.99	-37.3592
2.99167	-35.3299
2.99333	-35.2917
2.995	-35.2524
2.99667	-33.2231
2.99833	-33.1848
3	-31.1556
3.00167	-33.1063
3.00333	-31.078
3.005	-33.0287
3.00667	-29.0094
3.00833	-28.9712
3.01	-30.9219
3.01167	-28.8926
3.01333	-28.8543
3.015	-28.815
3.01667	-24.7958
3.01833	-26.7475
3.02	-28.6982
3.02167	-28.6589
3.02333	-26.6307
3.025	-22.6114
3.02667	-26.5521
3.02833	-24.5238
3.03	-22.4946
3.03167	-22.4553
3.03333	-22.417
3.035	-22.3777
3.03667	-22.3384
3.03833	-22.3002
3.04	-22.2609
3.04167	-22.2216
3.04333	-22.1833
3.045	-22.144
3.04667	-22.1048
3.04833	-24.0565
3.05	-24.0172
3.05167	-25.9689
3.05333	-25.9296
3.055	-27.8804
3.05667	-27.8421
3.05833	-29.7928
3.06	-27.7635
3.06167	-27.7253
3.06333	-27.686
3.065	-29.6367
3.06667	-31.5884
3.06833	-33.5391
3.07	-31.5109
3.07167	-31.4716
3.07333	-31.4323
3.075	-31.394
3.07667	-33.3448
3.07833	-33.3055
3.08	-35.2572
3.08167	-35.2179
3.08333	-33.1886
3.085	-33.1504
3.08667	-33.1111
3.08833	-33.0718
3.09	-33.0335
3.09167	-32.9943
3.09333	-32.955
3.095	-32.9167
3.09667	-34.8674
3.09833	-34.8291
3.1	-32.7999
3.10167	-32.7606
3.10333	-30.7323
3.105	-32.683
3.10667	-32.6437
3.10833	-32.6055
3.11	-34.5562
3.11167	-34.5169
3.11333	-32.4886
3.115	-32.4494
3.11667	-32.4101
3.11833	-34.3618
3.12	-36.3125
3.12167	-34.2832
3.12333	-36.235
3.125	-36.1957
3.12667	-34.1674
3.12833	-36.1181
3.13	-38.0688
3.13167	-36.0406
3.13333	-34.0113
3.135	-37.952
3.13667	-37.9137
3.13833	-37.8745
3.14	-37.8352
3.14167	-39.7869
3.14333	-39.7476
3.145	-39.7093
3.14667	-39.6701
3.14833	-45.6008
3.15	-43.5725
3.15167	-43.5332
3.15333	-41.504
3.155	-43.4557
3.15667	-41.4264
3.15833	-41.3871
3.16	-41.3488
3.16167	-43.2996
3.16333	-43.2603
3.165	-39.242
3.16667	-39.2027
3.16833	-41.1534
3.17	-43.1052
3.17167	-43.0659
3.17333	-43.0276
3.175	-42.9883
3.17667	-42.9491
3.17833	-40.9208
3.18	-38.8915
3.18167	-36.8622
3.18333	-38.8139
3.185	-40.7647
3.18667	-38.7354
3.18833	-38.6971
3.19	-38.6578
3.19167	-38.6185
3.19333	-38.5803
3.195	-38.541
3.19667	-36.5117
3.19833	-36.4734
3.2	-36.4342
3.20167	-34.4049
3.20333	-36.3566
3.205	-38.3073
3.20667	-36.2781
3.20833	-38.2298
3.21	-36.2005
3.21167	-34.1712
3.21333	-36.1229
3.215	-34.0937
3.21667	-36.0444
3.21833	-37.9961
3.22	-35.9668
3.22167	-37.9185
3.22333	-31.9093
3.225	-35.85
3.22667	-33.8217
3.22833	-35.7724
3.23	-35.7332
3.23167	-35.6949
3.23333	-33.6656
3.235	-33.6263
3.23667	-33.588
3.23833	-33.5488
3.24	-33.5095
3.24167	-29.4912
3.24333	-27.4619
3.245	-29.4126
3.24667	-29.3744
3.24833	-27.3451
3.25	-25.3158
3.25167	-29.2575
3.25333	-29.2183
3.255	-29.179
3.25667	-29.1407
3.25833	-29.1014
3.26	-27.0721
3.26167	-21.0639
3.26333	-25.0046
3.265	-24.9653
3.26667	-26.917
3.26833	-24.8878
3.27	-24.8485
3.27167	-26.8002
3.27333	-26.7609
3.275	-24.7316
3.27667	-26.6834
3.27833	-24.6541
3.28	-24.6148
3.28167	-24.5765
3.28333	-26.5272
3.285	-26.489
3.28667	-26.4497
3.28833	-28.4004
3.29	-28.3621
3.29167	-30.3129
3.29333	-30.2736
3.295	-32.2253
3.29667	-32.186
3.29833	-36.1277
3.3	-36.0885
3.30167	-40.0292
3.30333	-38.0009
3.305	-35.9716
3.30667	-37.9224
3.30833	-39.8741
3.31	-43.8148
3.31167	-41.7865
3.31333	-39.7572
3.315	-43.698
3.31667	-39.6797
3.31833	-43.6204
3.32	-43.5811
3.32167	-41.5528
3.32333	-39.5236
3.325	-39.4843
3.32667	-39.446
3.32833	-39.4067
3.33	-39.3674
[truncated: 22,003 more rows]
