# Supplementary material for: Ion-cluster-mediated ultrafast self-healable ionoconductors for reconfigurable electronics
Source: Nat Commun. 2022 Jun 30;13:3769. doi: 10.1038/s41467-022-31553-4 (PMC9247092; doi:10.1038/s41467-022-31553-4)
Supplement: Supplementary file 10 — Source Data [file 41467_2022_31553_MOESM10_ESM.zip › Supplementary Figures/Source data_Supplementary Fig. 5_ncomms-22-08900.xlsx]

## Sheet: Supplementary Fig. 5a
ω (rad s−1)	G' (Pa)	G'' (Pa)	ω (rad s−1)	G' (Pa)	G'' (Pa)	ω (rad s−1)	G' (Pa)	G'' (Pa)	ω (rad s−1)	G' (Pa)	G'' (Pa)	ω (rad s−1)	G' (Pa)	G'' (Pa)	ω (rad s−1)	G' (Pa)	G'' (Pa)	ω (rad s−1)	G' (Pa)	G'' (Pa)
100	591690	730130	100	467250	506140	100	310140	269430	100	231320	161610	100	191960	109700	100	170170	82206	100	155700	65295
79.4	537260	634700	79.4	414870	423570	79.4	282630	230420	79.4	216310	141250	79.4	182870	97508	79.4	163990	73984	79.4	151550	59952
63.1	488740	552820	63.1	369480	355230	63.1	258360	197330	63.1	202700	123410	63.1	174130	86630	63.1	157750	66687	63.1	146780	54806
50.1	444990	481440	50.1	332840	302140	50.1	238070	170550	50.1	190640	108320	50.1	166060	77104	50.1	151740	60195	50.1	141870	50245
39.8	405820	419660	39.8	301640	258530	39.8	220430	147950	39.8	179820	95306	39.8	158630	68856	39.8	145950	54640	39.8	137000	46337
31.6	371110	366520	31.6	274710	221930	31.6	204950	128680	31.6	170100	84089	31.6	151700	61746	31.6	140400	49848	31.6	132170	42983
25.1	340220	320630	25.1	251680	191510	25.1	191600	112490	25.1	161430	74518	25.1	145340	55704	25.1	135130	45799	25.1	127450	40143
20	312660	280850	20	232000	166200	20	179820	98745	20	153690	66394	20	139470	50600	20	130110	42393	20	122850	37779
15.8	288030	246190	15.8	215070	145020	15.8	169660	87188	15.8	146780	59620	15.8	134020	46353	15.8	125310	39575	15.8	118340	35835
12.6	266140	216210	12.6	200190	126830	12.6	160590	77230	12.6	140490	53818	12.6	128920	42758	12.6	120690	37208	12.6	113920	34208
10	246670	190150	10	187100	111230	10	152390	68598	10	134630	48869	10	124060	39726	10	116200	35235	10	109610	32828
7.94	229390	167430	7.94	175360	97602	7.94	145040	61266	7.94	129230	44675	7.94	119380	37218	7.94	111820	33587	7.94	105290	31698
6.31	214120	147970	6.31	165030	85938	6.31	138410	54995	6.31	124180	41173	6.31	114900	35102	6.31	107550	32225	6.31	101080	30715
5.01	200300	130870	5.01	155960	76199	5.01	132440	49762	5.01	119430	38271	5.01	110590	33366	5.01	103360	31074	5.01	96907	29869
3.98	188040	115920	3.98	147900	67761	3.98	126930	45311	3.98	114910	35855	3.98	106350	31913	3.98	99197	30118	3.98	92758	29132
3.16	177120	103040	3.16	140620	60538	3.16	121800	41587	3.16	110560	33846	3.16	102210	30716	3.16	95081	29296	3.16	88656	28507
2.51	167350	91799	2.51	134010	54356	2.51	116980	38421	2.51	106320	32162	2.51	98113	29693	2.51	91027	28553	2.51	84596	27868
2	158530	82121	2	128000	49105	2	112410	35785	2	102200	30756	2	94128	28809	2	86997	27898	2	80597	27313
1.58	150590	73676	1.58	122500	44681	1.58	108000	33601	1.58	98124	29607	1.58	90107	28063	1.58	83008	27358	1.58	76597	26722
1.26	143370	66332	1.26	117380	40952	1.26	103780	31791	1.26	94156	28627	1.26	86155	27402	1.26	78990	26759	1.26	72649	26224
1	136760	59944	1	112630	37806	1	99687	30304	1	90197	27821	1	82231	26819	1	75159	26224	1	68763	25634
0.794	130630	54353	0.794	108180	35236	0.794	95716	29093	0.794	86340	27124	0.794	78380	26296	0.794	71338	25701	0.794	65030	25030
0.631	124920	49503	0.631	103990	33066	0.631	91859	28081	0.631	82546	26513	0.631	74581	25721	0.631	67622	25070	0.631	61358	24456
0.501	119610	45255	0.501	99985	31297	0.501	88054	27241	0.501	78803	25912	0.501	70915	25147	0.501	63890	24743	0.501	57758	23801
0.398	114600	41615	0.398	96082	29826	0.398	84358	26499	0.398	75151	25382	0.398	67276	24708	0.398	60361	24049	0.398	54222	23066
0.316	109860	38425	0.316	92399	28574	0.316	80712	25892	0.316	71514	24963	0.316	63656	24248	0.316	56926	23544	0.316	50819	22667
0.251	105270	35701	0.251	88726	27558	0.251	77080	25316	0.251	67989	24424	0.251	60198	23740	0.251	53410	22832	0.251	47693	21887
0.2	100850	33329	0.2	85092	26643	0.2	73604	24822	0.2	64564	23926	0.2	56808	23133	0.2	50264	22195	0.2	44468	20929
0.158	96588	31325	0.158	81392	25866	0.158	70170	24326	0.158	61125	23432	0.158	53386	22535	0.158	47162	21463	0.158	41469	20356
0.126	92433	29589	0.126	77764	25172	0.126	66768	23879	0.126	57844	22948	0.126	50421	22022	0.126	44019	20849	0.126	38679	19799
0.1	88378	28116	0.1	74237	24593	0.1	63455	23406	0.1	54685	22449	0.1	47378	21251	0.1	41301	20207	0.1	36051	18966
--	--	--	--	--	--	--	--	--	--	--	--	--	--	--	--	--	--	--	--	--
		--	--	--	--	--	--	--	--	--	--	--	--	--	--	--	--	--	--	--
		--	--	--	--	--	--	--	--	--	--	--	--	--	--	--	--	--	--	--
		--	--	--	--	--	--	--	--	--	--	--	--	--	--	--	--	--	--	--
		--	--	--	--	--	--	--	--	--	--	--	--	--	--	--	--	--	--	--
		--	--	--	--	--	--	--	--	--	--	--	--	--	--	--	--	--	--	--
		--	--	--	--	--	--	--	--	--	--	--	--	--	--	--	--	--	--	--
		--	--	--	--	--	--	--	--	--	--	--	--	--	--	--	--	--	--	--
		--	--	--	--	--	--	--	--	--	--	--	--	--	--	--	--	--	--	--
		--	--	--	--	--	--	--	--	--	--	--	--	--	--	--	--	--	--	--
		--	--	--	--	--	--	--	--	--	--	--	--	--	--	--	--	--	--	--
		--	--	--	--	--	--	--	--	--	--	--	--	--	--	--	--	--	--	--
		--	--	--	--	--	--	--	--	--	--	--	--	--	--	--	--	--	--	--
		--	--	--	--	--	--	--	--	--	--	--	--	--	--	--	--	--	--	--
		--	--	--	--	--	--	--	--	--	--	--	--	--	--	--	--	--	--	--
		--	--	--	--	--	--	--	--	--	--	--	--	--	--	--	--	--	--	--
		--	--	--	--	--	--	--	--	--	--	--	--	--	--	--	--	--	--	--
		--	--	--	--	--	--	--	--	--	--	--	--	--	--	--	--	--	--	--
		--	--	--	--	--	--	--	--	--	--	--	--	--	--	--	--	--	--	--
		--	--	--	--	--	--	--	--	--	--	--	--	--	--	--	--	--	--	--
		--	--	--	--	--	--	--	--	--	--	--	--	--	--	--	--	--	--	--
		--	--	--	--	--	--	--	--	--	--	--	--	--	--	--	--	--	--	--
		--	--	--	--	--	--	--	--	--	--	--	--	--	--	--	--	--	--	--
		--	--	--	--	--	--	--	--	--	--	--	--	--	--	--	--	--	--	--
		--	--	--	--	--	--	--	--	--	--	--	--	--	--	--	--	--	--	--
		--	--	--	--	--	--	--	--	--	--	--	--	--	--	--	--	--	--	--
		--	--	--	--	--	--	--	--	--	--	--	--	--	--	--	--	--	--	--
		--	--	--	--	--	--	--	--	--	--	--	--	--	--	--	--	--	--	--
		--	--	--	--	--	--	--	--	--	--	--	--	--	--	--	--	--	--	--

## Sheet: Supplementary Fig. 5b
ω (rad s−1)	G' (Pa)	G'' (Pa)	ω (rad s−1)	G' (Pa)	G'' (Pa)	ω (rad s−1)	G' (Pa)	G'' (Pa)	ω (rad s−1)	G' (Pa)	G'' (Pa)	ω (rad s−1)	G' (Pa)	G'' (Pa)	ω (rad s−1)	G' (Pa)	G'' (Pa)	ω (rad s−1)	G' (Pa)	G'' (Pa)
100	548710	801290	100	425040	604670	100	186080	272500	100	70979	128950	100	24013	65532	100	6272.1	34694	100	200	19024
89.1	527520	766220	89.1	375790	529760	89.1	163560	243980	89.1	62426	117860	89.1	20849	59935	89.1	5532.6	31340	89.1	200	17145
79.4	504890	728770	79.4	335900	471200	79.4	144950	220610	79.4	54797	107810	79.4	17917	54466	79.4	4745.3	28334	79.4	211.17	15473
70.8	482190	691970	70.8	303300	424620	70.8	128910	200580	70.8	47993	98574	70.8	15469	49451	70.8	4004.8	25494	70.8	166.3	13812
63.1	459400	656060	63.1	274930	385330	63.1	114890	183090	63.1	41885	89933	63.1	13215	44836	63.1	3467.7	22949	63.1	241.77	12419
56.2	435080	618470	56.2	251460	353460	56.2	103310	168720	56.2	36639	82430	56.2	11363	40652	56.2	2921.1	20592	56.2	282.77	11129
50.1	412250	583020	50.1	230500	325590	50.1	92746	155520	50.1	32097	75443	50.1	9623.1	36757	50.1	2516.6	18546	50.1	254.79	9936.2
44.7	389810	549500	44.7	211120	300470	44.7	83074	143380	44.7	27899	68924	44.7	8183.2	33206	44.7	2123.8	16625	44.7	259.17	8903.4
39.8	368140	517360	39.8	193680	278070	39.8	74399	132370	39.8	24267	62909	39.8	6957.8	29978	39.8	1772.2	14880	39.8	231.98	7952.8
35.5	347610	487180	35.5	177600	257780	35.5	66493	122120	35.5	20987	57385	35.5	5868.6	27019	35.5	1512	13295	35.5	244.29	7085.2
31.6	327180	458000	31.6	162810	239230	31.6	59273	112650	31.6	18152	52276	31.6	4938.2	24307	31.6	1254.2	11883	31.6	224.43	6331
28.2	307820	430290	28.2	149190	222420	28.2	52900	104060	28.2	15616	47551	28.2	4142.6	21857	28.2	1052.5	10619	28.2	189.53	5646.4
25.1	289340	404920	25.1	136440	206660	25.1	46924	95909	25.1	13385	43191	25.1	3490.4	19618	25.1	890.95	9478.8	25.1	196.23	5036.5
22.4	271860	380910	22.4	124580	192180	22.4	41605	88355	22.4	11412	39181	22.4	2895.9	17581	22.4	748.18	8474.6	22.4	173.32	4505.9
20	255100	358180	20	113700	178900	20	36749	81342	20	9769	35496	20	2434.9	15767	20	627.34	7531.7	20	137.28	3991.3
17.8	238720	336640	17.8	103730	166850	17.8	32458	74888	17.8	8336.2	32177	17.8	2042.4	14133	17.8	529.8	6723.2	17.8	152.08	3562.1
15.8	223370	316540	15.8	94604	155500	15.8	28539	68835	15.8	7099.3	29117	15.8	1698.1	12666	15.8	475.71	6017	15.8	152.03	3189.9
14.1	208650	297570	14.1	85976	144930	14.1	25073	63229	14.1	6006.5	26300	14.1	1425.5	11333	14.1	403.55	5360.9	14.1	128.47	2845.9
12.6	194580	279580	12.6	77982	134980	12.6	21897	58006	12.6	5088.9	23742	12.6	1185	10155	12.6	355.26	4786.9	12.6	124.69	2524.4
11.2	181510	262830	11.2	70571	125650	11.2	19078	53142	11.2	4302.4	21416	11.2	1005.1	9078.5	11.2	303.35	4277.5	11.2	106.85	2268
10	168900	247170	10	63731	116850	10	16630	48562	10	3614	19268	10	846.18	8117.3	10	269.57	3817.5	10	112.62	2020.9
8.91	156990	232600	8.91	57271	108510	8.91	14331	44238	8.91	3029.7	17308	8.91	724.63	7238.6	8.91	231.61	3403.3	8.91	98.353	1805.6
7.94	145690	218720	7.94	51498	100750	7.94	12333	40248	7.94	2535.3	15523	7.94	607.19	6470.7	7.94	207.25	3031.6	7.94	87.286	1616.5
7.08	134960	205610	7.08	46043	93329	7.08	10581	36607	7.08	2126	13912	7.08	511.47	5780.9	7.08	185.82	2716	7.08	85.274	1448.4
6.31	124890	193160	6.31	41050	86365	6.31	9044.9	33187	6.31	1785.3	12462	6.31	449.49	5159	6.31	159.81	2427.2	6.31	75.84	1285.1
5.62	115250	181220	5.62	36610	79901	5.62	7749.2	30085	5.62	1497.5	11167	5.62	378.2	4616.6	5.62	146.95	2164.3	5.62	71.048	1155.9
5.01	106020	170050	5.01	32522	73864	5.01	6584.3	27259	5.01	1266.2	9993.5	5.01	332.48	4117.3	5.01	129.12	1934.2	5.01	65.851	1029.5
4.47	97553	159500	4.47	28732	68146	4.47	5586.9	24630	4.47	1062.2	8949.6	4.47	293.27	3679.7	4.47	122.83	1725.1	4.47	61.062	918.14
3.98	89539	149530	3.98	25345	62786	3.98	4727.7	22226	3.98	890.75	7996.1	3.98	253.4	3279.2	3.98	103	1542.8	3.98	54.075	824.95
3.55	82062	140230	3.55	22288	57740	3.55	3985	20022	3.55	759.29	7142.5	3.55	221.12	2933.1	3.55	93.712	1377.8	3.55	50.252	737.55
3.16	74976	131450	3.16	19513	53014	3.16	3360.8	18021	3.16	648.78	6378.3	3.16	196.4	2616.3	3.16	85.109	1233.1	3.16	44.281	657.45
2.82	68426	123110	2.82	17041	48613	2.82	2829.5	16192	2.82	549.34	5696.6	2.82	172.04	2339.2	2.82	78.778	1099.6	2.82	41.351	586.71
2.51	62277	115190	2.51	14787	44467	2.51	2366.6	14533	2.51	474.45	5087.2	2.51	150.3	2085.4	2.51	66.506	984.97	2.51	37.59	526.59
2.24	56613	107650	2.24	12799	40622	2.24	1994.3	13027	2.24	410.67	4534.9	2.24	136.8	1866.6	2.24	57.276	877.64	2.24	32.465	470.56
2	51261	100610	2	11065	37019	2	1681.3	11663	2	351.92	4048.4	2	119.72	1667.1	2	57.019	787.72	2	31.83	423.95
1.78	46363	93764	1.78	9515.6	33686	1.78	1413	10439	1.78	308.96	3616.9	1.78	102.34	1487.4	1.78	49.543	704.24	1.78	26.529	374.58
1.58	41726	87377	1.58	8153.2	30575	1.58	1184.7	9334.1	1.58	270.8	3233.2	1.58	92.898	1329.6	1.58	43.25	629.45	1.58	22.906	335.71
1.41	37501	81317	1.41	6940.7	27706	1.41	1000.5	8345.3	1.41	234.46	2885.4	1.41	80.988	1187	1.41	38.371	562.22	1.41	21.973	303.11
1.26	33550	75484	1.26	5914.5	25066	1.26	851.84	7457.3	1.26	205.77	2578.1	1.26	77.543	1061.1	1.26	35.275	501.54	1.26	18.336	271.89
1.12	29969	70034	1.12	5013	22598	1.12	718.95	6661.9	1.12	182.79	2308.4	1.12	62.316	948.09	1.12	31.889	451.27	1.12	15.762	241.14
1	26664	64859	1	4212	20320	1	615.01	5960.2	1	158.56	2060.8	1	57.625	849.52	1	29.89	404.82	1	18.348	218.34
0.891	23653	59939	0.891	3549.3	18265	0.891	532.29	5319.3	0.891	134.42	1839.9	0.891	48.212	755.11	0.891	21.446	362.86	0.891	14.368	197.53
0.794	20883	55272	0.794	2991.1	16410	0.794	464.28	4775.1	0.794	120.5	1656.1	0.794	47.109	680.99	0.794	22.36	323.61	0.794	10.356	175.03
0.708	18358	50901	0.708	2510.1	14729	0.708	403.63	4260.9	0.708	106.76	1487.2	0.708	32.257	607.57	0.708	15.898	285.81	0.708	10.24	159.72
0.631	16088	46774	0.631	2107.7	13204	0.631	340.8	3816.2	0.631	90.917	1318.1	0.631	32.222	547.52	0.631	18.208	262.02	0.631	8.7966	146.86
0.562	14060	42929	0.562	1783.3	11851	0.562	302.17	3411.8	0.562	85.354	1186.7	0.562	28.905	486.97	0.562	12.947	234.17	0.562	7.7907	125.83
0.501	12265	39321	0.501	1507.2	10621	0.501	260.99	3057.4	0.501	71.459	1061.3	0.501	28.413	438	0.501	10.929	213.12	0.501	7.4643	112.8
0.447	10642	35958	0.447	1277	9522.7	0.447	234.25	2735.4	0.447	60.771	954.1	0.447	21.865	391.42	0.447	11.158	188.1	0.447	4.4035	103.55
0.398	9195.7	32820	0.398	1076.4	8532.8	0.398	194.65	2442.7	0.398	51.415	840.53	0.398	13.753	349.28	0.398	8.2378	170.9	0.398	4.659	92.83
0.355	7926.8	29900	0.355	910.62	7631.6	0.355	172.48	2190.1	0.355	43.167	756.2	0.355	16.593	313.71	0.355	9.5808	151.67	0.355	6.166	85.547
0.316	6842.6	27200	0.316	783.78	6835.9	0.316	143.31	1963.4	0.316	35.462	680.66	0.316	13.001	280.06	0.316	10.613	138.55	0.316	4.5901	69.788
0.282	5856.9	24714	0.282	664.71	6130.5	0.282	131.11	1752.4	0.282	40.386	606.84	0.282	11.988	256.19	0.282	7.559	123.33	0.282	4.8723	68.214
0.251	4995.6	22381	0.251	563.78	5486.2	0.251	117.19	1574.1	0.251	32.626	546.17	0.251	12.481	225.1	0.251	5.013	107.36	0.251	6.6322	63.201
0.224	4269.4	20294	0.224	488.04	4910.5	0.224	104.14	1405.1	0.224	25.639	487.52	0.224	12.123	204.16	0.224	6.3717	99.465	0.224	2.8378	53.095
0.2	3626.5	18336	0.2	420.33	4396.6	0.2	85.085	1258.5	0.2	22.209	436.42	0.2	7.884	183.41	0.2	7.3602	86.695	0.2	4.0895	48.267
0.178	3073.6	16537	0.178	360.44	3927.2	0.178	77.917	1126.2	0.178	22.543	392.83	0.178	8.9663	165.22	0.178	4.6788	80.417	0.178	3.4037	44.467
0.158	2601.9	14896	0.158	316.98	3517.2	0.158	67.934	1017.9	0.158	15.125	353.07	0.158	9.4018	148.18	0.158	4.5605	72.649	0.158	3.1744	39.271
0.141	2215.6	13399	0.141	273.56	3145.6	0.141	61.569	901.92	0.141	18.351	313.48	0.141	7.6519	130.9	0.141	7.8276	64.423	0.141	4.1408	32.905
0.126	1863.8	12055	0.126	233.57	2816.2	0.126	50.321	811.58	0.126	11.455	281.99	0.126	1.9754	121.78	0.126	1.2417	56.097	0.126	2.2277	32.224
0.112	1589.5	10832	0.112	205.47	2514.3	0.112	43.736	725.03	0.112	9.0088	250.62	0.112	5.597	103.92	0.112	2.9867	52.515	0.112	3.4972	28.245
0.1	1343.2	9694.9	0.1	181.97	2245.3	0.1	44.189	646.87	0.1	8.206	226.04	0.1	4.0714	96.416	0.1	4.3707	47.934	0.1	3.829	28.639
--	--	--	--	--	--	--	--	--	--	--	--	--	--	--	--	--	--	--	--	--
--	--	--	--	--	--	--	--	--	--	--	--	--	--	--	--	--	--	--	--	--
--	--	--	--	--	--	--	--	--	--	--	--	--	--	--	--	--	--	--	--	--
--	--	--	--	--	--	--	--	--	--	--	--	--	--	--	--	--	--	--	--	--
--	--	--	--	--	--	--	--	--	--	--	--	--	--	--	--	--	--	--	--	--
--	--	--	--	--	--	--	--	--	--	--	--	--	--	--	--	--	--	--	--	--
--	--	--	--	--	--	--	--	--	--	--	--	--	--	--	--	--	--	--	--	--
--	--	--	--	--	--	--	--	--	--	--	--	--	--	--	--	--	--	--	--	--
--	--	--	--	--	--	--	--	--	--	--	--	--	--	--	--	--	--	--	--	--
--	--	--	--	--	--	--	--	--	--	--	--	--	--	--	--	--	--	--	--	--
--	--	--	--	--	--	--	--	--	--	--	--	--	--	--	--	--	--	--	--	--
--	--	--	--	--	--	--	--	--	--	--	--	--	--	--	--	--	--	--	--	--
--	--	--	--	--	--	--	--	--	--	--	--	--	--	--	--	--	--	--	--	--
--	--	--	--	--	--	--	--	--	--	--	--	--	--	--	--	--	--	--	--	--
--	--	--	--	--	--	--	--	--	--	--	--	--	--	--	--	--	--	--	--	--
--	--	--	--	--	--	--	--	--	--	--	--	--	--	--	--	--	--	--	--	--
--	--	--	--	--	--	--	--	--	--	--	--	--	--	--	--	--	--	--	--	--
--	--	--	--	--	--	--	--	--	--	--	--	--	--	--	--	--	--	--	--	--
--	--	--	--	--	--	--	--	--	--	--	--	--	--	--	--	--	--	--	--	--
--	--	--	--	--	--	--	--	--	--	--	--	--	--	--	--	--	--	--	--	--
--	--	--	--	--	--	--	--	--	--	--	--	--	--	--	--	--	--	--	--	--
--	--	--	--	--	--	--	--	--	--	--	--	--	--	--	--	--	--	--	--	--
--	--	--	--	--	--	--	--	--	--	--	--	--	--	--	--	--	--	--	--	--
--	--	--	--	--	--	--	--	--	--	--	--	--	--	--	--	--	--	--	--	--
--	--	--	--	--	--	--	--	--	--	--	--	--	--	--	--	--	--	--	--	--
--	--	--	--	--	--	--	--	--	--	--	--	--	--	--	--	--	--	--	--	--
--	--	--	--	--	--	--	--	--	--	--	--	--	--	--	--	--	--	--	--	--
--	--	--	--	--	--	--	--	--	--	--	--	--	--	--	--	--	--	--	--	--
--	--	--	--	--	--	--	--	--	--	--	--	--	--	--	--	--	--	--	--	--
