# Supplementary material for: Ion-cluster-mediated ultrafast self-healable ionoconductors for reconfigurable electronics
Source: Nat Commun. 2022 Jun 30;13:3769. doi: 10.1038/s41467-022-31553-4 (PMC9247092; doi:10.1038/s41467-022-31553-4)
Supplement: Supplementary file 10 — Source Data [file 41467_2022_31553_MOESM10_ESM.zip › Supplementary Figures/Source data_Supplementary Fig. 7_ncomms-22-08900.xlsx]

## Sheet: Supplementary Fig. 7
92-AAHA-IL		90-DAHA-IL		92-AAHA-PC
Temperature (oC)	Heat Flow	Temperature (oC)	Heat Flow	Temperature (oC)	Heat Flow
-69.33	-7.2374	-59.996	-7.21842	-69.32	-7.3693
-69.33	-7.2368	-59.98	-7.21896	-69.32	-7.3646
-69.33	-7.2341	-59.963	-7.21864	-69.32	-7.3589
-69.33	-7.2299	-59.946	-7.21661	-69.32	-7.3523
-69.33	-7.2243	-59.93	-7.21298	-69.32	-7.345
-69.33	-7.2185	-59.913	-7.20795	-69.32	-7.3377
-69.33	-7.2128	-59.896	-7.20133	-69.31	-7.3307
-69.33	-7.2077	-59.88	-7.19385	-69.31	-7.3242
-69.33	-7.2037	-59.863	-7.18552	-69.31	-7.3184
-69.32	-7.2007	-59.846	-7.17676	-69.31	-7.3137
-69.32	-7.199	-59.83	-7.16779	-69.31	-7.3101
-69.31	-7.1984	-59.813	-7.15903	-69.31	-7.3074
-69.31	-7.1991	-59.796	-7.15059	-69.31	-7.3058
-69.31	-7.2007	-59.78	-7.14279	-69.3	-7.305
-69.3	-7.2031	-59.763	-7.13606	-69.3	-7.305
-69.3	-7.2062	-59.746	-7.13018	-69.29	-7.3058
-69.29	-7.2099	-59.73	-7.12548	-69.28	-7.3069
-69.28	-7.2139	-59.713	-7.12206	-69.28	-7.3084
-69.28	-7.2179	-59.696	-7.11993	-69.27	-7.3098
-69.27	-7.2216	-59.68	-7.11928	-69.26	-7.3113
-69.26	-7.2252	-59.663	-7.12003	-69.25	-7.3126
-69.25	-7.228	-59.646	-7.12249	-69.25	-7.3136
-69.25	-7.2304	-59.63	-7.12612	-69.24	-7.3142
-69.24	-7.232	-59.613	-7.13136	-69.23	-7.3142
-69.23	-7.2326	-59.596	-7.13809	-69.23	-7.3135
-69.22	-7.2323	-59.58	-7.14621	-69.22	-7.3119
-69.21	-7.2308	-59.563	-7.15582	-69.2	-7.3094
-69.2	-7.2281	-59.546	-7.1665	-69.2	-7.3059
-69.19	-7.2241	-59.53	-7.17868	-69.18	-7.3015
-69.18	-7.2189	-59.513	-7.19204	-69.18	-7.2958
-69.17	-7.2121	-59.496	-7.20646	-69.17	-7.2892
-69.16	-7.204	-59.48	-7.22206	-69.16	-7.2813
-69.15	-7.1946	-59.463	-7.23851	-69.14	-7.2722
-69.13	-7.1836	-59.446	-7.25603	-69.13	-7.2618
-69.12	-7.1711	-59.43	-7.27451	-69.12	-7.2503
-69.11	-7.1572	-59.413	-7.29363	-69.11	-7.2374
-69.1	-7.1419	-59.396	-7.3134	-69.1	-7.2234
-69.09	-7.1254	-59.38	-7.33391	-69.09	-7.2081
-69.08	-7.1073	-59.363	-7.35496	-69.08	-7.1917
-69.07	-7.0881	-59.346	-7.37643	-69.06	-7.1742
-69.05	-7.0677	-59.33	-7.39822	-69.05	-7.1556
-69.04	-7.0461	-59.313	-7.42055	-69.03	-7.136
-69.02	-7.0233	-59.296	-7.44299	-69.02	-7.1154
-69.01	-6.9995	-59.28	-7.46563	-69.01	-7.0937
-69	-6.9746	-59.263	-7.48828	-69	-7.071
-68.98	-6.9488	-59.246	-7.51104	-68.99	-7.0475
-68.97	-6.922	-59.23	-7.53379	-68.97	-7.0233
-68.95	-6.8943	-59.213	-7.55633	-68.96	-6.9982
-68.94	-6.8659	-59.196	-7.57877	-68.94	-6.9724
-68.92	-6.8368	-59.18	-7.60078	-68.93	-6.9459
-68.92	-6.807	-59.163	-7.62246	-68.92	-6.9189
-68.9	-6.7766	-59.146	-7.64383	-68.91	-6.8911
-68.88	-6.7457	-59.13	-7.66477	-68.89	-6.8629
-68.87	-6.7142	-59.113	-7.68517	-68.88	-6.8343
-68.86	-6.6822	-59.096	-7.70515	-68.86	-6.8053
-68.84	-6.6499	-59.08	-7.72427	-68.85	-6.7758
-68.83	-6.6173	-59.063	-7.74286	-68.83	-6.7463
-68.81	-6.5844	-59.046	-7.7607	-68.81	-6.7162
-68.8	-6.5513	-59.03	-7.7779	-68.8	-6.686
-68.78	-6.5179	-59.013	-7.79425	-68.79	-6.6556
-68.77	-6.4846	-58.996	-7.80974	-68.78	-6.6251
-68.75	-6.451	-58.98	-7.82427	-68.76	-6.5945
-68.74	-6.4175	-58.963	-7.83816	-68.74	-6.5639
-68.72	-6.3839	-58.946	-7.85087	-68.73	-6.5333
-68.71	-6.3504	-58.93	-7.86262	-68.71	-6.5027
-68.69	-6.317	-58.913	-7.87352	-68.7	-6.4721
-68.67	-6.2835	-58.896	-7.88335	-68.68	-6.4415
-68.66	-6.2502	-58.88	-7.89211	-68.67	-6.4112
-68.65	-6.2172	-58.863	-7.8998	-68.66	-6.381
-68.63	-6.1843	-58.846	-7.90642	-68.64	-6.3511
-68.62	-6.1515	-58.83	-7.91198	-68.62	-6.3213
-68.61	-6.119	-58.813	-7.91646	-68.61	-6.2918
-68.59	-6.0869	-58.796	-7.91967	-68.59	-6.2625
-68.57	-6.0549	-58.78	-7.92181	-68.58	-6.2335
-68.56	-6.0234	-58.763	-7.92287	-68.56	-6.2049
-68.54	-5.9921	-58.746	-7.92277	-68.55	-6.1765
-68.52	-5.961	-58.73	-7.92159	-68.53	-6.1486
-68.51	-5.9305	-58.713	-7.91914	-68.51	-6.1208
-68.49	-5.9	-58.696	-7.91572	-68.5	-6.0934
-68.48	-5.8702	-58.68	-7.91091	-68.48	-6.0664
-68.46	-5.8406	-58.663	-7.90514	-68.47	-6.0397
-68.45	-5.8116	-58.646	-7.89809	-68.45	-6.0135
-68.43	-5.7829	-58.63	-7.89008	-68.44	-5.9877
-68.41	-5.7546	-58.613	-7.881	-68.42	-5.9625
-68.4	-5.7266	-58.596	-7.87053	-68.41	-5.9376
-68.38	-5.6994	-58.58	-7.85899	-68.39	-5.9132
-68.36	-5.6725	-58.563	-7.84649	-68.37	-5.8891
-68.35	-5.6459	-58.546	-7.83271	-68.36	-5.8655
-68.33	-5.6198	-58.53	-7.81786	-68.34	-5.8424
-68.32	-5.5943	-58.513	-7.80205	-68.33	-5.8197
-68.31	-5.5693	-58.496	-7.78527	-68.31	-5.7974
-68.29	-5.5445	-58.48	-7.76722	-68.29	-5.7756
-68.27	-5.5202	-58.463	-7.7482	-68.28	-5.7543
-68.25	-5.4964	-58.446	-7.72812	-68.26	-5.7332
-68.23	-5.4729	-58.43	-7.70729	-68.25	-5.7127
-68.22	-5.4498	-58.413	-7.68507	-68.23	-5.6925
-68.2	-5.4273	-58.396	-7.6621	-68.21	-5.6728
-68.19	-5.4051	-58.38	-7.63817	-68.2	-5.6535
-68.17	-5.3833	-58.363	-7.61328	-68.18	-5.6346
-68.16	-5.3619	-58.346	-7.58753	-68.17	-5.6161
-68.14	-5.3411	-58.33	-7.56071	-68.15	-5.5979
-68.13	-5.3204	-58.313	-7.53315	-68.13	-5.5803
-68.11	-5.3004	-58.296	-7.50473	-68.12	-5.5629
-68.1	-5.2806	-58.28	-7.47536	-68.1	-5.5461
-68.08	-5.2612	-58.263	-7.44523	-68.09	-5.5295
-68.06	-5.242	-58.246	-7.41425	-68.07	-5.5133
-68.05	-5.2234	-58.23	-7.38263	-68.05	-5.4976
-68.03	-5.2052	-58.213	-7.34993	-68.04	-5.4821
-68.02	-5.1873	-58.196	-7.3166	-68.02	-5.467
-68	-5.1698	-58.18	-7.28274	-68	-5.4524
-67.98	-5.1527	-58.163	-7.24802	-67.99	-5.4381
-67.96	-5.1359	-58.146	-7.21276	-67.97	-5.4241
-67.95	-5.1196	-58.13	-7.17655	-67.96	-5.4104
-67.93	-5.1036	-58.113	-7.1398	-67.94	-5.3971
-67.92	-5.0878	-58.096	-7.1024	-67.92	-5.3842
-67.9	-5.0725	-58.08	-7.06437	-67.91	-5.3716
-67.88	-5.0575	-58.063	-7.02591	-67.89	-5.3593
-67.87	-5.0428	-58.046	-6.98671	-67.88	-5.3474
-67.85	-5.0285	-58.03	-6.94728	-67.86	-5.3359
-67.83	-5.0144	-58.013	-6.90701	-67.84	-5.3244
-67.82	-5.0005	-57.996	-6.86641	-67.83	-5.3131
-67.81	-4.9867	-57.98	-6.82528	-67.81	-5.3022
-67.79	-4.9733	-57.967	-6.78373	-67.8	-5.2913
-67.77	-4.9603	-57.95	-6.74163	-67.78	-5.2808
-67.75	-4.9475	-57.934	-6.69922	-67.76	-5.2707
-67.73	-4.935	-57.917	-6.65638	-67.75	-5.2609
-67.72	-4.923	-57.9	-6.61322	-67.72	-5.2515
-67.7	-4.9113	-57.884	-6.56963	-67.71	-5.2421
-67.69	-4.8996	-57.867	-6.52562	-67.69	-5.2332
-67.67	-4.8885	-57.85	-6.48128	-67.68	-5.2243
-67.66	-4.8775	-57.834	-6.43684	-67.67	-5.2158
-67.64	-4.8668	-57.817	-6.39187	-67.65	-5.2075
-67.63	-4.8565	-57.8	-6.34657	-67.63	-5.1995
-67.61	-4.8462	-57.784	-6.30106	-67.61	-5.1917
-67.58	-4.8364	-57.767	-6.25533	-67.6	-5.1841
-67.57	-4.8266	-57.75	-6.2094	-67.58	-5.1767
-67.56	-4.8171	-57.734	-6.16324	-67.56	-5.1695
-67.54	-4.8079	-57.717	-6.11677	-67.55	-5.1622
-67.52	-4.7989	-57.7	-6.07019	-67.53	-5.1554
-67.51	-4.7899	-57.684	-6.0234	-67.51	-5.1488
-67.49	-4.7814	-57.667	-5.9764	-67.5	-5.1424
-67.47	-4.7729	-57.65	-5.92928	-67.48	-5.136
-67.46	-4.7647	-57.634	-5.88217	-67.47	-5.1298
-67.44	-4.7567	-57.617	-5.83474	-67.45	-5.1236
-67.42	-4.7488	-57.6	-5.7873	-67.43	-5.1179
-67.41	-4.7411	-57.584	-5.73976	-67.42	-5.1121
-67.39	-4.7337	-57.567	-5.69212	-67.4	-5.1066
-67.38	-4.7264	-57.55	-5.64458	-67.38	-5.1012
-67.36	-4.7192	-57.534	-5.59671	-67.37	-5.0961
-67.34	-4.7124	-57.517	-5.54885	-67.35	-5.0911
-67.33	-4.7055	-57.5	-5.5011	-67.34	-5.0862
-67.31	-4.6989	-57.484	-5.45313	-67.32	-5.0814
-67.3	-4.6925	-57.467	-5.40527	-67.31	-5.0768
-67.28	-4.6861	-57.45	-5.35741	-67.29	-5.0723
-67.26	-4.6801	-57.434	-5.30955	-67.27	-5.068
-67.25	-4.6739	-57.417	-5.26158	-67.25	-5.0636
-67.23	-4.6679	-57.4	-5.21362	-67.24	-5.0593
-67.21	-4.662	-57.384	-5.16575	-67.22	-5.0551
-67.2	-4.6564	-57.367	-5.11811	-67.2	-5.0511
-67.18	-4.6508	-57.35	-5.07003	-67.19	-5.0471
-67.16	-4.6454	-57.334	-5.02228	-67.17	-5.0433
-67.15	-4.64	-57.317	-4.97463	-67.16	-5.0396
-67.13	-4.6348	-57.3	-4.92709	-67.14	-5.0361
-67.12	-4.6296	-57.284	-4.87944	-67.12	-5.0325
-67.1	-4.6244	-57.267	-4.83212	-67.1	-5.029
-67.08	-4.6194	-57.25	-4.7849	-67.09	-5.0254
-67.07	-4.6146	-57.234	-4.73768	-67.08	-5.0218
-67.05	-4.6098	-57.217	-4.69057	-67.06	-5.0185
-67.03	-4.6053	-57.2	-4.64377	-67.04	-5.0153
-67.02	-4.6009	-57.184	-4.59698	-67.03	-5.0123
-67	-4.5968	-57.167	-4.55051	-67.01	-5.0093
-66.98	-4.5926	-57.15	-4.50404	-66.99	-5.0066
-66.97	-4.5885	-57.134	-4.45778	-66.97	-5.004
-66.95	-4.5847	-57.117	-4.41163	-66.96	-5.0014
-66.93	-4.5808	-57.1	-4.36569	-66.94	-4.9989
-66.92	-4.5771	-57.084	-4.31986	-66.92	-4.9964
-66.9	-4.5734	-57.067	-4.27435	-66.91	-4.9941
-66.88	-4.5698	-57.05	-4.22894	-66.89	-4.9919
-66.87	-4.5664	-57.034	-4.18365	-66.88	-4.9897
-66.85	-4.5632	-57.017	-4.13867	-66.86	-4.9875
-66.83	-4.56	-57	-4.0938	-66.84	-4.9855
-66.82	-4.5569	-56.984	-4.04925	-66.83	-4.9835
-66.81	-4.5538	-56.967	-4.00481	-66.81	-4.9814
-66.78	-4.5509	-56.95	-3.96048	-66.79	-4.9795
-66.77	-4.5479	-56.934	-3.91635	-66.78	-4.9776
-66.75	-4.5451	-56.917	-3.87255	-66.76	-4.9757
-66.73	-4.5423	-56.9	-3.82897	-66.74	-4.974
-66.72	-4.5396	-56.884	-3.78549	-66.72	-4.9722
-66.7	-4.537	-56.867	-3.74233	-66.71	-4.9704
-66.69	-4.5345	-56.85	-3.69916	-66.69	-4.9689
-66.67	-4.5318	-56.834	-3.65643	-66.67	-4.9674
-66.66	-4.5294	-56.817	-3.61391	-66.66	-4.9657
-66.64	-4.5269	-56.8	-3.57171	-66.65	-4.9641
-66.62	-4.5243	-56.784	-3.52962	-66.63	-4.9626
-66.6	-4.522	-56.767	-3.48785	-66.61	-4.9611
-66.58	-4.5195	-56.75	-3.44629	-66.59	-4.9597
-66.57	-4.5172	-56.734	-3.40495	-66.58	-4.9582
-66.56	-4.5148	-56.717	-3.36361	-66.56	-4.9569
-66.54	-4.5126	-56.7	-3.32269	-66.55	-4.9557
-66.52	-4.5106	-56.684	-3.28177	-66.53	-4.9543
-66.51	-4.5083	-56.667	-3.24128	-66.52	-4.9531
-66.49	-4.5063	-56.65	-3.20079	-66.5	-4.9519
-66.47	-4.5044	-56.634	-3.16084	-66.48	-4.9506
-66.45	-4.5024	-56.617	-3.12099	-66.47	-4.9494
-66.44	-4.5005	-56.6	-3.08136	-66.45	-4.9483
-66.42	-4.4987	-56.584	-3.04204	-66.43	-4.947
-66.41	-4.4967	-56.567	-3.00315	-66.41	-4.9457
-66.39	-4.4946	-56.55	-2.96437	-66.4	-4.9445
-66.37	-4.4926	-56.534	-2.92592	-66.38	-4.9433
-66.36	-4.4907	-56.517	-2.88767	-66.37	-4.9422
-66.34	-4.489	-56.5	-2.84974	-66.35	-4.9411
-66.33	-4.4873	-56.484	-2.81225	-66.33	-4.9402
-66.31	-4.4857	-56.467	-2.77485	-66.32	-4.9393
-66.29	-4.4841	-56.45	-2.73768	-66.3	-4.9385
-66.28	-4.4825	-56.434	-2.70114	-66.28	-4.9376
-66.25	-4.4811	-56.417	-2.6646	-66.27	-4.9368
-66.24	-4.4798	-56.4	-2.62817	-66.25	-4.936
-66.22	-4.4784	-56.384	-2.59217	-66.23	-4.9353
-66.21	-4.4771	-56.367	-2.55617	-66.22	-4.9347
-66.19	-4.4759	-56.35	-2.5207	-66.2	-4.934
-66.17	-4.4746	-56.334	-2.48534	-66.18	-4.9333
-66.16	-4.4735	-56.317	-2.45019	-66.17	-4.9327
-66.14	-4.4723	-56.3	-2.41536	-66.16	-4.932
-66.13	-4.4712	-56.284	-2.38086	-66.13	-4.9314
-66.11	-4.4701	-56.267	-2.34646	-66.12	-4.9308
-66.09	-4.4688	-56.25	-2.3127	-66.1	-4.9303
-66.08	-4.4676	-56.234	-2.27894	-66.08	-4.9297
-66.06	-4.4664	-56.217	-2.24518	-66.07	-4.929
-66.04	-4.4655	-56.2	-2.21196	-66.06	-4.9286
-66.03	-4.4644	-56.184	-2.17873	-66.03	-4.9282
-66.01	-4.4633	-56.167	-2.14626	-66.02	-4.9275
-66	-4.4624	-56.15	-2.11367	-66	-4.9267
-65.98	-4.4613	-56.134	-2.0813	-65.98	-4.9264
-65.96	-4.4602	-56.117	-2.04936	-65.97	-4.9258
-65.94	-4.4592	-56.1	-2.01763	-65.95	-4.9253
-65.92	-4.4581	-56.084	-1.98611	-65.93	-4.9248
-65.91	-4.4572	-56.067	-1.95492	-65.92	-4.9244
-65.9	-4.4563	-56.05	-1.92362	-65.91	-4.9239
-65.88	-4.4554	-56.034	-1.89296	-65.89	-4.9235
-65.86	-4.4545	-56.017	-1.86251	-65.87	-4.9231
-65.85	-4.4537	-56	-1.83185	-65.86	-4.9228
-65.83	-4.4529	-55.984	-1.80162	-65.84	-4.9224
-65.81	-4.452	-55.967	-1.77181	-65.83	-4.9221
-65.8	-4.4512	-55.95	-1.7419	-65.81	-4.9216
-65.78	-4.4504	-55.934	-1.71241	-65.79	-4.9212
-65.76	-4.4497	-55.917	-1.68346	-65.77	-4.9209
-65.75	-4.4489	-55.9	-1.65451	-65.75	-4.9206
-65.72	-4.4483	-55.884	-1.62566	-65.74	-4.9202
-65.71	-4.4475	-55.867	-1.59735	-65.72	-4.9199
-65.7	-4.4467	-55.85	-1.56915	-65.71	-4.9194
-65.68	-4.4458	-55.834	-1.54105	-65.69	-4.919
-65.66	-4.445	-55.817	-1.51338	-65.67	-4.9185
-65.65	-4.4439	-55.8	-1.48593	-65.66	-4.9179
-65.63	-4.443	-55.784	-1.45868	-65.64	-4.9176
-65.61	-4.4421	-55.767	-1.43176	-65.62	-4.9171
-65.6	-4.4412	-55.75	-1.40527	-65.61	-4.9168
-65.58	-4.4404	-55.734	-1.37877	-65.59	-4.9164
-65.57	-4.4397	-55.717	-1.35239	-65.57	-4.9162
-65.55	-4.4391	-55.7	-1.32621	-65.56	-4.9157
-65.53	-4.4384	-55.684	-1.30047	-65.54	-4.9155
-65.52	-4.4379	-55.667	-1.27493	-65.53	-4.9153
-65.5	-4.4373	-55.65	-1.24951	-65.51	-4.9151
-65.48	-4.4366	-55.634	-1.2244	-65.5	-4.9148
-65.46	-4.4361	-55.617	-1.19951	-65.47	-4.9147
-65.45	-4.4355	-55.6	-1.17483	-65.46	-4.9145
-65.43	-4.4349	-55.584	-1.15037	-65.44	-4.9144
-65.42	-4.4344	-55.567	-1.1258	-65.42	-4.9143
-65.4	-4.434	-55.55	-1.10176	-65.41	-4.9141
-65.38	-4.4335	-55.534	-1.07772	-65.39	-4.914
-65.37	-4.433	-55.517	-1.054	-65.38	-4.9139
-65.36	-4.4325	-55.5	-1.0305	-65.36	-4.9137
-65.34	-4.432	-55.488	-1.00711	-65.35	-4.9135
-65.32	-4.4316	-55.471	-0.98392	-65.33	-4.9134
-65.3	-4.4312	-55.455	-0.96106	-65.31	-4.9133
-65.28	-4.4309	-55.438	-0.93841	-65.29	-4.9132
-65.26	-4.4304	-55.421	-0.91576	-65.28	-4.9131
-65.25	-4.4301	-55.405	-0.89333	-65.26	-4.913
-65.23	-4.4296	-55.388	-0.87111	-65.24	-4.9128
-65.22	-4.4293	-55.371	-0.84921	-65.22	-4.9127
-65.2	-4.4288	-55.355	-0.82741	-65.21	-4.9125
-65.19	-4.4283	-55.338	-0.80562	-65.19	-4.9124
-65.17	-4.428	-55.321	-0.78415	-65.17	-4.9122
-65.15	-4.4273	-55.305	-0.76299	-65.16	-4.9119
-65.13	-4.4269	-55.288	-0.74174	-65.15	-4.9118
-65.12	-4.4264	-55.271	-0.7209	-65.13	-4.9114
-65.11	-4.4259	-55.255	-0.70018	-65.11	-4.9113
-65.09	-4.4255	-55.238	-0.67977	-65.1	-4.9111
-65.07	-4.4251	-55.221	-0.65947	-65.08	-4.911
-65.06	-4.4247	-55.205	-0.63939	-65.07	-4.911
-65.03	-4.4241	-55.188	-0.61931	-65.05	-4.9107
-65.02	-4.4238	-55.171	-0.59954	-65.03	-4.9104
-65	-4.4233	-55.155	-0.57978	-65.01	-4.9104
-64.98	-4.4225	-55.138	-0.56044	-65	-4.9101
-64.97	-4.4218	-55.121	-0.54121	-64.98	-4.9099
-64.95	-4.4211	-55.105	-0.5222	-64.97	-4.9094
-64.94	-4.4205	-55.088	-0.50339	-64.95	-4.9092
-64.92	-4.4199	-55.071	-0.4848	-64.93	-4.9089
-64.91	-4.4193	-55.055	-0.46622	-64.91	-4.9086
-64.89	-4.419	-55.038	-0.44773	-64.9	-4.9084
-64.88	-4.4185	-55.021	-0.42947	-64.88	-4.9084
-64.86	-4.418	-55.005	-0.41141	-64.87	-4.9082
-64.84	-4.4176	-54.988	-0.39357	-64.85	-4.9083
-64.82	-4.4173	-54.971	-0.37594	-64.83	-4.9083
-64.81	-4.417	-54.955	-0.35853	-64.81	-4.9084
-64.79	-4.4168	-54.938	-0.34133	-64.8	-4.9085
-64.77	-4.4165	-54.921	-0.32381	-64.78	-4.9084
-64.75	-4.4163	-54.905	-0.30682	-64.76	-4.9085
-64.74	-4.4161	-54.888	-0.29005	-64.75	-4.9085
-64.72	-4.416	-54.871	-0.27328	-64.73	-4.9085
-64.7	-4.4159	-54.855	-0.25672	-64.72	-4.9086
-64.69	-4.4157	-54.838	-0.24027	-64.7	-4.9087
-64.67	-4.4155	-54.821	-0.22403	-64.68	-4.9087
-64.66	-4.4152	-54.805	-0.2079	-64.67	-4.9088
-64.64	-4.4148	-54.788	-0.19198	-64.65	-4.9087
-64.63	-4.4146	-54.771	-0.17638	-64.63	-4.9088
-64.61	-4.4144	-54.755	-0.16068	-64.62	-4.9088
-64.59	-4.4142	-54.738	-0.14519	-64.6	-4.9088
-64.58	-4.4139	-54.721	-0.12969	-64.58	-4.9088
-64.56	-4.4137	-54.705	-0.11442	-64.57	-4.9088
-64.54	-4.4133	-54.688	-0.09946	-64.55	-4.9087
-64.53	-4.413	-54.671	-0.0844	-64.54	-4.9085
-64.5	-4.4127	-54.655	-0.06933	-64.52	-4.9084
-64.49	-4.4124	-54.638	-0.05448	-64.5	-4.9084
-64.47	-4.4121	-54.621	-0.03974	-64.49	-4.9083
-64.45	-4.4116	-54.605	-0.02479	-64.47	-4.9082
-64.44	-4.4113	-54.588	-0.01026	-64.45	-4.908
-64.42	-4.4109	-54.571	0.00385	-64.44	-4.9078
-64.41	-4.4105	-54.555	0.01784	-64.42	-4.9079
-64.4	-4.4101	-54.538	0.03194	-64.41	-4.9079
-64.38	-4.4098	-54.521	0.04583	-64.39	-4.9077
-64.36	-4.4097	-54.505	0.05961	-64.37	-4.9076
-64.34	-4.4094	-54.488	0.07318	-64.36	-4.9075
-64.33	-4.4091	-54.471	0.08643	-64.33	-4.9075
-64.31	-4.4087	-54.455	0.09978	-64.32	-4.9074
-64.3	-4.4082	-54.438	0.11292	-64.31	-4.9073
-64.28	-4.4076	-54.421	0.12606	-64.29	-4.907
-64.26	-4.407	-54.405	0.13899	-64.27	-4.9068
-64.24	-4.4066	-54.388	0.15192	-64.25	-4.9066
-64.22	-4.4062	-54.371	0.16431	-64.24	-4.9065
-64.21	-4.4059	-54.355	0.17691	-64.22	-4.9065
-64.2	-4.4056	-54.338	0.18941	-64.21	-4.9065
-64.18	-4.4054	-54.321	0.20149	-64.19	-4.9064
-64.16	-4.4051	-54.305	0.21398	-64.17	-4.9064
-64.15	-4.4049	-54.288	0.22584	-64.16	-4.9063
-64.13	-4.4048	-54.271	0.23759	-64.14	-4.9064
-64.11	-4.4045	-54.255	0.24935	-64.12	-4.9063
-64.1	-4.4043	-54.238	0.2611	-64.11	-4.9064
-64.08	-4.404	-54.221	0.27264	-64.09	-4.9065
-64.06	-4.4039	-54.205	0.28396	-64.08	-4.9067
-64.05	-4.4037	-54.188	0.29518	-64.06	-4.9067
-64.03	-4.4034	-54.171	0.3065	-64.04	-4.9067
-64.01	-4.4032	-54.155	0.31751	-64.02	-4.9068
-63.99	-4.4031	-54.138	0.32862	-64	-4.9067
-63.98	-4.4028	-54.121	0.33941	-63.99	-4.9065
-63.96	-4.4025	-54.105	0.35041	-63.98	-4.9065
-63.95	-4.4023	-54.088	0.36099	-63.96	-4.9064
-63.93	-4.402	-54.071	0.37178	-63.94	-4.9064
-63.92	-4.4018	-54.055	0.38246	-63.93	-4.9065
-63.9	-4.4016	-54.038	0.39282	-63.91	-4.9066
-63.89	-4.4013	-54.021	0.40329	-63.89	-4.9068
-63.87	-4.4011	-54.005	0.41355	-63.88	-4.9066
-63.85	-4.4009	-53.988	0.42391	-63.86	-4.9067
-63.83	-4.4006	-53.971	0.43417	-63.84	-4.9065
-63.81	-4.4005	-53.955	0.44431	-63.83	-4.9065
-63.8	-4.4002	-53.938	0.45425	-63.81	-4.9064
-63.78	-4.4001	-53.921	0.4644	-63.79	-4.9064
-63.77	-4.3999	-53.905	0.47433	-63.78	-4.9063
-63.75	-4.3997	-53.888	0.48416	-63.76	-4.9062
-63.73	-4.3994	-53.871	0.49399	-63.75	-4.9063
-63.72	-4.3991	-53.855	0.50361	-63.73	-4.9064
-63.7	-4.3989	-53.838	0.51311	-63.71	-4.9064
-63.68	-4.3986	-53.821	0.52252	-63.7	-4.9064
-63.66	-4.3984	-53.805	0.5317	-63.68	-4.9065
-63.65	-4.3982	-53.788	0.54089	-63.66	-4.9065
-63.63	-4.3978	-53.771	0.55019	-63.64	-4.9065
-63.62	-4.3976	-53.755	0.55905	-63.63	-4.9065
-63.6	-4.3973	-53.738	0.56781	-63.61	-4.9064
-63.58	-4.397	-53.721	0.57668	-63.6	-4.9064
-63.57	-4.3966	-53.705	0.58544	-63.58	-4.9061
-63.55	-4.396	-53.688	0.59409	-63.56	-4.9059
-63.53	-4.3956	-53.671	0.60275	-63.55	-4.9056
-63.52	-4.3952	-53.655	0.61108	-63.53	-4.9055
-63.5	-4.3947	-53.638	0.61941	-63.51	-4.9051
-63.48	-4.3942	-53.621	0.62785	-63.5	-4.905
-63.47	-4.394	-53.605	0.63608	-63.48	-4.9049
-63.45	-4.3937	-53.588	0.6442	-63.46	-4.9049
-63.44	-4.3935	-53.571	0.65242	-63.45	-4.9048
-63.42	-4.3931	-53.555	0.66044	-63.43	-4.9048
-63.41	-4.393	-53.538	0.66845	-63.41	-4.9049
-63.39	-4.3928	-53.521	0.67593	-63.4	-4.9048
-63.37	-4.3926	-53.505	0.68394	-63.38	-4.9049
-63.36	-4.3923	-53.488	0.69163	-63.36	-4.905
-63.34	-4.3922	-53.471	0.69922	-63.35	-4.9049
-63.32	-4.392	-53.455	0.7068	-63.33	-4.905
-63.31	-4.3918	-53.438	0.71407	-63.31	-4.9048
-63.29	-4.3915	-53.421	0.72154	-63.3	-4.9047
-63.27	-4.3913	-53.405	0.72892	-63.28	-4.9048
-63.26	-4.3912	-53.388	0.73618	-63.27	-4.9049
-63.24	-4.3912	-53.371	0.74323	-63.25	-4.9051
-63.22	-4.391	-53.355	0.75028	-63.23	-4.9052
-63.21	-4.3909	-53.338	0.75733	-63.22	-4.9052
-63.19	-4.3908	-53.321	0.76449	-63.2	-4.9053
-63.17	-4.3906	-53.305	0.77133	-63.18	-4.9054
-63.16	-4.3903	-53.288	0.77838	-63.16	-4.9054
-63.14	-4.3902	-53.271	0.78543	-63.15	-4.9054
-63.13	-4.3898	-53.255	0.79227	-63.13	-4.9053
-63.11	-4.3897	-53.238	0.79921	-63.12	-4.9053
-63.09	-4.3896	-53.221	0.80615	-63.1	-4.9054
-63.07	-4.3894	-53.205	0.81289	-63.08	-4.9054
-63.05	-4.3892	-53.188	0.81951	-63.07	-4.9056
-63.04	-4.389	-53.171	0.82624	-63.05	-4.9056
-63.02	-4.3888	-53.155	0.83286	-63.03	-4.9057
-63.01	-4.3884	-53.138	0.83938	-63.02	-4.9055
-62.99	-4.3882	-53.121	0.84579	-63	-4.9056
-62.98	-4.3879	-53.105	0.8522	-62.98	-4.9054
-62.96	-4.3876	-53.088	0.8584	-62.97	-4.9053
-62.94	-4.3873	-53.071	0.86448	-62.95	-4.9054
-62.93	-4.3868	-53.055	0.87068	-62.94	-4.9052
-62.91	-4.3865	-53.038	0.87688	-62.92	-4.9053
-62.89	-4.3861	-53.021	0.88275	-62.9	-4.9051
-62.88	-4.3857	-53.009	0.88895	-62.89	-4.9049
-62.86	-4.3852	-52.992	0.89504	-62.87	-4.9047
-62.84	-4.3847	-52.975	0.90081	-62.86	-4.9044
-62.83	-4.3842	-52.959	0.90647	-62.84	-4.9041
-62.81	-4.3837	-52.942	0.91224	-62.82	-4.9039
-62.79	-4.3833	-52.925	0.91758	-62.81	-4.9037
-62.77	-4.3829	-52.909	0.92303	-62.79	-4.9035
-62.76	-4.3826	-52.892	0.92848	-62.77	-4.9035
-62.74	-4.3825	-52.875	0.93403	-62.75	-4.9035
-62.72	-4.3822	-52.859	0.93948	-62.73	-4.9035
-62.71	-4.3822	-52.842	0.94472	-62.72	-4.9036
-62.69	-4.382	-52.825	0.95006	-62.7	-4.9037
-62.68	-4.3819	-52.809	0.95561	-62.69	-4.9038
-62.66	-4.3819	-52.792	0.96085	-62.67	-4.9039
-62.64	-4.3818	-52.775	0.96587	-62.66	-4.904
-62.63	-4.3816	-52.759	0.9711	-62.64	-4.9042
-62.61	-4.3816	-52.742	0.97634	-62.62	-4.9044
-62.59	-4.3814	-52.725	0.98136	-62.61	-4.9044
-62.58	-4.3814	-52.709	0.98638	-62.59	-4.9046
-62.56	-4.3812	-52.692	0.99162	-62.57	-4.9046
-62.54	-4.381	-52.675	0.99653	-62.56	-4.9047
-62.53	-4.3808	-52.659	1.00144	-62.54	-4.9047
-62.51	-4.3806	-52.642	1.00646	-62.52	-4.9046
-62.49	-4.3805	-52.625	1.01106	-62.51	-4.9045
-62.48	-4.3803	-52.609	1.01587	-62.49	-4.9046
-62.46	-4.3802	-52.592	1.02078	-62.47	-4.9045
-62.44	-4.3799	-52.575	1.0258	-62.45	-4.9044
-62.43	-4.3796	-52.559	1.03072	-62.44	-4.9043
-62.41	-4.3794	-52.542	1.03563	-62.43	-4.9044
-62.4	-4.3792	-52.525	1.04054	-62.41	-4.9043
-62.38	-4.3788	-52.509	1.04535	-62.39	-4.9044
-62.36	-4.3785	-52.492	1.05005	-62.38	-4.9042
-62.34	-4.3782	-52.475	1.05465	-62.36	-4.9042
-62.33	-4.3779	-52.459	1.05945	-62.34	-4.9041
-62.31	-4.3777	-52.442	1.06394	-62.33	-4.9041
-62.29	-4.3773	-52.425	1.06853	-62.31	-4.9041
-62.27	-4.377	-52.409	1.07302	-62.29	-4.9039
-62.26	-4.3768	-52.392	1.07751	-62.27	-4.9039
-62.24	-4.3765	-52.375	1.08167	-62.26	-4.9039
-62.23	-4.3763	-52.359	1.08616	-62.24	-4.9039
-62.21	-4.3759	-52.342	1.09033	-62.22	-4.904
-62.2	-4.3756	-52.325	1.0946	-62.21	-4.9038
-62.18	-4.3752	-52.309	1.09877	-62.19	-4.9038
-62.16	-4.3747	-52.292	1.10304	-62.18	-4.9034
-62.15	-4.3742	-52.275	1.10678	-62.16	-4.9033
-62.13	-4.3737	-52.259	1.11073	-62.14	-4.903
-62.12	-4.3734	-52.242	1.11479	-62.13	-4.9027
-62.1	-4.3731	-52.225	1.11875	-62.11	-4.9025
-62.08	-4.3727	-52.209	1.12259	-62.09	-4.9027
-62.06	-4.3724	-52.192	1.12654	-62.08	-4.9026
-62.04	-4.3723	-52.175	1.13039	-62.06	-4.9027
-62.02	-4.3722	-52.159	1.13434	-62.04	-4.9026
-62.01	-4.372	-52.142	1.13797	-62.02	-4.9027
-62	-4.3718	-52.125	1.14171	-62.01	-4.9027
-61.98	-4.3716	-52.109	1.14535	-61.99	-4.9028
-61.97	-4.3715	-52.092	1.14919	-61.97	-4.9028
-61.95	-4.3711	-52.075	1.15304	-61.96	-4.9028
-61.93	-4.371	-52.059	1.15656	-61.95	-4.9028
-61.91	-4.3708	-52.042	1.16041	-61.93	-4.9028
-61.89	-4.3706	-52.025	1.16372	-61.91	-4.9031
-61.88	-4.3704	-52.009	1.16735	-61.89	-4.9032
-61.86	-4.3703	-51.992	1.17067	-61.88	-4.9032
-61.85	-4.37	-51.975	1.17408	-61.86	-4.9031
-61.83	-4.3696	-51.959	1.17793	-61.84	-4.9031
-61.82	-4.3693	-51.942	1.18146	-61.83	-4.9031
-61.81	-4.3691	-51.925	1.18509	-61.81	-4.9031
-61.78	-4.3688	-51.909	1.18893	-61.8	-4.9031
-61.77	-4.3686	-51.892	1.19267	-61.77	-4.9031
-61.75	-4.3683	-51.875	1.1962	-61.76	-4.903
-61.73	-4.368	-51.859	1.20004	-61.74	-4.9031
-61.71	-4.3679	-51.842	1.20378	-61.73	-4.9031
-61.7	-4.3677	-51.825	1.20731	-61.71	-4.9028
-61.68	-4.3675	-51.809	1.21062	-61.7	-4.9028
-61.67	-4.3674	-51.792	1.21404	-61.68	-4.9028
-61.65	-4.3671	-51.775	1.21746	-61.66	-4.9028
-61.63	-4.3668	-51.759	1.22077	-61.65	-4.9028
-61.61	-4.3665	-51.742	1.22419	-61.63	-4.9029
-61.6	-4.3663	-51.725	1.22729	-61.61	-4.9028
-61.58	-4.3662	-51.709	1.23049	-61.6	-4.9029
-61.57	-4.3661	-51.692	1.2337	-61.58	-4.9029
-61.55	-4.3661	-51.675	1.23658	-61.56	-4.9029
-61.53	-4.366	-51.659	1.23968	-61.55	-4.903
-61.52	-4.3659	-51.642	1.24246	-61.53	-4.9031
-61.51	-4.3657	-51.625	1.24523	-61.51	-4.9032
-61.48	-4.3652	-51.609	1.24833	-61.5	-4.903
-61.46	-4.3647	-51.592	1.25132	-61.48	-4.9029
-61.45	-4.3643	-51.575	1.25421	-61.46	-4.9027
-61.43	-4.364	-51.559	1.2572	-61.45	-4.9025
-61.42	-4.3636	-51.542	1.26008	-61.43	-4.9023
-61.41	-4.3633	-51.525	1.26275	-61.41	-4.9021
-61.39	-4.3631	-51.509	1.26585	-61.4	-4.9021
-61.37	-4.3628	-51.492	1.26852	-61.38	-4.9019
-61.36	-4.3626	-51.475	1.27141	-61.36	-4.9018
-61.33	-4.3623	-51.459	1.27419	-61.35	-4.9016
-61.32	-4.362	-51.442	1.27686	-61.33	-4.9015
-61.3	-4.3616	-51.425	1.27963	-61.31	-4.9015
-61.29	-4.3614	-51.409	1.28252	-61.3	-4.9014
-61.27	-4.3612	-51.392	1.28508	-61.28	-4.9016
-61.25	-4.361	-51.375	1.28786	-61.27	-4.9016
-61.24	-4.3609	-51.359	1.29042	-61.25	-4.9018
-61.22	-4.3608	-51.342	1.2932	-61.23	-4.9018
-61.2	-4.3607	-51.325	1.29587	-61.21	-4.9018
-61.18	-4.3605	-51.309	1.29833	-61.2	-4.9019
-61.17	-4.3602	-51.292	1.30111	-61.18	-4.9018
-61.15	-4.3601	-51.275	1.30367	-61.17	-4.9018
-61.13	-4.3601	-51.259	1.30624	-61.15	-4.9018
-61.12	-4.3599	-51.242	1.30901	-61.13	-4.9019
-61.11	-4.3598	-51.225	1.31179	-61.12	-4.902
-61.09	-4.3597	-51.209	1.31446	-61.1	-4.902
-61.07	-4.3595	-51.192	1.31703	-61.08	-4.902
-61.06	-4.3594	-51.175	1.3198	-61.07	-4.9021
-61.04	-4.3591	-51.159	1.32258	-61.05	-4.9021
-61.02	-4.3589	-51.142	1.32525	-61.03	-4.9021
-61.01	-4.3586	-51.125	1.32782	-61.02	-4.9021
-60.99	-4.3583	-51.109	1.33049	-61	-4.902
-60.97	-4.3581	-51.092	1.33305	-60.98	-4.902
-60.95	-4.3579	-51.075	1.3354	-60.97	-4.9021
-60.94	-4.3577	-51.059	1.33786	-60.95	-4.902
-60.92	-4.3575	-51.042	1.34031	-60.93	-4.902
-60.91	-4.3572	-51.025	1.34277	-60.92	-4.902
-60.89	-4.3569	-51.009	1.34512	-60.91	-4.9021
-60.87	-4.3565	-50.992	1.34779	-60.88	-4.9021
-60.86	-4.3561	-50.975	1.35036	-60.87	-4.9021
-60.84	-4.3558	-50.959	1.35271	-60.86	-4.9021
-60.82	-4.3554	-50.942	1.35495	-60.83	-4.9021
-60.81	-4.3551	-50.925	1.35709	-60.82	-4.902
-60.79	-4.3547	-50.909	1.35954	-60.8	-4.9018
-60.77	-4.354	-50.892	1.36168	-60.79	-4.9016
-60.75	-4.3535	-50.875	1.36392	-60.77	-4.9015
-60.74	-4.353	-50.859	1.36606	-60.75	-4.9014
-60.72	-4.3527	-50.842	1.3683	-60.73	-4.9014
-60.7	-4.3523	-50.825	1.37033	-60.72	-4.9012
-60.69	-4.3521	-50.809	1.37258	-60.7	-4.9009
-60.68	-4.3518	-50.792	1.37471	-60.68	-4.9009
-60.66	-4.3516	-50.775	1.37706	-60.67	-4.9008
-60.64	-4.3514	-50.759	1.37899	-60.66	-4.9007
-60.62	-4.3512	-50.742	1.38112	-60.64	-4.9007
-60.61	-4.3511	-50.725	1.38326	-60.62	-4.901
-60.59	-4.3509	-50.709	1.38518	-60.61	-4.9011
-60.57	-4.3508	-50.692	1.38711	-60.59	-4.9013
-60.56	-4.3507	-50.675	1.38924	-60.57	-4.9014
-60.54	-4.3506	-50.659	1.39138	-60.56	-4.9015
-60.52	-4.3504	-50.642	1.3933	-60.54	-4.9016
-60.51	-4.3503	-50.625	1.39544	-60.52	-4.9018
-60.49	-4.3502	-50.609	1.39747	-60.51	-4.9018
-60.48	-4.3499	-50.592	1.39939	-60.49	-4.9018
-60.46	-4.3497	-50.575	1.40164	-60.47	-4.902
-60.44	-4.3495	-50.559	1.40377	-60.45	-4.9023
-60.42	-4.3493	-50.542	1.40602	-60.44	-4.9023
-60.41	-4.3489	-50.53	1.40847	-60.42	-4.9024
-60.39	-4.3487	-50.513	1.4105	-60.41	-4.9025
-60.38	-4.3485	-50.496	1.41285	-60.39	-4.9028
-60.36	-4.3481	-50.48	1.41499	-60.37	-4.9028
-60.34	-4.3477	-50.463	1.41702	-60.36	-4.9029
-60.32	-4.3475	-50.446	1.41937	-60.34	-4.9027
-60.31	-4.3472	-50.43	1.42129	-60.32	-4.9027
-60.29	-4.347	-50.413	1.42354	-60.31	-4.9028
-60.27	-4.3467	-50.396	1.42567	-60.29	-4.9027
-60.26	-4.3465	-50.38	1.4276	-60.27	-4.9028
-60.24	-4.346	-50.363	1.42963	-60.26	-4.9027
-60.23	-4.3459	-50.346	1.43176	-60.24	-4.9025
-60.21	-4.3456	-50.33	1.43369	-60.23	-4.9025
-60.19	-4.3452	-50.313	1.43561	-60.21	-4.9025
-60.18	-4.3451	-50.296	1.43753	-60.19	-4.9025
-60.16	-4.3445	-50.28	1.43945	-60.18	-4.9025
-60.14	-4.3443	-50.263	1.44127	-60.16	-4.9024
-60.13	-4.344	-50.246	1.44287	-60.14	-4.9025
-60.11	-4.3437	-50.23	1.4448	-60.12	-4.9023
-60.09	-4.3433	-50.213	1.44651	-60.11	-4.902
-60.08	-4.3428	-50.196	1.44832	-60.09	-4.9019
-60.07	-4.3425	-50.18	1.45003	-60.08	-4.9016
-60.05	-4.3423	-50.163	1.45163	-60.06	-4.9014
-60.02	-4.3419	-50.146	1.45356	-60.05	-4.9013
-60.01	-4.3415	-50.13	1.45516	-60.02	-4.9013
-60	-4.3412	-50.113	1.45687	-60.01	-4.9013
-59.98	-4.341	-50.096	1.45858	-59.99	-4.9014
-59.96	-4.3407	-50.08	1.46018	-59.98	-4.9014
-59.95	-4.3406	-50.063	1.4621	-59.96	-4.9014
-59.93	-4.3405	-50.046	1.46371	-59.94	-4.9016
-59.91	-4.3403	-50.03	1.46552	-59.93	-4.9017
-59.89	-4.3404	-50.013	1.46712	-59.91	-4.9017
-59.88	-4.3404	-49.996	1.46883	-59.89	-4.902
-59.86	-4.3403	-49.98	1.47065	-59.88	-4.9021
-59.85	-4.34	-49.963	1.47225	-59.86	-4.902
-59.83	-4.3397	-49.946	1.47385	-59.84	-4.902
-59.81	-4.3396	-49.93	1.47546	-59.83	-4.902
-59.8	-4.3394	-49.913	1.47706	-59.81	-4.9018
-59.78	-4.3392	-49.896	1.47877	-59.8	-4.9019
-59.76	-4.3392	-49.88	1.48059	-59.77	-4.902
-59.74	-4.339	-49.863	1.4824	-59.76	-4.9023
-59.73	-4.3389	-49.846	1.48422	-59.74	-4.9024
-59.71	-4.3388	-49.83	1.48625	-59.73	-4.9025
-59.7	-4.3387	-49.813	1.48828	-59.71	-4.9024
-59.68	-4.3384	-49.796	1.4902	-59.7	-4.9024
-59.67	-4.3381	-49.78	1.49212	-59.68	-4.9023
-59.65	-4.3378	-49.763	1.49405	-59.66	-4.9022
-59.63	-4.3377	-49.746	1.49586	-59.65	-4.9022
-59.62	-4.3376	-49.73	1.49789	-59.63	-4.9022
-59.6	-4.3375	-49.713	1.49949	-59.61	-4.9023
-59.58	-4.3374	-49.696	1.5012	-59.59	-4.9026
-59.56	-4.3373	-49.68	1.50291	-59.58	-4.9025
-59.55	-4.3371	-49.663	1.50462	-59.56	-4.9026
-59.53	-4.3368	-49.646	1.50612	-59.55	-4.9026
-59.51	-4.3366	-49.63	1.50793	-59.53	-4.9025
-59.5	-4.3364	-49.613	1.50943	-59.51	-4.9027
-59.48	-4.3361	-49.596	1.51093	-59.5	-4.9027
-59.47	-4.3359	-49.58	1.51263	-59.48	-4.9027
-59.45	-4.3358	-49.563	1.51424	-59.46	-4.9028
-59.43	-4.3358	-49.546	1.51584	-59.45	-4.9028
-59.42	-4.3355	-49.53	1.51712	-59.43	-4.9027
-59.4	-4.3351	-49.513	1.51872	-59.41	-4.9027
-59.38	-4.3346	-49.496	1.52033	-59.4	-4.9025
-59.37	-4.3341	-49.48	1.52182	-59.38	-4.9022
-59.35	-4.3335	-49.463	1.52342	-59.36	-4.9021
-59.33	-4.333	-49.446	1.52471	-59.35	-4.902
-59.31	-4.3326	-49.43	1.52631	-59.33	-4.9019
-59.3	-4.3323	-49.413	1.5278	-59.31	-4.9019
-59.28	-4.3319	-49.396	1.52909	-59.3	-4.902
-59.26	-4.3316	-49.38	1.5308	-59.28	-4.902
-59.25	-4.3313	-49.363	1.53208	-59.26	-4.9021
-59.23	-4.3311	-49.346	1.53368	-59.24	-4.9022
-59.22	-4.3309	-49.33	1.53507	-59.23	-4.9022
-59.2	-4.3305	-49.313	1.53667	-59.21	-4.9023
-59.18	-4.3304	-49.296	1.53806	-59.2	-4.9023
-59.17	-4.3302	-49.28	1.53956	-59.18	-4.9023
-59.15	-4.33	-49.263	1.54084	-59.16	-4.9023
-59.13	-4.3298	-49.246	1.54244	-59.15	-4.9025
-59.12	-4.3296	-49.23	1.54383	-59.13	-4.9024
-59.11	-4.3295	-49.213	1.54543	-59.12	-4.9025
-59.08	-4.3295	-49.196	1.54714	-59.1	-4.9025
-59.07	-4.3297	-49.18	1.54874	-59.08	-4.9027
-59.05	-4.3295	-49.163	1.55035	-59.07	-4.9028
-59.04	-4.3294	-49.146	1.55216	-59.05	-4.9029
-59.02	-4.3293	-49.13	1.55387	-59.03	-4.9029
-59	-4.3292	-49.113	1.55569	-59.01	-4.9029
-58.98	-4.329	-49.096	1.55718	-59	-4.9028
-58.97	-4.3289	-49.08	1.559	-58.98	-4.9029
-58.95	-4.3288	-49.063	1.5606	-58.97	-4.9029
-58.94	-4.3288	-49.046	1.56231	-58.95	-4.9029
-58.92	-4.3286	-49.03	1.5637	-58.93	-4.9028
-58.91	-4.3285	-49.013	1.5653	-58.92	-4.9029
-58.88	-4.3285	-48.996	1.56669	-58.9	-4.903
-58.87	-4.3283	-48.98	1.56808	-58.88	-4.9029
-58.86	-4.3282	-48.963	1.56958	-58.86	-4.903
-58.84	-4.3279	-48.946	1.57096	-58.85	-4.903
-58.82	-4.3277	-48.93	1.57225	-58.83	-4.903
-58.81	-4.3274	-48.913	1.57364	-58.82	-4.9029
-58.79	-4.3272	-48.896	1.57513	-58.8	-4.9028
-58.77	-4.3269	-48.88	1.57673	-58.78	-4.9028
-58.75	-4.3268	-48.863	1.57812	-58.77	-4.9026
-58.73	-4.3265	-48.846	1.57962	-58.75	-4.9025
-58.72	-4.3261	-48.83	1.58133	-58.73	-4.9024
-58.7	-4.3256	-48.813	1.58261	-58.72	-4.9023
-58.68	-4.325	-48.796	1.584	-58.7	-4.9019
-58.67	-4.3246	-48.78	1.58528	-58.69	-4.9015
-58.66	-4.3241	-48.763	1.58667	-58.67	-4.9012
-58.64	-4.3236	-48.746	1.58816	-58.66	-4.901
-58.62	-4.3234	-48.73	1.58945	-58.64	-4.9009
-58.61	-4.3231	-48.713	1.59094	-58.62	-4.9008
-58.59	-4.3227	-48.696	1.59233	-58.61	-4.9009
-58.57	-4.3226	-48.68	1.59372	-58.58	-4.901
-58.56	-4.3225	-48.663	1.59511	-58.57	-4.9009
-58.54	-4.3222	-48.646	1.59671	-58.56	-4.9009
-58.52	-4.322	-48.63	1.59799	-58.53	-4.9012
-58.51	-4.3218	-48.613	1.59938	-58.52	-4.9011
-58.49	-4.3217	-48.596	1.60077	-58.51	-4.901
-58.47	-4.3215	-48.58	1.60227	-58.49	-4.9011
-58.45	-4.3214	-48.563	1.60366	-58.47	-4.9011
-58.43	-4.3212	-48.546	1.60515	-58.45	-4.9013
-58.42	-4.3211	-48.53	1.60675	-58.44	-4.9015
-58.41	-4.3209	-48.513	1.60814	-58.42	-4.9017
-58.39	-4.3209	-48.496	1.60985	-58.41	-4.9016
-58.38	-4.3207	-48.48	1.61156	-58.39	-4.9018
-58.36	-4.3206	-48.463	1.61306	-58.37	-4.9019
-58.34	-4.3203	-48.446	1.61445	-58.36	-4.9018
-58.33	-4.3202	-48.43	1.61583	-58.34	-4.9019
-58.31	-4.3199	-48.413	1.61733	-58.32	-4.902
-58.29	-4.3198	-48.396	1.61893	-58.31	-4.902
-58.27	-4.3195	-48.38	1.62032	-58.29	-4.902
-58.26	-4.3192	-48.363	1.6216	-58.27	-4.9021
-58.24	-4.319	-48.346	1.6231	-58.26	-4.902
-58.23	-4.3188	-48.33	1.62449	-58.24	-4.902
-58.21	-4.3185	-48.313	1.62598	-58.22	-4.9019
-58.19	-4.318	-48.296	1.62737	-58.21	-4.9017
-58.18	-4.3176	-48.28	1.62865	-58.19	-4.9016
-58.16	-4.3172	-48.263	1.63015	-58.17	-4.9015
-58.14	-4.317	-48.246	1.63175	-58.16	-4.9014
-58.13	-4.3167	-48.23	1.63282	-58.14	-4.9013
-58.11	-4.3164	-48.213	1.63442	-58.12	-4.9012
-58.09	-4.3162	-48.196	1.63571	-58.11	-4.901
-58.08	-4.3159	-48.18	1.63709	-58.09	-4.9009
-58.06	-4.3157	-48.163	1.63827	-58.08	-4.9009
-58.04	-4.3155	-48.146	1.63966	-58.06	-4.9008
-58.02	-4.3152	-48.13	1.64094	-58.04	-4.9008
-58.01	-4.3146	-48.113	1.64233	-58.02	-4.9004
-57.99	-4.3141	-48.096	1.6434	-58.01	-4.9002
-57.98	-4.3134	-48.08	1.64457	-57.99	-4.9001
-57.96	-4.313	-48.067	1.64585	-57.97	-4.9001
-57.95	-4.3127	-48.05	1.64692	-57.96	-4.8998
-57.93	-4.3124	-48.034	1.6482	-57.94	-4.8997
-57.91	-4.3122	-48.017	1.64959	-57.93	-4.8999
-57.9	-4.3118	-48	1.65098	-57.91	-4.8997
-57.88	-4.3116	-47.984	1.65216	-57.89	-4.8998
-57.86	-4.3114	-47.967	1.65344	-57.88	-4.8998
-57.85	-4.3112	-47.95	1.65461	-57.86	-4.8999
-57.83	-4.311	-47.934	1.6559	-57.84	-4.9
-57.81	-4.3108	-47.917	1.65718	-57.83	-4.9001
-57.79	-4.3107	-47.9	1.65846	-57.81	-4.9001
-57.78	-4.3105	-47.884	1.65996	-57.79	-4.9002
-57.76	-4.3104	-47.867	1.66113	-57.78	-4.9002
-57.74	-4.3102	-47.85	1.66252	-57.76	-4.9004
-57.73	-4.3101	-47.834	1.66412	-57.75	-4.9005
-57.71	-4.31	-47.817	1.66562	-57.73	-4.9006
-57.69	-4.3098	-47.8	1.66722	-57.71	-4.9006
-57.68	-4.3096	-47.784	1.66882	-57.69	-4.9005
-57.66	-4.3092	-47.767	1.67011	-57.68	-4.9004
-57.65	-4.309	-47.75	1.67171	-57.66	-4.9006
-57.63	-4.3087	-47.734	1.6731	-57.65	-4.9004
-57.61	-4.3085	-47.717	1.67459	-57.63	-4.9004
-57.6	-4.3084	-47.7	1.67598	-57.61	-4.9004
-57.58	-4.3082	-47.684	1.67737	-57.6	-4.9005
-57.56	-4.3079	-47.667	1.67876	-57.58	-4.9006
-57.55	-4.3076	-47.65	1.68004	-57.56	-4.9006
-57.53	-4.3074	-47.634	1.68111	-57.54	-4.9006
-57.51	-4.3071	-47.617	1.68239	-57.53	-4.9005
-57.5	-4.3067	-47.6	1.68367	-57.51	-4.9005
-57.48	-4.3064	-47.584	1.68485	-57.5	-4.9005
-57.46	-4.3062	-47.567	1.68602	-57.48	-4.9005
-57.45	-4.3059	-47.55	1.68741	-57.46	-4.9005
-57.43	-4.3056	-47.534	1.68859	-57.45	-4.9005
-57.41	-4.3053	-47.517	1.68976	-57.43	-4.9005
-57.4	-4.3051	-47.5	1.69094	-57.41	-4.9005
-57.38	-4.305	-47.484	1.69201	-57.4	-4.9005
-57.36	-4.3049	-47.467	1.6935	-57.38	-4.9007
-57.35	-4.3046	-47.45	1.69489	-57.36	-4.9007
-57.33	-4.3042	-47.434	1.69607	-57.34	-4.9005
-57.31	-4.3036	-47.417	1.69724	-57.33	-4.9003
-57.3	-4.3032	-47.4	1.69842	-57.32	-4.9
-57.28	-4.3028	-47.384	1.69991	-57.3	-4.9
-57.26	-4.3023	-47.367	1.70077	-57.28	-4.8999
-57.25	-4.3019	-47.35	1.70194	-57.26	-4.8998
-57.23	-4.3017	-47.334	1.70301	-57.25	-4.8997
-57.22	-4.3013	-47.317	1.70429	-57.23	-4.8997
-57.2	-4.3011	-47.3	1.70547	-57.21	-4.8997
-57.18	-4.3007	-47.284	1.70653	-57.2	-4.8997
-57.17	-4.3005	-47.267	1.70771	-57.18	-4.8996
-57.15	-4.3005	-47.25	1.70867	-57.16	-4.8997
-57.13	-4.3004	-47.234	1.70985	-57.15	-4.8997
-57.11	-4.3001	-47.217	1.71124	-57.13	-4.8999
-57.1	-4.2999	-47.2	1.71262	-57.11	-4.8999
-57.08	-4.2997	-47.184	1.71401	-57.1	-4.9
-57.06	-4.2992	-47.167	1.71529	-57.08	-4.9002
-57.05	-4.2987	-47.15	1.71679	-57.06	-4.9002
-57.03	-4.298	-47.134	1.71861	-57.05	-4.9002
-57.02	-4.2969	-47.117	1.72	-57.03	-4.9003
-57	-4.2958	-47.1	1.72138	-57.02	-4.9002
-56.98	-4.2945	-47.084	1.72309	-57	-4.9001
-56.97	-4.2932	-47.067	1.7247	-56.98	-4.9
-56.95	-4.292	-47.05	1.72608	-56.97	-4.9
-56.93	-4.2908	-47.034	1.72747	-56.95	-4.9001
-56.92	-4.2897	-47.017	1.72886	-56.93	-4.9001
-56.9	-4.2889	-47	1.73036	-56.92	-4.9002
-56.88	-4.2881	-46.984	1.73164	-56.9	-4.9001
-56.86	-4.2875	-46.967	1.73303	-56.88	-4.9
-56.85	-4.2871	-46.95	1.73431	-56.87	-4.9
-56.83	-4.2871	-46.934	1.73559	-56.85	-4.9001
-56.82	-4.2874	-46.917	1.73698	-56.83	-4.9
-56.8	-4.288	-46.9	1.73816	-56.82	-4.9
-56.78	-4.2888	-46.884	1.73944	-56.8	-4.9
-56.77	-4.2897	-46.867	1.74083	-56.78	-4.8999
-56.76	-4.2906	-46.85	1.74211	-56.77	-4.9
-56.74	-4.2914	-46.834	1.74339	-56.75	-4.8999
-56.72	-4.2922	-46.817	1.74457	-56.73	-4.9
-56.7	-4.2928	-46.8	1.74596	-56.72	-4.8999
-56.68	-4.2933	-46.784	1.74724	-56.7	-4.8998
-56.67	-4.2936	-46.767	1.74852	-56.68	-4.8998
-56.65	-4.2937	-46.75	1.74969	-56.67	-4.8996
-56.64	-4.2938	-46.734	1.75108	-56.65	-4.8994
-56.62	-4.2938	-46.717	1.75194	-56.63	-4.8991
-56.61	-4.2938	-46.7	1.75311	-56.62	-4.899
-56.59	-4.2938	-46.684	1.7545	-56.6	-4.8987
-56.57	-4.2937	-46.667	1.75557	-56.58	-4.8985
-56.55	-4.2937	-46.65	1.75685	-56.57	-4.8983
-56.53	-4.2936	-46.634	1.75824	-56.55	-4.8983
-56.52	-4.2935	-46.617	1.75942	-56.53	-4.8983
-56.51	-4.2933	-46.6	1.76091	-56.52	-4.8981
-56.49	-4.2932	-46.584	1.76187	-56.51	-4.898
-56.47	-4.2932	-46.567	1.76316	-56.49	-4.8981
-56.45	-4.293	-46.55	1.76444	-56.47	-4.8981
-56.43	-4.293	-46.534	1.76486	-56.45	-4.8981
-56.42	-4.293	-46.517	1.76636	-56.43	-4.8982
-56.41	-4.293	-46.5	1.76764	-56.42	-4.8983
-56.39	-4.293	-46.484	1.76892	-56.41	-4.8983
-56.37	-4.2928	-46.467	1.77031	-56.38	-4.8984
-56.35	-4.2926	-46.45	1.77234	-56.37	-4.8984
-56.34	-4.2924	-46.434	1.77363	-56.36	-4.8983
-56.32	-4.2922	-46.417	1.77523	-56.34	-4.8984
-56.31	-4.2919	-46.4	1.7763	-56.33	-4.8984
-56.29	-4.2918	-46.384	1.77801	-56.31	-4.8986
-56.27	-4.2915	-46.367	1.77939	-56.29	-4.8988
-56.26	-4.2912	-46.35	1.78036	-56.27	-4.8989
-56.24	-4.291	-46.334	1.78196	-56.25	-4.8989
-56.22	-4.2909	-46.317	1.78313	-56.23	-4.899
-56.21	-4.2905	-46.3	1.78409	-56.22	-4.899
-56.19	-4.2902	-46.284	1.78527	-56.2	-4.8989
-56.17	-4.2898	-46.267	1.78666	-56.19	-4.8989
-56.16	-4.2894	-46.25	1.78783	-56.17	-4.899
-56.14	-4.289	-46.234	1.78901	-56.16	-4.899
-56.12	-4.2887	-46.217	1.79008	-56.13	-4.8991
-56.11	-4.2883	-46.2	1.79115	-56.12	-4.8991
-56.09	-4.288	-46.184	1.79253	-56.11	-4.899
-56.08	-4.2877	-46.167	1.7936	-56.09	-4.899
-56.06	-4.2874	-46.15	1.7951	-56.07	-4.8988
-56.04	-4.2871	-46.134	1.79627	-56.06	-4.8988
-56.02	-4.2866	-46.117	1.79756	-56.04	-4.8987
-56.01	-4.2863	-46.1	1.79873	-56.02	-4.8985
-55.99	-4.2858	-46.084	1.80001	-56.01	-4.8984
-55.97	-4.2855	-46.067	1.80129	-56	-4.8985
-55.95	-4.2849	-46.05	1.80258	-55.98	-4.8985
-55.94	-4.2843	-46.034	1.80397	-55.96	-4.8983
-55.93	-4.2837	-46.017	1.80525	-55.94	-4.8979
-55.91	-4.2833	-46	1.80653	-55.93	-4.8979
-55.9	-4.2829	-45.984	1.80781	-55.91	-4.8976
-55.88	-4.2825	-45.967	1.80888	-55.89	-4.8976
-55.86	-4.2821	-45.95	1.81016	-55.88	-4.8974
-55.84	-4.2819	-45.934	1.81176	-55.86	-4.8974
-55.83	-4.2816	-45.917	1.81315	-55.84	-4.8972
-55.81	-4.2815	-45.9	1.81444	-55.83	-4.8974
-55.79	-4.2813	-45.884	1.81572	-55.81	-4.8976
-55.77	-4.2812	-45.867	1.81732	-55.79	-4.8979
-55.76	-4.2811	-45.85	1.81892	-55.77	-4.8979
-55.75	-4.2809	-45.834	1.82042	-55.76	-4.8981
-55.73	-4.2808	-45.817	1.82202	-55.75	-4.8981
-55.71	-4.2807	-45.8	1.82373	-55.73	-4.8982
-55.69	-4.2805	-45.784	1.82512	-55.71	-4.8984
-55.68	-4.2803	-45.767	1.82693	-55.69	-4.8984
-55.66	-4.2802	-45.75	1.82843	-55.68	-4.8982
-55.64	-4.28	-45.734	1.83014	-55.66	-4.8983
-55.63	-4.28	-45.717	1.83185	-55.64	-4.8984
-55.61	-4.2798	-45.7	1.83324	-55.62	-4.8985
-55.59	-4.2797	-45.684	1.83484	-55.61	-4.8985
-55.58	-4.2795	-45.667	1.83623	-55.59	-4.8986
-55.56	-4.2792	-45.65	1.83772	-55.58	-4.8985
-55.54	-4.2789	-45.634	1.83911	-55.56	-4.8985
-55.52	-4.2786	-45.617	1.84018	-55.54	-4.8985
-55.51	-4.2784	-45.6	1.84157	-55.52	-4.8984
-55.49	-4.2781	-45.588	1.84307	-55.51	-4.8986
-55.48	-4.2779	-45.571	1.84424	-55.49	-4.8983
-55.46	-4.2777	-45.555	1.84552	-55.48	-4.8983
-55.44	-4.2774	-45.538	1.84691	-55.46	-4.8982
-55.42	-4.2772	-45.521	1.8483	-55.44	-4.8981
-55.41	-4.2767	-45.505	1.84958	-55.43	-4.898
-55.39	-4.2765	-45.488	1.85054	-55.41	-4.8981
-55.38	-4.2764	-45.471	1.85193	-55.39	-4.8981
-55.36	-4.276	-45.455	1.85322	-55.38	-4.898
-55.34	-4.2756	-45.438	1.85439	-55.36	-4.8981
-55.33	-4.2754	-45.421	1.85567	-55.34	-4.898
-55.31	-4.2751	-45.405	1.85695	-55.33	-4.898
-55.29	-4.2749	-45.388	1.85802	-55.31	-4.898
-55.27	-4.2746	-45.371	1.8592	-55.29	-4.8979
-55.26	-4.274	-45.355	1.86037	-55.27	-4.8977
-55.24	-4.2736	-45.338	1.86155	-55.26	-4.8975
-55.23	-4.2731	-45.321	1.86283	-55.24	-4.8974
-55.21	-4.2726	-45.305	1.86401	-55.23	-4.8973
-55.19	-4.2723	-45.288	1.86507	-55.21	-4.8973
-55.18	-4.2721	-45.271	1.86636	-55.19	-4.8973
-55.16	-4.2717	-45.255	1.86742	-55.18	-4.8972
-55.15	-4.2715	-45.238	1.86871	-55.16	-4.8973
-55.13	-4.2712	-45.221	1.86988	-55.14	-4.8973
-55.11	-4.271	-45.205	1.87106	-55.13	-4.8975
-55.09	-4.271	-45.188	1.87255	-55.11	-4.8976
-55.08	-4.2709	-45.171	1.87383	-55.09	-4.8975
-55.06	-4.2708	-45.155	1.87554	-55.08	-4.8976
-55.05	-4.2706	-45.138	1.87693	-55.06	-4.8976
-55.03	-4.2704	-45.121	1.87853	-55.05	-4.8975
-55.01	-4.2701	-45.105	1.88014	-55.03	-4.8974
-55	-4.2699	-45.088	1.88163	-55.01	-4.8974
-54.98	-4.2698	-45.071	1.88313	-54.99	-4.8974
-54.96	-4.2694	-45.055	1.88452	-54.98	-4.8975
-54.95	-4.2693	-45.038	1.88591	-54.96	-4.8974
-54.93	-4.2691	-45.021	1.88751	-54.94	-4.8975
-54.91	-4.2689	-45.005	1.88879	-54.93	-4.8974
-54.9	-4.2687	-44.988	1.89029	-54.92	-4.8973
-54.88	-4.2684	-44.971	1.89114	-54.9	-4.8974
-54.86	-4.2683	-44.955	1.89253	-54.88	-4.8975
-54.85	-4.2679	-44.938	1.89381	-54.86	-4.8975
-54.83	-4.2677	-44.921	1.89499	-54.85	-4.8976
-54.81	-4.2675	-44.905	1.89627	-54.83	-4.8977
-54.79	-4.2672	-44.888	1.89766	-54.81	-4.8977
-54.78	-4.2671	-44.871	1.89883	-54.8	-4.8979
-54.76	-4.267	-44.855	1.90001	-54.78	-4.8979
-54.75	-4.2669	-44.838	1.90118	-54.76	-4.898
-54.73	-4.2667	-44.821	1.90246	-54.75	-4.8981
-54.71	-4.2664	-44.805	1.90343	-54.73	-4.8981
-54.69	-4.2663	-44.788	1.90481	-54.72	-4.8981
-54.68	-4.2662	-44.771	1.90578	-54.7	-4.8981
-54.66	-4.266	-44.755	1.90717	-54.68	-4.8981
-54.65	-4.2659	-44.738	1.90834	-54.67	-4.8981
-54.63	-4.2657	-44.721	1.90952	-54.65	-4.8981
-54.62	-4.2655	-44.705	1.91058	-54.63	-4.8982
-54.6	-4.2652	-44.688	1.91197	-54.61	-4.8982
-54.58	-4.2647	-44.671	1.91325	-54.6	-4.898
-54.57	-4.2642	-44.655	1.91422	-54.58	-4.8976
-54.55	-4.2636	-44.638	1.9156	-54.56	-4.8975
-54.52	-4.263	-44.621	1.91689	-54.55	-4.8972
-54.51	-4.2625	-44.605	1.91796	-54.53	-4.8968
-54.5	-4.2621	-44.588	1.91934	-54.52	-4.8965
-54.48	-4.2617	-44.571	1.92063	-54.5	-4.8965
-54.47	-4.2614	-44.555	1.9218	-54.48	-4.8965
-54.45	-4.2613	-44.538	1.92308	-54.47	-4.8965
-54.43	-4.261	-44.521	1.92447	-54.45	-4.8967
-54.42	-4.2608	-44.505	1.92575	-54.43	-4.8967
-54.4	-4.2606	-44.488	1.92746	-54.42	-4.8967
-54.38	-4.2602	-44.471	1.92907	-54.4	-4.8968
-54.37	-4.2601	-44.455	1.93067	-54.38	-4.8968
-54.35	-4.2599	-44.438	1.93227	-54.37	-4.897
-54.33	-4.2598	-44.421	1.93387	-54.35	-4.897
-54.32	-4.2598	-44.405	1.93548	-54.33	-4.8971
-54.3	-4.2597	-44.388	1.93697	-54.32	-4.8972
-54.28	-4.2596	-44.371	1.93857	-54.3	-4.8973
-54.27	-4.2596	-44.355	1.94007	-54.28	-4.8974
-54.25	-4.2594	-44.338	1.94146	-54.26	-4.8976
-54.23	-4.2593	-44.321	1.94274	-54.25	-4.8976
-54.21	-4.2592	-44.305	1.94402	-54.23	-4.8976
-54.2	-4.259	-44.288	1.94541	-54.22	-4.8977
-54.19	-4.2589	-44.271	1.94691	-54.2	-4.8977
-54.17	-4.2588	-44.255	1.94808	-54.18	-4.8977
-54.15	-4.2586	-44.238	1.94936	-54.16	-4.8979
-54.13	-4.2584	-44.221	1.95065	-54.15	-4.8979
-54.12	-4.2582	-44.205	1.95193	-54.13	-4.8979
-54.11	-4.258	-44.188	1.95321	-54.12	-4.8981
-54.09	-4.2578	-44.171	1.9546	-54.1	-4.8982
-54.07	-4.2576	-44.155	1.95577	-54.09	-4.8981
-54.06	-4.2573	-44.138	1.95695	-54.07	-4.898
-54.03	-4.257	-44.121	1.95812	-54.06	-4.898
-54.02	-4.2567	-44.105	1.95919	-54.03	-4.898
-54	-4.2564	-44.088	1.96047	-54.01	-4.898
-53.98	-4.2562	-44.071	1.96176	-54	-4.8978
-53.97	-4.2559	-44.055	1.96304	-53.98	-4.8978
-53.95	-4.2557	-44.038	1.96443	-53.97	-4.8978
-53.94	-4.2553	-44.021	1.9656	-53.95	-4.8978
-53.92	-4.255	-44.005	1.96678	-53.94	-4.8976
-53.91	-4.2545	-43.988	1.96785	-53.92	-4.8974
-53.88	-4.2538	-43.971	1.96902	-53.91	-4.8971
-53.87	-4.2532	-43.955	1.9702	-53.88	-4.8969
-53.85	-4.2528	-43.938	1.97094	-53.87	-4.8966
-53.83	-4.2523	-43.921	1.97244	-53.85	-4.8964
-53.82	-4.2521	-43.905	1.97383	-53.83	-4.8963
-53.8	-4.2518	-43.888	1.9749	-53.82	-4.8962
-53.78	-4.2516	-43.871	1.97607	-53.81	-4.8962
-53.77	-4.2514	-43.855	1.97725	-53.79	-4.8964
-53.76	-4.2512	-43.838	1.97853	-53.77	-4.8965
-53.74	-4.2511	-43.821	1.9796	-53.76	-4.8967
-53.72	-4.251	-43.805	1.9812	-53.74	-4.8968
-53.7	-4.2506	-43.788	1.9828	-53.72	-4.897
-53.68	-4.2504	-43.771	1.98408	-53.7	-4.8969
-53.67	-4.25	-43.755	1.98569	-53.69	-4.897
-53.65	-4.2499	-43.738	1.98718	-53.67	-4.8971
-53.63	-4.2498	-43.721	1.98878	-53.66	-4.8972
-53.62	-4.2498	-43.705	1.99028	-53.64	-4.8973
-53.61	-4.2497	-43.688	1.99167	-53.62	-4.8975
-53.59	-4.2495	-43.671	1.99316	-53.61	-4.8975
-53.57	-4.2495	-43.655	1.99466	-53.59	-4.8976
-53.56	-4.2492	-43.638	1.99605	-53.57	-4.8975
-53.54	-4.2491	-43.621	1.99776	-53.56	-4.8975
-53.52	-4.2488	-43.605	1.99915	-53.54	-4.8976
-53.5	-4.2487	-43.588	2.00054	-53.52	-4.8975
-53.49	-4.2486	-43.571	2.00203	-53.51	-4.8975
-53.47	-4.2484	-43.555	2.00363	-53.49	-4.8975
-53.45	-4.2482	-43.538	2.0047	-53.47	-4.8976
-53.44	-4.2479	-43.521	2.0062	-53.45	-4.8977
-53.42	-4.2477	-43.505	2.00759	-53.44	-4.8976
-53.41	-4.2475	-43.488	2.00898	-53.42	-4.8975
-53.39	-4.2472	-43.471	2.01004	-53.41	-4.8974
-53.37	-4.2468	-43.455	2.01133	-53.39	-4.8974
-53.36	-4.2466	-43.438	2.01239	-53.37	-4.8973
-53.34	-4.2463	-43.421	2.01346	-53.36	-4.8971
-53.32	-4.2459	-43.405	2.01475	-53.34	-4.8971
-53.31	-4.2456	-43.388	2.01603	-53.33	-4.897
-53.29	-4.2455	-43.371	2.01699	-53.31	-4.897
-53.27	-4.2451	-43.355	2.01816	-53.29	-4.8971
-53.26	-4.245	-43.338	2.01934	-53.27	-4.8971
-53.23	-4.2449	-43.321	2.02051	-53.26	-4.8969
-53.22	-4.2443	-43.305	2.0218	-53.24	-4.8969
-53.2	-4.2439	-43.288	2.02297	-53.22	-4.8968
-53.19	-4.2435	-43.271	2.02425	-53.2	-4.8965
-53.17	-4.243	-43.255	2.02532	-53.19	-4.8962
-53.16	-4.2428	-43.238	2.0265	-53.18	-4.8961
-53.14	-4.2425	-43.221	2.02767	-53.16	-4.896
-53.12	-4.2423	-43.205	2.02906	-53.14	-4.8959
-53.11	-4.242	-43.188	2.03002	-53.13	-4.8958
-53.09	-4.2418	-43.171	2.03152	-53.11	-4.8959
-53.07	-4.2417	-43.155	2.03269	-53.09	-4.8959
-53.06	-4.2413	-43.138	2.03419	-53.08	-4.8958
-53.04	-4.2412	-43.121	2.03568	-53.06	-4.896
-53.02	-4.2411	-43.109	2.03697	-53.04	-4.8958
-53.01	-4.241	-43.092	2.03878	-53.02	-4.8958
-52.99	-4.2408	-43.075	2.04017	-53.01	-4.8959
-52.97	-4.2407	-43.059	2.04167	-52.99	-4.896
-52.95	-4.2405	-43.042	2.04327	-52.97	-4.8962
-52.94	-4.2403	-43.025	2.04455	-52.96	-4.8962
-52.92	-4.2402	-43.009	2.04594	-52.94	-4.8962
-52.91	-4.2401	-42.992	2.04733	-52.93	-4.8961
-52.89	-4.2398	-42.975	2.04861	-52.91	-4.8962
-52.88	-4.2396	-42.959	2.05	-52.89	-4.8961
-52.86	-4.2395	-42.942	2.05128	-52.88	-4.896
-52.84	-4.2392	-42.925	2.05256	-52.86	-4.8959
-52.82	-4.2391	-42.909	2.05406	-52.84	-4.8959
-52.81	-4.2388	-42.892	2.05534	-52.82	-4.896
-52.79	-4.2386	-42.875	2.05662	-52.81	-4.8958
-52.77	-4.2382	-42.859	2.05769	-52.8	-4.8958
-52.76	-4.238	-42.842	2.05908	-52.77	-4.896
-52.74	-4.2376	-42.825	2.06026	-52.76	-4.8959
-52.73	-4.2374	-42.809	2.06122	-52.74	-4.8959
-52.71	-4.2371	-42.792	2.06282	-52.73	-4.8958
-52.69	-4.2367	-42.775	2.06421	-52.7	-4.8958
-52.68	-4.2366	-42.759	2.06549	-52.69	-4.8956
-52.66	-4.2363	-42.742	2.0672	-52.68	-4.8957
-52.64	-4.2361	-42.725	2.06848	-52.66	-4.8957
-52.63	-4.236	-42.709	2.06998	-52.65	-4.8959
-52.61	-4.2358	-42.692	2.07137	-52.63	-4.8959
-52.59	-4.2357	-42.675	2.07265	-52.61	-4.8959
-52.58	-4.2354	-42.659	2.07393	-52.59	-4.8958
-52.56	-4.2351	-42.642	2.07511	-52.58	-4.8959
-52.54	-4.2347	-42.625	2.07639	-52.56	-4.8956
-52.52	-4.2343	-42.609	2.07746	-52.54	-4.8955
-52.51	-4.2335	-42.592	2.07874	-52.52	-4.8951
-52.5	-4.2332	-42.575	2.07991	-52.51	-4.8949
-52.48	-4.2329	-42.559	2.0813	-52.5	-4.8945
-52.46	-4.2326	-42.542	2.0828	-52.48	-4.8945
-52.44	-4.2324	-42.525	2.08408	-52.46	-4.8943
-52.43	-4.2321	-42.509	2.08547	-52.44	-4.8943
-52.41	-4.2319	-42.492	2.08696	-52.43	-4.8942
-52.4	-4.2318	-42.475	2.08846	-52.41	-4.894
-52.38	-4.2315	-42.459	2.09028	-52.4	-4.894
-52.36	-4.2312	-42.442	2.09188	-52.38	-4.8939
-52.35	-4.231	-42.425	2.09359	-52.36	-4.8939
-52.33	-4.2308	-42.409	2.09519	-52.35	-4.8939
-52.31	-4.2304	-42.392	2.09679	-52.33	-4.8941
-52.3	-4.2303	-42.375	2.09829	-52.31	-4.894
-52.28	-4.2301	-42.359	2.09957	-52.29	-4.8943
-52.26	-4.23	-42.342	2.10107	-52.27	-4.8943
-52.24	-4.2298	-42.325	2.10245	-52.26	-4.8945
-52.23	-4.2297	-42.309	2.10384	-52.25	-4.8944
-52.21	-4.2295	-42.292	2.10512	-52.23	-4.8944
-52.19	-4.2294	-42.275	2.10641	-52.21	-4.8944
-52.18	-4.2293	-42.259	2.10769	-52.2	-4.8943
-52.16	-4.2292	-42.242	2.10886	-52.18	-4.8943
-52.15	-4.2289	-42.225	2.11036	-52.16	-4.8943
-52.13	-4.2288	-42.209	2.11164	-52.15	-4.8942
-52.11	-4.2288	-42.192	2.11282	-52.13	-4.8944
-52.1	-4.2286	-42.175	2.11431	-52.11	-4.8944
-52.08	-4.2284	-42.159	2.11581	-52.1	-4.8944
-52.06	-4.2283	-42.142	2.11709	-52.08	-4.8945
-52.04	-4.228	-42.125	2.11837	-52.06	-4.8944
-52.02	-4.2278	-42.109	2.11987	-52.05	-4.8944
-52.01	-4.2274	-42.092	2.12126	-52.03	-4.8944
-52	-4.2271	-42.075	2.12275	-52.01	-4.8943
-51.98	-4.2268	-42.059	2.12435	-52	-4.8944
-51.96	-4.2267	-42.042	2.12574	-51.98	-4.8943
-51.95	-4.2263	-42.025	2.12713	-51.96	-4.8942
-51.93	-4.2261	-42.009	2.12841	-51.95	-4.8941
-51.91	-4.2257	-41.992	2.12991	-51.93	-4.894
-51.9	-4.2255	-41.975	2.13098	-51.91	-4.8939
-51.88	-4.2251	-41.959	2.13226	-51.9	-4.8937
-51.86	-4.2247	-41.942	2.13344	-51.88	-4.8933
-51.85	-4.224	-41.925	2.1345	-51.87	-4.893
-51.83	-4.2235	-41.909	2.13568	-51.85	-4.8927
-51.81	-4.2231	-41.892	2.13707	-51.83	-4.8925
-51.8	-4.2226	-41.875	2.13824	-51.82	-4.8922
-51.78	-4.2221	-41.859	2.13952	-51.8	-4.8922
-51.76	-4.2217	-41.842	2.14091	-51.78	-4.892
-51.75	-4.2214	-41.825	2.14241	-51.77	-4.8919
-51.73	-4.221	-41.809	2.14369	-51.76	-4.8917
-51.71	-4.2208	-41.792	2.14529	-51.76	-4.8914
-51.7	-4.2206	-41.775	2.147	-51.75	-4.8914
-51.68	-4.2205	-41.759	2.14871	-51.7	-4.892
-51.66	-4.2203	-41.742	2.15021	-51.68	-4.8922
-51.65	-4.2203	-41.725	2.15181	-51.67	-4.8922
-51.63	-4.2204	-41.709	2.15352	-51.65	-4.8923
-51.61	-4.2203	-41.692	2.15502	-51.63	-4.8924
-51.6	-4.2202	-41.675	2.15651	-51.62	-4.8924
-51.58	-4.2201	-41.659	2.1579	-51.6	-4.8925
-51.56	-4.2198	-41.642	2.15961	-51.58	-4.8925
-51.55	-4.2196	-41.625	2.1611	-51.57	-4.8926
-51.53	-4.2194	-41.609	2.1626	-51.55	-4.8927
-51.51	-4.2192	-41.592	2.16399	-51.53	-4.8927
-51.5	-4.2191	-41.575	2.16538	-51.52	-4.8926
-51.48	-4.2188	-41.559	2.16655	-51.5	-4.8926
-51.47	-4.2186	-41.542	2.16805	-51.48	-4.8926
-51.45	-4.2185	-41.525	2.16933	-51.47	-4.8926
-51.43	-4.2183	-41.509	2.17093	-51.45	-4.8925
-51.42	-4.2178	-41.492	2.17222	-51.43	-4.8926
-51.4	-4.2175	-41.475	2.1736	-51.42	-4.8925
-51.38	-4.2172	-41.459	2.17478	-51.4	-4.8923
-51.36	-4.2169	-41.442	2.17606	-51.38	-4.8923
-51.35	-4.2166	-41.425	2.17713	-51.37	-4.8921
-51.33	-4.2164	-41.409	2.17841	-51.35	-4.8921
-51.32	-4.2162	-41.392	2.17959	-51.33	-4.8919
-51.3	-4.2159	-41.375	2.18087	-51.32	-4.8919
-51.28	-4.2156	-41.359	2.18215	-51.3	-4.8919
-51.26	-4.2152	-41.342	2.18354	-51.28	-4.8917
-51.25	-4.2148	-41.325	2.1845	-51.27	-4.8915
-51.23	-4.2144	-41.309	2.186	-51.26	-4.8913
-51.22	-4.2141	-41.292	2.18717	-51.24	-4.8913
-51.2	-4.214	-41.275	2.18845	-51.22	-4.8912
-51.18	-4.2135	-41.259	2.19006	-51.2	-4.891
-51.17	-4.2129	-41.242	2.19134	-51.19	-4.8906
-51.15	-4.2125	-41.225	2.19283	-51.17	-4.8905
-51.13	-4.2119	-41.209	2.19412	-51.15	-4.8902
-51.12	-4.2115	-41.192	2.1955	-51.14	-4.8901
-51.1	-4.2112	-41.175	2.19689	-51.12	-4.8901
-51.08	-4.211	-41.159	2.19828	-51.1	-4.89
-51.07	-4.2109	-41.142	2.19999	-51.08	-4.89
-51.05	-4.2107	-41.125	2.20149	-51.07	-4.89
-51.03	-4.2106	-41.109	2.2032	-51.05	-4.89
-51.02	-4.2104	-41.092	2.2048	-51.03	-4.8901
-51	-4.2101	-41.075	2.20629	-51.02	-4.8902
-50.98	-4.21	-41.059	2.20768	-51	-4.8904
-50.97	-4.2098	-41.042	2.20939	-50.98	-4.8903
-50.95	-4.2097	-41.025	2.21089	-50.97	-4.8903
-50.93	-4.2096	-41.009	2.21217	-50.95	-4.8904
-50.92	-4.2095	-40.992	2.21345	-50.94	-4.8904
-50.9	-4.2093	-40.975	2.21484	-50.92	-4.8903
-50.88	-4.2091	-40.959	2.21623	-50.9	-4.8904
-50.87	-4.2089	-40.942	2.21773	-50.89	-4.8901
-50.86	-4.2086	-40.925	2.21901	-50.87	-4.8902
-50.83	-4.2085	-40.909	2.2204	-50.86	-4.8901
-50.82	-4.2084	-40.892	2.22179	-50.84	-4.8902
-50.8	-4.2082	-40.875	2.22317	-50.83	-4.89
-50.78	-4.208	-40.859	2.22446	-50.81	-4.89
-50.77	-4.2077	-40.842	2.22585	-50.79	-4.89
-50.75	-4.2075	-40.825	2.22702	-50.77	-4.8899
-50.73	-4.2073	-40.809	2.2282	-50.75	-4.8899
-50.72	-4.2069	-40.792	2.22926	-50.74	-4.8897
-50.7	-4.2065	-40.775	2.23076	-50.72	-4.8896
-50.69	-4.2063	-40.759	2.23193	-50.7	-4.8895
-50.67	-4.206	-40.742	2.23332	-50.69	-4.8893
-50.66	-4.2057	-40.725	2.23461	-50.68	-4.8891
-50.63	-4.2053	-40.709	2.23589	-50.66	-4.8892
-50.62	-4.2051	-40.692	2.23706	-50.64	-4.8892
-50.6	-4.2048	-40.675	2.23834	-50.62	-4.8893
-50.58	-4.2045	-40.659	2.23963	-50.61	-4.8892
-50.57	-4.2042	-40.642	2.2408	-50.59	-4.8893
-50.55	-4.2038	-40.63	2.24208	-50.58	-4.8891
-50.53	-4.2036	-40.613	2.24337	-50.56	-4.8891
-50.52	-4.2033	-40.596	2.24475	-50.54	-4.889
-50.5	-4.2029	-40.58	2.24593	-50.52	-4.8887
-50.48	-4.2025	-40.563	2.24732	-50.51	-4.8885
-50.47	-4.2019	-40.546	2.24871	-50.49	-4.8883
-50.45	-4.2015	-40.53	2.24999	-50.47	-4.8882
-50.44	-4.2011	-40.513	2.25148	-50.45	-4.8879
-50.42	-4.2008	-40.496	2.25309	-50.44	-4.8876
-50.4	-4.2005	-40.48	2.2548	-50.42	-4.8876
-50.38	-4.2002	-40.463	2.2564	-50.41	-4.8873
-50.37	-4.1999	-40.446	2.25789	-50.39	-4.8871
-50.35	-4.1998	-40.43	2.2595	-50.37	-4.8872
-50.33	-4.1996	-40.413	2.26099	-50.36	-4.8871
-50.32	-4.1992	-40.396	2.2626	-50.34	-4.8872
-50.31	-4.1991	-40.38	2.26398	-50.32	-4.8874
-50.29	-4.1988	-40.363	2.26537	-50.31	-4.8874
-50.27	-4.1986	-40.346	2.26698	-50.29	-4.8875
-50.25	-4.1986	-40.33	2.26804	-50.27	-4.8876
-50.24	-4.1984	-40.313	2.26965	-50.26	-4.8878
-50.22	-4.1983	-40.296	2.27093	-50.24	-4.8877
-50.2	-4.1982	-40.28	2.27242	-50.22	-4.8879
-50.19	-4.1979	-40.263	2.27392	-50.2	-4.8878
-50.17	-4.1977	-40.246	2.27531	-50.19	-4.8878
-50.16	-4.1976	-40.23	2.2768	-50.18	-4.8878
-50.13	-4.1974	-40.213	2.27841	-50.16	-4.8879
-50.12	-4.1973	-40.196	2.27969	-50.14	-4.888
-50.1	-4.1972	-40.18	2.28129	-50.12	-4.8879
-50.08	-4.197	-40.163	2.28247	-50.11	-4.8879
-50.07	-4.1968	-40.146	2.28385	-50.09	-4.8878
-50.05	-4.1966	-40.13	2.28535	-50.07	-4.8878
-50.04	-4.1963	-40.113	2.28663	-50.06	-4.8876
-50.02	-4.1959	-40.096	2.28813	-50.04	-4.8877
-50.01	-4.1956	-40.08	2.28952	-50.02	-4.8877
-49.99	-4.1954	-40.063	2.29069	-50.01	-4.8879
-49.97	-4.1953	-40.046	2.29208	-49.99	-4.8879
-49.95	-4.195	-40.03	2.29336	-49.98	-4.8878
-49.94	-4.1948	-40.013	2.29464	-49.96	-4.8879
-49.93	-4.1944	-39.996	2.29614	-49.94	-4.8879
-49.91	-4.1942	-39.98	2.29753	-49.93	-4.8877
-49.89	-4.1938	-39.963	2.2987	-49.91	-4.8878
-49.87	-4.1936	-39.946	2.29999	-49.9	-4.8876
-49.86	-4.1934	-39.93	2.3017	-49.88	-4.8877
-49.84	-4.193	-39.913	2.30319	-49.86	-4.8875
-49.82	-4.1926	-39.896	2.30458	-49.84	-4.8872
-49.81	-4.1921	-39.88	2.30597	-49.83	-4.8868
-49.79	-4.1916	-39.863	2.30746	-49.81	-4.8866
-49.77	-4.1912	-39.846	2.30896	-49.79	-4.8862
-49.76	-4.1909	-39.83	2.31078	-49.78	-4.886
-49.74	-4.1905	-39.813	2.3127	-49.76	-4.8856
-49.73	-4.1902	-39.796	2.31409	-49.75	-4.8855
-49.71	-4.1897	-39.78	2.31569	-49.73	-4.8853
-49.69	-4.1894	-39.763	2.31719	-49.71	-4.8853
-49.68	-4.189	-39.746	2.31879	-49.7	-4.8852
-49.66	-4.1887	-39.73	2.32071	-49.68	-4.8854
-49.64	-4.1886	-39.713	2.32199	-49.66	-4.8854
-49.62	-4.1885	-39.696	2.3236	-49.65	-4.8856
-49.61	-4.1882	-39.68	2.32499	-49.63	-4.8856
-49.59	-4.1881	-39.663	2.32648	-49.61	-4.8857
-49.57	-4.1879	-39.646	2.32766	-49.6	-4.8859
-49.56	-4.1879	-39.63	2.32904	-49.58	-4.8859
-49.54	-4.1876	-39.613	2.33033	-49.56	-4.8857
-49.52	-4.1875	-39.596	2.33161	-49.55	-4.8858
-49.51	-4.1872	-39.58	2.33278	-49.53	-4.8859
-49.49	-4.1871	-39.563	2.33407	-49.51	-4.886
-49.48	-4.1867	-39.546	2.33556	-49.5	-4.8859
-49.46	-4.1866	-39.53	2.33695	-49.48	-4.8861
-49.44	-4.1864	-39.513	2.33823	-49.46	-4.8861
-49.43	-4.1861	-39.496	2.33983	-49.44	-4.8861
-49.41	-4.186	-39.48	2.34122	-49.43	-4.8861
-49.39	-4.1857	-39.463	2.34261	-49.41	-4.8859
-49.38	-4.1855	-39.446	2.344	-49.4	-4.8859
-49.36	-4.1853	-39.43	2.3456	-49.38	-4.8857
-49.34	-4.185	-39.413	2.3471	-49.36	-4.8857
-49.33	-4.1848	-39.396	2.34838	-49.35	-4.8858
-49.31	-4.1845	-39.38	2.34988	-49.33	-4.8857
-49.3	-4.1845	-39.363	2.35137	-49.31	-4.8857
-49.28	-4.1844	-39.346	2.35276	-49.3	-4.8857
-49.26	-4.1841	-39.33	2.35447	-49.28	-4.8856
-49.24	-4.1836	-39.313	2.35575	-49.27	-4.8855
-49.23	-4.1834	-39.296	2.35714	-49.25	-4.8855
-49.21	-4.1832	-39.28	2.35874	-49.23	-4.8853
-49.19	-4.183	-39.263	2.36013	-49.21	-4.8852
-49.18	-4.1826	-39.246	2.36163	-49.2	-4.8851
-49.16	-4.182	-39.23	2.36302	-49.18	-4.8847
-49.14	-4.1814	-39.213	2.36451	-49.16	-4.8843
-49.13	-4.1808	-39.196	2.36612	-49.15	-4.8838
-49.11	-4.1802	-39.18	2.36729	-49.13	-4.8835
-49.09	-4.1799	-39.163	2.36889	-49.11	-4.8833
-49.08	-4.1796	-39.146	2.3706	-49.1	-4.883
-49.06	-4.1794	-39.13	2.3722	-49.08	-4.8829
-49.04	-4.1791	-39.113	2.37402	-49.06	-4.8826
-49.02	-4.1789	-39.096	2.37594	-49.05	-4.8826
-49.01	-4.1787	-39.08	2.37776	-49.03	-4.8825
-49	-4.1786	-39.063	2.37915	-49.02	-4.8825
-48.98	-4.1785	-39.046	2.38107	-49	-4.8826
-48.96	-4.1783	-39.03	2.38267	-48.98	-4.883
-48.95	-4.1781	-39.013	2.38428	-48.96	-4.883
-48.93	-4.1779	-38.996	2.38599	-48.95	-4.8831
-48.91	-4.1777	-38.98	2.38716	-48.93	-4.8832
-48.89	-4.1776	-38.963	2.38855	-48.91	-4.8832
-48.88	-4.1773	-38.946	2.38994	-48.9	-4.8832
-48.86	-4.1772	-38.93	2.39143	-48.88	-4.8833
-48.85	-4.177	-38.913	2.39304	-48.87	-4.8835
-48.83	-4.1768	-38.896	2.39432	-48.85	-4.8835
-48.81	-4.1766	-38.88	2.3956	-48.83	-4.8834
-48.8	-4.1764	-38.863	2.3971	-48.82	-4.8836
-48.78	-4.1762	-38.846	2.39859	-48.8	-4.8835
-48.76	-4.176	-38.83	2.39998	-48.78	-4.8835
-48.75	-4.1756	-38.813	2.40116	-48.77	-4.8835
-48.73	-4.1753	-38.796	2.40265	-48.75	-4.8836
-48.71	-4.175	-38.78	2.40383	-48.73	-4.8835
-48.7	-4.1748	-38.763	2.405	-48.72	-4.8834
-48.68	-4.1745	-38.746	2.40639	-48.7	-4.8833
-48.66	-4.1742	-38.73	2.40767	-48.68	-4.8833
-48.65	-4.1739	-38.713	2.40938	-48.66	-4.8834
-48.63	-4.1737	-38.696	2.41077	-48.65	-4.8832
-48.61	-4.1734	-38.68	2.41205	-48.63	-4.8831
-48.6	-4.1732	-38.663	2.41355	-48.62	-4.8829
-48.58	-4.1728	-38.646	2.41504	-48.6	-4.8828
-48.56	-4.1726	-38.63	2.41643	-48.58	-4.8827
-48.55	-4.1723	-38.613	2.41782	-48.57	-4.8826
-48.53	-4.172	-38.596	2.41932	-48.55	-4.8825
-48.52	-4.1718	-38.58	2.42071	-48.53	-4.8823
-48.5	-4.1715	-38.563	2.4221	-48.52	-4.8823
-48.48	-4.171	-38.546	2.42348	-48.5	-4.882
-48.46	-4.1706	-38.53	2.42477	-48.48	-4.8818
-48.45	-4.1702	-38.513	2.42626	-48.47	-4.8816
-48.43	-4.17	-38.496	2.42776	-48.45	-4.8815
-48.41	-4.1695	-38.48	2.42957	-48.43	-4.8814
-48.4	-4.1693	-38.463	2.43107	-48.42	-4.8812
-48.38	-4.169	-38.446	2.43256	-48.41	-4.881
-48.36	-4.1687	-38.43	2.43427	-48.39	-4.8809
-48.35	-4.1685	-38.413	2.43588	-48.37	-4.881
-48.33	-4.1683	-38.396	2.43748	-48.35	-4.881
-48.31	-4.1682	-38.38	2.43919	-48.33	-4.8812
-48.29	-4.1681	-38.363	2.44079	-48.32	-4.8811
-48.28	-4.1678	-38.346	2.44229	-48.31	-4.881
-48.27	-4.1677	-38.33	2.4441	-48.29	-4.881
-48.25	-4.1677	-38.313	2.44581	-48.27	-4.8811
-48.23	-4.1674	-38.296	2.44731	-48.26	-4.8811
-48.21	-4.1671	-38.28	2.44902	-48.24	-4.8811
-48.2	-4.167	-38.263	2.45051	-48.23	-4.8811
-48.18	-4.1668	-38.246	2.45212	-48.2	-4.8811
-48.17	-4.1666	-38.23	2.45361	-48.18	-4.8814
-48.15	-4.1663	-38.213	2.455	-48.17	-4.8813
-48.13	-4.1662	-38.196	2.4566	-48.15	-4.8815
-48.12	-4.1661	-38.18	2.45778	-48.14	-4.8813
-48.1	-4.1657	-38.163	2.45938	-48.12	-4.8812
-48.08	-4.1654	-38.15	2.46088	-48.1	-4.8812
-48.07	-4.1652	-38.134	2.46205	-48.09	-4.8809
-48.05	-4.1648	-38.117	2.46365	-48.08	-4.8808
-48.03	-4.1644	-38.1	2.46504	-48.06	-4.8809
-48.02	-4.1642	-38.084	2.46643	-48.04	-4.8807
-48	-4.1639	-38.067	2.46793	-48.02	-4.8808
-47.98	-4.1638	-38.05	2.46921	-48.01	-4.8806
-47.97	-4.1633	-38.034	2.47049	-47.99	-4.8806
-47.95	-4.163	-38.017	2.47199	-47.97	-4.8806
-47.93	-4.1628	-38	2.47337	-47.96	-4.8804
-47.92	-4.1625	-37.984	2.47498	-47.94	-4.8804
-47.9	-4.1622	-37.967	2.47637	-47.92	-4.8802
-47.88	-4.1619	-37.95	2.47775	-47.91	-4.8802
-47.87	-4.1616	-37.934	2.47914	-47.89	-4.8801
-47.85	-4.1613	-37.917	2.48053	-47.87	-4.8801
-47.84	-4.161	-37.9	2.48181	-47.86	-4.88
-47.82	-4.1607	-37.884	2.48331	-47.84	-4.88
-47.81	-4.1603	-37.867	2.48481	-47.82	-4.8798
-47.78	-4.1598	-37.85	2.48641	-47.81	-4.8794
-47.77	-4.1592	-37.834	2.48812	-47.79	-4.8792
-47.75	-4.1586	-37.817	2.48972	-47.77	-4.879
-47.73	-4.1582	-37.8	2.49132	-47.76	-4.8788
-47.72	-4.1578	-37.784	2.49314	-47.74	-4.8786
-47.7	-4.1575	-37.767	2.49474	-47.73	-4.8785
-47.68	-4.157	-37.75	2.49666	-47.71	-4.8783
-47.67	-4.1568	-37.734	2.49848	-47.69	-4.8784
-47.65	-4.1566	-37.717	2.49998	-47.68	-4.8785
-47.63	-4.1565	-37.7	2.5019	-47.66	-4.8784
-47.62	-4.1563	-37.684	2.5035	-47.64	-4.8786
-47.61	-4.156	-37.667	2.5051	-47.62	-4.8786
-47.59	-4.1558	-37.65	2.50671	-47.61	-4.8787
-47.57	-4.1556	-37.634	2.50831	-47.59	-4.8785
-47.56	-4.1553	-37.617	2.50991	-47.58	-4.8784
-47.54	-4.1553	-37.6	2.5113	-47.56	-4.8785
-47.52	-4.1551	-37.584	2.51301	-47.54	-4.8784
-47.51	-4.155	-37.567	2.51418	-47.52	-4.8786
-47.49	-4.1548	-37.55	2.51589	-47.51	-4.8785
-47.47	-4.1545	-37.534	2.51728	-47.49	-4.8787
-47.45	-4.1545	-37.517	2.51856	-47.48	-4.8787
-47.44	-4.1544	-37.5	2.51985	-47.46	-4.8788
-47.42	-4.1542	-37.484	2.52134	-47.45	-4.8788
-47.41	-4.1539	-37.467	2.52262	-47.43	-4.8788
-47.38	-4.1539	-37.45	2.52423	-47.41	-4.8788
-47.37	-4.1536	-37.434	2.52562	-47.39	-4.8786
-47.36	-4.1533	-37.417	2.52711	-47.38	-4.8787
-47.34	-4.153	-37.4	2.52861	-47.36	-4.8788
-47.32	-4.1527	-37.384	2.53	-47.35	-4.8787
-47.31	-4.1525	-37.367	2.53149	-47.33	-4.8787
-47.29	-4.1521	-37.35	2.53299	-47.31	-4.8788
-47.27	-4.1518	-37.334	2.53448	-47.29	-4.8788
-47.26	-4.1517	-37.317	2.53609	-47.27	-4.8788
-47.24	-4.1513	-37.3	2.53737	-47.26	-4.8787
-47.23	-4.1511	-37.284	2.53886	-47.24	-4.8786
-47.2	-4.1507	-37.267	2.54014	-47.23	-4.8787
-47.19	-4.1504	-37.25	2.54185	-47.21	-4.8786
-47.18	-4.1502	-37.234	2.54335	-47.19	-4.8785
-47.16	-4.1499	-37.217	2.54485	-47.18	-4.8782
-47.14	-4.1494	-37.2	2.54634	-47.16	-4.8779
-47.12	-4.1487	-37.184	2.54805	-47.14	-4.8776
-47.11	-4.1481	-37.167	2.54965	-47.13	-4.8772
-47.09	-4.1474	-37.15	2.55147	-47.11	-4.8768
-47.07	-4.1469	-37.134	2.55329	-47.1	-4.8765
-47.06	-4.1464	-37.117	2.55499	-47.08	-4.8762
-47.04	-4.1458	-37.1	2.55681	-47.06	-4.876
-47.02	-4.1454	-37.084	2.55841	-47.04	-4.876
-47.01	-4.1451	-37.067	2.56012	-47.02	-4.8758
-46.99	-4.145	-37.05	2.56172	-47.01	-4.8758
-46.97	-4.1447	-37.034	2.56354	-46.99	-4.8756
-46.95	-4.1445	-37.017	2.56504	-46.98	-4.8756
-46.94	-4.1444	-37	2.56664	-46.96	-4.8756
-46.93	-4.1444	-36.984	2.56824	-46.95	-4.8756
-46.91	-4.1442	-36.967	2.56963	-46.93	-4.8755
-46.89	-4.1441	-36.95	2.57123	-46.91	-4.8757
-46.88	-4.144	-36.934	2.57273	-46.89	-4.8757
-46.86	-4.1441	-36.917	2.57422	-46.88	-4.8757
-46.84	-4.1439	-36.9	2.57583	-46.86	-4.8757
-46.83	-4.1438	-36.884	2.57743	-46.85	-4.8757
-46.81	-4.1436	-36.867	2.57903	-46.83	-4.8757
-46.79	-4.1434	-36.85	2.58074	-46.81	-4.8757
-46.77	-4.1433	-36.834	2.58224	-46.8	-4.8757
-46.76	-4.1429	-36.817	2.58363	-46.78	-4.8758
-46.74	-4.1425	-36.8	2.58512	-46.76	-4.8756
-46.72	-4.1423	-36.784	2.58662	-46.75	-4.8756
-46.7	-4.1419	-36.767	2.58811	-46.73	-4.8754
-46.69	-4.1418	-36.75	2.58961	-46.71	-4.8755
-46.68	-4.1414	-36.734	2.59121	-46.69	-4.8754
-46.66	-4.1413	-36.717	2.59281	-46.68	-4.8753
-46.64	-4.141	-36.7	2.59442	-46.66	-4.8753
-46.63	-4.1407	-36.684	2.59602	-46.65	-4.8752
-46.61	-4.1403	-36.667	2.59762	-46.63	-4.8751
-46.59	-4.1401	-36.65	2.59912	-46.61	-4.8749
-46.58	-4.1397	-36.634	2.6005	-46.6	-4.8748
-46.56	-4.1394	-36.617	2.602	-46.58	-4.8746
-46.54	-4.1391	-36.6	2.60339	-46.56	-4.8744
-46.52	-4.1387	-36.584	2.60488	-46.55	-4.8742
-46.51	-4.1384	-36.567	2.60627	-46.53	-4.874
-46.49	-4.1379	-36.55	2.60777	-46.51	-4.8739
-46.48	-4.1374	-36.534	2.60937	-46.5	-4.8737
-46.45	-4.1369	-36.517	2.61097	-46.48	-4.8733
-46.44	-4.136	-36.5	2.61279	-46.47	-4.8729
-46.43	-4.1354	-36.484	2.61471	-46.45	-4.8727
-46.41	-4.1349	-36.467	2.61674	-46.43	-4.8724
-46.39	-4.1345	-36.45	2.61845	-46.42	-4.8722
-46.38	-4.1342	-36.434	2.62027	-46.4	-4.8721
-46.36	-4.1338	-36.417	2.62219	-46.38	-4.872
-46.34	-4.1337	-36.4	2.62411	-46.36	-4.872
-46.33	-4.1333	-36.384	2.62593	-46.35	-4.872
-46.31	-4.1331	-36.367	2.62764	-46.33	-4.872
-46.3	-4.1328	-36.35	2.62935	-46.32	-4.872
-46.28	-4.1325	-36.334	2.63095	-46.3	-4.872
-46.26	-4.1324	-36.317	2.63266	-46.28	-4.872
-46.24	-4.1322	-36.3	2.63416	-46.27	-4.8721
-46.23	-4.1319	-36.284	2.63576	-46.25	-4.8723
-46.21	-4.1318	-36.267	2.63704	-46.23	-4.8723
-46.2	-4.1317	-36.25	2.63864	-46.21	-4.8724
-46.18	-4.1316	-36.234	2.64025	-46.2	-4.8724
-46.16	-4.1314	-36.217	2.64174	-46.18	-4.8723
-46.15	-4.1313	-36.2	2.64334	-46.17	-4.8722
-46.13	-4.131	-36.184	2.64484	-46.15	-4.8721
-46.11	-4.1307	-36.167	2.64655	-46.13	-4.8724
-46.1	-4.1303	-36.15	2.64815	-46.11	-4.8723
-46.08	-4.1299	-36.134	2.64954	-46.1	-4.8721
-46.06	-4.1297	-36.117	2.65125	-46.08	-4.8719
-46.05	-4.1294	-36.1	2.65285	-46.07	-4.8719
-46.03	-4.1289	-36.084	2.65456	-46.05	-4.8718
-46.01	-4.1287	-36.067	2.65595	-46.03	-4.8716
-46	-4.1284	-36.05	2.65766	-46.02	-4.8715
-45.98	-4.1283	-36.034	2.65916	-46.01	-4.8714
-45.96	-4.128	-36.017	2.66065	-45.98	-4.8713
-45.95	-4.1277	-36	2.66236	-45.97	-4.8713
-45.93	-4.1273	-35.984	2.66375	-45.95	-4.871
-45.91	-4.127	-35.967	2.66546	-45.94	-4.8709
-45.89	-4.1267	-35.95	2.66695	-45.92	-4.8707
-45.88	-4.1265	-35.934	2.66866	-45.91	-4.8706
-45.86	-4.126	-35.917	2.66995	-45.88	-4.8706
-45.85	-4.1257	-35.9	2.67155	-45.87	-4.8705
-45.83	-4.1254	-35.884	2.67315	-45.86	-4.8705
-45.81	-4.1251	-35.867	2.67486	-45.84	-4.8702
-45.8	-4.1246	-35.85	2.67689	-45.82	-4.8701
-45.78	-4.124	-35.834	2.67871	-45.8	-4.8697
-45.77	-4.1234	-35.817	2.68074	-45.79	-4.8692
-45.75	-4.123	-35.8	2.68266	-45.77	-4.869
-45.73	-4.1226	-35.784	2.68447	-45.76	-4.8688
-45.71	-4.1222	-35.767	2.6864	-45.73	-4.8686
-45.7	-4.1219	-35.75	2.68832	-45.72	-4.8686
-45.68	-4.1216	-35.734	2.69046	-45.7	-4.8686
-45.67	-4.1215	-35.717	2.69238	-45.68	-4.8685
-45.65	-4.1213	-35.7	2.69398	-45.67	-4.8685
-45.63	-4.1213	-35.684	2.69569	-45.66	-4.8685
-45.62	-4.1212	-35.671	2.6974	-45.64	-4.8685
-45.6	-4.121	-35.655	2.69922	-45.62	-4.8686
-45.58	-4.1208	-35.638	2.70103	-45.6	-4.8685
-45.56	-4.1206	-35.621	2.70242	-45.58	-4.8686
-45.55	-4.1205	-35.605	2.70435	-45.57	-4.8685
-45.53	-4.1203	-35.588	2.70595	-45.56	-4.8686
-45.52	-4.12	-35.571	2.70755	-45.54	-4.8686
-45.5	-4.1198	-35.555	2.70926	-45.52	-4.8686
-45.48	-4.1193	-35.538	2.71086	-45.51	-4.8686
-45.46	-4.1191	-35.521	2.71236	-45.49	-4.8686
-45.45	-4.1188	-35.505	2.71407	-45.47	-4.8685
-45.43	-4.1186	-35.488	2.71567	-45.45	-4.8684
-45.41	-4.1183	-35.471	2.71727	-45.44	-4.8684
-45.4	-4.1182	-35.455	2.71877	-45.42	-4.8684
-45.38	-4.1178	-35.438	2.72037	-45.41	-4.8683
-45.36	-4.1175	-35.421	2.72197	-45.39	-4.8684
-45.35	-4.1172	-35.405	2.72358	-45.37	-4.8683
-45.33	-4.1171	-35.388	2.72507	-45.36	-4.8682
-45.32	-4.1169	-35.371	2.72646	-45.33	-4.8683
-45.3	-4.1166	-35.355	2.72828	-45.32	-4.8683
-45.28	-4.1162	-35.338	2.72999	-45.3	-4.8682
-45.27	-4.1159	-35.321	2.73137	-45.29	-4.8681
-45.25	-4.1156	-35.305	2.73287	-45.27	-4.868
-45.23	-4.1152	-35.288	2.73447	-45.26	-4.8678
-45.22	-4.115	-35.271	2.73597	-45.24	-4.8677
-45.2	-4.1146	-35.255	2.73789	-45.22	-4.8675
-45.18	-4.1143	-35.238	2.73928	-45.2	-4.8675
-45.17	-4.114	-35.221	2.74088	-45.19	-4.8673
-45.15	-4.1137	-35.205	2.74248	-45.17	-4.8673
-45.13	-4.1131	-35.188	2.74462	-45.16	-4.8669
-45.11	-4.1127	-35.171	2.74644	-45.14	-4.8667
-45.1	-4.1122	-35.155	2.74847	-45.12	-4.8665
-45.08	-4.1119	-35.138	2.75007	-45.11	-4.8663
-45.06	-4.1114	-35.121	2.75167	-45.09	-4.866
-45.05	-4.1112	-35.105	2.7537	-45.07	-4.866
-45.03	-4.1109	-35.088	2.75562	-45.06	-4.8658
-45.02	-4.1106	-35.071	2.75723	-45.04	-4.8657
-45	-4.1104	-35.055	2.75904	-45.02	-4.8656
-44.98	-4.1101	-35.038	2.76075	-45.01	-4.8657
-44.97	-4.1099	-35.021	2.76246	-44.99	-4.8659
-44.95	-4.1097	-35.005	2.76428	-44.97	-4.8659
-44.93	-4.1096	-34.988	2.76588	-44.96	-4.8657
-44.92	-4.1094	-34.971	2.76759	-44.94	-4.8658
-44.91	-4.1092	-34.955	2.7693	-44.92	-4.8656
-44.89	-4.109	-34.938	2.77112	-44.91	-4.8655
-44.87	-4.1088	-34.921	2.77261	-44.89	-4.8656
-44.85	-4.1085	-34.905	2.77443	-44.87	-4.8656
-44.83	-4.1083	-34.888	2.77624	-44.86	-4.8656
-44.82	-4.1082	-34.871	2.77806	-44.84	-4.8655
-44.81	-4.1079	-34.855	2.77977	-44.82	-4.8656
-44.78	-4.1077	-34.838	2.78137	-44.81	-4.8654
-44.77	-4.1075	-34.821	2.7834	-44.79	-4.8653
-44.75	-4.1072	-34.805	2.7849	-44.77	-4.8652
-44.73	-4.1069	-34.788	2.78639	-44.76	-4.8651
-44.72	-4.1067	-34.771	2.78799	-44.74	-4.8652
-44.7	-4.1065	-34.755	2.79002	-44.72	-4.8652
-44.68	-4.1063	-34.738	2.79141	-44.71	-4.8652
-44.67	-4.1062	-34.721	2.79302	-44.69	-4.8652
-44.66	-4.1058	-34.705	2.79451	-44.68	-4.8649
-44.63	-4.1056	-34.688	2.79622	-44.66	-4.865
-44.62	-4.105	-34.671	2.79782	-44.64	-4.8649
-44.6	-4.1048	-34.655	2.79943	-44.62	-4.8647
-44.58	-4.1044	-34.638	2.80103	-44.61	-4.8646
-44.57	-4.104	-34.621	2.80242	-44.59	-4.8645
-44.55	-4.1035	-34.605	2.80423	-44.57	-4.8645
-44.53	-4.1032	-34.588	2.80584	-44.56	-4.8642
-44.52	-4.1029	-34.571	2.80733	-44.54	-4.8643
-44.5	-4.1027	-34.555	2.80915	-44.52	-4.8642
-44.48	-4.1023	-34.538	2.81075	-44.51	-4.8642
-44.47	-4.102	-34.521	2.81267	-44.49	-4.8641
-44.45	-4.1015	-34.505	2.81481	-44.48	-4.8638
-44.43	-4.1009	-34.488	2.81673	-44.46	-4.8637
-44.42	-4.1002	-34.471	2.81834	-44.44	-4.8633
-44.41	-4.0998	-34.455	2.82037	-44.43	-4.8632
-44.39	-4.0994	-34.438	2.82239	-44.41	-4.863
-44.37	-4.099	-34.421	2.82432	-44.39	-4.863
-44.35	-4.0988	-34.405	2.82613	-44.38	-4.8629
-44.33	-4.0986	-34.388	2.82784	-44.36	-4.8628
-44.32	-4.0983	-34.371	2.82977	-44.34	-4.8628
-44.3	-4.098	-34.355	2.83158	-44.33	-4.8628
-44.28	-4.0978	-34.338	2.83329	-44.31	-4.8628
-44.27	-4.0975	-34.321	2.83532	-44.29	-4.8627
-44.25	-4.0973	-34.305	2.83724	-44.27	-4.8627
-44.23	-4.0971	-34.288	2.83885	-44.26	-4.8627
-44.22	-4.0969	-34.271	2.84045	-44.24	-4.8628
-44.2	-4.0968	-34.255	2.84205	-44.23	-4.8629
-44.18	-4.0966	-34.238	2.84397	-44.21	-4.8629
-44.17	-4.0963	-34.221	2.84547	-44.19	-4.8629
-44.16	-4.0962	-34.205	2.84718	-44.17	-4.8629
-44.13	-4.096	-34.188	2.84868	-44.15	-4.863
-44.12	-4.0958	-34.171	2.8506	-44.14	-4.8629
-44.1	-4.0957	-34.155	2.8522	-44.13	-4.8629
-44.09	-4.0954	-34.138	2.85402	-44.11	-4.8627
-44.07	-4.0951	-34.121	2.85605	-44.09	-4.8628
-44.06	-4.0948	-34.105	2.85776	-44.08	-4.8627
-44.04	-4.0948	-34.088	2.85925	-44.06	-4.8628
-44.02	-4.0945	-34.071	2.86075	-44.04	-4.8627
-44	-4.0944	-34.055	2.86246	-44.02	-4.8626
-43.99	-4.0943	-34.038	2.86395	-44.01	-4.8626
-43.97	-4.0941	-34.021	2.86545	-44	-4.8625
-43.95	-4.0937	-34.005	2.86705	-43.98	-4.8625
-43.94	-4.0935	-33.988	2.86865	-43.96	-4.8623
-43.92	-4.0932	-33.971	2.86994	-43.94	-4.8622
-43.9	-4.0928	-33.955	2.87164	-43.93	-4.8619
-43.88	-4.0926	-33.938	2.87314	-43.91	-4.8618
-43.87	-4.0924	-33.921	2.87464	-43.89	-4.8616
-43.86	-4.0922	-33.905	2.87613	-43.88	-4.8614
-43.84	-4.0919	-33.888	2.87784	-43.86	-4.8613
-43.82	-4.0916	-33.871	2.87966	-43.85	-4.8613
-43.8	-4.0911	-33.855	2.88147	-43.83	-4.8611
-43.78	-4.0906	-33.838	2.8834	-43.81	-4.8607
-43.77	-4.0902	-33.821	2.88521	-43.8	-4.8605
-43.76	-4.0896	-33.805	2.88692	-43.78	-4.8601
-43.74	-4.0892	-33.788	2.88884	-43.76	-4.8597
-43.72	-4.0888	-33.771	2.89087	-43.75	-4.8593
-43.7	-4.0882	-33.755	2.89269	-43.73	-4.8592
-43.69	-4.0879	-33.738	2.89451	-43.71	-4.859
-43.67	-4.0876	-33.721	2.89632	-43.7	-4.8591
-43.65	-4.0875	-33.705	2.89825	-43.68	-4.8589
-43.64	-4.0873	-33.688	2.90006	-43.66	-4.8589
-43.62	-4.0871	-33.671	2.90166	-43.64	-4.8589
-43.61	-4.087	-33.655	2.90348	-43.63	-4.8589
-43.59	-4.0868	-33.638	2.90519	-43.61	-4.8588
-43.58	-4.0864	-33.621	2.9069	-43.6	-4.8587
-43.56	-4.0861	-33.605	2.90882	-43.58	-4.8588
-43.54	-4.0859	-33.588	2.91053	-43.56	-4.8589
-43.52	-4.0858	-33.571	2.91224	-43.55	-4.8591
-43.51	-4.0856	-33.555	2.91384	-43.53	-4.8593
-43.48	-4.0854	-33.538	2.91545	-43.51	-4.8592
-43.47	-4.0851	-33.521	2.91726	-43.5	-4.8594
-43.45	-4.0849	-33.505	2.91897	-43.48	-4.8596
-43.44	-4.0845	-33.488	2.92057	-43.46	-4.8595
-43.42	-4.0844	-33.471	2.92239	-43.45	-4.8595
-43.41	-4.0842	-33.455	2.9241	-43.43	-4.8595
-43.39	-4.0839	-33.438	2.9257	-43.41	-4.8593
-43.38	-4.0835	-33.421	2.92752	-43.4	-4.8592
-43.36	-4.0833	-33.405	2.92923	-43.38	-4.8591
-43.34	-4.083	-33.388	2.93083	-43.36	-4.859
-43.32	-4.0828	-33.371	2.93254	-43.35	-4.8589
-43.31	-4.0825	-33.355	2.93414	-43.33	-4.8588
-43.29	-4.0824	-33.338	2.93596	-43.31	-4.8588
-43.27	-4.0821	-33.321	2.93756	-43.3	-4.8586
-43.26	-4.0817	-33.305	2.93927	-43.28	-4.8585
-43.24	-4.0815	-33.288	2.94076	-43.27	-4.8582
-43.23	-4.0813	-33.271	2.94269	-43.25	-4.8581
-43.2	-4.081	-33.255	2.9445	-43.23	-4.8581
-43.19	-4.0807	-33.238	2.94632	-43.21	-4.8581
-43.17	-4.0802	-33.221	2.94814	-43.2	-4.858
-43.16	-4.0799	-33.209	2.95038	-43.18	-4.8581
-43.14	-4.0795	-33.192	2.95252	-43.16	-4.858
-43.13	-4.079	-33.175	2.95433	-43.15	-4.8577
-43.11	-4.0785	-33.159	2.95658	-43.13	-4.8573
-43.09	-4.0778	-33.142	2.95861	-43.12	-4.8568
-43.07	-4.0773	-33.125	2.96031	-43.1	-4.8567
-43.06	-4.0769	-33.109	2.96245	-43.08	-4.8564
-43.04	-4.0764	-33.092	2.96459	-43.06	-4.8561
-43.02	-4.0762	-33.075	2.96683	-43.05	-4.8558
-43.01	-4.0759	-33.059	2.96875	-43.03	-4.8556
-42.99	-4.0756	-33.042	2.97068	-43.01	-4.8555
-42.98	-4.0754	-33.025	2.97303	-43	-4.8554
-42.96	-4.0752	-33.009	2.97538	-42.98	-4.8554
-42.94	-4.075	-32.992	2.97709	-42.96	-4.8556
-42.93	-4.0749	-32.975	2.97901	-42.94	-4.8557
-42.91	-4.0748	-32.959	2.98115	-42.93	-4.8555
-42.89	-4.0746	-32.942	2.98296	-42.91	-4.8556
-42.87	-4.0745	-32.925	2.98499	-42.9	-4.8556
-42.86	-4.0745	-32.909	2.98692	-42.88	-4.8558
-42.84	-4.0744	-32.892	2.98895	-42.87	-4.8558
-42.82	-4.0744	-32.875	2.99098	-42.85	-4.8557
-42.81	-4.0743	-32.859	2.99269	-42.83	-4.8558
-42.79	-4.0741	-32.842	2.99461	-42.82	-4.8558
-42.77	-4.074	-32.825	2.99632	-42.8	-4.8557
-42.76	-4.0737	-32.809	2.99835	-42.78	-4.8557
-42.74	-4.0733	-32.792	3.00006	-42.76	-4.8556
-42.73	-4.0732	-32.775	3.00177	-42.75	-4.8554
-42.7	-4.0729	-32.759	3.00358	-42.73	-4.8553
-42.69	-4.0726	-32.742	3.0055	-42.72	-4.8552
-42.68	-4.0724	-32.725	3.00711	-42.7	-4.8552
-42.66	-4.0721	-32.709	3.00914	-42.68	-4.8551
-42.64	-4.0719	-32.692	3.01095	-42.67	-4.8551
-42.63	-4.0717	-32.675	3.01288	-42.65	-4.8549
-42.61	-4.0714	-32.659	3.01448	-42.63	-4.8548
-42.59	-4.071	-32.642	3.01651	-42.62	-4.8547
-42.58	-4.0707	-32.625	3.01811	-42.6	-4.8545
-42.56	-4.0704	-32.609	3.02003	-42.58	-4.8543
-42.55	-4.0702	-32.592	3.02206	-42.56	-4.8543
-42.53	-4.07	-32.575	3.0242	-42.55	-4.854
-42.51	-4.0697	-32.559	3.02602	-42.53	-4.8538
-42.5	-4.0692	-32.542	3.02837	-42.52	-4.8537
-42.48	-4.069	-32.525	3.03072	-42.5	-4.8536
-42.46	-4.0684	-32.509	3.03275	-42.48	-4.8535
-42.44	-4.0677	-32.492	3.0351	-42.46	-4.853
-42.43	-4.067	-32.475	3.03723	-42.45	-4.8528
-42.41	-4.0665	-32.459	3.03948	-42.43	-4.8524
-42.39	-4.066	-32.442	3.04172	-42.42	-4.8519
-42.38	-4.0656	-32.425	3.04386	-42.41	-4.8515
-42.36	-4.0654	-32.409	3.04621	-42.38	-4.8515
-42.34	-4.0653	-32.392	3.04845	-42.37	-4.8515
-42.33	-4.065	-32.375	3.05048	-42.35	-4.8514
-42.31	-4.0649	-32.359	3.05272	-42.33	-4.8514
-42.3	-4.0647	-32.342	3.05486	-42.32	-4.8514
-42.27	-4.0646	-32.325	3.057	-42.3	-4.8515
-42.26	-4.0645	-32.309	3.05924	-42.29	-4.8515
-42.24	-4.0642	-32.292	3.06138	-42.27	-4.8515
-42.23	-4.064	-32.275	3.06362	-42.25	-4.8518
-42.21	-4.0639	-32.259	3.06576	-42.23	-4.8518
-42.2	-4.0638	-32.242	3.06789	-42.22	-4.8517
-42.18	-4.0635	-32.225	3.06971	-42.2	-4.8518
-42.16	-4.0634	-32.209	3.07185	-42.18	-4.852
-42.14	-4.0634	-32.192	3.07388	-42.17	-4.852
-42.13	-4.0632	-32.175	3.07559	-42.15	-4.8519
-42.11	-4.0631	-32.159	3.07751	-42.13	-4.8519
-42.1	-4.0628	-32.142	3.07965	-42.12	-4.8518
-42.08	-4.0625	-32.125	3.08178	-42.1	-4.8514
-42.06	-4.0622	-32.109	3.08392	-42.09	-4.8512
-42.05	-4.0618	-32.092	3.08595	-42.07	-4.8511
-42.02	-4.0615	-32.075	3.08787	-42.06	-4.8509
-42.01	-4.0613	-32.059	3.08958	-42.04	-4.8508
-42	-4.0611	-32.042	3.09183	-42.02	-4.8506
-41.98	-4.0609	-32.025	3.09364	-42	-4.8508
-41.96	-4.0607	-32.009	3.09578	-41.98	-4.8506
-41.95	-4.0604	-31.992	3.09759	-41.97	-4.8504
-41.93	-4.06	-31.975	3.09941	-41.95	-4.8504
-41.91	-4.0598	-31.959	3.10144	-41.94	-4.8503
-41.9	-4.0596	-31.942	3.10336	-41.92	-4.8502
-41.88	-4.0593	-31.925	3.10529	-41.91	-4.8501
-41.86	-4.0591	-31.909	3.10753	-41.88	-4.8502
-41.85	-4.0588	-31.892	3.10956	-41.87	-4.85
-41.83	-4.0585	-31.875	3.11159	-41.86	-4.8499
-41.81	-4.0582	-31.859	3.11373	-41.84	-4.8499
-41.8	-4.0577	-31.842	3.11597	-41.82	-4.8495
-41.78	-4.0572	-31.825	3.118	-41.81	-4.8491
-41.76	-4.0567	-31.809	3.11992	-41.79	-4.8487
-41.74	-4.0561	-31.792	3.12174	-41.77	-4.8483
-41.73	-4.0556	-31.775	3.12377	-41.75	-4.848
-41.71	-4.0552	-31.759	3.12601	-41.74	-4.8477
-41.7	-4.0549	-31.742	3.12804	-41.72	-4.8476
-41.68	-4.0545	-31.725	3.13007	-41.7	-4.8476
-41.66	-4.0542	-31.709	3.13231	-41.69	-4.8476
-41.65	-4.054	-31.692	3.13402	-41.67	-4.8478
-41.63	-4.0537	-31.675	3.13595	-41.66	-4.8478
-41.61	-4.0534	-31.659	3.13798	-41.64	-4.848
-41.6	-4.0533	-31.642	3.13979	-41.62	-4.848
-41.58	-4.053	-31.625	3.14172	-41.61	-4.8479
-41.57	-4.0528	-31.609	3.14342	-41.59	-4.848
-41.55	-4.0525	-31.592	3.14556	-41.58	-4.848
-41.53	-4.0524	-31.575	3.14738	-41.56	-4.8481
-41.51	-4.0521	-31.559	3.14919	-41.54	-4.8483
-41.5	-4.0519	-31.542	3.15101	-41.52	-4.8485
-41.48	-4.0517	-31.525	3.15283	-41.51	-4.8484
-41.46	-4.0514	-31.509	3.15464	-41.49	-4.8485
-41.45	-4.0511	-31.492	3.15646	-41.47	-4.8484
-41.43	-4.0507	-31.475	3.15838	-41.45	-4.8483
-41.41	-4.0504	-31.459	3.16041	-41.44	-4.8481
-41.39	-4.0502	-31.442	3.16233	-41.43	-4.8479
-41.38	-4.0501	-31.425	3.16426	-41.41	-4.8478
-41.36	-4.0498	-31.409	3.16618	-41.39	-4.8477
-41.35	-4.0495	-31.392	3.168	-41.37	-4.8477
-41.33	-4.0493	-31.375	3.17003	-41.36	-4.8477
-41.31	-4.0488	-31.359	3.17206	-41.34	-4.8477
-41.3	-4.0486	-31.342	3.17387	-41.32	-4.8476
-41.28	-4.0483	-31.325	3.17601	-41.31	-4.8476
-41.27	-4.0481	-31.309	3.17793	-41.29	-4.8476
-41.25	-4.0477	-31.292	3.17985	-41.27	-4.8473
-41.23	-4.0475	-31.275	3.18188	-41.26	-4.847
-41.22	-4.0475	-31.259	3.18413	-41.24	-4.8467
-41.2	-4.0473	-31.242	3.18594	-41.23	-4.8467
-41.18	-4.0472	-31.225	3.18819	-41.21	-4.8466
-41.16	-4.0469	-31.209	3.19043	-41.19	-4.8467
-41.15	-4.0466	-31.192	3.19289	-41.17	-4.8466
-41.13	-4.046	-31.175	3.19556	-41.16	-4.8464
-41.12	-4.0455	-31.159	3.1977	-41.14	-4.8461
-41.1	-4.0449	-31.142	3.20026	-41.12	-4.8458
-41.08	-4.0443	-31.125	3.2025	-41.11	-4.8455
-41.07	-4.0438	-31.109	3.20485	-41.09	-4.8451
-41.05	-4.0433	-31.092	3.20688	-41.08	-4.8448
-41.03	-4.0428	-31.075	3.20934	-41.06	-4.8447
-41.02	-4.0423	-31.059	3.2118	-41.04	-4.8445
-41	-4.042	-31.042	3.21393	-41.02	-4.8444
-40.98	-4.0416	-31.025	3.21618	-41.01	-4.8443
-40.97	-4.0413	-31.009	3.21831	-40.99	-4.8444
-40.95	-4.041	-30.992	3.22045	-40.98	-4.8445
-40.93	-4.0407	-30.975	3.22269	-40.96	-4.8444
-40.92	-4.0405	-30.959	3.22472	-40.94	-4.8443
-40.9	-4.0404	-30.942	3.22654	-40.93	-4.8444
-40.88	-4.0402	-30.925	3.22868	-40.91	-4.8443
-40.87	-4.0399	-30.909	3.23049	-40.89	-4.8446
-40.85	-4.0397	-30.892	3.23263	-40.87	-4.8446
-40.83	-4.0395	-30.875	3.23445	-40.86	-4.8447
-40.82	-4.0393	-30.859	3.23637	-40.84	-4.8446
-40.8	-4.039	-30.842	3.23851	-40.83	-4.8445
-40.78	-4.0387	-30.825	3.24043	-40.81	-4.8445
-40.77	-4.0384	-30.809	3.24214	-40.79	-4.8445
-40.76	-4.038	-30.792	3.24438	-40.77	-4.8444
-40.74	-4.0378	-30.775	3.24609	-40.76	-4.8444
-40.72	-4.0375	-30.759	3.24823	-40.75	-4.8442
-40.7	-4.0373	-30.742	3.25015	-40.73	-4.8441
-40.68	-4.0371	-30.73	3.25229	-40.71	-4.844
-40.67	-4.0366	-30.713	3.25453	-40.69	-4.844
-40.65	-4.0364	-30.696	3.25677	-40.68	-4.844
-40.63	-4.0362	-30.68	3.2587	-40.66	-4.844
-40.62	-4.0361	-30.663	3.26083	-40.65	-4.8439
-40.61	-4.0358	-30.646	3.26297	-40.63	-4.8438
-40.59	-4.0355	-30.63	3.26511	-40.61	-4.8438
-40.57	-4.0349	-30.613	3.26735	-40.6	-4.8436
-40.55	-4.0345	-30.596	3.26959	-40.58	-4.8435
-40.53	-4.0341	-30.58	3.27184	-40.56	-4.8435
-40.52	-4.0331	-30.563	3.27397	-40.54	-4.8432
-40.51	-4.0319	-30.546	3.27632	-40.52	-4.8431
-40.48	-4.0307	-30.53	3.27889	-40.51	-4.8429
-40.47	-4.0288	-30.513	3.28092	-40.49	-4.8425
-40.45	-4.027	-30.496	3.28327	-40.48	-4.8419
-40.43	-4.0251	-30.48	3.28562	-40.46	-4.8414
-40.42	-4.0234	-30.463	3.28754	-40.44	-4.8411
-40.4	-4.0219	-30.446	3.28968	-40.43	-4.8407
-40.38	-4.0205	-30.43	3.29192	-40.41	-4.8405
-40.37	-4.0196	-30.413	3.29395	-40.4	-4.8401
-40.36	-4.0184	-30.396	3.29619	-40.38	-4.84
-40.33	-4.0178	-30.38	3.2979	-40.36	-4.8401
-40.32	-4.0175	-30.363	3.29983	-40.34	-4.84
-40.3	-4.0177	-30.346	3.30186	-40.33	-4.8401
-40.29	-4.0183	-30.33	3.30378	-40.31	-4.84
-40.27	-4.0193	-30.313	3.3056	-40.29	-4.84
-40.25	-4.0206	-30.296	3.30763	-40.28	-4.84
-40.24	-4.0217	-30.28	3.30966	-40.26	-4.8399
-40.22	-4.023	-30.263	3.31179	-40.25	-4.84
-40.2	-4.0241	-30.246	3.31404	-40.23	-4.8401
-40.18	-4.0252	-30.23	3.31617	-40.21	-4.8403
-40.17	-4.026	-30.213	3.31842	-40.2	-4.8404
-40.16	-4.0267	-30.196	3.32055	-40.18	-4.8404
-40.14	-4.0276	-30.18	3.32248	-40.16	-4.8405
-40.12	-4.028	-30.163	3.32472	-40.15	-4.8408
-40.11	-4.0285	-30.146	3.32675	-40.13	-4.8407
-40.09	-4.0287	-30.13	3.32889	-40.11	-4.8407
-40.07	-4.029	-30.113	3.33081	-40.1	-4.8408
-40.06	-4.0292	-30.096	3.33284	-40.08	-4.8409
-40.04	-4.0293	-30.08	3.33487	-40.06	-4.8409
-40.02	-4.0293	-30.063	3.337	-40.05	-4.8407
-40.01	-4.0292	-30.046	3.33914	-40.03	-4.8408
-39.98	-4.0291	-30.03	3.34117	-40.01	-4.8407
-39.97	-4.0287	-30.013	3.34309	-40	-4.8407
-39.95	-4.0285	-29.996	3.34512	-39.98	-4.8407
-39.94	-4.0282	-29.98	3.34715	-39.96	-4.8405
-39.92	-4.0279	-29.963	3.34929	-39.95	-4.8401
-39.91	-4.0278	-29.946	3.35143	-39.93	-4.84
-39.89	-4.0275	-29.93	3.35346	-39.91	-4.8398
-39.87	-4.0271	-29.913	3.35581	-39.9	-4.8395
-39.86	-4.0268	-29.896	3.35784	-39.88	-4.8394
-39.84	-4.0265	-29.88	3.35987	-39.86	-4.8392
-39.82	-4.026	-29.863	3.362	-39.85	-4.8391
-39.81	-4.0254	-29.846	3.36414	-39.83	-4.8389
-39.79	-4.0249	-29.83	3.36628	-39.81	-4.8385
-39.77	-4.0243	-29.813	3.36799	-39.8	-4.8381
-39.76	-4.0236	-29.796	3.37034	-39.78	-4.8376
-39.74	-4.023	-29.78	3.37247	-39.77	-4.8371
-39.72	-4.0227	-29.763	3.3744	-39.75	-4.8368
-39.7	-4.0222	-29.746	3.37621	-39.73	-4.8366
-39.69	-4.0219	-29.73	3.37835	-39.71	-4.8364
-39.68	-4.0217	-29.713	3.38038	-39.7	-4.8361
-39.66	-4.0214	-29.696	3.38251	-39.68	-4.8359
-39.64	-4.021	-29.68	3.38444	-39.67	-4.8358
-39.63	-4.0207	-29.663	3.38647	-39.65	-4.8356
-39.61	-4.0205	-29.646	3.38828	-39.63	-4.8355
-39.59	-4.0202	-29.63	3.39031	-39.61	-4.8355
-39.57	-4.0199	-29.613	3.39234	-39.6	-4.8355
-39.56	-4.0194	-29.596	3.39416	-39.58	-4.8354
-39.54	-4.0192	-29.58	3.39619	-39.57	-4.8355
-39.52	-4.0189	-29.563	3.39822	-39.55	-4.8355
-39.51	-4.0185	-29.546	3.40036	-39.53	-4.8357
-39.49	-4.0182	-29.53	3.40239	-39.52	-4.8357
-39.47	-4.0177	-29.513	3.40463	-39.5	-4.836
-39.46	-4.0173	-29.496	3.40655	-39.48	-4.8358
-39.44	-4.0171	-29.48	3.4089	-39.46	-4.8358
-39.42	-4.0167	-29.463	3.41115	-39.45	-4.8359
-39.41	-4.0165	-29.446	3.41307	-39.43	-4.8357
-39.39	-4.016	-29.43	3.41531	-39.42	-4.8357
-39.38	-4.0155	-29.413	3.41724	-39.4	-4.8358
-39.36	-4.0152	-29.396	3.41927	-39.38	-4.8357
-39.34	-4.0149	-29.38	3.42129	-39.37	-4.8357
-39.33	-4.0144	-29.363	3.42365	-39.35	-4.8358
-39.31	-4.0141	-29.346	3.426	-39.33	-4.8355
-39.29	-4.0136	-29.33	3.42803	-39.32	-4.8354
-39.27	-4.0131	-29.313	3.43016	-39.3	-4.8351
-39.26	-4.0127	-29.296	3.43241	-39.28	-4.8348
-39.24	-4.0123	-29.28	3.43465	-39.27	-4.8346
-39.23	-4.012	-29.263	3.43689	-39.25	-4.8344
-39.21	-4.0118	-29.246	3.43935	-39.23	-4.8345
-39.19	-4.0113	-29.23	3.44191	-39.22	-4.8345
-39.18	-4.0112	-29.213	3.44426	-39.2	-4.8343
-39.16	-4.0109	-29.196	3.44683	-39.19	-4.8342
-39.14	-4.0106	-29.18	3.4495	-39.17	-4.8338
-39.12	-4.01	-29.163	3.45174	-39.15	-4.8336
-39.11	-4.0095	-29.146	3.4542	-39.13	-4.8332
-39.09	-4.0089	-29.13	3.45676	-39.12	-4.833
-39.08	-4.0083	-29.113	3.45879	-39.1	-4.8328
-39.06	-4.0078	-29.096	3.46104	-39.08	-4.8326
-39.04	-4.0076	-29.08	3.46339	-39.07	-4.8325
-39.02	-4.0072	-29.063	3.46542	-39.06	-4.8325
-39.01	-4.0069	-29.046	3.46766	-39.03	-4.8326
-38.99	-4.0067	-29.03	3.4699	-39.02	-4.8326
-38.98	-4.0065	-29.013	3.47204	-39	-4.8323
-38.96	-4.0064	-28.996	3.47396	-38.99	-4.8324
-38.94	-4.0061	-28.98	3.47589	-38.97	-4.8323
-38.93	-4.0059	-28.963	3.47813	-38.95	-4.8322
-38.91	-4.0058	-28.946	3.47973	-38.94	-4.8323
-38.89	-4.0056	-28.93	3.48155	-38.92	-4.8323
-38.88	-4.0055	-28.913	3.48347	-38.9	-4.8322
-38.86	-4.0053	-28.896	3.48529	-38.88	-4.832
-38.84	-4.0052	-28.88	3.48732	-38.87	-4.8321
-38.83	-4.005	-28.863	3.48924	-38.85	-4.8322
-38.81	-4.005	-28.846	3.49106	-38.83	-4.8321
-38.8	-4.0047	-28.83	3.49287	-38.82	-4.8321
-38.78	-4.0047	-28.813	3.4949	-38.81	-4.832
-38.76	-4.0045	-28.796	3.49672	-38.78	-4.832
-38.74	-4.0043	-28.78	3.49886	-38.77	-4.8321
-38.73	-4.0042	-28.763	3.50099	-38.75	-4.8319
-38.71	-4.004	-28.746	3.50281	-38.73	-4.8318
-38.7	-4.0037	-28.73	3.50462	-38.72	-4.8315
-38.68	-4.0035	-28.713	3.50655	-38.7	-4.8314
-38.66	-4.0032	-28.696	3.50847	-38.68	-4.8311
-38.64	-4.0029	-28.68	3.5105	-38.67	-4.831
-38.63	-4.0026	-28.663	3.51242	-38.66	-4.8307
-38.61	-4.0021	-28.646	3.51424	-38.64	-4.8305
-38.59	-4.0018	-28.63	3.51605	-38.62	-4.8304
-38.58	-4.0014	-28.613	3.51841	-38.6	-4.8303
-38.56	-4.0011	-28.596	3.52076	-38.59	-4.8302
-38.54	-4.001	-28.58	3.523	-38.58	-4.83
-38.52	-4.0008	-28.563	3.52524	-38.56	-4.83
-38.51	-4.0005	-28.546	3.52738	-38.54	-4.8299
-38.5	-4	-28.53	3.52952	-38.52	-4.8299
-38.48	-3.9995	-28.513	3.53187	-38.51	-4.8295
-38.46	-3.999	-28.496	3.53411	-38.49	-4.8292
-38.45	-3.9985	-28.48	3.53614	-38.47	-4.8289
-38.43	-3.998	-28.463	3.53817	-38.45	-4.8286
-38.41	-3.9975	-28.446	3.54041	-38.44	-4.8282
-38.4	-3.9971	-28.43	3.54266	-38.42	-4.828
-38.38	-3.9968	-28.413	3.5449	-38.41	-4.8278
-38.36	-3.9966	-28.396	3.54704	-38.39	-4.8275
-38.35	-3.9964	-28.38	3.54907	-38.37	-4.8275
-38.33	-3.9963	-28.363	3.5511	-38.36	-4.8276
-38.31	-3.9959	-28.346	3.55334	-38.34	-4.8274
-38.3	-3.9959	-28.33	3.55558	-38.33	-4.8273
-38.28	-3.9957	-28.313	3.55751	-38.31	-4.8273
-38.26	-3.9955	-28.296	3.55975	-38.29	-4.8274
-38.24	-3.9954	-28.28	3.56157	-38.27	-4.8274
-38.23	-3.9953	-28.263	3.5636	-38.26	-4.8273
-38.21	-3.9951	-28.25	3.56573	-38.24	-4.8275
-38.19	-3.995	-28.234	3.56765	-38.23	-4.8275
-38.18	-3.9949	-28.217	3.56979	-38.2	-4.8278
-38.16	-3.9947	-28.2	3.57193	-38.19	-4.8279
-38.15	-3.9943	-28.184	3.57396	-38.18	-4.8279
-38.13	-3.9941	-28.167	3.57588	-38.16	-4.8279
-38.11	-3.9938	-28.15	3.57802	-38.14	-4.8279
-38.1	-3.9936	-28.134	3.57973	-38.12	-4.8279
-38.08	-3.9932	-28.117	3.58176	-38.11	-4.8277
-38.06	-3.993	-28.1	3.58389	-38.09	-4.8277
-38.05	-3.9925	-28.084	3.58582	-38.07	-4.8279
-38.03	-3.9922	-28.067	3.58817	-38.06	-4.8279
-38.01	-3.9919	-28.05	3.5903	-38.04	-4.8279
-38	-3.9915	-28.034	3.59223	-38.02	-4.8278
-37.98	-3.9909	-28.017	3.59447	-38.01	-4.8278
-37.97	-3.9904	-28	3.59661	-37.99	-4.8277
-37.94	-3.99	-27.984	3.59874	-37.98	-4.8274
-37.93	-3.9894	-27.967	3.6012	-37.96	-4.8273
-37.91	-3.9889	-27.95	3.60344	-37.94	-4.827
-37.9	-3.9885	-27.934	3.60579	-37.93	-4.8269
-37.88	-3.988	-27.917	3.60836	-37.91	-4.8268
-37.86	-3.9875	-27.9	3.6106	-37.89	-4.8266
-37.85	-3.9869	-27.884	3.61306	-37.88	-4.8263
-37.83	-3.9862	-27.867	3.6153	-37.86	-4.826
-37.81	-3.9857	-27.85	3.61787	-37.84	-4.8256
-37.8	-3.9849	-27.834	3.6199	-37.82	-4.8252
-37.78	-3.9841	-27.817	3.62225	-37.81	-4.8248
-37.77	-3.9836	-27.8	3.62449	-37.79	-4.8245
-37.75	-3.9827	-27.784	3.62663	-37.77	-4.8243
-37.73	-3.9822	-27.767	3.62898	-37.76	-4.8241
-37.72	-3.9817	-27.75	3.63111	-37.75	-4.824
-37.7	-3.9813	-27.734	3.63368	-37.73	-4.824
-37.68	-3.981	-27.717	3.63581	-37.71	-4.824
-37.66	-3.9808	-27.7	3.63816	-37.69	-4.824
-37.65	-3.9807	-27.684	3.6403	-37.68	-4.8239
-37.63	-3.9803	-27.667	3.64222	-37.66	-4.824
-37.61	-3.9801	-27.65	3.64447	-37.64	-4.824
-37.6	-3.9799	-27.634	3.6466	-37.63	-4.8241
-37.58	-3.9796	-27.617	3.64874	-37.61	-4.8241
-37.56	-3.9794	-27.6	3.65098	-37.59	-4.8241
-37.55	-3.9791	-27.584	3.65312	-37.58	-4.8243
-37.53	-3.9789	-27.567	3.65483	-37.56	-4.8243
-37.52	-3.9785	-27.55	3.65718	-37.54	-4.8242
-37.5	-3.9782	-27.534	3.65932	-37.52	-4.8242
-37.48	-3.978	-27.517	3.66135	-37.51	-4.8243
-37.47	-3.9778	-27.5	3.66338	-37.49	-4.824
-37.45	-3.9776	-27.484	3.66541	-37.48	-4.824
-37.43	-3.9772	-27.467	3.66754	-37.46	-4.8238
-37.42	-3.9768	-27.45	3.66957	-37.44	-4.8235
-37.4	-3.9765	-27.434	3.67182	-37.43	-4.8234
-37.38	-3.9762	-27.417	3.67406	-37.41	-4.8233
-37.36	-3.976	-27.4	3.6763	-37.4	-4.8231
-37.35	-3.9755	-27.384	3.67865	-37.38	-4.8231
-37.33	-3.9752	-27.367	3.68079	-37.36	-4.823
-37.31	-3.975	-27.35	3.68314	-37.34	-4.8229
-37.3	-3.9749	-27.334	3.6856	-37.33	-4.8229
-37.28	-3.9747	-27.317	3.68763	-37.31	-4.8228
-37.27	-3.9746	-27.3	3.68998	-37.29	-4.8227
-37.26	-3.9743	-27.284	3.69265	-37.27	-4.8226
-37.23	-3.9742	-27.267	3.695	-37.26	-4.8225
-37.22	-3.9739	-27.25	3.69756	-37.25	-4.8224
-37.2	-3.9737	-27.234	3.70034	-37.23	-4.8224
-37.19	-3.9736	-27.217	3.70269	-37.21	-4.8224
-37.17	-3.9732	-27.2	3.70525	-37.2	-4.8222
-37.15	-3.9729	-27.184	3.70793	-37.18	-4.822
-37.13	-3.9724	-27.167	3.71017	-37.16	-4.8217
-37.12	-3.9718	-27.15	3.71305	-37.15	-4.8215
-37.11	-3.9715	-27.134	3.7153	-37.13	-4.8212
-37.08	-3.9712	-27.117	3.71754	-37.11	-4.8209
-37.07	-3.9707	-27.1	3.72	-37.1	-4.8205
-37.05	-3.9705	-27.084	3.72245	-37.08	-4.8204
-37.03	-3.9702	-27.067	3.7248	-37.06	-4.8204
-37.02	-3.9701	-27.05	3.72705	-37.05	-4.8204
-37	-3.9699	-27.034	3.7294	-37.03	-4.8204
-36.98	-3.9697	-27.017	3.73175	-37.01	-4.8204
-36.97	-3.9694	-27	3.7341	-37	-4.8204
-36.95	-3.9693	-26.984	3.73634	-36.98	-4.8205
-36.94	-3.9691	-26.967	3.73859	-36.96	-4.8206
-36.92	-3.969	-26.95	3.74094	-36.94	-4.8205
-36.91	-3.9689	-26.934	3.7435	-36.93	-4.8205
-36.89	-3.9688	-26.917	3.74585	-36.91	-4.8206
-36.87	-3.9687	-26.9	3.74799	-36.9	-4.8208
-36.85	-3.9686	-26.884	3.75023	-36.88	-4.8208
-36.83	-3.9685	-26.867	3.75237	-36.86	-4.8208
-36.82	-3.9681	-26.85	3.75482	-36.85	-4.8208
-36.81	-3.9678	-26.834	3.75685	-36.83	-4.8207
-36.79	-3.9675	-26.817	3.75899	-36.81	-4.8206
-36.77	-3.9672	-26.8	3.76123	-36.8	-4.8203
-36.75	-3.9669	-26.784	3.76337	-36.78	-4.8201
-36.74	-3.9665	-26.767	3.76561	-36.76	-4.8201
[truncated: 13,025 more rows]
