# Supplementary material for: Ion-cluster-mediated ultrafast self-healable ionoconductors for reconfigurable electronics
Source: Nat Commun. 2022 Jun 30;13:3769. doi: 10.1038/s41467-022-31553-4 (PMC9247092; doi:10.1038/s41467-022-31553-4)
Supplement: Supplementary file 10 — Source Data [file 41467_2022_31553_MOESM10_ESM.zip › Supplementary Figures/Source data_Supplementary Fig. 8_ncomms-22-08900.xlsx]

## Sheet: Supplementary Fig. 8a
Cycle #1		Cycle #20		Cycle #40		Cycle #60		Cycle #80		Cycle #100
Strain (%)	Stress (Pa)	Strain (%)	Stress (Pa)	Strain (%)	Stress (Pa)	Strain (%)	Stress (Pa)	Strain (%)	Stress (Pa)	Strain (%)	Stress (Pa)
0	0	0	-50000	0	-68750	0	-75000	0	-50000	0	-43750
1	0	0	-50000	0	-68750	0	-68750	0	-50000	0	-43750
2	0	0	-43750	0	-62500	0	-62500	0	-50000	0	-43750
3	6250	0	-43750	0	-62500	0	-62500	0	-50000	1	-25000
5	6250	0	-43750	0	-56250	0	-62500	0	-50000	2	-25000
6	12500	0	-43750	0	-56250	0	-62500	0	-50000	3	-18750
7	12500	0	-37500	0	-56250	0	-56250	0	-43750	6	-18750
8	25000	0	-37500	0	-50000	0	-56250	0	-43750	7	-12500
10	25000	0	-37500	0	-50000	0	-56250	0	-43750	8	0
11	25000	0	-37500	0	-50000	0	-50000	0	-43750	10	0
12	25000	0	-37500	0	-43750	0	-50000	0	-43750	11	0
13	31250	0	-37500	0	-43750	0	-50000	0	-43750	13	6250
15	31250	0	-37500	0	-43750	0	-50000	0	-37500	15	6250
16	37500	0	-31250	0	-43750	0	-50000	0	-37500	16	12500
17	37500	0	-31250	0	-43750	0	-43750	0	-37500	17	12500
19	43750	0	-31250	0	-37500	0	-43750	1	-18750	19	12500
20	43750	0	-31250	0	-37500	0	-43750	3	-18750	20	18750
21	50000	0	-31250	0	-37500	0	-37500	5	-12500	22	25000
22	50000	0	-31250	0	-37500	0	-37500	6	-6250	24	25000
24	50000	0	-31250	0	-37500	0	-37500	7	-6250	25	25000
25	56250	0	-25000	0	-37500	0	-37500	8	0	26	25000
26	50000	0	-25000	0	-31250	0	-37500	11	6250	27	25000
27	56250	0	-25000	0	-31250	0	-37500	12	6250	30	31250
29	56250	0	-25000	0	-31250	0	-37500	13	6250	31	31250
30	62500	1	-25000	0	-31250	0	-37500	15	12500	33	37500
31	62500	1	-12500	0	-31250	0	-37500	16	12500	34	37500
33	62500	3	0	0	-31250	0	-37500	17	18750	36	43750
34	68750	3	0	0	-31250	0	-31250	20	18750	38	43750
35	68750	6	6250	0	-25000	1	-31250	21	25000	39	43750
36	75000	7	6250	0	-25000	1	-18750	22	25000	40	50000
38	75000	8	12500	1	-12500	3	-12500	24	25000	41	50000
39	75000	10	18750	2	-6250	5	-6250	25	31250	44	50000
41	75000	11	18750	3	0	6	0	27	31250	45	56250
41	81250	12	25000	5	6250	8	6250	29	37500	46	56250
44	81250	13	25000	6	6250	10	6250	30	37500	48	56250
45	87500	15	25000	8	12500	11	6250	33	37500	49	56250
46	87500	16	31250	10	18750	12	12500	34	43750	50	56250
48	93750	17	31250	11	18750	13	18750	35	50000	53	62500
49	93750	19	37500	12	25000	15	18750	36	50000	54	62500
50	93750	20	37500	13	25000	16	18750	39	50000	55	68750
52	93750	20	37500	15	25000	17	25000	40	50000	57	68750
53	93750	22	43750	17	31250	20	31250	41	50000	58	68750
54	93750	24	43750	19	31250	21	25000	43	50000	60	75000
55	106250	25	50000	20	37500	22	37500	44	56250	62	75000
57	106250	26	50000	21	37500	25	31250	46	62500	63	81250
58	106250	27	50000	22	43750	26	37500	48	62500	64	81250
59	100000	29	50000	25	43750	27	37500	49	62500	67	81250
60	106250	30	56250	26	50000	30	43750	50	68750	68	81250
62	106250	31	56250	27	50000	31	50000	53	68750	69	87500
63	112500	34	62500	29	56250	33	50000	55	68750	71	87500
64	112500	35	62500	31	50000	34	50000	55	68750	72	87500
66	112500	36	62500	33	56250	35	50000	58	81250	74	93750
67	118750	38	62500	34	56250	36	50000	59	81250	76	93750
68	118750	39	68750	35	62500	38	56250	62	81250	77	100000
69	118750	40	68750	36	62500	39	62500	63	81250	78	93750
71	125000	41	75000	39	68750	41	62500	64	81250	80	100000
72	125000	43	75000	40	62500	43	62500	66	87500	82	93750
74	125000	44	75000	41	68750	44	68750	67	87500	83	100000
74	125000	45	81250	43	68750	45	68750	69	93750	85	106250
76	125000	46	81250	44	75000	46	68750	71	93750	86	100000
77	131250	48	81250	46	75000	48	75000	72	93750	88	106250
78	131250	49	87500	48	81250	50	75000	74	100000	90	106250
80	137500	50	87500	49	81250	52	75000	76	93750	91	106250
81	137500	52	93750	50	81250	53	75000	77	100000	92	112500
82	137500	53	93750	52	87500	55	81250	78	106250	93	112500
83	137500	54	93750	53	87500	55	81250	80	106250	95	112500
85	143750	55	93750	55	87500	58	81250	81	106250	97	118750
86	143750	58	93750	57	93750	59	87500	83	106250	99	118750
87	143750	58	93750	58	93750	60	87500	85	106250	100	118750
88	143750	60	100000	60	93750	63	93750	86	112500	101	118750
90	143750	62	106250	62	100000	64	93750	88	112500	102	125000
91	150000	63	106250	63	100000	66	93750	90	112500	105	125000
92	150000	64	106250	64	106250	67	100000	91	118750	106	125000
93	156250	66	106250	66	106250	69	100000	92	125000	107	125000
95	156250	67	106250	68	106250	71	100000	93	118750	110	137500
97	156250	69	112500	69	106250	72	106250	95	125000	111	131250
99	156250	69	112500	71	112500	73	100000	97	125000	111	131250
100	156250	72	118750	72	112500	74	106250	99	131250	114	137500
102	168750	73	118750	74	118750	77	106250	100	131250	115	137500
104	168750	74	118750	76	112500	78	112500	101	131250	116	137500
105	168750	76	118750	77	118750	80	112500	102	131250	119	143750
106	168750	77	125000	78	118750	81	112500	105	131250	119	143750
107	168750	78	125000	80	118750	82	112500	106	131250	121	143750
110	175000	80	125000	81	118750	83	118750	107	137500	123	143750
111	175000	81	125000	83	125000	86	118750	110	143750	124	150000
113	175000	82	131250	85	131250	87	118750	111	137500	125	150000
114	175000	83	131250	86	125000	88	125000	113	137500	128	150000
115	175000	85	131250	88	131250	91	125000	114	143750	129	150000
116	181250	86	137500	90	137500	92	131250	115	143750	130	150000
119	181250	87	137500	91	131250	93	125000	116	143750	132	156250
119	181250	88	137500	92	137500	95	131250	119	150000	133	156250
121	187500	90	137500	93	137500	96	131250	120	150000	135	156250
121	187500	91	137500	95	137500	97	131250	121	156250	137	162500
124	187500	92	143750	97	137500	100	131250	123	150000	138	162500
124	187500	93	143750	99	143750	101	137500	124	156250	139	162500
125	193750	95	150000	100	143750	102	137500	126	156250	140	162500
126	193750	96	143750	101	150000	104	137500	128	162500	142	168750
128	193750	97	150000	102	150000	105	143750	129	156250	144	168750
129	193750	100	150000	105	150000	107	143750	130	162500	146	162500
130	193750	100	150000	106	156250	109	143750	133	156250	147	168750
132	200000	102	156250	107	150000	110	150000	134	162500	148	168750
133	200000	104	156250	109	156250	111	150000	135	168750	149	175000
134	206250	105	156250	110	156250	113	150000	138	162500	152	175000
135	200000	106	156250	111	162500	114	156250	139	175000	153	175000
137	206250	107	162500	114	162500	116	156250	140	168750	154	175000
138	206250	109	162500	115	162500	118	156250	142	175000	156	181250
140	206250	110	162500	116	162500	119	156250	143	175000	157	181250
140	206250	111	162500	118	162500	120	162500	146	175000	160	181250
142	212500	113	168750	119	168750	121	162500	147	181250	161	187500
143	206250	114	168750	121	168750	124	162500	149	181250	162	187500
144	212500	115	168750	123	168750	125	168750	151	181250	163	187500
146	218750	116	168750	124	168750	126	168750	152	181250	166	193750
148	212500	118	175000	125	175000	128	162500	153	181250	167	187500
149	212500	119	175000	126	181250	129	168750	156	181250	168	187500
149	218750	121	175000	128	181250	130	168750	157	187500	170	193750
151	218750	121	175000	130	181250	133	168750	158	187500	172	193750
152	218750	124	175000	132	181250	134	175000	160	193750	173	193750
153	225000	124	181250	133	181250	135	175000	162	193750	175	193750
154	225000	126	181250	134	181250	137	181250	163	193750	176	200000
157	225000	126	181250	135	181250	138	175000	165	200000	177	200000
158	225000	128	187500	138	187500	140	181250	166	193750	180	200000
158	225000	130	181250	139	187500	142	181250	168	200000	181	200000
161	231250	132	181250	140	193750	143	181250	171	200000	182	200000
161	231250	133	187500	142	193750	144	181250	172	200000	184	200000
163	231250	134	187500	143	193750	146	181250	173	206250	185	206250
163	231250	135	187500	144	193750	148	193750	175	206250	187	206250
166	237500	137	193750	147	200000	149	187500	176	206250	189	206250
166	237500	138	200000	148	200000	151	187500	179	206250	190	206250
168	237500	139	193750	149	200000	152	193750	181	206250	191	206250
170	243750	140	193750	152	200000	154	193750	182	212500	193	212500
171	243750	142	200000	153	200000	156	193750	184	206250	194	212500
172	237500	143	206250	154	206250	157	193750	186	212500	196	212500
173	243750	146	200000	156	206250	158	200000	187	212500	198	212500
175	243750	147	206250	157	206250	161	200000	189	212500	199	212500
176	243750	148	206250	158	212500	162	200000	190	218750	200	212500
177	250000	149	206250	161	212500	163	200000	193	218750	201	212500
177	250000	151	212500	162	206250	166	206250	194	218750	204	218750
180	250000	152	206250	163	218750	167	206250	195	218750	205	212500
180	250000	153	206250	165	218750	168	206250	196	218750	207	218750
182	243750	154	206250	167	218750	170	206250	199	218750	208	218750
182	250000	156	212500	168	218750	171	212500	199	225000	210	218750
185	250000	157	212500	170	225000	173	212500	201	225000	212	218750
186	250000	158	218750	171	218750	175	212500	203	225000	213	218750
187	256250	160	218750	173	225000	176	212500	204	218750	214	225000
189	256250	161	218750	175	225000	177	212500	205	225000	215	225000
190	250000	162	225000	176	225000	180	212500	208	225000	218	225000
191	262500	163	218750	177	225000	181	218750	209	231250	219	225000
193	256250	165	225000	179	231250	182	218750	210	225000	220	225000
194	262500	166	225000	181	225000	184	218750	213	231250	222	231250
195	262500	168	231250	182	225000	185	218750	214	231250	223	231250
196	262500	168	225000	184	231250	187	225000	215	231250	224	231250
198	262500	171	225000	185	231250	189	225000	217	237500	227	231250
199	262500	172	231250	187	237500	190	218750	218	237500	228	231250
201	268750	173	231250	189	237500	191	225000	220	237500	229	231250
201	268750	175	237500	190	237500	193	225000	222	237500	231	231250
204	262500	176	237500	191	243750	194	225000	223	243750	232	237500
204	268750	177	237500	193	237500	196	231250	224	237500	234	237500
205	268750	179	237500	194	243750	198	231250	228	243750	236	237500
207	268750	180	237500	196	243750	199	231250	231	243750	237	237500
208	275000	181	243750	198	243750	200	231250	232	243750	238	237500
209	275000	182	237500	199	243750	201	237500	233	243750	240	237500
210	268750	185	243750	200	243750	204	237500	234	243750	241	243750
212	275000	185	243750	201	243750	205	237500	237	250000	243	237500
213	275000	187	243750	204	250000	207	237500	238	250000	245	243750
214	275000	187	250000	205	250000	208	237500	240	250000	246	243750
215	275000	190	250000	207	250000	209	237500	241	250000	247	250000
217	275000	191	250000	208	250000	210	237500	242	250000	248	243750
218	281250	191	250000	209	250000	213	243750	243	250000	251	243750
219	281250	194	243750	210	250000	214	243750	246	256250	252	250000
220	281250	195	250000	213	256250	215	243750	247	250000	253	243750
222	281250	196	250000	214	256250	217	243750	248	256250	255	250000
223	281250	198	250000	215	256250	219	243750	251	250000	257	250000
224	281250	199	250000	217	256250	220	243750	252	250000	259	250000
227	287500	200	256250	219	262500	222	250000	253	256250	260	250000
227	281250	201	256250	220	262500	223	250000	255	256250	262	250000
228	287500	203	256250	222	262500	224	243750	256	262500	262	250000
229	287500	204	256250	223	262500	227	250000	257	256250	265	250000
231	287500	205	256250	224	262500	227	250000	260	262500	266	250000
232	287500	207	262500	226	262500	229	250000	261	256250	269	256250
233	287500	208	256250	227	262500	231	250000	262	256250	270	256250
234	287500	209	262500	229	262500	232	250000	265	262500	271	256250
236	287500	210	262500	231	268750	234	256250	266	262500	273	256250
237	293750	213	262500	232	262500	236	250000	267	262500	274	256250
238	293750	214	262500	234	268750	237	256250	269	262500	276	256250
240	287500	215	262500	236	275000	238	256250	271	262500	278	256250
241	293750	217	268750	237	268750	240	256250	273	262500	279	256250
242	293750	218	262500	238	268750	241	256250	274	262500	280	262500
243	293750	219	268750	240	275000	243	256250	275	268750	283	256250
245	293750	220	268750	241	275000	245	262500	276	268750	284	262500
246	293750	222	268750	243	275000	246	256250	279	268750	285	262500
247	300000	223	268750	245	275000	247	262500	280	262500	287	262500
248	300000	224	268750	246	275000	248	262500	281	268750	288	262500
250	300000	226	275000	247	275000	251	262500	284	262500	290	262500
251	300000	227	275000	248	281250	252	262500	285	268750	292	262500
252	300000	229	275000	251	275000	253	268750	287	268750	293	262500
253	300000	229	275000	252	275000	255	268750	288	275000	294	268750
255	300000	232	275000	253	281250	256	262500	290	275000	295	262500
256	300000	233	275000	255	281250	257	262500	292	275000	298	268750
257	300000	234	275000	256	287500	260	275000	293	275000	299	268750
259	300000	236	275000	257	281250	261	268750	294	275000	300	268750
260	306250	237	275000	259	287500	262	268750	297	275000	302	268750
261	300000	238	275000	261	281250	265	268750	298	275000	303	268750
262	300000	240	281250	262	281250	266	268750	299	275000	304	268750
264	306250	241	281250	264	281250	267	268750	300	275000	307	275000
265	306250	242	281250	265	281250	269	275000	302	281250	308	275000
266	306250	243	287500	266	287500	270	275000	304	281250	309	268750
267	306250	246	281250	267	287500	271	275000	307	281250	311	275000
269	312500	247	287500	269	287500	274	275000	307	281250	312	275000
270	312500	248	287500	271	293750	275	281250	309	281250	314	275000
271	306250	250	287500	273	287500	276	275000	311	281250	316	275000
273	306250	251	287500	274	287500	279	281250	312	281250	317	275000
274	312500	252	287500	275	287500	280	281250	314	281250	318	275000
275	312500	253	287500	276	293750	281	281250	316	281250	320	281250
276	312500	255	287500	279	287500	283	287500	317	281250	321	275000
278	318750	256	287500	280	293750	284	281250	318	281250	323	275000
279	312500	257	293750	281	293750	285	281250	320	287500	325	275000
280	318750	260	287500	283	293750	288	281250	321	287500	326	281250
281	312500	261	293750	284	293750	289	275000	323	281250	327	275000
283	312500	262	293750	285	293750	290	287500	325	287500	330	275000
284	318750	264	293750	287	300000	293	287500	327	287500	331	281250
285	312500	265	293750	288	300000	293	281250	328	287500	332	281250
287	312500	266	293750	289	300000	295	287500	331	287500	334	281250
288	318750	267	293750	290	293750	297	287500	332	287500	335	281250
289	312500	269	293750	293	300000	298	287500	334	293750	337	287500
290	318750	270	300000	293	300000	299	287500	335	287500	339	287500
292	325000	271	300000	295	293750	300	287500	336	293750	340	287500
293	318750	274	300000	295	306250	302	287500	337	287500	341	287500
294	318750	275	300000	298	300000	304	287500	340	287500	342	287500
295	318750	276	300000	298	300000	306	287500	342	293750	344	287500
297	318750	278	300000	300	300000	307	287500	344	293750	346	287500
298	325000	279	306250	302	306250	309	293750	345	300000	347	287500
299	318750	281	300000	302	306250	311	287500	347	300000	349	293750
300	325000	283	300000	304	306250	312	293750	349	300000	350	287500
302	325000	284	300000	304	306250	313	293750	350	300000	351	287500
303	325000	285	300000	307	306250	314	293750	351	293750	354	293750
304	325000	287	300000	308	306250	317	293750	354	293750	355	287500
306	325000	288	300000	309	300000	318	293750	355	293750	356	287500
307	325000	289	306250	311	306250	320	293750	356	300000	358	300000
308	325000	290	312500	312	306250	321	300000	359	293750	359	293750
309	331250	292	306250	313	306250	322	293750	360	300000	361	293750
311	331250	293	300000	314	306250	323	293750	361	300000	363	300000
312	325000	295	312500	317	306250	326	300000	364	306250	364	293750
313	325000	295	312500	317	312500	327	300000	365	300000	365	293750
314	331250	298	312500	318	312500	328	300000	367	300000	368	293750
316	331250	298	312500	320	312500	330	300000	368	306250	369	293750
317	331250	299	306250	321	312500	331	300000	369	306250	370	300000
318	331250	300	312500	322	312500	332	300000	370	306250	372	300000
318	331250	302	312500	323	312500	335	306250	373	300000	373	300000
321	331250	304	312500	325	312500	336	300000	374	300000	375	300000
322	331250	304	312500	326	312500	337	300000	375	306250	377	293750
323	331250	307	312500	327	312500	339	300000	378	306250	378	293750
325	337500	307	312500	328	312500	340	300000	379	306250	379	300000
326	337500	309	312500	330	312500	342	300000	380	312500	380	300000
327	337500	311	312500	331	312500	344	306250	382	312500	383	300000
328	337500	312	312500	332	318750	345	300000	384	300000	384	306250
330	337500	313	312500	334	318750	346	300000	386	312500	386	300000
331	337500	314	318750	335	318750	347	306250	387	312500	387	300000
332	337500	316	318750	336	312500	349	300000	388	312500	389	300000
334	337500	317	318750	337	312500	351	306250	391	312500	391	306250
335	337500	318	318750	340	318750	353	306250	392	306250	392	306250
336	337500	320	318750	340	318750	354	300000	393	312500	393	306250
337	337500	321	318750	342	318750	356	312500	394	312500	394	306250
339	337500	322	318750	342	318750	358	306250	396	306250	396	306250
340	337500	323	318750	345	318750	359	306250	397	312500	398	312500
341	337500	325	318750	345	318750	360	312500	400	312500	400	306250
342	337500	326	325000	347	318750	361	312500	401	312500	401	306250
344	343750	327	318750	347	318750	364	312500	402	312500	402	306250
345	337500	328	318750	349	318750	365	312500	403	312500	403	306250
346	343750	331	325000	351	325000	367	312500	405	318750	406	312500
347	343750	332	325000	351	318750	368	312500	407	312500	407	312500
349	343750	334	318750	354	318750	370	312500	408	312500	408	306250
349	337500	335	331250	355	325000	372	306250	411	312500	410	312500
351	350000	336	325000	356	325000	373	312500	412	318750	411	312500
351	343750	337	318750	358	318750	374	312500	414	318750	412	312500
354	337500	340	325000	359	325000	375	318750	415	318750	415	312500
354	350000	341	331250	361	325000	378	312500	417	318750	416	312500
356	350000	342	325000	361	325000	379	312500	419	318750	417	312500
356	343750	344	325000	364	325000	380	318750	420	318750	420	312500
359	350000	345	325000	365	325000	382	312500	421	318750	421	312500
360	350000	346	331250	367	325000	383	318750	422	318750	422	312500
361	343750	347	325000	368	331250	384	325000	425	318750	424	312500
363	350000	349	331250	369	331250	387	325000	426	318750	425	312500
364	350000	350	331250	370	325000	388	318750	427	325000	427	312500
365	350000	351	331250	372	325000	389	312500	429	318750	429	318750
367	350000	353	331250	373	325000	392	318750	430	318750	430	312500
368	350000	354	331250	375	331250	393	325000	431	318750	431	312500
369	350000	355	325000	377	331250	394	325000	434	325000	434	318750
370	356250	356	325000	378	331250	396	306250	435	318750	435	312500
372	350000	359	331250	379	331250	397	318750	436	325000	436	318750
373	350000	360	337500	380	331250	398	325000	439	325000	438	318750
374	350000	361	337500	382	331250	401	325000	440	325000	439	318750
375	350000	363	331250	383	331250	402	325000	441	318750	441	318750
377	350000	364	331250	384	331250	403	325000	443	325000	443	318750
378	350000	365	337500	386	331250	405	325000	444	318750	444	318750
379	350000	367	337500	387	337500	406	325000	445	325000	445	325000
380	350000	368	337500	388	337500	408	325000	448	325000	447	318750
382	350000	370	337500	389	337500	410	325000	449	325000	448	318750
383	356250	372	337500	391	331250	411	325000	450	325000	450	325000
384	356250	373	337500	392	331250	412	331250	453	325000	452	325000
386	356250	374	337500	394	337500	414	325000	454	325000	453	325000
387	356250	375	343750	394	337500	415	325000	455	325000	454	318750
388	350000	377	343750	396	331250	417	325000	458	331250	455	318750
389	350000	378	337500	398	337500	419	325000	459	325000	458	325000
391	362500	380	343750	400	337500	420	331250	462	325000	459	318750
392	362500	380	337500	401	337500	422	325000	463	331250	461	325000
393	356250	382	337500	402	337500	424	325000	464	331250	462	331250
394	356250	384	343750	403	337500	425	331250	467	325000	464	325000
396	356250	386	337500	405	337500	427	331250	468	331250	466	331250
397	356250	387	343750	406	337500	429	331250	469	337500	467	325000
398	362500	389	337500	407	337500	430	331250	472	331250	469	325000
400	362500	391	343750	408	337500	431	331250	473	331250	471	325000
401	362500	392	337500	410	343750	433	331250	474	331250	472	325000
402	362500	393	337500	411	337500	434	331250	476	337500	474	325000
403	362500	394	337500	412	337500	436	331250	477	331250	476	325000
405	362500	396	343750	414	343750	438	331250	478	337500	477	331250
406	362500	397	343750	415	343750	439	337500	481	331250	478	331250
407	362500	398	343750	416	343750	441	337500	482	337500	480	325000
408	356250	400	343750	417	343750	443	337500	483	331250	481	331250
410	362500	401	343750	419	343750	444	331250	486	337500	483	331250
411	362500	403	343750	420	343750	445	331250	487	325000	485	331250
412	362500	405	350000	421	337500	447	337500	488	331250	486	331250
414	362500	406	350000	422	343750	448	331250	491	337500	487	331250
415	362500	407	350000	424	343750	450	331250	492	337500	488	331250
416	362500	408	350000	425	343750	452	337500	494	337500	491	331250
417	362500	410	350000	426	343750	453	337500	495	337500	492	337500
419	368750	411	350000	427	343750	454	337500	496	337500	494	331250
420	362500	412	350000	429	343750	455	331250	497	337500	495	337500
421	368750	414	350000	430	350000	458	337500	500	343750	496	331250
422	368750	415	350000	431	343750	459	337500	502	337500	497	337500
424	368750	416	350000	433	350000	461	343750	504	337500	500	337500
425	375000	417	350000	434	343750	462	337500	505	337500	501	337500
426	368750	419	350000	436	350000	464	337500	506	343750	502	331250
427	368750	420	350000	438	350000	466	337500	507	343750	504	337500
429	368750	421	350000	439	350000	467	337500	509	343750	506	337500
430	368750	422	356250	441	343750	468	337500	511	337500	507	337500
431	368750	424	356250	441	350000	469	343750	513	343750	509	337500
433	368750	425	356250	444	350000	472	337500	514	343750	511	337500
434	368750	427	356250	445	350000	473	343750	515	337500	513	337500
435	368750	429	356250	447	350000	474	343750	516	343750	514	337500
436	375000	430	356250	448	356250	476	337500	519	343750	515	337500
438	368750	431	356250	449	356250	477	343750	520	343750	516	337500
439	375000	433	356250	450	350000	478	343750	521	343750	519	337500
440	375000	435	350000	452	356250	480	343750	523	343750	520	343750
441	375000	436	356250	453	350000	481	343750	524	343750	521	343750
443	368750	438	356250	455	356250	483	343750	525	350000	523	343750
444	375000	439	356250	457	356250	485	343750	528	350000	524	337500
445	375000	441	362500	458	356250	486	343750	529	343750	525	337500
445	368750	441	362500	459	356250	488	343750	530	343750	528	343750
448	375000	444	356250	461	356250	490	350000	533	350000	529	337500
448	375000	445	362500	462	356250	491	350000	534	343750	530	343750
450	381250	447	356250	464	356250	492	350000	535	350000	532	343750
450	375000	448	362500	466	356250	494	343750	537	350000	533	343750
453	368750	449	362500	467	356250	495	343750	539	350000	535	337500
453	375000	450	362500	468	356250	497	343750	542	343750	537	343750
455	375000	452	362500	469	356250	499	350000	542	350000	538	343750
457	375000	453	362500	471	356250	500	350000	544	350000	539	343750
458	381250	454	356250	472	356250	501	350000	546	356250	541	337500
459	375000	455	356250	474	362500	502	350000	547	350000	542	343750
461	375000	458	362500	476	356250	505	350000	549	350000	544	350000
462	375000	459	356250	477	362500	506	350000	551	356250	546	350000
463	381250	461	362500	478	362500	507	350000	552	356250	547	343750
464	387500	462	368750	480	356250	509	350000	553	350000	549	343750
466	381250	464	362500	481	356250	511	356250	554	356250	549	350000
467	381250	464	362500	482	362500	511	350000	556	350000	552	350000
468	375000	467	368750	483	362500	514	350000	558	350000	553	350000
469	381250	468	368750	485	362500	515	356250	560	356250	554	350000
471	381250	469	362500	486	362500	516	356250	561	350000	556	350000
472	381250	471	362500	487	362500	518	356250	562	350000	558	343750
473	381250	472	368750	488	362500	519	356250	565	362500	560	350000
474	381250	473	362500	491	368750	521	356250	566	356250	561	350000
476	381250	474	368750	491	362500	523	356250	567	356250	562	350000
477	387500	476	368750	492	362500	524	356250	568	356250	563	350000
478	381250	477	368750	494	368750	525	356250	571	356250	566	350000
480	387500	478	368750	495	362500	527	356250	572	356250	567	350000
481	387500	480	368750	497	362500	528	362500	574	362500	568	356250
482	381250	481	375000	499	362500	530	356250	575	356250	571	350000
483	387500	483	368750	500	362500	532	356250	577	356250	572	356250
485	387500	485	368750	501	362500	533	356250	579	356250	574	356250
486	387500	486	375000	502	362500	535	356250	580	356250	575	356250
487	387500	487	375000	504	368750	537	362500	581	356250	576	350000
488	387500	488	375000	505	368750	538	356250	582	356250	577	350000
490	387500	491	368750	507	368750	539	362500	585	362500	580	362500
491	387500	492	375000	509	368750	541	362500	586	356250	581	356250
492	387500	492	375000	510	368750	542	356250	588	362500	582	350000
494	387500	495	375000	511	368750	544	362500	589	362500	585	362500
495	387500	496	375000	513	368750	546	362500	590	362500	586	362500
496	393750	497	375000	514	375000	547	362500	591	356250	588	362500
497	393750	499	381250	515	375000	548	356250	594	368750	589	350000
499	393750	500	375000	516	375000	549	362500	595	362500	590	362500
500	393750	501	375000	519	375000	552	362500	596	362500	591	362500
501	393750	502	375000	519	375000	553	362500	598	362500	594	362500
502	387500	505	375000	521	375000	554	362500	600	362500	595	356250
504	393750	506	375000	521	375000	556	362500	601	362500	596	356250
505	393750	507	381250	523	368750	558	362500	603	362500	599	362500
506	393750	509	375000	524	375000	560	362500	604	362500	600	362500
507	393750	510	381250	525	375000	561	362500	605	362500	601	356250
509	393750	511	375000	527	368750	562	362500	608	362500	603	362500
510	393750	513	381250	528	375000	563	368750	609	362500	605	362500
511	393750	514	381250	530	375000	566	362500	610	368750	605	362500
513	393750	515	381250	530	375000	567	368750	613	368750	608	362500
514	393750	516	381250	533	375000	568	368750	614	368750	609	368750
515	393750	519	381250	534	375000	571	362500	615	368750	610	362500
516	393750	519	381250	535	375000	571	368750	618	368750	612	362500
518	393750	521	381250	537	375000	572	368750	619	368750	613	362500
519	400000	523	381250	538	375000	575	368750	621	368750	615	362500
520	400000	524	381250	539	375000	576	368750	622	368750	617	362500
521	393750	525	381250	541	375000	577	368750	624	368750	618	362500
523	393750	527	381250	542	375000	580	368750	626	368750	619	362500
524	393750	528	387500	543	375000	581	368750	627	368750	621	368750
525	393750	530	387500	544	375000	582	375000	628	375000	622	362500
527	393750	530	381250	547	375000	584	368750	629	368750	624	362500
528	400000	532	387500	547	381250	586	375000	632	368750	626	368750
529	400000	533	387500	549	381250	588	368750	633	375000	627	362500
530	393750	535	381250	549	381250	589	375000	634	368750	629	362500
532	400000	537	387500	552	381250	590	368750	636	368750	631	368750
533	400000	538	381250	552	375000	591	375000	637	375000	632	368750
534	393750	539	387500	554	381250	594	375000	638	375000	634	368750
535	400000	541	387500	556	381250	595	368750	641	375000	636	368750
537	400000	542	387500	556	381250	596	375000	642	375000	637	368750
538	406250	543	387500	558	381250	599	375000	643	375000	638	368750
539	400000	544	387500	558	381250	599	375000	646	368750	640	368750
539	393750	546	393750	561	381250	601	375000	647	375000	641	368750
542	400000	547	387500	562	387500	603	375000	648	375000	643	368750
542	400000	548	387500	563	381250	604	375000	650	375000	645	368750
544	400000	549	393750	565	387500	605	375000	651	375000	646	375000
546	400000	552	393750	566	381250	608	375000	652	375000	647	375000
547	400000	553	387500	567	387500	609	381250	655	375000	650	375000
548	400000	554	393750	568	387500	610	375000	656	375000	651	375000
549	406250	556	387500	571	381250	612	375000	657	375000	652	368750
551	406250	557	387500	572	387500	613	375000	660	381250	654	368750
552	406250	558	393750	574	387500	615	381250	661	381250	655	375000
553	406250	561	393750	575	387500	617	375000	662	381250	657	368750
554	406250	562	393750	577	381250	618	375000	664	381250	659	368750
556	406250	563	393750	579	393750	619	375000	665	381250	660	375000
557	400000	565	387500	580	387500	621	381250	666	381250	662	375000
558	406250	566	387500	581	387500	622	381250	669	381250	664	375000
560	406250	567	393750	582	387500	624	381250	671	387500	665	375000
561	406250	568	393750	585	387500	626	381250	673	375000	666	375000
562	400000	570	387500	586	393750	627	381250	674	381250	668	375000
563	406250	571	393750	588	387500	628	381250	676	387500	669	381250
565	406250	572	400000	589	387500	629	375000	679	381250	671	381250
566	406250	574	393750	590	393750	632	387500	679	381250	673	375000
567	406250	575	400000	591	387500	633	381250	681	381250	674	375000
568	406250	577	393750	594	393750	634	381250	683	387500	676	375000
570	406250	579	393750	595	393750	636	381250	685	381250	678	375000
571	406250	580	393750	596	393750	637	381250	687	387500	679	381250
572	406250	581	393750	598	393750	638	381250	688	387500	680	375000
574	406250	582	393750	599	393750	641	387500	690	387500	681	381250
575	406250	584	400000	601	393750	642	381250	692	387500	683	381250
576	406250	585	400000	603	400000	643	381250	693	387500	685	375000
577	412500	586	393750	604	393750	645	381250	694	387500	687	381250
579	406250	588	393750	605	393750	646	381250	695	387500	688	381250
580	412500	589	406250	607	393750	648	381250	698	387500	690	375000
581	412500	591	400000	608	393750	650	381250	699	381250	692	387500
582	412500	591	406250	610	393750	651	381250	701	393750	694	381250
584	412500	594	406250	612	393750	652	381250	702	393750	695	381250
585	412500	595	400000	613	393750	655	381250	704	387500	698	381250
586	412500	596	400000	614	400000	656	393750	706	393750	698	381250
588	412500	598	406250	615	393750	657	393750	707	387500	701	381250
589	412500	599	406250	618	393750	660	393750	708	387500	702	381250
590	412500	600	400000	619	393750	661	387500	709	393750	703	387500
591	412500	601	400000	621	393750	662	387500	712	393750	704	387500
593	412500	603	406250	622	400000	664	387500	713	387500	707	387500
594	406250	604	406250	623	393750	666	387500	715	393750	708	387500
595	418750	605	406250	624	393750	668	393750	716	393750	709	387500
596	412500	608	406250	627	400000	669	387500	718	393750	712	387500
598	412500	609	406250	627	400000	671	387500	720	393750	713	387500
599	412500	610	406250	629	400000	673	393750	721	393750	715	387500
600	412500	612	406250	631	400000	674	387500	722	393750	716	393750
601	418750	613	406250	632	400000	676	387500	723	393750	717	387500
603	412500	614	406250	633	400000	678	387500	726	393750	718	387500
604	418750	615	406250	634	400000	679	400000	727	393750	721	387500
605	418750	618	406250	636	400000	681	393750	728	393750	722	387500
607	418750	619	406250	637	400000	683	393750	730	400000	723	387500
608	418750	621	406250	638	406250	684	393750	731	393750	725	387500
609	418750	622	412500	640	400000	685	400000	732	393750	726	393750
610	418750	623	406250	641	400000	687	400000	735	393750	728	393750
612	418750	624	406250	643	400000	688	393750	736	400000	730	393750
613	418750	626	406250	645	400000	690	400000	737	393750	731	393750
614	418750	627	406250	646	406250	692	393750	740	400000	732	387500
615	418750	628	406250	647	400000	693	393750	741	400000	735	387500
617	418750	629	412500	648	406250	694	387500	742	400000	736	393750
618	418750	632	412500	651	406250	695	400000	744	400000	737	393750
619	418750	633	412500	652	406250	698	393750	745	393750	739	393750
621	418750	634	412500	654	406250	699	400000	748	400000	740	393750
622	418750	636	412500	655	406250	701	393750	750	400000	742	393750
623	418750	636	412500	657	406250	702	400000	751	400000	744	393750
624	418750	638	412500	659	406250	703	393750	753	400000	745	393750
626	418750	640	418750	660	406250	704	393750	754	406250	746	393750
627	418750	641	412500	661	406250	707	400000	756	400000	748	400000
628	418750	642	412500	662	406250	708	393750	758	393750	749	400000
629	418750	643	412500	665	406250	709	400000	759	393750	751	400000
631	418750	646	418750	666	406250	711	400000	761	400000	753	393750
632	418750	647	418750	668	412500	712	400000	763	400000	754	400000
633	418750	648	412500	669	406250	713	400000	764	406250	755	393750
634	425000	650	418750	671	406250	716	400000	765	406250	758	393750
636	425000	652	412500	673	406250	717	400000	768	406250	759	400000
637	418750	654	412500	674	406250	718	400000	769	406250	761	400000
638	425000	655	418750	675	412500	720	400000	770	406250	763	393750
640	425000	656	412500	676	406250	721	400000	773	406250	764	406250
641	425000	657	418750	678	412500	723	400000	774	406250	765	406250
642	431250	659	418750	679	412500	725	406250	775	406250	767	406250
643	425000	660	418750	681	406250	726	400000	777	406250	768	400000
645	431250	661	418750	683	412500	727	406250	778	406250	770	400000
646	425000	662	412500	684	412500	730	406250	779	406250	772	400000
647	431250	664	418750	685	418750	731	406250	782	406250	773	400000
648	418750	666	418750	687	412500	732	406250	783	406250	775	406250
650	431250	668	418750	688	406250	734	406250	784	406250	777	406250
650	431250	669	418750	689	412500	735	406250	787	406250	778	400000
652	425000	670	418750	690	412500	737	406250	787	412500	779	400000
654	425000	671	418750	693	412500	739	406250	789	406250	781	406250
655	425000	673	418750	693	406250	740	400000	792	418750	782	400000
656	431250	674	418750	695	412500	741	406250	793	406250	784	400000
657	431250	675	425000	697	418750	742	406250	795	406250	786	406250
659	431250	676	418750	698	412500	744	406250	796	412500	787	400000
660	431250	679	418750	699	412500	746	406250	798	406250	788	406250
661	425000	680	418750	701	412500	748	406250	797	406250	789	406250
662	431250	681	425000	702	418750	749	406250	796	400000	792	406250
664	425000	683	425000	704	418750	750	400000	795	400000	793	406250
665	431250	684	425000	706	412500	751	406250	793	406250	795	400000
666	431250	685	425000	707	418750	754	412500	792	393750	797	412500
666	431250	688	425000	708	418750	755	412500	789	393750	798	406250
669	425000	688	425000	709	418750	756	412500	788	393750	797	400000
670	431250	690	418750	711	418750	758	412500	787	387500	796	400000
671	431250	692	425000	712	418750	759	406250	786	387500	793	400000
673	431250	693	425000	713	418750	761	412500	784	393750	792	393750
674	431250	694	425000	715	418750	763	406250	782	387500	791	393750
675	437500	695	425000	716	418750	764	412500	781	387500	789	387500
676	437500	697	425000	718	418750	765	412500	779	387500	788	387500
678	431250	698	431250	720	418750	768	412500	777	381250	787	393750
679	443750	699	425000	721	418750	769	412500	775	381250	784	381250
680	431250	702	431250	722	418750	770	412500	774	387500	783	387500
681	431250	703	431250	723	418750	772	412500	773	381250	782	387500
683	437500	704	425000	725	418750	773	412500	772	381250	779	381250
684	431250	706	431250	726	418750	775	412500	770	375000	778	381250
685	437500	707	425000	728	425000	777	412500	768	381250	777	375000
687	431250	708	431250	730	425000	778	412500	767	375000	775	375000
688	437500	709	431250	731	425000	779	412500	765	375000	773	375000
689	437500	712	431250	732	425000	781	418750	764	375000	772	375000
690	437500	713	431250	734	425000	783	412500	761	375000	770	375000
692	443750	715	431250	735	425000	784	418750	760	368750	769	375000
693	437500	716	431250	737	425000	786	418750	759	375000	768	375000
694	431250	717	431250	737	425000	787	418750	758	368750	765	375000
695	437500	718	431250	739	425000	789	418750	756	362500	764	368750
697	437500	721	431250	740	425000	791	418750	754	362500	761	368750
698	437500	722	437500	742	425000	792	412500	753	368750	761	368750
699	437500	723	431250	742	425000	793	418750	751	362500	759	368750
701	437500	725	431250	745	425000	795	418750	750	375000	758	362500
702	437500	727	437500	745	425000	796	418750	749	368750	756	368750
703	437500	728	431250	746	425000	798	418750	746	362500	754	368750
704	437500	730	437500	749	425000	797	418750	745	368750	753	362500
706	437500	731	431250	750	431250	796	406250	744	362500	751	362500
707	437500	732	431250	751	431250	795	406250	742	362500	750	362500
708	443750	735	437500	753	431250	793	406250	741	362500	748	356250
709	443750	736	437500	754	425000	792	412500	740	362500	746	362500
711	443750	737	437500	755	425000	789	406250	737	362500	745	362500
712	443750	739	437500	756	425000	788	406250	736	362500	742	356250
713	443750	740	431250	758	431250	787	400000	735	356250	741	356250
715	443750	742	437500	759	431250	786	393750	734	356250	740	362500
716	443750	744	437500	761	425000	784	393750	732	356250	737	356250
717	443750	745	443750	763	431250	782	393750	730	356250	736	350000
718	443750	746	437500	764	431250	781	400000	728	350000	735	350000
720	443750	748	443750	765	431250	779	393750	727	356250	732	356250
721	443750	749	443750	767	431250	777	387500	726	356250	731	350000
722	443750	750	437500	768	431250	775	393750	723	356250	730	350000
723	443750	751	437500	769	431250	774	393750	722	350000	728	350000
725	443750	753	437500	770	437500	773	387500	721	350000	727	350000
726	450000	754	437500	772	431250	772	387500	720	350000	725	350000
726	443750	756	443750	773	431250	770	387500	718	350000	723	350000
728	443750	758	443750	774	437500	768	387500	716	350000	722	343750
730	443750	759	443750	775	431250	767	387500	715	350000	721	343750
731	450000	760	443750	777	431250	765	381250	713	350000	720	350000
731	443750	763	443750	779	437500	764	381250	712	350000	718	337500
734	450000	763	437500	781	431250	763	381250	711	343750	716	337500
735	443750	765	443750	782	437500	761	375000	709	343750	715	343750
736	443750	767	443750	783	437500	759	375000	707	343750	713	337500
737	443750	768	443750	784	431250	758	375000	706	350000	712	337500
737	450000	769	443750	787	431250	756	375000	704	343750	711	337500
740	443750	770	443750	787	437500	754	381250	703	337500	708	337500
740	450000	773	443750	789	431250	753	375000	702	343750	707	337500
741	443750	774	443750	791	443750	751	375000	699	337500	706	337500
742	450000	775	443750	792	443750	750	375000	698	337500	704	337500
744	443750	777	450000	793	437500	749	375000	697	337500	702	337500
745	450000	778	443750	795	443750	746	375000	695	337500	701	337500
746	450000	779	443750	796	443750	745	375000	694	337500	699	331250
748	450000	782	443750	797	437500	744	368750	693	331250	698	337500
749	450000	783	450000	797	431250	742	375000	690	337500	697	331250
750	450000	784	443750	796	425000	741	368750	689	337500	695	331250
751	456250	786	450000	795	431250	740	368750	688	331250	693	325000
753	450000	787	450000	793	418750	737	368750	687	337500	692	337500
754	456250	789	450000	792	418750	736	368750	685	325000	690	331250
756	450000	791	443750	791	431250	735	362500	683	331250	689	331250
756	456250	792	443750	789	425000	734	362500	681	331250	687	331250
759	450000	793	456250	787	418750	732	362500	680	331250	685	325000
759	450000	795	450000	786	418750	730	362500	679	331250	683	325000
761	456250	796	456250	784	418750	728	362500	676	325000	681	325000
761	450000	798	450000	783	418750	727	362500	675	325000	679	325000
763	456250	797	450000	782	412500	726	362500	674	325000	678	325000
764	456250	796	443750	781	412500	725	362500	673	331250	676	325000
767	456250	795	443750	779	412500	723	356250	671	325000	675	325000
768	456250	793	443750	777	406250	721	356250	669	325000	674	325000
768	456250	792	437500	775	406250	720	362500	668	325000	671	325000
770	450000	791	437500	774	406250	718	356250	666	325000	670	318750
772	456250	789	425000	773	406250	717	350000	665	318750	669	325000
773	456250	788	425000	770	406250	716	356250	662	325000	668	318750
774	456250	787	431250	769	406250	713	356250	661	325000	666	318750
775	456250	784	431250	768	400000	712	350000	660	318750	664	318750
775	456250	783	431250	767	393750	711	356250	659	318750	662	318750
777	462500	782	425000	765	400000	709	350000	657	325000	661	318750
778	456250	781	425000	764	393750	707	350000	655	325000	660	312500
779	456250	779	418750	763	400000	706	350000	654	318750	657	312500
781	456250	777	418750	761	400000	703	343750	652	318750	656	312500
782	456250	775	418750	760	400000	702	343750	650	318750	655	318750
783	456250	774	418750	759	393750	701	343750	648	318750	654	312500
784	462500	773	418750	758	393750	699	343750	647	318750	652	318750
787	456250	772	412500	755	400000	698	343750	646	312500	650	306250
787	462500	770	418750	754	387500	695	343750	645	312500	648	312500
789	462500	768	418750	753	393750	694	343750	643	312500	647	306250
791	462500	768	412500	751	387500	693	343750	641	312500	646	306250
792	462500	767	412500	749	387500	692	343750	640	312500	645	312500
793	456250	764	406250	748	387500	690	343750	638	312500	642	306250
793	462500	763	406250	746	387500	688	337500	637	312500	641	306250
796	468750	761	406250	745	381250	687	337500	636	312500	640	312500
796	456250	760	406250	744	387500	685	343750	634	312500	637	306250
798	456250	759	406250	742	381250	684	343750	632	312500	636	306250
798	462500	758	406250	740	381250	683	343750	631	306250	634	306250
796	456250	756	406250	739	387500	681	337500	629	312500	632	306250
796	450000	755	406250	737	387500	679	337500	628	306250	631	306250
793	450000	754	406250	736	381250	678	337500	627	306250	629	306250
793	450000	751	400000	735	381250	676	337500	624	306250	628	300000
792	443750	750	400000	732	381250	674	337500	623	300000	627	306250
791	443750	749	393750	731	381250	673	337500	622	306250	624	306250
789	443750	748	400000	730	381250	671	331250	621	306250	623	300000
788	437500	746	400000	728	375000	670	337500	619	306250	622	300000
787	443750	745	393750	727	375000	669	331250	618	306250	619	300000
786	443750	742	400000	726	375000	666	331250	615	300000	618	300000
784	437500	741	400000	725	375000	665	331250	614	300000	617	293750
783	437500	740	393750	723	375000	664	337500	613	300000	615	300000
782	431250	739	393750	722	375000	662	325000	612	300000	614	300000
779	431250	737	393750	721	375000	660	331250	610	300000	613	293750
778	437500	736	393750	718	375000	660	325000	608	300000	610	300000
777	431250	735	393750	718	368750	657	331250	607	300000	609	300000
775	425000	734	393750	716	375000	656	325000	605	293750	608	300000
775	431250	732	393750	715	368750	655	325000	604	300000	607	293750
773	431250	730	387500	713	368750	652	325000	603	293750	605	293750
773	431250	728	387500	712	368750	651	325000	601	300000	603	293750
770	425000	727	387500	711	362500	650	325000	599	293750	601	293750
770	425000	726	381250	709	362500	648	325000	598	293750	600	293750
768	418750	723	387500	707	362500	647	325000	596	293750	599	293750
768	425000	722	387500	706	362500	646	325000	594	293750	596	293750
765	425000	721	381250	704	368750	643	325000	593	287500	595	287500
765	418750	720	381250	703	362500	642	318750	591	287500	594	287500
763	418750	718	381250	702	362500	641	318750	590	293750	591	287500
763	418750	716	387500	699	356250	640	318750	588	293750	590	287500
761	418750	715	375000	698	356250	638	318750	586	293750	589	287500
760	418750	713	375000	697	362500	636	318750	585	293750	586	287500
758	418750	712	375000	695	362500	634	318750	584	287500	585	281250
756	418750	711	375000	693	356250	633	318750	582	287500	584	281250
755	412500	709	375000	692	362500	632	318750	580	287500	582	281250
754	412500	707	375000	690	356250	629	318750	579	287500	581	275000
753	412500	706	375000	689	356250	628	318750	577	287500	580	287500
751	418750	704	375000	688	356250	627	318750	576	281250	577	281250
750	406250	703	368750	687	356250	626	318750	574	287500	576	281250
749	412500	702	375000	685	350000	624	318750	572	281250	575	275000
748	412500	699	375000	684	350000	622	312500	571	281250	572	281250
746	406250	698	368750	683	350000	621	312500	570	281250	571	275000
745	406250	697	362500	681	356250	619	312500	567	281250	570	275000
745	406250	695	362500	679	350000	618	306250	566	281250	568	281250
744	406250	694	368750	678	350000	617	312500	563	287500	566	281250
742	406250	693	368750	676	350000	615	312500	562	281250	565	281250
741	406250	690	362500	675	350000	613	312500	560	281250	563	275000
740	400000	689	368750	674	350000	612	312500	558	281250	561	275000
739	406250	688	362500	671	350000	610	306250	557	275000	560	275000
737	400000	687	362500	670	350000	609	306250	554	275000	557	275000
736	400000	685	362500	669	350000	608	306250	553	275000	556	268750
735	406250	684	362500	668	343750	605	306250	552	281250	554	275000
734	400000	683	356250	666	343750	604	300000	551	275000	552	275000
732	400000	680	362500	665	343750	603	306250	549	275000	551	275000
731	400000	679	362500	664	343750	601	306250	547	275000	549	268750
730	400000	678	362500	662	337500	600	306250	546	268750	547	268750
728	393750	676	356250	660	343750	599	300000	544	275000	546	268750
727	393750	674	356250	659	337500	596	306250	542	268750	544	268750
726	393750	673	350000	657	337500	595	300000	541	268750	542	262500
725	393750	671	356250	655	337500	594	300000	539	268750	541	268750
723	393750	670	356250	655	343750	593	300000	537	275000	539	262500
722	393750	669	356250	652	337500	591	300000	535	268750	538	262500
721	393750	666	350000	651	343750	589	300000	533	268750	535	268750
720	393750	666	356250	650	337500	588	300000	532	268750	534	262500
718	387500	665	356250	648	331250	586	300000	530	268750	532	262500
717	393750	662	350000	647	331250	585	300000	528	268750	530	262500
716	393750	662	350000	646	337500	582	293750	527	262500	529	262500
715	387500	660	356250	645	337500	581	293750	525	262500	528	262500
713	387500	659	350000	643	337500	580	293750	524	262500	525	262500
712	387500	657	350000	642	331250	579	300000	523	262500	523	262500
711	381250	656	343750	641	337500	577	300000	521	262500	523	262500
709	381250	655	350000	640	331250	575	287500	519	262500	520	262500
708	387500	652	350000	638	331250	574	293750	519	262500	519	256250
707	387500	651	343750	637	331250	572	293750	516	262500	516	256250
706	387500	650	350000	636	325000	571	287500	515	262500	515	256250
704	381250	648	350000	634	331250	568	293750	514	262500	514	256250
703	381250	647	343750	632	331250	567	293750	511	262500	511	256250
702	381250	646	343750	631	325000	566	293750	511	262500	510	250000
701	381250	643	343750	629	325000	565	287500	509	256250	507	256250
699	375000	642	343750	628	331250	563	281250	507	256250	506	256250
698	375000	641	343750	627	325000	561	281250	506	256250	505	250000
697	381250	640	343750	626	331250	560	287500	505	256250	504	250000
695	375000	638	337500	624	325000	558	287500	502	256250	502	250000
694	381250	637	337500	622	325000	557	281250	501	256250	500	250000
693	375000	636	337500	621	325000	554	281250	500	256250	499	250000
692	375000	634	337500	619	325000	553	287500	497	256250	497	243750
690	375000	632	337500	618	318750	552	287500	496	250000	495	250000
689	375000	631	337500	617	318750	551	281250	495	250000	494	243750
688	368750	629	331250	615	318750	549	281250	492	250000	492	243750
687	375000	628	337500	614	325000	547	287500	491	243750	491	250000
685	375000	627	337500	613	318750	546	287500	490	250000	488	243750
684	368750	626	337500	612	318750	544	287500	488	243750	487	243750
683	368750	624	337500	610	318750	543	287500	487	250000	486	237500
681	368750	622	337500	608	318750	542	281250	486	250000	485	243750
680	362500	622	337500	608	318750	539	281250	483	250000	483	243750
679	362500	619	331250	605	325000	538	275000	481	250000	481	243750
678	368750	618	331250	604	318750	537	275000	480	250000	478	243750
676	368750	617	331250	603	318750	535	275000	478	250000	477	237500
675	368750	615	331250	601	312500	534	281250	477	243750	476	237500
674	368750	614	331250	600	318750	532	275000	476	250000	474	237500
673	368750	613	331250	599	318750	530	275000	474	243750	473	237500
671	362500	610	331250	598	312500	529	275000	472	243750	471	237500
670	362500	609	325000	596	318750	528	275000	471	243750	469	237500
669	362500	608	325000	594	312500	527	275000	469	243750	468	237500
668	362500	605	325000	593	312500	525	275000	468	243750	467	231250
666	362500	605	331250	591	312500	523	275000	467	237500	464	237500
665	362500	603	325000	590	306250	521	268750	464	237500	463	237500
664	362500	601	325000	589	306250	520	275000	463	237500	462	231250
662	362500	600	318750	588	306250	519	275000	462	237500	459	237500
661	356250	599	325000	586	306250	518	268750	459	237500	458	231250
660	362500	596	325000	585	312500	516	268750	458	231250	457	231250
657	362500	595	325000	584	306250	514	268750	457	237500	455	231250
657	356250	594	325000	582	306250	513	268750	455	237500	453	231250
655	356250	593	325000	580	306250	511	268750	454	231250	452	231250
655	362500	591	318750	579	306250	510	262500	453	231250	450	225000
652	356250	589	318750	577	306250	507	268750	450	231250	449	231250
652	356250	589	318750	576	306250	506	268750	449	231250	447	225000
650	350000	586	318750	575	300000	505	268750	448	237500	445	225000
650	356250	585	318750	574	306250	504	268750	447	231250	444	225000
648	350000	585	318750	572	300000	502	262500	445	231250	443	225000
647	356250	582	312500	571	306250	500	262500	444	225000	441	225000
646	350000	581	318750	570	300000	499	262500	441	231250	439	218750
645	350000	580	312500	567	300000	497	262500	440	231250	438	218750
643	356250	579	312500	566	306250	496	262500	439	231250	436	218750
642	350000	577	306250	565	300000	495	262500	438	225000	434	225000
641	350000	575	312500	563	300000	492	256250	435	225000	433	218750
640	350000	574	312500	562	300000	491	256250	434	225000	431	218750
638	350000	572	312500	561	293750	490	262500	433	225000	429	218750
637	343750	571	312500	560	300000	488	262500	431	225000	427	218750
636	350000	568	306250	558	300000	487	256250	429	218750	426	218750
634	343750	567	312500	557	293750	486	256250	427	218750	425	218750
633	350000	566	312500	556	300000	483	256250	426	225000	424	212500
632	350000	565	300000	554	293750	482	256250	425	218750	422	218750
629	343750	563	312500	552	300000	481	250000	424	218750	420	212500
628	343750	562	306250	552	293750	478	256250	422	218750	419	212500
627	343750	560	306250	549	293750	477	256250	420	218750	417	212500
626	343750	558	312500	548	287500	476	250000	419	218750	415	212500
624	343750	557	306250	547	287500	474	250000	417	218750	414	206250
623	343750	556	300000	546	287500	473	256250	416	212500	412	212500
622	337500	554	300000	544	287500	472	256250	415	218750	411	212500
621	343750	553	300000	542	293750	469	250000	412	218750	408	206250
619	337500	552	300000	539	293750	468	243750	411	212500	407	206250
618	337500	551	300000	538	287500	467	250000	410	212500	406	206250
617	343750	549	306250	537	287500	466	250000	408	212500	403	206250
615	337500	548	300000	535	287500	464	250000	407	212500	402	206250
614	337500	547	300000	534	287500	462	250000	406	206250	401	200000
613	337500	544	300000	533	281250	461	243750	403	206250	398	206250
612	337500	543	300000	530	287500	459	243750	402	212500	397	206250
610	337500	542	293750	529	287500	458	250000	401	206250	396	200000
609	337500	539	300000	528	287500	455	237500	400	206250	394	200000
608	337500	538	293750	527	281250	454	243750	398	206250	393	206250
607	337500	537	293750	525	281250	453	243750	396	206250	392	200000
605	331250	535	293750	524	281250	452	243750	394	206250	389	200000
604	337500	534	293750	523	281250	450	243750	392	206250	388	200000
603	331250	533	293750	521	281250	448	237500	391	206250	387	193750
601	331250	530	293750	520	281250	447	243750	389	206250	386	193750
601	331250	529	293750	519	281250	445	237500	388	200000	383	193750
599	325000	528	293750	516	281250	444	237500	386	200000	382	193750
599	331250	527	287500	516	275000	443	237500	384	206250	380	193750
596	331250	525	287500	514	275000	441	237500	383	200000	378	193750
596	325000	523	287500	513	275000	439	231250	382	193750	377	193750
594	325000	523	287500	511	275000	438	237500	380	193750	375	187500
594	331250	521	293750	510	275000	436	231250	378	193750	373	187500
591	325000	519	287500	509	275000	435	237500	377	193750	372	193750
591	325000	518	287500	507	275000	434	237500	375	193750	370	187500
589	331250	516	287500	506	275000	431	231250	373	193750	368	193750
589	325000	515	287500	505	275000	430	231250	372	193750	367	187500
586	325000	514	287500	504	275000	429	231250	370	193750	364	181250
585	325000	511	287500	502	275000	427	231250	369	193750	363	187500
584	325000	510	281250	501	275000	425	231250	368	193750	361	181250
582	325000	509	287500	500	275000	424	231250	365	193750	359	181250
581	325000	507	281250	499	275000	422	231250	364	193750	358	181250
580	325000	506	287500	497	275000	421	225000	363	193750	356	181250
579	325000	505	281250	496	268750	420	225000	361	193750	355	175000
577	318750	502	281250	495	268750	419	225000	360	187500	353	181250
576	318750	501	281250	492	268750	416	225000	359	187500	351	181250
575	318750	500	281250	491	268750	415	225000	356	187500	350	181250
574	318750	499	281250	490	262500	414	225000	355	187500	349	181250
572	318750	497	275000	488	262500	412	218750	354	193750	346	181250
571	318750	495	275000	487	268750	411	225000	351	181250	345	175000
570	312500	494	281250	486	262500	408	225000	350	187500	342	181250
568	312500	492	275000	485	262500	407	218750	349	181250	341	175000
567	312500	491	275000	483	268750	406	218750	347	181250	340	175000
566	312500	490	275000	481	262500	405	218750	346	181250	339	175000
565	318750	488	275000	480	262500	403	218750	345	181250	337	175000
563	312500	487	268750	478	262500	401	218750	342	181250	335	168750
562	312500	485	268750	476	262500	400	225000	341	181250	334	175000
561	312500	483	268750	474	262500	398	218750	340	181250	332	168750
560	312500	482	275000	474	262500	397	212500	339	181250	331	168750
558	312500	481	268750	472	262500	396	218750	337	175000	328	168750
557	312500	480	268750	472	256250	394	212500	335	181250	327	168750
556	318750	478	268750	469	256250	392	206250	334	175000	326	162500
554	312500	476	268750	468	256250	391	206250	332	175000	323	162500
553	312500	474	268750	467	256250	389	206250	331	168750	322	162500
552	312500	473	268750	464	250000	388	206250	330	175000	321	162500
551	306250	472	268750	464	256250	387	206250	328	175000	318	162500
549	312500	471	268750	462	250000	384	206250	326	168750	317	162500
548	312500	469	268750	461	256250	383	212500	325	168750	316	156250
547	312500	467	262500	459	256250	382	206250	323	168750	314	156250
546	306250	466	262500	458	250000	380	206250	322	168750	312	156250
544	312500	464	262500	457	256250	378	206250	321	168750	311	156250
543	306250	462	262500	455	256250	377	206250	318	168750	309	156250
542	306250	461	262500	453	256250	375	200000	317	168750	308	156250
541	306250	459	262500	452	250000	374	200000	316	162500	306	156250
539	306250	458	262500	450	250000	373	200000	314	162500	304	150000
538	300000	457	262500	449	250000	370	200000	313	162500	302	156250
537	306250	455	262500	448	250000	369	200000	312	162500	300	150000
535	306250	453	262500	445	250000	368	200000	309	162500	299	156250
534	300000	452	256250	444	243750	365	206250	308	162500	298	150000
533	300000	450	256250	443	250000	364	193750	307	162500	297	150000
532	300000	448	256250	441	250000	363	200000	306	162500	294	150000
530	306250	448	256250	440	250000	361	193750	304	162500	293	143750
529	300000	445	256250	439	243750	359	193750	302	156250	290	143750
528	300000	444	256250	438	243750	358	193750	300	156250	289	150000
527	300000	443	250000	436	237500	356	193750	299	150000	288	143750
525	300000	441	256250	434	243750	355	193750	298	156250	285	137500
524	300000	440	250000	434	243750	354	187500	297	156250	284	137500
523	300000	439	250000	431	237500	351	193750	294	156250	281	137500
521	300000	436	250000	430	237500	350	193750	293	150000	280	137500
520	293750	435	250000	429	237500	349	193750	292	150000	279	137500
519	300000	434	243750	427	237500	347	187500	290	150000	276	137500
518	293750	431	250000	426	237500	346	187500	288	150000	275	137500
516	293750	430	243750	425	237500	345	187500	287	150000	274	137500
515	293750	429	243750	422	237500	342	187500	285	150000	271	131250
514	293750	427	243750	422	237500	341	187500	284	143750	270	137500
513	293750	426	243750	420	237500	340	187500	283	143750	269	131250
511	293750	425	243750	419	237500	337	181250	281	143750	267	125000
510	293750	422	243750	417	231250	337	187500	279	143750	265	125000
509	287500	421	243750	416	231250	335	187500	278	143750	264	131250
507	293750	420	237500	415	231250	334	181250	276	143750	262	131250
506	287500	419	237500	414	231250	332	181250	274	143750	261	125000
505	293750	417	237500	412	231250	331	181250	273	137500	260	125000
504	293750	415	237500	411	231250	328	181250	271	137500	257	118750
502	287500	415	237500	408	231250	327	181250	270	137500	256	125000
501	287500	412	237500	407	231250	326	181250	269	131250	255	125000
500	287500	411	237500	406	225000	325	175000	267	131250	253	118750
497	287500	410	237500	405	225000	323	175000	265	137500	251	118750
496	287500	408	237500	403	225000	321	175000	264	131250	250	118750
495	287500	407	231250	402	225000	320	175000	262	137500	248	118750
494	287500	405	231250	401	225000	318	175000	261	131250	247	118750
492	287500	403	231250	400	231250	317	175000	260	131250	246	118750
491	287500	402	231250	398	218750	316	175000	257	125000	243	112500
491	281250	401	225000	397	231250	314	168750	256	131250	242	118750
488	287500	400	231250	396	218750	312	168750	255	131250	241	112500
488	281250	398	231250	394	218750	311	168750	253	131250	240	112500
486	275000	397	231250	392	225000	309	168750	251	125000	238	112500
486	275000	396	225000	391	218750	308	168750	250	125000	237	112500
483	275000	394	231250	389	218750	307	168750	248	125000	234	106250
483	275000	392	231250	388	218750	304	168750	247	125000	233	106250
481	275000	391	225000	387	218750	303	162500	246	125000	232	106250
480	281250	389	218750	386	212500	300	162500	243	118750	231	106250
478	275000	387	225000	384	212500	299	162500	242	118750	229	106250
477	281250	386	225000	383	218750	298	162500	241	118750	227	106250
476	275000	384	218750	382	212500	297	162500	240	118750	226	100000
474	275000	383	225000	380	218750	295	156250	238	118750	224	106250
473	268750	382	218750	378	212500	294	162500	237	118750	223	100000
472	275000	380	218750	377	218750	293	162500	234	112500	220	100000
471	268750	378	218750	375	212500	290	156250	233	118750	219	100000
469	275000	377	218750	374	212500	289	156250	232	112500	218	100000
468	275000	375	212500	373	212500	288	156250	231	112500	215	93750
467	268750	373	218750	370	212500	287	156250	228	112500	214	93750
466	275000	372	218750	370	212500	285	156250	227	106250	213	93750
464	268750	370	212500	368	206250	283	150000	226	106250	212	93750
463	268750	369	212500	367	206250	281	156250	224	106250	209	93750
462	268750	368	212500	365	212500	280	150000	223	106250	208	87500
461	268750	365	212500	364	206250	279	150000	222	106250	207	87500
459	262500	364	212500	363	206250	276	150000	220	100000	205	87500
458	262500	363	212500	361	206250	275	150000	218	106250	203	87500
457	262500	361	212500	359	206250	274	143750	217	100000	201	81250
455	262500	360	212500	358	206250	273	143750	215	100000	199	81250
454	262500	359	206250	356	206250	270	143750	214	100000	198	81250
453	262500	356	206250	355	200000	269	143750	212	100000	196	81250
452	262500	355	206250	354	200000	267	143750	210	93750	195	81250
450	262500	354	206250	351	200000	266	143750	209	100000	194	81250
449	262500	351	200000	350	200000	265	137500	208	100000	191	75000
448	262500	350	206250	349	200000	262	137500	205	93750	190	68750
447	262500	349	206250	347	200000	261	137500	204	93750	189	81250
445	262500	347	200000	345	200000	260	137500	203	93750	187	75000
444	256250	346	200000	345	200000	259	137500	201	87500	185	68750
443	262500	345	200000	342	193750	257	131250	200	93750	184	68750
441	256250	344	200000	341	193750	255	131250	199	87500	182	68750
440	262500	342	200000	340	193750	253	137500	196	81250	180	62500
439	256250	340	200000	339	193750	251	131250	195	81250	177	62500
438	256250	339	200000	337	193750	250	131250	194	87500	176	62500
436	256250	337	193750	335	187500	248	131250	193	81250	175	62500
435	256250	336	193750	334	193750	247	131250	191	75000	173	56250
434	256250	335	193750	332	193750	246	131250	190	81250	171	56250
433	250000	332	193750	331	187500	243	131250	187	75000	170	50000
431	250000	331	193750	330	187500	241	125000	186	81250	168	56250
430	250000	330	193750	328	187500	240	125000	185	81250	166	56250
429	250000	328	193750	326	187500	238	125000	184	75000	165	50000
427	250000	327	193750	325	187500	237	118750	182	75000	162	50000
426	250000	326	187500	323	187500	236	118750	180	68750	161	50000
425	250000	323	193750	322	181250	234	118750	179	68750	158	43750
424	250000	322	193750	321	181250	232	118750	177	68750	157	50000
422	250000	321	187500	318	181250	231	118750	175	62500	154	43750
421	250000	320	187500	317	181250	229	118750	173	62500	153	43750
420	250000	318	187500	316	181250	228	118750	172	68750	152	43750
419	250000	316	187500	313	181250	227	112500	171	62500	151	37500
417	243750	314	181250	312	181250	224	112500	170	62500	149	37500
417	243750	313	181250	311	175000	223	106250	168	62500	147	31250
415	243750	312	181250	309	181250	222	112500	166	56250	146	37500
414	243750	311	181250	307	175000	220	112500	165	50000	144	31250
412	243750	309	181250	306	175000	219	106250	163	56250	142	31250
411	243750	307	181250	304	175000	218	106250	161	50000	140	31250
411	243750	306	181250	303	175000	215	106250	160	50000	139	31250
408	243750	304	175000	302	168750	214	106250	158	50000	138	31250
407	243750	302	181250	300	168750	213	100000	157	50000	135	25000
406	237500	300	175000	298	175000	212	100000	156	50000	134	25000
406	237500	299	175000	295	168750	210	100000	154	43750	133	25000
403	237500	298	168750	295	168750	208	100000	152	50000	130	18750
402	237500	297	168750	293	168750	207	100000	151	50000	129	12500
401	237500	295	168750	292	168750	205	100000	149	43750	128	18750
400	231250	293	168750	290	162500	204	93750	148	37500	125	18750
398	237500	292	168750	289	162500	201	93750	147	37500	124	12500
397	237500	290	168750	288	162500	200	93750	144	37500	123	12500
396	237500	289	168750	285	168750	199	93750	142	37500	121	12500
394	231250	288	162500	284	156250	198	93750	140	31250	119	12500
394	237500	285	162500	283	156250	196	93750	139	31250	118	6250
392	237500	284	162500	281	162500	194	87500	138	31250	116	6250
391	237500	283	162500	279	162500	191	87500	137	31250	114	0
389	231250	281	162500	278	156250	190	87500	135	25000	113	6250
388	231250	280	162500	276	156250	189	81250	133	25000	111	0
387	231250	279	162500	275	156250	186	81250	132	25000	110	0
386	231250	276	156250	274	156250	184	75000	130	25000	107	-6250
384	231250	275	156250	273	156250	182	81250	129	18750	106	-6250
383	231250	274	156250	271	150000	181	81250	128	18750	105	-12500
382	231250	271	156250	269	150000	180	75000	126	18750	102	-12500
380	225000	270	156250	267	150000	179	75000	124	18750	101	-12500
379	225000	269	150000	266	150000	176	75000	123	18750	100	-12500
378	225000	267	150000	265	143750	175	68750	121	18750	97	-12500
377	225000	266	150000	262	143750	173	75000	120	12500	96	-18750
375	218750	265	150000	261	143750	172	68750	119	12500	95	-18750
374	218750	264	150000	260	143750	171	62500	116	12500	93	-25000
373	218750	261	150000	257	143750	168	68750	115	6250	91	-25000
372	218750	260	150000	256	143750	167	62500	114	6250	90	-25000
370	218750	259	143750	253	143750	166	62500	113	6250	88	-25000
368	218750	257	150000	252	137500	165	62500	111	0	86	-31250
368	218750	255	143750	251	137500	163	62500	110	0	85	-31250
365	218750	253	143750	248	137500	161	56250	107	0	83	-37500
365	212500	252	143750	247	137500	160	56250	106	0	81	-31250
364	218750	251	143750	246	137500	158	50000	105	0	80	-37500
361	218750	250	137500	245	137500	157	56250	104	-6250	78	-37500
360	212500	248	137500	243	131250	154	50000	102	-6250	77	-37500
359	212500	247	137500	241	131250	153	50000	100	-6250	74	-43750
358	212500	246	137500	240	131250	152	50000	99	-12500	73	-43750
356	212500	245	137500	238	125000	151	50000	97	-12500	71	-50000
355	212500	243	131250	237	125000	149	50000	96	-12500	69	-50000
354	206250	241	131250	236	125000	147	43750	95	-12500	67	-50000
353	206250	240	131250	234	125000	146	43750	93	-12500	66	-50000
351	212500	238	131250	232	125000	144	43750	91	-18750	64	-56250
350	206250	237	131250	231	125000	143	43750	90	-18750	62	-56250
349	206250	234	131250	229	118750	142	37500	88	-18750	60	-62500
347	206250	234	125000	228	118750	140	37500	87	-25000	59	-62500
346	206250	232	131250	227	118750	138	37500	85	-25000	58	-62500
345	206250	231	131250	224	118750	137	31250	83	-25000	55	-68750
344	200000	229	125000	222	118750	135	31250	82	-25000	53	-68750
342	206250	227	125000	220	118750	134	31250	81	-31250	52	-68750
341	200000	226	125000	219	112500	132	31250	78	-37500	50	-75000
340	200000	224	125000	218	112500	130	31250	77	-31250	49	-68750
337	200000	223	125000	215	112500	129	25000	76	-37500	48	-75000
337	200000	222	118750	215	112500	128	25000	74	-43750	46	-75000
336	200000	220	118750	213	112500	126	25000	73	-37500	44	-81250
335	200000	218	118750	212	112500	124	25000	72	-43750	41	-81250
332	200000	217	118750	210	106250	123	18750	69	-43750	41	-81250
332	200000	215	112500	209	106250	121	18750	68	-43750	39	-81250
331	193750	214	112500	208	106250	120	18750	67	-50000	38	-81250
330	200000	213	112500	205	106250	119	12500	64	-50000	35	-87500
328	193750	210	106250	204	100000	118	12500	63	-50000	34	-87500
327	193750	209	106250	203	100000	116	12500	62	-50000	31	-87500
326	193750	208	106250	201	100000	114	12500	60	-56250	30	-93750
323	193750	207	106250	200	100000	113	6250	59	-56250	29	-93750
323	193750	205	106250	199	100000	111	6250	58	-62500	27	-93750
321	193750	204	106250	196	93750	110	6250	55	-62500	25	-93750
321	193750	201	100000	195	93750	107	6250	54	-62500	24	-100000
318	187500	200	100000	194	93750	106	6250	53	-62500	22	-100000
318	187500	199	100000	193	93750	105	6250	50	-68750	20	-100000
317	193750	198	100000	191	93750	104	0	49	-62500	19	-100000
316	187500	196	93750	190	93750	102	0	48	-68750	17	-106250
314	187500	195	93750	187	87500	100	0	46	-75000	16	-106250
312	187500	194	93750	186	87500	99	-6250	45	-68750	15	-106250
311	181250	191	93750	185	87500	97	-6250	44	-68750	12	-106250
309	181250	190	93750	184	87500	96	-12500	41	-75000	11	-106250
308	181250	189	93750	182	87500	95	-12500	40	-75000	8	-112500
307	181250	187	87500	180	81250	93	-12500	39	-75000	7	-106250
306	181250	186	87500	180	81250	91	-12500	38	-81250	6	-112500
304	181250	185	87500	177	81250	90	-12500	36	-81250	3	-112500
303	181250	182	87500	176	75000	87	-18750	34	-81250	2	-112500
302	181250	181	87500	175	75000	86	-18750	33	-81250	0	-118750
300	181250	180	81250	173	75000	85	-18750	31	-87500	0	-100000
300	175000	177	81250	172	75000	83	-25000	30	-87500	0	-93750
298	181250	176	87500	170	75000	81	-25000	29	-87500	0	-87500
298	175000	175	81250	168	75000	80	-25000	27	-93750	0	-87500
295	175000	173	75000	167	68750	78	-31250	25	-93750	0	-81250
295	181250	172	75000	166	68750	77	-31250	24	-93750	0	-81250
293	168750	171	75000	163	68750	76	-31250	22	-93750	0	-75000
293	168750	168	75000	162	68750	74	-37500	21	-93750	0	-75000
290	175000	167	75000	161	62500	72	-31250	20	-100000	0	-75000
290	168750	166	68750	158	62500	71	-37500	17	-100000	0	-68750
288	168750	163	68750	157	56250	69	-43750	16	-100000	0	-68750
288	168750	162	62500	156	56250	68	-43750	15	-100000	0	-68750
285	175000	161	62500	154	56250	67	-37500	13	-106250	0	-62500
285	168750	160	62500	152	56250	64	-43750	12	-106250	0	-62500
283	162500	158	62500	151	56250	63	-50000	11	-106250	0	-62500
281	162500	157	62500	149	56250	60	-50000	8	-106250	0	-62500
280	168750	154	56250	148	50000	59	-50000	7	-106250	0	-62500
279	168750	153	56250	147	50000	58	-50000	6	-106250	0	-62500
278	168750	152	50000	144	50000	57	-56250	5	-112500	0	-56250
276	162500	151	56250	144	50000	55	-56250	2	-112500	0	-56250
275	162500	148	50000	142	43750	53	-62500	1	-118750	0	-56250
274	162500	147	50000	140	37500	50	-62500	0	-106250	0	-56250
273	162500	146	50000	139	43750	48	-62500	0	-93750	0	-50000
271	156250	144	50000	138	43750	44	-68750	0	-87500	0	-50000
270	162500	143	50000	137	43750	41	-68750	0	-87500	0	-50000
269	156250	142	43750	135	37500	40	-75000	0	-81250	0	-50000
267	156250	140	43750	134	37500	39	-75000	0	-81250	0	-50000
266	156250	138	43750	133	37500	36	-75000	0	-75000	0	-50000
265	156250	137	37500	130	37500	34	-75000	0	-75000	0	-50000
264	156250	135	37500	129	31250	31	-81250	0	-68750	0	-50000
262	150000	134	37500	128	31250	29	-87500	0	-68750	--	--
261	150000	133	37500	126	31250	26	-87500	0	-68750	--	--
260	150000	130	37500	125	25000	25	-87500	0	-68750	--	--
259	143750	129	37500	124	25000	22	-93750	0	-62500	--	--
257	143750	128	31250	123	25000	21	-93750	0	-62500	--	--
255	150000	126	31250	121	25000	20	-93750	0	-62500	--	--
255	150000	125	31250	120	25000	19	-93750	0	-62500	--	--
253	143750	124	31250	119	25000	17	-93750	0	-62500	--	--
252	150000	121	25000	116	18750	15	-100000	0	-56250	--	--
251	150000	120	25000	115	18750	13	-100000	0	-56250	--	--
250	143750	119	25000	114	12500	12	-100000	0	-56250	--	--
248	143750	118	18750	113	12500	11	-100000	0	-56250	--	--
247	143750	116	25000	111	12500	10	-106250	0	-50000	--	--
246	137500	115	18750	110	12500	8	-106250	0	-50000	--	--
245	143750	114	18750	107	12500	6	-106250	0	-50000	--	--
243	137500	111	18750	106	12500	5	-106250	0	-50000	--	--
242	137500	110	12500	105	6250	3	-106250	0	-43750	--	--
241	137500	109	12500	104	0	2	-106250	0	-50000	--	--
240	137500	107	12500	102	0	0	-112500	0	-50000	--	--
238	137500	106	6250	101	0	0	-93750	0	-50000	--	--
237	137500	105	6250	100	0	0	-87500	0	-50000	--	--
236	131250	102	0	97	0	0	-81250	--	--	--	--
234	131250	101	0	96	-6250	0	-81250	--	--	--	--
233	131250	100	0	95	-6250	0	-75000	--	--	--	--
232	131250	97	0	93	-6250	0	-75000	--	--	--	--
231	131250	97	0	92	-12500	0	-68750	--	--	--	--
229	131250	95	-6250	91	-12500	0	-68750	--	--	--	--
228	125000	93	-6250	88	-12500	0	-62500	--	--	--	--
227	125000	92	-12500	87	-12500	0	-68750	--	--	--	--
226	125000	91	-12500	86	-12500	0	-62500	--	--	--	--
224	125000	88	-12500	85	-18750	0	-62500	--	--	--	--
222	125000	88	-12500	83	-25000	0	-62500	--	--	--	--
222	125000	86	-18750	81	-25000	0	-56250	--	--	--	--
220	118750	85	-18750	80	-25000	0	-56250	--	--	--	--
219	118750	83	-18750	78	-25000	0	-56250	--	--	--	--
218	118750	81	-18750	77	-25000	0	-56250	--	--	--	--
215	118750	80	-25000	74	-31250	0	-50000	--	--	--	--
215	118750	78	-25000	73	-25000	--
213	118750	77	-31250	72	-31250	--
213	112500	76	-25000	71	-37500	--
210	112500	74	-25000	69	-37500	--
209	112500	72	-31250	68	-43750	--
208	112500	71	-37500	67	-37500	--
207	112500	69	-31250	66	-37500	--
205	106250	67	-31250	64	-43750	--
204	106250	66	-43750	63	-43750	--
201	106250	64	-37500	60	-50000	--
200	106250	63	-43750	59	-50000	--
199	106250	62	-43750	58	-50000	--
198	106250	60	-50000	55	-50000	--
196	100000	58	-50000	54	-50000	--
195	100000	57	-50000	53	-56250	--
194	106250	55	-50000	52	-62500	--
193	100000	53	-56250	50	-62500	--
191	93750	52	-56250	48	-62500	--
190	93750	50	-56250	46	-62500	--
189	93750	49	-56250	45	-62500	--
187	93750	48	-56250	44	-62500	--
186	93750	46	-62500	43	-68750	--
185	93750	44	-62500	41	-68750	--
182	93750	43	-68750	39	-68750	--
182	87500	41	-68750	38	-75000	--
180	87500	40	-62500	36	-75000	--
180	87500	39	-68750	35	-75000	--
177	87500	36	-68750	34	-81250	--
176	81250	35	-75000	31	-81250	--
175	81250	34	-75000	30	-81250	--
173	81250	33	-75000	29	-87500	--
172	75000	31	-81250	27	-87500	--
171	81250	30	-81250	25	-87500	--
170	81250	27	-81250	24	-87500	--
168	75000	26	-81250	22	-87500	--
167	75000	25	-81250	21	-87500	--
166	75000	24	-81250	20	-93750	--
165	68750	21	-81250	17	-93750	--
163	68750	20	-87500	16	-93750	--
161	68750	19	-87500	15	-93750	--
161	68750	17	-87500	13	-93750	--
158	68750	16	-87500	12	-100000	--
157	62500	15	-93750	11	-100000	--
157	62500	13	-93750	10	-100000	--
154	62500	12	-93750	8	-100000	--
154	56250	11	-93750	6	-100000	--
152	62500	8	-100000	5	-100000	--
152	56250	7	-93750	3	-100000	--
149	56250	6	-100000	2	-106250	--
149	56250	3	-100000	1	-106250	--
147	56250	2	-106250	0	-87500	--
146	56250	1	-106250	0	-87500	--
144	56250	0	-93750	0	-81250	--
143	50000	0	-81250	0	-75000	--
142	43750	0	-75000	0	-75000	--
140	50000	0	-75000	--	--	--
139	50000	--	--	--	--	--
138	43750	--	--	--	--	--
137	43750	--	--	--	--	--
135	43750	--	--	--	--	--
134	37500	--	--	--	--
133	37500	--	--	--	--
132	37500	--	--	--	--
130	37500	--	--	--	--
129	37500	--	--	--	--
128	37500	--	--	--	--
126	31250	--	--	--	--
125	31250	--	--	--	--
124	31250	--	--	--	--
123	25000	--	--	--	--
121	25000	--	--	--	--
120	25000	--	--	--	--
119	25000	--	--	--	--
118	25000	--	--	--	--
116	18750	--	--	--	--
115	25000	--	--	--	--
114	18750	--	--	--	--
113	12500	--	--	--	--
111	12500	--	--	--	--
110	12500	--	--	--	--
109	12500	--	--	--	--
107	12500	--	--	--	--
106	12500	--	--	--	--
105	12500	--	--	--	--
102	6250	--	--	--	--
102	6250	--	--	--	--
100	0	--	--	--	--
100	0	--	--	--	--
97	0	--	--	--	--
96	0	--	--	--	--
95	-6250	--
93	-6250	--
92	-12500	--
91	-12500	--
88	-12500	--
87	-12500	--
86	-12500	--
85	-18750	--
83	-18750	--
82	-25000	--
81	-25000	--
78	-25000	--
77	-25000	--
77	-25000	--
74	-31250	--
74	-31250	--
72	-25000	--
71	-31250	--
69	-37500	--
68	-37500	--
67	-37500	--
66	-43750	--
64	-43750	--
63	-43750	--
62	-43750	--
60	-50000	--
59	-43750	--
58	-50000	--
57	-50000	--
54	-50000	--
53	-56250	--
52	-56250	--
50	-56250	--
49	-62500	--
48	-56250	--
46	-62500	--
46	-56250	--
44	-62500	--
44	-62500	--
41	-62500	--
41	-62500	--
39	-68750	--
39	-68750	--
36	-75000	--
35	-75000	--
34	-75000	--
31	-75000	--
31	-81250	--
30	-81250	--
29	-81250	--
27	-81250	--
25	-87500	--
24	-87500	--
22	-87500	--
21	-81250	--
20	-87500	--
19	-87500	--
17	-93750	--
16	-93750	--
15	-93750	--
13	-93750	--
12	-93750	--
11	-93750	--
10	-93750	--
8	-100000	--
7	-100000	--
6	-100000	--
5	-100000	--
3	-100000	--
2	-106250	--
0	-106250	--
0	-87500	--
0	-81250	--
0	-81250	--
0	-75000	--
0	-68750	--
0	-68750	--
0	-68750	--
0	-62500	--
0	-62500	--
0	-56250	--
0	-56250	--
0	-56250	--
0	-56250	--
0	-50000	--
0	-50000	--
		--
		--
		--
		--
		--
		--
		--
		--
--	--	--
--	--	--
--	--	--
--	--	--
--	--	--
--	--	--
--	--	--
--	--	--
--	--	--
--	--	--
--	--	--
--	--	--
--	--	--
--	--	--
--	--	--
--	--	--
--	--	--
--	--	--
--	--	--
--	--	--
--	--	--
--	--	--
--	--	--
--	--	--
--	--	--
--	--	--
--
--
--
--
--
--
--
--
--
--
--
--
--
--
--
--
--
--
--
--
--
--
--
--
--
--
--
--
--
--
--
--
--
--
--
--
--
--
--
--
--
--
--
--
--
--
--
--
--
--
--
--
--
--
--
--
--
--
--
--
--
--
--
--
--
--
--
--
--
--
--
--
--
--
--
--
--
--
--
--
--
--
--
--
--
--
--
--
--
--
--
--
--
--
--
--
--
--
--
--
--
--
--
--
--
--
--
--
--
--
--
--
--
--
--
--
--
--
--
--
--
--
--
--
--
--
--
--
--
--
--
--
--
--
--
--
--
--
--
--
--
--
--
--
--
--
--
--
--
--
--
--
--
--
--
--
--
--
--
--
--
--
--
--
--
--
--
--
--
--
--
--
--
--
--
--
--
--
--
--
--
--
--
--
--
--
--
--
--
--
--
--
--
--
--
--
--
--
--
--
--
--
--
--
--
--
--
--
--
--
--
--
--
--
--
--
--
--
--
--
--
--
--
--
--
--
--
--
--
--
--
--
--
--
--
--
--
--
--
--
--
--
--
--
--
--
--
--
--
--
--
--
--
--
--
--
--
--
--
--
--
--
--
--
--
--
--
--
--
--
--
--
--
--
--
--
--
--
--
--
--
--
--
--
--
--
--
--
--
--
--
--
--
--
--
--
--
--
--
--
--
--
--
--
--
--
--
--
--
--
--
--
--
--
--
--
--
--
--
--
--
--
--
--
--
--
--
--
--
--
--
--
--
--
--
--
--
--
--
--
--
--
--
--
--
--
--
--
--
--
--
--
--
--
--
--
--
--
--
--
--
--
--
--
--
--
--
--
--
--
--
--
--
--
--
--
--
--
--
--
--
--
--
--
--
--
--
--
--
--
--
--
--
--
--
--
--
--
--
--
--
--
--
--
--
--
--
--
--
--
--
--
--
--
--
--
--
--
--
--
--
--
--
--
--
--
--
--
--
--
--
--
--
--
--
--
--
--
--
--
--
--
--
--
--
--
--
--
--
--
--
--
--
--
--
--
--
--
--
--
--
--
--
--
--
--
--
--
--
--
--
--
--
--
--
--
--
--
--
--
--
--
--
--
--
--
--
--
--
--
--
--
--
--
--
--
--
--
--
--
--
--
--
--
--
--
--
--
--
--
--
--
--
--
--
--
--
--
--
--
--
--
--
--
--
--
--
--
--
--
--
--
--
--
--
--
--
--
--
--
--
--
--
--
--
--
--
--
--
--
--
--
--
--
--
--
--
--
--
--
--
--
--
--
--
--
--
--
--
--
--
--
--
--
--
--
--
--
--
--
--
--
--
--
--
--
--
--
--
--
--
--
--
--
--
--
--
--
--
--
--
--
--
--
--
--
--
--
--
--
--
--
--
--
--
--
--
--
--
--
--
--
--
--
--
--
--
--
--
--
--
--
--
--
--
--
--
--
--
--
--
--
--
--
--
--
--
--
--
--
--
--
--
--
--
--
--
--
--
--
--
--
--
--
--
--
--
--
--
--
--
--
--
--
--
--
--
--
--
--
--
--
--
--
--
--
--
--
--
--
--
--
--
--
--
--
--
--
--
--
--
--
--
--
--
--
--
--
[truncated: 702 more rows]

## Sheet: Supplementary Fig. 8b
Number of Cycle	Recovery ratio (%)	Y1 error bar	Residual Strain (%)	Y2 error bar
1	100	0	0	0
20	94.3	2.1	3	1.1
40	91	3.2	6	2.1
60	88.1	4.1	7.2	4.2
80	84.1	3.12	8.5	3.2
100	83.2	3.65	8.6	2.5
--		--	--
--		--	--
--		--	--
--		--	--
--		--	--
--		--	--
--		--	--
--		--	--
--		--	--
--		--	--
--		--	--
--		--	--
--		--	--
--		--	--
--		--	--
--		--	--
--		--	--
--		--	--
--		--	--
--
--
